# Supplementary material for: Personal model‐assisted identification of NAD+ and glutathione metabolism as intervention target in NAFLD
Source: Mol Syst Biol. 2017 Mar 2;13(3):916. doi: 10.15252/msb.20167422 (PMC5371732; doi:10.15252/msb.20167422)
Supplement: Supplementary file 1 — Dataset EV1 [file MSB-13-916-s001.xlsx]

## Sheet: Dataset 1
Dataset EV1	Input and output for the personalized liver tissue GEMs. Related to Figure 2.
Information	Unit of all values in matrix: mmol/h	PATIENT	RXNID UB	RXNID LB	Exchange Reactions	Patient_01	Patient_02	Patient_03	Patient_04	Patient_06	Patient_07	Patient_08	Patient_09	Patient_10	Patient_11	Patient_12	Patient_13	Patient_14	Patient_15	Patient_16	Patient_17	Patient_19	Patient_20	Patient_21	Patient_22	Patient_23	Patient_24	Patient_25	Patient_26	Patient_27	Patient_28	Patient_29	Patient_30	Patient_31	Patient_32	Patient_33	Patient_34	Patient_35	Patient_36	Patient_37	Patient_38	Patient_39	Patient_40	Patient_41	Patient_42	Patient_43	Patient_44	Patient_45	Patient_46
Measured		Total TAG in VLDL production (mg/kg blood, day)				80257.7	21379.6	61869.3	86585.3	25396.7	70830.9	74864.2	34769.3	48815.3	35590.5	27575.7	19205.1	59913.3	32659.8	20060.7	46114	42429.9	27515.8	31067.9	53292.9	22306.1	27075.1	23603.7	33517.2	26711.6	39404.7	66874.8	57306.6	43437.6	45817.8	18929.2	31626.5	28017.5	48316.1	26924.8	16272.2	34525.2	32097.1	30231.2	21505.5	13658.6	21962.9	18764.9	44422.2
Measured		Total TAG in VLDL production (mmol/h)				18.5782	4.94897	14.3216	20.0429	5.87887	16.396	17.3297	8.04845	11.2998	8.23854	6.38327	4.44563	13.8688	7.56013	4.64368	10.6745	9.82174	6.36941	7.19163	12.3363	5.16346	6.26739	5.46383	7.7586	6.18324	9.12146	15.4803	13.2654	10.055	10.606	4.38175	7.32094	6.48553	11.1843	6.23258	3.76671	7.99195	7.42988	6.99797	4.97813	3.16171	5.084	4.34374	10.2829
Measured		Total apoB output (mg/kg, day)				719.398	3540.62	718.837	1153.71	464.206	1752.59	2031.86	1209.58	806.187	541.699	983.573	1197.59	2342.45	1492.09	793.439	989.435	980.434	1262.93	1359.54	662.726	1058.19	1004.2	1026.8	536.338	546.772	1460.22	1026.36	589.073	733.748	469.318	1798.83	1315.82	813.723	604.608	953.925	1197.39	1170.73	1315.29	700.067	1093.42	1349.86	2063.01	914.209	471.927
Measured		Total apoB particles output (mmol/h)				0.000292724	0.00144068	0.000292496	0.000469445	0.000188886	0.000713132	0.000826764	0.000492179	0.000328038	0.000220418	0.000400217	0.000487301	0.000953147	0.000607133	0.000322851	0.000402602	0.00039894	0.000513886	0.000553198	0.000269664	0.000430577	0.00040861	0.000417806	0.000218237	0.000222482	0.000594164	0.000417626	0.000239694	0.000298563	0.000190966	0.000731944	0.000535409	0.000331105	0.000246015	0.000388153	0.00048722	0.00047637	0.000535194	0.000284858	0.000444912	0.000549261	0.000839441	0.000371993	0.000192027
Measured		number of TAGs per apoB				63466.5	3435.16	48963.5	42694.8	31124	22991.6	20960.9	16352.7	34446.7	37377	15949.5	9122.98	14550.6	12452.2	14383.3	26513.9	24619.6	12394.6	13000.1	45747	11991.9	15338.3	13077.4	35551.3	27792.1	15351.8	37067.4	55343	33678	55538.6	5986.45	13673.6	19587.5	45461.7	16057	7731.03	16776.8	13882.6	24566.5	11189	5756.29	6056.41	11676.9	53549.2
Literature		ATP turnover (mmol/h)				1700	1700	1700	1700	1700	1700	1700	1700	1700	1700	1700	1700	1700	1700	1700	1700	1700	1700	1700	1700	1700	1700	1700	1700	1700	1700	1700	1700	1700	1700	1700	1700	1700	1700	1700	1700	1700	1700	1700	1700	1700	1700	1700	1700
Literature		Albumin output (mmol/h) <=> 12g/day				0.0075	0.0075	0.0075	0.0075	0.0075	0.0075	0.0075	0.0075	0.0075	0.0075	0.0075	0.0075	0.0075	0.0075	0.0075	0.0075	0.0075	0.0075	0.0075	0.0075	0.0075	0.0075	0.0075	0.0075	0.0075	0.0075	0.0075	0.0075	0.0075	0.0075	0.0075	0.0075	0.0075	0.0075	0.0075	0.0075	0.0075	0.0075	0.0075	0.0075	0.0075	0.0075	0.0075	0.0075
Literature		Minimum Albumin output (mmol/h)	HMR_9730	HMR_9730	albumin[s] => albumin[x]	1e-06	1e-06	1e-06	1e-06	1e-06	1e-06	1e-06	1e-06	1e-06	1e-06	1e-06	1e-06	1e-06	1e-06	1e-06	1e-06	1e-06	1e-06	1e-06	1e-06	1e-06	1e-06	1e-06	1e-06	1e-06	1e-06	1e-06	1e-06	1e-06	1e-06	1e-06	1e-06	1e-06	1e-06	1e-06	1e-06	1e-06	1e-06	1e-06	1e-06	1e-06	1e-06	1e-06	1e-06
Calculated		Maximum Albumin output (mmol/h)			albumin[s] => albumin[x]	0.00276788	0.00296182	0.00314643	0.00309063	0.0027134	0.00277912	0.00352636	0.003049	0.00209839	0.00293987	0.00255342	0.00285932	0.00316683	0.00375156	0.00180966	0.0019658	0.0031199	0.00310619	0.00302841	0.00278653	0.00219242	0.00322059	0.00184888	0.00300371	0.00228743	0.00247077	0.00322011	0.00257204	0.00300911	0.00273247	0.00311942	0.00254214	0.00254805	0.00232054	0.00183379	0.00271784	0.00258904	0.00251441	0.00296721	0.00204927	0.00165776	0.00312242	0.00186665	0.00246884
Literature		Protein breakdown (tot~30g/day)
Measured	Patient Characteristics	BMI				27.9	36.6	36.08	33.63	30.34	34.58	37.51	34.52	33.9	31.38	31.88	29.86	35.59	35.2	37.67	34.1	30.81	34.26	36.48	31.31	26.03	31.11	34.37	29.59	28.73	33.68	35.71	25.58	30.72	27.35	34.57	32.1	26.34	28.77	33.32	29.02	33.2	33.22	30.54	38.88	30.86	36.37	27.92	25.1
Measured		Weight (kg)				95.5	120	119.5	117.6	90.8	103.5	134	113.1	92.3	95	94.3	101.1	119.2	136.6	94.1	97.4	108.9	116	113	97	83.4	108.8	89.1	105.7	75.4	100.8	117	86.6	104	91.6	118.3	101.7	88.2	87.1	85.3	97.2	93.7	96	106.8	98.3	81	121.8	78.8	82.2
Measured		Fat Mass (kg)				23.3806	37.7808	38.6038	37.134	20.4506	29.0681	41.6861	33.4884	35.5326	19.2454	26.629	25.9106	34.6063	40.136	44.0531	43.3432	28.0993	34.9563	33.568	24.5608	23.9519	25.6173	37.6802	28.4756	14.7644	34.0989	33.7845	19.2807	26.2584	20.7984	35.8852	33.6307	20.9909	25.5816	34.3749	25.2916	24.8313	28.5747	30.0968	42.1012	33.3704	38.791	27.1919	17.5063
Calculated		Lean mass (kg)				72.1194	82.2192	80.8962	80.466	70.3494	74.4319	92.3139	79.6116	56.7674	75.7546	67.671	75.1894	84.5937	96.464	50.0469	54.0568	80.8007	81.0437	79.432	72.4392	59.4481	83.1827	51.4198	77.2244	60.6356	66.7011	83.2155	67.3193	77.7416	70.8016	82.4148	68.0693	67.2091	61.5184	50.9251	71.9084	68.8687	67.4253	76.7032	56.1988	47.6296	83.009	51.6081	64.6937
Calculated		Muscle Mass (kg)				41.3352	47.6981	46.8646	46.5936	40.2201	42.7921	54.0578	46.0553	31.6635	43.6254	38.5327	43.2693	49.194	56.6723	27.4295	29.9558	46.8044	46.9575	45.9422	41.5367	33.3523	48.3051	28.2945	44.5514	34.1004	37.9217	48.3258	38.3112	44.8772	40.505	47.8213	38.7837	38.2417	34.6566	27.9828	41.2023	39.2873	38.3779	44.223	31.3052	25.9066	48.1957	28.4131	36.657
Measured	VLDL OUTPUT	VLDL out personalized (mmol VLDL/h = mmol apoB/h)				0.000292724	0.00144068	0.000292496	0.000469445	0.000188886	0.000713132	0.000826764	0.000492179	0.000328038	0.000220418	0.000400217	0.000487301	0.000953147	0.000607133	0.000322851	0.000402602	0.00039894	0.000513886	0.000553198	0.000269664	0.000430577	0.00040861	0.000417806	0.000218237	0.000222482	0.000594164	0.000417626	0.000239694	0.000298563	0.000190966	0.000731944	0.000535409	0.000331105	0.000246015	0.000388153	0.00048722	0.00047637	0.000535194	0.000284858	0.000444912	0.000549261	0.000839441	0.000371993	0.000192027
Measured		Loss of apoB particles from liver (8.5%)	HMR_9884	HMR_9884	apoB100[c] => apoB100[x]	2.48815e-05	0.000122458	2.48621e-05	3.99028e-05	1.60553e-05	6.06162e-05	7.0275e-05	4.18352e-05	2.78833e-05	1.87355e-05	3.40184e-05	4.14206e-05	8.10175e-05	5.16063e-05	2.74423e-05	3.42212e-05	3.39099e-05	4.36803e-05	4.70218e-05	2.29214e-05	3.65991e-05	3.47318e-05	3.55135e-05	1.85501e-05	1.8911e-05	5.05039e-05	3.54982e-05	2.0374e-05	2.53778e-05	1.62321e-05	6.22152e-05	4.55097e-05	2.81439e-05	2.09113e-05	3.2993e-05	4.14137e-05	4.04915e-05	4.54915e-05	2.42129e-05	3.78175e-05	4.66872e-05	7.13525e-05	3.16194e-05	1.63223e-05
Measured	TAG OUTPUT	VLDL out personalized (mmol TAG/h)			VLDL[r] => VLDL[x]	18.5782	4.94897	14.3216	20.0429	5.87887	16.396	17.3297	8.04845	11.2998	8.23854	6.38327	4.44563	13.8688	7.56013	4.64368	10.6745	9.82174	6.36941	7.19163	12.3363	5.16346	6.26739	5.46383	7.7586	6.18324	9.12146	15.4803	13.2654	10.055	10.606	4.38175	7.32094	6.48553	11.1843	6.23258	3.76671	7.99195	7.42988	6.99797	4.97813	3.16171	5.084	4.34374	10.2829
Measured	VLDL OUTPUT	VLDL out personalized (mmol TAG/h)/10385	HMR_9049	HMR_9049	VLDL[r] => VLDL[x]	0.00178894	0.00047655	0.00137907	0.00192998	0.000566092	0.00157882	0.00166872	0.000775007	0.00108809	0.000793312	0.000614663	0.000428082	0.00133547	0.000727985	0.000447152	0.00102788	0.000945763	0.000613328	0.000692502	0.0011879	0.000497203	0.000603504	0.000526127	0.000747097	0.000595401	0.00087833	0.00149064	0.00127736	0.000968224	0.00102128	0.000421931	0.000704953	0.000624509	0.00107696	0.000600153	0.000362707	0.000769567	0.000715444	0.000673854	0.000479357	0.000304449	0.000489552	0.00041827	0.000990171
Measured	VLDL CLEARANCE	VLDL Clearance personalized (mmol TAG/h)	HMR_9029	HMR_9029	VLDL remnant[x] => VLDL remnant[s]	0.00178894	0.00047655	0.00137907	0.00192998	0.000566092	0.00157882	0.00166872	0.000775007	0.00108809	0.000793312	0.000614663	0.000428082	0.00133547	0.000727985	0.000447152	0.00102788	0.000945763	0.000613328	0.000692502	0.0011879	0.000497203	0.000603504	0.000526127	0.000747097	0.000595401	0.00087833	0.00149064	0.00127736	0.000968224	0.00102128	0.000421931	0.000704953	0.000624509	0.00107696	0.000600153	0.000362707	0.000769567	0.000715444	0.000673854	0.000479357	0.000304449	0.000489552	0.00041827	0.000990171
Literature		VLDL from NEFA	HMR_9033	HMR_9033	NEFA blood pool in[x] <=> NEFA blood pool in[s]	42.0851	68.0054	69.4868	66.8412	36.8111	52.3226	75.035	60.2791	63.9587	34.6417	47.9322	46.6391	62.2913	72.2448	79.2956	78.0178	50.5787	62.9213	60.4224	44.2094	43.1134	46.1111	67.8244	51.2561	26.5759	61.378	60.8121	34.7053	47.2651	37.4371	64.5934	60.5353	37.7836	46.0469	61.8748	45.5249	44.6963	51.4345	54.1742	75.7822	60.0667	69.8238	48.9454	31.5113
Literature		VLDL from NEFA 80% of the literature value			NEFA blood pool in[x] <=> NEFA blood pool in[s]	33.6681	54.4044	55.5895	53.473	29.4489	41.8581	60.028	48.2233	51.1669	27.7134	38.3458	37.3113	49.8331	57.7958	63.4365	62.4142	40.463	50.3371	48.3379	35.3676	34.4907	36.8889	54.2595	41.0049	21.2607	49.1024	48.6497	27.7642	37.8121	29.9497	51.6747	48.4282	30.2269	36.8375	49.4999	36.4199	35.7571	41.1476	43.3394	60.6257	48.0534	55.859	39.1563	25.2091
Literature	Gluconeogenesis	Glycerol	HMR_9085	HMR_9085	glycerol[x] <=> glycerol[s]	14.0284	22.6685	23.1623	22.2804	12.2704	17.4409	25.0117	20.093	21.3196	11.5472	15.9774	15.5464	20.7638	24.0816	26.4319	26.0059	16.8596	20.9738	20.1408	14.7365	14.3711	15.3704	22.6081	17.0854	8.85864	20.4593	20.2707	11.5684	15.755	12.479	21.5311	20.1784	12.5945	15.349	20.6249	15.175	14.8988	17.1448	18.0581	25.2607	20.0222	23.2746	16.3151	10.5038
Literature		Lactate	HMR_9135	HMR_9135	L-lactate[x] <=> L-lactate[s]	36.7	36.7	36.7	36.7	36.7	36.7	36.7	36.7	36.7	36.7	36.7	36.7	36.7	36.7	36.7	36.7	36.7	36.7	36.7	36.7	36.7	36.7	36.7	36.7	36.7	36.7	36.7	36.7	36.7	36.7	36.7	36.7	36.7	36.7	36.7	36.7	36.7	36.7	36.7	36.7	36.7	36.7	36.7	36.7
Literature		Alanine Total	HMR_9061	HMR_9061	alanine[x] <=> alanine[s]	3.52881	3.99966	3.93798	3.91792	3.44629	3.63662	4.47027	3.87809	2.8131	3.69828	3.32142	3.67193	4.11036	4.66375	2.49979	2.68673	3.93353	3.94486	3.86972	3.54372	2.93807	4.04458	2.56379	3.7668	2.99343	3.27621	4.04611	3.30503	3.79091	3.46737	4.00878	3.33999	3.29989	3.03459	2.54073	3.51897	3.37726	3.30997	3.7425	2.78659	2.38709	4.03648	2.57257	3.18262
Literature		Alanine from AT			alanine[x] <=> alanine[s]	0.47	0.47	0.47	0.47	0.47	0.47	0.47	0.47	0.47	0.47	0.47	0.47	0.47	0.47	0.47	0.47	0.47	0.47	0.47	0.47	0.47	0.47	0.47	0.47	0.47	0.47	0.47	0.47	0.47	0.47	0.47	0.47	0.47	0.47	0.47	0.47	0.47	0.47	0.47	0.47	0.47	0.47	0.47	0.47
Literature		Alanine from muscle			alanine[x] <=> alanine[s]	3.05881	3.52966	3.46798	3.44792	2.97629	3.16662	4.00027	3.40809	2.3431	3.22828	2.85142	3.20193	3.64036	4.19375	2.02979	2.21673	3.46353	3.47486	3.39972	3.07372	2.46807	3.57458	2.09379	3.2968	2.52343	2.80621	3.57611	2.83503	3.32091	2.99737	3.53878	2.86999	2.82989	2.56459	2.07073	3.04897	2.90726	2.83997	3.2725	2.31659	1.91709	3.56648	2.10257	2.71262
Literature		Glutamine Total	HMR_9063	HMR_9063	glutamine[x] <=> glutamine[s]	4.58618	5.18747	5.10871	5.08309	4.4808	4.72385	5.78846	5.03223	3.6722	4.8026	4.32134	4.76895	5.32884	6.03553	3.27209	3.51082	5.10302	5.11749	5.02153	4.60522	3.83179	5.24483	3.35383	4.8901	3.90249	4.2636	5.24678	4.3004	4.9209	4.50772	5.19912	4.34506	4.29384	3.95505	3.32438	4.57362	4.39265	4.30672	4.85908	3.63835	3.12818	5.23449	3.36504	4.14409
Literature		Glutamine from AT			glutamine[x] <=> glutamine[s]	0.68	0.68	0.68	0.68	0.68	0.68	0.68	0.68	0.68	0.68	0.68	0.68	0.68	0.68	0.68	0.68	0.68	0.68	0.68	0.68	0.68	0.68	0.68	0.68	0.68	0.68	0.68	0.68	0.68	0.68	0.68	0.68	0.68	0.68	0.68	0.68	0.68	0.68	0.68	0.68	0.68	0.68	0.68	0.68
Literature		Glutamine from muscle			glutamine[x] <=> glutamine[s]	3.90618	4.50747	4.42871	4.40309	3.8008	4.04385	5.10846	4.35223	2.9922	4.1226	3.64134	4.08895	4.64884	5.35553	2.59209	2.83082	4.42302	4.43749	4.34153	3.92522	3.15179	4.56483	2.67383	4.2101	3.22249	3.5836	4.56678	3.6204	4.2409	3.82772	4.51912	3.66506	3.61384	3.27505	2.64438	3.89362	3.71265	3.62672	4.17908	2.95835	2.44818	4.55449	2.68504	3.46409
Literature		Asparagine	HMR_9062	HMR_9062	asparagine[x] <=> asparagine[s]	0.43402	0.50083	0.492078	0.489233	0.422311	0.449317	0.567606	0.483581	0.332466	0.458067	0.404594	0.454328	0.516537	0.595059	0.28801	0.314536	0.491447	0.493054	0.482393	0.436135	0.350199	0.507204	0.297092	0.467789	0.358054	0.398178	0.507421	0.402267	0.471211	0.425303	0.502124	0.407228	0.401538	0.363894	0.29382	0.432624	0.412516	0.402968	0.464342	0.328705	0.27202	0.506055	0.298338	0.384899
Literature		Proline	HMR_9068	HMR_9068	proline[x] <=> proline[s]	0.665497	0.767939	0.75452	0.750157	0.647544	0.688953	0.87033	0.74149	0.509782	0.702369	0.620377	0.696636	0.792024	0.912424	0.441616	0.482288	0.753552	0.756016	0.739669	0.668741	0.536972	0.777712	0.455541	0.717277	0.549017	0.610539	0.778045	0.61681	0.722523	0.652131	0.769923	0.624417	0.615692	0.557971	0.450523	0.663357	0.632525	0.617885	0.711991	0.504014	0.417097	0.77595	0.457451	0.590178
Literature		Glycine	HMR_9067	HMR_9067	glycine[x] <=> glycine[s]	0.95071	1.09706	1.07789	1.07165	0.925063	0.984218	1.24333	1.05927	0.72826	1.00338	0.886253	0.995194	1.13146	1.30346	0.63088	0.688983	1.0765	1.08002	1.05667	0.955344	0.767103	1.11102	0.650773	1.02468	0.78431	0.872199	1.11149	0.881157	1.03218	0.931615	1.09989	0.892024	0.87956	0.797102	0.643605	0.947653	0.903607	0.882693	1.01713	0.720021	0.595853	1.1085	0.653501	0.843112
Literature		Valine	HMR_9046	HMR_9046	valine[x] => valine[s]	0.261445	0.30169	0.296419	0.294704	0.254392	0.27066	0.341915	0.2913	0.200271	0.275931	0.24372	0.273678	0.311152	0.358452	0.173492	0.18947	0.296038	0.297006	0.290584	0.26272	0.210953	0.30553	0.178963	0.281787	0.215685	0.239855	0.30566	0.242318	0.283848	0.256194	0.30247	0.245307	0.241879	0.219203	0.176991	0.260604	0.248492	0.24274	0.279711	0.198006	0.16386	0.304838	0.179713	0.231856
Literature		Methionine	HMR_9042	HMR_9042	methionine[x] => methionine[s]	0.118839	0.137132	0.134736	0.133957	0.115633	0.123027	0.155416	0.132409	0.0910325	0.125423	0.110782	0.124399	0.141433	0.162933	0.0788599	0.0861229	0.134563	0.135003	0.132084	0.119418	0.0958879	0.138877	0.0813466	0.128085	0.0980387	0.109025	0.138937	0.110145	0.129022	0.116452	0.137486	0.111503	0.109945	0.0996377	0.0804506	0.118457	0.112951	0.110337	0.127141	0.0900026	0.0744816	0.138563	0.0816877	0.105389
Literature		Isoleucine	HMR_9039	HMR_9039	isoleucine[x] => isoleucine[s]	0.190142	0.219411	0.215577	0.21433	0.185013	0.196844	0.248666	0.211854	0.145652	0.200677	0.177251	0.199039	0.226293	0.260693	0.126176	0.137797	0.2153	0.216005	0.211334	0.191069	0.153421	0.222203	0.130155	0.204936	0.156862	0.17444	0.222299	0.176231	0.206435	0.186323	0.219978	0.178405	0.175912	0.15942	0.128721	0.189531	0.180721	0.176539	0.203426	0.144004	0.119171	0.2217	0.1307	0.168622
Literature		Leucine	HMR_9040	HMR_9040	leucine[x] => leucine[s]	0.332749	0.38397	0.37726	0.375078	0.323772	0.344476	0.435165	0.370745	0.254891	0.351184	0.310188	0.348318	0.396012	0.456212	0.220808	0.241144	0.376776	0.378008	0.369834	0.33437	0.268486	0.388856	0.227771	0.358639	0.274508	0.30527	0.389022	0.308405	0.361262	0.326065	0.384962	0.312208	0.307846	0.278986	0.225262	0.331678	0.316263	0.308942	0.355995	0.252007	0.208549	0.387975	0.228725	0.295089
Literature		Tyrosine Total	HMR_9064	HMR_9064	tyrosine[x] <=> tyrosine[s]	0.307678	0.344264	0.339471	0.337913	0.301266	0.316055	0.380832	0.334818	0.252065	0.320846	0.291563	0.318799	0.352866	0.395866	0.22772	0.242246	0.339126	0.340006	0.334167	0.308836	0.261776	0.347754	0.232693	0.32617	0.266077	0.28805	0.347873	0.290289	0.328044	0.302904	0.344973	0.293006	0.28989	0.269275	0.230901	0.306913	0.295902	0.290673	0.324282	0.250005	0.218963	0.347125	0.233375	0.280778
Literature		Tyrosine from AT			tyrosine[x] <=> tyrosine[s]	0.07	0.07	0.07	0.07	0.07	0.07	0.07	0.07	0.07	0.07	0.07	0.07	0.07	0.07	0.07	0.07	0.07	0.07	0.07	0.07	0.07	0.07	0.07	0.07	0.07	0.07	0.07	0.07	0.07	0.07	0.07	0.07	0.07	0.07	0.07	0.07	0.07	0.07	0.07	0.07	0.07	0.07	0.07	0.07
Literature		Tyrosine from muscle			tyrosine[x] <=> tyrosine[s]	0.237678	0.274264	0.269471	0.267913	0.231266	0.246055	0.310832	0.264818	0.182065	0.250846	0.221563	0.248799	0.282866	0.325866	0.15772	0.172246	0.269126	0.270006	0.264167	0.238836	0.191776	0.277754	0.162693	0.25617	0.196077	0.21805	0.277873	0.220289	0.258044	0.232904	0.274973	0.223006	0.21989	0.199275	0.160901	0.236913	0.225902	0.220673	0.254282	0.180005	0.148963	0.277125	0.163375	0.210778
Literature		Phenylalanine	HMR_9043	HMR_9043	phenylalanine[x] => phenylalanine[s]	0.237678	0.274264	0.269471	0.267913	0.231266	0.246055	0.310832	0.264818	0.182065	0.250846	0.221563	0.248799	0.282866	0.325866	0.15772	0.172246	0.269126	0.270006	0.264167	0.238836	0.191776	0.277754	0.162693	0.25617	0.196077	0.21805	0.277873	0.220289	0.258044	0.232904	0.274973	0.223006	0.21989	0.199275	0.160901	0.236913	0.225902	0.220673	0.254282	0.180005	0.148963	0.277125	0.163375	0.210778
Literature		Lysine	HMR_9041	HMR_9041	lysine[x] => lysine[s]	0.855639	0.987351	0.970097	0.964487	0.832557	0.885796	1.119	0.953345	0.655434	0.903046	0.797628	0.895675	1.01832	1.17312	0.567792	0.620085	0.968852	0.972021	0.951003	0.85981	0.690393	0.999916	0.585696	0.922213	0.705879	0.784979	1.00034	0.793041	0.928958	0.838454	0.989901	0.802822	0.791604	0.717391	0.579244	0.852887	0.813247	0.794423	0.915416	0.648019	0.536268	0.99765	0.588151	0.758801
Literature		Histidine	HMR_9038	HMR_9038	histidine[x] => histidine[s]	0.308981	0.356543	0.350313	0.348287	0.300645	0.319871	0.404082	0.344263	0.236684	0.3261	0.288032	0.323438	0.367725	0.423626	0.205036	0.223919	0.349863	0.351008	0.343418	0.310487	0.249308	0.361081	0.211501	0.333022	0.254901	0.283465	0.361235	0.286376	0.335457	0.302775	0.357464	0.289908	0.285857	0.259058	0.209172	0.307987	0.293672	0.286875	0.330567	0.234007	0.193652	0.360263	0.212388	0.274011
Literature		Arginine	HMR_9066	HMR_9066	arginine[x] <=> arginine[s]	0.499123	0.575955	0.56589	0.562617	0.485658	0.516715	0.652747	0.556118	0.382336	0.526777	0.465283	0.522477	0.594018	0.684318	0.331212	0.361716	0.565164	0.567012	0.554752	0.501556	0.402729	0.583284	0.341656	0.537958	0.411763	0.457904	0.583534	0.462607	0.541892	0.489098	0.577442	0.468313	0.461769	0.418478	0.337892	0.497518	0.474394	0.463414	0.533993	0.378011	0.312823	0.581963	0.343088	0.442634
Literature		Threonine Total	HMR_9044	HMR_9044	threonine[x] => threonine[s]	0.258839	0.277132	0.274736	0.273957	0.255633	0.263027	0.295416	0.272409	0.231032	0.265423	0.250782	0.264399	0.281433	0.302933	0.21886	0.226123	0.274563	0.275003	0.272084	0.259418	0.235888	0.278877	0.221347	0.268085	0.238039	0.249025	0.278937	0.250145	0.269022	0.256452	0.277486	0.251503	0.249945	0.239638	0.220451	0.258457	0.252951	0.250337	0.267141	0.230003	0.214482	0.278563	0.221688	0.245389
Literature		Threonine from AT			threonine[x] => threonine[s]	0.14	0.14	0.14	0.14	0.14	0.14	0.14	0.14	0.14	0.14	0.14	0.14	0.14	0.14	0.14	0.14	0.14	0.14	0.14	0.14	0.14	0.14	0.14	0.14	0.14	0.14	0.14	0.14	0.14	0.14	0.14	0.14	0.14	0.14	0.14	0.14	0.14	0.14	0.14	0.14	0.14	0.14	0.14	0.14
Literature		Threonine from muscle (assumed)			threonine[x] => threonine[s]	0.118839	0.137132	0.134736	0.133957	0.115633	0.123027	0.155416	0.132409	0.0910325	0.125423	0.110782	0.124399	0.141433	0.162933	0.0788599	0.0861229	0.134563	0.135003	0.132084	0.119418	0.0958879	0.138877	0.0813466	0.128085	0.0980387	0.109025	0.138937	0.110145	0.129022	0.116452	0.137486	0.111503	0.109945	0.0996377	0.0804506	0.118457	0.112951	0.110337	0.127141	0.0900026	0.0744816	0.138563	0.0816877	0.105389
Literature		Tryptophan from muscle (assumed)	HMR_9045	HMR_9045	tryptophan[x] => tryptophan[s]	0.118839	0.137132	0.134736	0.133957	0.115633	0.123027	0.155416	0.132409	0.0910325	0.125423	0.110782	0.124399	0.141433	0.162933	0.0788599	0.0861229	0.134563	0.135003	0.132084	0.119418	0.0958879	0.138877	0.0813466	0.128085	0.0980387	0.109025	0.138937	0.110145	0.129022	0.116452	0.137486	0.111503	0.109945	0.0996377	0.0804506	0.118457	0.112951	0.110337	0.127141	0.0900026	0.0744816	0.138563	0.0816877	0.105389
Literature		Aspartate from muscle (assumed)	HMR_9070	HMR_9070	aspartate[x] <=> aspartate[s]	0.118839	0.137132	0.134736	0.133957	0.115633	0.123027	0.155416	0.132409	0.0910325	0.125423	0.110782	0.124399	0.141433	0.162933	0.0788599	0.0861229	0.134563	0.135003	0.132084	0.119418	0.0958879	0.138877	0.0813466	0.128085	0.0980387	0.109025	0.138937	0.110145	0.129022	0.116452	0.137486	0.111503	0.109945	0.0996377	0.0804506	0.118457	0.112951	0.110337	0.127141	0.0900026	0.0744816	0.138563	0.0816877	0.105389
Not included in model	Glycogen breakdown	Glucose
Literature	Glucose secretion from liver tissue	Glucose		HMR_9034	glucose[s] <=> glucose[x]	13	13	13	13	13	13	13	13	13	13	13	13	13	13	13	13	13	13	13	13	13	13	13	13	13	13	13	13	13	13	13	13	13	13	13	13	13	13	13	13	13	13	13	13
Calculated		Glucose (Calculated by maximization)			glucose[s] <=> glucose[x]	1000	1000	1000	1000	1000	1000	1000	1000	1000	1000	1000	1000	1000	1000	1000	1000	1000	1000	1000	1000	1000	1000	1000	1000	1000	1000	1000	1000	1000	1000	1000	1000	1000	1000	1000	1000	1000	1000	1000	1000	1000	1000	1000	1000
Literature	Ketose production	Acetoacetate		HMR_9132	acetoacetate[s] <=> acetoacetate[x]	0.1	0.1	0.1	0.1	0.1	0.1	0.1	0.1	0.1	0.1	0.1	0.1	0.1	0.1	0.1	0.1	0.1	0.1	0.1	0.1	0.1	0.1	0.1	0.1	0.1	0.1	0.1	0.1	0.1	0.1	0.1	0.1	0.1	0.1	0.1	0.1	0.1	0.1	0.1	0.1	0.1	0.1	0.1	0.1
		Acetoacetate	HMR_9132		acetoacetate[s] <=> acetoacetate[x]	1000	1000	1000	1000	1000	1000	1000	1000	1000	1000	1000	1000	1000	1000	1000	1000	1000	1000	1000	1000	1000	1000	1000	1000	1000	1000	1000	1000	1000	1000	1000	1000	1000	1000	1000	1000	1000	1000	1000	1000	1000	1000	1000	1000
Literature		b-hydroxybuturate		HMR_9134	(R)-3-hydroxybutanoate[s] <=> (R)-3-hydroxybutanoate[x]	0.1	0.1	0.1	0.1	0.1	0.1	0.1	0.1	0.1	0.1	0.1	0.1	0.1	0.1	0.1	0.1	0.1	0.1	0.1	0.1	0.1	0.1	0.1	0.1	0.1	0.1	0.1	0.1	0.1	0.1	0.1	0.1	0.1	0.1	0.1	0.1	0.1	0.1	0.1	0.1	0.1	0.1	0.1	0.1
		b-hydroxybuturate	HMR_9134		(R)-3-hydroxybutanoate[s] <=> (R)-3-hydroxybutanoate[x]	1000	1000	1000	1000	1000	1000	1000	1000	1000	1000	1000	1000	1000	1000	1000	1000	1000	1000	1000	1000	1000	1000	1000	1000	1000	1000	1000	1000	1000	1000	1000	1000	1000	1000	1000	1000	1000	1000	1000	1000	1000	1000	1000	1000
Literature	mmol/h,muscle mass = -0.00289184499710815	Serine	HMR_9069	HMR_9069	serine[x] <=> serine[s]	0	0	0	0	0	0	0	0	0	0	0	0	0	0	0	0	0	0	0	0	0	0	0	0	0	0	0	0	0	0	0	0	0	0	0	0	0	0	0	0	0	0	0	0
Literature	mmol/h,muscle mass = -0.0410641989589358	Glutamate	HMR_9071	HMR_9071	glutamate[x] <=> glutamate[s]	0	0	0	0	0	0	0	0	0	0	0	0	0	0	0	0	0	0	0	0	0	0	0	0	0	0	0	0	0	0	0	0	0	0	0	0	0	0	0	0	0	0	0	0
Literature	mmol/h,muscle mass = -0.00115673799884326	Citrulline	HMR_9201	HMR_9201	citrulline[x] <=> citrulline[s]	0	0	0	0	0	0	0	0	0	0	0	0	0	0	0	0	0	0	0	0	0	0	0	0	0	0	0	0	0	0	0	0	0	0	0	0	0	0	0	0	0	0	0	0
Literature	mmol/h,muscle mass = -0.015615962984384	Cystine	HMR_9065	HMR_9065	cysteine[x] <=> cysteine[s]	0	0	0	0	0	0	0	0	0	0	0	0	0	0	0	0	0	0	0	0	0	0	0	0	0	0	0	0	0	0	0	0	0	0	0	0	0	0	0	0	0	0	0	0
Literature	mmol/h,muscle mass = 0	Ornithine	HMR_9087	HMR_9087	ornithine[x] <=> ornithine[s]	0	0	0	0	0	0	0	0	0	0	0	0	0	0	0	0	0	0	0	0	0	0	0	0	0	0	0	0	0	0	0	0	0	0	0	0	0	0	0	0	0	0	0	0
Literature	mmol/h,muscle mass = 0	alpha-aminobutyrate	HMR_9091	HMR_9091	4-aminobutyrate[x] <=> 4-aminobutyrate[s]	0	0	0	0	0	0	0	0	0	0	0	0	0	0	0	0	0	0	0	0	0	0	0	0	0	0	0	0	0	0	0	0	0	0	0	0	0	0	0	0	0	0	0	0
Literature				HMR_9438	urea[s] <=> urea[x]	0.1	0.1	0.1	0.1	0.1	0.1	0.1	0.1	0.1	0.1	0.1	0.1	0.1	0.1	0.1	0.1	0.1	0.1	0.1	0.1	0.1	0.1	0.1	0.1	0.1	0.1	0.1	0.1	0.1	0.1	0.1	0.1	0.1	0.1	0.1	0.1	0.1	0.1	0.1	0.1	0.1	0.1	0.1	0.1
			HMR_9438		urea[s] <=> urea[x]	1000	1000	1000	1000	1000	1000	1000	1000	1000	1000	1000	1000	1000	1000	1000	1000	1000	1000	1000	1000	1000	1000	1000	1000	1000	1000	1000	1000	1000	1000	1000	1000	1000	1000	1000	1000	1000	1000	1000	1000	1000	1000	1000	1000
Calculated	HMR_9883	TAG in VLDL from liver LD (Calculated by minimization)			TAG-LD pool[x] => TAG-LD pool[c]		170.107	42.1154	69.0569	62.8485	131.144	183.336	42.3635	55.1334	26.9059	43.3367	51.0754	149.878	157.71	68.4917	99.4471	73.1962	91.3826	66.0667	44.2626	56.2827	68.9845	53.882	76.9365	39.5763	125.824	65.5906	27.7866	39.5174	24.294	94.9422	74.2408	34.1405	43.5688	87.0895	65.8634	46.8815	83.5923	39.7125	54.2032	62.1504	110.251	59.8821	36.4694
Calculated	HMR_9883	TAG in VLDL from liver LD (Calculated by maximization)	HMR_9883		TAG-LD pool[x] => TAG-LD pool[c]	1000	1000	1000	1000	1000	1000	1000	1000	1000	1000	1000	1000	1000	1000	1000	1000	1000	1000	1000	1000	1000	1000	1000	1000	1000	1000	1000	1000	1000	1000	1000	1000	1000	1000	1000	1000	1000	1000	1000	1000	1000	1000	1000	1000
			HMR_9083		choline[x] => choline[s]	0.1	0.1	0.1	0.1	0.1	0.1	0.1	0.1	0.1	0.1	0.1	0.1	0.1	0.1	0.1	0.1	0.1	0.1	0.1	0.1	0.1	0.1	0.1	0.1	0.1	0.1	0.1	0.1	0.1	0.1	0.1	0.1	0.1	0.1	0.1	0.1	0.1	0.1	0.1	0.1	0.1	0.1	0.1	0.1
			HMR_9084		ethanolamine[x] => ethanolamine[s]	0.1	0.1	0.1	0.1	0.1	0.1	0.1	0.1	0.1	0.1	0.1	0.1	0.1	0.1	0.1	0.1	0.1	0.1	0.1	0.1	0.1	0.1	0.1	0.1	0.1	0.1	0.1	0.1	0.1	0.1	0.1	0.1	0.1	0.1	0.1	0.1	0.1	0.1	0.1	0.1	0.1	0.1	0.1	0.1
			HMR_9361		inositol[x] => inositol[s]	0.1	0.1	0.1	0.1	0.1	0.1	0.1	0.1	0.1	0.1	0.1	0.1	0.1	0.1	0.1	0.1	0.1	0.1	0.1	0.1	0.1	0.1	0.1	0.1	0.1	0.1	0.1	0.1	0.1	0.1	0.1	0.1	0.1	0.1	0.1	0.1	0.1	0.1	0.1	0.1	0.1	0.1	0.1	0.1
			HMR_9048		O2[x] => O2[s]	1000	1000	1000	1000	1000	1000	1000	1000	1000	1000	1000	1000	1000	1000	1000	1000	1000	1000	1000	1000	1000	1000	1000	1000	1000	1000	1000	1000	1000	1000	1000	1000	1000	1000	1000	1000	1000	1000	1000	1000	1000	1000	1000	1000
			HMR_9047		H2O[s] => H2O[x]	1000	1000	1000	1000	1000	1000	1000	1000	1000	1000	1000	1000	1000	1000	1000	1000	1000	1000	1000	1000	1000	1000	1000	1000	1000	1000	1000	1000	1000	1000	1000	1000	1000	1000	1000	1000	1000	1000	1000	1000	1000	1000	1000	1000
			HMR_9058		CO2[s] => CO2[x]	1000	1000	1000	1000	1000	1000	1000	1000	1000	1000	1000	1000	1000	1000	1000	1000	1000	1000	1000	1000	1000	1000	1000	1000	1000	1000	1000	1000	1000	1000	1000	1000	1000	1000	1000	1000	1000	1000	1000	1000	1000	1000	1000	1000
			HMR_9072		Pi[x] <=> Pi[s]	1000	1000	1000	1000	1000	1000	1000	1000	1000	1000	1000	1000	1000	1000	1000	1000	1000	1000	1000	1000	1000	1000	1000	1000	1000	1000	1000	1000	1000	1000	1000	1000	1000	1000	1000	1000	1000	1000	1000	1000	1000	1000	1000	1000
			HMR_9076		Fe2+[x] <=> Fe2+[s]	1000	1000	1000	1000	1000	1000	1000	1000	1000	1000	1000	1000	1000	1000	1000	1000	1000	1000	1000	1000	1000	1000	1000	1000	1000	1000	1000	1000	1000	1000	1000	1000	1000	1000	1000	1000	1000	1000	1000	1000	1000	1000	1000	1000
			HMR_9077		Na+[x] <=> Na+[s]	1000	1000	1000	1000	1000	1000	1000	1000	1000	1000	1000	1000	1000	1000	1000	1000	1000	1000	1000	1000	1000	1000	1000	1000	1000	1000	1000	1000	1000	1000	1000	1000	1000	1000	1000	1000	1000	1000	1000	1000	1000	1000	1000	1000
			HMR_9080		zinc[x] <=> zinc[s]	1000	1000	1000	1000	1000	1000	1000	1000	1000	1000	1000	1000	1000	1000	1000	1000	1000	1000	1000	1000	1000	1000	1000	1000	1000	1000	1000	1000	1000	1000	1000	1000	1000	1000	1000	1000	1000	1000	1000	1000	1000	1000	1000	1000
			HMR_9081		K+[x] <=> K+[s]	1000	1000	1000	1000	1000	1000	1000	1000	1000	1000	1000	1000	1000	1000	1000	1000	1000	1000	1000	1000	1000	1000	1000	1000	1000	1000	1000	1000	1000	1000	1000	1000	1000	1000	1000	1000	1000	1000	1000	1000	1000	1000	1000	1000
			HMR_9082		Ca2+[x] <=> Ca2+[s]	1000	1000	1000	1000	1000	1000	1000	1000	1000	1000	1000	1000	1000	1000	1000	1000	1000	1000	1000	1000	1000	1000	1000	1000	1000	1000	1000	1000	1000	1000	1000	1000	1000	1000	1000	1000	1000	1000	1000	1000	1000	1000	1000	1000
			HMR_9074		sulfate[x] <=> sulfate[s]	0	0	0	0	0	0	0	0	0	0	0	0	0	0	0	0	0	0	0	0	0	0	0	0	0	0	0	0	0	0	0	0	0	0	0	0	0	0	0	0	0	0	0	0
			biomass_components		biomass_components	0.1	0.1	0.1	0.1	0.1	0.1	0.1	0.1	0.1	0.1	0.1	0.1	0.1	0.1	0.1	0.1	0.1	0.1	0.1	0.1	0.1	0.1	0.1	0.1	0.1	0.1	0.1	0.1	0.1	0.1	0.1	0.1	0.1	0.1	0.1	0.1	0.1	0.1	0.1	0.1	0.1	0.1	0.1	0.1
			xenobiotics		xenobiotics	0.1	0.1	0.1	0.1	0.1	0.1	0.1	0.1	0.1	0.1	0.1	0.1	0.1	0.1	0.1	0.1	0.1	0.1	0.1	0.1	0.1	0.1	0.1	0.1	0.1	0.1	0.1	0.1	0.1	0.1	0.1	0.1	0.1	0.1	0.1	0.1	0.1	0.1	0.1	0.1	0.1	0.1	0.1	0.1
			arachidonates		arachidonates	0.1	0.1	0.1	0.1	0.1	0.1	0.1	0.1	0.1	0.1	0.1	0.1	0.1	0.1	0.1	0.1	0.1	0.1	0.1	0.1	0.1	0.1	0.1	0.1	0.1	0.1	0.1	0.1	0.1	0.1	0.1	0.1	0.1	0.1	0.1	0.1	0.1	0.1	0.1	0.1	0.1	0.1	0.1	0.1
			steroids		steroids	0.1	0.1	0.1	0.1	0.1	0.1	0.1	0.1	0.1	0.1	0.1	0.1	0.1	0.1	0.1	0.1	0.1	0.1	0.1	0.1	0.1	0.1	0.1	0.1	0.1	0.1	0.1	0.1	0.1	0.1	0.1	0.1	0.1	0.1	0.1	0.1	0.1	0.1	0.1	0.1	0.1	0.1	0.1	0.1
			others		others	0.1	0.1	0.1	0.1	0.1	0.1	0.1	0.1	0.1	0.1	0.1	0.1	0.1	0.1	0.1	0.1	0.1	0.1	0.1	0.1	0.1	0.1	0.1	0.1	0.1	0.1	0.1	0.1	0.1	0.1	0.1	0.1	0.1	0.1	0.1	0.1	0.1	0.1	0.1	0.1	0.1	0.1	0.1	0.1
			HMR_0031	HMR_0031	0.19 1,2-diacylglycerol-LD-TAG pool[c] + 0.0014 1-acyl-PE pool[c] + 0.0024 1-radyl-2-acyl-sn-glycero-3-phosphocholine[c] + 0.0006 2-lysolecithin pool[c] + 0.0008 O-1-alk-1-enyl-2-acyl-sn-glycero-3-phosphoethanolamine[c] + 0.0092 PC-LD pool[c] + 0.0034 PE-LD pool[c] + 0.0016 PI pool[c] + 0.0002 PS-LD pool[c] + 0.0004 SM pool[c] + 0.44 TAG-LD pool[c] + 0.34 cholesterol-ester pool[c] + 0.005 cholest…	0	0	0	0	0	0	0	0	0	0	0	0	0	0	0	0	0	0	0	0	0	0	0	0	0	0	0	0	0	0	0	0	0	0	0	0	0	0	0	0	0	0	0	0
			HMR_0032	HMR_0032	lipid droplet[c] => 0.19 1,2-diacylglycerol-LD-TAG pool[c] + 0.0014 1-acyl-PE pool[c] + 0.0024 1-radyl-2-acyl-sn-glycero-3-phosphocholine[c] + 0.0006 2-lysolecithin pool[c] + 0.0008 O-1-alk-1-enyl-2-acyl-sn-glycero-3-phosphoethanolamine[c] + 0.0092 PC-LD pool[c] + 0.0034 PE-LD pool[c] + 0.0016 PI pool[c] + 0.0002 PS-LD pool[c] + 0.0004 SM pool[c] + 0.44 TAG-LD pool[c] + 0.34 cholesterol-ester poo…	0	0	0	0	0	0	0	0	0	0	0	0	0	0	0	0	0	0	0	0	0	0	0	0	0	0	0	0	0	0	0	0	0	0	0	0	0	0	0	0	0	0	0	0
[truncated: 29 more columns]
