# Supplementary material for: Personal model‐assisted identification of NAD+ and glutathione metabolism as intervention target in NAFLD
Source: Mol Syst Biol. 2017 Mar 2;13(3):916. doi: 10.15252/msb.20167422 (PMC5371732; doi:10.15252/msb.20167422)
Supplement: Supplementary file 2 — Dataset EV2 [file MSB-13-916-s002.xlsx]

## Sheet: Dataset 2
Dataset EV2	Predicted intracellular fluxes of liver in each personalized GEM are presented. Related to Figure 2.
RXNID	EQUATION	Patient_01	Patient_02	Patient_03	Patient_04	Patient_06	Patient_07	Patient_08	Patient_09	Patient_10	Patient_11	Patient_12	Patient_13	Patient_14	Patient_15	Patient_16	Patient_17	Patient_19	Patient_20	Patient_21	Patient_22	Patient_23	Patient_24	Patient_25	Patient_26	Patient_27	Patient_28	Patient_29	Patient_30	Patient_31	Patient_32	Patient_33	Patient_34	Patient_35	Patient_36	Patient_37	Patient_38	Patient_39	Patient_40	Patient_41	Patient_42	Patient_43	Patient_44	Patient_45	Patient_46	Patient_47	Patient_48	Patient_49	Patient_50
HMR_4394	ATP[c] + glucose[c] => ADP[c] + glucose-6-phosphate[c]	0	0	0	0	0	0	0	0	0	0	0	0	0	0	0	0	0	0	0	0	0	0	0	0	0	0	0	0	0	0	0	0	0	0	0	0	0	0	0	0	0	0	0	0	0	0	0	0
HMR_4521	H2O[r] + glucose-6-phosphate[r] => Pi[r] + glucose[r]	13	13	13	13	13	13	13	13	13	13	13	13	13	13	27.2281	13	13	13	13	13	13	13	13.8874	13	13	13	13	13	13	13	13.3935	13	13	13	13	13	13	13	13	22.7891	20.3907	13.6943	13	13	13	13	13	13
HMR_4381	glucose-6-phosphate[c] <=> fructose-6-phosphate[c]	-13	-13	-13	-13	-13	-13	-13	-13	-13	-13	-13	-13	-13	-13	-27.2281	-13	-13	-13	-13	-13	-13	-13	-13.8874	-13	-13	-13	-13	-13	-13	-13	-13.3935	-13	-13	-13	-13	-13	-13	-13	-13	-22.7891	-20.3907	-13.6943	-13	-13	-13	-13	-13	-13
HMR_4379	ATP[c] + fructose-6-phosphate[c] => ADP[c] + fructose-1,6-bisphosphate[c]	0	0	0	0	0	0	0	0	0	0	0	0	0	0	0	0	0	0	0	0	0	0	0	0	0	0	0	0	0	0	0	0	0	0	0	0	0	0	0	0	0	0	0	0	0	0	0	0
HMR_4301	UTP[c] + fructose-6-phosphate[c] => UDP[c] + fructose-1,6-bisphosphate[c]	0	0	0	0	0	0	0	0	0	0	0	0	0	0	0	0	0	0	0	0	0	0	0	0	0	0	0	0	0	0	0	0	0	0	0	0	0	0	0	0	0	0	0	0	0	0	0	0
HMR_4377	H2O[c] + fructose-1,6-bisphosphate[c] => Pi[c] + fructose-6-phosphate[c]	13	13	13	13	13	13	13	13	13	13	13	13	13	13	27.2281	13	13	13	13	13	13	13	13.8874	13	13	13	13	13	13	13	13.3935	13	13	13	13	13	13	13	13	22.7891	20.3907	13.6943	13	13	13	13	13	13
HMR_4375	fructose-1,6-bisphosphate[c] <=> DHAP[c] + GAP[c]	-13	-13	-13	-13	-13	-13	-13	-13	-13	-13	-13	-13	-13	-13	-27.2281	-13	-13	-13	-13	-13	-13	-13	-13.8874	-13	-13	-13	-13	-13	-13	-13	-13.3935	-13	-13	-13	-13	-13	-13	-13	-13	-22.7891	-20.3907	-13.6943	-13	-13	-13	-13	-13	-13
HMR_4391	DHAP[c] <=> GAP[c]	-17.6109	-17.949	-20.613	-20.3232	-17.0331	-18.7325	-21.2209	-19.6042	-20.0074	-16.7954	-18.2515	-17.4456	-19.8247	-20.5601	-31.8717	-21.5477	-18.5414	-19.3694	-19.6199	-17.8436	-17.7235	-18.052	-19.3512	-18.6157	-15.9117	-19.7246	-19.6626	-16.8023	-18.1784	-17.1016	-17.7753	-19.6323	-17.1396	-18.0449	-19.2326	-16.7667	-17.897	-18.6352	-18.9354	-27.7672	-23.5524	-18.7783	-17.3437	-16.4524	-17.3216	-17.3216	-18.5733	-19.3317
HMR_4373	GAP[c] + NAD+[c] + Pi[c] <=> 1,3-bisphospho-D-glycerate[c] + H+[c] + NADH[c]	-16.5825	-8.28049	-10.4508	-11.0428	-17.7627	-14.2916	-9.20923	-12.5112	-11.6878	-18.2481	-15.2741	-14.8993	-12.0609	-9.47853	-32.6679	-8.54177	-14.6819	-11.3956	-12.4791	-16.1071	-16.3524	-15.6816	-10.6305	-14.5303	-20.053	-12.2653	-12.3919	-18.2339	-15.4234	-17.6226	-9.6377	-12.4539	-17.5451	-15.696	-11.6076	-14.5918	-15.9982	-14.4904	-13.8773	-25.2956	-23.9208	-9.19796	-14.0286	-18.9486	-17.1733	-17.1733	-14.6169	-12.4135
HMR_4368	1,3-bisphospho-D-glycerate[c] + ADP[c] <=> 3-phospho-D-glycerate[c] + ATP[c]	-16.5825	-8.28049	-10.4508	-11.0428	-17.7627	-14.2916	-9.20923	-12.5112	-11.6878	-18.2481	-15.2741	-14.8993	-12.0609	-9.47853	-32.6679	-8.54177	-14.6819	-11.3956	-12.4791	-16.1071	-16.3524	-15.6816	-10.6305	-14.5303	-20.053	-12.2653	-12.3919	-18.2339	-15.4234	-17.6226	-9.6377	-12.4539	-17.5451	-15.696	-11.6076	-14.5918	-15.9982	-14.4904	-13.8773	-25.2956	-23.9208	-9.19796	-14.0286	-18.9486	-17.1733	-17.1733	-14.6169	-12.4135
HMR_4370	1,3-bisphospho-D-glycerate[c] + H2O[c] => 3-phospho-D-glycerate[c] + Pi[c]	0	0	0	0	0	0	0	0	0	0	0	0	0	0	0	0	0	0	0	0	0	0	0	0	0	0	0	0	0	0	0	0	0	0	0	0	0	0	0	0	0	0	0	0	0	0	0	0
HMR_4371	1,3-bisphospho-D-glycerate[c] => 2,3-bisphospho-D-glycerate[c]	0	0	0	0	0	0	0	0	0	0	0	0	0	0	0	0	0	0	0	0	0	0	0	0	0	0	0	0	0	0	0	0	0	0	0	0	0	0	0	0	0	0	0	0	0	0	0	0
HMR_4372	2,3-bisphospho-D-glycerate[c] + H2O[c] => 3-phospho-D-glycerate[c] + Pi[c]	0	0	0	0	0	0	0	0	0	0	0	0	0	0	0	0	0	0	0	0	0	0	0	0	0	0	0	0	0	0	0	0	0	0	0	0	0	0	0	0	0	0	0	0	0	0	0	0
HMR_4365	3-phospho-D-glycerate[c] <=> 2-phospho-D-glycerate[c]	-16.4996	-6.63175	-10.4508	-11.0428	-17.4547	-14.2916	-9.20923	-12.5112	-11.6878	-17.6633	-15.2741	-14.26	-12.0609	-9.47853	-31.9625	-8.54177	-14.6819	-11.3956	-12.4791	-16.1071	-16.3524	-15.4721	-10.4195	-14.5303	-19.5216	-12.2653	-12.3919	-17.9154	-15.4234	-17.3331	-7.54447	-12.4539	-17.3957	-15.696	-11.6076	-13.4007	-15.9982	-14.4904	-13.8773	-24.379	-23.2418	-7.50252	-13.8506	-18.5432	-17.1733	-16.9511	-14.6169	-12.4135
HMR_4363	2-phospho-D-glycerate[c] <=> H2O[c] + PEP[c]	-16.4996	-6.63175	-10.4508	-11.0428	-17.4547	-14.2916	-9.20923	-12.5112	-11.6878	-17.6633	-15.2741	-14.26	-12.0609	-9.47853	-31.9625	-8.54177	-14.6819	-11.3956	-12.4791	-16.1071	-16.3524	-15.4721	-10.4195	-14.5303	-19.5216	-12.2653	-12.3919	-17.9154	-15.4234	-17.3331	-7.54447	-12.4539	-17.3957	-15.696	-11.6076	-13.4007	-15.9982	-14.4904	-13.8773	-24.379	-23.2418	-7.50252	-13.8506	-18.5432	-17.1733	-16.9511	-14.6169	-12.4135
HMR_4358	ADP[c] + PEP[c] => ATP[c] + pyruvate[c]	0	0	0	0	0	0	0	0	0	0	0	0	0	0	0	0	0	0	0	0	0	0	0	0	0	0	0	0	0	0	0	0	0	0	0	0	0	0	0	0	0	0	0	0	0	0	0	0
HMR_4210	UDP[c] + PEP[c] => UTP[c] + pyruvate[c]	0	0	0	0	0	0	0	0	0	0	0	0	0	0	0	0	0	0	0	0	0	0	0	0	0	0	0	0	0	0	0	0	0	0	0	0	0	0	0	0	0	0	0	0	0	0	0	0
HMR_4193	CDP[c] + PEP[c] => CTP[c] + pyruvate[c]	0	0	0	0	0	0	0	0	0	0	0	0	0	0	0	0	0	0	0	0	0	0	0	0	0	0	0	0	0	0	0	0	0	0	0	0	0	0	0	0	0	0	0	0	0	0	0	0
HMR_4171	GDP[c] + PEP[c] => GTP[c] + pyruvate[c]	0	0	0	0	0	0	0	0	0	0	0	0	0	0	0	0	0	0	0	0	0	0	0	0	0	0	0	0	0	0	0	0	0	0	0	0	0	0	0	0	0	0	0	0	0	0	0	0
HMR_4421	PEP[c] + dADP[c] => dATP[c] + pyruvate[c]	0	0	0	0	0	0	0	0	0	0	0	0	0	0	0	0	0	0	0	0	0	0	0	0	0	0	0	0	0	0	0	0	0	0	0	0	0	0	0	0	0	0	0	0	0	0	0	0
HMR_4573	PEP[c] + dGDP[c] => dGTP[c] + pyruvate[c]	0	0	0	0	0	0	0	0	0	0	0	0	0	0	0	0	0	0	0	0	0	0	0	0	0	0	0	0	0	0	0	0	0	0	0	0	0	0	0	0	0	0	0	0	0	0	0	0
HMR_6627	PEP[c] + dTDP[c] => dTTP[c] + pyruvate[c]	0	0	0	0	0	0	0	0	0	0	0	0	0	0	0	0	0	0	0	0	0	0	0	0	0	0	0	0	0	0	0	0	0	0	0	0	0	0	0	0	0	0	0	0	0	0	0	0
HMR_4362	ATP[c] + H2O[c] + pyruvate[c] => AMP[c] + PEP[c] + Pi[c]	15.3664	5.10881	8.86485	9.50622	16.404	13.0198	7.47583	11.0734	10.3895	16.597	14.1049	13.0462	10.5763	7.73502	31.9625	7.07778	13.3621	9.90897	11.0441	14.9408	15.3225	14.1936	9.11452	13.2229	18.6976	10.93	10.9116	16.9226	14.1705	16.2699	6.02913	11.1152	16.3664	14.5981	10.3906	12.2294	14.867	13.2823	12.5378	24.379	23.2418	5.9161	12.8033	17.6146	16.2189	15.8589	13.3879	11.0742
HMR_4388	H+[c] + NADH[c] + pyruvate[c] <=> L-lactate[c] + NAD+[c]	-36.7	-36.7	-36.7	-36.7	-36.7	-36.7	-36.7	-36.7	-36.7	-36.7	-36.7	-36.7	-36.7	-36.7	-36.7	-36.7	-36.7	-36.7	-36.7	-36.7	-36.7	-36.7	-36.7	-36.7	-36.7	-36.7	-36.7	-36.7	-36.7	-36.7	-36.7	-36.7	-36.7	-36.7	-36.7	-36.7	-36.7	-36.7	-36.7	-36.7	-36.7	-36.7	-36.7	-36.7	-36.7	-36.7	-36.7	-36.7
HMR_4280	H+[m] + NADH[m] + pyruvate[m] => L-lactate[m] + NAD+[m]	0	0	0	0	0	0	0	0	0	0	0	0	0	0	0	0	0	0	0	0	0	0	0	0	0	0	0	0	0	0	0	0	0	0	0	0	0	0	0	0	0	0	0	0	0	0	0	0
HMR_4137	CoA[m] + NAD+[m] + pyruvate[m] => CO2[m] + H+[m] + NADH[m] + acetyl-CoA[m]	32.2021	43.7355	40.0019	39.2632	30.9224	34.8109	42.9782	37.5654	34.9016	31.5229	32.7852	34.9394	38.7118	43.3745	12.5021	37.7982	35.4702	38.9375	37.5565	32.6794	30.3456	34.9893	35.3686	35.1149	27.1857	35.7798	38.2744	29.946	34.2285	31.1231	42.9787	35.8082	30.4686	31.4113	34.025	35.271	32.1858	33.5459	35.7102	20.9943	20.8078	43.1592	31.7164	28.8747	29.0718	31.7587	33.9064	35.9737
HMR_3905	NAD+[c] + ethanol[c] => H+[c] + NADH[c] + acetaldehyde[c]	0	0	0	0	0	0	0	0	0	0	0	0	0	0	0	0	0	0	0	0	0	0	0	0	0	0	0	0	0	0	0	0	0	0	0	0	0	0	0	0	0	0	0	0	0	0	0	0
HMR_3907	NADP+[c] + ethanol[c] => H+[c] + NADPH[c] + acetaldehyde[c]	0	0	0	0	0	0	0	0	0	0	0	0	0	0	0	0	0	0	0	0	0	0	0	0	0	0	0	0	0	0	0	0	0	0	0	0	0	0	0	0	0	0	0	0	0	0	0	0
HMR_8360	H2O2[p] + ethanol[p] => 2 H2O[p] + acetaldehyde[p]	0	0	0	0	0	0	0	0	0	0	0	0	0	0	0	0	0	0	0	0	0	0	0	0	0	0	0	0	0	0	0	0	0	0	0	0	0	0	0	0	0	0	0	0	0	0	0	0
HMR_4097	ATP[c] + CoA[c] + acetate[c] => AMP[c] + PPi[c] + acetyl-CoA[c]	0	0	0	0	0	0	0	0	0	0	0	0	0	0	0	0	0	0	0	0	0	0	0	0	0	0	0	0	0	0	0	0	0	0	0	0	0	0	0	0	0	0	0	0	0	0	0	0
HMR_4099	ATP[m] + CoA[m] + acetate[m] => AMP[m] + PPi[m] + acetyl-CoA[m]	2.41954	1.06584	2.79053	2.75802	2.14726	2.53468	3.10967	2.72762	1.99505	2.04449	2.34535	1.94375	2.84319	3.26868	1.06958	1.89835	2.77633	2.77236	2.71538	2.51539	2.07236	2.64404	1.5992	2.67776	1.60151	2.29336	2.85363	2.03199	2.68638	2.18028	0.701457	2.34436	2.18805	2.15948	1.79708	1.28431	2.37673	2.32325	2.65373	1.04758	0.993208	1.10757	1.64323	1.8639	1.98428	2.27987	2.42852	2.37721
HMR_4133	ATP[c] + acetate[c] => PPi[c] + acetyl adenylate[c]	0	0	0	0	0	0	0	0	0	0	0	0	0	0	0	0	0	0	0	0	0	0	0	0	0	0	0	0	0	0	0	0	0	0	0	0	0	0	0	0	0	0	0	0	0	0	0	0
HMR_9840	ATP[m] + acetate[m] => PPi[m] + acetyl adenylate[m]	0	0	0	0	0	0	0	0	0	0	0	0	0	0	0	0	0	0	0	0	0	0	0	0	0	0	0	0	0	0	0	0	0	0	0	0	0	0	0	0	0	0	0	0	0	0	0	0
HMR_4108	CoA[c] + acetyl adenylate[c] => AMP[c] + acetyl-CoA[c]	0	0	0	0	0	0	0	0	0	0	0	0	0	0	0	0	0	0	0	0	0	0	0	0	0	0	0	0	0	0	0	0	0	0	0	0	0	0	0	0	0	0	0	0	0	0	0	0
HMR_9839	CoA[m] + acetyl adenylate[m] => AMP[m] + acetyl-CoA[m]	0	0	0	0	0	0	0	0	0	0	0	0	0	0	0	0	0	0	0	0	0	0	0	0	0	0	0	0	0	0	0	0	0	0	0	0	0	0	0	0	0	0	0	0	0	0	0	0
HMR_4283	H2O[c] + NADP+[c] + acetaldehyde[c] <=> H+[c] + NADPH[c] + acetate[c]	2.41954	1.06584	2.79053	2.75802	2.14726	2.53468	3.10967	2.72762	1.99505	2.04449	2.34535	1.94375	2.84319	3.26868	1.06958	1.89835	2.77633	2.77236	2.71538	2.51539	2.07236	2.64404	1.5992	2.67776	1.60151	2.29336	2.85363	2.03199	2.68638	2.18028	0.701457	2.34436	2.18805	2.15948	1.79708	1.28431	2.37673	2.32325	2.65373	1.04758	0.993208	1.10757	1.64323	1.8639	1.98428	2.27987	2.42852	2.37721
HMR_8357	H2O[m] + NAD+[m] + acetaldehyde[m] => H+[m] + NADH[m] + acetate[m]	0	0	0	0	0	0	0	0	0	0	0	0	0	0	0	0	0	0	0	0	0	0	0	0	0	0	0	0	0	0	0	0	0	0	0	0	0	0	0	0	0	0	0	0	0	0	0	0
HMR_4355	DHAP[c] + erythrose-4-phosphate[c] => sedoheptulose-1,7-bisphosphate[c]	0	0	0	0	0	0	0	0	0	0	0	0	0	0	0	0	0	0	0	0	0	0	0	0	0	0	0	0	0	0	0	0	0	0	0	0	0	0	0	0	0	0	0	0	0	0	0	0
HMR_4360	H2O[c] + NADP+[c] + methylglyoxal[c] => H+[c] + NADPH[c] + pyruvate[c]	0	0	0	0	0	0	0	0	0	0	0	0	0	0	0	0	0	0	0	0	0	0	0	0	0	0	0	0	0	0	0	0	0	0	0	0	0	0	0	0	0	0	0	0	0	0	0	0
HMR_6410	lipoamide[m] + pyruvate[m] => CO2[m] + S-acetyldihydrolipoamide[m]	0	0	0	0	0	0	0	0	0	0	0	0	0	0	0	0	0	0	0	0	0	0	0	0	0	0	0	0	0	0	0	0	0	0	0	0	0	0	0	0	0	0	0	0	0	0	0	0
HMR_6412	CoA[m] + S-acetyldihydrolipoamide[m] => acetyl-CoA[m] + dihydrolipoamide[m]	0	0	0	0	0	0	0	0	0	0	0	0	0	0	0	0	0	0	0	0	0	0	0	0	0	0	0	0	0	0	0	0	0	0	0	0	0	0	0	0	0	0	0	0	0	0	0	0
HMR_4396	glucose-1-phosphate[c] <=> glucose-6-phosphate[c]	2.87934e-29	-8.57018e-27	-3.47099e-29	0	0	6.05845e-28	5.44946e-16	1.76705e-28	5.52203e-30	-4.93038e-32	0	1.26218e-28	0	0	0	0	0	0	-2.52435e-28	0	0	0	-2.52435e-29	0	0	-1.969e-27	0	-4.03897e-28	0	0	0	2.52435e-29	0	0	-1.77494e-29	-4.33873e-30	0	-4.54384e-28	-5.1314e-17	0	-3.42785e-29	-1.13091e-26	0	0	0	7.9675e-29	0	9.46633e-30
HMR_8652	carbamoyl-phosphate[r] + glucose[r] => CO2[r] + NH3[r] + glucose-6-phosphate[r]	0	0	0	0	0	0	0	0	0	0	0	0	0	0	0	0	0	0	0	0	0	0	0	0	0	0	0	0	0	0	0	0	0	0	0	0	0	0	0	0	0	0	0	0	0	0	0	0
HMR_7745	beta-D-glucose[c] <=> glucose[c]	0	0	0	0	0	0	0	0	0	0	0	0	0	0	0	0	0	0	0	0	0	0	0	0	0	0	0	0	0	0	0	0	0	0	0	0	0	0	0	0	0	0	0	0	0	0	0	0
HMR_7746	ATP[c] + beta-D-glucose[c] => ADP[c] + beta-D-glucose-6-phosphate[c]	0	0	0	0	0	0	0	0	0	0	0	0	0	0	0	0	0	0	0	0	0	0	0	0	0	0	0	0	0	0	0	0	0	0	0	0	0	0	0	0	0	0	0	0	0	0	0	0
HMR_7747	ADP[c] + beta-D-glucose[c] => AMP[c] + beta-D-glucose-6-phosphate[c]	0	0	0	0	0	0	0	0	0	0	0	0	0	0	0	0	0	0	0	0	0	0	0	0	0	0	0	0	0	0	0	0	0	0	0	0	0	0	0	0	0	0	0	0	0	0	0	0
HMR_7748	beta-D-glucose-6-phosphate[c] <=> glucose-6-phosphate[c]	0	0	0	0	0	0	0	0	0	0	0	0	0	0	0	0	0	0	0	0	0	0	0	0	0	0	0	0	0	0	0	0	0	0	0	0	0	0	0	0	0	0	0	0	0	0	0	0
HMR_7749	beta-D-glucose-6-phosphate[c] <=> fructose-6-phosphate[c]	0	0	0	0	0	0	0	0	0	0	0	0	0	0	0	0	0	0	0	0	0	0	0	0	0	0	0	0	0	0	0	0	0	0	0	0	0	0	0	0	0	0	0	0	0	0	0	0
HMR_4101	GTP[c] + OAA[c] => CO2[c] + GDP[c] + PEP[c]	1.13317	1.52294	1.5859	1.53655	1.05076	1.27189	1.73341	1.43779	1.29832	1.06631	1.16918	1.21382	1.48461	1.74351	0	1.46398	1.31976	1.48666	1.435	1.16634	1.02991	1.27859	1.30496	1.30743	0.823953	1.3353	1.48035	0.992833	1.2529	1.06319	1.51534	1.3387	1.02938	1.09787	1.21707	1.17133	1.13116	1.20809	1.3395	0	0	1.58642	1.04738	0.928626	0.954437	1.09224	1.22895	1.33928
HMR_4103	GTP[m] + OAA[m] => CO2[m] + GDP[m] + PEP[m]	0	0	0	0	0	0	0	0	0	0	0	0	0	0	0	0	0	0	0	0	0	0	0	0	0	0	0	0	3.02923e-28	0	0	0	0	0	0	0	0	0	0	0	0	0	0	0	0	0	0	0
HMR_3989	H2O[s] + maltose[s] => 2 glucose[s]	0	0	0	0	0	0	0	0	-2.76101e-30	0	0	0	0	0	-7.57306e-29	0	0	-6.43415e-30	1.21169e-27	0	0	0	0	0	0	0	0	0	0	0	0	0	0	0	0	0	0	0	0	0	0	0	0	0	0	0	0	0
HMR_4122	H2O[c] + 2 NAD+[c] + UDP-glucose[c] => 2 H+[c] + 2 NADH[c] + UDP-glucuronate[c]	0	0	0	0	0	0	0	0	0	0	0	0	0	0	0	0	0	0	0	0	0	0	0	0	0	0	0	0	0	0	0	0	0	0	0	0	0	0	0	0	0	0	0	0	0	0	0	0
HMR_4837	H2O[s] + trehalose[s] => 2 glucose[s]	0	0	0	0	0	0	0	0	0	0	0	0	0	0	0	0	0	0	0	0	0	0	0	0	0	0	0	0	0	0	0	0	0	0	0	0	0	0	0	0	0	0	0	0	0	0	0	0
HMR_5395	8 UDP-glucose[c] + glycogenin[c] => 8 UDP[c] + glycogenin G8[c]	0	0	0	0	0	0	0	0	0	0	0	0	0	0	0	0	0	0	0	0	0	0	0	0	0	0	0	0	0	0	0	0	0	0	0	0	0	0	0	0	0	0	0	0	0	0	0	0
HMR_5396	3 UDP-glucose[c] + glycogenin G8[c] => 3 UDP[c] + glycogenin G11[c]	0	0	0	0	0	0	0	0	0	0	0	0	0	0	0	0	0	0	0	0	0	0	0	0	0	0	0	0	0	0	0	0	0	0	0	0	0	0	0	0	0	0	0	0	0	0	0	0
HMR_9727	UDP-glucose[c] => glycogen[c] + UDP[c]	0	0	0	0	0	0	0	0	0	0	0	0	0	0	0	0	0	0	0	0	0	0	0	0	0	0	0	0	0	0	0	0	0	0	0	0	0	0	0	0	0	0	0	0	0	0	0	0
HMR_5397	glycogenin G11[c] => glycogenin G4G7[c]	0	0	0	0	0	0	0	0	0	0	0	0	0	0	0	0	0	0	0	0	0	0	0	0	0	0	0	0	0	0	0	0	0	0	0	0	0	0	0	0	0	0	0	0	0	0	0	0
HMR_5398	3 Pi[c] + glycogenin G4G7[c] => 3 glucose-1-phosphate[c] + glycogenin G4G4[c]	0	0	0	0	0	0	0	0	0	0	0	0	0	0	0	0	0	0	0	0	0	0	0	0	0	0	0	0	0	0	0	0	0	0	0	0	0	0	0	0	0	0	0	0	0	0	0	0
HMR_5399	glycogenin G4G4[c] => glycogenin G7G1[c]	0	0	0	0	0	0	0	0	0	0	0	0	0	0	0	0	0	0	0	0	0	0	0	0	0	0	0	0	0	0	0	0	0	0	0	0	0	0	0	0	0	0	0	0	0	0	0	0
HMR_5400	H2O[c] + glycogenin G7G1[c] => glucose[c] + glycogenin G7[c]	0	0	0	0	0	0	0	0	0	0	0	0	0	0	0	0	0	0	0	0	0	0	0	0	0	0	0	0	0	0	0	0	0	0	0	0	0	0	0	0	0	0	0	0	0	0	0	0
HMR_5401	7 Pi[c] + glycogenin G7[c] => 7 glucose-1-phosphate[c] + glycogenin[c]	0	0	0	0	0	0	0	0	0	0	0	0	0	0	0	0	0	0	0	0	0	0	0	0	0	0	0	0	0	0	0	0	0	0	0	0	0	0	0	0	0	0	0	0	0	0	0	0
HMR_8568	H2O[c] + maltodecaose[c] => fructose[c] + maltononaose[c]	0	0	0	0	0	0	0	0	0	0	0	0	0	0	0	0	0	0	0	0	0	0	0	0	0	0	0	0	0	0	0	0	0	0	0	0	0	0	0	0	0	0	0	0	0	0	0	0
HMR_8569	H2O[s] + maltodecaose[s] => glucose[s] + maltononaose[s]	0	0	0	0	0	0	0	0	0	0	0	0	0	0	0	0	0	0	0	0	0	0	0	0	0	0	0	0	0	0	0	0	0	0	0	0	0	0	0	0	0	0	0	0	0	0	0	0
HMR_8570	2 H2O[c] + maltononaose[c] => 2 fructose[c] + maltoheptaose[c]	0	0	0	0	0	0	0	0	0	0	0	0	0	0	0	0	0	0	0	0	0	0	0	0	0	0	0	0	0	0	0	0	0	0	0	0	0	0	0	0	0	0	0	0	0	0	0	0
HMR_8571	2 H2O[s] + maltononaose[s] => 2 glucose[s] + maltoheptaose[s]	0	0	0	0	0	0	0	0	0	0	0	0	0	0	0	0	0	0	0	0	0	0	0	0	0	0	0	0	0	0	0	0	0	0	0	0	0	0	0	0	0	0	0	0	0	0	0	0
HMR_8572	H2O[c] + maltoheptaose[c] => fructose[c] + maltohexaose[c]	0	0	0	0	0	0	0	0	0	0	0	0	0	0	0	0	0	0	0	0	0	0	0	0	0	0	0	0	0	0	0	0	0	0	0	0	0	0	0	0	0	0	0	0	0	0	0	0
HMR_8573	H2O[s] + maltoheptaose[s] => glucose[s] + maltohexaose[s]	0	0	0	0	0	0	0	0	0	0	0	0	0	0	0	0	0	0	0	0	0	0	0	0	0	0	0	0	0	0	0	0	0	0	0	0	0	0	0	0	0	0	0	0	0	0	0	0
HMR_8574	H2O[c] + maltohexaose[c] => fructose[c] + maltopentaose[c]	0	0	0	0	0	0	0	0	0	0	0	0	0	0	0	0	0	0	0	0	0	0	0	0	0	0	0	0	0	0	0	0	0	0	0	0	0	0	0	0	0	0	0	0	0	0	0	0
HMR_8575	H2O[s] + maltohexaose[s] => glucose[s] + maltopentaose[s]	0	0	0	0	0	0	0	0	0	0	0	0	0	0	0	0	0	0	0	0	0	0	0	0	0	0	0	0	0	0	0	0	0	0	0	0	0	0	0	0	0	0	0	0	0	0	0	0
HMR_8576	H2O[c] + maltopentaose[c] => fructose[c] + maltotetraose[c]	0	0	0	0	0	0	0	0	0	0	0	0	0	0	0	0	0	0	0	0	0	0	0	0	0	0	0	0	0	0	0	0	0	0	0	0	0	0	0	0	0	0	0	0	0	0	0	0
HMR_8577	H2O[s] + maltopentaose[s] => glucose[s] + maltotetraose[s]	0	0	0	0	0	0	0	0	0	0	0	0	0	0	0	0	0	0	0	0	0	0	0	0	0	0	0	0	0	0	0	0	0	0	0	0	0	0	0	0	0	0	0	0	0	0	0	0
HMR_8578	H2O[c] + maltotetraose[c] => fructose[c] + maltotriose[c]	0	0	0	0	0	0	0	0	0	0	0	0	0	0	0	0	0	0	0	0	0	0	0	0	0	0	0	0	0	0	0	0	0	0	0	0	0	0	0	0	0	0	0	0	0	0	0	0
HMR_8579	H2O[s] + maltotetraose[s] => glucose[s] + maltotriose[s]	0	0	0	0	0	0	0	0	0	0	0	0	0	0	0	0	0	0	0	0	0	0	0	0	0	0	0	0	0	0	0	0	0	0	0	0	0	0	0	0	0	0	0	0	0	0	0	0
HMR_8581	H2O[s] + maltotriose[s] => glucose[s] + maltose[s]	0	0	0	0	0	0	0	0	0	0	0	0	0	0	0	0	0	0	0	0	0	0	0	0	0	0	0	0	0	0	0	0	0	0	0	0	0	0	0	0	0	0	0	0	0	0	0	0
HMR_8591	H2O[c] + maltotriose[c] => glucose[c] + maltose[c]	0	0	0	0	0	0	0	0	0	0	0	0	0	0	0	0	0	-1.53634e-13	0	0	0	0	0	0	0	-9.46633e-28	0	3.81178e-27	0	0	0	0	0	2.18909e-29	0	0	0	0	0	0	0	0	0	0	0	0	0	0
HMR_8592	H2O[l] + maltotriose[l] => glucose[l] + maltose[l]	0	0	0	0	0	0	0	0	0	0	0	0	0	0	0	0	-1.29247e-26	1.53634e-13	0	0	0	0	0	0	0	9.46633e-28	0	-3.81335e-27	0	0	0	0	0	-2.18909e-29	0	0	0	0	0	0	0	0	0	0	0	0	0	0
HMR_8580	H2O[c] + maltotriose[c] => fructose[c] + maltose[c]	0	0	0	0	0	0	0	0	0	0	0	0	0	0	0	0	1.29247e-26	1.98386e-29	0	0	0	0	0	0	0	0	0	0	0	0	0	0	0	0	0	0	0	0	0	0	0	0	0	0	0	0	0	0
HMR_8582	H2O[c] + maltose[c] => 2 fructose[c]	0	0	0	0	0	0	0	0	0	0	0	0	0	0	0	0	-6.46235e-27	0	0	0	0	0	0	0	0	0	0	0	0	0	0	0	0	0	0	0	0	0	0	0	0	0	0	0	0	0	0	0
HMR_8587	H2O[c] + maltose[c] => 2 glucose[c]	0	0	0	0	0	0	0	0	0	0	0	0	0	0	0	0	0	0	0	0	0	0	0	0	0	0	0	0	0	0	0	0	0	0	0	0	0	0	0	0	0	0	0	0	0	0	0	0
HMR_8589	H2O[l] + maltose[l] => 2 glucose[l]	0	0	0	0	0	0	0	0	2.76101e-30	0	0	0	0	0	0	0	0	0	-4.03897e-28	0	0	0	0	0	0	0	0	0	0	0	0	0	0	0	0	0	0	-1.76705e-28	0	0	0	0	0	0	0	0	0	0
HMR_8584	H2O[s] + starch structure 2[s] => glucose[s] + maltose[s]	0	0	0	0	0	0	0	0	0	0	0	0	0	0	0	0	0	0	0	0	0	0	0	0	0	0	0	0	0	0	0	0	0	0	0	0	0	0	0	0	0	0	0	0	0	0	0	0
HMR_3944	UTP[c] + glucose-1-phosphate[c] => PPi[c] + UDP-glucose[c]	-2.87934e-29	8.58281e-27	3.47099e-29	0	0	-6.05845e-28	-5.44946e-16	-1.76705e-28	0	4.93038e-32	0	-1.26218e-28	0	0	0	0	0	0	2.52435e-28	0	0	0	2.52435e-29	0	0	0	0	4.03897e-28	0	0	0	-2.52435e-29	0	0	1.77494e-29	0	0	0	5.1314e-17	0	3.42785e-29	1.13091e-26	0	0	0	-7.9675e-29	0	-9.46633e-30
HMR_4128	UDP-galactose[c] <=> UDP-glucose[c]	0	2.52435e-28	0	0	0	0	0	1.76705e-28	5.52203e-30	0	0	5.04871e-29	0	-3.15544e-30	-1.75127e-28	8.83524e-28	0	0	-6.90253e-30	0	-9.46633e-30	0	3.15544e-30	0	0	6.31089e-30	0	0	0	0	0	0	0	0	0	0	0	-5.6798e-29	-5.1314e-17	0	0	0	0	0	0	5.04871e-29	0	8.11048e-30
HMR_4130	ATP[c] + galactose[c] => ADP[c] + alpha-D-galactose-1-phosphate[c]	0	0	0	0	0	0	0	1.00974e-28	0	0	0	0	0	0	0	0	0	0	0	0	0	0	0	0	0	0	0	0	0	0	0	0	0	0	0	0	0	0	0	0	0	0	0	0	0	0	0	0
HMR_4131	UDP-galactose[c] + glucose-1-phosphate[c] <=> UDP-glucose[c] + alpha-D-galactose-1-phosphate[c]	0	0	0	0	0	0	0	0	0	0	0	0	0	7.88861e-30	0	0	0	0	0	0	0	0	0	0	0	1.969e-27	0	0	0	0	0	0	0	0	0	0	0	4.67006e-28	0	0	0	0	0	0	0	0	0	0
HMR_4132	UDP-glucose[c] + galactose-1-phosphate[c] => UDP-galactose[c] + glucose-1-phosphate[c]	0	0	0	0	0	0	0	0	0	0	0	0	0	0	0	0	0	0	0	0	0	0	0	0	0	0	0	0	0	0	0	0	0	0	0	0	0	0	0	0	0	0	0	0	0	0	0	0
HMR_4303	H2O[s] + sucrose[s] => fructose[s] + glucose[s]	0	0	0	0	0	0	0	0	0	0	0	0	0	0	0	0	0	0	0	0	0	0	0	0	0	0	0	0	0	0	0	0	0	0	0	0	0	0	0	0	0	0	0	0	0	0	0	0
HMR_4414	ATP[c] + galactose[c] => ADP[c] + galactose-1-phosphate[c]	0	0	0	0	0	0	0	0	0	0	0	0	0	0	0	0	0	0	0	0	0	0	0	0	0	0	0	0	0	0	0	0	0	0	0	0	0	0	0	0	0	0	0	0	0	0	0	0
HMR_4415	H2O[s] + lactose[s] => galactose[s] + glucose[s]	0	0	0	0	0	0	0	0	0	0	0	0	0	0	0	0	0	0	0	0	0	0	0	0	0	0	0	0	0	0	0	0	0	0	0	0	0	0	0	0	0	0	0	0	0	0	0	0
HMR_4416	H2O[s] + galactosylglycerol[s] => galactose[s] + glycerol[s]	0	0	0	0	0	0	0	0	0	0	0	0	0	0	0	0	0	0	0	0	0	0	0	0	0	0	0	0	0	0	0	0	0	0	0	0	0	0	0	0	0	0	0	0	0	0	0	0
HMR_4774	CTP[c] + D-tagatose-6-phosphate[c] => CDP[c] + tagatose-1,6-bisphosphate[c]	0	0	0	0	0	0	0	0	0	0	0	0	0	0	0	0	0	0	0	0	0	0	0	0	0	0	0	0	0	0	0	0	0	0	0	0	0	0	0	0	0	0	0	0	0	0	0	0
HMR_4775	D-tagatose-6-phosphate[c] + ITP[c] => IDP[c] + tagatose-1,6-bisphosphate[c]	0	0	0	0	0	0	0	0	0	0	0	0	0	0	0	0	0	0	0	0	0	0	0	0	0	0	0	0	0	0	0	0	0	0	0	0	0	0	0	0	0	0	0	0	0	0	0	0
HMR_4831	lactose[s] + NAD+[s] => 3-ketolactose[s] + NADH[s] + H+[s]	0	0	0	0	0	0	0	0	0	0	0	0	0	0	0	0	0	0	0	0	0	0	0	0	0	0	0	0	0	0	0	0	0	0	0	0	0	0	0	0	0	0	0	0	0	0	0	0
HMR_4832	3-ketolactose[s] + H2O[s] => 3-keto-beta-D-galactose[s] + glucose[s]	0	0	0	0	0	0	0	0	0	0	0	0	0	0	0	0	0	0	0	0	0	0	0	0	0	0	0	0	0	0	0	0	0	0	0	0	0	0	0	0	0	0	0	0	0	0	0	0
HMR_7674	UDP-galactose[g] + glucose[g] => UDP[g] + lactose[g]	0	0	0	0	0	0	0	0	0	0	0	0	0	0	0	0	0	0	0	0	0	0	0	0	0	0	0	0	0	0	0	0	0	0	0	0	0	0	0	0	0	0	0	0	0	7.33641e-29	0	0
HMR_8761	ATP[c] + D-tagatose[c] => ADP[c] + D-tagatose-6-phosphate[c]	0	0	0	0	0	0	0	0	0	0	0	0	0	0	0	0	0	0	0	0	0	0	0	0	0	0	0	0	0	0	0	0	0	0	0	0	0	0	0	0	0	0	0	0	0	0	0	0
HMR_8762	D-tagatose-6-phosphate[c] <=> DHAP[c] + glyceraldehyde[c]	0	0	0	0	0	0	0	0	0	0	0	0	0	0	0	0	0	0	0	0	0	0	0	0	0	0	0	0	0	0	0	0	0	0	0	0	0	0	0	0	0	0	0	0	0	0	0	0
HMR_8764	H2O[l] + lactose[l] => galactose[l] + glucose[l]	0	0	0	0	0	0	0	0	0	0	0	0	0	0	0	0	0	0	0	0	0	0	0	0	0	0	0	0	0	0	0	0	0	0	0	0	0	0	0	0	0	0	0	0	0	7.33641e-29	0	0
HMR_8766	H+[c] + NADPH[c] + galactose[c] <=> NADP+[c] + galactitol[c]	0	0	0	0	0	0	0	0	0	0	0	0	0	0	0	0	0	0	0	0	0	0	0	0	0	0	0	0	0	0	0	0	0	0	0	0	0	0	0	0	0	0	0	0	0	0	0	0
HMR_8767	UTP[c] + alpha-D-galactose-1-phosphate[c] => PPi[c] + UDP-galactose[c]	0	0	0	0	0	0	0	1.89327e-29	0	0	0	0	0	7.88861e-30	0	0	0	0	0	0	0	0	0	0	0	1.969e-27	0	0	0	0	0	0	0	0	0	0	0	4.67006e-28	0	0	0	0	0	0	0	0	0	0
HMR_0454	ATP[c] + glyceraldehyde[c] => ADP[c] + GAP[c]	14.0284	22.6685	23.1623	22.2804	12.2704	17.4409	25.0117	20.093	21.3196	11.5472	15.9774	15.5464	20.7638	24.0816	26.4319	26.0059	16.8596	20.9738	20.1408	14.7365	14.3711	15.3704	22.6081	17.0854	8.85864	20.4593	20.2707	11.5684	15.755	12.479	21.5311	20.1784	12.5945	15.349	20.6249	15.175	14.8988	17.1448	18.0581	25.2607	20.0222	23.2746	16.3151	10.5038	13.1483	13.1483	16.9564	19.9182
HMR_4297	ATP[c] + fructose-6-phosphate[c] => ADP[c] + fructose-2,6-bisphosphate[c]	0	0	0	0	0	0	0	0	0	0	0	0	0	0	0	0	0	0	0	0	0	0	0	0	0	0	0	0	0	0	0	0	0	0	0	0	0	0	0	0	0	0	0	0	0	0	0	0
HMR_4310	ATP[c] + fructose[c] => ADP[c] + fructose-1-phosphate[c]	0	0	0	0	0	0	0	0	0	0	0	0	0	0	0	0	0	0	0	0	0	0	0	0	0	0	0	0	0	0	0	0	0	0	0	0	0	0	0	0	0	0	0	0	0	0	0	0
HMR_4315	D-glucitol[c] + NAD+[c] <=> H+[c] + NADH[c] + fructose[c]	0	0	0	0	0	0	0	0	0	0	0	0	0	0	0	0	0	0	0	0	0	0	0	0	0	0	0	0	0	0	0	0	0	0	0	0	0	0	0	0	0	0	0	0	0	0	0	0
HMR_4316	H+[c] + NADPH[c] + glucose[c] => D-glucitol[c] + NADP+[c]	0	0	0	0	0	0	0	0	0	0	0	0	0	0	0	0	0	0	0	0	0	0	0	0	0	0	0	0	0	0	0	0	0	0	0	0	0	0	0	0	0	0	0	0	0	0	0	0
HMR_4317	ATP[c] + D-glucitol[c] => ADP[c] + sorbitol-3-phosphate[c]	0	0	0	0	0	0	0	0	0	0	0	0	0	0	0	0	0	0	0	0	0	0	0	0	0	0	0	0	0	0	0	0	0	0	0	0	0	0	0	0	0	0	0	0	0	0	0	0
HMR_4318	ATP[c] + fructose[c] => ADP[c] + fructose-3-phosphate[c]	0	0	0	0	0	0	0	0	0	0	0	0	0	0	0	0	0	0	0	0	0	0	0	0	0	0	0	0	0	0	0	0	0	0	0	0	0	0	0	0	0	0	0	0	0	0	0	0
HMR_4319	ATP[c] + fructose[c] => ADP[c] + fructose-6-phosphate[c]	1.57772e-30	0	0	0	0	4.21252e-28	0	0	0	0	0	0	0	0	0	0	0	0	0	0	0	0	0	0	0	0	0	0	0	0	0	0	0	0	0	0	0	0	0	0	0	0	1.8695e-17	0	0	0	0	0
HMR_4320	ATP[c] + mannose-1-phosphate[c] => ADP[c] + D-mannose-1,6-bisphosphate[c]	0	0	0	0	0	0	0	0	0	0	0	0	0	0	0	0	0	0	0	0	0	0	0	0	0	0	0	0	0	0	0	0	0	0	0	0	0	0	0	0	0	0	0	0	0	0	0	0
HMR_4356	DHAP[c] + glyceraldehyde[c] => fructose-1-phosphate[c]	0	0	0	0	0	0	0	0	0	0	0	0	0	0	0	0	0	0	0	0	0	0	0	0	0	0	0	0	0	0	0	0	0	0	0	0	0	0	0	0	0	0	0	0	0	0	0	0
HMR_4383	fructose-6-phosphate[c] <=> mannose-6-phosphate[c]	0	2.59803e-14	0	0	0	0	0	-6.31089e-30	0	0	0	0	0	0	-3.23117e-27	-1.41995e-29	0	0	-3.15544e-30	0	0	0	0	0	0	0	0	0	0	0	7.06819e-28	0	0	0	0	-1.13346e-14	0	0	9.44189e-14	0	0	0	0	0	0	0	0	-6.31089e-30
HMR_4385	mannose-6-phosphate[c] => mannose-1-phosphate[c]	0	2.59803e-14	0	0	0	0	0	-6.31089e-30	0	0	0	0	0	0	0	0	0	0	0	0	0	0	0	0	0	0	0	0	0	0	0	0	0	0	0	-1.13346e-14	0	0	9.44189e-14	0	0	0	0	0	0	0	0	-6.31089e-30
HMR_4386	GDP[c] + mannose-1-phosphate[c] => GDP-mannose[c] + Pi[c]	0	2.59803e-14	0	0	0	0	0	-6.31089e-30	0	0	0	0	0	0	0	0	0	0	0	0	0	0	0	0	0	0	0	0	0	0	0	0	0	0	0	-1.13346e-14	0	0	9.44189e-14	0	0	0	0	0	0	0	0	-6.31089e-30
HMR_4387	GTP[c] + mannose-1-phosphate[c] => GDP-mannose[c] + PPi[c]	0	0	0	0	0	0	0	0	0	0	0	0	0	0	0	0	0	0	0	0	0	0	0	0	0	0	0	0	0	0	0	0	0	0	0	0	0	0	0	0	0	0	0	0	0	0	0	0
HMR_4399	GDP-mannose[c] => GDP-4-dehydro-6-deoxy-D-mannose[c] + H2O[c]	0	0	0	0	0	0	0	0	0	0	0	0	0	0	0	0	0	0	0	0	0	0	0	0	0	0	0	0	0	0	0	0	0	0	0	-1.13346e-14	0	0	9.44189e-14	0	0	0	0	0	0	0	0	0
HMR_4400	GDP-4-dehydro-6-deoxy-D-mannose[c] + H+[c] + NADH[c] => GDP-L-fucose[c] + NAD+[c]	0	0	0	0	0	0	0	0	0	0	0	0	0	0	0	0	0	0	0	0	0	0	0	0	0	0	0	0	0	0	0	0	0	0	0	-1.13346e-14	0	0	9.44189e-14	0	0	0	0	0	0	0	0	0
HMR_4401	GDP-L-fucose[c] + PPi[c] <=> GTP[c] + L-fucose-1-phosphate[c]	0	0	0	0	0	0	0	0	0	0	0	0	0	0	0	0	0	0	0	0	0	0	0	0	0	0	0	0	0	0	0	0	0	0	0	0	0	0	0	0	0	0	0	0	0	0	0	0
HMR_4402	6-deoxy-L-galactose[c] + ATP[c] <=> ADP[c] + L-fucose-1-phosphate[c]	0	0	0	0	0	0	0	0	0	0	0	0	0	0	0	0	0	0	0	0	0	0	0	0	0	0	0	0	0	0	0	0	0	0	0	0	0	0	0	0	0	0	0	0	0	0	0	0
HMR_4490	ATP[c] + mannose[c] => ADP[c] + mannose-6-phosphate[c]	0	0	0	0	0	0	0	0	0	0	0	3.47099e-29	0	0	-2.35387e-17	-3.36917e-16	0	0	-1.04167e-13	-2.30939e-28	0	0	0	0	0	0	0	1.18329e-30	0	0	-1.61559e-27	0	0	0	0	0	0	0	0	0	-1.26218e-29	0	0	0	0	0	0	0
HMR_4706	H2O[c] + fructose-2,6-bisphosphate[c] => Pi[c] + fructose-6-phosphate[c]	0	0	0	0	0	0	0	0	0	0	0	0	0	0	0	0	0	0	0	0	0	0	0	0	0	0	0	0	0	0	0	0	0	0	0	0	0	0	0	0	0	0	0	0	0	0	0	0
HMR_8768	GDP-4-dehydro-6-deoxy-D-mannose[c] + H+[c] + NADPH[c] => GDP-L-fucose[c] + NADP+[c]	0	0	0	0	0	0	0	0	0	0	0	0	0	0	0	0	0	0	0	0	0	0	0	0	0	0	0	0	0	0	0	0	0	0	0	0	0	0	0	0	0	0	0	0	0	0	0	0
HMR_4403	6-deoxy-L-galactose[c] => L-fuculose[c]	0	0	0	0	0	0	0	0	0	0	0	0	0	0	0	0	0	0	0	0	0	0	0	0	0	0	0	0	0	0	0	0	0	0	0	0	0	0	0	0	0	0	0	0	0	0	0	0
HMR_4590	H+[c] + L-xylulose[c] + NADPH[c] => NADP+[c] + xylitol[c]	0	-1.26218e-28	0	0	0	0	0	-5.04871e-29	0	0	0	0	0	0	0	0	-1.08973e-28	0	0	0	0	0	0	0	0	0	0	0	0	0	0	0	0	0	0	0	0	0	0	0	0	0	0	0	0	0	0	0
HMR_4591	NAD+[c] + xylitol[c] => H+[c] + L-xylulose[c] + NADH[c]	0	0	0	0	0	0	0	0	0	0	0	0	0	0	0	0	0	0	0	0	0	0	0	0	0	0	0	0	0	0	0	0	0	0	0	0	0	0	0	0	0	0	0	0	0	0	0	0
HMR_4592	D-xylose[c] + H+[c] + NADPH[c] <=> NADP+[c] + xylitol[c]	0	1.26218e-28	0	0	0	0	0	5.04871e-29	0	0	0	0	0	0	0	0	1.08973e-28	0	0	0	0	0	0	0	0	0	0	0	0	0	0	0	0	0	0	0	0	0	0	0	0	0	0	0	0	0	0	0
HMR_4593	NAD+[c] + xylitol[c] => D-xylulose[c] + H+[c] + NADH[c]	0	0	0	0	0	0	0	0	0	0	0	0	0	0	0	0	0	0	0	0	0	0	0	0	0	0	0	0	0	0	0	0	0	0	0	0	0	0	0	0	0	0	0	0	0	0	0	0
HMR_4595	ADP[c] + D-xylulose-5-phosphate[c] <=> ATP[c] + D-xylulose[c]	0	0	0	0	0	0	0	0	0	0	0	0	0	0	0	0	0	0	0	0	0	0	0	0	0	0	0	0	0	0	0	0	0	0	0	0	0	0	0	0	0	0	0	0	0	0	0	0
HMR_8341	H+[c] + L-arabinose[c] + NADPH[c] => L-arabitol[c] + NADP+[c]	0	0	0	0	0	0	0	0	0	0	0	0	0	0	0	0	0	0	0	0	0	0	0	0	0	0	0	0	0	0	0	0	0	0	0	0	0	0	0	0	0	0	0	0	0	0	0	0
HMR_8342	H+[c] + L-xylulose[c] + NADH[c] <=> L-arabitol[c] + NAD+[c]	0	0	0	0	0	0	0	0	0	0	0	0	0	0	0	0	0	0	0	0	0	0	0	0	0	0	0	0	0	0	0	0	0	0	0	0	0	0	0	0	0	0	0	0	0	0	0	0
HMR_8352	L-gulonate[c] + NAD+[c] => 3-dehydro-L-gulonate[c] + H+[c] + NADH[c]	0	-1.26218e-28	0	0	0	0	0	-5.04871e-29	0	0	0	0	0	0	0	0	-1.08973e-28	0	0	0	0	0	0	0	0	0	0	0	0	0	0	0	0	0	0	0	0	0	0	0	0	0	0	0	0	0	0	0
HMR_8353	3-dehydro-L-gulonate[c] => CO2[c] + L-xylulose[c]	0	-1.26218e-28	0	0	0	0	0	-5.04871e-29	0	0	0	0	0	0	0	0	-1.08973e-28	0	0	0	0	0	0	0	0	0	0	0	0	0	0	0	0	0	0	0	0	0	0	0	0	0	0	0	0	0	0	0
HMR_8726	ATP[c] + D-ribulose[c] => ADP[c] + ribulose-5-phosphate[c]	0	0	0	0	0	0	0	0	0	0	0	0	0	0	0	0	0	0	0	0	0	0	0	0	0	0	0	0	0	0	0	0	0	0	0	0	0	0	0	0	0	0	0	0	0	0	0	0
HMR_8727	H2O[c] + UDP-glucuronate[c] => D-glucuronate 1-phosphate[c] + UMP[c]	0	0	0	0	0	0	0	0	0	0	0	0	0	0	0	0	0	0	0	0	0	0	0	0	0	0	0	0	0	0	0	0	0	0	0	0	0	0	0	0	0	0	0	0	0	0	0	0
HMR_8728	D-glucuronate 1-phosphate[c] + H2O[c] => Pi[c] + glucuronate[c]	0	0	0	0	0	0	0	0	0	0	0	0	0	0	0	0	0	0	0	0	0	0	0	0	0	0	0	0	0	0	0	0	0	0	0	0	0	0	0	0	0	0	0	0	0	0	0	0
HMR_8729	H2O[c] + UDP-glucuronate[c] => UDP[c] + glucuronate[c]	0	0	0	0	0	0	0	-5.04871e-29	0	0	0	0	0	0	0	9.49647e-15	0	0	0	0	0	0	-1.76015e-27	0	0	0	0	0	0	0	0	0	0	1.86929e-16	0	0	0	0	0	0	5.04871e-29	7.57306e-29	0	0	0	0	0	0
HMR_6537	H+[c] + NADPH[c] + glucuronate[c] => L-gulonate[c] + NADP+[c]	0	-1.26218e-28	0	0	0	0	0	-5.04871e-29	0	0	0	0	0	0	0	0	-1.08973e-28	0	0	0	0	0	0	0	0	0	0	0	0	0	0	0	0	0	0	0	0	0	0	0	0	0	0	0	0	0	0	0
HMR_1568	H2O[c] + NAD+[c] + acetaldehyde[c] => H+[c] + NADH[c] + acetate[c]	0	0	0	0	0	0	0	0	0	0	0	0	0	0	0	0	0	0	0	0	0	0	0	0	0	0	0	0	0	0	0	0	0	0	0	0	0	0	0	0	0	0	0	0	0	0	0	0
HMR_3853	GSH[c] + methylglyoxal[c] => (R)-S-lactoylglutathione[c]	0	0	0	0	0	0	0	0	0	0	0	0	0	0	0	0	0	0	0	0	0	0	0	0	0	0	0	0	0	0	0	0	0	0	0	0	0	0	0	0	0	0	0	0	0	0	0	0
HMR_3854	H+[c] + NADH[c] + methylglyoxal[c] => NAD+[c] + lactaldehyde[c]	0	0	0	0	0	0	0	0	0	0	0	0	0	0	0	0	0	0	0	0	0	0	0	0	0	0	0	0	0	0	0	0	0	0	0	0	0	0	0	0	0	0	0	0	0	0	0	0
HMR_3855	H+[c] + NADPH[c] + lactaldehyde[c] => NADP+[c] + propane-1,2-diol[c]	0	0	0	0	0	0	0	0	0	0	0	0	0	0	0	0	0	0	0	0	0	0	0	0	0	0	0	0	0	0	0	0	0	0	0	0	0	0	0	0	0	0	0	0	0	0	0	0
HMR_3857	(R)-S-lactoylglutathione[c] + H2O[c] => D-lactate[c] + GSH[c]	0	0	0	0	0	0	0	0	0	0	0	0	0	0	-1.61559e-27	0	0	0	0	0	0	0	0	0	0	0	0	0	0	0	0	0	0	0	0	0	0	0	0	0	0	0	0	0	0	0	0	0
HMR_8511	(R)-S-lactoylglutathione[m] + H2O[m] => D-lactate[m] + GSH[m]	0	0	0	0	0	0	0	0	0	9.86076e-32	0	0	0	0	0	0	0	0	0	0	0	0	0	0	0	0	0	0	0	0	0	0	0	0	0	0	0	0	0	0	0	0	0	0	0	0	0	0
HMR_3859	D-lactate[c] + 2 ferricytochrome C[m] => 2 H+[c] + 2 ferrocytochrome C[m] + pyruvate[c]	0	0	0	0	0	0	0	0	0	9.86076e-32	0	0	0	0	0	0	0	0	0	0	0	0	0	0	0	0	0	0	0	0	0	0	0	0	0	0	0	0	0	0	0	0	0	0	0	0	0	0
HMR_4087	NAD+[m] + malate[m] => CO2[m] + H+[m] + NADH[m] + pyruvate[m]	0	0	0	0	0	0	0	0	0	0	0	0	0	0	0	0	0	0	0	0	0	0	0	0	0	0	0	0	0	0	0	0	0	0	0	0	0	0	0	0	0	0	0	0	0	0	0	0
HMR_4089	NADP+[c] + malate[c] => CO2[c] + H+[c] + NADPH[c] + pyruvate[c]	28.6006	38.7989	34.426	33.8811	27.2904	30.5449	36.9304	32.6942	29.7537	27.5046	28.8847	30.922	33.65	38.1313	39.8247	31.5464	31.3638	34.7003	32.6696	29.0795	26.8189	30.8124	32.6443	30.9685	23.9027	30.8146	33.3672	26.4535	30.3881	27.4788	37.7226	30.9132	27.0673	27.669	29.9127	31.1311	28.5325	29.3618	31.3309	35.6762	31.0484	38.1319	29.0179	25.4613	25.8264	28.0715	29.7689	31.4913
HMR_4091	NADP+[m] + malate[m] => CO2[m] + H+[m] + NADPH[m] + pyruvate[m]	0	0	0	0	0	0	0	0	0	0	0	0	0	0	0	0	0	0	0	0	0	0	0	0	0	0	0	0	0	0	0	0	0	0	0	0	0	0	0	0	0	0	0	0	0	0	0	0
HMR_4093	H2O[c] + acetyl-CoA[c] => CoA[c] + acetate[c]	0	0	0	0	0	0	0	0	0	0	0	0	0	0	0	0	0	0	0	0	0	0	0	0	0	0	0	0	0	0	0	0	0	0	0	0	0	0	0	0	0	0	0	0	0	0	0	0
HMR_4095	H2O[m] + acetyl-CoA[m] => CoA[m] + acetate[m]	0	0	0	0	0	0	0	0	0	0	0	0	0	0	0	0	0	0	0	0	0	0	0	0	0	0	0	0	0	0	0	0	0	0	0	0	0	0	0	0	0	0	0	0	0	0	0	0
HMR_4143	ATP[m] + H+[m] + HCO3-[m] + pyruvate[m] => ADP[m] + OAA[m] + Pi[m]	24.5059	34.2624	29.834	29.3336	23.2843	26.367	31.7521	28.1976	26.5331	23.1957	25.0543	26.6755	28.9235	32.6928	36.8177	28.4878	26.7892	30.1251	28.1902	24.9641	23.458	26.1039	29.7368	26.5761	20.4508	27.0613	28.658	22.6249	25.9755	23.4473	33.0945	27.0756	23.2552	24.1698	27.03	27.0705	24.643	25.5607	26.9756	32.3126	28.2186	33.4822	26.0946	21.776	22.6129	23.9656	25.788	27.6026
HMR_8497	H+[c] + NADPH[c] + methylglyoxal[c] => NADP+[c] + hydroxyacetone[c]	8.58014	4.81568	6.50271	6.71915	8.7846	7.65713	7.01982	7.37012	4.44754	9.34943	7.47662	7.90798	7.59296	7.90476	0	2.52164	8.63238	7.30626	7.32051	8.46057	7.10806	9.19657	2.58955	8.19698	8.64342	5.78825	7.72564	8.66738	8.69359	8.78114	4.30713	6.04942	8.45221	7.04252	4.11167	7.20862	7.96332	7.01924	7.79071	0	0	4.08443	5.56823	8.66469	7.23911	8.76612	7.43624	6.27309
HMR_8498	H+[c] + NADPH[c] + O2[c] + acetone[c] => H2O[c] + NADP+[c] + hydroxyacetone[c]	0	0	0	0	0	0	0	0	0	0	0	0	0	0	0	0	0	0	0	0	0	0	0	0	0	0	0	0	0	0	0	0	0	0	0	0	0	0	0	0	0	0	0	0	0	0	0	0
HMR_8499	H+[c] + NADPH[c] + O2[c] + hydroxyacetone[c] => 2 H2O[c] + NADP+[c] + methylglyoxal[c]	8.58014	4.81568	6.50271	6.71915	8.7846	7.65713	7.01982	7.37012	4.44754	9.34943	7.47662	7.90798	7.59296	7.90476	0	2.52164	8.63238	7.30626	7.32051	8.46057	7.10806	9.19657	2.58955	8.19698	8.64342	5.78825	7.72564	8.66738	8.69359	8.78114	4.30713	6.04942	8.45221	7.04252	4.11167	7.20862	7.96332	7.01924	7.79071	0	0	4.08443	5.56823	8.66469	7.23911	8.76612	7.43624	6.27309
HMR_8500	H+[c] + NADPH[c] + hydroxyacetone[c] => NADP+[c] + propane-1,2-diol[c]	0	0	0	0	0	0	0	0	0	0	0	0	0	0	0	0	0	0	0	0	0	0	0	0	0	0	0	0	0	0	0	0	0	0	0	0	0	0	0	0	0	0	0	0	0	0	0	0
HMR_8501	H+[c] + NADPH[c] + methylglyoxal[c] => D-lactaldehyde[c] + NADP+[c]	0	0	0	0	0	0	0	0	0	0	0	0	0	0	0	0	0	0	0	0	0	0	0	0	0	0	0	0	0	0	0	0	0	0	0	0	0	0	0	0	0	0	0	0	0	0	0	0
HMR_8502	D-lactaldehyde[c] + GSH[c] + NAD+[c] => (R)-S-lactoylglutathione[c] + H+[c] + NADH[c]	0	0	0	0	0	0	0	0	0	0	0	0	0	0	0	0	0	0	0	0	0	0	0	0	0	0	0	0	0	0	0	0	0	0	0	0	0	0	0	0	0	0	0	0	0	0	0	0
HMR_8503	H2O[c] + NAD+[c] + lactaldehyde[c] => H+[c] + L-lactate[c] + NADH[c]	0	0	0	0	0	0	0	0	0	0	0	0	0	0	0	0	0	0	0	0	0	0	0	0	0	0	0	0	0	0	0	0	0	0	0	0	0	0	0	0	0	0	0	0	0	0	0	0
HMR_8504	D-lactaldehyde[c] + H2O[c] + NAD+[c] => D-lactate[c] + H+[c] + NADH[c]	0	0	0	0	0	0	0	0	0	0	0	0	0	0	0	0	0	0	0	0	0	0	0	0	0	0	0	0	0	0	0	0	0	0	0	0	0	0	0	0	0	0	0	0	0	0	0	0
HMR_8506	H2O[m] + NAD+[m] + lactaldehyde[m] => H+[m] + L-lactate[m] + NADH[m]	0	0	0	0	0	0	0	0	0	0	0	0	0	0	0	0	0	0	0	0	0	0	0	0	0	0	0	0	0	0	0	0	0	0	0	0	0	0	0	0	0	0	0	0	0	0	0	0
HMR_8507	NAD+[c] + propane-1,2-diol[c] => D-lactaldehyde[c] + H+[c] + NADH[c]	0	0	0	0	0	0	0	0	0	0	0	0	0	0	0	0	0	0	0	0	0	0	0	0	0	0	0	0	0	0	0	0	0	0	0	0	0	0	0	0	0	0	0	0	0	0	0	0
HMR_8508	NAD+[c] + propane-1,2-diol[c] => H+[c] + NADH[c] + lactaldehyde[c]	0	0	0	0	0	0	0	0	0	0	0	0	0	0	0	0	0	0	0	0	0	0	0	0	0	0	0	0	0	0	0	0	0	0	0	0	0	0	0	0	0	0	0	0	0	0	0	0
HMR_8509	D-lactaldehyde[c] + H+[c] + NADPH[c] => NADP+[c] + propane-1,2-diol[c]	0	0	0	0	0	0	0	0	0	0	0	0	0	0	0	0	0	0	0	0	0	0	0	0	0	0	0	0	0	0	0	0	0	0	0	0	0	0	0	0	0	0	0	0	0	0	0	0
HMR_8512	D-lactate[c] + NAD+[c] => H+[c] + NADH[c] + pyruvate[c]	0	0	0	0	0	0	0	0	0	0	0	0	0	0	0	0	0	0	0	0	0	0	0	0	0	0	0	0	0	0	0	0	0	0	0	0	0	0	0	0	0	0	0	0	0	0	0	0
HMR_8516	DHAP[c] => Pi[c] + methylglyoxal[c]	0	0	0	0	0	0	0	0	0	0	0	0	0	0	0	0	0	0	0	0	0	0	0	0	0	0	0	0	0	0	0	0	0	0	0	0	0	0	0	0	0	0	0	0	0	0	0	0
HMR_8517	GAP[c] => Pi[c] + methylglyoxal[c]	0	0	0	2.47816e-16	-6.05845e-28	-1.21169e-27	0	0	4.03897e-28	0	6.31089e-30	0	-1.00974e-28	0	0	1.00974e-28	1.61559e-27	0	-7.06819e-28	2.01948e-28	0	5.04871e-29	0	0	1.29247e-26	0	-2.86827e-16	1.00974e-27	0	0	0	2.08259e-28	-2.92825e-27	1.00974e-28	5.36425e-29	3.15544e-30	5.25066e-27	-5.04871e-29	7.41529e-29	0	0	-4.03897e-28	1.57772e-30	0	1.00974e-28	0	0	0
HMR_0153	AMP[c] + PPi[c] + propanoyl-CoA[c] <=> ATP[c] + CoA[c] + propanoate[c]	0	0	0	0	0	0	0	0	0	0	0	0	0	0	0	0	0	0	0	0	0	0	0	0	0	0	0	0	0	0	0	0	0	0	0	0	0	0	0	0	0	0	0	0	0	0	0	0
HMR_3797	AMP[m] + PPi[m] + propanoyl-CoA[m] <=> ATP[m] + CoA[m] + propanoate[m]	0	0	0	0	0	0	0	0	0	0	0	0	0	0	0	0	0	0	0	0	0	0	0	0	0	0	0	0	0	0	0	0	0	0	0	0	0	0	0	0	0	0	0	0	0	0	0	0
HMR_3212	FAD[m] + propanoyl-CoA[m] <=> FADH2[m] + acrylyl-CoA[m]	0	0	0	0	0	0	0	0	0	0	0	0	0	0	0	0	0	0	0	4.93038e-32	0	0	0	0	0	0	0	0	0	0	0	0	0	0	0	0	0	0	0	0	0	0	0	0	0	0	0	0
HMR_3800	2-oxobutyrate[m] + CoA[m] + NAD+[m] => CO2[m] + H+[m] + NADH[m] + propanoyl-CoA[m]	0.116866	0.127451	0.132765	0.130797	0.114357	0.118232	0.149857	0.129097	0.0888227	0.123936	0.108087	0.12112	0.135025	0.158849	0.076685	0.0834124	0.131877	0.131545	0.128362	0.1176	0.0929895	0.136126	0.078534	0.126613	0.0965378	0.105028	0.136125	0.108528	0.12701	0.115163	0.132564	0.107901	0.107715	0.0979787	0.0778371	0.115178	0.109745	0.106736	0.125221	0.087008	0.0707863	0.132919	0.0791827	0.104092	0.0880593	0.116663	0.112575	0.109796
HMR_4105	malonyl-CoA[c] => CO2[c] + acetyl-CoA[c]	0	0	0	0	0	0	0	0	0	0	0	0	0	0	0	0	0	0	0	0	0	0	0	0	0	0	0	0	0	0	0	0	0	0	0	0	0	0	0	0	0	0	0	0	0	0	0	0
HMR_4106	malonyl-CoA[m] => CO2[m] + acetyl-CoA[m]	0	0	0	0	0	0	0	0	0	0	0	0	0	0	0	0	0	0	0	0	0	0	0	0	0	0	0	0	0	0	0	0	0	0	0	0	0	0	0	0	0	0	0	0	0	0	0	0
HMR_4107	malonyl-CoA[p] => CO2[p] + acetyl-CoA[p]	0	0	0	0	0	0	0	0	0	0	0	0	0	0	0	0	0	0	0	0	0	0	0	0	0	0	0	0	0	0	0	0	0	0	0	0	0	0	0	0	0	0	0	0	0	0	0	0
HMR_4282	3-oxopropanoate[m] + CoA[m] + NAD+[m] => CO2[m] + H+[m] + NADH[m] + acetyl-CoA[m]	0	0	0	0	0	0	0	0	0	0	0	0	0	0	1.29402	0	0	0	0	0	0	0	0	0	0	0	0	0	0	0	0	0	0	0	0	0	-9.86076e-32	-3.54987e-30	0	1.26923	1.00991	0	0	0	0	0	0	0
HMR_4331	AMP[c] + propanoyl-CoA[c] <=> CoA[c] + propinol adenylate[c]	0	0	0	0	0	0	0	0	0	0	0	0	0	0	0	0	0	0	0	0	0	0	0	0	0	0	0	0	0	0	0	0	0	0	0	0	0	0	0	0	0	0	0	0	0	0	0	0
HMR_3796	AMP[m] + propanoyl-CoA[m] <=> CoA[m] + propinol adenylate[m]	0	0	0	0	0	0	0	0	0	0	0	0	0	0	0	0	0	0	0	0	0	0	0	0	0	0	0	0	0	0	0	0	0	0	0	0	0	0	0	0	0	0	0	0	0	0	0	0
HMR_4459	ATP[c] + propanoate[c] <=> PPi[c] + propinol adenylate[c]	0	0	0	0	0	0	0	0	0	0	0	0	0	0	0	0	0	0	0	0	0	0	0	0	0	0	0	0	0	0	0	0	0	0	0	0	0	0	0	0	0	0	0	0	0	0	0	0
HMR_4460	ATP[m] + propanoate[m] <=> PPi[m] + propinol adenylate[m]	0	0	0	0	0	0	0	0	0	0	0	0	0	0	0	0	0	0	0	0	0	0	0	0	0	0	0	0	0	0	0	0	0	0	0	0	0	0	0	0	0	0	0	0	0	0	0	0
HMR_4464	acetoacetate[m] => CO2[m] + acetone[m]	0	0	0	0	0	0	0	0	0	0	0	0	0	0	0	0	0	0	0	0	0	0	0	0	0	0	0	0	0	0	0	0	0	0	0	0	0	0	0	0	0	0	0	0	0	0	0	0
HMR_8078	H2O[c] + OAA[c] + propanoyl-CoA[c] => 2-methylcitrate[c] + CoA[c]	0	0	0	0	0	0	0	0	0	0	0	0	0	0	0	0	0	0	0	0	0	0	0	0	0	0	0	0	0	0	0	0	0	0	0	0	0	0	0	0	0	0	0	0	0	0	0	0
HMR_9803	malonyl-CoA[m] + H+[m] + NADPH[m] => 3-oxopropionyl-CoA[m] + NADP+[m] + H2O[m]	0	0	0	0	0	0	0	0	0	0	0	0	0	0	0	0	0	0	0	0	0	0	0	0	0	0	0	0	0	0	0	0	0	0	0	0	0	0	0	0	0	0	0	0	0	0	0	0
HMR_9804	3-oxopropionyl-CoA[m] + H+[m] + NADPH[m] <=> 3-hydroxypropionyl-CoA[m] + NADP+[m]	0	0	0	0	0	0	0	0	0	0	0	0	0	0	0	0	0	0	0	0	0	0	0	0	0	0	0	0	0	0	0	0	0	0	0	0	0	0	0	0	0	0	0	0	0	0	0	0
HMR_4741	3-hydroxypropionyl-CoA[m] + H2O[m] => CoA[m] + hydracrylate[m]	0	0	0	0	0	0	0	0	0	0	0	0	0	0	1.29402	0	0	0	0	0	0	0	0	0	0	0	0	-6.31089e-30	0	0	0	0	0	0	0	0	0	0	0	1.26923	1.00991	0	0	0	0	0	0	0
HMR_4497	NAD+[m] + hydracrylate[m] => 3-oxopropanoate[m] + H+[m] + NADH[m]	0	0	0	0	0	0	0	0	0	0	0	0	0	0	1.29402	0	0	0	0	0	0	0	0	0	0	0	0	-6.31089e-30	0	0	0	0	0	0	0	0	0	0	0	1.26923	1.00991	0	0	0	0	0	0	0
HMR_0718	AKG[c] + FADH2[c] => 2-hydroxyglutarate[c] + FAD[c]	0	0	0	0	0	0	0	0	0	0	0	0	0	0	0	0	0	0	0	0	0	0	0	0	0	0	0	0	0	0	0	0	0	0	0	0	0	0	0	0	0	0	0	0	0	0	0	0
HMR_0719	AKG[c] + H+[c] + NADH[c] => 2-hydroxyglutarate[c] + NAD+[c]	0	0	0	0	0	0	0	0	0	0	0	0	0	0	0	0	0	0	0	0	0	0	0	0	0	0	0	0	0	0	0	0	0	0	0	0	0	0	0	0	0	0	0	0	0	0	0	0
HMR_1434	CoA[c] + acetoacetyl-CoA[c] <=> 2 acetyl-CoA[c]	0	0	0	0	0	0	0	0	0	0	0	0	0	0	0	0	0	0	0	0	0	0	0	0	0	0	0	0	0	0	0	0	0	0	0	0	0	0	0	0	0	0	0	0	0	0	0	0
HMR_1436	ATP[c] + CoA[c] + acetoacetate[c] => AMP[c] + PPi[c] + acetoacetyl-CoA[c]	0	0	0	0	0	0	0	0	0	0	0	0	0	0	0	0	0	0	0	0	0	0	0	0	0	0	0	0	0	0	0	0	0	0	0	0	0	0	0	0	0	0	0	0	0	0	0	0
HMR_3163	FAD[m] + butyryl-CoA[m] => FADH2[m] + crotonyl-CoA[m]	3.50836	6.35962	5.79266	5.57211	3.0687	4.36179	6.25517	5.02507	5.33181	2.88785	3.99579	4.22065	5.19282	6.20041	7.24382	6.50383	4.21642	5.50793	5.03702	3.68545	3.59408	3.84398	6.61777	4.27288	2.21262	5.11668	5.0695	2.89315	3.94018	3.12089	5.87439	5.04642	3.14977	3.83862	5.43179	4.40666	3.72604	4.28775	4.51615	6.99821	5.48169	6.53107	4.5905	2.62689	3.28826	3.28826	4.24062	5.08908
HMR_4461	(R)-3-hydroxybutanoate[m] + NAD+[m] <=> H+[m] + NADH[m] + acetoacetate[m]	-139.567	-251.078	-222.245	-214.258	-123.678	-170.201	-240.028	-194.609	-202.74	-117.89	-156.38	-162.327	-201.079	-237.06	-287.98	-244.227	-165.911	-209.657	-194.993	-145.939	-140.99	-152.908	-238.954	-167.535	-91.9752	-196.223	-196.673	-117.011	-155.694	-125.597	-243.363	-193.905	-126.132	-150.042	-203.087	-166.041	-146.873	-166.732	-176.135	-272.744	-228.974	-256.946	-171.002	-107.188	-129.737	-131.721	-165.45	-194.575
HMR_4604	H2O[p] + acetoacetyl-CoA[p] + acetyl-CoA[p] => CoA[p] + HMG-CoA[p]	0	0	0	0	0	0	0	0	0	0	0	0	0	0	0	0	0	0	0	0	0	0	0	0	0	0	0	0	0	0	0	0	0	0	0	0	0	0	0	0	0	0	0	0	0	0	0	0
HMR_5351	2-hydroxybutyrate[c] + NAD+[c] <=> 2-oxobutyrate[c] + H+[c] + NADH[c]	0	0	0	0	0	0	0	0	0	0	0	0	0	0	0	0	0	0	0	0	0	0	0	0	0	0	0	0	0	0	0	0	0	0	0	0	0	0	0	0	0	0	0	0	0	0	0	0
HMR_7709	(R)-3-hydroxybutanoyl-CoA[m] <=> H2O[m] + crotonyl-CoA[m]	0	0	0	0	0	0	0	0	0	0	0	0	0	0	0	0	0	0	0	0	0	0	0	0	0	0	0	0	0	0	0	0	0	0	0	0	0	0	0	0	0	0	0	0	0	0	0	0
HMR_4052	ATP[c] + ribose-5-phosphate[c] => AMP[c] + PRPP[c]	0	0	0	0	0	0	0	0	0	0	0	0	0	0	0	0	0	0	0	0	0	0	0	0	0	0	0	0	0	0	0	0	0	0	0	0	0	0	0	0	0	0	0	0	0	0	0	0
HMR_4304	NADP+[r] + glucose-6-phosphate[r] => H+[r] + NADPH[r] + glucono-1,5-lactone-6-phosphate[r]	-6.53177e-28	0	0	0	0	0	9.86076e-32	0	-1.08874e-15	0	0	0	1.28161e-16	0	-8.07794e-28	-3.25042e-16	0	0	0	0	0	-6.50631e-16	-4.16519e-28	6.94198e-29	0	0	-1.72519e-14	0	0	9.01257e-16	1.24999e-17	0	0	0	0	9.41703e-30	5.03882e-18	0	0	0	7.88861e-31	0	-5.1276e-30	0	0	-7.46613e-17	0	0
HMR_4306	NADP+[c] + glucose-6-phosphate[c] => H+[c] + NADPH[c] + glucono-1,5-lactone-6-phosphate[c]	0	0	0	0	0	0	0	0	0	0	0	0	0	0	0	0	0	0	0	0	0	0	0	0	0	0	0	0	0	0	0	0	0	0	0	0	0	0	0	0	0	0	0	0	0	0	0	0
HMR_4623	H2O[r] + glucono-1,5-lactone-6-phosphate[r] => 6-phospho-D-gluconate[r]	-6.53177e-28	0	0	0	0	0	9.86076e-32	0	-1.08874e-15	0	0	0	1.28161e-16	0	-8.07794e-28	-3.25042e-16	0	0	0	0	0	-6.50631e-16	-4.16519e-28	6.94198e-29	0	0	-1.72519e-14	0	0	9.01257e-16	1.24999e-17	0	0	0	0	9.41703e-30	5.03882e-18	0	0	0	7.88861e-31	0	-5.1276e-30	0	0	-7.46613e-17	0	0
HMR_4625	H2O[c] + glucono-1,5-lactone-6-phosphate[c] => 6-phospho-D-gluconate[c]	0	0	0	0	0	0	0	0	0	0	0	0	0	0	0	0	0	0	0	0	0	0	0	0	0	0	0	0	0	0	0	0	0	0	0	0	0	0	0	0	0	0	0	0	0	0	0	0
HMR_4473	6-phospho-D-gluconate[r] + NADP+[r] => CO2[r] + H+[r] + NADPH[r] + ribulose-5-phosphate[r]	-6.56332e-28	0	0	0	0	0	9.86076e-32	0	-1.08874e-15	0	0	0	1.28161e-16	0	-8.07794e-28	-3.25042e-16	0	0	0	0	0	-6.50631e-16	-4.09419e-28	6.94198e-29	0	0	-1.72519e-14	0	0	9.01257e-16	1.24999e-17	0	0	0	0	9.41703e-30	5.03882e-18	0	0	0	7.88861e-31	0	-5.1276e-30	0	0	-7.46613e-17	0	0
HMR_4474	6-phospho-D-gluconate[c] + NADP+[c] => CO2[c] + H+[c] + NADPH[c] + ribulose-5-phosphate[c]	0	0	0	0	0	0	0	0	0	0	0	0	0	0	0	0	0	0	0	0	0	0	0	0	0	0	0	0	0	0	0	0	0	0	0	0	0	0	0	0	0	0	0	0	0	0	0	0
HMR_4476	6-phospho-D-gluconate[c] + ADP[c] <=> ATP[c] + D-gluconic acid[c]	0	0	0	0	0	0	0	0	0	0	0	0	0	0	0	0	0	0	0	0	0	0	0	0	0	0	0	0	0	0	0	0	0	0	0	0	0	0	0	0	0	0	0	0	0	0	0	0
HMR_4350	ADP[c] + ribose-5-phosphate[c] <=> ATP[c] + ribose[c]	0	0	0	0	0	0	0	0	0	0	0	0	0	0	0	0	0	0	0	0	0	0	0	0	0	0	0	0	0	0	0	0	0	0	0	0	0	0	0	0	0	0	0	0	0	0	0	0
HMR_4351	ribose-5-phosphate[r] <=> ribulose-5-phosphate[r]	0	0	0	0	0	0	0	0	1.08874e-15	0	0	4.29623e-14	0	2.16937e-30	0	0	0	0	-5.04871e-29	0	0	6.50631e-16	4.16519e-28	0	0	0	1.72519e-14	0	0	0	-1.24999e-17	0	0	0	0	0	0	4.55928e-16	0	0	0	0	3.15544e-30	0	0	8.71994e-16	0	0
HMR_4352	ribose-5-phosphate[c] <=> ribulose-5-phosphate[c]	-4.71853e-14	-3.81386e-15	-3.53208e-15	-3.45916e-15	4.10759e-14	-1.08461e-14	-2.8922e-15	-1.1683e-14	0	9.06781e-15	-1.22289e-16	0	0	1.17207e-14	-4.09891e-14	3.25042e-16	4.87353e-15	0	0	-3.13371e-14	0	0	0	-8.90653e-15	6.62317e-15	0	0	-2.89534e-16	1.15438e-14	-9.01257e-16	0	0	-4.69005e-15	0	0	-2.76101e-30	-3.74964e-15	0	2.80253e-15	6.00099e-17	-2.52435e-29	2.94228e-14	0	2.39058e-14	2.52435e-29	0	2.33557e-14	-1.90651e-15
HMR_4354	ribose-1-phosphate[c] <=> ribose-5-phosphate[c]	-7.0778e-14	-5.72079e-15	-5.29812e-15	-5.18873e-15	6.16138e-14	-1.62692e-14	-4.3383e-15	-1.75245e-14	-4.83228e-15	1.36017e-14	-1.83434e-16	6.44434e-14	6.40805e-17	1.75811e-14	-6.14836e-14	3.25042e-16	7.31029e-15	0	-3.86542e-29	-4.70056e-14	0	6.50631e-16	4.18885e-28	-1.33598e-14	9.93475e-15	0	1.72519e-14	-4.34301e-16	1.73157e-14	-9.01257e-16	-1.24999e-17	0	-7.03508e-15	0	0	0	-5.62194e-15	6.83893e-16	4.2038e-15	9.00149e-17	-2.52435e-29	4.41343e-14	9.46633e-30	3.58587e-14	0	1.27066e-15	3.50335e-14	-2.85977e-15
HMR_4398	2-deoxy-D-ribose-5-phosphate[c] <=> GAP[c] + acetaldehyde[c]	-1.57772e-30	0	5.04871e-29	-1.57772e-30	-9.10776e-14	4.00426e-27	2.36658e-29	-2.19402e-30	0	-3.9443e-29	-3.28472e-17	-4.08009e-27	-3.73947e-15	-5.04871e-29	0	-3.59468e-26	-1.97215e-30	1.25288e-14	4.8048e-15	-2.27192e-28	-6.40613e-15	-8.70588e-15	-5.21727e-14	-5.04871e-29	2.52435e-29	1.71319e-15	-3.15544e-30	-1.81754e-27	5.04871e-29	0	2.84449e-16	8.73009e-15	-5.06905e-31	3.12089e-15	2.7263e-27	1.92635e-14	1.97215e-31	2.52435e-29	-9.28537e-15	-3.78653e-29	-8.90186e-16	0	2.52435e-29	2.36658e-30	-3.1054e-15	3.9443e-29	-2.72958e-14	6.31089e-30
HMR_4404	D-xylulose-5-phosphate[c] + erythrose-4-phosphate[c] <=> GAP[c] + fructose-6-phosphate[c]	-2.35927e-14	-1.90693e-15	-1.76604e-15	-1.72958e-15	2.05379e-14	-5.42307e-15	-1.4461e-15	-5.84151e-15	0	4.53391e-15	-6.11447e-17	2.14811e-14	6.40805e-17	5.86035e-15	-2.04945e-14	0	2.43676e-15	0	0	-1.56685e-14	0	1.57772e-29	0	-4.45327e-15	3.31158e-15	0	0	-1.44767e-16	5.77191e-15	-3.15544e-30	-2.52435e-29	0	-2.34503e-15	1.26218e-29	0	3.15544e-30	-1.8723e-15	2.27964e-16	1.40127e-15	3.0005e-17	0	1.47114e-14	-4.73317e-30	1.19529e-14	0	3.98667e-16	1.16778e-14	-9.53256e-16
HMR_4477	D-xylulose-5-phosphate[c] <=> ribulose-5-phosphate[c]	4.71853e-14	3.81386e-15	3.53208e-15	3.45916e-15	-4.10759e-14	1.08461e-14	2.8922e-15	1.1683e-14	0	-9.06781e-15	1.22289e-16	-4.29623e-14	-1.28161e-16	-1.17207e-14	4.09891e-14	0	-4.87353e-15	0	0	3.13371e-14	0	0	0	8.90653e-15	-6.62317e-15	0	0	2.89534e-16	-1.15438e-14	6.31089e-30	2.16937e-30	0	4.69005e-15	0	0	0	3.7446e-15	-4.55928e-16	-2.80253e-15	-6.00099e-17	0	-2.94228e-14	3.54987e-30	-2.39058e-14	-3.35266e-29	-7.97333e-16	-2.33557e-14	1.90651e-15
HMR_4501	D-xylulose-5-phosphate[c] + ribose-5-phosphate[c] <=> GAP[c] + sedoheptulose-7-phosphate[c]	-2.35927e-14	-1.90693e-15	-1.76604e-15	-1.72958e-15	2.05379e-14	-5.42307e-15	-1.4461e-15	-5.84151e-15	0	4.53391e-15	-6.11447e-17	2.14811e-14	6.40805e-17	5.86035e-15	-2.04945e-14	0	2.43676e-15	0	-1.26218e-29	-1.56685e-14	0	1.57772e-29	0	-4.45327e-15	3.31158e-15	0	0	-1.44767e-16	5.77191e-15	-3.15544e-30	0	0	-2.34503e-15	1.26218e-29	0	3.15544e-30	-1.8723e-15	2.27964e-16	1.40127e-15	3.0005e-17	0	1.47114e-14	-4.73317e-30	1.19529e-14	0	3.98667e-16	1.16778e-14	-9.53256e-16
HMR_4565	GAP[c] + sedoheptulose-7-phosphate[c] <=> erythrose-4-phosphate[c] + fructose-6-phosphate[c]	-2.35927e-14	-1.90693e-15	-1.76604e-15	-1.72958e-15	2.05379e-14	-5.42307e-15	-1.4461e-15	-5.84151e-15	0	4.53391e-15	-6.11447e-17	2.14811e-14	6.40805e-17	5.86035e-15	-2.04945e-14	0	2.43676e-15	7.88861e-31	0	-1.56685e-14	0	1.57772e-29	0	-4.45327e-15	3.31158e-15	0	0	-1.44767e-16	5.77191e-15	0	-5.04871e-29	0	-2.34503e-15	1.26218e-29	-5.54668e-31	3.15544e-30	-1.8723e-15	2.27964e-16	1.40127e-15	3.0005e-17	0	1.47114e-14	-4.73317e-30	1.19529e-14	-2.26798e-30	3.98667e-16	1.16778e-14	-9.53256e-16
HMR_4567	ATP[c] + sedoheptulose-7-phosphate[c] => ADP[c] + sedoheptulose-1,7-bisphosphate[c]	0	0	0	0	0	0	0	0	0	0	0	0	0	0	0	0	0	0	0	0	0	0	0	0	0	0	0	0	0	0	0	0	0	0	0	0	0	0	0	0	0	0	0	0	0	0	0	0
HMR_4568	UTP[c] + sedoheptulose-7-phosphate[c] => UDP[c] + sedoheptulose-1,7-bisphosphate[c]	0	0	0	0	0	0	0	0	0	0	0	0	0	0	0	0	0	0	0	0	0	0	0	0	0	0	0	0	0	0	0	0	0	0	0	0	0	0	0	0	0	0	0	0	0	0	0	0
HMR_4710	2-deoxy-D-ribose-1-phosphate[c] <=> 2-deoxy-D-ribose-5-phosphate[c]	-1.57772e-30	0	3.25837e-29	-1.57772e-30	-9.10776e-14	4.00426e-27	2.36658e-29	-2.19402e-30	0	-3.9443e-29	-3.28472e-17	-4.03897e-27	-3.73947e-15	-5.04871e-29	0	-3.59468e-26	-1.57772e-30	1.25288e-14	4.8048e-15	-2.27192e-28	-6.40613e-15	-8.70588e-15	-5.21727e-14	-5.04871e-29	2.52435e-29	1.71319e-15	-3.05684e-30	-1.81754e-27	5.04871e-29	0	2.84449e-16	8.73009e-15	-5.06905e-31	3.12089e-15	2.7263e-27	1.92635e-14	1.97215e-31	2.52435e-29	-9.28537e-15	0	-8.90186e-16	0	-3.15544e-30	2.36658e-30	-3.1054e-15	3.9443e-29	-2.72958e-14	6.31089e-30
HMR_4841	NAD+[c] + ribitol[c] => H+[c] + NADH[c] + ribose[c]	0	0	0	0	0	0	0	0	0	0	0	0	0	0	0	0	0	0	0	0	0	0	0	0	0	0	0	0	0	0	0	0	0	0	0	0	0	0	0	0	0	0	0	0	0	0	0	0
HMR_8074	ATP[c] + deoxyribose[c] => 2-deoxy-D-ribose-5-phosphate[c] + ADP[c]	0	0	0	0	0	0	0	0	0	0	0	0	0	0	0	0	0	0	0	0	0	0	0	0	0	0	0	0	0	0	0	0	0	0	0	0	0	0	0	0	0	0	0	0	0	0	0	0
HMR_3998	ADP[c] + H2O[c] => AMP[c] + Pi[c]	0	0	0	0	0	0	0	0	0	0	0	0	0	0	0	0	0	0	0	0	0	0	0	0	0	0	0	0	0	0	0	0	0	0	0	0	0	0	0	0	0	0	0	0	0	0	0	0
HMR_4000	ATP[c] => PPi[c] + cAMP[c]	0	0	0	0	0	0	0	0	0	0	0	0	0	0	0	0	0	0	0	0	0	0	0	0	0	0	0	0	0	0	0	0	0	0	0	0	0	-9.9766e-16	0	0	0	0	-9.20455e-15	0	0	0	0	0
HMR_4002	2 ADP[c] <=> AMP[c] + ATP[c]	-76.0191	-91.0098	-103.383	-100.839	-70.513	-86.2405	-110.324	-94.4804	-94.8284	-68.9163	-81.079	-77.5562	-97.1628	-106.753	-122.79	-107.853	-85.393	-95.0661	-94.6036	-78.1634	-75.3739	-81.2588	-91.3865	-85.515	-59.2282	-93.7801	-95.4666	-68.0933	-81.8022	-71.1895	-87.4523	-93.1541	-71.1944	-78.4146	-89.8383	-73.234	-78.1771	-84.404	-88.2336	-113.606	-92.7706	-93.8274	-75.5269	-64.5986	-71.5586	-73.4785	-84.2861	-91.6222
HMR_4004	2 ADP[m] <=> AMP[m] + ATP[m]	-2.64109	-2.42496	-3.15634	-3.1099	-2.34105	-2.81012	-3.50468	-3.04495	-2.33175	-2.22685	-2.59768	-2.57454	-3.17111	-3.85496	-2.65029	-2.30906	-3.0426	-3.40772	-3.03347	-2.74812	-2.29932	-2.88678	-3.08005	-2.94759	-1.73914	-2.61647	-3.17377	-2.21469	-2.9352	-2.37737	-1.91667	-2.66304	-2.38696	-2.40189	-2.43979	-2.23222	-2.61203	-2.59402	-2.93892	-2.55024	-2.22716	-2.50366	-2.49182	-2.02979	-2.19193	-2.48752	-2.69631	-2.81655
HMR_4010	AMP[c] + H2O[c] => Pi[c] + adenosine[c]	0	0	0	0	0	0	0	0	0	0	0	0	0	0	0	0	0	0	0	0	0	0	0	0	0	0	0	0	0	0	0	0	0	0	0	0	0	0	0	0	0	0	0	0	0	0	0	0
HMR_4081	AMP[s] + H2O[s] => Pi[s] + adenosine[s]	0	0	0	0	0	0	0	0	0	0	0	0	0	0	0	0	0	0	0	0	0	0	0	0	0	0	0	0	0	0	0	0	0	0	0	0	0	0	0	0	0	0	0	0	0	0	0	0
HMR_4082	AMP[m] + H2O[m] => Pi[m] + adenosine[m]	0	0	0	0	0	0	0	0	0	0	0	0	0	0	0	0	0	0	0	0	0	0	0	0	0	0	0	0	0	0	0	0	0	0	0	0	0	0	0	0	0	0	0	0	0	0	0	0
HMR_4012	ATP[c] + adenosine[c] => ADP[c] + AMP[c]	0.116866	0.127451	0.132765	0.130797	0.114357	0.118232	0.149857	0.129097	0.0888227	0.123936	0.108087	0.12112	0.135025	0.158849	0.076685	0.0834124	0.131877	0.131545	0.128362	0.1176	0.0929895	0.136126	0.078534	0.126613	0.0965378	0.105028	0.136125	0.108528	0.12701	0.115163	0.132564	0.107901	0.107715	0.0979787	0.0778371	0.115178	0.109745	0.106736	0.125221	0.087008	0.0707863	0.132919	0.0791827	0.104092	0.0880593	0.116663	0.112575	0.109796
HMR_4014	H2O[c] + cAMP[c] => AMP[c]	0	0	0	0	0	0	-7.25297e-14	0	-2.17399e-14	0	-2.4885e-14	0	0	0	0	0	0	0	0	0	0	0	0	1.46486e-15	1.47911e-29	-1.65681e-14	0	-7.88861e-31	0	0	0	0	0	0	5.57749e-31	0	0	0	0	0	0	-8.76607e-14	0	0	-7.79739e-15	2.22715e-14	0	0
HMR_4020	ADP[c] + GDP[c] <=> ATP[c] + GMP[c]	-2.31392e-14	-2.59131e-14	0	0	-1.65187e-16	-2.89905e-14	1.01672e-15	-8.54313e-17	0	-4.19348e-17	3.28472e-17	-5.03379e-18	3.67539e-15	-1.68517e-16	5.91693e-18	0	0	5.05201e-14	0	-3.44861e-14	8.73161e-14	-2.52853e-17	9.02056e-17	-1.98688e-17	3.58077e-17	9.70571e-17	-4.38081e-15	4.82864e-15	1.17999e-16	-3.34435e-18	-1.06097e-16	6.02169e-14	-2.13979e-16	-7.75557e-17	1.20725e-14	1.12947e-14	-5.81757e-18	1.94563e-16	-9.43695e-14	0	-3.9614e-14	-1.54422e-16	5.86193e-18	-2.77556e-17	-6.58765e-15	1.26218e-29	2.77556e-17	0
HMR_4022	GTP[c] => PPi[c] + cGMP[c]	0	0	0	0	0	0	0	0	0	0	0	0	0	0	0	0	0	0	0	0	0	0	0	0	0	0	0	0	0	0	0	0	0	0	0	0	0	0	0	0	0	0	0	0	0	0	0	0
HMR_4038	FAICAR[c] <=> H2O[c] + IMP[c]	2.31392e-14	-1.26218e-29	0	-7.88861e-31	2.90266e-14	2.94718e-27	-2.52435e-29	2.03493e-14	0	-2.34562e-14	1.89327e-29	-3.79109e-14	-2.05104e-29	0	2.23748e-14	0	0	0	0	0	0	0	3.16928e-14	1.04524e-29	-1.43955e-14	0	0	9.46633e-29	-1.71477e-14	-2.92531e-15	-9.89036e-17	0	3.15544e-30	0	-3.25146e-15	-1.12947e-14	0	1.26218e-29	0	1.06118e-14	-6.1018e-14	-6.13923e-26	7.17022e-15	-3.13992e-14	0	8.67747e-30	0	-1.38051e-30
HMR_4040	H2O[c] + IMP[c] + NAD+[c] => H+[c] + NADH[c] + xanthosine-5-phosphate[c]	0	0	0	0	0	0	0	0	0	0	0	0	0	0	0	0	0	0	0	0	0	0	0	0	0	0	0	0	0	0	0	0	0	0	0	0	0	0	0	0	0	0	0	0	0	0	0	0
HMR_4042	GTP[c] + IMP[c] + aspartate[c] => GDP[c] + Pi[c] + adenylosuccinate[c]	0	2.95823e-30	0	0	0	-2.89905e-14	0	2.02733e-14	0	0	5.04871e-29	-3.79159e-14	0	-2.49856e-16	2.23572e-14	0	-2.01134e-14	0	-1.04167e-13	-3.44722e-14	0	5.09099e-17	3.16928e-14	0	-1.43476e-14	0	0	4.82864e-15	-1.69531e-14	-2.83827e-15	-2.56865e-16	6.02169e-14	0	0	0	0	-5.81757e-18	0	0	1.06118e-14	-1.00632e-13	-2.92057e-16	0	-3.14635e-14	0	0	0	0
HMR_4046	ATP[c] + H2O[c] + glutamine[c] + xanthosine-5-phosphate[c] => AMP[c] + GMP[c] + PPi[c] + glutamate[c]	2.31392e-14	0	0	0	9.13502e-14	0	-1.01672e-15	0	-3.15544e-30	0	0	5.03379e-18	6.40805e-17	2.49856e-16	1.76218e-17	0	0	0	1.04167e-13	3.44722e-14	0	-5.09099e-17	-1.21169e-27	0	-4.78761e-17	0	0	-4.82864e-15	0	-8.70378e-17	1.57962e-16	-6.02169e-14	3.15544e-30	7.75557e-17	0	-1.12947e-14	5.81757e-18	-1.94563e-16	0	0	3.9614e-14	2.92057e-16	0	6.42925e-17	0	8.28304e-30	0	0
HMR_4048	H2O[c] + cGMP[c] => GMP[c]	0	-1.2326e-30	1.0871e-14	0	0	0	0	0	0	0	0	0	0	-9.02902e-14	0	0	-2.00023e-14	-5.05201e-14	0	0	0	1.00974e-28	0	3.15544e-30	0	-9.70571e-17	0	0	0	3.187e-28	0	0	-5.59955e-18	0	-7.27231e-31	0	0	0	0	0	0	-1.15815e-18	0	0	0	0	0	0
HMR_4080	AMP[c] + H2O[c] => IMP[c] + NH3[c]	0	0	0	0	0	0	0	0	0	0	0	0	0	0	0	0	0	0	0	0	0	0	0	0	0	0	0	0	0	0	0	0	0	0	0	0	0	-1.81438e-29	0	0	0	0	0	0	0	0	0	0
HMR_4085	AMP[c] + PPi[c] <=> PRPP[c] + adenine[c]	7.0778e-14	5.79265e-15	-5.51961e-15	5.18873e-15	6.02432e-16	1.62692e-14	3.32158e-15	1.75339e-14	0	9.89643e-15	1.83434e-16	-1.23851e-27	0	-1.76624e-14	6.14601e-14	0	-7.42131e-15	-1.25288e-14	-1.04167e-13	0	-2.81529e-14	8.13144e-15	5.20825e-14	0	-9.92268e-15	-1.71319e-15	-1.28711e-14	4.34301e-16	-1.72392e-14	1.07868e-15	-3.23815e-16	-8.73009e-15	6.92405e-15	-3.04333e-15	-6.46235e-27	-1.92635e-14	0	-8.78456e-16	5.08157e-15	-9.00149e-17	8.90186e-16	0	-7.15153e-15	-3.58952e-14	9.69305e-15	0	-7.76552e-15	2.85977e-15
HMR_4086	AMP[s] + PPi[s] <=> PRPP[s] + adenine[s]	0	0	0	0	0	0	0	0	0	0	0	0	0	0	0	0	0	0	0	0	0	0	0	0	0	0	0	0	0	0	0	0	0	0	0	0	0	0	0	0	0	0	0	0	0	0	0	0
HMR_4134	GDP[s] + H2O[s] => GMP[s] + Pi[s]	0	0	0	0	0	0	0	0	0	0	0	0	0	0	0	0	0	0	0	0	0	0	0	0	0	0	0	0	0	0	0	0	0	0	0	0	0	0	0	0	0	0	0	0	0	0	0	0
HMR_4135	ADP[m] + GDP[m] <=> ATP[m] + GMP[m]	0	7.18584e-17	-4.67053e-17	0	-1.07403e-16	0	0	9.42956e-18	0	0	0	3.54987e-30	4.73317e-30	-8.13392e-17	0	-7.54115e-17	-1.11022e-16	0	-4.8048e-15	1.38778e-17	-3.04596e-18	7.61952e-17	-9.02056e-17	1.98688e-17	1.20684e-17	1.72136e-16	1.81045e-20	1.89831e-26	7.65735e-17	9.03822e-17	-5.18654e-17	1.91851e-27	-1.11022e-16	-3.12089e-15	8.81306e-31	-1.92635e-14	-1.32529e-28	2.52435e-29	1.61559e-27	0	0	-1.37635e-16	0	-3.65369e-17	0	-1.11022e-16	0	0
HMR_4451	ADP[m] + GMP[m] => ATP[m] + guanosine[m]	0	7.18584e-17	-4.67053e-17	0	-1.07403e-16	0	0	9.42956e-18	3.15544e-30	0	0	3.54987e-30	4.73317e-30	-8.13392e-17	0	-7.54115e-17	-1.11022e-16	0	-4.8048e-15	1.38778e-17	-3.04596e-18	7.61952e-17	-9.02056e-17	1.98688e-17	1.20684e-17	1.72136e-16	1.81045e-20	1.89831e-26	7.65735e-17	9.03822e-17	-5.18654e-17	1.91851e-27	-1.11022e-16	-3.12089e-15	8.81306e-31	-1.92635e-14	-1.32529e-28	2.52435e-29	1.61559e-27	0	0	-1.37635e-16	0	-3.65369e-17	0	-1.11022e-16	0	0
HMR_4168	GTP[c] + H2O[c] => GMP[c] + PPi[c]	0	0	0	0	0	0	0	0	0	0	0	0	0	0	0	0	0	0	0	0	0	0	0	0	0	0	0	0	0	0	0	0	0	0	0	0	0	0	0	0	0	0	0	0	0	0	0	0
HMR_4290	H2O[s] + ITP[s] => IDP[s] + Pi[s]	0	0	0	0	0	0	0	0	0	0	0	0	0	0	0	0	0	0	0	0	0	0	0	0	0	0	0	0	0	0	0	0	0	0	0	0	0	0	0	0	0	0	0	0	0	0	0	0
HMR_4406	H2O[c] + PRPP[c] + glutamine[c] => 5-phosphoribosylamine[c] + PPi[c] + glutamate[c]	2.31392e-14	-1.26218e-29	0	0	2.90266e-14	2.94718e-27	0	2.03493e-14	0	-2.34562e-14	0	-3.79109e-14	0	0	2.23748e-14	0	0	0	0	0	0	0	3.16928e-14	0	-1.43955e-14	0	0	9.78188e-29	-1.71477e-14	-2.92531e-15	-9.89036e-17	0	3.15544e-30	0	-3.25146e-15	-1.12947e-14	0	0	0	1.06118e-14	-6.1018e-14	-6.13923e-26	7.17022e-15	-3.13992e-14	0	9.46633e-30	0	0
HMR_4412	AMP[c] + fumarate[c] <=> adenylosuccinate[c]	0	0	0	0	0	2.89905e-14	0	-2.02733e-14	0	0	-5.04871e-29	3.79159e-14	0	2.49856e-16	-2.23572e-14	0	2.01134e-14	0	1.04167e-13	3.44722e-14	0	-5.09099e-17	-3.16928e-14	0	1.43476e-14	0	0	-4.82864e-15	1.69531e-14	2.83827e-15	2.56865e-16	-6.02169e-14	0	0	0	0	5.81757e-18	0	0	-1.06118e-14	1.00632e-13	2.92057e-16	0	3.14635e-14	0	0	0	0
HMR_4417	H2O[c] + IMP[c] => Pi[c] + inosine[c]	0	0	0	0	0	0	0	0	0	0	0	0	0	0	0	0	0	0	0	0	0	0	0	0	0	0	0	0	0	0	0	0	0	0	0	0	0	0	0	0	0	0	0	0	0	0	0	0
HMR_4418	IMP[c] + PPi[c] <=> PRPP[c] + hypoxanthine[c]	2.31392e-14	-1.26218e-29	1.0771e-14	-7.88861e-31	2.90266e-14	0	-2.52435e-29	7.60017e-17	-3.15544e-30	-2.34562e-14	0	5.03379e-18	0	2.49856e-16	1.76218e-17	0	0	0	1.04167e-13	3.44722e-14	0	-5.09099e-17	3.27377e-29	0	-4.78761e-17	0	0	-4.82864e-15	0	-8.70378e-17	1.57962e-16	-6.02169e-14	3.15544e-30	0	8.82108e-15	-1.12947e-14	5.81757e-18	0	-8.83524e-29	0	3.9614e-14	2.92057e-16	7.17022e-15	6.42925e-17	0	8.28304e-30	0	0
HMR_4419	GMP[c] + H+[c] + NADPH[c] => IMP[c] + NADP+[c] + NH3[c]	0	0	1.0771e-14	0	0	-2.89905e-14	0	0	0	0	0	0	0	0	0	0	-2.01134e-14	0	0	0	0	0	0	0	0	0	0	0	1.94572e-16	0	0	0	0	0	1.20725e-14	0	0	0	0	0	0	0	0	0	0	0	0	0
HMR_4449	GMP[c] + H2O[c] => Pi[c] + guanosine[c]	0	0	0	0	0	0	0	0	0	0	0	0	0	0	0	0	0	0	0	0	0	0	0	0	0	0	0	0	0	0	0	0	0	0	0	0	0	0	0	0	0	0	0	0	0	0	0	0
HMR_4450	GMP[s] + H2O[s] => Pi[s] + guanosine[s]	0	0	0	0	0	0	0	0	0	0	0	0	0	0	0	0	0	0	0	0	0	0	0	0	0	0	0	0	0	0	0	0	0	0	0	0	0	0	0	0	0	0	0	0	0	0	0	0
HMR_4452	GMP[c] + PPi[c] <=> PRPP[c] + guanine[c]	-1.97215e-31	-7.18584e-17	4.67053e-17	0	9.1185e-14	0	-3.9443e-31	-8.54313e-17	0	-4.19348e-17	3.28472e-17	0	3.73947e-15	8.13392e-17	2.35387e-17	1.59641e-16	1.11022e-16	0	1.04167e-13	-1.38778e-17	3.45591e-14	-7.61952e-17	9.02056e-17	-1.98688e-17	-1.20684e-17	5.13376e-30	-4.38081e-15	-1.89705e-26	-7.65735e-17	-9.03822e-17	5.18654e-17	-1.91851e-27	1.11022e-16	-1.26218e-29	1.57772e-30	0	1.32529e-28	-5.04871e-29	1.39944e-27	0	2.52435e-29	1.37635e-16	-1.8695e-17	3.65369e-17	-6.58765e-15	1.11022e-16	2.77556e-17	0
HMR_4453	ATP[c] + NH3[c] + xanthosine-5-phosphate[c] => AMP[c] + GMP[c] + PPi[c]	0	0	0	0	0	0	0	0	0	0	0	0	0	0	0	0	0	0	0	0	0	0	0	0	0	0	0	0	0	0	0	0	0	0	0	0	0	0	0	0	0	0	0	0	0	0	0	0
HMR_4480	ADP[c] + dADP[c] <=> ATP[c] + dAMP[c]	0	0	0	-1.57772e-30	0	0	0	0	0	-4.19348e-17	-2.52435e-29	0	0	0	0	0	0	0	0	0	0	0	0	0	0	0	0	-1.76705e-27	0	4.93038e-32	0	0	0	-2.36658e-30	2.7263e-27	-7.88861e-30	0	0	0	0	0	0	0	0	-9.69305e-15	0	0	0
HMR_4481	H2O[c] + adenosine[c] => NH3[c] + inosine[c]	0	0	0	0	0	0	0	0	0	0	0	0	0	0	0	0	0	0	0	0	0	0	0	0	0	0	0	0	0	0	0	0	0	0	-8.82108e-15	0	0	0	0	0	0	0	0	0	0	0	0	0
HMR_4482	H2O[s] + adenosine[s] => NH3[s] + inosine[s]	0	0	0	0	0	0	0	0	0	0	0	0	6.40805e-17	0	0	0	0	0	0	0	0	0	0	0	0	0	0	0	0	0	0	0	0	0	0	0	0	0	0	0	0	0	-7.17022e-15	0	0	0	0	0
HMR_4486	ITP[c] + glucose[c] => IDP[c] + glucose-6-phosphate[c]	0	0	0	0	0	0	0	0	0	0	0	0	0	0	0	0	0	0	0	0	0	0	0	0	0	0	0	0	0	0	0	0	0	0	0	0	0	0	0	0	0	0	0	0	0	0	0	0
HMR_4487	dATP[c] + glucose[c] => dADP[c] + glucose-6-phosphate[c]	0	0	0	0	0	0	0	0	0	0	0	0	0	0	0	0	0	0	0	0	0	0	0	0	0	0	0	0	0	0	0	0	0	0	0	0	0	0	0	0	0	0	0	0	0	0	0	0
HMR_4488	ITP[c] + fructose[c] => IDP[c] + fructose-6-phosphate[c]	0	0	0	0	0	0	0	0	0	0	0	0	0	0	0	0	0	0	0	0	0	0	0	0	0	0	0	0	0	0	0	0	0	0	0	0	0	0	0	0	0	0	0	0	0	0	0	0
HMR_4489	dATP[c] + fructose[c] => dADP[c] + fructose-6-phosphate[c]	-1.57772e-30	0	0	0	0	-4.21252e-28	0	0	0	0	0	0	0	0	0	0	0	0	0	0	0	0	0	0	0	0	0	0	0	0	0	0	0	0	0	0	0	0	0	0	0	0	-1.8695e-17	0	0	0	0	4.81482e-32
HMR_4492	ITP[c] + mannose[c] => IDP[c] + mannose-6-phosphate[c]	0	0	0	0	0	0	0	0	0	0	0	0	0	0	0	3.36917e-16	0	0	0	2.30939e-28	0	0	0	0	0	0	0	-1.18329e-30	0	0	0	0	0	0	0	0	0	0	0	0	1.26218e-29	0	0	0	0	0	0	0
HMR_4493	dATP[c] + mannose[c] => dADP[c] + mannose-6-phosphate[c]	0	0	0	0	0	0	0	0	0	0	0	-3.47099e-29	0	0	2.35387e-17	-3.74709e-29	0	0	1.04167e-13	0	0	0	0	0	0	0	0	0	0	0	1.89327e-28	0	0	0	0	0	0	0	0	0	0	0	0	0	0	0	0	0
HMR_4495	ITP[c] + glucosamine[c] => IDP[c] + glucosamine-6-phosphate[c]	0	0	0	0	0	0	0	0	0	0	0	0	0	0	0	0	0	0	0	0	0	0	0	0	0	0	0	0	0	0	0	0	0	0	0	0	0	0	0	0	0	0	0	0	0	0	0	0
HMR_4496	dATP[c] + glucosamine[c] => dADP[c] + glucosamine-6-phosphate[c]	0	0	0	0	0	0	0	0	0	0	0	0	0	0	0	0	0	0	0	0	0	0	0	0	0	0	0	0	0	0	0	0	0	0	0	0	0	0	0	0	0	0	0	0	0	0	0	0
HMR_4518	H2O[c] + guanine[c] => NH3[c] + xanthine[c]	0	0	0	0	0	0	0	-7.60017e-17	0	0	0	0	0	0	0	0	-9.68327e-29	0	0	0	3.4556e-14	0	0	0	0	0	0	0	-3.74709e-30	0	0	0	0	0	0	0	0	0	0	0	0	0	0	0	0	0	0	0
HMR_4519	H2O[c] + NAD+[c] + hypoxanthine[c] => H+[c] + NADH[c] + xanthine[c]	0	0	0	0	0	0	0	0	0	0	0	0	0	0	0	0	0	0	0	0	0	0	0	0	0	0	0	0	0	0	0	0	0	0	0	0	0	0	0	0	0	0	0	0	0	0	0	0
HMR_4520	H2O[c] + O2[c] + hypoxanthine[c] => H2O2[c] + xanthine[c]	2.31392e-14	-1.26218e-29	0	0	9.13502e-14	0	-1.01672e-15	7.60017e-17	-3.15544e-30	0	0	5.03379e-18	6.40805e-17	2.49856e-16	1.76218e-17	0	0	0	1.04167e-13	3.44722e-14	-3.4556e-14	-5.09099e-17	0	0	-4.78761e-17	-1.72136e-16	4.38079e-15	-4.82864e-15	0	-8.70378e-17	1.57962e-16	-6.02169e-14	3.15544e-30	7.75557e-17	0	-1.12947e-14	5.81757e-18	-1.94563e-16	0	0	3.9614e-14	2.92057e-16	0	6.42925e-17	0	8.28304e-30	0	0
HMR_4574	Pi[c] + inosine[c] <=> hypoxanthine[c] + ribose-1-phosphate[c]	0	0	0	0	0	0	0	0	0	0	0	0	6.40805e-17	0	0	0	0	0	0	0	0	0	0	0	0	0	0	0	0	0	0	0	0	0	-8.82108e-15	0	0	0	0	0	0	0	-7.17022e-15	0	0	0	0	0
HMR_4600	ATP[c] + deoxyguanosine[c] => ADP[c] + dGMP[c]	0	0	-7.57306e-29	0	9.10776e-14	0	0	0	5.91646e-30	-4.19348e-17	3.28472e-17	0	0	0	2.35387e-17	0	0	0	0	7.88861e-31	0	0	0	-2.82728e-27	0	0	3.15544e-30	-9.86076e-32	-8.67747e-30	0	0	0	0	-3.12089e-15	0	-1.92635e-14	0	-2.52435e-29	0	0	0	0	-6.71932e-15	0	-6.58765e-15	0	2.77556e-17	0
HMR_4602	H2O[c] + dGMP[c] => Pi[c] + deoxyguanosine[c]	0	0	0	0	0	0	0	0	0	0	0	0	0	2.27192e-28	0	0	0	0	0	0	0	0	0	0	0	0	0	0	0	0	0	0	0	0	0	0	0	0	0	0	0	0	0	0	0	0	0	0
HMR_4603	2-deoxy-D-ribose-1-phosphate[c] + guanine[c] <=> Pi[c] + deoxyguanosine[c]	0	0	-1.00974e-28	0	9.10776e-14	0	0	0	0	-4.19348e-17	3.28472e-17	0	3.73947e-15	-2.27192e-28	2.35387e-17	8.42291e-17	4.16014e-26	0	9.93624e-14	7.88861e-31	0	0	-4.03897e-28	0	0	-7.7407e-30	3.15544e-30	0	0	0	0	0	0	-3.12089e-15	2.26181e-30	-1.92635e-14	0	-2.52435e-29	0	0	0	0	-1.8695e-17	0	-6.58765e-15	0	2.77556e-17	0
HMR_4611	ATP[c] + thioredoxin[c] => H2O[c] + dATP[c] + oxidized thioredoxin[c]	0	0	0	0	0	0	0	0	0	0	0	0	0	0	0	0	0	0	0	0	0	0	0	0	0	0	0	0	0	0	0	0	0	0	2.7263e-27	0	0	0	0	0	0	0	0	0	0	0	0	0
HMR_4612	ADP[c] + thioredoxin[c] => H2O[c] + dADP[c] + oxidized thioredoxin[c]	0	0	0	-1.57772e-30	0	0	0	0	0	0	0	0	0	0	0	0	0	0	1.04167e-13	0	0	0	0	0	0	0	0	0	0	0	0	0	0	0	0	0	0	0	9.28537e-15	3.53755e-30	0	0	0	0	0	0	0	0
HMR_4614	GTP[c] + thioredoxin[c] => H2O[c] + dGTP[c] + oxidized thioredoxin[c]	0	0	0	0	0	0	0	0	0	0	0	0	0	0	1.00974e-27	0	0	0	0	0	0	0	0	2.82728e-27	0	0	0	0	0	0	0	0	0	0	0	0	0	0	0	-3.78653e-29	0	0	0	0	0	0	0	0
HMR_4615	GDP[c] + thioredoxin[c] => H2O[c] + dGDP[c] + oxidized thioredoxin[c]	0	0	0	0	0	0	0	0	0	0	0	0	-3.73947e-15	0	0	-8.42291e-17	-1.79734e-26	0	-1.04167e-13	0	0	0	0	0	0	0	0	0	0	0	0	0	0	0	0	0	0	0	1.51461e-27	0	0	0	0	0	0	0	0	0
HMR_4617	CTP[c] + thioredoxin[c] => H2O[c] + dCTP[c] + oxidized thioredoxin[c]	0	0	0	0	0	0	0	0	0	0	0	0	0	0	0	0	0	0	0	0	0	0	0	0	0	0	0	0	0	0	0	0	0	0	0	0	0	0	0	0	0	0	0	0	0	0	0	0
HMR_4618	UTP[c] + thioredoxin[c] => H2O[c] + dUTP[c] + oxidized thioredoxin[c]	0	0	0	0	0	4.13008e-27	0	0	0	0	0	0	0	0	0	0	0	0	0	0	0	0	0	0	0	0	0	-1.67017e-30	0	0	-3.16629e-28	6.93673e-16	0	0	0	0	0	0	0	0	-8.90186e-16	0	0	0	0	0	0	0
HMR_4619	CDP[c] + thioredoxin[c] => H2O[c] + dCDP[c] + oxidized thioredoxin[c]	-6.16298e-33	0	0	0	0	8.07794e-28	0	0	0	0	0	-3.48824e-30	3.42045e-31	0	-4.05657e-16	0	0	0	0	-2.3015e-28	0	0	-4.03897e-28	0	0	1.10005e-29	0	-6.40949e-31	0	1.84889e-31	2.84449e-16	0	0	0	0	0	0	-7.88861e-31	0	0	0	0	0	-2.65008e-31	1.26218e-29	2.00297e-32	7.79e-30	3.9443e-31
HMR_4621	UDP[c] + thioredoxin[c] => H2O[c] + dUDP[c] + oxidized thioredoxin[c]	0	-9.46633e-28	-1.81869e-29	1.57772e-30	5.8565e-27	0	-1.18329e-30	0	0	0	-1.73549e-29	-4.26361e-16	0	-2.77679e-28	4.05657e-16	0	1.79734e-26	1.25288e-14	0	0	-6.40613e-15	-8.70588e-15	-5.21727e-14	0	0	1.71319e-15	0	0	3.78653e-29	0	0	8.03642e-15	0	0	0	0	-9.86076e-32	-3.15544e-30	-1.03655e-13	-3.78653e-29	0	0	0	2.36658e-30	0	0	0	0
HMR_4632	H2O[c] + dAMP[c] => Pi[c] + deoxyadenosine[c]	0	0	0	0	0	-8.20415e-29	0	0	0	0	0	0	0	-6.31089e-30	0	0	-3.9443e-29	0	0	0	0	0	0	0	0	0	0	0	0	0	0	0	0	0	0	0	0	0	0	0	2.52435e-29	0	0	0	0	0	0	0
HMR_4646	H2O[c] + NAD+[c] + xanthine[c] => H+[c] + NADH[c] + urate[c]	0	0	0	0	0	0	0	0	0	0	0	0	0	0	0	0	0	0	0	0	0	0	0	0	0	0	0	0	0	0	0	0	0	0	0	0	0	0	0	0	0	0	0	0	0	0	0	0
HMR_4648	H2O[p] + NAD+[p] + xanthine[p] => H+[p] + NADH[p] + urate[p]	0	0	0	0	0	0	0	0	0	0	0	0	0	0	0	0	0	0	0	0	0	0	0	0	0	0	0	0	0	0	0	0	0	0	0	0	0	0	0	0	0	0	0	0	0	0	0	0
HMR_4649	H2O[c] + O2[c] + xanthine[c] => H2O2[c] + urate[c]	6.31089e-30	-2.52435e-29	0	0	0	0	0	0	0	0	0	0	0	0	0	0	0	0	-2.36658e-29	0	0	6.31089e-30	0	4.5606e-30	0	0	3.9443e-31	0	0	-2.36658e-29	0	0	0	0	0	0	0	0	0	0	-1.3884e-28	0	1.18329e-30	0	0	0	0	0
HMR_4650	H2O[p] + O2[p] + xanthine[p] => H2O2[p] + urate[p]	0	0	0	0	0	0	0	0	0	0	0	0	0	0	0	0	0	0	0	0	0	0	0	0	0	0	0	0	0	0	0	0	0	0	0	0	0	0	0	0	0	0	0	0	0	0	0	0
HMR_4651	Pi[c] + guanosine[c] <=> guanine[c] + ribose-1-phosphate[c]	0	7.18584e-17	-4.67053e-17	0	-1.07403e-16	0	0	9.42956e-18	3.15544e-30	0	0	0	0	-8.13392e-17	0	-7.54115e-17	-1.11022e-16	0	-4.8048e-15	1.38778e-17	-3.04596e-18	7.61952e-17	-9.02056e-17	1.98688e-17	1.20684e-17	0	4.38081e-15	1.89884e-26	7.65735e-17	9.03822e-17	-5.18654e-17	1.91851e-27	-1.11022e-16	-3.12089e-15	0	-1.92635e-14	-1.32529e-28	2.52435e-29	-1.39944e-27	0	-2.52435e-29	-1.37635e-16	0	-3.65369e-17	0	-1.11022e-16	0	0
HMR_4663	Pi[c] + xanthosine[c] <=> ribose-1-phosphate[c] + xanthine[c]	0	0	0	0	0	0	0	0	3.15544e-30	0	0	0	0	0	0	0	0	0	0	0	0	0	0	0	0	1.72136e-16	-4.38079e-15	-7.39557e-32	0	8.70378e-17	0	0	0	0	0	0	0	0	0	0	0	0	0	0	0	0	0	0
HMR_4664	PRPP[c] + xanthine[c] => PPi[c] + xanthosine-5-phosphate[c]	2.31392e-14	0	0	0	9.13502e-14	0	-1.01672e-15	0	0	0	0	5.03379e-18	6.40805e-17	2.49856e-16	1.76218e-17	0	0	0	1.04167e-13	3.44722e-14	0	-5.09099e-17	0	0	-4.78761e-17	0	0	-4.82864e-15	0	0	1.57962e-16	-6.02169e-14	3.15544e-30	7.75557e-17	0	-1.12947e-14	5.81757e-18	-1.94563e-16	0	0	3.9614e-14	2.92057e-16	0	6.42925e-17	0	0	0	0
HMR_4694	H2O[c] + deoxyadenosine[c] => NH3[c] + deoxyinosine[c]	0	0	0	3.9443e-31	0	0	-1.01672e-15	0	0	0	0	0	0	0	0	0	0	0	0	0	0	0	0	0	0	0	4.38079e-15	0	0	0	0	0	0	0	0	0	0	0	0	0	0	0	0	0	0	0	0	0
HMR_4695	2-deoxy-D-ribose-1-phosphate[c] + adenine[c] <=> Pi[c] + deoxyadenosine[c]	1.57772e-30	0	5.04871e-29	1.57772e-30	0	8.36193e-29	-1.01672e-15	0	0	4.19348e-17	2.52435e-29	-3.47099e-29	0	6.31089e-30	-2.35387e-17	1.61559e-27	3.9443e-29	0	-1.04167e-13	0	0	0	0	1.26218e-29	0	-1.72136e-16	4.38079e-15	1.76705e-27	0	-4.93038e-32	0	0	5.06905e-31	2.36658e-30	0	7.88861e-30	0	0	0	0	-2.52435e-29	0	1.8695e-17	0	9.69305e-15	0	-1.14057e-16	-4.81482e-32
HMR_4705	H2O[c] + xanthosine-5-phosphate[c] => Pi[c] + xanthosine[c]	0	0	0	0	0	0	0	0	3.15544e-30	0	0	0	0	0	0	0	0	0	0	0	0	0	0	0	0	0	0	0	0	8.70378e-17	0	0	0	0	0	0	0	0	0	0	0	0	0	0	0	0	0	0
HMR_4709	2-deoxy-D-ribose-1-phosphate[c] + hypoxanthine[c] <=> Pi[c] + deoxyinosine[c]	0	0	0	-3.9443e-31	0	0	1.01672e-15	0	0	0	0	0	0	0	0	0	0	0	0	0	0	0	0	0	0	1.72136e-16	-4.38079e-15	0	0	0	0	0	0	0	3.71711e-27	0	0	0	0	0	0	0	0	0	0	0	2.73821e-14	0
HMR_4799	5-phosphoribosylamine[c] + ATP[c] + glycine[c] => ADP[c] + GAR[c] + Pi[c]	2.31392e-14	-1.26218e-29	0	0	2.90266e-14	2.94718e-27	0	2.03493e-14	0	-2.34562e-14	0	-3.79109e-14	0	0	2.23748e-14	0	0	0	0	0	0	0	3.16928e-14	0	-1.43955e-14	0	0	9.78188e-29	-1.71477e-14	-2.92531e-15	-9.89036e-17	0	3.15544e-30	0	-3.25146e-15	-1.12947e-14	0	0	0	1.06118e-14	-6.1018e-14	-6.13923e-26	7.17022e-15	-3.13992e-14	0	9.46633e-30	0	0
HMR_4802	5-phosphoribosylformylglycinamidine[c] + ATP[c] => ADP[c] + AIR[c] + Pi[c]	2.31392e-14	-1.26218e-29	0	0	2.90266e-14	2.94718e-27	0	2.03493e-14	0	-2.34562e-14	0	-3.79109e-14	0	0	2.23748e-14	0	0	0	0	0	0	0	3.16928e-14	0	-1.43955e-14	0	0	9.78188e-29	-1.71477e-14	-2.92531e-15	-9.89036e-17	0	3.15544e-30	0	-3.25146e-15	-1.12947e-14	0	0	0	1.06118e-14	-6.1018e-14	-6.13923e-26	7.17022e-15	-3.13992e-14	0	9.46633e-30	0	0
HMR_4804	5-phosphoribosyl-4-carboxy-5-aminoimidazole[c] <=> AIR[c] + CO2[c]	-2.31392e-14	1.26218e-29	0	0	-2.90266e-14	-2.94718e-27	-2.31728e-30	-2.03493e-14	0	2.34562e-14	0	3.79109e-14	0	0	-2.23748e-14	0	2.5638e-30	0	0	0	0	0	-3.16928e-14	5.91646e-30	1.43955e-14	0	0	-9.78188e-29	1.71477e-14	2.92531e-15	9.89036e-17	0	1.57772e-30	0	3.25146e-15	1.12947e-14	0	0	0	-1.06118e-14	6.1018e-14	6.13923e-26	-7.17022e-15	3.13992e-14	0	-9.46633e-30	0	0
HMR_4808	ATP[c] + H2O[c] + N-formyl-GAR[c] + glutamine[c] => 5-phosphoribosylformylglycinamidine[c] + ADP[c] + Pi[c] + glutamate[c]	2.31392e-14	-1.26218e-29	0	0	2.90266e-14	2.94718e-27	0	2.03493e-14	0	-2.34562e-14	0	-3.79109e-14	0	0	2.23748e-14	0	0	0	0	0	0	0	3.16928e-14	0	-1.43955e-14	0	0	9.78188e-29	-1.71477e-14	-2.92531e-15	-9.89036e-17	0	3.15544e-30	0	-3.25146e-15	-1.12947e-14	0	0	0	1.06118e-14	-6.1018e-14	-6.13923e-26	7.17022e-15	-3.13992e-14	0	9.46633e-30	0	0
HMR_4810	5-phosphoribosyl-4-carboxy-5-aminoimidazole[c] + ATP[c] + aspartate[c] => ADP[c] + Pi[c] + SAICAR[c]	2.31392e-14	-1.26218e-29	0	-7.88861e-31	2.90266e-14	2.94718e-27	0	2.03493e-14	0	-2.34562e-14	0	-3.79109e-14	0	0	2.23748e-14	0	0	0	0	0	0	0	3.16928e-14	0	-1.43955e-14	0	0	9.78188e-29	-1.71477e-14	-2.92531e-15	-9.89036e-17	0	3.15544e-30	0	-3.25146e-15	-1.12947e-14	0	0	0	1.06118e-14	-6.1018e-14	-6.13923e-26	7.17022e-15	-3.13992e-14	0	8.38165e-30	0	0
HMR_4812	AICAR[c] + fumarate[c] <=> SAICAR[c]	-2.31392e-14	1.26218e-29	0	1.13399e-30	-2.90266e-14	-2.94718e-27	0	-2.03493e-14	9.86076e-32	2.34562e-14	0	3.79109e-14	5.91646e-29	0	-2.23748e-14	0	0	0	0	0	0	0	-3.16928e-14	-1.04524e-29	1.43955e-14	0	0	-9.78188e-29	1.71477e-14	2.92531e-15	9.89036e-17	0	-3.15544e-30	0	3.25146e-15	1.12947e-14	0	-1.10441e-29	0	-1.06118e-14	6.1018e-14	6.13923e-26	-7.17022e-15	3.13992e-14	-1.57772e-30	-7.59279e-30	0	0
HMR_4814	10-formyl-THF[c] + AICAR[c] <=> FAICAR[c] + THF[c]	2.31392e-14	-1.26218e-29	0	-7.88861e-31	2.90266e-14	2.94718e-27	-2.52435e-29	2.03493e-14	0	-2.34562e-14	1.73549e-29	-3.79109e-14	0	0	2.23748e-14	0	0	0	0	0	0	0	3.16928e-14	1.05017e-29	-1.43955e-14	0	-7.88861e-31	9.78188e-29	-1.71477e-14	-2.92531e-15	-9.89036e-17	0	3.15544e-30	0	-3.25146e-15	-1.12947e-14	0	1.06496e-29	0	1.06118e-14	-6.1018e-14	-6.13923e-26	7.17022e-15	-3.13992e-14	0	8.4063e-30	0	0
HMR_5301	GTP[c] + uridine[c] => GDP[c] + UMP[c]	0	0	0	0	0	0	0	0	0	0	0	0	0	0	0	0	0	0	0	0	0	0	0	0	0	0	0	0	0	0	0	0	0	0	0	0	0	0	0	0	-8.90186e-16	0	0	0	0	0	0	0
HMR_5353	ADP[c] + dGDP[c] <=> ATP[c] + dGMP[c]	-2.35197e-14	1.93665e-14	7.57306e-29	0	-8.72312e-14	0	0	0	-5.91646e-30	4.19348e-17	-3.28472e-17	0	0	2.27192e-28	-2.35387e-17	0	0	0	0	0	0	0	0	2.82728e-27	9.06198e-15	0	-3.15544e-30	9.86076e-32	0	0	0	0	0	3.12089e-15	0	0	0	2.52435e-29	0	0	0	0	6.71932e-15	0	6.58765e-15	0	9.93865e-15	0
HMR_6601	H2O[c] + allantoate[c] => urea[c] + ureidoglycolate[c]	0	0	0	0	0	0	0	0	0	0	0	0	0	0	0	0	0	0	0	0	0	0	0	0	0	0	0	0	0	0	0	0	0	0	0	0	0	0	0	0	0	0	0	0	0	0	0	0
HMR_6602	H2O2[c] + urate[c] <=> alloxan[c] + urea[c]	6.31089e-30	0	0	0	0	0	0	0	0	0	0	0	0	0	0	0	0	0	0	0	0	0	0	0	0	0	0	0	0	0	0	0	0	0	0	0	0	0	0	0	0	0	0	0	0	0	0	0
HMR_6603	H2O2[s] + urate[s] <=> alloxan[s] + urea[s]	0	0	0	0	0	0	0	0	0	0	0	0	0	0	0	0	0	0	0	0	0	0	0	0	0	0	0	0	0	0	0	0	0	0	0	0	0	0	0	0	0	0	0	0	0	0	0	0
HMR_6605	H2O[c] + urate radical[c] <=> hydroxide[c] + urate[c]	0	0	0	0	0	0	0	0	0	0	0	0	0	0	0	0	0	0	0	0	0	-6.31089e-30	0	0	0	0	0	0	0	0	0	0	0	0	0	0	0	0	0	0	2.52435e-29	0	0	0	0	0	0	0
HMR_6606	ascorbate[c] + urate radical[c] <=> monodehydroascorbate[c] + urate[c]	0	-5.04871e-29	0	0	0	0	0	0	0	-3.08149e-33	0	0	0	0	0	0	0	0	0	0	0	0	0	0	0	0	0	0	0	-4.73317e-30	0	0	0	0	0	0	0	0	0	0	0	0	0	0	0	0	0	0
HMR_6607	H2O[c] + urate radical[c] <=> hydroxyl radical[c] + urate[c]	0	0	0	0	0	0	0	0	0	0	0	0	0	0	0	0	0	0	0	0	0	0	0	0	0	0	0	0	0	0	0	0	0	0	0	0	0	0	0	0	0	0	0	0	0	0	0	3.08149e-31
HMR_6609	H2O[c] + allantoin[c] <=> allantoate[c]	0	0	0	0	0	0	0	0	0	0	0	0	0	0	0	0	0	0	0	0	0	0	0	0	0	0	0	0	0	0	0	0	0	0	0	0	0	0	0	0	0	0	0	0	0	0	0	0
HMR_6610	5-hydroxyisourate[c] + H2O[c] => CO2[c] + allantoin[c]	0	0	0	0	0	0	0	0	0	0	0	0	0	0	0	0	0	0	0	0	0	0	0	0	0	0	0	0	0	0	0	0	0	0	0	0	0	0	0	0	0	0	0	0	0	0	0	0
HMR_6611	H2O[c] + O2[c] + urate[c] => 5-hydroxyisourate[c] + H2O2[c]	0	0	0	0	0	0	0	0	0	0	0	0	0	0	0	0	0	0	0	0	0	0	0	0	0	0	0	0	0	0	0	0	0	0	0	0	0	0	0	0	0	0	0	0	0	0	0	0
HMR_7144	ADP-ribose[c] + H2O[c] => AMP[c] + ribose-5-phosphate[c]	0	0	0	0	0	0	0	0	5.92102e-15	0	0	0	0	0	0	0	0	0	0	0	0	0	0	0	0	0	0	0	0	0	0	0	0	0	0	0	0	0	0	0	0	0	0	0	0	0	0	0
HMR_8755	H2O[p] + O2[p] + hypoxanthine[p] => H2O2[p] + xanthine[p]	0	0	0	0	0	0	0	0	0	0	0	0	0	0	0	0	0	0	0	0	0	0	0	0	0	0	0	0	0	0	0	0	0	0	0	0	0	0	0	0	0	0	0	0	0	0	0	0
HMR_9797	adenine[c] + H2O[c] => hypoxanthine[c] + NH3[c]	0	0	-1.0771e-14	0	6.23237e-14	0	0	0	0	2.34562e-14	0	0	0	0	0	0	0	0	0	0	-3.4556e-14	0	0	0	0	0	0	0	0	0	0	0	0	7.75557e-17	0	0	0	-1.94563e-16	0	0	0	0	0	0	0	0	2.73821e-14	0
HMR_4016	ADP[c] + GTP[c] <=> ATP[c] + GDP[c]	0	0	0	0	0	0	0	0	0	0	0	0	0	0	0	0	0	0	0	0	0	0	0	0	0	0	0	0	0	0	0	0	0	0	0	0	0	0	0	0	0	0	0	0	0	0	0	0
HMR_4018	ADP[m] + GTP[m] <=> ATP[m] + GDP[m]	0	0	0	0	0	0	0	0	0	0	0	0	0	0	0	0	0	0	0	0	0	0	0	0	0	0	0	0	0	0	0	0	0	0	0	0	0	0	0	0	0	0	0	0	0	0	0	0
HMR_4044	ADP[c] + dATP[c] <=> ATP[c] + dADP[c]	0	0	0	0	0	0	0	0	0	0	0	0	0	0	0	0	0	0	0	0	0	0	0	0	0	0	0	-1.79229e-27	0	0	0	0	0	0	2.7263e-27	0	0	0	0	0	5.04871e-29	8.07794e-28	0	0	-1.41995e-29	0	1.14057e-16	0
HMR_4291	ADP[c] + ITP[c] <=> ATP[c] + IDP[c]	0	0	0	0	0	0	0	0	0	0	0	0	0	0	0	0	-3.15544e-30	0	0	0	0	0	0	-2.82728e-27	0	0	0	0	0	0	0	0	0	0	0	0	0	0	0	0	0	0	0	0	0	0	0	0
HMR_4420	ADP[m] + dATP[m] <=> ATP[m] + dADP[m]	2.35197e-14	0	-1.00974e-28	0	-3.84645e-15	0	0	0	0	0	0	-3.54987e-30	-5.92992e-15	0	-1.76705e-28	0	-4.40247e-26	0	0	-7.88861e-31	0	0	0	0	-9.06198e-15	0	0	0	0	0	0	-1.26218e-29	0	0	-2.26181e-30	1.92635e-14	0	0	0	0	0	0	-6.70062e-15	0	0	0	0	0
HMR_4570	ADP[c] + dGTP[c] <=> ATP[c] + dGDP[c]	0	0	0	0	-9.10776e-14	0	0	0	0	0	0	0	0	0	0	0	0	0	0	0	0	0	0	2.82728e-27	0	0	0	0	0	0	0	0	0	0	0	0	0	0	0	0	0	0	0	0	0	0	0	0
HMR_4572	ADP[m] + dGTP[m] <=> ATP[m] + dGDP[m]	0	0	0	0	0	0	0	0	0	0	0	0	0	2.27192e-28	0	0	0	0	0	0	0	0	0	0	0	0	0	0	0	0	0	0	0	0	0	0	0	0	0	0	0	0	0	0	0	0	0	0
HMR_4006	ADP[c] + UTP[c] <=> ATP[c] + UDP[c]	-9.92038e-15	3.64148e-16	4.4807e-16	4.06714e-16	-1.37414e-16	-3.24802e-16	0	-9.3194e-16	-1.72041e-15	-2.17753e-16	-4.51187e-16	0	-3.87893e-16	0	1.61559e-27	4.15463e-16	6.42965e-16	-2.66921e-14	-2.47205e-16	-2.97863e-14	-1.15497e-16	-8.99528e-16	0	-1.88065e-15	2.00804e-16	-3.60041e-16	7.2856e-15	3.77947e-15	5.04871e-29	-2.49839e-16	9.46633e-29	0	7.95514e-17	-1.86929e-16	2.75124e-16	6.95243e-18	2.52218e-16	1.91899e-16	-9.46159e-14	5.96745e-16	-3.39596e-14	-1.13091e-26	2.80505e-16	-1.56911e-16	7.50284e-16	-1.632e-16	9.35179e-16	2.40105e-16
HMR_4028	ADP[c] + CTP[c] <=> ATP[c] + CDP[c]	-4.09401	-3.51546	-7.81625	-7.4498	-3.58096	-5.49565	-8.32973	-6.50165	-7.74454	-3.36992	-5.02744	-3.71399	-6.68277	-6.94857	-2.8589	-9.9264	-5.01407	-5.64115	-6.53333	-4.31542	-4.56773	-4.48566	-4.16041	-5.21156	-2.58529	-7.07344	-6.46337	-3.3761	-4.60797	-3.64186	-2.94389	-6.90101	-3.67556	-4.92556	-6.35817	-2.91558	-4.51479	-5.56678	-5.66716	-3.32083	-1.82337	-3.6128	-3.49897	-3.0654	-4.10369	-3.83717	-5.38378	-6.25868
HMR_4030	ADP[m] + CTP[m] <=> ATP[m] + CDP[m]	0	0	0	0	0	0	0	0	0	0	0	0	0	0	0	0	0	0	0	0	0	0	0	0	0	0	0	0	0	0	0	0	0	0	0	0	0	0	0	0	0	0	0	0	0	0	0	0
HMR_4670	ADP[c] + dCTP[c] <=> ATP[c] + dCDP[c]	0	0	0	0	0	-2.27451e-28	0	0	0	0	0	0	0	0	0	0	0	0	0	0	0	0	0	0	0	0	0	0	-9.86076e-30	0	0	0	0	0	0	0	0	0	0	0	0	0	0	0	0	0	0	0
HMR_4673	ADP[c] + dUTP[c] <=> ATP[c] + dUDP[c]	0	0	0	0	0	4.13008e-27	0	0	0	-3.9443e-29	0	0	0	0	0	0	0	0	0	0	0	0	0	0	0	0	0	-1.67017e-30	0	0	-3.36351e-28	0	0	0	0	0	0	0	0	0	-8.90186e-16	0	0	0	0	-4.93038e-32	0	0
HMR_4675	ATP[m] + dUDP[m] <=> ADP[m] + dUTP[m]	0	0	0	0	0	0	0	0	0	0	0	0	0	0	0	0	0	0	0	0	0	0	0	0	0	0	0	0	0	0	0	-6.93673e-16	0	0	0	0	0	0	0	0	-8.90186e-16	0	0	0	0	0	0	0
HMR_6614	dADP[c] + dTTP[c] <=> dATP[c] + dTDP[c]	0	0	5.04871e-29	0	0	-3.47099e-29	0	0	0	0	0	0	0	0	0	0	0	0	0	0	0	0	0	0	0	0	0	-5.04871e-29	0	0	1.89327e-28	0	5.06905e-31	0	0	0	0	0	0	0	0	0	0	0	0	0	0	0
HMR_6615	dADP[m] + dTTP[m] <=> dATP[m] + dTDP[m]	0	1.93665e-14	0	0	0	0	0	0	0	0	0	0	0	0	0	0	0	0	9.93624e-14	0	0	0	0	0	0	0	0	0	0	0	0	0	0	0	0	0	0	0	0	0	0	0	0	0	0	0	9.96641e-15	0
HMR_6616	dADP[n] + dTTP[n] <=> dATP[n] + dTDP[n]	0	0	0	0	0	0	0	0	0	0	0	0	0	0	0	0	0	0	0	0	0	0	0	0	0	0	0	3.15544e-30	0	0	0	0	-7.88861e-31	0	0	0	0	0	0	0	0	0	0	0	0	0	0	0
HMR_4635	ADP[c] + dTTP[c] <=> ATP[c] + dTDP[c]	0	0	0	0	0	0	0	0	0	0	0	0	0	0	0	0	0	0	0	0	0	0	0	0	0	0	0	0	0	0	0	0	7.88861e-31	0	0	0	0	0	0	0	0	0	0	0	0	0	0	0
HMR_3793	2-methyl-3-oxopropanoate[m] + alanine[m] <=> D-3-amino-isobutanoate[m] + pyruvate[m]	0	0	0	0	0	0	0	0	0	0	0	0	0	0	0	0	0	0	0	0	0	0	0	0	0	0	0	0	0	0	0	0	0	0	0	0	0	0	0	0	0	0	0	0	0	0	0	0
HMR_3931	H+[c] + NADPH[c] + oxidized thioredoxin[c] => NADP+[c] + thioredoxin[c]	0	0	0	0	0	0	0	0	0	0	0	0	0	0	0	0	0	0	0	0	0	0	0	0	0	0	0	0	0	0	0	0	0	0	0	0	0	0	0	0	0	0	0	0	0	0	0	0
HMR_3969	ITP[c] + uridine[c] => IDP[c] + UMP[c]	0	0	0	0	0	0	0	0	0	0	0	0	0	0	0	0	0	0	0	0	0	0	0	0	0	0	0	0	0	0	0	0	0	0	0	0	0	0	0	0	0	0	0	0	0	0	0	0
HMR_3970	H2O[c] + UMP[c] => Pi[c] + uridine[c]	1.06743e-14	0	1.03427e-28	0	0	-4.08945e-27	0	2.76101e-30	1.57772e-29	3.9443e-29	0	0	0	2.77679e-28	-2.27192e-28	-8.42291e-17	0	-1.25288e-14	0	0	6.40613e-15	8.70588e-15	5.20325e-14	2.82728e-27	0	-1.71319e-15	0	2.60324e-29	-8.88524e-16	0	-2.84449e-16	-8.73009e-15	0	-1.70098e-30	0	0	0	0	9.77824e-15	0	0	8.38934e-17	0	-2.36658e-30	0	-3.9443e-29	0	-6.70532e-30
HMR_4008	ADP[c] + UDP[c] <=> ATP[c] + UMP[c]	-2.20944e-14	3.64148e-16	4.4807e-16	0	0	-3.24802e-16	-1.26218e-29	-9.3194e-16	0	0	-4.51187e-16	4.26361e-16	0	0	-4.05657e-16	9.91193e-15	0	-1.25288e-14	-2.47205e-16	-4.80363e-14	6.29064e-15	7.80635e-15	0	0	2.00804e-16	0	0	6.30924e-15	0	-2.49839e-16	0	-8.03642e-15	0	0	0	6.95243e-18	2.52218e-16	0	-7.06819e-28	0	0	0	2.80505e-16	-1.56911e-16	7.33793e-15	-1.19907e-28	1.02148e-15	2.40105e-16
HMR_4032	ATP[c] + NH3[c] + UTP[c] => ADP[c] + CTP[c] + Pi[c]	0	0	0	0	0	0	0	0	0	0	0	0	0	0	0	0	0	0	0	0	0	0	0	0	0	0	0	0	0	0	0	0	0	0	0	0	0	0	0	0	0	0	0	0	0	0	0	0
HMR_4034	2 ATP[c] + H+[c] + H2O[c] + HCO3-[c] + glutamine[c] => 2 ADP[c] + Pi[c] + carbamoyl-phosphate[c] + glutamate[c]	3.27688e-14	-3.64148e-16	-4.4807e-16	0	1.37414e-16	3.24802e-16	0	9.3194e-16	8.60205e-16	2.70171e-16	4.51187e-16	-4.26361e-16	3.87893e-16	-2.49681e-16	4.05657e-16	-9.99616e-15	-6.42965e-16	0	2.47205e-16	4.80363e-14	1.15497e-16	8.99528e-16	-1.40262e-16	9.57737e-16	-2.00804e-16	3.60041e-16	-1.12492e-14	-6.30924e-15	-8.88524e-16	2.49839e-16	-2.84449e-16	-6.93673e-16	0	0	-5.04871e-29	-6.95243e-18	-2.52218e-16	-1.91899e-16	6.05845e-28	-5.96745e-16	5.58207e-14	8.38934e-17	-2.80505e-16	1.56911e-16	-7.50284e-16	0	-9.35179e-16	-2.40105e-16
HMR_4036	orotidine-5-phosphate[c] => CO2[c] + UMP[c]	3.27688e-14	-3.64148e-16	-4.4807e-16	0	1.37414e-16	3.24802e-16	0	9.3194e-16	8.60205e-16	2.70171e-16	4.51187e-16	-4.26361e-16	3.87893e-16	-2.49681e-16	4.05657e-16	-9.99616e-15	-6.42965e-16	0	2.47205e-16	4.80363e-14	1.15497e-16	8.99528e-16	-1.40262e-16	9.57737e-16	-2.00804e-16	3.60041e-16	-1.12492e-14	-6.30924e-15	-8.88524e-16	2.49839e-16	-2.84449e-16	-6.93673e-16	0	0	-5.04871e-29	-6.95243e-18	-2.52218e-16	-1.91899e-16	6.05845e-28	-5.96745e-16	5.58207e-14	8.38934e-17	-2.80505e-16	1.56911e-16	-7.50284e-16	0	-9.35179e-16	-2.40105e-16
HMR_4050	N-carbamoyl-L-aspartate[c] + Pi[c] <=> aspartate[c] + carbamoyl-phosphate[c]	-3.27688e-14	3.64148e-16	4.4807e-16	0	-1.37414e-16	-3.24802e-16	0	-9.3194e-16	-8.60205e-16	-2.70171e-16	-4.51187e-16	4.26361e-16	-3.87893e-16	2.49681e-16	-4.05657e-16	9.99616e-15	6.42965e-16	0	-2.47205e-16	-4.80363e-14	-1.15497e-16	-8.99528e-16	1.40262e-16	-9.57737e-16	2.00804e-16	-3.60041e-16	1.12492e-14	6.30924e-15	8.88524e-16	-2.49839e-16	2.84449e-16	6.93673e-16	-1.97215e-31	0	5.04871e-29	6.95243e-18	2.52218e-16	1.91899e-16	-6.05845e-28	5.96745e-16	-5.58207e-14	-8.38934e-17	2.80505e-16	-1.56911e-16	7.50284e-16	0	9.35179e-16	2.40105e-16
HMR_4056	H2O[c] + dTMP[c] => Pi[c] + thymidine[c]	0	0	0	0	2.01948e-28	0	2.52435e-29	0	0	0	-1.41995e-29	5.061e-17	2.19045e-15	0	0	-8.42291e-17	3.9443e-31	0	0	0	0	0	-2.52435e-29	0	0	-1.21169e-26	0	0	0	0	0	0	0	0	0	7.19441e-28	0	0	0	0	0	0	-4.73317e-30	0	0	0	0	0
HMR_4059	H2O[r] + UDP[r] => Pi[r] + UMP[r]	0	0	0	0	0	0	0	0	0	0	0	0	0	0	0	0	0	0	0	0	0	0	0	0	0	0	0	0	0	0	0	0	0	0	0	0	0	0	0	0	0	0	0	0	0	0	0	0
HMR_4060	H2O[s] + UDP[s] => Pi[s] + UMP[s]	-1.06743e-14	0	0	0	0	0	0	0	0	0	0	0	0	0	0	0	0	0	0	0	0	0	0	0	1.9391e-14	0	0	0	0	0	0	0	0	0	0	0	0	0	0	0	0	0	0	0	0	0	0	0
HMR_4127	H2O[c] + UDP-glucose[c] => UMP[c] + glucose-1-phosphate[c]	0	0	0	0	0	0	0	0	0	0	0	0	0	0	0	0	0	0	0	0	0	0	0	0	0	0	0	0	0	0	0	0	0	0	0	0	0	0	0	0	0	0	0	0	0	0	0	0
HMR_4177	CMP[c] + H2O[c] => Pi[c] + cytidine[c]	0	0	0	0	0	0	1.93271e-29	9.46633e-30	0	0	3.15544e-30	0	-1.7418e-27	0	0	0	0	0	0	1.00974e-28	0	0	1.40262e-16	0	0	2.33503e-28	0	-6.05845e-28	8.88524e-16	0	0	0	0	0	0	-4.73317e-30	0	0	0	0	0	0	6.31089e-30	1.57772e-30	-7.88861e-31	0	0	0
HMR_4179	CMP[s] + H2O[s] => Pi[s] + cytidine[s]	0	0	0	0	0	0	0	0	0	0	0	0	0	0	0	0	0	0	0	0	0	0	0	0	0	0	0	0	0	0	0	0	0	0	0	0	0	0	0	0	0	0	0	0	0	0	0	0
HMR_4182	GTP[c] + cytidine[c] => CMP[c] + GDP[c]	0	0	0	0	0	0	0	0	0	0	0	0	0	0	0	0	0	0	0	0	0	0	0	0	0	0	0	0	0	0	0	0	0	0	0	0	0	0	0	0	0	0	0	0	0	0	0	0
HMR_4183	CDP[s] + H2O[s] => CMP[s] + Pi[s]	0	0	0	0	0	0	0	0	0	0	0	0	0	0	0	0	0	0	0	0	0	0	0	0	0	0	0	0	0	0	0	0	0	0	0	0	0	0	0	0	0	0	0	0	0	0	0	0
HMR_4192	CTP[s] + H2O[s] => CDP[s] + Pi[s]	0	0	0	0	0	0	0	0	0	0	0	0	0	0	0	0	0	0	0	0	0	0	0	0	0	0	0	0	0	0	0	0	0	0	0	0	0	0	0	0	0	0	0	0	0	0	0	0
HMR_4194	ATP[c] + H2O[c] + UTP[c] + glutamine[c] => ADP[c] + CTP[c] + Pi[c] + glutamate[c]	2.05947e-14	-3.64148e-16	-4.4807e-16	-4.06714e-16	1.37414e-16	3.24802e-16	5.44946e-16	9.3194e-16	8.60205e-16	2.17753e-16	4.51187e-16	-4.26361e-16	3.87893e-16	-2.49681e-16	0	-4.99692e-16	-6.42965e-16	-4.45159e-14	2.47205e-16	2.97863e-14	1.15497e-16	8.99528e-16	0	9.22909e-16	-1.95918e-14	3.60041e-16	-7.2856e-15	-3.77947e-15	0	2.49839e-16	0	-6.93673e-16	-7.95514e-17	1.86929e-16	-2.75124e-16	-6.95243e-18	-2.52218e-16	-1.91899e-16	1.95122e-16	-5.96745e-16	3.48496e-14	8.38934e-17	-2.80505e-16	1.56911e-16	-7.50284e-16	1.632e-16	-9.35179e-16	-2.40105e-16
HMR_4211	H2O[c] + UTP[c] => PPi[c] + UMP[c]	0	0	0	0	0	0	0	0	0	0	0	0	0	0	0	0	0	0	0	0	0	0	0	0	0	0	0	0	0	0	0	0	0	0	0	0	0	0	0	0	0	0	0	0	0	0	0	0
HMR_4343	PRPP[c] + uracil[c] => PPi[c] + UMP[c]	0	0	0	0	0	0	0	0	0	0	0	0	0	0	0	0	0	0	0	0	0	0	0	0	0	0	0	0	0	0	0	0	0	0	0	0	0	0	0	0	0	0	-3.15544e-30	0	0	0	0	0
HMR_4345	5,6-Dihydrouracil[c] + NADP+[c] <=> H+[c] + NADPH[c] + uracil[c]	0	0	0	0	0	0	0	0	0	0	0	0	0	0	0	0	0	0	0	0	0	0	0	0	0	0	0	0	0	0	0	0	0	0	0	0	0	0	0	0	0	0	0	0	0	0	0	0
HMR_4346	5,6-Dihydrouracil[c] + H2O[c] => 3-ureidopropionate[c]	0	0	0	0	0	0	0	0	0	0	0	0	0	0	0	0	0	0	0	0	0	0	0	0	0	0	0	0	0	0	0	0	0	0	0	0	0	0	0	0	0	0	0	0	0	0	0	0
HMR_4472	H+[c] + NADPH[c] + thymine[c] <=> NADP+[c] + dihydrothymine[c]	0	0	0	0	0	0	0	0	0	0	0	0	0	0	0	0	0	0	0	0	0	0	0	0	0	0	0	0	0	0	0	0	0	0	0	0	0	0	0	0	0	0	0	0	0	0	0	0
HMR_4484	H2O[m] + dTMP[m] => Pi[m] + thymidine[m]	0	0	-5.04994e-29	0	0	0	0	0	0	0	0	0	-2.19045e-15	0	0	8.42291e-17	0	0	0	0	0	0	0	0	0	0	0	0	0	0	0	0	-1.26218e-29	0	0	0	0	0	0	0	0	0	0	0	0	0	0	0
HMR_4485	2-deoxy-D-ribose-1-phosphate[c] + thymine[c] <=> Pi[c] + thymidine[c]	0	0	0	0	0	0	0	0	0	0	0	0	0	0	0	0	0	0	0	0	0	0	0	0	0	0	0	0	0	0	0	0	0	0	0	0	0	0	0	0	0	0	0	0	0	0	0	0
HMR_4510	H2O[c] + dCMP[c] => Pi[c] + deoxycytidine[c]	0	0	0	0	0	-2.29559e-28	0	0	0	0	0	0	0	0	0	0	0	0	0	-2.30347e-28	0	0	-4.03897e-28	0	5.1769e-31	0	1.35585e-31	0	-4.88108e-30	0	0	0	0	0	0	0	0	0	0	0	0	0	0	0	-2.19588e-15	0	-2.87673e-17	0
HMR_4512	ADP[c] + dCDP[c] <=> ATP[c] + dCMP[c]	0	0	0	0	0	0	0	0	0	0	0	0	0	0	0	0	0	0	0	-2.30347e-28	0	0	0	0	5.1769e-31	0	0	0	0	0	0	0	0	0	0	0	0	0	0	0	0	0	0	0	0	0	0	0
HMR_4513	ATP[c] + deoxycytidine[c] => ADP[c] + dCMP[c]	0	0	0	0	0	0	0	0	0	0	0	0	0	0	0	0	0	0	0	0	0	0	0	0	0	0	0	0	0	0	0	0	0	0	0	0	0	0	0	0	0	0	0	0	0	0	0	0
HMR_4514	H2O[c] + deoxycytidine[c] => NH3[c] + deoxyuridine[c]	0	0	0	0	0	0	0	0	0	0	0	0	0	0	0	0	0	0	0	0	0	0	0	0	0	0	0	0	0	0	0	0	0	0	0	0	0	0	0	0	0	0	0	0	0	0	0	0
HMR_4577	PPi[c] + orotidine-5-phosphate[c] <=> PRPP[c] + orotate[c]	-3.27688e-14	3.64148e-16	4.4807e-16	0	-1.37414e-16	-3.24802e-16	0	-9.3194e-16	-8.60205e-16	-2.70171e-16	-4.51187e-16	4.26361e-16	-3.87893e-16	2.49681e-16	-4.05657e-16	9.99616e-15	6.42965e-16	0	-2.47205e-16	-4.80363e-14	-1.15497e-16	-8.99528e-16	1.40262e-16	-9.57737e-16	2.00804e-16	-3.60041e-16	1.12492e-14	6.30924e-15	8.88524e-16	-2.49839e-16	2.84449e-16	6.93673e-16	0	0	5.04871e-29	6.95243e-18	2.52218e-16	1.91899e-16	-6.05845e-28	5.96745e-16	-5.58207e-14	-8.38934e-17	2.80505e-16	-1.56911e-16	7.50284e-16	0	9.35179e-16	2.40105e-16
HMR_4579	Pi[c] + uridine[c] <=> ribose-1-phosphate[c] + uracil[c]	0	0	0	0	-5.45892e-27	-4.0792e-27	1.18329e-30	2.76101e-30	6.31089e-30	3.9443e-29	0	0	0	2.77679e-28	-2.27192e-28	-8.42291e-17	-1.79734e-26	-1.25288e-14	0	2.16148e-28	6.40613e-15	8.70588e-15	5.21727e-14	2.82728e-27	-2.52435e-29	-1.71319e-15	0	2.52435e-29	-5.04871e-29	6.31089e-30	-2.84449e-16	-8.73009e-15	0	-1.70098e-30	0	0	0	0	9.28537e-15	3.78653e-29	8.90186e-16	0	0	-2.36658e-30	0	-3.9443e-29	6.31089e-30	-6.70532e-30
HMR_4580	H2O[c] + cytidine[c] => NH3[c] + uridine[c]	0	0	0	0	0	0	0	0	0	0	0	0	0	0	0	0	0	0	0	0	0	0	0	0	-1.9391e-14	0	0	0	8.88524e-16	0	0	0	0	0	0	0	0	0	0	0	0	0	0	0	0	0	0	0
HMR_4608	(S)-dihydroorotate[c] + H2O[c] <=> N-carbamoyl-L-aspartate[c]	-3.27688e-14	3.64148e-16	4.4807e-16	0	-1.37414e-16	-3.24802e-16	0	-9.3194e-16	-8.60205e-16	-2.70171e-16	-4.51187e-16	4.26361e-16	-3.87893e-16	2.49681e-16	-4.05657e-16	9.99616e-15	6.42965e-16	0	-2.47205e-16	-4.80363e-14	-1.15497e-16	-8.99528e-16	1.40262e-16	-9.57737e-16	2.00804e-16	-3.60041e-16	1.12492e-14	6.30924e-15	8.88524e-16	-2.49839e-16	2.84449e-16	6.93673e-16	0	0	0	6.95243e-18	2.52218e-16	1.91899e-16	0	5.96745e-16	-5.58207e-14	-8.38934e-17	2.80505e-16	-1.56911e-16	7.50284e-16	0	9.35179e-16	2.40105e-16
HMR_4575	(S)-dihydroorotate[c] + ubiquinone[m] <=> orotate[c] + ubiquinol[m]	3.27688e-14	-3.64148e-16	-4.4807e-16	0	1.37414e-16	3.24802e-16	0	9.3194e-16	8.60205e-16	2.70171e-16	4.51187e-16	-4.26361e-16	3.87893e-16	-2.49681e-16	4.05657e-16	-9.99616e-15	-6.42965e-16	0	2.47205e-16	4.80363e-14	1.15497e-16	8.99528e-16	-1.40262e-16	9.57737e-16	-2.00804e-16	3.60041e-16	-1.12492e-14	-6.30924e-15	-8.88524e-16	2.49839e-16	-2.84449e-16	-6.93673e-16	4.93038e-32	0	-5.04871e-29	-6.95243e-18	-2.52218e-16	-1.91899e-16	6.05845e-28	-5.96745e-16	5.58207e-14	8.38934e-17	-2.80505e-16	1.56911e-16	-7.50284e-16	4.58525e-30	-9.35179e-16	-2.40105e-16
HMR_4637	ADP[c] + dTDP[c] <=> ATP[c] + dTMP[c]	0	0	5.04871e-29	0	0	-3.47099e-29	0	0	2.52435e-29	0	0	0	2.19045e-15	0	0	-8.42291e-17	0	0	0	0	0	0	0	0	0	0	0	-3.116e-29	0	0	0	2.52435e-29	0	0	0	0	0	0	0	0	6.5081e-30	0	0	0	-1.04003e-26	-1.57772e-30	0	7.09975e-30
HMR_4642	H2O[c] + dUMP[c] => Pi[c] + deoxyuridine[c]	0	0	-1.79034e-29	0	0	0	0	0	0	0	0	0	0	0	0	0	0	0	1.00974e-28	0	0	0	0	-2.82728e-27	0	0	0	0	0	0	0	0	0	0	0	0	0	0	-9.28537e-15	-3.78653e-29	0	0	0	0	0	0	0	0
HMR_4643	H2O[m] + dUTP[m] => PPi[m] + dUMP[m]	0	0	0	0	0	0	0	0	0	0	0	0	0	0	0	0	0	0	0	0	0	0	0	0	0	0	0	0	0	0	0	0	0	0	0	0	0	0	0	0	-8.90186e-16	0	0	0	0	0	0	0
HMR_4644	5,10-methylene-THF[c] + dUMP[c] <=> dTMP[c] + dihydrofolate[c]	0	-9.46633e-28	0	9.86076e-32	9.6241e-29	3.47099e-29	0	0	0	0	-1.10441e-29	0	0	5.91646e-31	0	0	0	0	-1.57772e-30	0	0	0	3.02923e-28	0	0	1.70394e-28	0	2.52435e-29	0	0	-2.01948e-28	-2.52435e-29	0	0	0	0	0	0	0	1.97215e-31	0	0	3.15544e-30	0	0	-3.9443e-29	0	-6.31089e-30
HMR_4672	H2O[c] + dCTP[c] => NH3[c] + dUTP[c]	0	0	0	0	0	0	0	0	0	0	0	0	0	0	0	0	0	0	0	0	0	0	0	0	0	0	0	0	0	0	0	0	0	0	0	0	0	0	0	0	0	0	0	0	0	0	0	0
HMR_4676	cytidine[c] + dUTP[c] => CMP[c] + dUDP[c]	0	0	0	0	0	0	0	0	0	0	0	0	0	0	0	0	0	0	0	0	0	0	0	0	0	0	0	0	0	0	0	0	0	0	0	0	0	0	0	0	0	0	0	0	0	0	0	0
HMR_4736	H2O[c] + dihydrothymine[c] => 3-ureidoisobutyrate[c]	0	0	0	0	0	0	0	0	0	0	0	0	0	0	0	0	0	0	0	0	0	0	0	0	0	0	0	0	0	0	0	0	0	0	0	0	0	0	0	0	0	0	0	0	0	0	0	0
HMR_4819	3-ureidoisobutyrate[c] + H2O[c] => CO2[c] + D-3-amino-isobutanoate[c] + NH3[c]	0	0	0	0	0	0	0	0	0	0	0	0	0	0	0	0	0	0	0	0	0	0	0	0	0	0	0	0	0	0	0	0	0	0	0	0	0	0	0	0	0	0	0	0	0	0	0	0
HMR_5299	ATP[c] + uridine[c] => ADP[c] + UMP[c]	0	0	0	0	0	0	0	0	0	0	0	0	0	0	0	0	0	0	0	0	0	0	0	0	0	0	0	0	0	0	0	0	0	0	0	0	0	0	0	0	0	0	0	0	0	0	-6.31089e-30	0
HMR_5352	dUTP[c] + uridine[c] => UMP[c] + dUDP[c]	0	0	0	0	0	0	0	0	0	0	0	0	0	0	0	0	0	0	0	0	0	0	0	0	0	0	0	0	0	0	0	0	0	0	0	0	0	0	0	0	0	0	0	0	0	0	0	0
HMR_5415	ADP[m] + mitothioredoxin[m] => H2O[m] + dADP[m] + mitooxidized thioredoxin[m]	-1.57772e-30	0	0	0	0	0	-1.57772e-30	0	0	-4.19348e-17	0	3.54987e-30	0	0	2.35387e-17	0	0	0	0	0	0	0	0	0	0	0	0	0	0	0	0	0	-5.06905e-31	0	2.26798e-30	0	0	0	1.51461e-27	0	0	0	-1.8695e-17	0	-9.69305e-15	0	1.14057e-16	4.81482e-32
HMR_5416	GDP[m] + mitothioredoxin[m] => H2O[m] + dGDP[m] + mitooxidized thioredoxin[m]	1.57772e-30	0	0	0	0	0	0	0	0	4.19348e-17	-3.28472e-17	-3.54987e-30	-7.88861e-31	0	-2.35387e-17	0	0	0	4.8048e-15	0	0	0	0	0	0	1.42981e-30	0	0	0	0	0	0	0	3.12089e-15	-2.26181e-30	1.92635e-14	0	0	-1.51461e-27	0	0	0	1.8695e-17	0	-1.04003e-26	0	-1.14057e-16	0
HMR_5417	H+[m] + NADPH[m] + mitooxidized thioredoxin[m] => NADP+[m] + mitothioredoxin[m]	0	0	0	0	0	0	0	0	0	0	-3.28472e-17	0	-7.88861e-31	0	0	0	0	0	4.8048e-15	0	0	0	0	0	0	0	0	0	0	0	0	0	0	3.12089e-15	0	1.92635e-14	0	0	0	0	0	0	0	0	-9.69305e-15	0	0	0
HMR_6612	dADP[m] + dTDP[m] <=> dATP[m] + dTMP[m]	0	0	-5.04871e-29	0	0	0	0	0	0	0	0	0	-2.19045e-15	0	0	8.42291e-17	-2.37289e-27	0	0	0	0	0	-3.17073e-28	-4.93038e-32	0	0	0	0	0	0	1.8696e-28	0	0	0	0	0	0	0	0	0	0	0	0	0	1.04003e-26	0	0	0
HMR_6613	dADP[n] + dTDP[n] <=> dATP[n] + dTMP[n]	0	0	0	0	0	0	0	0	0	0	0	0	0	0	0	0	0	0	0	0	0	0	0	0	0	0	0	0	0	0	0	0	0	0	0	0	0	0	0	0	0	0	0	0	0	0	0	0
HMR_6621	UTP[m] + thioredoxin[m] => H2O[m] + dUTP[m] + oxidized thioredoxin[m]	0	0	0	0	0	0	0	0	0	0	0	0	0	0	0	0	0	0	0	0	0	0	0	0	0	0	0	0	0	0	0	0	0	0	0	0	0	0	0	0	0	0	0	0	0	0	0	0
HMR_6622	UTP[n] + thioredoxin[n] => H2O[n] + dUTP[n] + oxidized thioredoxin[n]	0	0	0	0	-3.02923e-28	0	0	0	0	0	0	4.26361e-16	0	0	0	8.42291e-17	0	0	0	0	0	0	0	-2.82728e-27	2.39123e-30	0	0	-4.48665e-30	-1.57772e-29	0	0	0	0	0	0	0	0	0	9.43695e-14	0	0	0	0	0	0	0	0	0
HMR_6623	dGTP[c] + deoxyuridine[c] => dGDP[c] + dUMP[c]	0	0	0	0	0	0	0	0	0	0	0	0	0	0	0	0	0	0	0	0	0	0	0	0	0	0	0	0	0	0	0	0	0	0	0	0	0	0	0	0	0	0	0	0	0	0	0	0
HMR_6624	dGTP[m] + deoxyuridine[m] => dGDP[m] + dUMP[m]	0	0	0	0	0	0	0	0	0	0	0	0	0	0	0	0	0	0	0	0	0	0	0	0	0	0	0	0	0	0	0	0	0	0	0	0	0	0	0	0	0	0	0	0	0	0	0	0
HMR_7744	H2O[c] + pseudouridine-5-phosphate[c] <=> ribose-5-phosphate[c] + uracil[c]	0	0	0	0	0	0	0	0	0	0	0	0	0	0	0	0	0	0	0	0	0	0	0	0	0	0	0	0	0	0	0	0	0	0	0	0	0	0	0	0	0	0	0	0	0	0	0	0
HMR_8072	2-deoxy-D-ribose-1-phosphate[c] + H2O[c] => Pi[c] + deoxyribose[c]	0	0	0	0	0	0	0	0	0	0	0	0	0	0	0	0	0	0	0	0	0	0	0	0	0	0	0	0	0	0	0	0	0	0	0	0	0	0	0	0	0	0	0	0	0	0	0	0
HMR_8637	H2O[c] + cytosine[c] => NH3[c] + uracil[c]	0	0	0	0	0	0	0	0	0	0	0	0	0	0	0	0	0	0	0	0	0	0	0	0	0	0	0	0	0	0	0	0	0	0	0	0	0	0	0	0	0	0	0	0	0	0	0	0
HMR_3965	H2O[c] + dUDP[c] => Pi[c] + dUMP[c]	0	0	0	0	0	0	0	0	0	0	0	0	0	0	0	0	0	0	0	0	0	0	0	0	0	0	0	0	0	0	0	0	0	0	0	0	0	0	0	0	0	0	0	0	0	0	0	0
HMR_3966	ATP[m] + H2O[m] => AMP[m] + PPi[m]	0	0	0	0	0	0	0	0	0	0	0	0	0	0	0	0	0	0	0	0	0	0	0	0	0	0	0	0	0	0	0	0	0	0	0	0	0	0	0	0	0	0	0	0	0	0	0	0
HMR_3967	CDP[c] + GDP[c] <=> CMP[c] + GTP[c]	0	0	0	0	0	0	0	0	0	0	0	0	0	0	-0.166533	0	0	0	0	0	0	0	0	0	0	0	0	0	0	0	0	0	0	0	0	0	0	0	0	-0.188433	-0.152051	0	0	0	0	0	0	0
HMR_3968	ADP[c] + dUDP[c] <=> ATP[c] + dUMP[c]	0	-9.46633e-28	0	1.57772e-30	5.55989e-27	4.1147e-27	-1.18329e-30	0	0	-3.9443e-29	-1.10441e-29	0	0	0	4.05657e-16	8.42291e-17	1.79734e-26	1.25288e-14	0	0	-6.40613e-15	-8.70588e-15	-5.21727e-14	-2.82728e-27	3.07656e-29	1.71319e-15	0	0	2.20881e-29	-6.31089e-30	-3.59721e-28	8.73009e-15	0	1.70098e-30	0	8.47409e-32	0	0	-9.28537e-15	-3.78653e-29	0	0	0	0	0	-4.93038e-32	0	0
HMR_3999	ADP[s] + H2O[s] => AMP[s] + Pi[s]	0	0	-6.31089e-30	-2.80811e-15	0	0	0	0	0	0	0	0	0	0	0	0	0	0	0	-5.41553e-14	0	0	1.29091e-13	0	0	0	0	0	0	0	0	0	0	0	5.52129e-14	0	0	0	0	0	0	0	0	3.78653e-29	0	0	0	1.26218e-29
HMR_4024	ADP[c] + CDP[c] <=> ATP[c] + CMP[c]	-4.09401	-3.51546	-7.81625	-7.4498	-3.58096	-5.49565	-8.32973	-6.50165	-7.74454	-3.36992	-5.02744	-3.71399	-6.68277	-6.94857	-2.69237	-9.9264	-5.01407	-5.64115	-6.53333	-4.31542	-4.56773	-4.48566	-4.16041	-5.21156	-2.58529	-7.07344	-6.46337	-3.3761	-4.60797	-3.64186	-2.94389	-6.90101	-3.67556	-4.92556	-6.35817	-2.91558	-4.51479	-5.56678	-5.66716	-3.1324	-1.67132	-3.6128	-3.49897	-3.0654	-4.10369	-3.83717	-5.38378	-6.25868
HMR_4026	ADP[m] + CDP[m] <=> ATP[m] + CMP[m]	0	0	0	0	0	0	0	0	0	0	0	0	0	0	0	0	0	0	0	0	0	0	0	0	0	0	0	0	0	0	0	0	0	0	0	0	0	0	0	0	0	0	0	0	0	0	0	0
HMR_4054	ATP[c] + thymidine[c] => ADP[c] + dTMP[c]	0	0	0	0	0	0	0	0	0	0	0	0	0	0	0	0	0	0	0	0	0	0	0	0	0	0	0	0	0	0	0	0	0	0	0	0	0	0	0	0	0	0	0	0	0	0	0	0
HMR_4061	H2O[s] + UTP[s] => Pi[s] + UDP[s]	-1.06743e-14	0	0	0	0	0	0	0	0	0	0	0	0	0	0	0	0	0	0	0	0	0	0	0	1.9391e-14	0	0	0	0	0	0	0	0	0	0	0	0	0	0	0	0	0	0	0	0	0	0	0
HMR_4083	ATP[m] + adenosine[m] => ADP[m] + AMP[m]	0	0	1.49332e-14	-1.94661e-14	0	1.6982e-14	-5.891e-14	-1.04578e-14	3.55626e-15	1.3739e-14	-9.93749e-15	-1.1756e-14	1.61559e-27	1.39064e-14	4.69817e-14	-2.36632e-14	2.63631e-15	-2.83794e-14	-1.15788e-13	-3.55834e-15	2.01115e-14	-4.13846e-15	7.61643e-15	-3.08303e-14	0	1.39417e-14	-1.66336e-16	1.76088e-14	1.21864e-14	-8.66127e-15	-2.51437e-14	-1.35827e-14	8.91666e-15	-3.72302e-15	2.10599e-14	-9.50516e-15	6.88901e-15	-5.40535e-15	1.61212e-14	-3.2138e-14	0	-2.68229e-14	0	2.03441e-14	-1.80745e-14	5.39659e-15	0	-1.58758e-14
HMR_4136	GTP[s] + H2O[s] => GDP[s] + Pi[s]	0	0	0	0	0	0	0	0	0	0	0	0	0	0	0	0	0	0	0	0	0	0	0	0	0	0	0	0	0	0	0	0	0	0	0	0	0	0	0	0	0	0	0	0	0	0	0	0
HMR_4180	ATP[c] + cytidine[c] => ADP[c] + CMP[c]	0	0	0	0	0	0	0	0	0	0	0	0	0	0	0	0	0	0	0	0	0	0	0	0	1.9391e-14	0	0	0	0	0	0	0	0	0	0	0	0	0	0	0	0	0	0	0	0	0	0	0
HMR_4185	ATP[c] + sulfate[c] => PPi[c] + adenylyl sulfate[c]	0	-8.77608e-30	0	0	-3.78653e-29	0	1.67633e-30	0	0	0	1.57772e-30	0	0	0	0	0	0	0	-6.31089e-30	0	0	0	0	0	-1.47911e-31	0	0	0	0	-2.47752e-30	0	0	0	0	0	0	0	0	0	0	0	0	0	0	0	0	0	0
HMR_4186	ATP[c] + adenylyl sulfate[c] => ADP[c] + PAPS[c]	0	0	0	0	0	0	1.67633e-30	0	0	0	0	0	0	0	0	0	0	0	-6.31089e-30	0	0	0	0	0	0	0	0	1.77494e-28	0	0	0	0	0	0	0	0	0	-6.16298e-33	0	0	0	0	0	0	0	0	0	0
HMR_4342	H2O[s] + IDP[s] => IMP[s] + Pi[s]	0	0	0	0	0	0	0	0	0	0	0	0	0	0	0	0	0	0	0	0	0	0	0	0	0	0	0	0	0	0	0	0	0	0	0	0	0	0	0	0	0	0	0	0	0	0	0	0
HMR_4483	ATP[m] + thymidine[m] => ADP[m] + dTMP[m]	0	0	0	0	0	0	0	0	0	0	0	0	0	0	0	0	0	0	0	0	0	0	0	0	0	0	0	0	0	0	0	0	0	0	0	0	0	0	0	0	0	0	0	0	0	0	0	0
HMR_4507	H2O[c] + dCMP[c] => NH3[c] + dUMP[c]	0	0	0	0	0	0	0	0	0	0	0	0	0	0	-4.05657e-16	-8.42291e-17	0	0	0	0	0	0	0	0	0	0	0	0	0	0	2.84449e-16	0	0	0	0	0	0	0	0	0	0	0	0	0	0	0	0	0
HMR_4516	H2O[c] + dCDP[c] => Pi[c] + dCMP[c]	0	0	0	0	0	0	0	0	0	0	0	0	0	0	0	0	0	0	0	0	0	0	0	0	0	0	0	0	0	0	0	0	0	0	0	0	0	0	0	0	0	0	0	0	0	0	0	0
HMR_4601	ATP[m] + deoxyguanosine[m] => ADP[m] + dGMP[m]	0	0	0	0	0	0	0	0	0	0	0	3.54987e-30	3.73947e-15	0	0	8.42291e-17	0	0	9.93624e-14	0	0	0	0	0	0	-7.7407e-30	0	0	0	0	0	0	0	0	2.26181e-30	0	0	0	0	0	0	0	6.70062e-15	0	0	0	0	0
HMR_4633	ATP[c] + deoxyadenosine[c] => ADP[c] + dAMP[c]	1.57772e-30	0	5.04871e-29	1.57772e-30	0	0	9.46633e-30	0	0	4.19348e-17	2.52435e-29	0	0	0	-2.35387e-17	3.74709e-29	0	0	-1.04167e-13	0	0	0	0	1.26218e-29	0	0	0	1.76705e-27	0	-4.93038e-32	0	0	5.06905e-31	2.36658e-30	-2.7263e-27	7.88861e-30	0	0	0	0	0	0	1.8695e-17	0	9.69305e-15	0	-1.14057e-16	-4.81482e-32
HMR_4640	ATP[m] + dUMP[m] => ADP[m] + dUDP[m]	0	0	0	0	0	0	0	0	0	0	0	0	0	2.77679e-28	0	0	0	0	0	0	0	0	0	0	0	0	0	0	0	0	0	0	0	0	0	0	0	0	0	0	0	0	0	0	0	0	0	0
HMR_4641	ATP[c] + deoxyuridine[c] => ADP[c] + dUMP[c]	0	0	0	-7.88861e-31	-5.45892e-27	-4.08945e-27	1.18329e-30	0	0	3.9443e-29	0	1.95638e-27	0	2.77679e-28	0	0	-1.79734e-26	-1.25288e-14	0	2.27192e-28	6.40613e-15	8.70588e-15	5.21727e-14	0	-3.15544e-29	-1.71319e-15	0	2.52435e-29	-5.04871e-29	0	-2.84449e-16	-8.73009e-15	0	-1.70098e-30	0	0	0	0	0	0	8.90186e-16	0	3.15544e-30	0	0	-3.9443e-29	6.31089e-30	-6.70532e-30
HMR_4680	2-deoxy-D-ribose-1-phosphate[c] + uracil[c] <=> Pi[c] + deoxyuridine[c]	0	0	0	0	-5.45892e-27	-4.08945e-27	1.18329e-30	0	7.09975e-30	3.9443e-29	0	0	0	2.77679e-28	-2.27192e-28	-8.42291e-17	-1.79734e-26	-1.25288e-14	-1.00974e-28	2.1457e-28	6.40613e-15	8.70588e-15	5.21727e-14	2.82728e-27	-2.52435e-29	-1.71319e-15	0	2.52435e-29	-5.04871e-29	0	-2.84449e-16	-8.73009e-15	0	-1.70098e-30	0	0	0	0	9.28537e-15	3.78653e-29	8.90186e-16	0	3.15544e-30	-2.36658e-30	0	-3.9443e-29	6.31089e-30	-6.70532e-30
HMR_4806	10-formyl-THF[c] + GAR[c] => N-formyl-GAR[c] + THF[c]	2.31392e-14	-1.26218e-29	0	0	2.90266e-14	2.94718e-27	0	2.03493e-14	0	-2.34562e-14	0	-3.79109e-14	0	0	2.23748e-14	0	0	0	0	0	0	0	3.16928e-14	0	-1.43955e-14	0	0	9.78188e-29	-1.71477e-14	-2.92531e-15	-9.89036e-17	0	3.15544e-30	0	-3.25146e-15	-1.12947e-14	0	0	0	1.06118e-14	-6.1018e-14	-6.13923e-26	7.17022e-15	-3.13992e-14	0	9.46633e-30	0	0
HMR_5394	H2O[c] + guanosine[c] => NH3[c] + xanthosine[c]	0	0	0	0	0	0	0	0	0	0	0	0	0	0	0	0	0	0	0	0	0	0	0	0	0	1.72136e-16	-4.38079e-15	0	0	0	0	0	0	0	0	0	0	0	0	0	0	0	0	0	0	0	0	0
HMR_6625	ATP[m] + deoxyuridine[m] => ADP[m] + dUMP[m]	0	0	0	0	0	0	0	0	0	0	0	0	0	0	0	0	0	0	0	0	0	0	0	0	0	0	0	0	0	0	0	0	0	0	0	0	0	0	0	0	0	0	0	0	0	0	0	0
HMR_6626	H2O[m] + dUMP[m] => Pi[m] + deoxyuridine[m]	0	0	0	0	0	0	0	0	0	0	0	0	0	0	0	0	0	0	0	0	0	0	0	0	0	0	0	0	0	0	0	0	0	0	0	0	0	0	0	0	0	0	0	0	0	0	0	0
HMR_7160	0.3 dATP[c] + 0.2 dCTP[c] + 0.2 dGTP[c] + 0.3 dTTP[c] => DNA[c] + PPi[c]	0	0	0	0	0	0	0	0	0	0	0	0	0	0	0	0	0	0	0	0	0	0	0	0	0	0	0	0	0	0	0	0	0	0	0	0	0	0	0	0	0	0	0	0	0	0	0	0
HMR_7161	0.18 ATP[c] + 0.3 CTP[c] + 0.34 GTP[c] + 0.18 UTP[c] => PPi[c] + RNA[c]	0	0	0	0	0	0	0	0	0	0	0	0	0	0	0	0	0	0	0	0	0	0	0	0	0	0	0	0	0	0	0	0	0	0	0	0	0	0	0	0	0	0	0	0	0	0	0	0
HMR_7162	0.18 ADP[c] + 0.3 CDP[c] + 0.34 GDP[c] + 0.18 UDP[c] => Pi[c] + RNA[c]	6.76336e-14	0	0	2.25952e-15	0	0	-3.02748e-15	0	0	2.91212e-16	0	0	0	0	0	0	0	-1.48289e-13	0	1.01389e-13	0	0	-2.42338e-27	1.93486e-16	0	0	-2.20198e-14	-1.40543e-14	0	0	0	0	4.41952e-16	0	1.52847e-15	0	0	0	0	0	1.16503e-13	0	0	0	0	0	0	0
HMR_7163	DNA[c] + H2O[c] => 0.3 dAMP[c] + 0.2 dCMP[c] + 0.2 dGMP[c] + 0.3 dTMP[c]	0	0	0	0	0	0	0	0	0	0	0	0	0	0	0	0	0	0	0	0	0	0	0	0	0	0	0	0	0	0	0	0	0	0	0	0	0	0	0	0	0	0	0	0	0	0	0	0
HMR_7164	H2O[c] + RNA[c] => 0.18 AMP[c] + 0.3 CMP[c] + 0.34 GMP[c] + 0.18 UMP[c]	0	0	0	0	0	0	0	0	0	0	0	0	0	0	0	0	0	0	0	0	0	0	0	0	0	0	0	0	0	0	0	0	0	0	0	0	0	0	0	0	0	0	0	0	0	0	0	0
HMR_7713	AMP[l] + H2O[l] => Pi[l] + adenosine[l]	0	0	0	0	0	0	0	0	0	0	0	0	0	0	0	0	0	0	0	0	0	0	0	0	0	0	0	0	0	0	0	0	0	0	0	0	0	0	0	0	0	0	0	0	0	0	0	0
HMR_7716	H2O[l] + UMP[l] => Pi[l] + uridine[l]	0	0	-8.54805e-29	0	-3.97586e-27	0	0	0	0	0	0	0	0	0	0	0	-1.79734e-26	0	0	2.16148e-28	0	-1.16751e-28	-7.88861e-31	0	0	0	0	-9.86076e-31	0	0	0	0	0	0	0	0	0	0	-4.92871e-16	3.78653e-29	0	0	0	0	0	0	0	0
HMR_7717	H2O[m] + UMP[m] => Pi[m] + uridine[m]	0	0	0	0	0	0	0	0	0	0	0	0	0	0	0	0	0	0	0	0	0	0	0	0	0	0	0	0	0	0	-4.43734e-30	0	0	0	0	0	0	0	0	0	0	-8.38934e-17	0	0	0	0	0	0
HMR_7721	CMP[l] + H2O[l] => Pi[l] + cytidine[l]	0	0	0	0	0	0	-1.93271e-29	-9.46633e-30	0	0	0	0	0	-2.91879e-29	0	0	0	0	0	-1.00974e-28	0	0	0	0	0	0	0	6.21622e-28	0	0	0	0	0	0	0	0	0	0	0	0	0	0	-6.08902e-30	-1.09701e-30	0	0	0	0
HMR_7725	H2O[l] + dTMP[l] => Pi[l] + thymidine[l]	0	0	-1.00974e-28	9.86076e-32	-1.10441e-29	0	-3.23433e-29	0	0	0	0	-5.061e-17	0	0	0	0	0	0	0	0	0	0	1.04732e-29	0	0	0	0	0	0	0	0	0	0	0	0	-7.19441e-28	0	0	0	-1.67633e-30	0	0	4.73317e-30	0	0	0	0	0
HMR_7728	GMP[l] + H2O[l] => Pi[l] + guanosine[l]	0	0	0	0	0	0	0	0	0	0	0	0	0	0	0	0	1.9166e-26	0	0	0	0	0	0	5.04871e-28	0	0	0	0	0	0	0	0	0	0	0	0	0	0	-1.41364e-27	0	0	0	0	0	0	0	0	0
HMR_7800	ADP[c] + GDP[c] <=> AMP[c] + GTP[c]	0	0	0	0	0	0	0	0	0	0	0	0	0	0	0	0	0	0	0	0	0	0	0	0	0	0	0	0	0	0	0	0	0	0	0	0	0	0	0	0	0	0	0	0	0	0	0	0
HMR_7801	ADP[m] + GDP[m] <=> AMP[m] + GTP[m]	0	0	0	0	0	0	0	0	0	0	0	0	0	0	0	0	0	0	0	0	0	0	0	0	0	0	0	0	0	0	0	0	0	0	0	0	0	0	0	0	0	0	0	0	0	0	0	0
HMR_7802	2 dADP[c] <=> dAMP[c] + dATP[c]	-1.57772e-30	0	-5.04871e-29	0	0	-8.20415e-29	-9.46633e-30	0	0	0	0	-1.57772e-29	0	-6.31089e-30	2.35387e-17	-3.74709e-29	-3.9443e-29	0	1.04167e-13	1.97215e-31	0	0	0	-1.26218e-29	0	0	0	0	0	0	0	0	-5.06905e-31	0	0	0	0	0	0	0	2.52435e-29	0	-1.8695e-17	0	0	0	1.14057e-16	4.81482e-32
HMR_9850	UppppU[n] + H2O[n] => UTP[n] + UMP[n]	0	0	0	0	0	0	0	0	0	0	0	0	0	0	0	0	0	0	0	0	0	0	0	0	0	0	0	0	0	0	0	0	0	0	0	0	0	0	0	0	0	0	0	0	0	0	0	0
HMR_7863	CDP[c] + UDP[c] <=> CTP[c] + UMP[c]	0	0	0	0	0	0	0	0	0	0	0	0	0	0	0	0	0	0	0	0	0	0	0	0	0	0	0	0	0	0	0	0	0	0	0	0	0	0	0	0	0	0	0	0	0	0	0	0
HMR_7864	CDP[n] + UDP[n] <=> CTP[n] + UMP[n]	0	0	0	0	0	0	0	0	0	0	0	0	0	0	0	0	0	0	0	0	0	0	0	0	0	0	0	0	0	0	0	0	0	0	0	0	0	0	0	0	0	0	0	0	0	0	0	0
HMR_7865	2 UDP[c] <=> UMP[c] + UTP[c]	0	0	0	0	0	0	0	0	-8.60205e-16	0	0	0	0	-2.49681e-16	0	0	0	0	0	0	0	0	0	-9.57737e-16	0	0	0	0	0	0	0	0	0	0	0	0	0	0	0	0	0	0	0	0	0	0	0	0
HMR_7866	2 UDP[n] <=> UMP[n] + UTP[n]	0	0	0	0	0	0	0	0	0	0	0	0	0	0	0	0	0	0	0	0	0	0	0	0	0	0	0	0	0	1.0413e-28	0	0	0	0	0	0	0	0	0	0	0	0	0	0	0	0	-2.87673e-17	0
HMR_7867	GDP[c] + UDP[c] <=> GTP[c] + UMP[c]	0	0	0	0	0	0	0	0	0	0	0	0	0	0	0	0	0	0	0	0	0	0	0	0	0	0	0	0	0	0	0	0	0	0	0	0	0	0	0	0	0	0	0	0	0	0	0	0
HMR_7868	GDP[n] + UDP[n] <=> GTP[n] + UMP[n]	0	0	0	0	0	0	0	0	0	0	0	0	0	0	0	0	0	0	0	0	0	0	0	0	0	0	0	0	0	-1.0413e-28	0	0	0	0	0	0	0	0	0	0	0	0	0	0	0	0	0	0
HMR_7869	UDP[c] + dADP[c] <=> UMP[c] + dATP[c]	0	0	0	0	-1.37414e-16	0	9.46633e-30	0	0	0	0	0	0	4.99361e-16	0	0	6.42965e-16	0	0	0	0	0	0	0	0	0	0	0	0	0	0	0	0	0	0	0	0	0	9.28537e-15	5.96745e-16	0	0	0	0	0	0	0	0
HMR_7870	UDP[n] + dADP[n] <=> UMP[n] + dATP[n]	0	0	0	0	0	0	0	0	0	0	0	0	0	0	0	0	0	0	0	0	0	0	0	0	0	0	0	-2.26798e-30	0	0	0	0	7.88861e-31	0	0	0	0	0	0	0	0	0	0	0	0	0	0	0
HMR_7871	UDP[c] + dCDP[c] <=> UMP[c] + dCTP[c]	0	0	0	0	0	0	0	0	0	0	0	0	0	0	0	0	0	0	0	0	0	0	0	0	0	0	0	0	0	0	0	0	0	0	0	0	0	0	0	0	0	0	0	0	0	0	0	0
HMR_7872	UDP[n] + dCDP[n] <=> UMP[n] + dCTP[n]	0	0	0	0	0	0	0	0	0	0	0	0	0	0	0	0	0	0	0	0	0	0	0	0	0	0	0	0	0	0	0	0	0	0	0	0	0	0	0	0	0	0	0	0	0	0	0	0
HMR_7873	UDP[c] + dGDP[c] <=> UMP[c] + dGTP[c]	0	0	0	0	0	0	0	0	0	-2.70171e-16	0	0	-3.87893e-16	1.26218e-28	-1.21169e-27	0	0	0	0	0	0	0	5.21727e-14	0	0	-2.07323e-15	1.12492e-14	0	0	0	0	0	0	0	0	0	0	1.91899e-16	0	3.78653e-29	-5.49305e-14	0	0	0	-6.58765e-15	0	-8.63019e-17	0
HMR_7874	UDP[n] + dGDP[n] <=> UMP[n] + dGTP[n]	0	0	0	0	0	0	0	0	0	0	0	0	0	0	0	0	0	0	0	0	0	0	0	0	0	0	0	0	0	0	0	0	0	0	0	0	0	0	0	0	0	0	0	0	0	0	0	0
HMR_7875	ADP[m] + UDP[m] <=> ATP[m] + UMP[m]	0	0	0	0	0	0	0	0	0	0	0	0	0	0	0	0	0	0	0	0	0	0	0	0	0	0	0	0	0	0	-4.43734e-30	0	0	0	0	0	0	0	0	0	0	-8.38934e-17	0	0	0	0	0	0
HMR_7876	ADP[n] + UDP[n] <=> ATP[n] + UMP[n]	0	0	0	0	0	0	0	0	0	0	0	0	0	0	0	0	0	0	0	0	0	0	0	0	0	0	0	0	0	0	0	0	-7.88861e-31	0	0	0	0	0	0	0	0	0	0	0	0	0	2.87673e-17	0
HMR_7878	ADP[c] + dITP[c] <=> ATP[c] + dIDP[c]	0	0	0	0	9.10776e-14	0	0	0	0	0	0	0	0	0	-1.61559e-27	0	0	0	0	0	0	0	0	0	0	0	0	0	0	2.72157e-28	0	2.95823e-31	0	0	0	0	0	0	9.43695e-14	0	0	0	0	0	0	0	0	0
HMR_7879	H+[c] + H2O[c] + dITP[c] => PPi[c] + dIMP[c]	0	0	0	0	0	0	0	0	0	0	0	0	0	0	0	0	0	0	0	0	0	0	0	0	0	0	0	0	0	0	0	0	0	0	0	0	0	0	0	0	0	0	0	0	0	0	-2.73821e-14	0
HMR_7880	H2O[c] + dIMP[c] => H+[c] + Pi[c] + deoxyinosine[c]	0	0	0	0	0	0	0	0	0	0	0	0	0	0	0	0	0	0	0	0	0	0	0	0	0	0	0	0	0	0	0	0	0	0	0	0	0	0	0	0	0	0	0	0	0	0	-2.73821e-14	0
HMR_7881	ADP[n] + dITP[n] <=> ATP[n] + dIDP[n]	0	0	0	0	-9.10776e-14	0	0	0	0	0	0	0	0	0	1.61559e-27	0	0	0	0	0	0	0	0	0	0	0	0	0	0	-2.72157e-28	0	-2.95823e-31	0	0	0	0	0	0	-9.43695e-14	0	0	0	0	0	0	0	0	0
HMR_7882	ADP[n] + GTP[n] <=> ATP[n] + GDP[n]	0	0	0	0	0	0	0	0	0	0	0	0	0	0	0	0	0	0	0	0	0	0	0	0	0	0	0	0	0	0	0	0	0	0	0	0	0	0	0	0	0	0	0	0	0	0	0	0
HMR_7883	ADP[m] + UTP[m] <=> ATP[m] + UDP[m]	0	0	0	0	0	0	0	0	0	0	0	0	0	0	0	0	0	0	0	0	0	0	0	0	0	0	0	0	0	0	-4.43734e-30	0	0	0	0	0	0	0	0	0	0	-8.38934e-17	0	0	0	0	0	0
HMR_7884	ADP[n] + UTP[n] <=> ATP[n] + UDP[n]	0	0	0	0	0	0	0	0	0	0	0	0	0	0	0	0	0	0	0	0	0	0	0	0	0	0	0	0	9.86076e-30	1.57772e-28	0	0	0	0	0	0	0	0	0	0	1.26218e-29	0	0	0	0	0	0	0
HMR_7885	ADP[n] + CTP[n] <=> ATP[n] + CDP[n]	0	0	0	0	0	0	0	0	0	0	0	4.10208e-29	0	0	0	0	0	0	0	0	0	0	0	0	0	0	0	0	0	0	0	0	0	0	0	0	0	0	0	0	0	0	0	0	1.51917e-30	0	0	0
HMR_7886	ADP[m] + dTTP[m] <=> ATP[m] + dTDP[m]	0	-1.93665e-14	-5.04871e-29	0	0	1.57772e-30	0	0	0	0	0	0	0	0	0	0	0	0	-9.93624e-14	0	0	0	0	0	0	0	0	0	0	0	0	0	0	0	0	0	0	0	6.31089e-30	0	0	0	0	0	0	0	-9.96641e-15	6.31089e-30
HMR_7887	ADP[n] + dTTP[n] <=> ATP[n] + dTDP[n]	0	0	0	0	0	0	0	0	0	0	0	0	0	0	0	0	0	0	0	0	0	0	0	0	0	0	0	4.05031e-29	0	0	0	0	0	0	0	0	0	0	0	0	0	0	0	0	0	0	0	0
HMR_7888	ADP[n] + dGTP[n] <=> ATP[n] + dGDP[n]	0	0	0	0	0	0	0	0	0	0	0	0	0	0	0	0	0	0	0	0	0	0	0	0	0	0	0	0	0	0	0	0	0	0	0	0	0	0	0	0	0	0	0	0	0	0	-8.63019e-17	0
HMR_7889	ADP[n] + dUTP[n] <=> ATP[n] + dUDP[n]	0	0	0	0	-3.02923e-28	0	0	0	0	0	0	4.26361e-16	0	0	0	8.42291e-17	0	0	0	0	0	0	0	-2.82728e-27	2.39123e-30	0	0	-4.48665e-30	-1.57772e-29	0	0	0	0	0	0	0	0	0	9.43695e-14	-1.18329e-29	0	0	0	0	0	0	0	0
HMR_7890	ADP[m] + dCTP[m] <=> ATP[m] + dCDP[m]	0	0	0	0	0	0	0	0	0	0	0	3.54987e-30	0	0	0	0	0	0	0	0	0	0	0	0	0	0	0	0	0	0	0	0	0	0	0	0	0	0	0	0	0	0	0	0	0	0	0	0
HMR_7891	ADP[n] + dCTP[n] <=> ATP[n] + dCDP[n]	0	0	0	0	0	4.54902e-28	0	0	0	0	0	0	0	0	0	8.42291e-17	0	0	0	0	0	0	0	0	-1.08468e-30	0	0	0	0	0	0	0	0	0	0	0	0	0	0	0	0	-4.03897e-28	0	0	4.39177e-15	0	2.87673e-17	0
HMR_7892	ADP[n] + dATP[n] <=> ATP[n] + dADP[n]	0	0	0	0	9.10776e-14	0	0	0	0	0	0	0	0	0	0	0	0	0	0	0	0	0	0	0	0	0	0	0	0	0	0	0	0	0	0	0	0	0	0	0	0	0	0	0	0	0	0	0
HMR_7893	ADP[n] + ITP[n] <=> ATP[n] + IDP[n]	0	0	0	0	0	0	0	0	0	0	0	0	0	0	0	-3.36917e-16	3.15544e-30	0	0	-2.30939e-28	0	0	0	2.82728e-27	0	0	0	0	0	0	0	0	7.88861e-31	0	0	0	0	0	0	0	-1.26218e-29	0	0	0	0	0	0	0
HMR_7894	ADP[m] + dITP[m] <=> ATP[m] + dIDP[m]	0	0	0	0	0	0	0	0	0	0	0	0	0	0	0	0	0	0	0	0	0	0	0	0	0	0	0	0	0	0	0	0	0	0	0	0	0	0	0	0	0	0	0	0	0	0	0	0
HMR_7895	ADP[m] + ITP[m] <=> ATP[m] + IDP[m]	0	0	0	0	0	0	0	0	0	0	0	0	0	0	0	0	0	0	0	0	0	0	0	0	0	0	0	0	0	0	0	0	0	0	0	0	0	0	0	0	0	0	0	0	0	0	0	0
HMR_8083	H2O[n] + cGMP[n] => GMP[n]	0	2.58412e-14	-5.32907e-17	0	0	0	0	0	0	0	0	0	0	0	0	0	0	0	0	0	0	-1.00974e-28	0	0	0	0	0	0	0	-3.187e-28	0	0	5.59955e-18	0	0	0	0	0	9.43695e-14	0	0	1.15815e-18	-2.4557e-17	0	0	-3.15544e-30	0	0
HMR_8085	H2O[g] + cGMP[g] => GMP[g]	0	0	0	0	0	0	0	0	0	0	0	0	0	9.02902e-14	0	1.59641e-16	0	0	0	0	-5.2757e-14	0	0	0	0	0	0	0	0	0	0	0	3.25001e-16	0	7.27231e-31	0	0	0	0	0	0	0	0	0	0	-3.15544e-29	0	0
HMR_8087	H2O[g] + cAMP[g] => AMP[g]	0	2.16937e-30	0	0	0	0	0	0	0	0	0	0	0	-9.02902e-14	0	0	0	0	0	8.41241e-27	0	0	0	0	0	0	0	3.9443e-30	0	0	0	0	0	0	-1.47911e-31	0	0	0	0	0	0	0	0	0	0	0	0	0
HMR_8443	ADP-glucose[c] + H2O[c] => AMP[c] + glucose-1-phosphate[c]	0	0	0	0	0	0	0	0	0	0	0	0	0	0	0	0	0	0	0	0	0	0	0	0	0	0	0	0	0	0	0	0	0	0	0	0	0	0	0	0	0	0	0	0	0	0	0	0
HMR_8444	ADP-mannose[c] + H2O[c] => AMP[c] + mannose-1-phosphate[c]	0	0	0	0	0	0	0	0	0	0	0	0	0	0	0	0	0	0	0	0	0	0	0	0	0	0	0	0	0	0	0	0	0	0	0	0	0	0	0	0	0	0	0	0	0	0	0	0
HMR_8445	ATP[m] + cytidine[m] => ADP[m] + CMP[m]	0	0	0	0	0	0	0	0	0	0	0	0	0	0	0	0	0	0	0	0	0	0	0	0	0	0	0	0	0	0	0	0	0	0	0	0	0	0	0	0	0	0	0	0	0	0	0	0
HMR_8446	H2O[n] + cytidine[n] => NH3[n] + uridine[n]	0	0	0	0	0	0	0	0	0	0	0	0	0	0	0	0	0	0	0	0	0	0	1.40262e-16	0	0	0	0	0	0	0	8.83524e-29	0	0	0	0	0	0	0	0	0	0	0	0	0	0	0	0	0
HMR_8448	CDP[c] + dGDP[c] <=> CMP[c] + dGTP[c]	0	0	0	0	0	0	0	0	0	2.70171e-16	0	0	3.87893e-16	0	0	0	0	0	0	0	0	0	-5.21727e-14	0	0	2.07323e-15	-1.12492e-14	0	0	0	-1.82424e-30	0	0	0	0	0	0	-1.91899e-16	0	0	5.49305e-14	0	0	0	0	0	0	0
HMR_8449	CDP[n] + dGDP[n] <=> CMP[n] + dGTP[n]	0	0	0	0	-9.10776e-14	0	0	0	0	0	0	0	0	0	0	0	0	0	0	0	0	0	0	0	0	0	0	0	0	0	0	0	0	0	0	0	0	0	0	0	0	0	0	0	6.58765e-15	0	0	0
HMR_8450	dCDP[c] + dGDP[c] <=> dCMP[c] + dGTP[c]	0	0	0	0	0	0	0	0	0	0	0	0	0	0	0	0	0	0	0	0	0	0	0	0	0	0	0	0	0	0	0	0	0	0	0	0	0	0	0	0	0	0	0	0	0	0	0	0
HMR_8451	dCDP[n] + dGDP[n] <=> dCMP[n] + dGTP[n]	0	0	0	0	0	0	0	0	0	0	0	0	0	0	0	0	0	0	0	0	0	0	0	0	0	0	0	0	0	0	0	0	0	0	0	0	0	0	0	0	0	0	0	0	0	0	0	0
HMR_8452	2 dCDP[c] <=> dCMP[c] + dCTP[c]	0	0	0	-3.9443e-31	0	0	0	0	0	0	0	0	0	0	0	8.42291e-17	0	0	0	0	0	0	0	0	0	0	0	-6.40949e-31	-4.88108e-30	-7.55773e-30	0	0	0	0	0	0	0	0	0	0	0	0	0	0	0	0	0	0
HMR_8453	2 dCDP[n] <=> dCMP[n] + dCTP[n]	0	0	0	0	0	2.27451e-28	0	0	0	0	0	-9.86076e-32	0	0	0	0	0	0	0	0	0	0	0	0	-5.42342e-31	0	0	5.1769e-31	-4.97968e-30	-5.20648e-29	0	0	0	0	0	0	0	0	0	0	0	-4.03897e-28	0	0	2.19588e-15	0	0	0
HMR_8454	dADP[c] + dCDP[c] <=> dATP[c] + dCMP[c]	0	0	0	0	0	-2.27192e-28	0	0	0	0	0	0	0	0	0	0	0	0	0	0	0	0	0	0	0	0	0	0	0	0	0	0	0	0	0	0	0	0	0	0	0	0	0	0	0	0	0	0
HMR_8455	dADP[n] + dCDP[n] <=> dATP[n] + dCMP[n]	0	0	0	0	0	0	0	0	0	0	0	-4.10208e-29	0	0	0	0	0	0	0	0	0	0	0	0	0	0	0	0	0	0	0	0	0	0	0	0	0	0	0	0	0	0	0	0	0	0	0	0
HMR_8456	UDP[c] + dCDP[c] <=> UTP[c] + dCMP[c]	0	0	0	0	0	0	0	0	0	0	0	0	0	0	0	0	0	0	0	0	0	0	0	0	0	0	0	0	0	0	0	0	0	0	0	0	0	0	0	0	0	0	0	0	0	0	0	0
HMR_8457	UDP[n] + dCDP[n] <=> UTP[n] + dCMP[n]	0	0	0	0	0	0	0	0	0	0	0	0	0	0	0	0	0	0	0	0	0	0	0	0	0	0	0	0	9.86076e-30	0	0	0	0	0	0	0	0	0	0	0	0	0	0	0	0	0	0	0
HMR_8458	ADP[n] + CDP[n] <=> ATP[n] + CMP[n]	0	0	0	0	0	0	0	0	0	0	0	0	0	0	0	0	0	0	0	0	0	0	0	0	0	0	0	0	0	0	0	0	0	0	0	0	0	0	0	0	0	0	0	0	0	0	0	0
HMR_8459	ADP[n] + dCDP[n] <=> ATP[n] + dCMP[n]	0	0	0	0	0	0	0	0	0	0	0	0	0	0	0	8.42291e-17	0	0	0	0	0	0	0	0	0	0	0	1.57772e-30	0	0	0	0	0	0	0	0	0	0	0	0	0	0	0	0	0	0	2.87673e-17	0
HMR_8460	CDP[n] + dCDP[n] <=> CTP[n] + dCMP[n]	0	0	0	0	0	0	0	0	0	0	0	4.10208e-29	0	0	0	0	0	0	0	0	0	0	0	0	0	0	0	0	0	0	0	0	0	0	0	0	0	0	0	0	0	4.03897e-28	0	0	0	0	0	0
HMR_8461	GDP[c] + dCDP[c] <=> GTP[c] + dCMP[c]	0	0	0	0	0	0	0	0	0	0	0	0	0	0	0	0	0	0	0	0	0	0	0	0	0	0	0	0	0	0	0	0	0	0	0	0	0	0	0	0	0	0	0	0	0	0	0	0
HMR_8462	GDP[n] + dCDP[n] <=> GTP[n] + dCMP[n]	0	0	0	0	0	0	0	0	0	0	0	0	0	0	0	0	0	0	0	0	0	0	0	0	0	0	0	-2.26798e-30	0	1.0413e-28	0	0	0	0	0	0	0	0	0	0	0	0	0	0	0	0	0	0
HMR_8463	CDP[c] + dCDP[c] <=> CTP[c] + dCMP[c]	0	0	0	0	0	0	0	0	0	0	0	0	0	0	-4.05657e-16	-1.68458e-16	0	0	0	0	0	0	-4.03897e-28	0	0	0	1.35585e-31	6.40949e-31	0	7.49418e-30	2.84449e-16	0	0	0	0	0	0	0	0	0	0	0	0	-3.9443e-31	-2.19588e-15	0	-2.87673e-17	0
HMR_8464	CDP[n] + GDP[n] <=> CMP[n] + GTP[n]	0	0	0	0	0	0	0	0	0	0	0	0	0	0	0	0	0	0	0	0	0	0	0	0	0	0	0	0	0	0	0	0	0	0	0	0	0	0	0	0	0	0	0	0	0	0	0	0
HMR_8465	2 CDP[c] <=> CMP[c] + CTP[c]	0	0	0	0	0	0	0	0	0	0	0	0	0	0	0	0	0	0	0	0	0	0	0	0	0	0	0	0	0	0	0	0	0	0	0	0	0	0	0	0	0	0	0	0	0	0	0	0
HMR_8466	2 CDP[n] <=> CMP[n] + CTP[n]	0	0	0	0	0	0	0	0	0	0	0	0	0	0	0	0	0	0	0	0	0	0	0	0	0	0	0	0	0	0	0	0	0	0	0	0	0	0	0	0	0	-4.03897e-28	0	0	0	0	0	0
HMR_8467	CDP[c] + UDP[c] <=> CMP[c] + UTP[c]	0	0	0	0	0	0	0	0	0	0	0	0	0	0	0	0	0	0	0	0	0	0	0	0	0	0	0	0	0	0	0	0	0	0	0	0	0	0	0	0	0	0	0	0	0	0	0	0
HMR_8468	CDP[n] + UDP[n] <=> CMP[n] + UTP[n]	0	0	0	0	0	0	0	0	0	0	0	0	0	0	0	0	0	0	0	0	0	0	0	0	0	0	0	0	0	0	0	0	0	0	0	0	0	0	0	0	0	0	0	0	-6.58765e-15	0	0	0
HMR_8469	CDP[c] + dADP[c] <=> CMP[c] + dATP[c]	0	0	0	0	1.37414e-16	0	0	0	0	0	0	0	0	-4.99361e-16	0	0	-6.42965e-16	0	0	0	0	0	0	1.26218e-29	0	0	0	0	0	0	0	0	0	0	0	0	0	0	0	-5.96745e-16	0	0	0	0	0	0	0	0
HMR_8470	CDP[n] + dADP[n] <=> CMP[n] + dATP[n]	0	0	0	0	9.10776e-14	0	0	0	0	0	0	0	0	0	0	0	0	0	0	0	0	0	0	0	0	0	0	0	0	0	0	0	0	0	0	0	0	0	0	0	0	4.03897e-28	0	0	-1.41995e-29	0	0	0
HMR_8471	CDP[c] + dCDP[c] <=> CMP[c] + dCTP[c]	0	0	0	3.9443e-31	0	0	0	0	0	0	0	0	0	0	-8.07794e-28	0	0	0	0	0	0	0	0	0	0	0	-1.35585e-31	0	0	0	0	0	0	0	0	0	0	0	0	0	0	0	0	0	2.19588e-15	0	2.87673e-17	0
HMR_8472	CDP[n] + dCDP[n] <=> CMP[n] + dCTP[n]	0	0	0	0	0	0	0	0	0	0	0	0	0	0	0	0	0	0	0	0	0	0	0	0	0	0	0	0	0	0	0	0	0	0	0	0	0	0	0	0	0	0	0	0	0	0	0	0
HMR_8473	H2O[s] + deoxyadenosine[s] => NH3[s] + deoxyinosine[s]	0	0	0	0	0	0	0	0	0	0	0	0	0	0	0	0	0	0	0	0	0	0	0	0	0	-1.72136e-16	0	0	0	0	0	0	0	0	0	0	0	0	0	0	0	0	0	0	0	0	0	0
HMR_8474	ATP[s] + 2 H2O[s] => AMP[s] + 2 Pi[s]	0	0	6.31089e-30	2.80811e-15	0	0	0	0	0	0	0	0	0	0	0	0	0	0	0	5.41553e-14	0	0	-1.29091e-13	0	0	0	0	0	0	0	0	0	0	0	-5.52129e-14	0	0	0	0	0	0	0	0	-3.78653e-29	0	0	0	-1.26218e-29
HMR_8478	ADP[n] + dCMP[n] <=> ATP[n] + deoxycytidine[n]	0	0	0	0	0	2.27451e-28	0	0	0	0	0	0	0	0	-8.07794e-28	8.42291e-17	0	0	0	2.30347e-28	0	0	0	0	-5.42342e-31	0	0	0	4.88108e-30	0	0	0	0	0	0	0	0	0	0	0	0	0	0	0	-4.39177e-15	0	0	0
HMR_8479	UDP[n] + dCMP[n] <=> UTP[n] + deoxycytidine[n]	0	0	0	0	0	0	0	0	0	0	0	0	0	0	0	0	0	0	0	0	0	0	0	0	0	0	-1.35585e-31	0	0	0	0	0	0	0	0	0	0	0	0	0	0	0	0	0	6.58765e-15	0	2.87673e-17	0
HMR_8480	H2O[n] + deoxycytidine[n] => NH3[n] + deoxyuridine[n]	0	0	0	0	0	0	0	0	0	0	0	0	0	0	0	8.42291e-17	0	0	0	0	0	0	0	0	0	0	0	0	0	0	0	0	0	0	0	0	0	0	0	0	0	0	0	0	0	0	0	0
HMR_8481	dADP[m] + dGDP[m] <=> dATP[m] + dGMP[m]	2.35197e-14	-1.93665e-14	0	0	-3.84645e-15	0	0	0	0	0	0	-3.54987e-30	-3.73947e-15	0	0	-8.42291e-17	-4.1573e-26	0	-9.93624e-14	-7.88861e-31	0	0	6.31089e-30	0	-9.06198e-15	7.7407e-30	0	0	0	0	0	0	0	0	-2.26181e-30	1.92635e-14	0	0	0	0	0	0	-6.70062e-15	0	-1.04003e-26	0	-9.96641e-15	0
HMR_8482	H+[m] + NADPH[m] + oxidized thioredoxin[m] => NADP+[m] + thioredoxin[m]	0	-1.00974e-27	0	0	-1.98793e-28	0	0	0	0	0	0	1.28742e-26	-3.73947e-15	0	0	0	0	1.25288e-14	0	-2.27192e-28	-6.40613e-15	0	-5.21727e-14	0	0	1.71319e-15	0	-1.31266e-27	2.36658e-29	0	0	0	-1.03538e-30	0	2.70441e-27	0	0	0	0	0	0	2.20881e-29	0	0	1.26218e-29	0	0	3.9443e-31
HMR_8483	H2O[n] + dUTP[n] => PPi[n] + dUMP[n]	0	0	0	0	0	0	0	0	0	0	0	0	0	0	0	0	0	0	0	0	0	0	0	0	0	0	0	0	0	0	0	0	0	0	0	0	0	0	0	0	0	0	0	0	0	0	0	0
HMR_8485	H2O[g] + UDP[g] => Pi[g] + UMP[g]	0	-3.39778e-26	0	0	0	0	0	0	0	0	0	0	0	0	0	0	0	0	0	0	0	0	0	0	0	0	0	0	0	0	0	0	0	0	0	0	0	0	0	0	0	0	0	0	0	7.33641e-29	0	0
HMR_8486	Pi[c] + adenosine[c] <=> adenine[c] + ribose-1-phosphate[c]	-7.0778e-14	-5.79265e-15	-5.25142e-15	-5.18873e-15	6.17212e-14	-1.62692e-14	-4.3383e-15	-1.75339e-14	-1.10441e-29	1.36017e-14	-1.83434e-16	0	0	1.76624e-14	-6.14836e-14	1.61559e-27	7.42131e-15	1.25288e-14	0	0	-6.40309e-15	-8.13144e-15	-5.20825e-14	0	9.92268e-15	1.54105e-15	1.72519e-14	-4.34301e-16	1.72392e-14	-1.07868e-15	3.23815e-16	8.73009e-15	-6.92405e-15	3.12089e-15	0	1.92635e-14	0	6.83893e-16	-5.08157e-15	9.00149e-17	-8.90186e-16	0	7.17022e-15	3.58952e-14	0	0	3.50335e-14	-2.85977e-15
HMR_8487	H2O[s] + UMP[s] => Pi[s] + uridine[s]	-1.06743e-14	0	0	0	0	0	0	0	0	0	0	0	0	0	0	0	0	0	0	0	0	0	0	0	1.9391e-14	0	0	0	0	0	0	0	0	0	0	0	0	0	0	0	0	0	0	0	0	0	0	0
HMR_8488	H2O[c] + XTP[c] => PPi[c] + xanthosine-5-phosphate[c]	0	0	0	0	0	0	0	0	0	0	0	0	0	0	0	0	0	0	0	0	0	0	0	0	0	0	0	0	0	0	0	0	0	0	0	0	0	0	0	0	0	0	0	0	0	0	0	0
HMR_8489	H2O[c] + ITP[c] => IMP[c] + PPi[c]	0	0	0	0	0	0	0	-1.57772e-30	-7.88861e-31	3.15544e-30	0	0	0	0	0	0	0	0	0	0	0	0	0	-1.06496e-29	0	0	0	9.86076e-31	0	0	0	0	-7.88861e-31	0	0	0	0	0	0	0	-1.57772e-30	0	0	0	0	-1.84889e-31	0	0
HMR_8493	H2O[l] + dCMP[l] => Pi[l] + deoxycytidine[l]	0	0	0	0	0	0	0	0	0	0	0	0	0	0	0	0	0	0	0	0	0	0	0	0	0	0	0	0	0	0	0	0	0	0	0	0	0	0	0	0	0	0	0	0	0	0	0	0
HMR_8494	H2O[l] + dAMP[l] => Pi[l] + deoxyadenosine[l]	0	0	0	0	0	0	0	0	0	0	0	0	0	0	0	0	0	0	0	0	0	0	0	0	0	0	0	0	0	0	0	0	0	0	0	0	0	0	0	0	0	0	0	0	0	0	0	0
HMR_8495	H2O[l] + dGMP[l] => Pi[l] + deoxyguanosine[l]	0	0	0	0	0	0	0	0	0	0	0	0	0	0	0	0	0	0	0	0	0	0	0	0	0	0	0	0	0	0	0	0	0	0	0	0	0	0	0	0	0	0	0	0	0	0	0	0
HMR_3802	H2O[m] + NAD+[m] + glutamate[m] <=> AKG[m] + H+[m] + NADH[m] + NH3[m]	-0.872862	0	-1.05542	-1.05128	-0.627361	-0.983817	-1.18721	-1.04168	-0.781758	-0.411958	-0.905792	-0.352213	-1.10013	-1.23339	0	-0.751309	-1.05478	-1.05802	-1.03989	-0.959357	-0.812606	-0.872395	-0.510411	-1.01344	-0.293764	-0.895593	-1.08226	-0.582629	-1.01965	-0.650898	0	-0.910875	-0.750942	-0.835331	-0.715711	0	-0.9197	-0.903566	-1.00781	0	0	0	-0.545444	-0.465751	-0.784961	-0.740826	-0.938781	-0.918849
HMR_3804	AKG[m] + H+[m] + NADPH[m] + NH3[m] <=> H2O[m] + NADP+[m] + glutamate[m]	0	-0.262428	0	0	0	0	0	0	0	0	0	0	0	0	0	0	0	0	0	0	0	0	0	0	0	0	0	0	0	0	-0.272595	0	0	0	0	-0.221481	0	0	0	-0.140872	0	-0.274276	0	0	0	0	0	0
HMR_3811	ATP[c] + aspartate[c] + citrulline[c] => AMP[c] + PPi[c] + argininosuccinate[c]	10.3702	11.5371	11.6307	11.5252	10.1416	10.5985	13.1385	11.3969	8.15667	10.9101	9.70478	10.763	11.9986	13.7888	7.19278	7.74897	11.5907	11.5972	11.3561	10.4218	8.51633	11.9304	7.36649	11.1218	8.73828	9.51758	11.9329	9.69392	11.1762	10.2061	11.7403	9.72859	9.65551	8.85925	7.30277	10.2918	9.85798	9.63615	11.0304	8.04614	6.78969	11.7991	7.40485	9.32861	8.14544	10.4064	10.0907	9.85479
HMR_3813	arginine[c] + fumarate[c] <=> argininosuccinate[c]	-10.3702	-11.5371	-11.6307	-11.5252	-10.1416	-10.5985	-13.1385	-11.3969	-8.15667	-10.9101	-9.70478	-10.763	-11.9986	-13.7888	-7.19278	-7.74897	-11.5907	-11.5972	-11.3561	-10.4218	-8.51633	-11.9304	-7.36649	-11.1218	-8.73828	-9.51758	-11.9329	-9.69392	-11.1762	-10.2061	-11.7403	-9.72859	-9.65551	-8.85925	-7.30277	-10.2918	-9.85798	-9.63615	-11.0304	-8.04614	-6.78969	-11.7991	-7.40485	-9.32861	-8.14544	-10.4064	-10.0907	-9.85479
HMR_3822	1-pyrroline-5-carboxylate[m] + 2 H2O[m] + NAD+[m] => H+[m] + NADH[m] + glutamate[m]	0	0	0	0	0	0	0	0	0	0	0	0	0	0	0	0	0	0	0	0	0	0	0	0	0	0	0	0	0	0	0	0	0	0	0	0	0	0	0	0	0	0	0	0	0	0	0	0
HMR_3827	AKG[m] + aspartate[m] <=> OAA[m] + glutamate[m]	-6.81151	-7.57315	-7.63826	-7.5685	-6.66194	-6.95986	-8.62544	-7.48426	-5.35962	-7.16586	-6.37474	-7.06853	-7.87737	-9.05264	-4.72746	-5.09198	-7.61167	-7.61557	-7.45726	-6.84544	-5.59518	-7.83444	-4.84108	-7.30467	-5.74142	-6.25133	-7.83604	-6.36813	-7.34011	-6.70419	-7.70868	-6.38991	-6.34265	-5.82069	-4.79939	-6.75949	-6.47497	-6.32929	-7.24457	-5.28675	-4.46235	-7.74689	-4.86639	-6.1287	-5.3517	-6.83464	-6.6275	-6.47296
HMR_3829	AKG[c] + aspartate[c] <=> OAA[c] + glutamate[c]	0	0	0	0	0	0	0	0	0	0	0	0	0	0	0	0	0	0	0	0	0	0	0	0	0	0	0	0	0	0	0	0	0	0	0	0	0	0	0	0	0	0	0	0	0	0	0	0
HMR_3831	aspartate[c] => NH3[c] + fumarate[c]	0	0	0	0	0	0	0	0	0	0	0	0	0	0	0	0	0	0	0	0	0	0	0	0	0	0	0	0	0	0	0	0	0	0	0	0	0	0	0	0	0	0	0	0	0	0	0	0
HMR_3862	H2O[m] + asparagine[m] => NH3[m] + aspartate[m]	0	0	0	0	0	0	0	0	0	0	0	0	0	0	0	0	0	0	0	0	0	0	0	0	0	0	0	0	0	0	0	0	0	0	0	0	0	0	0	0	0	0	0	0	0	0	0	0
HMR_3865	3-sulfinoalanine[m] + AKG[m] => 3-sulfinylpyruvic acid[m] + glutamate[m]	0.116209	0.124354	0.132108	0.129765	0.113921	0.116681	0.148065	0.128016	0.0880906	0.123433	0.107202	0.12005	0.132965	0.157524	0.0759639	0.0825219	0.130994	0.130418	0.127151	0.116992	0.0920396	0.135223	0.0776112	0.126114	0.09603	0.10373	0.135203	0.107984	0.126341	0.114722	0.130974	0.106728	0.106976	0.0974209	0.0769773	0.114108	0.108698	0.105563	0.124581	0.0860276	0.0695841	0.1311	0.0783573	0.103649	0.0869603	0.115617	0.111465	0.108802
HMR_3873	2 ATP[m] + CO2[m] + H2O[m] + NH3[m] => 2 ADP[m] + Pi[m] + carbamoyl-phosphate[m]	10.3702	11.5371	11.6307	11.5252	10.1416	10.5985	13.1385	11.3969	8.15667	10.9101	9.70478	10.763	11.9986	13.7888	7.19278	7.74897	11.5907	11.5972	11.3561	10.4218	8.51633	11.9304	7.36649	11.1218	8.73828	9.51758	11.9329	9.69392	11.1762	10.2061	11.7403	9.72859	9.65551	8.85925	7.30277	10.2918	9.85798	9.63615	11.0304	8.04614	6.78969	11.7991	7.40485	9.32861	8.14544	10.4064	10.0907	9.85479
HMR_8654	2 ATP[m] + H+[m] + HCO3-[m] + NH3[m] => 2 ADP[m] + Pi[m] + carbamoyl-phosphate[m]	0	0	0	0	0	0	0	0	0	0	0	0	0	0	0	0	0	0	0	0	0	0	0	0	0	0	0	0	0	0	0	0	0	0	0	0	0	0	0	0	0	0	0	0	0	0	0	0
HMR_3890	ATP[c] + NH3[c] + glutamate[c] => ADP[c] + Pi[c] + glutamine[c]	0	0	0	0	0	0	0	0	0	0	0	0	0	0	0	0	0	0	0	0	0	0	0	0	0	0	0	0	0	0	0	0	0	0	0	0	0	0	0	0	0	0	0	0	0	0	0	0
HMR_3892	H2O[m] + glutamine[m] => NH3[m] + glutamate[m]	0	0	0	0	0	0	0	0	0	0	0	0	0	0	0	0	0	0	0	0	0	0	0	0	0	0	0	0	0	0	0	0	0	0	0	0	0	0	0	0	0	0	0	0	0	0	0	0
HMR_9802	H2O[c] + glutamine[c] => NH3[c] + glutamate[c]	4.58044	5.15928	5.10297	5.0739	4.47709	4.70989	5.77227	5.02258	3.66576	4.79827	4.3135	4.7594	5.31018	6.02364	3.26576	3.50293	5.0952	5.10742	5.0107	4.59993	3.82335	5.23682	3.34564	4.88582	3.89812	4.25196	5.2386	4.2957	4.91504	4.50397	5.18479	4.33457	4.28735	3.95022	3.31677	4.56407	4.38332	4.29623	4.85349	3.62963	3.11742	5.21806	3.35775	4.14032	3.67541	4.6106	4.48221	4.3799
HMR_3899	AKG[c] + alanine[c] <=> glutamate[c] + pyruvate[c]	0.704957	2.05131	0.687238	0.686597	0.915281	0.645261	0.779838	0.680574	0.508379	1.23279	0.590479	1.28689	0.724272	0.807516	1.16382	0.489305	0.688067	0.691534	0.680121	0.624039	0.529789	0.91537	0.680959	0.658869	1.06706	0.586071	0.706288	0.904048	0.663875	0.900276	2.05196	0.595393	0.735367	0.542512	0.465816	1.79896	0.600483	0.590603	0.655957	1.42251	1.12263	2.0668	0.64861	0.970725	0.512501	0.851047	0.613325	0.599629
HMR_3903	ATP[c] + H2O[c] + aspartate[c] + glutamine[c] => AMP[c] + PPi[c] + asparagine[c] + glutamate[c]	0	0	0	0	0	0	0	0	0	0	0	0	0	0	0	0	0	0	0	0	0	0	0	0	0	0	0	0	0	0	0	0	0	0	0	0	0	0	0	0	0	0	0	0	0	0	0	0
HMR_4109	AKG[m] + alanine[m] <=> glutamate[m] + pyruvate[m]	0	0	0	0	0	0	0	0	0	0	0	0	0	0	0	0	0	0	0	0	0	0	0	0	0	0	0	0	0	0	0	0	0	0	0	0	0	0	0	0	0	0	0	0	0	0	0	0
HMR_4114	2-oxoglutaramate[c] + H2O[c] => AKG[c] + NH3[c]	0	0	0	0	0	0	0	0	0	0	0	0	0	0	0	0	0	0	0	0	0	0	0	0	0	0	0	0	0	0	0	0	0	0	0	0	0	0	0	0	0	0	0	0	0	0	0	0
HMR_4115	2-oxoglutaramate[m] + H2O[m] => AKG[m] + NH3[m]	0	0	0	0	0	0	0	0	0	0	0	0	0	0	0	0	0	0	0	0	0	0	0	0	0	0	0	0	0	0	0	0	0	0	0	0	0	0	0	0	0	0	0	0	0	0	0	0
HMR_4172	H2O[c] + asparagine[c] => NH3[c] + aspartate[c]	0.427857	0.470566	0.48592	0.47936	0.418329	0.434328	0.550232	0.47323	0.325562	0.453422	0.396174	0.44408	0.496509	0.582296	0.281215	0.306066	0.483054	0.482248	0.470761	0.430457	0.341142	0.498608	0.288303	0.463191	0.353366	0.385686	0.498635	0.397218	0.464925	0.421276	0.48674	0.395971	0.39457	0.358712	0.285653	0.422378	0.402498	0.391715	0.458344	0.319347	0.260471	0.488413	0.290511	0.38085	0.323384	0.427762	0.412936	0.402594
HMR_4196	glutamine[c] + pyruvate[c] => 2-oxoglutaramate[c] + alanine[c]	0	0	0	0	0	0	0	0	0	0	0	0	0	0	0	0	0	0	0	0	0	0	0	0	0	0	0	0	0	0	0	0	0	0	0	0	0	0	0	0	0	0	0	0	0	0	0	0
HMR_4197	glutamine[m] + pyruvate[m] => 2-oxoglutaramate[m] + alanine[m]	0	0	0	0	0	0	0	0	0	0	0	0	0	0	0	0	0	0	0	0	0	0	0	0	0	0	0	0	0	0	0	0	0	0	0	0	0	0	0	0	0	0	0	0	0	0	0	0
HMR_4285	H2O[m] + NAD+[m] + succinate semialdehyde[m] => H+[m] + NADH[m] + succinate[m]	0	0	0	0	0	0	0	0	0	0	0	0	0	0	0	0	0	0	0	0	0	0	0	0	0	0	0	0	0	0	0	0	0	0	0	0	0	0	0	0	0	0	0	0	0	0	0	0
HMR_4690	glutamate[c] => 4-aminobutyrate[c] + CO2[c]	0	0	0	0	0	0	0	0	0	0	0	0	0	0	0	0	0	0	0	0	0	0	8.5197e-29	0	0	0	0	0	0	0	0	0	0	0	0	0	0	0	0	0	0	0	0	0	0	0	0	0
HMR_4693	4-aminobutyrate[m] + AKG[m] <=> glutamate[m] + succinate semialdehyde[m]	0	0	0	0	0	0	0	0	0	0	0	0	0	0	0	0	0	0	0	0	0	0	0	0	0	0	0	0	0	0	0	0	0	0	0	0	0	0	0	0	0	0	0	0	0	0	0	0
HMR_6780	AKG[m] + tyrosine[m] => 4-hydroxyphenylpyruvate[m] + glutamate[m]	0	0	0	0	0	0	0	0	0	0	0	0	0	0	0	0	0	0	0	0	0	0	0	0	0	0	0	0	0	0	0	0	0	0	0	0	0	0	0	0	0	0	0	0	0	0	0	0
HMR_6968	CoA[m] + N-acetyl-L-asparagine[m] <=> acetyl-CoA[m] + asparagine[m]	0	0	0	0	0	0	0	0	0	0	0	0	0	0	0	0	0	0	0	0	0	0	0	0	0	0	0	0	0	0	0	0	0	0	0	0	0	0	0	0	0	0	0	0	0	0	0	0
HMR_6969	H2O[c] + N-acetyl-L-asparagine[c] <=> acetate[c] + asparagine[c]	0	0	0	0	0	0	0	0	0	0	0	0	0	0	0	0	0	0	0	0	0	0	0	0	0	0	0	0	0	0	0	0	0	0	0	0	0	0	0	0	0	0	0	0	0	0	0	0
HMR_6970	(S)-2-aminobutanoate[c] + AKG[c] <=> 2-oxobutyrate[c] + glutamate[c]	0	0	0	0	0	0	0	0	0	0	0	0	0	0	0	0	0	0	0	0	0	0	0	0	0	0	0	0	0	0	0	0	0	0	0	0	0	0	0	0	0	0	0	0	0	0	0	0
HMR_9868	ATP[c] + (S)-2-aminobutanoate[c] + glutamate[c] => ADP[c] + Pi[c] + gamma-L-glutamyl-L-alpha-aminobutyrate[c]	0	0	0	0	8.89409e-18	0	0	-1.05643e-17	0	0	0	0	0	0	-1.58059e-17	0	0	0	0	0	0	0	0	0	0	0	0	1.71018e-17	0	0	0	0	0	0	0	0	0	0	-3.5341e-28	0	0	0	0	0	0	-1.38778e-17	0	0
HMR_6971	gamma-L-glutamyl-L-alpha-aminobutyrate[c] => (S)-2-aminobutanoate[c] + 5-oxoproline[c]	0	0	0	0	8.89409e-18	0	0	-1.05643e-17	0	0	0	0	0	0	-1.58059e-17	0	0	0	0	0	0	0	0	0	0	0	0	1.71018e-17	0	0	0	0	0	0	0	0	0	0	-3.5341e-28	0	0	0	0	0	0	-1.38778e-17	0	0
HMR_9867	ATP[c] + GSH[c] + glutamate[c] => ADP[c] + Pi[c] + gamma-glutamylglutathione[c]	0	0	0	0	0	0	0	0	0	0	0	0	0	0	0	0	0	0	0	0	0	0	0	0	0	0	0	0	0	0	0	0	0	0	0	0	0	0	0	0	0	0	0	0	0	0	0	0
HMR_6972	gamma-glutamylglutathione[c] => 5-oxoproline[c] + GSH[c]	0	0	0	0	0	0	0	0	0	0	0	0	0	0	0	0	0	0	0	0	0	0	0	0	0	0	0	0	0	0	0	0	0	0	0	0	0	0	0	0	0	0	0	0	0	0	0	0
HMR_7641	D-aspartate[p] + H2O[p] + O2[p] => H2O2[p] + NH3[p] + OAA[p]	0	0	0	0	0	0	0	0	0	0	0	0	0	0	0	0	0	0	0	0	0	0	0	0	0	0	0	0	0	0	0	0	0	0	0	0	0	0	0	0	0	0	0	0	0	0	0	0
HMR_7642	D-alanine[c] => alanine[c]	0	0	0	0	0	0	0	0	0	0	0	0	0	0	0	0	0	0	0	0	0	0	0	0	0	0	0	0	0	0	0	0	0	0	0	0	0	0	0	0	0	0	0	0	0	0	0	0
HMR_8626	acetyl-CoA[m] + aspartate[m] => CoA[m] + N-acetyl-L-aspartate[m]	0	0	0	0	0	0	0	0	0	0	0	0	0	0	0	0	0	0	0	0	0	0	0	0	0	0	0	0	0	0	0	0	0	0	0	0	0	0	0	0	0	0	0	0	0	0	0	0
HMR_8628	H2O[c] + N-acetyl-L-aspartate[c] => acetate[c] + aspartate[c]	0	0	0	0	0	0	0	0	0	0	0	0	0	0	0	0	0	0	0	0	0	0	0	0	0	0	0	0	0	0	0	0	0	0	0	0	0	0	0	0	0	0	0	0	0	0	0	0
HMR_3806	H2O[m] + L-glutamate 5-semialdehyde[m] + NAD+[m] => H+[m] + NADH[m] + glutamate[m]	0	0	0	0	0	0	0	0	0	0	0	0	0	0	0	0	0	0	0	0	0	0	0	0	0	0	0	0	0	0	0	0	0	0	0	0	0	0	0	0	0	0	0	0	0	0	0	0
HMR_3807	AKG[m] + ornithine[m] <=> L-glutamate 5-semialdehyde[m] + glutamate[m]	0.495364	0.557559	0.562134	0.556605	0.483223	0.507595	0.642179	0.549816	0.378127	0.523939	0.460153	0.516237	0.581838	0.67655	0.327068	0.356556	0.56005	0.560433	0.547671	0.49809	0.397212	0.578047	0.336302	0.535148	0.408899	0.450302	0.578182	0.459524	0.538059	0.486636	0.568083	0.461459	0.45752	0.415315	0.332917	0.491279	0.468293	0.456563	0.530334	0.372311	0.305793	0.571233	0.338318	0.440158	0.377589	0.497341	0.48063	0.468116
HMR_3809	Pi[m] + citrulline[m] <=> carbamoyl-phosphate[m] + ornithine[m]	-10.3702	-11.5371	-11.6307	-11.5252	-10.1416	-10.5985	-13.1385	-11.3969	-8.15667	-10.9101	-9.70478	-10.763	-11.9986	-13.7888	-7.19278	-7.74897	-11.5907	-11.5972	-11.3561	-10.4218	-8.51633	-11.9304	-7.36649	-11.1218	-8.73828	-9.51758	-11.9329	-9.69392	-11.1762	-10.2061	-11.7403	-9.72859	-9.65551	-8.85925	-7.30277	-10.2918	-9.85798	-9.63615	-11.0304	-8.04614	-6.78969	-11.7991	-7.40485	-9.32861	-8.14544	-10.4064	-10.0907	-9.85479
HMR_3816	H2O[c] + arginine[c] => ornithine[c] + urea[c]	10.3702	11.5371	11.6307	11.5252	10.1416	10.5985	13.1385	11.3969	8.15667	10.9101	9.70478	10.763	11.9986	13.7888	7.19278	7.74897	11.5907	11.5972	11.3561	10.4218	8.51633	11.9304	7.36649	11.1218	8.73828	9.51758	11.9329	9.69392	11.1762	10.2061	11.7403	9.72859	9.65551	8.85925	7.30277	10.2918	9.85798	9.63615	11.0304	8.04614	6.78969	11.7991	7.40485	9.32861	8.14544	10.4064	10.0907	9.85479
HMR_3819	1-pyrroline-5-carboxylate[c] + H2O[c] <=> L-glutamate 5-semialdehyde[c]	-2.3566	-2.63788	-2.62741	-2.60946	-2.30474	-2.41684	-2.96557	-2.5825	-1.882	-2.47068	-2.21651	-2.44618	-2.72403	-3.09943	-1.67478	-1.79639	-2.62165	-2.62611	-2.57534	-2.36708	-1.962	-2.69489	-1.71463	-2.51608	-2.00414	-2.18146	-2.69566	-2.2099	-2.52992	-2.31863	-2.66265	-2.22523	-2.20409	-2.03075	-1.70015	-2.34495	-2.25145	-2.20536	-2.49824	-1.86136	-1.59421	-2.67814	-1.72165	-2.13015	-1.88418	-2.36925	-2.30223	-2.25009
HMR_3820	1-pyrroline-5-carboxylate[m] + H2O[m] <=> L-glutamate 5-semialdehyde[m]	0	0	0	0	0	0	0	0	0	0	0	0	0	0	0	0	0	0	0	0	0	0	0	0	0	0	0	0	0	0	0	0	0	0	0	0	0	0	0	0	0	0	0	0	0	0	0	0
HMR_3832	H2O[c] + arginine[c] => NH3[c] + citrulline[c]	0	0	0	0	0	0	0	0	0	0	0	0	0	0	0	0	0	0	0	0	0	0	0	0	0	0	0	0	0	0	0	0	0	0	0	0	0	0	0	0	0	0	0	0	0	0	0	0
HMR_3833	1-pyrroline-5-carboxylate[c] + H+[c] + NADPH[c] => NADP+[c] + proline[c]	0	0	0	0	0	0	0	0	0	0	0	0	0	0	0	0	0	0	0	0	0	0	0	0	0	0	0	0	0	0	0	0	0	0	0	0	0	0	0	0	0	0	0	0	0	0	0	0
HMR_3835	1-pyrroline-5-carboxylate[c] + H+[c] + NADH[c] => NAD+[c] + proline[c]	2.3566	2.63788	2.62741	2.60946	2.30474	2.41684	2.96557	2.5825	1.882	2.47068	2.21651	2.44618	2.72403	3.09943	1.67478	1.79639	2.62165	2.62611	2.57534	2.36708	1.962	2.69489	1.71463	2.51608	2.00414	2.18146	2.69566	2.2099	2.52992	2.31863	2.66265	2.22523	2.20409	2.03075	1.70015	2.34495	2.25145	2.20536	2.49824	1.86136	1.59421	2.67814	1.72165	2.13015	1.88418	2.36925	2.30223	2.25009
HMR_3837	1-pyrroline-5-carboxylate[m] + H+[m] + NADH[m] => NAD+[m] + proline[m]	0	0	0	0	0	0	0	0	0	0	0	0	0	0	0	0	0	0	0	0	0	0	-1.2819e-28	0	0	0	0	0	0	0	0	0	0	0	0	0	0	0	0	0	0	0	0	0	0	0	0	0
HMR_3838	1-pyrroline-5-carboxylate[m] + ubiquinol[m] <=> proline[m] + ubiquinone[m]	0	0	0	0	0	0	0	0	0	0	0	0	0	0	0	0	0	0	0	0	0	0	0	0	0	0	0	0	0	0	0	0	0	0	0	0	0	0	0	0	0	0	0	0	0	0	0	0
HMR_3895	ATP[m] + glutamate[m] => ADP[m] + glutamyl-5-phosphate[m]	1.86124	2.08032	2.06528	2.05286	1.82151	1.90925	2.32339	2.03268	1.50387	1.94674	1.75636	1.92995	2.14219	2.42288	1.34771	1.43984	2.0616	2.06568	2.02767	1.86899	1.56478	2.11684	1.37832	1.98094	1.59524	1.73116	2.11748	1.75038	1.99186	1.832	2.09457	1.76377	1.74657	1.61544	1.36723	1.85367	1.78316	1.7488	1.96791	1.48905	1.28842	2.10691	1.38333	1.68999	1.50659	1.87191	1.8216	1.78198
HMR_3897	H+[m] + NADPH[m] + glutamyl-5-phosphate[m] => L-glutamate 5-semialdehyde[m] + NADP+[m] + Pi[m]	1.86124	2.08032	2.06528	2.05286	1.82151	1.90925	2.32339	2.03268	1.50387	1.94674	1.75636	1.92995	2.14219	2.42288	1.34771	1.43984	2.0616	2.06568	2.02767	1.86899	1.56478	2.11684	1.37832	1.98094	1.59524	1.73116	2.11748	1.75038	1.99186	1.832	2.09457	1.76377	1.74657	1.61544	1.36723	1.85367	1.78316	1.7488	1.96791	1.48905	1.28842	2.10691	1.38333	1.68999	1.50659	1.87191	1.8216	1.78198
HMR_3956	CO2[m] + H2O[m] => H+[m] + HCO3-[m]	25.7034	35.8332	31.4937	30.9392	24.3999	27.6956	33.559	29.7031	27.8781	24.332	26.2804	27.9523	30.4702	34.5195	37.0238	29.9938	28.1802	31.6805	29.6912	26.1956	24.5351	27.4561	31.0806	27.9551	21.3283	28.4478	30.2117	23.678	27.2986	24.5757	34.6748	28.4684	24.3426	25.3215	28.286	28.3012	25.8305	26.8222	28.3846	32.5444	28.4022	35.1317	27.1821	22.7632	23.6102	25.1183	27.0744	28.9988
HMR_3993	H+[c] + 2 N-(omega)-hydroxyarginine[c] + NADPH[c] + 2 O2[c] => 2 H2O[c] + NADP+[c] + 2 NO[c] + 2 citrulline[c]	0	0	0	0	0	0	0	0	0	0	0	0	0	0	0	0	0	0	0	0	0	0	0	0	0	0	0	0	0	0	0	0	0	0	0	0	0	0	0	0	0	0	0	0	0	0	0	0
HMR_4073	H+[c] + SAM[c] => CO2[c] + S-adenosylmethioninamine[c]	0	0	0	0	0	0	0	0	0	0	0	0	0	0	0	0	0	0	0	0	0	0	1.89327e-29	0	0	0	0	0	0	0	0	0	0	0	0	0	0	0	0	0	0	0	0	0	0	0	0	0
HMR_4075	S-adenosylmethioninamine[c] + putrescine[c] => 5-methylthioadenosine[c] + H+[c] + spermidine[c]	0	0	0	0	0	0	0	0	0	0	0	0	0	0	0	0	0	0	0	0	0	0	1.89327e-29	0	0	0	0	0	0	0	0	0	0	0	0	0	0	0	0	0	0	0	0	0	0	0	0	0
HMR_4077	S-adenosylmethioninamine[c] + spermidine[c] => 5-methylthioadenosine[c] + H+[c] + spermine[c]	0	0	0	0	0	0	0	0	0	0	0	0	0	0	0	0	0	0	0	0	0	0	0	0	0	0	0	0	0	0	0	0	0	0	0	0	0	0	0	0	0	0	0	0	0	0	0	0
HMR_4190	H+[c] + NADPH[c] + O2[c] + arginine[c] <=> H2O[c] + N-(omega)-hydroxyarginine[c] + NADP+[c]	0	0	0	0	0	0	0	0	0	0	0	0	0	0	0	0	0	0	0	0	0	0	0	0	0	0	0	0	0	0	0	0	0	0	0	0	0	0	0	0	0	0	0	0	0	0	0	0
HMR_4191	arginine[m] => CO2[m] + agmatine[m]	0	0	0	0	0	0	0	0	0	0	0	0	0	0	0	0	0	0	0	0	0	0	0	0	0	0	0	0	0	0	0	0	0	0	0	0	0	0	0	0	0	0	0	0	0	0	0	0
HMR_4212	ornithine[c] => CO2[c] + putrescine[c]	0	0	0	0	0	0	0	0	0	0	0	0	0	0	3.78653e-29	0	0	0	0	0	0	0	2.20881e-29	0	0	0	0	0	0	0	0	0	0	0	0	0	0	0	0	0	0	0	0	0	0	0	0	0
HMR_4422	ornithine[s] => CO2[s] + putrescine[s]	0	0	0	0	0	0	0	0	0	0	0	0	0	0	0	0	0	0	0	0	0	0	-1.08863e-28	0	0	0	0	0	0	0	0	0	0	0	0	0	0	0	0	0	0	0	0	0	0	0	0	0
HMR_4423	H2O[s] + O2[s] + putrescine[s] => 4-aminobutanal[s] + H2O2[s] + NH3[s]	0	0	0	0	0	0	0	0	0	0	0	0	0	0	0	0	0	0	0	0	0	0	-1.08863e-28	0	0	0	0	0	0	0	0	0	0	0	0	0	0	0	0	0	0	0	0	0	0	0	0	0
HMR_4424	H2O[m] + agmatine[m] => putrescine[m] + urea[m]	0	0	0	0	0	0	0	0	0	0	0	0	0	0	0	0	0	0	0	0	0	0	0	0	0	0	0	0	0	0	0	0	0	0	0	0	0	0	0	0	0	0	0	0	0	0	0	0
HMR_4583	SAH[c] + creatine[c] <=> SAM[c] + guanidinoacetate[c]	0	-2.40865e-28	-3.15544e-30	0	0	0	0	0	2.99767e-29	6.31089e-30	0	0	0	0	0	0	-3.54987e-30	0	0	0	0	0	0	1.26218e-29	0	1.26218e-29	0	-4.30773e-26	0	0	-1.18329e-30	0	0	0	0	0	5.85483e-32	0	-2.52435e-29	0	-2.40603e-29	9.86569e-29	0	-6.31089e-30	0	0	0	-3.14312e-30
HMR_4606	4-aminobutyrate[c] + ATP[c] + histidine[c] => AMP[c] + PPi[c] + homocarnosine[c]	0	0	0	0	0	0	0	0	0	0	0	0	0	0	0	0	0	0	0	0	0	0	0	0	0	0	0	0	0	0	0	0	0	0	0	0	0	0	0	0	0	0	0	0	0	0	0	0
HMR_4607	H2O[c] + homocarnosine[c] => 4-aminobutyrate[c] + histidine[c]	0	0	0	0	0	0	0	0	0	0	0	0	0	0	0	0	0	0	0	0	0	0	0	0	0	0	0	0	0	0	0	0	0	0	0	0	0	0	0	0	0	0	0	0	0	0	0	0
HMR_4776	AKG[c] + O2[c] + proline[c] => CO2[c] + succinate[c] + trans-4-hydroxy-L-proline[c]	3.01782	3.38485	3.37766	3.35277	2.94951	3.0954	3.82386	3.31681	2.38699	3.16982	2.83105	3.13571	3.50218	4.003	2.11168	2.2728	3.36938	3.37463	3.30695	3.03188	2.49269	3.46664	2.16407	3.23016	2.5499	2.78334	3.46761	2.8232	3.24808	2.96797	3.42191	2.84184	2.81494	2.58512	2.145	3.0012	2.87703	2.81544	3.20607	2.35889	2.0033	3.44187	2.17367	2.71751	2.38888	3.03356	2.94432	2.87537
HMR_4777	AKG[m] + O2[m] + proline[m] => CO2[m] + succinate[m] + trans-4-hydroxy-L-proline[m]	0	0	0	0	0	0	0	0	0	0	0	0	0	0	0	0	0	0	0	0	0	0	0	0	0	0	0	0	0	0	0	0	0	0	0	0	0	0	0	0	0	0	0	0	0	0	0	0
HMR_4778	NAD+[c] + trans-4-hydroxy-L-proline[c] => H+[c] + L-1-pyrroline-3-hydroxy-5-carboxylate[c] + NADH[c]	0	0	0	0	0	0	0	0	0	0	0	0	0	0	0	0	0	0	0	0	0	0	0	0	0	0	0	0	0	0	0	0	0	0	0	0	0	0	0	0	0	0	0	0	0	0	0	0
HMR_4779	NAD+[m] + trans-4-hydroxy-L-proline[m] => H+[m] + L-1-pyrroline-3-hydroxy-5-carboxylate[m] + NADH[m]	0	0	0	0	0	0	0	0	0	0	0	0	0	0	0	0	0	0	0	0	0	0	0	0	0	0	0	0	0	0	0	0	0	0	0	0	0	0	0	0	0	0	0	0	0	0	0	0
HMR_4780	NADP+[c] + trans-4-hydroxy-L-proline[c] <=> H+[c] + L-1-pyrroline-3-hydroxy-5-carboxylate[c] + NADPH[c]	3.01782	3.38485	3.37766	3.35277	2.94951	3.0954	3.82386	3.31681	2.38699	3.16982	2.83105	3.13571	3.50218	4.003	2.11168	2.2728	3.36938	3.37463	3.30695	3.03188	2.49269	3.46664	2.16407	3.23016	2.5499	2.78334	3.46761	2.8232	3.24808	2.96797	3.42191	2.84184	2.81494	2.58512	2.145	3.0012	2.87703	2.81544	3.20607	2.35889	2.0033	3.44187	2.17367	2.71751	2.38888	3.03356	2.94432	2.87537
HMR_4781	NADP+[m] + trans-4-hydroxy-L-proline[m] <=> H+[m] + L-1-pyrroline-3-hydroxy-5-carboxylate[m] + NADPH[m]	0	0	0	0	0	0	0	0	0	0	0	0	0	0	0	0	0	0	0	0	0	0	0	0	0	0	0	0	0	0	0	0	0	0	0	0	0	0	0	0	0	0	0	0	0	0	0	0
HMR_4782	2 H+[c] + O2[c] + trans-4-hydroxy-L-proline[c] => 2 H2O[c] + L-1-pyrroline-3-hydroxy-5-carboxylate[c]	0	-2.30253e-14	0	0	-8.28689e-14	7.06426e-14	0	0	0	5.74466e-14	0	0	-3.21384e-14	4.50809e-14	2.98449e-14	0	0	-2.87322e-14	0	0	0	-1.51748e-13	0	-1.93221e-13	-4.37346e-15	0	-6.84e-14	0	-2.16519e-14	-5.69864e-14	-7.47206e-14	0	0	0	0	1.49617e-13	-2.35532e-14	3.34725e-14	8.97701e-14	2.61131e-15	0	1.97184e-15	0	0	8.10682e-14	0	0	0
HMR_4783	2 H+[m] + O2[m] + trans-4-hydroxy-L-proline[m] => 2 H2O[m] + L-1-pyrroline-3-hydroxy-5-carboxylate[m]	0	-1.26218e-29	0	0	0	0	0	0	0	0	0	0	0	0	0	0	0	0	0	0	0	0	0	0	0	0	0	0	0	0	0	0	0	0	0	0	0	0	0	0	0	0	0	0	0	0	0	0
HMR_4784	2 H2O[m] + L-1-pyrroline-3-hydroxy-5-carboxylate[m] + NAD+[m] => H+[m] + L-erythro-4-hydroxyglutamate[m] + NADH[m]	3.01782	3.38485	3.37766	3.35277	2.94951	3.0954	3.82386	3.31681	2.38699	3.16982	2.83105	3.13571	3.50218	4.003	2.11168	2.2728	3.36938	3.37463	3.30695	3.03188	2.49269	3.46664	2.16407	3.23016	2.5499	2.78334	3.46761	2.8232	3.24808	2.96797	3.42191	2.84184	2.81494	2.58512	2.145	3.0012	2.87703	2.81544	3.20607	2.35889	2.0033	3.44187	2.17367	2.71751	2.38888	3.03356	2.94432	2.87537
HMR_4786	AKG[m] + L-erythro-4-hydroxyglutamate[m] => 4-hydroxy-2-oxoglutarate[m] + glutamate[m]	0	0	0	0	0	0	0	0	0	0	0	0	0	0	0	0	0	0	0	0	0	0	0	0	0	0	0	0	0	0	0	0	0	0	0	0	0	0	0	0	0	0	0	0	0	0	0	0
HMR_4787	4-hydroxy-2-oxoglutarate[m] => glyoxalate[m] + pyruvate[m]	3.01782	3.38485	3.37766	3.35277	2.94951	3.0954	3.82386	3.31681	2.38699	3.16982	2.83105	3.13571	3.50218	4.003	2.11168	2.2728	3.36938	3.37463	3.30695	3.03188	2.49269	3.46664	2.16407	3.23016	2.5499	2.78334	3.46761	2.8232	3.24808	2.96797	3.42191	2.84184	2.81494	2.58512	2.145	3.0012	2.87703	2.81544	3.20607	2.35889	2.0033	3.44187	2.17367	2.71751	2.38888	3.03356	2.94432	2.87537
HMR_5384	5-methylthioadenosine[c] + Pi[c] => adenine[c] + methylthioribose-1p[c]	0	0	0	0	0	0	0	0	0	0	0	0	0	0	0	0	0	0	0	0	0	0	1.89327e-29	0	0	0	0	0	0	0	0	0	0	0	0	0	0	0	0	0	0	0	0	0	0	0	0	0
HMR_6929	CoA[c] + N1-acetylspermine[c] <=> acetyl-CoA[c] + spermine[c]	0	0	0	0	0	0	0	0	0	0	0	0	0	0	0	0	0	0	0	0	0	0	0	0	0	0	0	0	0	0	0	0	0	0	0	0	0	0	0	0	0	0	0	0	0	0	0	0
HMR_6930	CoA[p] + N1-acetylspermine[p] <=> acetyl-CoA[p] + spermine[p]	0	0	0	0	0	0	0	0	0	0	0	0	0	0	0	0	0	0	0	0	0	0	0	0	0	0	0	0	0	0	0	0	0	0	0	0	0	0	0	0	0	0	0	0	0	0	0	0
HMR_6931	H2O[c] + O2[c] + spermine[c] => H2O2[c] + NH3[c] + spermine monoaldehyde[c]	0	0	0	0	0	0	0	0	0	0	0	0	0	0	0	0	0	0	0	0	0	0	0	0	0	0	0	0	0	0	0	0	0	0	0	0	0	0	0	0	0	0	0	0	0	0	0	0
HMR_6932	H2O[s] + O2[s] + spermine[s] => H2O2[s] + NH3[s] + spermine monoaldehyde[s]	0	0	0	0	0	0	0	0	0	0	0	0	0	0	0	0	0	0	0	0	0	0	0	0	0	0	0	0	0	0	0	0	0	0	0	0	0	0	0	0	0	0	0	0	0	0	0	0
HMR_6933	H2O[p] + O2[p] + spermine[p] => H2O2[p] + NH3[p] + spermine monoaldehyde[p]	0	0	0	0	0	0	0	0	0	0	0	0	0	0	0	0	0	0	0	0	0	0	0	0	0	0	0	0	0	0	0	0	0	0	0	0	0	0	0	0	0	0	0	0	0	0	0	0
HMR_6934	H2O[c] + O2[c] + spermine monoaldehyde[c] => H2O2[c] + NH3[c] + spermine dialdehyde[c]	0	0	0	0	0	0	0	0	0	0	0	0	0	0	0	0	0	0	0	0	0	0	0	0	0	0	0	0	0	0	0	0	0	0	0	0	0	0	0	0	0	0	0	0	0	0	0	0
HMR_6935	H2O[s] + O2[s] + spermine monoaldehyde[s] => H2O2[s] + NH3[s] + spermine dialdehyde[s]	0	0	0	0	0	0	0	0	0	0	0	0	0	0	0	0	0	0	0	0	0	0	0	0	0	0	0	0	0	0	0	0	0	0	0	0	0	0	0	0	0	0	0	0	0	0	0	0
HMR_6936	H2O[p] + O2[p] + spermine monoaldehyde[p] => H2O2[p] + NH3[p] + spermine dialdehyde[p]	0	0	0	0	0	0	0	0	0	0	0	0	0	0	0	0	0	0	0	0	0	0	0	0	0	0	0	0	0	0	0	0	0	0	0	0	0	0	0	0	0	0	0	0	0	0	0	0
HMR_6938	CoA[c] + N1-acetylspermidine[c] <=> acetyl-CoA[c] + spermidine[c]	0	0	0	0	0	0	0	0	0	0	0	0	0	0	0	0	0	0	0	0	0	0	0	0	0	0	0	0	0	0	0	0	0	0	0	0	0	0	0	0	0	0	0	0	0	0	0	0
HMR_6939	CoA[p] + N1-acetylspermidine[p] <=> acetyl-CoA[p] + spermidine[p]	0	0	0	0	0	0	0	0	0	0	0	0	0	0	0	0	0	0	0	0	0	0	0	0	0	0	0	0	0	0	0	0	0	0	0	0	0	0	0	0	0	0	0	0	0	0	0	0
HMR_6941	H2O[c] + O2[c] + spermidine[c] => H2O2[c] + NH3[c] + spermidine monoaldehyde 1[c]	0	0	0	0	0	0	0	0	0	0	0	0	0	0	0	0	0	0	0	0	0	0	0	0	0	0	0	0	0	0	0	0	0	0	0	0	0	0	0	0	0	0	0	0	0	0	0	0
HMR_6942	H2O[s] + O2[s] + spermidine[s] => H2O2[s] + NH3[s] + spermidine monoaldehyde 1[s]	0	0	0	0	0	0	0	0	0	0	0	0	0	0	0	0	0	0	0	0	0	0	0	0	0	0	0	0	0	0	0	0	0	0	0	0	0	0	0	0	0	0	0	0	0	0	0	0
HMR_6943	H2O[p] + O2[p] + spermidine[p] => H2O2[p] + NH3[p] + spermidine monoaldehyde 1[p]	0	0	0	0	0	0	0	0	0	0	0	0	0	0	0	0	0	0	0	0	0	0	0	0	0	0	0	0	0	0	0	0	0	0	0	0	0	0	0	0	0	0	0	0	0	0	0	0
HMR_6944	H2O[c] + O2[c] + spermidine[c] => H2O2[c] + NH3[c] + spermidine monoaldehyde 2[c]	0	0	0	0	0	0	0	0	0	0	0	0	0	0	0	0	0	0	0	0	0	0	0	0	0	0	0	0	0	0	0	0	0	0	0	0	0	0	0	0	0	0	0	0	0	0	0	0
HMR_6945	H2O[s] + O2[s] + spermidine[s] => H2O2[s] + NH3[s] + spermidine monoaldehyde 2[s]	0	0	0	0	0	0	0	0	0	0	0	0	0	0	0	0	0	0	0	0	0	0	0	0	0	0	0	0	0	0	0	0	0	0	0	0	0	0	0	0	0	0	0	0	0	0	0	0
HMR_6946	H2O[p] + O2[p] + spermidine[p] => H2O2[p] + NH3[p] + spermidine monoaldehyde 2[p]	0	0	0	0	0	0	0	0	0	0	0	0	0	0	0	0	0	0	0	0	0	0	0	0	0	0	0	0	0	0	0	0	0	0	0	0	0	0	0	0	0	0	0	0	0	0	0	0
HMR_6947	H2O[c] + O2[c] + spermidine monoaldehyde 1[c] => H2O2[c] + NH3[c] + spermidine dialdehyde[c]	0	0	0	0	0	0	0	0	0	0	0	0	0	0	0	0	0	0	0	0	0	0	0	0	0	0	0	0	0	0	0	0	0	0	0	0	0	0	0	0	0	0	0	0	0	0	0	0
HMR_6948	H2O[s] + O2[s] + spermidine monoaldehyde 1[s] => H2O2[s] + NH3[s] + spermidine dialdehyde[s]	0	0	0	0	0	0	0	0	0	0	0	0	0	0	0	0	0	0	0	0	0	0	0	0	0	0	0	0	0	0	0	0	0	0	0	0	0	0	0	0	0	0	0	0	0	0	0	0
HMR_6949	H2O[p] + O2[p] + spermidine monoaldehyde 1[p] => H2O2[p] + NH3[p] + spermidine dialdehyde[p]	0	0	0	0	0	0	0	0	0	0	0	0	0	0	0	0	0	0	0	0	0	0	0	0	0	0	0	0	0	0	0	0	0	0	0	0	0	0	0	0	0	0	0	0	0	0	0	0
HMR_6950	H2O[c] + O2[c] + spermidine monoaldehyde 2[c] => H2O2[c] + NH3[c] + spermidine dialdehyde[c]	0	0	0	0	0	0	0	0	0	0	0	0	0	0	0	0	0	0	0	0	0	0	0	0	0	0	0	0	0	0	0	0	0	0	0	0	0	0	0	0	0	0	0	0	0	0	0	0
HMR_6951	H2O[s] + O2[s] + spermidine monoaldehyde 2[s] => H2O2[s] + NH3[s] + spermidine dialdehyde[s]	0	0	0	0	0	0	0	0	0	0	0	0	0	0	0	0	0	0	0	0	0	0	0	0	0	0	0	0	0	0	0	0	0	0	0	0	0	0	0	0	0	0	0	0	0	0	0	0
HMR_6952	H2O[p] + O2[p] + spermidine monoaldehyde 2[p] => H2O2[p] + NH3[p] + spermidine dialdehyde[p]	0	0	0	0	0	0	0	0	0	0	0	0	0	0	0	0	0	0	0	0	0	0	0	0	0	0	0	0	0	0	0	0	0	0	0	0	0	0	0	0	0	0	0	0	0	0	0	0
HMR_6953	H2O[c] + NAD+[c] + spermidine monoaldehyde 1[c] => H+[c] + NADH[c] + putreanine[c]	0	0	0	0	0	0	0	0	0	0	0	0	0	0	0	0	0	0	0	0	0	0	0	0	0	0	0	0	0	0	0	0	0	0	0	0	0	0	0	0	0	0	0	0	0	0	0	0
HMR_6954	H2O[c] + NAD+[c] + spermidine monoaldehyde 2[c] => H+[c] + NADH[c] + isoputreanine[c]	0	0	0	0	0	0	0	0	0	0	0	0	0	0	0	0	0	0	0	0	0	0	0	0	0	0	0	0	0	0	0	0	0	0	0	0	0	0	0	0	0	0	0	0	0	0	0	0
HMR_6956	CoA[c] + N1,N12-diacetylspermine[c] <=> N1-acetylspermine[c] + acetyl-CoA[c]	0	0	0	0	0	0	0	0	0	0	0	0	0	0	0	0	0	0	0	0	0	0	0	0	0	0	0	0	0	0	0	0	0	0	0	0	0	0	0	0	0	0	0	0	0	0	0	0
HMR_6957	CoA[p] + N1,N12-diacetylspermine[p] <=> N1-acetylspermine[p] + acetyl-CoA[p]	0	0	0	0	0	0	0	0	0	0	0	0	0	0	0	0	0	0	0	0	0	0	0	0	0	0	0	0	0	0	0	0	0	0	0	0	0	0	0	0	0	0	0	0	0	0	0	0
HMR_6958	H2O[c] + N1-acetylspermine[c] + O2[c] => H2O2[c] + acetamidopropanal[c] + spermidine[c]	0	0	0	0	0	0	0	0	0	0	0	0	0	0	0	0	0	0	0	0	0	0	0	0	0	0	0	0	0	0	0	0	0	0	0	0	0	0	0	0	0	0	0	0	0	0	0	0
HMR_6959	H2O[p] + N1-acetylspermine[p] + O2[p] => H2O2[p] + acetamidopropanal[p] + spermidine[p]	0	0	0	0	0	0	0	0	0	0	0	0	0	0	0	0	0	0	0	0	0	0	0	0	0	0	0	0	0	0	0	0	0	0	0	0	0	0	0	0	0	0	0	0	0	0	0	0
HMR_6940	CoA[c] + N8-acetylspermidine[c] <=> acetyl-CoA[c] + spermidine[c]	0	0	0	0	0	0	0	0	0	0	0	0	0	0	0	0	0	0	0	0	0	0	0	0	0	0	0	0	0	0	0	0	0	0	0	0	0	0	0	0	0	0	0	0	0	0	0	0
HMR_6960	CoA[c] + N1,N8-diacetylspermidine[c] <=> N1-acetylspermidine[c] + acetyl-CoA[c]	0	0	0	0	0	0	0	0	0	0	0	0	0	0	0	0	0	0	0	0	0	0	0	0	0	0	0	0	0	0	0	0	0	0	0	0	0	0	0	0	0	0	0	0	0	0	0	0
HMR_6961	H2O[c] + N1-acetylspermidine[c] + O2[c] => H2O2[c] + acetamidopropanal[c] + putrescine[c]	0	0	0	0	0	0	0	0	0	0	0	0	0	0	0	0	0	0	0	0	0	0	0	0	0	0	0	0	0	0	0	0	0	0	0	0	0	0	0	0	0	0	0	0	0	0	0	0
HMR_6962	H2O[p] + N1-acetylspermidine[p] + O2[p] => H2O2[p] + acetamidopropanal[p] + putrescine[p]	0	0	0	0	0	0	0	0	0	0	0	0	0	0	0	0	0	0	0	0	0	0	0	0	0	0	0	0	0	0	0	0	0	0	0	0	0	0	0	0	0	0	0	0	0	0	0	0
HMR_6963	H2O[c] + N1,N12-diacetylspermine[c] + O2[c] => H2O2[c] + N1-acetylspermidine[c] + acetamidopropanal[c]	0	0	0	0	0	0	0	0	0	0	0	0	0	0	0	0	0	0	0	0	0	0	0	0	0	0	0	0	0	0	0	0	0	0	0	0	0	0	0	0	0	0	0	0	0	0	0	0
HMR_6964	H2O[p] + N1,N12-diacetylspermine[p] + O2[p] => H2O2[p] + N1-acetylspermidine[p] + acetamidopropanal[p]	0	0	0	0	0	0	0	0	0	0	0	0	0	0	0	0	0	0	0	0	0	0	0	0	0	0	0	0	0	0	0	0	0	0	0	0	0	0	0	0	0	0	0	0	0	0	0	0
HMR_6965	NAD+[c] + spermidine[c] => H+[c] + NADH[c] + dehydrospermidine[c]	0	0	0	0	0	0	0	0	0	0	0	0	0	0	0	0	0	0	0	0	0	0	0	0	0	0	0	0	0	0	0	0	0	0	0	0	0	0	0	0	0	0	0	0	0	0	0	0
HMR_6966	1,3-diaminopropane[c] + 1-pyrroline[c] <=> dehydrospermidine[c]	0	0	0	0	0	0	0	0	0	0	0	0	0	0	0	0	0	0	0	0	0	0	0	0	0	0	0	0	0	0	0	0	0	0	0	0	0	0	0	0	0	0	0	0	0	0	0	0
HMR_6955	1-pyrroline[c] + H2O[c] <=> 4-aminobutanal[c]	0	0	0	0	0	0	0	0	0	0	0	0	0	0	0	0	0	0	0	0	0	0	0	0	0	0	0	0	0	0	0	0	0	0	0	0	0	0	0	0	0	0	0	0	0	0	0	0
HMR_6967	1,3-diaminopropane[c] + deoxyhypusine[c] <=> lysine[c] + spermidine[c]	0	0	0	0	0	0	0	0	0	0	0	0	0	0	0	0	0	0	0	0	0	0	0	0	0	0	0	0	0	0	0	0	0	0	0	0	0	0	0	0	0	0	0	0	0	0	0	0
HMR_6973	H2O[c] + NAD+[c] + spermine monoaldehyde[c] => H+[c] + NADH[c] + spermic acid 1[c]	0	0	0	0	0	0	0	0	0	0	0	0	0	0	0	0	0	0	0	0	0	0	0	0	0	0	0	0	0	0	0	0	0	0	0	0	0	0	0	0	0	0	0	0	0	0	0	0
HMR_8096	H2O[m] + L-1-pyrroline-3-hydroxy-5-carboxylate[m] <=> L-4-hydroxyglutamate semialdehyde[m]	0	0	0	0	0	0	0	0	0	0	0	0	0	0	0	0	0	0	0	0	0	0	0	0	0	0	0	0	0	0	0	0	0	0	0	0	0	0	0	0	0	0	0	0	0	0	0	0
HMR_8097	H2O[m] + L-4-hydroxyglutamate semialdehyde[m] + NAD+[m] => H+[m] + L-erythro-4-hydroxyglutamate[m] + NADH[m]	0	0	0	0	0	0	0	0	0	0	0	0	0	0	0	0	0	0	0	0	0	0	0	0	0	0	0	0	0	0	0	0	0	0	0	0	0	0	0	0	0	0	0	0	0	0	0	0
HMR_8098	L-erythro-4-hydroxyglutamate[m] + OAA[m] => 4-hydroxy-2-oxoglutarate[m] + aspartate[m]	3.01782	3.38485	3.37766	3.35277	2.94951	3.0954	3.82386	3.31681	2.38699	3.16982	2.83105	3.13571	3.50218	4.003	2.11168	2.2728	3.36938	3.37463	3.30695	3.03188	2.49269	3.46664	2.16407	3.23016	2.5499	2.78334	3.46761	2.8232	3.24808	2.96797	3.42191	2.84184	2.81494	2.58512	2.145	3.0012	2.87703	2.81544	3.20607	2.35889	2.0033	3.44187	2.17367	2.71751	2.38888	3.03356	2.94432	2.87537
HMR_8416	acetyl-CoA[m] + glutamate[m] => CoA[m] + N-acetyl-L-glutamate[m]	0	0	0	0	0	0	0	0	0	0	0	0	0	0	0	0	0	0	0	0	0	0	0	0	0	0	0	0	0	0	0	0	0	0	0	0	0	0	0	0	0	0	0	0	0	0	0	0
HMR_8425	H2O[c] + N-acetylornithine[c] <=> acetate[c] + ornithine[c]	0	0	0	0	0	0	0	0	0	0	0	0	0	0	0	0	0	0	0	0	0	0	0	0	0	0	0	0	0	0	0	0	0	0	0	0	0	0	0	0	0	0	0	0	0	0	0	0
HMR_8426	H2O[m] + arginine[m] => ornithine[m] + urea[m]	0.495364	0.557559	0.562134	0.556605	0.483223	0.507595	0.642179	0.549816	0.378127	0.523939	0.460153	0.516237	0.581838	0.67655	0.327068	0.356556	0.56005	0.560433	0.547671	0.49809	0.397212	0.578047	0.336302	0.535148	0.408899	0.450302	0.578182	0.459524	0.538059	0.486636	0.568083	0.461459	0.45752	0.415315	0.332917	0.491279	0.468293	0.456563	0.530334	0.372311	0.305793	0.571233	0.338318	0.440158	0.377589	0.497341	0.48063	0.468116
HMR_8427	ADP[m] + 2 H+[m] + creatine-phosphate[m] <=> ATP[m] + creatine[m]	0	0	-3.35266e-30	0	0	0	0	0	0	0	0	0	0	0	0	0	0	0	0	0	0	0	0	0	0	0	0	0	0	0	0	0	0	0	0	0	0	0	0	0	0	9.88541e-29	0	0	0	0	0	0
HMR_8431	2 H+[c] + creatine-phosphate[c] => Pi[c] + creatinine[c]	0	1.61559e-27	0	0	0	0	0	0	0	-6.31089e-30	0	0	0	0	0	0	3.895e-30	0	0	0	0	-1.97215e-31	0	-1.73549e-29	0	0	-1.57772e-30	0	0	0	0	0	0	0	0	0	-9.24446e-33	0	2.43561e-29	0	0	0	0	6.31089e-30	0	0	0	3.82105e-31
HMR_8432	FAD[m] + THF[m] + sarcosine[m] => 5,10-methylene-THF[m] + FADH2[m] + glycine[m]	0	0	0	0	0	0	0	0	0	0	0	0	0	0	0	0	0	0	0	0	0	0	0	0	0	0	0	0	0	0	0	0	0	0	0	0	0	0	0	0	0	0	0	0	0	0	0	0
HMR_8603	acetyl-CoA[c] + putrescine[c] => CoA[c] + N-acetylputrescine[c]	0	0	0	0	0	0	0	0	0	0	0	0	0	0	0	0	0	0	0	0	0	0	0	0	0	0	0	0	0	0	0	0	0	0	0	0	0	0	0	0	0	0	0	0	0	0	0	0
HMR_8604	H2O[c] + N-acetylputrescine[c] + O2[c] => H2O2[c] + N4-acetylaminobutanal[c] + NH3[c]	0	0	0	0	0	0	0	0	0	0	0	0	0	0	0	0	0	0	0	0	0	0	0	0	0	0	0	0	0	0	0	0	0	0	0	0	0	0	0	0	0	0	0	0	0	0	0	0
HMR_8605	H2O[c] + N4-acetylaminobutanal[c] + NAD+[c] => 4-acetamidobutanoate[c] + H+[c] + NADH[c]	0	0	0	0	0	0	0	0	0	0	0	0	0	0	0	0	0	0	0	0	0	0	0	0	0	0	0	0	0	0	0	0	0	0	0	0	0	0	0	0	0	0	0	0	0	0	0	0
HMR_8606	H2O[c] + O2[c] + putrescine[c] => 4-aminobutanal[c] + H2O2[c] + NH3[c]	0	0	0	0	0	0	0	0	0	0	0	0	0	0	3.82598e-29	0	0	0	0	0	0	0	3.54987e-30	0	0	0	0	0	0	0	0	0	0	0	0	0	0	0	0	0	0	0	0	0	0	0	0	0
HMR_8607	4-methylthio-2-oxobutanoic acid[c] + 2 H+[c] + glutamine[c] => glutamate[c] + methionine[c]	0	0	0	0	0	0	0	0	0	0	0	0	0	0	0	0	0	0	0	0	0	0	0	0	0	0	0	0	0	0	0	0	0	0	0	0	0	0	0	0	0	0	0	0	0	0	0	0
HMR_8608	D-proline[c] + O2[c] => 1-pyrroline-2-carboxylate[c] + H2O2[c]	0	0	0	0	0	0	0	0	0	0	0	0	0	0	0	0	0	0	0	0	0	0	0	0	0	0	0	0	0	0	0	0	0	0	0	0	0	0	0	0	0	0	0	0	0	0	0	0
HMR_8609	1-pyrroline-5-carboxylate[m] + H+[m] + NADPH[m] => NADP+[m] + proline[m]	0	0	0	0	0	0	0	0	0	0	0	0	0	0	0	0	0	0	0	0	0	0	0	0	0	0	0	0	0	0	0	0	0	0	0	0	0	0	0	0	0	0	0	0	0	0	0	0
HMR_8610	FAD[c] + proline[c] => 1-pyrroline-5-carboxylate[c] + FADH2[c]	0	0	0	0	0	0	0	0	0	0	0	0	0	0	0	0	0	0	0	0	0	0	0	0	0	0	0	0	0	0	0	0	0	0	0	0	0	0	0	0	0	0	0	0	0	0	0	0
HMR_8611	FAD[m] + proline[m] => 1-pyrroline-5-carboxylate[m] + FADH2[m]	0	0	0	0	0	0	0	0	0	0	0	0	0	0	0	0	0	0	0	0	0	0	0	0	0	0	0	0	0	0	0	0	0	0	0	0	0	0	0	0	0	0	0	0	0	0	0	0
HMR_0457	ATP[c] + glycerate[c] => 3-phospho-D-glycerate[c] + ADP[c]	0.0829624	1.64874	0	0	0.307944	0	0	7.05492e-17	2.97697e-17	0.584816	0	0.63926	0	0	0.705473	-8.1524e-17	-2.21095e-17	0	2.85285e-17	0	0	0.209456	0.211037	0	0.53145	8.34636e-17	0	0.318504	0	0.289548	2.09323	0	0.149321	0	-8.32667e-17	1.19105	0	0	0	0.916665	0.678985	1.69544	0.177951	0.405388	0	0.222192	0	0
HMR_0460	ATP[m] + glycerate[m] => 3-phospho-D-glycerate[m] + ADP[m]	0	0	0	0	0	0	0	0	0	0	0	0	0	0	0	0	0	0	0	0	0	0	0	0	0	0	0	0	0	0	0	0	0	0	0	0	0	0	0	0	0	0	0	0	0	0	0	0
HMR_3750	CoA[m] + isobutyrylglycine[m] <=> glycine[m] + isobutyryl-CoA[m]	0	0	0	0	0	0	0	0	0	0	0	0	0	0	0	0	0	0	0	0	0	0	0	0	0	0	0	0	0	0	0	0	0	0	0	0	0	0	0	0	0	0	0	0	0	0	0	0
HMR_3752	FADH2[m] + methacrylyl-CoA[m] <=> FAD[m] + isobutyryl-CoA[m]	0	0	0	0	0	0	0	0	0	0	0	0	0	0	0	0	0	0	0	0	0	0	0	0	0	0	0	0	0	0	0	0	0	0	0	0	0	0	0	0	0	0	0	0	0	0	0	0
HMR_3770	3-methylcrotonyl-CoA[m] + FADH2[m] <=> FAD[m] + isovaleryl-CoA[m]	0	0	0	0	0	0	0	0	0	0	0	0	0	0	0	0	0	0	0	0	0	0	0	0	0	0	0	0	0	0	0	0	0	0	0	0	0	0	0	0	0	0	0	0	0	0	0	0
HMR_3771	CoA[m] + isovalerylglycine[m] <=> glycine[m] + isovaleryl-CoA[m]	0	0	0	0	0	0	0	0	0	0	0	0	0	0	0	0	0	0	0	0	0	0	0	0	0	0	0	0	0	0	0	0	0	0	0	0	0	0	0	0	0	0	0	0	0	0	0	0
HMR_3772	3-methylcrotonoylglycine[m] + CoA[m] <=> 3-methylcrotonyl-CoA[m] + glycine[m]	0	0	0	0	0	0	0	0	0	0	0	0	0	0	0	0	0	0	0	0	0	0	0	0	0	0	0	0	0	0	0	0	0	0	0	0	0	0	0	0	0	0	0	0	0	0	0	0
HMR_3782	2-methylbutyryl-CoA[m] + glycine[m] <=> 2-methylbutyrylglycine[m] + CoA[m]	0	0	0	0	0	0	0	0	0	0	0	0	0	0	0	0	0	0	0	0	0	0	0	0	0	0	0	0	0	0	0	0	0	0	0	0	0	0	0	0	0	0	0	0	0	0	0	0
HMR_3784	2-methylbutyryl-CoA[m] + FAD[m] <=> FADH2[m] + tiglyl-CoA[m]	0	0	0	0	0	0	0	0	0	0	0	0	0	0	0	0	0	0	0	0	0	0	0	0	0	0	0	0	0	0	0	0	0	0	0	0	0	0	0	0	0	0	0	0	0	0	0	0
HMR_3794	CoA[m] + N-acetyl-L-alanine[m] <=> acetyl-CoA[m] + alanine[m]	0	0	0	0	0	0	0	0	0	0	0	0	0	0	0	0	0	0	0	0	0	0	0	0	0	0	0	0	0	0	0	0	0	0	0	0	0	0	0	0	0	0	0	0	0	0	0	0
HMR_3839	3-phospho-D-glycerate[c] + NAD+[c] <=> 3-phosphonooxypyruvate[c] + H+[c] + NADH[c]	2.66241e-30	0	0	0	0	0	0	0	0	0	0	0	0	0	0	0	0	0	0	0	0	0	-4.33873e-30	0	-1.88587e-30	0	0	3.9443e-31	0	0	0	0	0	0	0	0	0	0	0	0	0	0	0	0	0	1.97215e-31	0	0
HMR_3841	3-phosphonooxypyruvate[c] + glutamate[c] <=> 3-phosphoserine[c] + AKG[c]	3.18626e-30	0	0	0	0	0	0	0	0	0	0	0	0	0	0	0	0	0	0	0	0	0	-4.33873e-30	0	-1.57772e-30	0	0	3.9443e-31	0	0	0	0	0	0	0	0	0	0	0	0	0	0	0	0	0	9.86076e-32	0	0
HMR_3843	3-phosphoserine[c] + H2O[c] => Pi[c] + serine[c]	0	0	0	0	0	0	0	0	0	0	0	0	0	0	0	0	0	0	0	0	0	0	0	0	0	0	0	0	0	0	0	0	0	3.15544e-30	0	0	0	0	0	0	0	0	0	0	0	0	0	0
HMR_3845	THF[c] + serine[c] <=> 5,10-methylene-THF[c] + H2O[c] + glycine[c]	-2.3778	-2.6497	-2.66582	-2.64253	-2.3251	-2.43189	-3.01279	-2.61332	-1.87219	-2.50084	-2.22625	-2.46845	-2.7529	-3.16037	-1.65193	-1.77938	-2.65717	-2.65918	-2.60426	-2.38949	-1.95484	-2.73483	-1.69205	-2.54918	-2.0046	-2.18437	-2.73544	-2.22303	-2.56199	-2.33983	-2.69287	-2.23231	-2.21468	-2.03235	-1.67736	-2.36079	-2.26161	-2.21119	-2.52863	-1.84747	-1.56086	-2.7068	-1.70061	-2.13935	-1.87042	-2.38691	-2.31491	-2.26076
HMR_3847	CoA[m] + L-2-amino-3-oxobutanoic acid[m] <=> acetyl-CoA[m] + glycine[m]	0	0	0	0	0	0	0	0	0	0	0	0	0	0	0	0	0	0	0	0	0	0	0	0	0	0	0	0	0	0	0	0	0	0	0	0	0	0	0	0	0	0	0	0	0	0	0	0
HMR_3849	H2O[p] + O2[p] + sarcosine[p] => H2O2[p] + formaldehyde[p] + glycine[p]	0	0	0	0	0	0	0	0	0	4.17435e-17	0	0	5.0566e-28	6.31089e-30	0	0	6.94198e-29	0	0	0	0	0	0	0	0	0	0	0	0	0	0	0	0	0	0	0	0	0	0	0	0	0	0	0	0	0	0	0
HMR_3852	H2O[c] + O2[c] + aminoacetone[c] => H2O2[c] + NH3[c] + methylglyoxal[c]	0	0	0	0	0	0	0	0	0	0	0	0	0	0	0	0	0	0	0	0	0	0	0	0	0	0	0	0	0	0	0	0	0	0	0	0	0	0	0	0	0	0	0	0	0	0	0	0
HMR_3856	H+[c] + NADH[c] + methylglyoxal[c] => D-lactaldehyde[c] + NAD+[c]	0	0	0	0	0	0	0	0	0	0	0	0	0	0	0	0	0	0	0	0	0	0	0	0	0	0	0	0	0	0	0	0	0	0	0	0	0	0	0	0	0	0	0	0	0	0	0	0
HMR_3860	L-2-amino-3-oxobutanoic acid[m] => CO2[m] + aminoacetone[m]	0	0	0	0	0	0	0	0	0	0	0	0	0	0	0	0	0	0	0	0	0	0	0	0	0	0	0	0	0	0	0	0	0	0	0	0	0	0	0	0	0	0	0	0	0	0	0	0
HMR_3883	serine[c] => NH3[c] + pyruvate[c]	0	0	0	0	0	0	0	0	0	0	0	0	0	0	0	0	0	0	0	0	0	0	0	0	0	0	0	0	0	0	0	0	0	0	0	0	0	0	0	0	0	0	0	0	0	0	0	0
HMR_3901	SAM[c] + glycine[c] => SAH[c] + sarcosine[c]	4.93038e-32	0	0	0	0	0	0	0	0	0	0	0	0	6.31089e-30	0	7.06819e-28	0	0	0	0	0	0	0	0	6.31089e-29	0	0	0	0	0	1.00974e-28	0	0	0	0	0	0	0	-3.17994e-29	0	0	5.36407e-17	0	0	0	0	0	7.02579e-31
HMR_3939	glycine[m] + succinyl-CoA[m] => 2-amino-3-oxoadipate[m] + CoA[m]	0	0	0	0	0	0	0	0	0	0	0	0	0	0	0	0	0	0	0	0	0	0	0	0	0	0	0	0	0	0	0	0	0	0	0	0	0	0	0	0	0	0	0	0	0	0	0	0
HMR_3974	H2O[c] + dehydroalanine[c] => NH3[c] + pyruvate[c]	0	0	-2.46519e-32	0	-5.72831e-27	0	-9.86076e-32	0	0	0	0	0	0	0	0	0	0	0	0	0	-9.86076e-32	0	-2.95823e-31	0	1.2326e-32	0	0	-7.9079e-28	0	-3.8457e-30	0	-8.73009e-15	0	4.93038e-32	0	0	0	-1.71331e-30	0	0	0	0	0	0	0	1.60237e-30	0	-1.97215e-31
HMR_4198	pyruvate[m] + serine[m] => alanine[m] + hydroxypyruvate[m]	0	0	0	0	0	0	0	0	0	0	0	0	0	0	0	0	0	0	0	0	0	0	0	0	0	0	0	0	0	0	0	0	0	0	0	0	0	0	0	0	0	0	0	0	0	0	0	0
HMR_4467	pyruvate[p] + serine[p] => alanine[p] + hydroxypyruvate[p]	0.0829624	1.64874	0	0	0.307944	0	0	7.05492e-17	2.97697e-17	0.584816	0	0.63926	0	0	0.705473	-8.1524e-17	-2.21095e-17	0	2.85285e-17	0	0	0.209456	0.211037	0	0.53145	8.34636e-17	0	0.318504	0	0.289548	2.09323	0	0.149321	0	-8.32667e-17	1.19105	0	0	0	0.916665	0.678985	1.69544	0.177951	0.405388	0	0.222192	0	0
HMR_4199	H2O[c] + N-acetyl-L-alanine[c] <=> acetate[c] + alanine[c]	0	0	0	0	0	0	0	0	0	0	0	0	0	0	0	0	0	0	0	0	0	0	0	0	0	0	0	0	0	0	0	0	0	0	0	0	0	0	0	0	0	0	0	0	0	0	0	0
HMR_4200	serine[c] => H2O[c] + dehydroalanine[c]	0	0	0	-2.46519e-32	0	0	0	0	0	0	0	0	0	0	0	0	0	0	0	0	0	0	0	0	0	0	0	0	0	0	5.91646e-31	0	0	0	0	0	0	0	0	0	0	5.04871e-29	0	0	0	0	0	0
HMR_4284	threonine[c] => acetaldehyde[c] + glycine[c]	0.251345	0.240366	0.267248	0.261957	0.250787	0.244813	0.274305	0.259829	0.222638	0.259773	0.240547	0.251944	0.257099	0.287422	0.210598	0.215828	0.264361	0.26187	0.257948	0.252513	0.224879	0.268429	0.210664	0.262491	0.232336	0.233845	0.268258	0.244003	0.26138	0.251553	0.258793	0.237821	0.241473	0.233335	0.210524	0.246003	0.240774	0.23666	0.259848	0.218628	0.200446	0.257128	0.212173	0.240463	0.218631	0.247703	0.243055	0.2413
HMR_4348	threonine[c] => 2-oxobutyrate[c] + NH3[c]	0	0	0	0	0	0	0	0	0	0	0	0	0	0	0	0	0	0	0	0	0	0	0	0	0	0	0	0	0	0	0	0	0	0	0	0	0	0	0	0	0	0	0	0	0	0	0	0
HMR_4466	hydroxypyruvate[c] => 2-hydroxy-3-oxopropanoate[c]	0	0	0	0	0	0	0	0	0	0	0	0	0	0	0	0	0	0	0	0	0	0	0	0	0	0	0	0	0	0	0	0	0	0	0	0	0	0	0	0	0	0	0	0	0	0	0	0
HMR_4582	arginine[c] + glycine[c] <=> guanidinoacetate[c] + ornithine[c]	0	0	2.95823e-30	0	0	0	0	0	-3.07656e-29	-6.31089e-30	0	0	0	0	0	0	3.15544e-30	0	0	0	0	-1.97215e-31	0	0	0	-1.26218e-29	0	2.06795e-25	0	0	1.57772e-30	0	0	0	0	0	0	0	1.13892e-29	0	2.40603e-29	0	0	6.31089e-30	-1.57772e-30	0	0	1.71331e-30
HMR_4584	ATP[c] + creatine[c] <=> ADP[c] + 2 H+[c] + creatine-phosphate[c]	0	6.88884e-28	0	0	0	0	0	0	0	-6.81009e-30	0	0	0	0	0	0	3.54987e-30	0	0	0	0	0	0	-1.26218e-29	0	1.57772e-30	-3.15544e-30	4.30781e-26	0	0	0	0	0	0	0	0	0	0	0	0	2.40317e-29	0	0	6.31089e-30	0	0	0	3.82105e-31
HMR_4696	NAD+[c] + choline[c] => H+[c] + NADH[c] + betaine_aldehyde[c]	0	0	0	0	0	0	0	0	0	0	0	0	0	0	0	0	0	0	0	0	0	0	0	0	0	0	0	0	0	0	0	0	0	0	0	0	0	0	0	0	0	0	0	0	0	0	0	0
HMR_4697	H2O[c] + NAD+[c] + betaine_aldehyde[c] => 2 H+[c] + NADH[c] + betaine[c]	0	0	0	0	0	0	0	0	0	0	0	0	0	0	0	0	0	0	0	0	0	0	0	0	0	0	0	0	0	0	0	0	0	0	0	0	0	0	0	0	0	0	0	0	0	0	0	0
HMR_4699	betaine[c] + homocysteine[c] => dimethylglycine[c] + methionine[c]	-1.97215e-31	0	0	0	0	0	0	0	0	4.17435e-17	0	0	0	0	0	0	6.94198e-29	0	0	0	0	0	0	0	0	0	0	0	0	0	0	0	0	0	0	0	0	0	5.04871e-29	0	0	-5.36407e-17	0	0	0	0	0	6.31089e-30
HMR_4700	H2O[c] + NAD+[c] + dimethylglycine[c] => H+[c] + NADH[c] + formaldehyde[c] + sarcosine[c]	0	0	0	0	0	0	0	0	0	0	0	0	0	0	0	0	0	0	0	0	0	0	0	0	0	0	0	0	0	0	0	0	0	0	0	0	0	0	0	0	0	0	0	0	0	0	0	0
HMR_4742	glycine[m] + succinyl-CoA[m] => 5-aminolevulinate[m] + CO2[m] + CoA[m]	0	0	0	0	0	0	0	0	0	0	0	0	0	0	0	0	0	0	0	0	0	0	0	0	0	0	0	0	0	0	0	0	0	0	0	0	0	0	0	0	0	0	0	0	0	0	0	0
HMR_4788	alanine[m] + glyoxalate[m] => glycine[m] + pyruvate[m]	2.93486	2.04721	3.37766	3.35277	2.64157	3.0954	3.82386	3.31681	2.38699	2.585	2.83105	2.49645	3.50218	4.003	1.4062	2.2728	3.36938	3.37463	3.30695	3.03188	2.49269	3.25718	1.95303	3.23016	2.01845	2.78334	3.46761	2.5047	3.24808	2.67842	2.07483	2.84184	2.66562	2.58512	2.145	1.82548	2.87703	2.81544	3.20607	1.44222	1.32431	2.08592	1.99572	2.31213	2.38888	2.81136	2.94432	2.87537
HMR_4789	H2O[p] + O2[p] + glycine[p] => H2O2[p] + NH3[p] + glyoxalate[p]	0	0.311099	0	0	0	0	0	0	0	0	0	0	0	0	0	0	0	0	0	0	0	0	0	0	0	0	0	0	0	0	0.746146	0	0	0	0	0.0153272	0	0	0	0	0	0.339488	0	0	0	0	0	0
HMR_4791	alanine[p] + glyoxalate[p] => glycine[p] + pyruvate[p]	0.0829624	1.64874	-1.28696e-16	1.56422e-17	0.307944	1.44713e-17	3.84627e-17	0	0	0.584816	0	0.63926	1.83964e-17	0	0.705473	0	0	0	0	0	2.19929e-17	0.209456	0.211037	0	0.53145	0	0	0.318504	-3.96427e-17	0.289548	2.09323	0	0.149321	0	0	1.19105	0	4.54402e-17	-1.21243e-16	0.916665	0.678985	1.69544	0.177951	0.405388	0	0.222192	-5.86635e-17	0
HMR_4792	5,10-methylene-THF[m] + H2O[m] + glycine[m] <=> THF[m] + serine[m]	0	0	0	0	0	0	0	0	0	0	0	0	0	0	0	0	0	0	0	0	0	0	0	0	0	0	0	0	0	0	0	0	0	0	0	0	0	0	0	0	0	0	0	0	0	0	0	0
HMR_5392	5 ATP[c] + THF[c] + 5 glutamate[c] => 5 ADP[c] + 5 Pi[c] + THF-hexaglutamate[c]	0	0	0	0	0	0	0	0	0	0	0	0	0	0	0	0	0	0	0	0	0	0	0	0	0	0	0	0	0	0	0	0	0	0	0	0	0	0	0	0	0	0	0	0	0	0	0	0
HMR_5393	THF-hexaglutamate[c] + 5 H2O[c] => THF[c] + 5 glutamate[c]	0	0	0	0	0	0	0	0	0	0	0	0	0	0	0	0	0	0	0	0	0	0	0	0	0	0	0	0	0	0	0	0	0	0	0	0	0	0	0	0	0	0	0	0	0	0	0	0
HMR_6409	NAD+[m] + dihydrolipoamide[m] => H+[m] + NADH[m] + lipoamide[m]	0	0	0	0	0	0	0	0	0	0	0	0	0	0	0	0	3.08149e-33	0	1.84889e-32	-6.16298e-33	0	0	-9.86076e-32	0	-1.2326e-32	-2.77334e-30	0	9.86076e-32	0	0	0	0	6.36019e-30	0	0	0	0	0	0	0	0	0	0	0	0	0	5.91646e-31	0
HMR_7702	H+[c] + NADPH[c] + glyoxalate[c] => NADP+[c] + glycolate[c]	0	0	0	0	0	0	0	0	0	0	0	0	0	0	0	0	0	0	0	0	0	0	0	0	0	0	0	0	0	0	0	0	0	0	0	0	0	0	0	0	0	0	0	0	0	0	0	0
HMR_7703	O2[c] + glycolate[c] => H2O2[c] + glyoxalate[c]	32.9765	95.3357	69.7104	66.0657	26.1536	46.6102	76.1416	57.1303	64.2768	22.9594	41.2845	46.1019	59.3079	75.5623	93.8543	83.7911	43.7396	65.8731	57.3249	35.787	35.3999	37.6017	88.838	45.0435	13.2	59.7656	57.5608	23.5308	39.4964	26.9531	93.3149	58.5038	27.5688	39.2947	67.3967	50.9989	36.7139	46.0725	49.075	93.6062	80.4438	97.7338	54.5058	19.4843	30.5653	29.3873	45.0263	59.5464
HMR_8433	glycine[m] + lipoamide[m] => CO2[m] + S-aminomethyldihydrolipoamide[m]	0	0	0	0	0	0	0	0	0	0	0	0	0	0	0	0	0	0	0	0	0	0	0	0	0	0	0	0	0	0	0	0	0	0	0	0	0	0	0	0	0	0	0	0	0	0	0	0
HMR_8434	S-aminomethyldihydrolipoamide[m] + THF[m] => 5,10-methylene-THF[m] + NH3[m] + dihydrolipoamide[m]	0	0	0	0	0	0	0	0	0	0	0	0	0	0	0	0	0	0	0	0	0	0	0	0	0	0	0	0	0	0	0	0	0	0	0	0	0	0	0	0	0	0	0	0	0	0	0	0
HMR_8435	glycine[m] + lipoylprotein[m] => CO2[m] + S-aminomethyldihydrolipoylprotein[m]	0	0	0	0	0	0	0	0	0	0	0	0	0	0	0	0	0	0	0	0	0	0	0	0	0	0	0	0	0	0	0	0	0	0	0	0	0	0	0	0	0	0	0	0	0	0	0	0
HMR_8436	S-aminomethyldihydrolipoylprotein[m] + THF[m] => 5,10-methylene-THF[m] + NH3[m] + dihydrolipoylprotein[m]	0	0	0	0	0	0	0	0	0	0	0	0	0	0	0	0	0	0	0	0	0	0	0	0	0	0	0	0	0	0	0	0	0	0	0	0	0	0	0	0	0	0	0	0	0	0	0	0
HMR_8437	NAD+[m] + dihydrolipoylprotein[m] => H+[m] + NADH[m] + lipoylprotein[m]	0	0	0	0	0	0	0	0	0	0	0	0	0	0	0	0	0	0	0	0	0	0	0	0	0	0	0	0	0	0	0	0	0	0	0	0	0	0	0	0	0	0	0	0	0	0	0	0
HMR_8439	FAD[m] + H2O[m] + dimethylglycine[m] => FADH2[m] + formaldehyde[m] + sarcosine[m]	0	0	0	0	0	0	0	0	0	-4.17435e-17	0	0	3.69779e-30	0	0	0	0	0	0	0	0	0	0	0	0	0	0	0	0	0	0	0	0	-1.54074e-33	0	0	0	0	0	0	0	0	0	0	0	0	0	0
HMR_8440	H2O[m] + NAD+[m] + betaine_aldehyde[m] => 2 H+[m] + NADH[m] + betaine[m]	-1.97215e-31	0	0	0	0	0	0	0	0	4.17435e-17	0	0	0	0	3.9443e-30	0	0	0	0	0	0	0	1.26218e-29	0	-5.52203e-30	0	0	0	0	2.26798e-30	0	0	0	0	0	0	0	0	5.04871e-29	0	0	-5.36407e-17	1.57772e-30	0	0	0	0	6.31089e-30
HMR_8441	FAD[m] + choline[m] => FADH2[m] + betaine_aldehyde[m]	-1.97215e-31	0	0	0	0	0	0	0	0	4.17435e-17	0	0	0	0	3.9443e-30	0	0	0	0	0	0	0	1.26218e-29	0	-5.52203e-30	0	0	0	0	2.26798e-30	0	0	0	0	0	0	0	0	5.04871e-29	0	0	-5.36407e-17	1.57772e-30	0	0	0	0	6.31089e-30
HMR_8442	2-oxobutyrate[c] + CoA[c] + NAD+[c] => CO2[c] + H+[c] + NADH[c] + propanoyl-CoA[c]	0	0	0	0	0	0	0	0	0	0	0	0	0	0	0	0	0	0	0	0	0	0	0	0	0	0	0	0	0	0	0	0	0	0	0	0	0	0	0	0	0	0	0	0	0	0	0	0
HMR_9718	ATP[c] + homoserine[c] => ADP[c] + O-phospho-L-homoserine[c]	0	0	0	0	0	0	0	0	0	0	0	0	0	0	0	0	0	0	0	0	0	0	0	0	0	0	0	0	0	0	0	0	0	0	0	0	0	0	0	0	0	0	0	0	0	0	0	0
HMR_9486	H2O[c] + O-phospho-L-homoserine[c] => Pi[c] + threonine[c]	0	0	0	0	0	0	0	0	0	0	0	0	0	0	0	0	0	0	0	0	0	0	0	0	0	0	0	0	0	0	0	0	0	0	0	0	0	0	0	0	0	0	0	0	0	0	0	0
HMR_4426	CoA[c] + acetylcarnosine[c] <=> acetyl-CoA[c] + carnosine[c]	0	0	0	0	0	0	0	0	0	0	0	0	0	0	0	0	0	0	0	0	0	0	0	0	0	0	0	0	0	0	0	0	0	0	0	0	0	0	0	0	0	0	0	0	0	0	0	0
HMR_4428	histidine[c] => CO2[c] + histamine[c]	0	0	0	0	0	0	0	0	0	0	0	0	0	0	0	0	0	0	0	0	0	0	0	0	0	0	0	0	0	0	0	0	0	0	0	0	0	0	0	0	0	0	0	0	0	0	0	0
HMR_4429	SAM[c] + histamine[c] => N-methylhistamine[c] + SAH[c]	0	0	0	0	0	0	0	0	0	0	0	0	0	0	0	0	0	0	0	0	0	0	0	0	0	0	0	0	0	0	0	0	0	0	0	0	0	0	0	0	0	0	0	0	0	0	0	0
HMR_4430	H2O[c] + N-methylhistamine[c] + O2[c] => H2O2[c] + NH3[c] + methylimidazole-acetaldehyde[c]	0	0	0	0	0	0	0	0	0	0	0	0	0	0	0	0	0	0	0	0	0	0	0	0	0	0	0	0	0	0	0	0	0	0	0	0	0	0	0	0	0	0	0	0	0	0	0	0
HMR_4431	H2O[c] + NAD+[c] + methylimidazole-acetaldehyde[c] => H+[c] + NADH[c] + methylimidazoleacetic acid[c]	0	0	0	0	0	0	0	0	0	0	0	0	0	0	0	0	0	0	0	0	0	0	0	0	0	0	0	0	0	0	0	0	0	0	0	0	0	0	0	0	0	0	0	0	0	0	0	0
HMR_4437	histidine[c] => NH3[c] + urocanate[c]	0.306103	0.342445	0.347438	0.343682	0.298783	0.312884	0.395984	0.339436	0.233462	0.323929	0.284104	0.318659	0.358392	0.417675	0.201864	0.219968	0.345948	0.345968	0.337994	0.307835	0.245084	0.35707	0.207401	0.330872	0.25271	0.277641	0.357137	0.284017	0.332523	0.300892	0.350294	0.284658	0.282604	0.256637	0.205361	0.303209	0.289	0.281628	0.327767	0.229642	0.188267	0.352041	0.208736	0.272118	0.232804	0.306983	0.296582	0.288938
HMR_4658	5-formiminotetrahydrofolate[c] + glutamate[c] <=> N-formimino-L-glutamate[c] + THF[c]	-0.306103	-0.342445	-0.347438	-0.343682	-0.298783	-0.312884	-0.395984	-0.339436	-0.233462	-0.323929	-0.284104	-0.318659	-0.358392	-0.417675	-0.201864	-0.219968	-0.345948	-0.345968	-0.337994	-0.307835	-0.245084	-0.35707	-0.207401	-0.330872	-0.25271	-0.277641	-0.357137	-0.284017	-0.332523	-0.300892	-0.350294	-0.284658	-0.282604	-0.256637	-0.205361	-0.303209	-0.289	-0.281628	-0.327767	-0.229642	-0.188267	-0.352041	-0.208736	-0.272118	-0.232804	-0.306983	-0.296582	-0.288938
HMR_4660	4-imidazolone-5-propanoate[c] + H2O[c] => N-formimino-L-glutamate[c]	0.306103	0.342445	0.347438	0.343682	0.298783	0.312884	0.395984	0.339436	0.233462	0.323929	0.284104	0.318659	0.358392	0.417675	0.201864	0.219968	0.345948	0.345968	0.337994	0.307835	0.245084	0.35707	0.207401	0.330872	0.25271	0.277641	0.357137	0.284017	0.332523	0.300892	0.350294	0.284658	0.282604	0.256637	0.205361	0.303209	0.289	0.281628	0.327767	0.229642	0.188267	0.352041	0.208736	0.272118	0.232804	0.306983	0.296582	0.288938
HMR_4712	H2O[c] + urocanate[c] => 4-imidazolone-5-propanoate[c]	0.306103	0.342445	0.347438	0.343682	0.298783	0.312884	0.395984	0.339436	0.233462	0.323929	0.284104	0.318659	0.358392	0.417675	0.201864	0.219968	0.345948	0.345968	0.337994	0.307835	0.245084	0.35707	0.207401	0.330872	0.25271	0.277641	0.357137	0.284017	0.332523	0.300892	0.350294	0.284658	0.282604	0.256637	0.205361	0.303209	0.289	0.281628	0.327767	0.229642	0.188267	0.352041	0.208736	0.272118	0.232804	0.306983	0.296582	0.288938
HMR_5337	GSH[c] + urocanate[c] => S-[2-carboxy-1-(1H-imidazol-4-yl)ethyl]glutathione[c]	0	0	0	0	0	0	0	0	0	0	0	0	0	0	0	0	0	0	0	0	0	0	0	0	0	0	0	0	0	0	0	0	0	0	0	0	0	0	0	0	0	0	0	0	0	0	0	0
HMR_5336	2 H+[c] + H2O[c] + S-[2-carboxy-1-(1H-imidazol-4-yl)ethyl]glutathione[c] => S-[2-carboxy-1-(1H-imidazol-4-yl)ethyl]-L-cysteine[c] + glutamate[c] + glycine[c]	0	0	0	0	0	0	0	0	0	0	0	0	0	0	0	0	0	0	0	0	0	0	0	0	0	0	0	0	0	0	0	0	0	0	0	0	0	0	0	0	0	0	0	0	0	0	0	0
HMR_5338	S-[2-carboxy-1-(1H-imidazol-4-yl)ethyl]-L-cysteine[c] + acetyl-CoA[c] => CoA[c] + N-acetyl-S-[2-carboxy-1-(1H-imidazol-4-yl)ethyl]-L-cysteine[c]	0	0	0	0	0	0	0	0	0	0	0	0	0	0	0	0	0	0	0	0	0	0	0	0	0	0	0	0	0	0	0	0	0	0	0	0	0	0	0	0	0	0	0	0	0	0	0	0
HMR_5339	H2O[c] + N-acetyl-S-[2-carboxy-1-(1H-imidazol-4-yl)ethyl]-L-cysteine[c] => S-[2-carboxy-1-(1H-imidazol-4-yl)ethyl]-L-cysteine[c] + acetate[c]	0	0	0	0	0	0	0	0	0	0	0	0	0	0	0	0	0	0	0	0	0	0	0	0	0	0	0	0	0	0	0	0	0	0	0	0	0	0	0	0	0	0	0	0	0	0	0	0
HMR_5340	H+[c] + H2O[c] + S-[2-carboxy-1-(1H-imidazol-4-yl)ethyl]-L-cysteine[c] => NH4+[c] + S-[2-carboxy-1-(1H-imidazol-4-yl)ethyl]-3-thiolactate[c]	0	0	0	0	0	0	0	0	0	0	0	0	0	0	0	0	0	0	0	0	0	0	0	0	0	0	0	0	0	0	0	0	0	0	0	0	0	0	0	0	0	0	0	0	0	0	0	0
HMR_8783	H2O[c] + O2[c] + histamine[c] => H2O2[c] + NH3[c] + imidazole-4-acetaldehyde[c]	0	0	0	0	0	0	0	0	0	0	0	0	0	0	0	0	0	0	0	0	0	0	0	0	0	0	0	0	0	0	0	0	0	0	0	0	0	0	0	0	0	0	0	0	0	0	0	0
HMR_8784	H2O[c] + NAD+[c] + imidazole-4-acetaldehyde[c] => H+[c] + NADH[c] + imidazole-4-acetate[c]	0	0	0	0	0	0	0	0	0	0	0	0	0	0	0	0	0	0	0	0	0	0	0	0	0	0	0	0	0	0	0	0	0	0	0	0	0	0	0	0	0	0	0	0	0	0	0	0
HMR_8786	H2O[m] + NAD+[m] + imidazole-4-acetaldehyde[m] => H+[m] + NADH[m] + imidazole-4-acetate[m]	0	0	0	0	0	0	0	0	0	0	0	0	0	0	0	0	0	0	0	0	0	0	0	0	0	0	0	0	0	0	0	0	0	0	0	0	0	0	0	0	0	0	0	0	0	0	0	0
HMR_4239	2-oxoadipate[m] + CoA[m] + NAD+[m] => CO2[m] + H+[m] + NADH[m] + glutaryl-CoA[m]	0.964613	1.07617	1.09498	1.08266	0.941802	0.984879	1.24666	1.06921	0.735418	1.02102	0.894944	1.00369	1.12777	1.31566	0.635777	0.692662	1.08999	1.08975	1.0645	0.970135	0.771799	1.12505	0.652988	1.04293	0.796405	0.874043	1.12523	0.895096	1.04792	0.948448	1.10281	0.896332	0.890398	0.808728	0.646634	0.954965	0.910182	0.886774	1.03296	0.723059	0.592292	1.10804	0.657319	0.857697	0.732884	0.966898	0.934016	0.910053
HMR_4241	SAH[n] + histone-N6-methyl-L-lysine[n] <=> SAM[n] + histone-L-lysine[n]	0	0	0	0	0	0	0	0	0	0	0	0	0	0	0	0	0	0	0	0	0	0	0	0	0	0	0	0	0	0	0	0	0	0	0	0	0	0	0	0	0	0	0	0	0	0	0	0
HMR_4288	AKG[m] + H+[m] + NADPH[m] + lysine[m] => H2O[m] + NADP+[m] + saccharopine[m]	0	0	0	0	0	0	0	0	0	0	0	0	0	0	0	0	0	0	0	0	0	0	0	0	0	0	0	0	0	0	0	0	0	0	0	0	0	0	0	0	0	0	0	0	0	0	0	0
HMR_4597	2-oxoadipate[m] + glutamate[m] <=> AKG[m] + L-2-aminoadipate[m]	-0.846696	-0.943573	-0.961162	-0.950182	-0.826765	-0.864096	-1.09385	-0.93835	-0.645419	-0.896297	-0.785423	-0.880828	-0.989333	-1.15463	-0.557935	-0.607808	-0.956686	-0.956367	-0.934156	-0.851567	-0.677267	-0.987456	-0.572957	-0.915531	-0.699068	-0.766889	-0.98761	-0.785707	-0.919838	-0.832599	-0.967631	-0.786515	-0.781496	-0.709866	-0.567406	-0.838043	-0.798731	-0.778123	-0.906712	-0.634458	-0.51954	-0.972118	-0.576803	-0.752913	-0.643032	-0.848532	-0.819632	-0.798642
HMR_4599	2-oxoadipate[m] + lipoamide[m] => CO2[m] + S-glutaryldihydrolipoamide[m]	0	0	0	0	0	0	0	0	0	0	0	0	0	0	0	0	0	0	0	0	0	0	0	0	0	0	0	0	0	0	0	0	0	0	0	0	0	0	0	0	0	0	0	0	0	0	0	0
HMR_4667	H2O[m] + NAD+[m] + saccharopine[m] => 2-aminoadipate 6-semialdehyde[m] + H+[m] + NADH[m] + glutamate[m]	0	0	0	0	0	0	0	0	0	0	0	0	0	0	0	0	0	0	0	0	0	0	0	0	0	0	0	0	0	0	0	0	0	0	0	0	0	0	0	0	0	0	0	0	0	0	0	0
HMR_4737	2-aminoadipate 6-semialdehyde[c] + H2O[c] + NAD+[c] => H+[c] + L-2-aminoadipate[c] + NADH[c]	0	0	0	0	0	0	0	0	0	0	0	0	0	0	0	0	0	0	0	0	0	0	0	0	0	0	0	0	0	0	0	0	0	0	0	0	0	0	0	0	0	0	0	0	0	0	0	0
HMR_4739	2-aminoadipate 6-semialdehyde[m] + H2O[m] + NAD+[m] => H+[m] + L-2-aminoadipate[m] + NADH[m]	0.846696	0.943573	0.961162	0.950182	0.826765	0.864096	1.09385	0.93835	0.645419	0.896297	0.785423	0.880828	0.989333	1.15463	0.557935	0.607808	0.956686	0.956367	0.934156	0.851567	0.677267	0.987456	0.572957	0.915531	0.699068	0.766889	0.98761	0.785707	0.919838	0.832599	0.967631	0.786515	0.781496	0.709866	0.567406	0.838043	0.798731	0.778123	0.906712	0.634458	0.51954	0.972118	0.576803	0.752913	0.643032	0.848532	0.819632	0.798642
HMR_4740	1-piperideine-6-carboxylate[c] + H2O[c] <=> 2-aminoadipate 6-semialdehyde[c]	0.846696	0.943573	0.961162	0.950182	0.826765	0.864096	1.09385	0.93835	0.645419	0.896297	0.785423	0.880828	0.989333	1.15463	0.557935	0.607808	0.956686	0.956367	0.934156	0.851567	0.677267	0.987456	0.572957	0.915531	0.699068	0.766889	0.98761	0.785707	0.919838	0.832599	0.967631	0.786515	0.781496	0.709866	0.567406	0.838043	0.798731	0.778123	0.906712	0.634458	0.51954	0.972118	0.576803	0.752913	0.643032	0.848532	0.819632	0.798642
HMR_6415	CoA[m] + S-glutaryldihydrolipoamide[m] => dihydrolipoamide[m] + glutaryl-CoA[m]	0	0	0	0	0	0	0	0	0	0	0	0	0	0	0	0	0	0	0	0	0	0	0	0	0	0	0	0	0	0	0	0	0	0	0	0	0	0	0	0	0	0	0	0	0	0	0	0
HMR_6974	lysine[c] => H2O[c] + [protein]-L-lysine[c]	2.70042e-16	-1.57643e-14	6.67138e-15	-1.84248e-14	3.49936e-15	1.37395e-15	3.61276e-15	5.87975e-15	-1.14447e-14	-3.29839e-15	1.23273e-14	2.50535e-15	-7.64509e-15	3.13139e-15	-1.58179e-14	-6.64365e-15	1.15155e-14	3.40482e-15	-9.24674e-15	1.52494e-14	3.51421e-15	1.88568e-14	1.10187e-14	-1.02271e-14	-8.63298e-15	-1.26687e-15	-7.07302e-15	-3.51747e-15	-3.7408e-15	-1.3246e-15	3.80234e-15	-1.31145e-14	-2.01707e-16	-3.84568e-15	3.65474e-15	-7.43138e-15	-1.5068e-14	1.67026e-14	-2.75873e-15	-9.8608e-15	7.80886e-15	3.14686e-15	7.3921e-15	1.07998e-15	-7.31282e-15	4.03322e-15	-9.12666e-15	4.47698e-15
HMR_6975	SAM[c] + [protein]-L-lysine[c] => SAH[c] + [protein]-N6-methyl-L-lysine[c]	2.70042e-16	-1.57643e-14	6.67138e-15	-1.84248e-14	3.49936e-15	1.37395e-15	3.61276e-15	5.87975e-15	-1.14447e-14	-3.29839e-15	1.23273e-14	2.50535e-15	-7.64509e-15	3.13139e-15	-1.58179e-14	-6.64365e-15	1.15155e-14	3.40482e-15	-9.24674e-15	1.52494e-14	3.51421e-15	1.88568e-14	1.10187e-14	-1.02271e-14	-8.63298e-15	-1.26687e-15	-7.07302e-15	-3.51747e-15	-3.7408e-15	-1.3246e-15	3.80234e-15	-1.31145e-14	-2.01707e-16	-3.84568e-15	3.65474e-15	-7.43138e-15	-1.5068e-14	1.67026e-14	-2.75873e-15	-9.8608e-15	7.80886e-15	3.14686e-15	7.3921e-15	1.07998e-15	-7.31282e-15	4.03322e-15	-9.12666e-15	4.47698e-15
HMR_6976	SAM[c] + [protein]-N6-methyl-L-lysine[c] => SAH[c] + [protein]-N6,N6-dimethyl-L-lysine[c]	2.70042e-16	-1.57643e-14	6.67138e-15	-1.84248e-14	3.49936e-15	1.37395e-15	3.61276e-15	5.87975e-15	-1.14447e-14	-3.29839e-15	1.23273e-14	2.50535e-15	-7.64509e-15	3.13139e-15	-1.58179e-14	-6.64365e-15	1.15155e-14	3.40482e-15	-9.24674e-15	1.52494e-14	3.51421e-15	1.88568e-14	1.10187e-14	-1.02271e-14	-8.63298e-15	-1.26687e-15	-7.07302e-15	-3.51747e-15	-3.7408e-15	-1.3246e-15	3.80234e-15	-1.31145e-14	-2.01707e-16	-3.84568e-15	3.65474e-15	-7.43138e-15	-1.5068e-14	1.67026e-14	-2.75873e-15	-9.8608e-15	7.80886e-15	3.14686e-15	7.3921e-15	1.07998e-15	-7.31282e-15	4.03322e-15	-9.12666e-15	4.47698e-15
HMR_6977	H+[c] + SAM[c] + [protein]-N6,N6-dimethyl-L-lysine[c] => SAH[c] + [protein]-N6,N6,N6-trimethyl-L-lysine[c]	2.70042e-16	-1.57643e-14	6.67138e-15	-1.84248e-14	3.49936e-15	1.37395e-15	3.61276e-15	5.87975e-15	-1.14447e-14	-3.29839e-15	1.23273e-14	2.50535e-15	-7.64509e-15	3.13139e-15	-1.58179e-14	-6.64365e-15	1.15155e-14	3.40482e-15	-9.24674e-15	1.52494e-14	3.51421e-15	1.88568e-14	1.10187e-14	-1.02271e-14	-8.63298e-15	-1.26687e-15	-7.07302e-15	-3.51747e-15	-3.7408e-15	-1.3246e-15	3.80234e-15	-1.31145e-14	-2.01707e-16	-3.84568e-15	3.65474e-15	-7.43138e-15	-1.5068e-14	1.67026e-14	-2.75873e-15	-9.8608e-15	7.80886e-15	3.14686e-15	7.3921e-15	1.07998e-15	-7.31282e-15	4.03322e-15	-9.12666e-15	4.47698e-15
HMR_6978	H2O[c] + [protein]-N6,N6,N6-trimethyl-L-lysine[c] => 2 H+[c] + N6,N6,N6-trimethyl-L-lysine[c]	2.70042e-16	-1.57643e-14	6.67138e-15	-1.84248e-14	3.49936e-15	1.37395e-15	3.61276e-15	5.87975e-15	-1.14447e-14	-3.29839e-15	1.23273e-14	2.50535e-15	-7.64509e-15	3.13139e-15	-1.58179e-14	-6.64365e-15	1.15155e-14	3.40482e-15	-9.24674e-15	1.52494e-14	3.51421e-15	1.88568e-14	1.10187e-14	-1.02271e-14	-8.63298e-15	-1.26687e-15	-7.07302e-15	-3.51747e-15	-3.7408e-15	-1.3246e-15	3.80234e-15	-1.31145e-14	-2.01707e-16	-3.84568e-15	3.65474e-15	-7.43138e-15	-1.5068e-14	1.67026e-14	-2.75873e-15	-9.8608e-15	7.80886e-15	3.14686e-15	7.3921e-15	1.07998e-15	-7.31282e-15	4.03322e-15	-9.12666e-15	4.47698e-15
HMR_6979	AKG[c] + N6,N6,N6-trimethyl-L-lysine[c] + O2[c] => 3-hydroxy-N6,N6,N6-trimethyl-L-lysine[c] + CO2[c] + succinate[c]	2.70042e-16	-1.57643e-14	6.67138e-15	-1.84248e-14	3.49936e-15	1.37395e-15	3.61276e-15	5.87975e-15	-1.14447e-14	-3.29839e-15	1.23273e-14	2.50535e-15	-7.64509e-15	3.13139e-15	-1.58179e-14	-6.64365e-15	1.15155e-14	3.40482e-15	-9.24674e-15	1.52494e-14	3.51421e-15	1.88568e-14	1.10187e-14	-1.02271e-14	-8.63298e-15	-1.26687e-15	-7.07302e-15	-3.51747e-15	-3.7408e-15	-1.3246e-15	3.80234e-15	-1.31145e-14	-2.01707e-16	-3.84568e-15	3.65474e-15	-7.43138e-15	-1.5068e-14	1.67026e-14	-2.75873e-15	-9.8608e-15	7.80886e-15	3.14686e-15	7.3921e-15	1.07998e-15	-7.31282e-15	4.03322e-15	-9.12666e-15	4.47698e-15
HMR_6980	3-hydroxy-N6,N6,N6-trimethyl-L-lysine[c] + H+[c] => 4-trimethylammoniobutanal[c] + glycine[c]	2.70042e-16	-1.57643e-14	6.67138e-15	-1.84248e-14	3.49936e-15	1.37395e-15	3.61276e-15	5.87975e-15	-1.14447e-14	-3.29839e-15	1.23273e-14	2.50535e-15	-7.64509e-15	3.13139e-15	-1.58179e-14	-6.64365e-15	1.15155e-14	3.40482e-15	-9.24674e-15	1.52494e-14	3.51421e-15	1.88568e-14	1.10187e-14	-1.02271e-14	-8.63298e-15	-1.26687e-15	-7.07302e-15	-3.51747e-15	-3.7408e-15	-1.3246e-15	3.80234e-15	-1.31145e-14	-2.01707e-16	-3.84568e-15	3.65474e-15	-7.43138e-15	-1.5068e-14	1.67026e-14	-2.75873e-15	-9.8608e-15	7.80886e-15	3.14686e-15	7.3921e-15	1.07998e-15	-7.31282e-15	4.03322e-15	-9.12666e-15	4.47698e-15
HMR_6981	4-trimethylammoniobutanal[c] + H2O[c] + NAD+[c] => 2 H+[c] + NADH[c] + gamma-butyrobetaine[c]	2.70042e-16	-1.57643e-14	6.67138e-15	-1.84248e-14	3.49936e-15	1.37395e-15	3.61276e-15	5.87975e-15	-1.14447e-14	-3.29839e-15	1.23273e-14	2.50535e-15	-7.64509e-15	3.13139e-15	-1.58179e-14	-6.64365e-15	1.15155e-14	3.40482e-15	-9.24674e-15	1.52494e-14	3.51421e-15	1.88568e-14	1.10187e-14	-1.02271e-14	-8.63298e-15	-1.26687e-15	-7.07302e-15	-3.51747e-15	-3.7408e-15	-1.3246e-15	3.80234e-15	-1.31145e-14	-2.01707e-16	-3.84568e-15	3.65474e-15	-7.43138e-15	-1.5068e-14	1.67026e-14	-2.75873e-15	-9.8608e-15	7.80886e-15	3.14686e-15	7.3921e-15	1.07998e-15	-7.31282e-15	4.03322e-15	-9.12666e-15	4.47698e-15
HMR_6982	AKG[c] + O2[c] + gamma-butyrobetaine[c] => CO2[c] + L-carnitine[c] + succinate[c]	2.70042e-16	-1.57643e-14	6.67138e-15	-1.84248e-14	3.49936e-15	1.37395e-15	3.61276e-15	5.87975e-15	-1.14447e-14	-3.29839e-15	1.23273e-14	2.50535e-15	-7.64509e-15	3.13139e-15	-1.58179e-14	-6.64365e-15	1.15155e-14	3.40482e-15	-9.24674e-15	1.52494e-14	3.51421e-15	1.88568e-14	1.10187e-14	-1.02271e-14	-8.63298e-15	-1.26687e-15	-7.07302e-15	-3.51747e-15	-3.7408e-15	-1.3246e-15	3.80234e-15	-1.31145e-14	-2.01707e-16	-3.84568e-15	3.65474e-15	-7.43138e-15	-1.5068e-14	1.67026e-14	-2.75873e-15	-9.8608e-15	7.80886e-15	3.14686e-15	7.3921e-15	1.07998e-15	-7.31282e-15	4.03322e-15	-9.12666e-15	4.47698e-15
HMR_6983	AKG[c] + 2 H+[c] + O2[c] + [protein]-L-lysine[c] => CO2[c] + H2O[c] + procollagen-5-hydroxy-L-lysine[c] + succinate[c]	0	0	0	0	0	0	0	0	0	0	0	0	0	0	0	0	0	0	0	0	0	0	0	0	0	0	0	0	0	0	0	0	0	0	0	0	0	0	0	0	0	0	0	0	0	0	0	0
HMR_6984	UDP-galactose[c] + procollagen-5-hydroxy-L-lysine[c] => 5-(D-galactosyloxy)-L-lysine-procollagen[c] + UDP[c]	0	0	0	0	0	0	0	0	0	0	0	0	0	0	0	0	0	0	0	0	0	0	0	0	0	0	0	0	0	0	0	0	0	0	0	0	0	0	0	0	0	0	0	0	0	0	0	0
HMR_6985	5-(D-galactosyloxy)-L-lysine-procollagen[c] + UDP-glucose[c] => 1,2-D-glucosyl-5-D-(galactosyloxy)-L-lysine-procollagen[c] + UDP[c]	0	0	0	0	0	0	0	0	0	0	0	0	0	0	0	0	0	0	0	0	0	0	0	0	0	0	0	0	0	0	0	0	0	0	0	0	0	0	0	0	0	0	0	0	0	0	0	0
HMR_8017	H2O[p] + O2[p] + lysine[p] => 6-amino-2-oxohexanoate[p] + H2O2[p] + NH3[p]	0.846696	0.943573	0.961162	0.950182	0.826765	0.864096	1.09385	0.93835	0.645419	0.896297	0.785423	0.880828	0.989333	1.15463	0.557935	0.607808	0.956686	0.956367	0.934156	0.851567	0.677267	0.987456	0.572957	0.915531	0.699068	0.766889	0.98761	0.785707	0.919838	0.832599	0.967631	0.786515	0.781496	0.709866	0.567406	0.838043	0.798731	0.778123	0.906712	0.634458	0.51954	0.972118	0.576803	0.752913	0.643032	0.848532	0.819632	0.798642
HMR_8018	6-amino-2-oxohexanoate[p] => H2O[p] + delta1-piperideine-2-carboxylate[p]	0.846696	0.943573	0.961162	0.950182	0.826765	0.864096	1.09385	0.93835	0.645419	0.896297	0.785423	0.880828	0.989333	1.15463	0.557935	0.607808	0.956686	0.956367	0.934156	0.851567	0.677267	0.987456	0.572957	0.915531	0.699068	0.766889	0.98761	0.785707	0.919838	0.832599	0.967631	0.786515	0.781496	0.709866	0.567406	0.838043	0.798731	0.778123	0.906712	0.634458	0.51954	0.972118	0.576803	0.752913	0.643032	0.848532	0.819632	0.798642
HMR_8019	H+[p] + NADH[p] + delta1-piperideine-2-carboxylate[p] => L-pipecolate[p] + NAD+[p]	0.846696	0.943573	0.961162	0.950182	0.826765	0.864096	1.09385	0.93835	0.645419	0.896297	0.785423	0.880828	0.989333	1.15463	0.557935	0.607808	0.956686	0.956367	0.934156	0.851567	0.677267	0.987456	0.572957	0.915531	0.699068	0.766889	0.98761	0.785707	0.919838	0.832599	0.967631	0.786515	0.781496	0.709866	0.567406	0.838043	0.798731	0.778123	0.906712	0.634458	0.51954	0.972118	0.576803	0.752913	0.643032	0.848532	0.819632	0.798642
HMR_8021	L-pipecolate[p] + O2[p] => 1-piperideine-6-carboxylate[p] + H2O2[p]	0.846696	0.943573	0.961162	0.950182	0.826765	0.864096	1.09385	0.93835	0.645419	0.896297	0.785423	0.880828	0.989333	1.15463	0.557935	0.607808	0.956686	0.956367	0.934156	0.851567	0.677267	0.987456	0.572957	0.915531	0.699068	0.766889	0.98761	0.785707	0.919838	0.832599	0.967631	0.786515	0.781496	0.709866	0.567406	0.838043	0.798731	0.778123	0.906712	0.634458	0.51954	0.972118	0.576803	0.752913	0.643032	0.848532	0.819632	0.798642
HMR_8025	SAM[n] + [protein]-L-lysine[n] => SAH[n] + histone-N6-methyl-L-lysine[n]	0	0	0	0	0	0	0	0	0	0	0	0	0	0	0	0	0	0	0	0	0	0	0	0	0	0	0	0	0	0	0	0	0	0	0	0	0	0	0	0	0	0	0	0	0	0	0	0
HMR_8026	SAM[n] + histone-N6-methyl-L-lysine[n] => SAH[n] + [protein]-N6,N6-dimethyl-L-lysine[n]	0	0	0	0	0	0	0	0	0	0	0	0	0	0	0	0	0	0	0	0	0	0	0	0	0	0	0	0	0	0	0	0	0	0	0	0	0	0	0	0	0	0	0	0	0	0	0	0
HMR_8027	SAM[n] + [protein]-N6,N6-dimethyl-L-lysine[n] => SAH[n] + [protein]-N6,N6,N6-trimethyl-L-lysine[n]	0	0	0	0	0	0	0	0	0	0	0	0	0	0	0	0	0	0	0	0	0	0	0	0	0	0	0	0	0	0	0	0	0	0	0	0	0	0	0	0	0	0	0	0	0	0	0	0
HMR_8029	H2O[r] + [protein]-N6,N6,N6-trimethyl-L-lysine[r] => H+[r] + N6,N6,N6-trimethyl-L-lysine[r] + peptide sans lysine[r]	0	0	0	0	0	0	0	0	0	0	0	0	0	0	0	0	0	0	0	0	0	0	0	0	0	0	0	0	0	0	0	0	0	0	0	0	0	0	0	0	0	0	0	0	0	0	0	0
HMR_9832	L-2-aminoadipate[c] + ATP[c] => L-2-aminoadipate-adenylate[c] + PPi[c]	0	0	0	0	0	0	0	0	0	0	0	0	0	0	0	0	0	0	0	0	0	0	0	0	0	0	0	0	0	0	0	0	0	0	0	0	0	0	0	0	0	0	0	0	0	0	0	0
HMR_9833	L-2-aminoadipate-adenylate[c] + holo-lys2[c] => alpha-aminoadipoyl-S-acyl[c] + AMP[c]	0	0	0	0	0	0	0	0	0	0	0	0	0	0	0	0	0	0	0	0	0	0	0	0	0	0	0	0	0	0	0	0	0	0	0	0	0	0	0	0	0	0	0	0	0	0	0	0
HMR_9834	alpha-aminoadipoyl-S-acyl[c] + NADPH[c] + H+[c] => 2-aminoadipate 6-semialdehyde[c] + holo-lys2[c] + NADP+[c]	0	0	0	0	0	0	0	0	0	0	0	0	0	0	0	0	0	0	0	0	0	0	0	0	0	0	0	0	0	0	0	0	0	0	0	0	0	0	0	0	0	0	0	0	0	0	0	0
HMR_3164	H2O[m] + crotonyl-CoA[m] => (S)-3-hydroxybutyryl-CoA[m]	4.47297	7.43579	6.88763	6.65477	4.0105	5.34667	7.50183	6.09428	6.06723	3.90888	4.89073	5.22434	6.32058	7.51606	7.8796	7.19649	5.30641	6.59769	6.10151	4.65558	4.36588	4.96903	7.27076	5.31581	3.00902	5.99072	6.19473	3.78824	4.9881	4.06933	6.9772	5.94276	4.04017	4.64735	6.07843	5.36162	4.63622	5.17453	5.5491	7.72127	6.07399	7.63911	5.24782	3.48459	4.02114	4.25515	5.17464	5.99913
HMR_3166	(S)-3-hydroxybutyryl-CoA[m] + NAD+[m] => H+[m] + NADH[m] + acetoacetyl-CoA[m]	4.47297	7.43579	6.88763	6.65477	4.0105	5.34667	7.50183	6.09428	6.06723	3.90888	4.89073	5.22434	6.32058	7.51606	7.8796	7.19649	5.30641	6.59769	6.10151	4.65558	4.36588	4.96903	7.27076	5.31581	3.00902	5.99072	6.19473	3.78824	4.9881	4.06933	6.9772	5.94276	4.04017	4.64735	6.07843	5.36162	4.63622	5.17453	5.5491	7.72127	6.07399	7.63911	5.24782	3.48459	4.02114	4.25515	5.17464	5.99913
HMR_3885	CoA[m] + acetoacetyl-CoA[m] <=> 2 acetyl-CoA[m]	-134.339	-242.851	-214.493	-206.759	-118.925	-164.103	-231.563	-187.682	-196.109	-113.175	-150.797	-156.325	-193.901	-228.513	-279.619	-236.506	-159.751	-202.211	-188.066	-140.522	-136.035	-147.056	-231.192	-161.395	-88.3468	-189.567	-189.596	-112.523	-149.881	-120.781	-235.538	-187.275	-121.4	-144.766	-196.521	-159.942	-141.536	-160.878	-169.774	-264.475	-222.466	-248.46	-165.257	-103.032	-125.163	-126.717	-159.556	-187.874
HMR_4250	2-amino-3-carboxymuconate semialdehyde[c] => H2O[c] + quinolinate[c]	1.487e-14	6.08494e-15	5.74619e-15	5.18873e-15	2.99831e-16	1.59444e-14	4.3383e-15	-3.75671e-15	-1.94894e-15	9.58432e-15	-2.34905e-16	-2.61062e-14	3.2875e-15	-1.73314e-14	3.87032e-14	9.67112e-15	-6.66732e-15	-1.25288e-14	-5.052e-15	-1.03063e-15	6.29064e-15	7.15572e-15	2.06202e-14	1.24021e-14	4.66151e-15	-2.07323e-15	-6.00279e-15	6.74354e-15	7.20453e-16	3.57673e-15	1.11404e-16	-8.03642e-15	7.03508e-15	-3.12089e-15	3.25146e-15	-7.96192e-15	5.87416e-15	-4.91994e-16	5.08157e-15	-1.01051e-14	6.08748e-15	-4.42182e-14	-6.88972e-15	-4.6164e-15	3.85569e-15	-1.27066e-15	-6.80258e-15	3.09987e-15
HMR_8091	3-hydroxy-L-kynurenine[c] => 3-hydroxykynurenamine[c] + CO2[c]	0	0	0	0	0	0	0	0	0	0	0	0	0	0	0	0	0	0	0	0	0	0	0	0	0	0	0	0	0	0	0	0	0	0	0	0	0	0	0	0	0	0	0	0	0	0	0	0
HMR_8092	3-hydroxykynurenamine[c] + O2[c] => 4,8-dihydroxyquinoline[c] + H2O2[c] + NH3[c]	0	0	0	0	0	0	0	0	0	0	0	0	0	0	0	0	0	0	0	0	0	0	0	0	0	0	0	0	0	0	0	0	0	0	0	0	0	0	0	0	0	0	0	0	0	0	0	0
HMR_8563	H2O[m] + NAD+[m] + indole-3-acetaldehyde[m] => H+[m] + NADH[m] + indoleacetate[m]	0	0	0	0	0	0	0	0	0	0	0	0	0	0	0	0	0	0	0	0	0	0	0	0	0	0	0	0	0	0	0	0	0	0	0	0	0	0	0	0	0	0	0	0	0	0	0	0
HMR_8564	AKG[c] + kynurenine[c] => 4-(2-aminophenyl)-2,4-dioxobutanoate[c] + glutamate[c]	0	0	0	0	0	0	0	0	0	0	0	0	0	0	0	0	0	0	0	0	0	0	0	0	0	0	0	0	0	0	0	0	0	0	0	0	0	0	0	0	0	0	0	0	0	0	0	0
HMR_8565	4-(2-aminophenyl)-2,4-dioxobutanoate[c] => 4-hydroxy-2-quinolinecarboxylic acid[c] + H2O[c]	0	0	0	0	0	0	0	0	0	0	0	0	0	0	0	0	0	0	0	0	0	0	0	0	0	0	0	0	0	0	0	0	0	0	0	0	0	0	0	0	0	0	0	0	0	0	0	0
HMR_8566	H+[c] + NADPH[c] + O2[c] + melatonin[c] => 6-hydroxymelatonin[c] + H2O[c] + NADP+[c]	0	0	0	0	0	0	0	0	0	0	3.15544e-30	0	0	0	0	0	0	0	0	0	0	0	0	0	0	0	0	0	0	-3.78653e-29	0	0	0	0	0	0	0	0	0	0	0	0	0	0	0	0	0	0
HMR_3935	GSH[c] + formaldehyde[c] <=> hydroxymethylglutathione[c]	0	0	0	0	0	0	0	0	0	0	0	0	0	0	0	0	0	0	0	0	0	0	0	0	0	0	0	0	0	0	0	0	0	0	0	0	0	0	0	0	0	0	0	0	0	0	0	0
HMR_4681	phenylalanine[c] => CO2[c] + phenethylamine[c]	0	0	0	0	0	0	0	0	0	0	0	0	0	0	0	0	0	0	0	0	0	0	0	0	0	0	0	0	0	0	0	0	0	0	0	0	0	0	0	0	0	0	0	0	0	0	0	0
HMR_4682	H2O[c] + O2[c] + phenethylamine[c] => H2O2[c] + NH3[c] + phenylacetaldehyde[c]	0	0	0	0	0	0	0	0	0	0	0	0	0	0	0	0	0	0	0	0	0	0	0	0	0	0	0	0	0	0	0	0	0	0	0	0	0	0	0	0	0	0	0	0	0	0	0	0
HMR_4683	H2O[c] + NAD+[c] + phenylacetaldehyde[c] => H+[c] + NADH[c] + phenylacetate[c]	0	0	0	0	0	0	0	0	0	0	0	0	0	0	0	0	0	0	0	0	0	0	0	0	0	0	0	0	0	0	0	0	0	0	0	0	0	0	0	0	0	0	0	0	0	0	0	0
HMR_4685	H2O[m] + NAD+[m] + phenylacetaldehyde[m] => H+[m] + NADH[m] + phenylacetate[m]	0	0	0	0	0	0	0	0	0	0	0	0	0	0	0	0	0	0	0	0	0	0	0	0	0	0	0	0	0	0	0	0	0	0	0	0	0	0	0	0	0	0	0	0	0	0	0	0
HMR_4686	H+[c] + NADPH[c] + phenylacetate[c] => H2O[c] + NADP+[c] + phenylacetaldehyde[c]	0	0	0	0	0	0	0	0	0	0	0	0	0	0	0	0	0	0	0	0	0	0	0	0	0	0	0	0	0	0	0	0	0	0	0	0	0	0	0	0	0	0	0	0	0	0	0	0
HMR_4687	H+[m] + NADPH[m] + phenylacetate[m] => H2O[m] + NADP+[m] + phenylacetaldehyde[m]	0	0	0	0	0	0	0	0	0	0	0	0	0	0	0	0	0	0	0	0	0	0	0	0	0	0	0	0	0	0	0	0	0	0	0	0	0	0	0	0	0	0	0	0	0	0	0	0
HMR_4702	NADPH[c] + O2[c] + homogentisate[c] => CO2[c] + H+[c] + H2O[c] + NADP+[c] + gentisate aldehyde[c]	0	0	0	0	0	0	0	0	0	0	0	0	0	0	0	0	0	0	0	0	0	0	0	0	0	0	0	0	0	0	0	0	0	0	0	0	0	0	0	0	0	0	0	0	0	0	0	0
HMR_4703	H2O[c] + NAD+[c] + gentisate aldehyde[c] => 2,5-dihydroxybenzoate[c] + H+[c] + NADH[c]	0	0	0	0	0	0	0	0	0	0	0	0	0	0	0	0	0	0	0	0	0	0	0	0	0	0	0	0	0	0	0	0	0	0	0	0	0	0	0	0	0	0	0	0	0	0	0	0
HMR_4704	H2O[c] + O2[c] + gentisate aldehyde[c] => 2,5-dihydroxybenzoate[c] + H2O2[c]	0	0	0	0	0	0	0	0	0	0	0	0	0	0	0	0	0	0	0	0	0	0	0	0	0	0	0	0	0	0	0	0	0	0	0	0	0	0	0	0	0	0	0	0	0	0	0	0
HMR_6988	2 H+[c] + H2O2[c] + 2 iodide[c] => 2 H2O[c] + iodine[c]	0	0	0	0	-9.46633e-30	0	0	0	0	0	0	0	0	0	0	0	0	0	0	0	0	0	0	0	0	0	0	0	0	0	0	0	0	0	0	0	0	-5.1276e-30	0	0	0	-2.01948e-28	0	0	0	0	0	0
HMR_7689	PAPS[c] + dopamine[c] => PAP[c] + dopamine-3-O-sulfate[c]	0	0	0	0	0	0	0	0	0	0	0	0	0	0	0	0	0	0	0	0	0	0	0	0	0	0	0	0	0	0	0	0	0	0	0	0	0	0	0	0	0	0	0	0	0	0	0	0
HMR_8094	PAPS[c] + noradrenaline[c] => PAP[c] + norepinephrine sulfate[c]	0	0	0	0	0	0	0	0	0	0	0	0	0	0	0	0	0	0	0	0	0	0	0	0	0	0	0	0	0	0	0	0	0	0	0	0	0	0	0	0	0	0	0	0	0	0	0	0
HMR_8529	H2O[c] + O2[c] + methylamine[c] => H2O2[c] + NH3[c] + formaldehyde[c]	-2.46519e-32	0	0	0	0	0	0	0	0	0	0	0	0	0	0	0	0	0	0	0	0	0	0	0	0	0	0	0	0	0	0	0	0	1.54074e-33	0	0	0	0	0	3.08149e-33	0	0	0	0	0	0	0	-3.9443e-30
HMR_8530	GSH[c] + NAD+[c] + formaldehyde[c] => H+[c] + NADH[c] + formylglutathione[c]	0	0	0	0	0	0	0	0	0	0	0	0	0	0	0	0	0	0	0	0	0	0	0	0	0	0	0	0	0	0	0	0	0	0	0	0	0	0	0	0	0	0	0	0	0	0	0	0
HMR_8533	2 2-carboxy-2,3-dihydro-5,6-dihydroxyindole[c] + O2[c] => 2 H2O[c] + 2 L-dopachrome[c]	0	0	0	0	0	0	0	0	0	0	0	0	0	0	0	0	0	0	0	0	0	0	0	0	0	0	0	0	0	0	0	0	0	0	0	0	0	0	0	0	0	0	0	0	0	0	0	0
HMR_8534	PAPS[c] + triiodothyronine[c] => 3,5,3-triiodothyronine-4-sulfate[c] + PAP[c]	0	0	0	0	0	0	0	0	0	0	0	0	0	0	0	0	0	0	0	0	0	0	0	0	0	0	0	0	0	0	0	0	0	0	0	0	0	0	0	0	0	0	0	0	0	0	0	0
HMR_8535	PAPS[c] + tyramine[c] => PAP[c] + tyramine-O-sulfate[c]	0	0	0	0	0	0	0	0	0	0	0	0	0	0	0	0	0	0	0	0	0	0	0	0	0	0	0	0	0	0	0	0	0	0	0	0	0	0	0	0	0	0	0	0	0	0	0	0
HMR_8537	O2[c] + tetrahydrobiopterin[c] + tyrosine[c] => 4alpha-hydroxytetrahydrobiopterin[c] + L-dopa[c]	0	0	0	0	0	0	0	0	0	0	0	0	0	0	0	0	0	0	0	0	0	0	0	0	0	0	0	0	0	0	0	0	0	0	0	0	0	0	0	0	0	0	0	0	0	0	0	0
HMR_8541	O2[c] + 2 tyrosine[c] => 2 L-dopa[c]	2.46519e-32	0	-9.86076e-32	0	0	5.91646e-31	0	-4.93038e-32	0	0	0	0	0	0	0	-1.15111e-26	0	3.08149e-33	0	0	0	1.57772e-30	0	0	0	-1.57772e-30	0	0	0	1.57772e-30	0	1.38051e-30	5.91646e-31	0	-6.31089e-30	0	0	0	-1.89327e-29	0	0	0	0	0	0	-3.9443e-31	0	0
HMR_8542	2 L-dopa[c] + O2[c] => 2 H2O[c] + 2 L-dopaquinone[c]	0	0	0	0	0	0	0	0	0	0	0	0	0	0	0	0	0	0	0	0	0	0	0	0	0	0	0	0	0	0	0	0	0	0	0	0	0	0	0	0	0	0	0	0	0	0	0	0
HMR_8543	3-iodo-L-tyrosine[c] + iodine[c] => 3,5-diiodo-L-tyrosine[c] + H+[c] + iodide[c]	0	0	0	-1.2326e-32	-3.15544e-30	0	0	0	0	0	0	0	0	0	-4.93038e-32	0	0	0	0	0	-1.57772e-30	0	0	0	0	0	0	0	0	0	0	0	0	0	0	0	0	-1.72563e-30	0	0	0	-6.62643e-29	0	0	0	-7.88861e-31	0	0
HMR_8544	iodine[c] + tyrosine[c] => 3-iodo-L-tyrosine[c] + H+[c] + iodide[c]	0	0	0	1.2326e-32	-6.31089e-30	0	0	0	0	0	0	0	0	0	4.93038e-32	0	0	0	0	0	1.57772e-30	0	0	0	0	0	0	0	0	0	0	0	0	0	0	0	0	-3.40196e-30	0	0	0	-1.35684e-28	0	0	0	7.88861e-31	0	0
HMR_8630	2 4-coumarate[c] + O2[c] => 2 caffeate[c]	0	0	0	0	0	0	0	0	0	0	0	0	0	0	0	0	0	0	0	0	0	0	0	0	0	0	0	0	0	0	0	0	0	0	0	0	0	0	0	0	0	0	0	0	0	0	0	0
HMR_8540	5,6-dihydroxyindole-2-carboxylate[c] + indole-5,6-quinone[c] + O2[c] => eumelanin[c] + H2O[c]	0	0	0	0	0	0	0	0	0	0	0	0	0	0	0	0	0	0	0	0	0	0	0	0	0	0	0	0	0	0	0	0	0	0	0	0	0	0	0	0	0	0	0	0	0	0	0	0
HMR_9733	L-dopachrome[c] => CO2[c] + 5,6-dihydroxyindole[c]	0	0	0	0	0	0	0	0	0	0	0	0	0	0	0	0	0	0	0	0	0	0	0	0	0	0	0	0	0	0	0	0	0	0	0	0	0	0	0	0	0	0	0	0	0	0	0	0
HMR_9734	2 5,6-dihydroxyindole[c] + O2[c] => 2 indole-5,6-quinone[c] + 2 H2O[c]	0	0	0	0	0	0	0	0	0	0	0	0	0	0	0	0	0	0	0	0	0	0	0	0	0	0	0	0	0	0	0	0	0	0	0	0	0	0	0	0	0	0	0	0	0	0	0	0
HMR_3206	2-methylacetoacetyl-CoA[m] + CoA[m] => acetyl-CoA[m] + propanoyl-CoA[m]	0.183042	0.184502	0.208482	0.202949	0.180428	0.179559	0.228628	0.199922	0.137696	0.195328	0.167546	0.187225	0.203194	0.245976	0.118346	0.128035	0.205627	0.203547	0.197924	0.184527	0.142981	0.212296	0.120024	0.199641	0.151463	0.160037	0.212173	0.170416	0.199193	0.181688	0.202238	0.165426	0.167882	0.153452	0.119309	0.177719	0.169172	0.163564	0.196516	0.133217	0.105856	0.201356	0.12168	0.163961	0.134147	0.180249	0.173306	0.169595
HMR_3208	ATP[m] + H+[m] + HCO3-[m] + propanoyl-CoA[m] => ADP[m] + Pi[m] + methylmalonyl-CoA[m]	0.878033	1.25215	1.29579	1.25195	0.800461	1.01655	1.40925	1.15708	1.10512	0.795139	0.934081	0.950623	1.19392	1.39811	0	1.28318	1.03231	1.2007	1.15631	0.909435	0.828222	0.981853	1.13499	1.03036	0.613076	1.10822	1.18368	0.755692	0.975487	0.811126	1.22859	1.1049	0.794632	0.883979	1.04844	0.921205	0.892914	0.976858	1.06593	0	0	1.29961	0.875673	0.700927	0.764062	0.838768	0.984672	1.10076
HMR_3211	propanoyl-CoA[m] + ubiquinone[m] => acrylyl-CoA[m] + ubiquinol[m]	-3.69779e-32	0	0	0	0	0	0	0	0	0	0	0	0	0	1.29402	0	0	0	0	0	0	0	0	0	0	0	0	-6.31089e-30	0	0	0	0	0	0	0	0	0	0	0	1.26923	1.00991	0	0	0	0	0	0	-2.46519e-32
HMR_3213	methylmalonyl-CoA[m] => (R)-methylmalonyl-CoA[m]	0.878033	1.25215	1.29579	1.25195	0.800461	1.01655	1.40925	1.15708	1.10512	0.795139	0.934081	0.950623	1.19392	1.39811	0	1.28318	1.03231	1.2007	1.15631	0.909435	0.828222	0.981853	1.13499	1.03036	0.613076	1.10822	1.18368	0.755692	0.975487	0.811126	1.22859	1.1049	0.794632	0.883979	1.04844	0.921205	0.892914	0.976858	1.06593	0	0	1.29961	0.875673	0.700927	0.764062	0.838768	0.984672	1.10076
HMR_3215	(R)-methylmalonyl-CoA[m] => succinyl-CoA[m]	1.13317	1.52294	1.5859	1.53655	1.05076	1.27189	1.73341	1.43779	1.29832	1.06631	1.16918	1.21382	1.48461	1.74351	0.166533	1.46398	1.31976	1.48666	1.435	1.16634	1.02991	1.27859	1.30496	1.30743	0.823953	1.3353	1.48035	0.992833	1.2529	1.06319	1.51534	1.3387	1.02938	1.09787	1.21707	1.17133	1.13116	1.20809	1.3395	0.188433	0.152051	1.58642	1.04738	0.928626	0.954437	1.09224	1.22895	1.33928
HMR_3747	AKG[c] + valine[c] <=> 3-methyl-2-oxobutyrate[c] + glutamate[c]	0.255132	0.270788	0.29011	0.284606	0.250303	0.255342	0.324163	0.280714	0.193202	0.271166	0.235104	0.263197	0.290693	0.345405	0.166533	0.180804	0.28745	0.285956	0.278692	0.2569	0.201687	0.296734	0.16997	0.27707	0.210877	0.227085	0.296672	0.237141	0.27741	0.252061	0.286749	0.233795	0.234744	0.21389	0.168634	0.250125	0.238245	0.231234	0.273566	0.188433	0.152051	0.286814	0.171702	0.227699	0.190375	0.253468	0.244276	0.238525
HMR_3744	AKG[m] + valine[m] <=> 3-methyl-2-oxobutyrate[m] + glutamate[m]	0	0	0	0	0	0	0	0	0	0	0	0	0	0	0	0	0	0	0	0	0	0	0	0	0	0	0	0	0	0	0	0	0	0	0	0	0	0	0	0	0	0	0	0	0	0	0	0
HMR_3757	3-hydroxyisobutyrate[m] + NAD+[m] => 2-methyl-3-oxopropanoate[m] + H+[m] + NADH[m]	0.255132	0.270788	0.29011	0.284606	0.250303	0.255342	0.324163	0.280714	0.193202	0.271166	0.235104	0.263197	0.290693	0.345405	0.166533	0.180804	0.28745	0.285956	0.278692	0.2569	0.201687	0.296734	0.16997	0.27707	0.210877	0.227085	0.296672	0.237141	0.27741	0.252061	0.286749	0.233795	0.234744	0.21389	0.168634	0.250125	0.238245	0.231234	0.273566	0.188433	0.152051	0.286814	0.171702	0.227699	0.190375	0.253468	0.244276	0.238525
HMR_3761	2-methyl-3-oxopropanoate[m] + CoA[m] + NAD+[m] => (R)-methylmalonyl-CoA[m] + H+[m] + NADH[m]	0	0	0	0	0	0	0	0	0	0	0	0	0	0	0	0	0	0	0	0	0	0	0	0	0	0	0	0	0	0	0	0	0	0	0	0	0	0	0	0	0	0	0	0	0	0	0	0
HMR_3777	AKG[c] + isoleucine[c] <=> 2-oxo-3-methylvalerate[c] + glutamate[c]	0.183042	0.184502	0.208482	0.202949	0.180428	0.179559	0.228628	0.199922	0.137696	0.195328	0.167546	0.187225	0.203194	0.245976	0.118346	0.128035	0.205627	0.203547	0.197924	0.184527	0.142981	0.212296	0.120024	0.199641	0.151463	0.160037	0.212173	0.170416	0.199193	0.181688	0.202238	0.165426	0.167882	0.153452	0.119309	0.177719	0.169172	0.163564	0.196516	0.133217	0.105856	0.201356	0.12168	0.163961	0.134147	0.180249	0.173306	0.169595
HMR_3778	AKG[m] + isoleucine[m] <=> 2-oxo-3-methylvalerate[m] + glutamate[m]	0	0	0	0	0	0	0	0	0	0	0	0	0	0	0	0	0	0	0	0	0	0	0	0	0	0	0	0	0	0	0	0	0	0	0	0	0	0	0	0	0	0	0	0	0	0	0	0
HMR_3795	2-methyl-3-oxopropanoate[m] + CoA[m] + NAD+[m] => CO2[m] + H+[m] + NADH[m] + propanoyl-CoA[m]	0	0	0	0	0	0	0	0	0	0	0	0	0	0	0	0	0	0	0	0	0	0	0	0	0	0	0	0	0	0	0	0	0	0	0	0	0	0	0	0	0	0	0	0	0	0	0	0
HMR_4797	2-methyl-3-oxopropanoate[c] + H2O[c] + NAD+[c] => H+[c] + NADH[c] + methylmalonate[c]	0	0	0	0	0	0	0	0	0	0	0	0	0	0	0	0	0	0	0	0	0	0	0	0	0	0	0	0	0	0	0	0	0	0	0	0	0	0	0	0	0	0	0	0	0	0	0	0
HMR_6417	CoA[m] + S-(2-methylpropanoyl)-dihydrolipoamide[m] <=> dihydrolipoamide[m] + isobutyryl-CoA[m]	0	0	0	0	0	0	0	0	0	0	0	0	0	0	0	0	0	0	0	0	0	0	0	0	0	0	0	0	0	0	0	0	0	0	0	0	0	0	0	0	0	0	0	0	0	0	0	0
HMR_6419	2-oxo-3-methylvalerate[m] + lipoamide[m] => CO2[m] + S-(2-methylbutanoyl)-dihydrolipoamide[m]	0	0	0	0	0	7.55196e-27	7.39557e-31	0	0	0	0	0	-6.16298e-33	0	0	0	0	0	0	0	0	0	0	0	0	0	0	0	0	0	0	0	0	0	0	0	0	3.15544e-30	7.88861e-30	0	0	0	0	0	0	0	0	0
HMR_6420	CoA[m] + S-(2-methylbutanoyl)-dihydrolipoamide[m] => 2-methylbutyryl-CoA[m] + dihydrolipoamide[m]	0	0	0	0	0	7.55196e-27	7.39557e-31	0	0	0	0	0	-6.16298e-33	0	0	0	0	0	0	0	0	0	0	0	0	0	0	0	0	0	0	0	0	0	0	0	0	3.15544e-30	7.88861e-30	0	0	0	0	0	0	0	0	0
HMR_6421	4-methyl-2-oxopentanoate[m] + lipoamide[m] => CO2[m] + S-(3-methylbutanoyl)-dihydrolipoamide[m]	0	0	0	0	0	0	0	0	0	0	0	0	0	0	0	0	0	0	0	0	0	0	0	0	0	0	0	0	0	0	0	0	0	0	0	0	0	0	0	0	0	0	0	0	0	0	0	0
HMR_6422	CoA[m] + S-(3-methylbutanoyl)-dihydrolipoamide[m] => dihydrolipoamide[m] + isovaleryl-CoA[m]	0	0	0	0	0	0	0	0	0	0	0	0	0	0	0	0	0	0	0	0	0	0	0	0	0	0	0	0	0	0	0	0	0	0	0	0	0	0	0	0	0	0	0	0	0	0	0	0
HMR_6923	AKG[c] + leucine[c] <=> 4-methyl-2-oxopentanoate[c] + glutamate[c]	0.319423	0.318635	0.363945	0.353746	0.315151	0.312104	0.397644	0.348383	0.239965	0.341134	0.291993	0.326177	0.352766	0.428642	0.206117	0.22284	0.358638	0.354663	0.344708	0.322089	0.248915	0.37028	0.208778	0.348687	0.264365	0.278287	0.370038	0.297481	0.347671	0.31735	0.351737	0.287888	0.292781	0.267776	0.207612	0.309541	0.294617	0.284631	0.343026	0.231786	0.1836	0.34988	0.211808	0.286325	0.233251	0.314001	0.301765	0.295429
HMR_3765	AKG[m] + leucine[m] <=> 4-methyl-2-oxopentanoate[m] + glutamate[m]	0	0	0	0	0	0	0	0	0	0	0	0	0	0	0	0	0	0	0	0	0	0	0	0	0	0	0	0	0	0	0	0	0	0	0	0	0	0	0	0	0	0	0	0	0	0	0	0
HMR_6924	4-methyl-2-oxopentanoate[c] + O2[c] => CO2[c] + beta-hydroxy-beta-methylbutyrate[c]	0	0	0	0	0	0	0	0	0	0	0	0	0	0	0	0	0	0	0	0	0	0	0	0	0	0	0	0	0	0	0	0	0	0	0	0	0	0	0	0	0	0	0	0	0	0	0	0
HMR_6925	4-methyl-2-oxopentanoate[c] + H+[c] + NADH[c] <=> NAD+[c] + alpha-hydroxyisocaproic acid[c]	0	0	0	0	0	0	0	0	0	0	0	0	0	0	0	0	0	0	0	0	0	0	0	0	0	0	0	0	0	0	0	0	0	0	0	0	0	0	0	0	0	0	0	0	0	0	0	0
HMR_6927	2-methylglutaconic acid[m] + CoA[m] <=> 2-methylglutaconyl-CoA[m] + H2O[m]	0	0	0	0	0	0	0	0	0	0	0	0	0	0	0	0	0	0	0	0	0	0	0	0	0	0	0	0	0	0	0	0	0	0	0	0	0	0	0	0	0	0	0	0	0	0	0	0
HMR_6926	2-methylglutaconyl-CoA[m] + ADP[m] + Pi[m] <=> ATP[m] + H+[m] + HCO3-[m] + tiglyl-CoA[m]	0	0	0	0	0	0	0	0	0	0	0	0	0	0	0	0	0	0	0	0	0	0	0	0	0	0	0	0	0	0	0	0	0	0	0	0	0	0	0	0	0	0	0	0	0	0	0	0
HMR_8088	2-methyl-3-oxopropanoate[m] + glutamate[m] <=> AKG[m] + L-3-amino-isobutanoate[m]	0	0	0	0	0	0	0	0	0	0	0	0	0	0	0	0	0	0	0	0	0	0	0	0	0	0	0	0	0	0	0	0	0	0	0	0	0	0	0	0	0	0	0	0	0	0	0	0
HMR_8787	methylmalonyl-CoA[m] => CO2[m] + propanoyl-CoA[m]	0	0	0	0	0	0	0	0	0	0	0	0	0	0	0	0	0	0	0	0	0	0	0	0	0	0	0	0	0	0	0	0	0	0	0	0	0	0	0	0	0	0	0	0	0	0	0	0
HMR_3743	CoA[m] + N-arachidonoylglycine[m] <=> arachidonyl-CoA[m] + glycine[m]	0	0	0	0	0	0	0	0	0	0	0	0	0	0	0	0	0	0	0	0	0	0	0	0	0	0	0	0	0	0	0	0	0	0	0	0	0	0	0	0	0	0	0	0	0	0	0	0
HMR_3940	O2[c] + phenylalanine[c] + tetrahydrobiopterin[c] => H2O[c] + dihydrobiopterin[c] + tyrosine[c]	0.232069	0.246798	0.263867	0.25894	0.227634	0.232442	0.295056	0.255412	0.175784	0.246614	0.213908	0.239485	0.264683	0.314271	0.151538	0.164545	0.261495	0.260186	0.2536	0.233667	0.183543	0.269939	0.154703	0.25198	0.191806	0.206702	0.269887	0.21569	0.252324	0.229233	0.261001	0.212777	0.213551	0.194556	0.153476	0.227602	0.216797	0.210448	0.248824	0.171499	0.13847	0.261107	0.156258	0.207087	0.173289	0.230636	0.222292	0.21704
HMR_4214	O2[c] + tryptophan[c] => L-formylkynurenine[c]	0.117916	0.132599	0.133814	0.132478	0.115037	0.120782	0.152814	0.130859	0.0899988	0.124728	0.109521	0.122865	0.138433	0.161021	0.0778426	0.0848547	0.133306	0.133385	0.130342	0.118568	0.0945317	0.13759	0.0800306	0.127397	0.097337	0.107154	0.137621	0.109389	0.128081	0.115849	0.135182	0.109817	0.108902	0.098862	0.0792278	0.116922	0.111451	0.108651	0.126243	0.0886013	0.0727522	0.135921	0.0805158	0.104783	0.0898519	0.118367	0.114385	0.111411
HMR_4216	H2O[c] + L-formylkynurenine[c] => formate[c] + kynurenine[c]	0	0	0	0	0	0	0	0	0	0	0	0	0	0	0	0	0	0	0	0	0	0	0	0	0	0	0	0	0	0	0	0	0	0	0	0	0	0	0	0	0	0	0	0	0	0	0	0
HMR_4218	H2O[c] + L-formylkynurenine[c] => alanine[c] + formylanthranilate[c]	0.117916	0.132599	0.133814	0.132478	0.115037	0.120782	0.152814	0.130859	0.0899988	0.124728	0.109521	0.122865	0.138433	0.161021	0.0778426	0.0848547	0.133306	0.133385	0.130342	0.118568	0.0945317	0.13759	0.0800306	0.127397	0.097337	0.107154	0.137621	0.109389	0.128081	0.115849	0.135182	0.109817	0.108902	0.098862	0.0792278	0.116922	0.111451	0.108651	0.126243	0.0886013	0.0727522	0.135921	0.0805158	0.104783	0.0898519	0.118367	0.114385	0.111411
HMR_4219	H2O[c] + formylanthranilate[c] => anthranilate[c] + formate[c]	0.117916	0.132599	0.133814	0.132478	0.115037	0.120782	0.152814	0.130859	0.0899988	0.124728	0.109521	0.122865	0.138433	0.161021	0.0778426	0.0848547	0.133306	0.133385	0.130342	0.118568	0.0945317	0.13759	0.0800306	0.127397	0.097337	0.107154	0.137621	0.109389	0.128081	0.115849	0.135182	0.109817	0.108902	0.098862	0.0792278	0.116922	0.111451	0.108651	0.126243	0.0886013	0.0727522	0.135921	0.0805158	0.104783	0.0898519	0.118367	0.114385	0.111411
HMR_4220	H+[c] + NADPH[c] + O2[c] + kynurenine[c] => 3-hydroxy-L-kynurenine[c] + H2O[c] + NADP+[c]	0	0	0	0	0	0	0	0	0	0	0	0	0	0	0	0	0	0	0	0	0	0	0	0	0	0	0	0	0	0	0	0	0	0	0	0	0	0	0	0	0	0	0	0	0	0	0	0
HMR_4222	AKG[c] + kynurenine[c] <=> 4-hydroxy-2-quinolinecarboxylic acid[c] + H2O[c] + glutamate[c]	0	0	0	0	0	0	0	0	0	0	0	0	0	0	0	0	0	0	0	0	0	0	0	0	0	0	0	0	0	0	0	0	0	0	0	0	0	0	0	0	0	0	0	0	0	0	0	0
HMR_4224	H2O[c] + kynurenine[c] => alanine[c] + anthranilate[c]	0	0	0	0	0	0	0	0	0	0	0	0	0	0	0	0	0	0	0	0	0	0	0	0	0	0	0	0	0	0	0	0	0	0	0	0	0	0	0	0	0	0	0	0	0	0	0	0
HMR_9866	anthranilate[c] + FADH2[c] + O2[c] <=> 3-hydroxyanthranilate[c] + FAD[c] + H2O[c]	0.117916	0.132599	0.133814	0.132478	0.115037	0.120782	0.152814	0.130859	0.0899988	0.124728	0.109521	0.122865	0.138433	0.161021	0.0778426	0.0848547	0.133306	0.133385	0.130342	0.118568	0.0945317	0.13759	0.0800306	0.127397	0.097337	0.107154	0.137621	0.109389	0.128081	0.115849	0.135182	0.109817	0.108902	0.098862	0.0792278	0.116922	0.111451	0.108651	0.126243	0.0886013	0.0727522	0.135921	0.0805158	0.104783	0.0898519	0.118367	0.114385	0.111411
HMR_4225	3-hydroxy-L-kynurenine[c] + H2O[c] => 3-hydroxyanthranilate[c] + alanine[c]	0	0	0	0	0	0	0	0	0	0	0	0	0	0	0	0	0	0	0	0	0	0	0	0	0	0	0	0	0	0	0	0	0	0	0	0	0	0	0	0	0	0	0	0	0	0	0	0
HMR_4227	2 3-hydroxyanthranilate[c] + 4 O2[c] => 2 H+[c] + 2 H2O2[c] + 2 O2-[c] + cinnavalininate[c]	0	0	0	0	0	0	0	0	0	0	0	0	0	0	0	0	0	0	0	0	0	0	0	0	0	0	0	0	0	0	0	0	0	0	0	0	0	0	0	0	0	0	0	0	0	0	0	0
HMR_4231	2-amino-3-carboxymuconate semialdehyde[c] => 2-aminomuconate semialdehyde[c] + CO2[c]	0.117916	0.132599	0.133814	0.132478	0.115037	0.120782	0.152814	0.130859	0.0899988	0.124728	0.109521	0.122865	0.138433	0.161021	0.0778426	0.0848547	0.133306	0.133385	0.130342	0.118568	0.0945317	0.13759	0.0800306	0.127397	0.097337	0.107154	0.137621	0.109389	0.128081	0.115849	0.135182	0.109817	0.108902	0.098862	0.0792278	0.116922	0.111451	0.108651	0.126243	0.0886013	0.0727522	0.135921	0.0805158	0.104783	0.0898519	0.118367	0.114385	0.111411
HMR_4232	2-aminomuconate semialdehyde[c] <=> H2O[c] + picolinic acid[c]	0	0	0	0	0	0	0	0	0	0	0	0	0	0	0	0	0	0	0	0	0	0	0	0	0	0	0	0	0	0	0	0	0	0	0	0	0	0	0	0	0	0	0	0	0	0	0	0
HMR_4233	2-aminomuconate semialdehyde[c] + H2O[c] + NAD+[c] => 2-aminomuconate[c] + H+[c] + NADH[c]	0.117916	0.132599	0.133814	0.132478	0.115037	0.120782	0.152814	0.130859	0.0899988	0.124728	0.109521	0.122865	0.138433	0.161021	0.0778426	0.0848547	0.133306	0.133385	0.130342	0.118568	0.0945317	0.13759	0.0800306	0.127397	0.097337	0.107154	0.137621	0.109389	0.128081	0.115849	0.135182	0.109817	0.108902	0.098862	0.0792278	0.116922	0.111451	0.108651	0.126243	0.0886013	0.0727522	0.135921	0.0805158	0.104783	0.0898519	0.118367	0.114385	0.111411
HMR_4235	2-aminomuconate[c] + H+[c] + H2O[c] + NADPH[c] => 2-oxoadipate[c] + NADP+[c] + NH3[c]	0.117916	0.132599	0.133814	0.132478	0.115037	0.120782	0.152814	0.130859	0.0899988	0.124728	0.109521	0.122865	0.138433	0.161021	0.0778426	0.0848547	0.133306	0.133385	0.130342	0.118568	0.0945317	0.13759	0.0800306	0.127397	0.097337	0.107154	0.137621	0.109389	0.128081	0.115849	0.135182	0.109817	0.108902	0.098862	0.0792278	0.116922	0.111451	0.108651	0.126243	0.0886013	0.0727522	0.135921	0.0805158	0.104783	0.0898519	0.118367	0.114385	0.111411
HMR_4242	glutaryl-CoA[m] + ubiquinone[m] => CO2[m] + crotonyl-CoA[m] + ubiquinol[m]	0.964613	1.07617	1.09498	1.08266	0.941802	0.984879	1.24666	1.06921	0.735418	1.02102	0.894944	1.00369	1.12777	1.31566	0.635777	0.692662	1.08999	1.08975	1.0645	0.970135	0.771799	1.12505	0.652988	1.04293	0.796405	0.874043	1.12523	0.895096	1.04792	0.948448	1.10281	0.896332	0.890398	0.808728	0.646634	0.954965	0.910182	0.886774	1.03296	0.723059	0.592292	1.10804	0.657319	0.857697	0.732884	0.966898	0.934016	0.910053
HMR_4243	FAD[m] + glutaryl-CoA[m] => CO2[m] + FADH2[m] + crotonyl-CoA[m]	0	0	0	0	0	0	0	0	0	0	0	0	0	0	0	0	0	0	0	0	0	0	0	0	0	0	0	0	0	0	0	0	0	0	0	0	0	0	0	0	0	0	0	0	0	0	0	0
HMR_4244	3-hydroxy-L-kynurenine[c] + AKG[c] => 4-(2-amino-3-hydroxyphenyl)-2,4-dioxobutanoate[c] + glutamate[c]	0	0	0	0	0	0	0	0	0	0	0	0	0	0	0	0	0	0	0	0	0	0	0	0	0	0	0	0	0	0	0	0	0	0	0	0	0	0	0	0	0	0	0	0	0	0	0	0
HMR_4245	4-(2-amino-3-hydroxyphenyl)-2,4-dioxobutanoate[c] => H2O[c] + xanthurenate[c]	0	0	0	0	0	0	0	0	0	0	0	0	0	0	0	0	0	0	0	0	0	0	0	0	0	0	0	0	0	0	0	0	0	0	0	0	0	0	0	0	0	0	0	0	0	0	0	0
HMR_4246	3-hydroxy-L-kynurenine[c] + AKG[c] => H2O[c] + glutamate[c] + xanthurenate[c]	0	0	0	0	0	0	0	0	0	0	0	0	0	0	0	0	0	0	0	0	0	0	0	0	0	0	0	0	0	0	0	0	0	0	0	0	0	0	0	0	0	0	0	0	0	0	0	0
HMR_4248	oxo-xanthurenate[c] <=> xanthurenate[c]	0	0	0	0	0	0	0	0	0	0	0	0	0	0	0	0	0	0	0	0	0	0	0	0	0	0	0	0	0	0	0	0	0	0	0	0	0	0	0	0	0	0	0	0	0	0	0	0
HMR_6707	tryptophan[c] => CO2[c] + tryptamine[c]	0	0	0	0	0	0	0	0	0	0	0	0	0	0	0	0	0	0	0	0	0	0	0	0	0	0	0	0	0	0	0	0	0	0	0	0	0	0	0	0	0	0	0	0	0	0	0	0
HMR_6708	1-(1,2,3,4,5-pentahydroxypent-1-yl)-1,2,3,4-tetrahydro-beta-carboline-3-carboxylate[c] + H2O[c] <=> mannose[c] + tryptophan[c]	0	0	0	0	0	0	0	0	0	0	0	0	0	0	0	0	0	0	0	0	0	0	0	0	0	0	0	0	0	0	0	0	0	0	0	0	0	0	0	0	0	0	0	0	0	0	0	0
HMR_6709	2 H+[c] + H2O[c] + beta-carboline[c] <=> tryptophan[c]	0	0	0	0	0	0	0	0	0	0	0	0	0	0	0	0	0	0	0	0	0	0	0	0	0	0	0	0	0	0	0	0	0	0	0	0	0	0	0	0	0	0	0	0	0	0	0	0
HMR_6710	SAM[c] + beta-carboline[c] => SAH[c] + harman[c]	0	0	0	0	0	0	0	0	0	0	0	0	0	0	0	0	0	0	0	0	0	0	0	0	0	0	0	0	0	0	0	0	0	0	0	0	0	0	0	0	0	0	0	0	0	0	0	0
HMR_6711	SAM[c] + tryptamine[c] => N-methyltryptamine[c] + SAH[c]	0	0	0	0	0	0	0	0	0	0	0	0	0	0	0	0	0	0	0	0	0	0	0	0	0	0	0	0	0	0	0	0	0	0	0	0	0	0	0	0	0	0	0	0	0	0	0	0
HMR_6712	1,2,3,4-tetrahydro-beta-carboline[c] + H2O[c] <=> formaldehyde[c] + tryptamine[c]	0	0	0	0	0	0	0	0	0	0	0	0	0	0	0	0	0	0	0	0	0	0	0	0	0	0	0	0	0	0	0	0	0	0	0	0	0	0	0	0	0	0	0	0	0	0	0	0
HMR_6713	H2O[c] + O2[c] + tryptamine[c] => H2O2[c] + NH3[c] + indole-3-acetaldehyde[c]	0	0	0	0	0	0	0	0	0	0	0	0	0	0	0	0	0	0	0	0	0	0	0	0	0	0	0	0	0	0	0	0	0	0	0	0	0	0	0	0	0	0	0	0	0	0	0	0
HMR_6714	H2O[c] + NAD+[c] + indole-3-acetaldehyde[c] => H+[c] + NADH[c] + indoleacetate[c]	0	0	0	0	0	0	0	0	0	0	0	0	0	0	0	0	0	0	0	0	0	0	0	0	0	0	0	0	0	0	0	0	0	0	0	0	0	0	0	0	0	0	0	0	0	0	0	0
HMR_6715	SAM[c] + indoleacetate[c] => SAH[c] + methyl-indole-3-acetate[c]	0	0	0	0	0	0	0	0	0	0	0	0	0	0	0	0	0	0	0	0	0	0	0	0	0	0	0	0	0	0	0	0	0	0	0	0	0	0	0	0	0	0	0	0	0	0	0	0
HMR_6716	5-hydroxy-L-tryptophan[c] + O2[c] => 5-hydroxy-N-formylkynurenine[c]	0	0	0	0	0	0	0	0	0	0	0	0	0	0	0	0	0	0	0	0	0	0	0	0	0	0	0	0	0	0	0	0	0	0	0	0	0	0	0	0	0	0	0	0	0	0	0	0
HMR_6717	5-hydroxy-N-formylkynurenine[c] + H2O[c] => 5-hydroxykynurenine[c] + formate[c]	0	0	0	0	0	0	0	0	0	0	0	0	0	0	0	0	0	0	0	0	0	0	0	0	0	0	0	0	0	0	0	0	0	0	0	0	0	0	0	0	0	0	0	0	0	0	0	0
HMR_6718	5-hydroxykynurenine[c] => 5-hydroxykynurenamine[c] + CO2[c]	0	0	0	0	0	0	0	0	0	0	0	0	0	0	0	0	0	0	0	0	0	0	0	0	0	0	0	0	0	0	0	0	0	0	0	0	0	0	0	0	0	0	0	0	0	0	0	0
HMR_6719	5-hydroxykynurenamine[c] + O2[c] => 4,6-dihydroxyquinoline[c] + H2O2[c] + NH3[c]	0	0	0	0	0	0	0	0	0	0	0	0	0	0	0	0	0	0	0	0	0	0	0	0	0	0	0	0	0	0	0	0	0	0	0	0	0	0	0	0	0	0	0	0	0	0	0	0
HMR_6720	2 H+[c] + UDP-glucuronate[c] + kynurenine[c] => 3-hydroxykynurenine-O-beta-D-glucoside[c] + UDP[c]	0	0	0	0	0	0	0	0	0	0	0	0	0	0	0	0	0	0	0	0	0	0	0	0	0	0	0	0	0	0	0	0	0	0	0	0	0	0	0	0	0	0	0	0	0	0	0	0
HMR_6721	3-hydroxykynurenine-O-beta-D-glucoside[c] + H+[c] + NADH[c] => 4-(2-amino-3-hydroxyphenyl)-4-oxobutanoic acid-O-glucoside[c] + NAD+[c] + NH3[c]	0	0	0	0	0	0	0	0	0	0	0	0	0	0	0	0	0	0	0	0	0	0	0	0	0	0	0	0	0	0	0	0	0	0	0	0	0	0	0	0	0	0	0	0	0	0	0	0
HMR_6722	3-hydroxykynurenine-O-beta-D-glucoside[c] + AKG[c] <=> H2O[c] + glutamate[c] + xanthurenate-8-O-beta-D-glucoside[c]	0	0	0	0	0	0	0	0	0	0	0	0	0	0	0	0	0	0	0	0	0	0	0	0	0	0	0	0	0	0	0	0	0	0	0	0	0	0	0	0	0	0	0	0	0	0	0	0
HMR_6723	3-hydroxykynurenine-O-beta-D-glucoside[c] + GSH[c] => H2O[c] + glutathionyl-3-hydroxykynurenine glucoside[c]	0	0	0	0	0	0	0	0	0	0	0	0	0	0	0	0	0	0	0	0	0	0	0	0	0	0	0	0	0	0	0	0	0	0	0	0	0	0	0	0	0	0	0	0	0	0	0	0
HMR_6725	AKG[c] + phenylalanine[c] <=> glutamate[c] + phenylpyruvate[c]	0	0	0	0	0	0	0	0	0	0	0	0	0	0	0	0	0	0	0	0	0	0	0	0	0	0	0	0	0	0	0	0	0	0	0	0	0	0	0	0	0	0	0	0	0	0	0	0
HMR_6726	O2[c] + phenylpyruvate[c] => 2-hydroxyphenylacetate[c] + CO2[c]	0	0	0	0	0	0	0	0	0	0	0	0	0	0	0	0	0	0	0	0	0	0	0	0	0	0	0	0	0	0	0	0	0	0	0	0	0	0	0	0	0	0	0	0	0	0	0	0
HMR_6727	phenylpyruvate[c] => 2-hydroxy-3-phenylpropenoate[c]	0	0	0	0	0	0	0	0	0	0	0	0	0	0	0	0	0	0	0	0	0	0	0	0	0	0	0	0	0	0	0	0	0	0	0	0	0	0	0	0	0	0	0	0	0	0	0	0
HMR_6728	O2[c] + tetrahydrobiopterin[c] + tyrosine[c] => H2O[c] + L-dopa[c] + dihydrobiopterin[c]	0	0	0	0	0	0	0	0	0	0	0	0	0	0	0	0	0	0	0	0	0	0	0	0	0	0	0	0	0	0	0	0	0	0	0	0	0	0	0	0	0	0	0	0	0	0	0	0
HMR_6729	2 H+[c] + O2[c] + tyrosine[c] => H2O[c] + L-dopa[c]	0	0	0	0	0	0	0	0	0	0	0	0	0	0	0	0	0	0	0	0	0	0	0	0	0	0	0	0	0	0	0	0	0	0	0	0	0	0	0	0	0	0	0	0	0	0	0	0
HMR_6730	L-dopa[c] + SAM[c] => 3-O-methyldopa[c] + SAH[c]	0	0	0	0	0	0	0	0	0	0	0	0	0	0	0	0	0	0	0	0	0	0	0	0	0	0	0	0	0	0	0	0	0	0	0	0	0	0	0	0	0	0	0	0	0	0	0	0
HMR_6731	L-dopa[c] => CO2[c] + dopamine[c]	4.93038e-32	0	0	0	0	9.7375e-31	0	0	0	0	0	0	0	0	0	-2.58494e-26	0	0	0	0	0	3.15544e-30	0	0	0	-3.15544e-30	0	0	0	3.15544e-30	0	0	1.18329e-30	0	-1.2326e-29	0	0	0	-3.78653e-29	0	0	3.15544e-30	0	0	0	-7.88861e-31	0	-3.15544e-30
HMR_6734	H2O[c] + salsolinol[c] <=> acetaldehyde[c] + dopamine[c]	0	0	0	0	0	0	0	0	0	0	0	0	0	0	0	0	0	0	0	0	0	0	0	0	0	0	0	0	0	0	0	0	0	0	0	0	0	0	0	0	0	0	0	0	0	0	0	0
HMR_6735	SAM[c] + salsolinol[c] => SAH[c] + salsoline[c]	0	0	0	0	0	0	0	0	0	0	0	0	0	0	0	0	0	0	0	0	0	0	0	0	0	0	0	0	0	0	0	0	0	0	0	0	0	0	0	0	0	0	0	0	0	0	0	0
HMR_6736	SAM[c] + salsolinol[c] => N-methylsalsolinol[c] + SAH[c]	0	0	0	0	0	0	0	0	0	0	0	0	0	0	0	0	0	0	0	0	0	0	0	0	0	0	0	0	0	0	0	0	0	0	0	0	0	0	0	0	0	0	0	0	0	0	0	0
HMR_6737	SAM[c] + salsolinol[c] => (R)-1,2-dimethyl-5,6-dihydroxy-tetrahydroisoquinoline[c] + SAH[c]	0	0	0	0	0	0	0	0	0	0	0	0	0	0	0	0	0	0	0	0	0	0	0	0	0	0	0	0	0	0	0	0	0	0	0	0	0	0	0	0	0	0	0	0	0	0	0	0
HMR_6738	H2O[c] + salsolinol-1-carboxylate[c] <=> dopamine[c] + pyruvate[c]	0	0	0	0	0	0	0	0	0	0	0	0	0	0	0	0	0	0	0	0	0	0	0	0	0	0	0	0	0	0	0	0	0	0	0	0	0	0	0	0	0	0	0	0	0	0	0	0
HMR_6739	SAM[c] + salsolinol-1-carboxylate[c] => SAH[c] + salsoline-1-carboxylate[c]	0	0	0	0	0	0	0	0	0	0	0	0	0	0	0	0	0	0	0	0	0	0	0	0	0	0	0	0	0	0	0	0	0	0	0	0	0	0	0	0	0	0	0	0	0	0	0	0
HMR_6740	salsolinol-1-carboxylate[c] => 1,2-dehydrosalsolinol[c] + CO2[c] + 2 H+[c]	0	0	0	0	0	0	0	0	0	0	0	0	0	0	0	0	0	0	0	0	0	0	0	0	0	0	0	0	0	0	0	0	0	0	0	0	0	0	0	0	0	0	0	0	0	0	0	0
HMR_6741	O2[c] + ascorbate[c] + dopamine[c] => H2O[c] + dehydroascorbic acid[c] + noradrenaline[c]	4.93038e-32	0	0	0	0	9.98402e-31	0	0	0	0	0	0	0	0	0	-2.58494e-26	0	0	0	0	0	0	0	0	0	-3.64848e-30	0	0	0	3.15544e-30	0	0	1.18945e-30	0	0	0	0	0	-3.32801e-30	0	0	3.15544e-30	0	0	0	-7.88861e-31	0	-3.15544e-30
HMR_6742	4,6,7-trihydroxy-1,2,3,4-tetrahydroisoquinoline[c] + H2O[c] <=> formaldehyde[c] + noradrenaline[c]	0	0	0	0	0	0	0	0	0	0	0	0	0	0	0	0	0	0	0	0	0	0	0	0	0	0	0	0	0	0	0	0	0	0	0	0	0	0	0	0	0	0	0	0	0	0	0	0
HMR_6743	SAM[c] + noradrenaline[c] => SAH[c] + adrenaline[c]	-2.46519e-32	0	0	0	0	0	2.8399e-29	0	0	0	0	0	0	0	0	0	3.25405e-30	0	0	0	0	0	0	-1.2326e-32	0	3.78653e-29	0	0	0	0	0	0	0	0	0	0	0	0	0	0	0	0	0	0	0	0	0	-3.15544e-30
HMR_6744	H2O[c] + N-methyl-4,6,7-trihydroxy-1,2,3,4-tetrahydroisoquinoline[c] <=> adrenaline[c] + formaldehyde[c]	0	0	0	0	0	0	0	0	0	0	0	0	0	0	0	0	0	0	0	0	0	0	0	0	0	0	0	0	0	0	0	0	0	0	0	0	0	0	0	0	0	0	0	0	0	0	0	0
HMR_6745	H2O[c] + O2[c] + adrenaline[c] => 3,4-dihydroxymandelaldehyde[c] + H2O2[c] + methylamine[c]	-2.15704e-32	0	0	0	0	0	0	0	0	0	0	0	0	0	0	0	-1.57772e-30	0	0	0	0	0	0	0	0	0	0	0	-1.2326e-32	0	0	0	0	0	0	0	0	0	0	0	0	0	0	0	0	0	0	-4.73317e-30
HMR_6746	SAM[c] + adrenaline[c] => L-metanephrine[c] + SAH[c]	0	0	0	0	0	0	2.8399e-29	0	0	0	0	0	0	0	0	0	4.85642e-30	0	0	0	0	0	0	0	0	3.78653e-29	0	0	0	0	0	0	0	0	0	0	0	0	0	0	0	0	0	0	0	0	0	8.87469e-31
HMR_6747	H2O[c] + L-metanephrine[c] + O2[c] => 3-methoxy-4-hydroxyphenylglycolaldehyde[c] + H2O2[c] + methylamine[c]	0	0	0	0	0	0	2.8399e-29	0	0	0	0	0	0	0	0	0	4.85642e-30	0	0	0	0	0	0	0	0	3.78653e-29	0	0	0	0	0	0	0	0	0	0	0	0	0	0	0	0	0	0	0	0	0	8.87469e-31
HMR_6748	3-methoxy-4-hydroxyphenylglycolaldehyde[c] + H2O[c] + NAD+[c] => H+[c] + NADH[c] + vanillylmandelate[c]	0	0	0	0	0	0	0	0	0	0	0	0	0	0	0	0	0	0	0	0	0	0	0	0	0	0	0	0	0	0	0	0	0	0	0	0	0	0	0	0	0	0	0	0	0	0	0	0
HMR_6749	3-methoxy-4-hydroxyphenylglycolaldehyde[c] + H2O[c] + NADP+[c] <=> H+[c] + NADPH[c] + vanillylmandelate[c]	0	0	0	0	0	0	0	0	0	0	0	0	0	0	0	0	0	0	0	0	0	0	0	0	0	0	0	0	0	0	0	0	0	0	0	0	0	0	-2.52435e-29	0	0	0	0	0	0	0	0	0
HMR_6750	SAM[c] + noradrenaline[c] => SAH[c] + normetanephrine[c]	0	0	0	0	0	0	-2.8399e-29	0	0	0	0	0	0	0	0	3.30927e-28	0	0	0	0	0	0	0	0	0	-3.78653e-29	0	0	0	0	0	0	0	0	0	0	0	0	-3.32801e-30	0	0	0	0	0	0	0	0	0
HMR_6751	H2O[c] + O2[c] + normetanephrine[c] => 3-methoxy-4-hydroxyphenylglycolaldehyde[c] + H2O2[c] + NH3[c]	0	0	0	0	0	0	-2.8399e-29	0	0	0	0	0	0	0	0	3.30927e-28	0	0	0	0	0	0	0	0	0	-3.78653e-29	0	0	0	0	0	0	0	0	0	0	0	0	-3.32801e-30	0	0	0	0	0	0	0	0	0
HMR_6752	H2O[c] + O2[c] + noradrenaline[c] => 3,4-dihydroxymandelaldehyde[c] + H2O2[c] + NH3[c]	2.46519e-32	0	0	0	0	0	0	0	0	0	0	0	0	0	0	0	1.57772e-30	0	0	0	0	0	0	0	-7.39557e-32	5.91646e-31	0	0	0	0	0	0	0	0	0	0	0	0	9.52883e-44	0	0	0	0	0	0	0	0	1.77494e-30
HMR_6753	3,4-dihydroxymandelaldehyde[c] + H2O[c] + NAD+[c] => 3,4-dihydroxymandelate[c] + H+[c] + NADH[c]	0	0	0	0	0	0	0	0	0	0	0	0	0	0	0	0	0	0	0	0	0	0	0	0	0	0	0	0	0	0	0	0	0	0	0	0	0	0	0	0	0	0	0	0	0	0	0	0
HMR_6754	3,4-dihydroxymandelaldehyde[c] + H2O[c] + NADP+[c] <=> 3,4-dihydroxymandelate[c] + H+[c] + NADPH[c]	0	0	0	0	0	0	0	0	0	0	0	0	0	0	0	0	0	0	0	0	0	0	0	0	0	0	0	0	0	0	0	0	0	0	0	0	0	0	9.52883e-44	0	0	0	0	0	0	0	0	0
HMR_6755	3,4-dihydroxymandelate[c] + SAM[c] <=> SAH[c] + vanillylmandelate[c]	0	0	0	0	0	0	0	0	0	0	0	0	0	0	0	0	0	0	0	0	0	0	0	0	0	0	0	0	0	0	0	0	0	0	0	0	0	0	0	0	0	0	0	0	0	0	0	0
HMR_6756	3,4-dihydroxymandelaldehyde[c] + H+[c] + NADH[c] <=> 3,4-dihydroxyphenylethyleneglycol[c] + NAD+[c]	0	0	0	0	0	0	0	0	0	0	0	0	0	0	0	0	0	0	0	0	0	0	0	0	0	0	0	0	0	0	0	0	0	0	0	0	0	0	0	0	0	0	0	0	0	0	0	0
HMR_6757	3,4-dihydroxyphenylethyleneglycol[c] + SAM[c] => 3-methoxy-4-hydroxyphenylethyleneglycol[c] + SAH[c]	0	0	0	0	0	0	0	0	0	0	0	0	0	0	0	0	0	0	0	0	0	0	0	0	0	0	0	0	0	0	0	0	0	0	0	0	0	0	0	0	0	0	0	0	0	0	0	0
HMR_6758	H2O[c] + O2[c] + dopamine[c] => 3,4-dihydroxyphenylacetaldehyde[c] + H2O2[c] + NH3[c]	0	0	-2.46519e-32	0	0	0	0	0	0	0	0	0	0	0	0	0	0	0	0	0	0	1.57772e-30	0	0	0	0	0	0	0	0	0	0	0	0	0	0	0	0	-2.52435e-29	0	0	1.01073e-30	0	0	0	0	0	9.86076e-31
HMR_6759	3,4-dihydroxyphenylacetaldehyde[c] + dopamine[c] <=> H2O[c] + norlaudanosoline[c]	0	0	0	0	0	0	0	0	0	0	0	0	0	0	0	0	0	0	0	0	0	0	0	0	0	0	0	0	0	0	0	0	0	0	0	0	0	0	0	0	0	0	0	0	0	0	0	0
HMR_6760	3,4-dihydroxyphenylacetaldehyde[c] + H2O[c] + NAD+[c] => 3,4-dihydroxyphenylacetate[c] + H+[c] + NADH[c]	0	0	0	0	0	0	0	0	0	0	0	0	0	0	0	0	0	0	0	0	0	0	0	0	0	0	0	0	0	0	0	0	0	0	0	0	0	0	0	0	0	0	0	0	0	0	0	0
HMR_6761	3,4-dihydroxyphenylacetaldehyde[c] + H2O[c] + NADP+[c] <=> 3,4-dihydroxyphenylacetate[c] + H+[c] + NADPH[c]	0	0	-2.46519e-32	0	0	0	0	0	0	0	0	0	0	0	0	0	2.36658e-30	0	0	0	0	1.57772e-30	0	0	0	0	0	0	0	0	0	0	0	0	0	0	0	0	0	0	0	1.01073e-30	0	0	0	0	0	9.86076e-31
HMR_6762	3,4-dihydroxyphenylacetate[c] + SAM[c] => SAH[c] + homovanillate[c]	0	0	0	0	0	0	0	0	0	0	0	0	0	0	0	0	0	0	0	0	0	1.57772e-30	0	0	0	0	0	0	0	0	0	0	0	0	0	0	0	0	0	0	0	1.01073e-30	0	0	0	0	0	1.04462e-30
HMR_6763	SAM[c] + dopamine[c] => 3-methoxytyramine[c] + SAH[c]	0	0	0	0	0	0	0	0	0	0	0	0	0	0	0	0	0	0	0	0	0	0	0	0	0	0	0	0	0	0	0	0	0	0	0	0	0	0	0	0	0	0	0	0	0	0	0	0
HMR_6764	3-methoxytyramine[c] + H2O[c] + O2[c] => 3-methoxy-4-hydroxyphenylacetaldehyde[c] + H2O2[c] + NH3[c]	0	0	0	0	0	0	0	0	0	0	0	0	0	0	0	0	0	0	0	0	0	0	0	0	0	0	0	0	0	0	0	0	0	0	0	0	0	0	0	0	0	0	0	0	0	0	0	0
HMR_6765	3-methoxytyramine[c] + acetaldehyde[c] <=> H2O[c] + N-methylsalsolinol[c]	0	0	0	0	0	0	0	0	0	0	0	0	0	0	0	0	0	0	0	0	0	0	0	0	0	0	0	0	0	0	0	0	0	0	0	0	0	0	0	0	0	0	0	0	0	0	0	0
HMR_6766	3-methoxy-4-hydroxyphenylacetaldehyde[c] + H2O[c] + NAD+[c] => H+[c] + NADH[c] + homovanillate[c]	0	0	0	0	0	0	0	0	0	0	0	0	0	0	0	0	0	0	0	0	0	0	0	0	0	0	0	0	0	0	0	0	0	0	0	0	0	0	0	0	0	0	0	0	0	0	0	0
HMR_6767	3-methoxy-4-hydroxyphenylacetaldehyde[c] + H2O[c] + NADP+[c] <=> H+[c] + NADPH[c] + homovanillate[c]	0	0	0	0	0	0	0	0	0	0	0	0	0	0	0	0	0	0	0	0	0	0	0	0	0	0	0	0	0	0	0	0	0	0	0	0	0	0	0	0	0	0	0	0	0	0	0	0
HMR_6768	AKG[c] + tyrosine[c] => 4-hydroxyphenylpyruvate[c] + glutamate[c]	0	0	0	0	0	0	0	0	0	0	0	0	0	0	0	0	0	0	0	0	0	0	0	0	0	0	0	0	0	0	0	0	0	0	0	0	0	0	0	0	0	0	0	0	0	0	0	0
HMR_6770	H2O[c] + O2[c] + tyrosine[c] => 4-hydroxyphenylpyruvate[c] + H2O2[c] + NH3[c]	0.53597	0.572552	0.599566	0.590809	0.526457	0.539324	0.665257	0.583894	0.42362	0.564612	0.500315	0.55201	0.605296	0.702325	0.375095	0.401605	0.595481	0.593577	0.580648	0.539022	0.439773	0.61243	0.382015	0.57533	0.455009	0.487107	0.61238	0.502884	0.576517	0.529667	0.596561	0.498892	0.499172	0.460655	0.379376	0.528242	0.506565	0.494233	0.569431	0.415775	0.350365	0.597439	0.384839	0.485381	0.4197	0.53424	0.517738	0.506895
HMR_6771	4-hydroxyphenylpyruvate[c] => 2-hydroxy-3-(4-hydroxyphenyl)propenoate[c]	0	0	0	0	0	0	0	0	0	0	0	0	0	0	0	0	0	0	0	0	0	0	0	0	0	0	0	0	0	0	0	0	0	0	0	0	0	0	0	0	0	0	0	0	0	0	0	0
HMR_6772	4-hydroxyphenylpyruvate[c] + O2[c] => CO2[c] + homogentisate[c]	0.53597	0.572552	0.599566	0.590809	0.526457	0.539324	0.665257	0.583894	0.42362	0.564612	0.500315	0.55201	0.605296	0.702325	0.375095	0.401605	0.595481	0.593577	0.580648	0.539022	0.439773	0.61243	0.382015	0.57533	0.455009	0.487107	0.61238	0.502884	0.576517	0.529667	0.596561	0.498892	0.499172	0.460655	0.379376	0.528242	0.506565	0.494233	0.569431	0.415775	0.350365	0.597439	0.384839	0.485381	0.4197	0.53424	0.517738	0.506895
HMR_6774	O2[c] + homogentisate[c] => 4-maleylacetoacetate[c]	0.53597	0.572552	0.599566	0.590809	0.526457	0.539324	0.665257	0.583894	0.42362	0.564612	0.500315	0.55201	0.605296	0.702325	0.375095	0.401605	0.595481	0.593577	0.580648	0.539022	0.439773	0.61243	0.382015	0.57533	0.455009	0.487107	0.61238	0.502884	0.576517	0.529667	0.596561	0.498892	0.499172	0.460655	0.379376	0.528242	0.506565	0.494233	0.569431	0.415775	0.350365	0.597439	0.384839	0.485381	0.4197	0.53424	0.517738	0.506895
HMR_6776	4-maleylacetoacetate[c] => fumarylacetoacetate[c]	0.53597	0.572552	0.599566	0.590809	0.526457	0.539324	0.665257	0.583894	0.42362	0.564612	0.500315	0.55201	0.605296	0.702325	0.375095	0.401605	0.595481	0.593577	0.580648	0.539022	0.439773	0.61243	0.382015	0.57533	0.455009	0.487107	0.61238	0.502884	0.576517	0.529667	0.596561	0.498892	0.499172	0.460655	0.379376	0.528242	0.506565	0.494233	0.569431	0.415775	0.350365	0.597439	0.384839	0.485381	0.4197	0.53424	0.517738	0.506895
HMR_6778	H2O[c] + fumarylacetoacetate[c] => acetoacetate[c] + fumarate[c]	0.53597	0.572552	0.599566	0.590809	0.526457	0.539324	0.665257	0.583894	0.42362	0.564612	0.500315	0.55201	0.605296	0.702325	0.375095	0.401605	0.595481	0.593577	0.580648	0.539022	0.439773	0.61243	0.382015	0.57533	0.455009	0.487107	0.61238	0.502884	0.576517	0.529667	0.596561	0.498892	0.499172	0.460655	0.379376	0.528242	0.506565	0.494233	0.569431	0.415775	0.350365	0.597439	0.384839	0.485381	0.4197	0.53424	0.517738	0.506895
HMR_6782	4-hydroxyphenylpyruvate[c] + H+[c] + NADH[c] => 4-hydroxyphenyllactate[c] + NAD+[c]	1.2326e-32	3.79614e-18	0	0	1.06023e-27	0	0	0	0	-4.2405e-16	0	8.97038e-15	0	-1.57772e-30	-2.09042e-16	0	0	0	0	0	-9.86076e-32	1.1523e-17	2.15162e-28	0	2.52435e-29	2.26669e-16	0	-6.52028e-17	0	-2.63775e-30	-3.92262e-17	0	-3.9443e-30	0	0	3.13555e-19	0	0	0	0	2.41493e-14	0	0	-6.78155e-14	0	-3.8275e-16	-4.74686e-17	0
HMR_6783	4-hydroxyphenyllactate[c] + H2O[c] => 4-coumarate[c] + 4 H+[c]	1.2326e-32	3.79614e-18	0	0	1.06023e-27	0	0	0	0	-4.2405e-16	0	8.97038e-15	0	-1.57772e-30	-2.09042e-16	0	0	0	0	0	-9.86076e-32	1.1523e-17	2.15162e-28	0	2.52435e-29	2.26669e-16	0	-6.52028e-17	0	-2.63775e-30	-3.92262e-17	0	-3.9443e-30	0	0	3.13555e-19	0	0	0	0	2.41493e-14	0	0	-6.78155e-14	0	-3.8275e-16	-4.74686e-17	0
HMR_6784	4-coumarate[c] + ATP[c] + CoA[c] => 4-coumaroyl-CoA[c] + AMP[c] + PPi[c]	1.2326e-32	3.79614e-18	0	0	1.06023e-27	0	0	0	0	-4.2405e-16	0	8.97038e-15	0	-1.57772e-30	-2.09042e-16	0	0	0	0	0	-9.86076e-32	1.1523e-17	2.15162e-28	0	2.52435e-29	2.26669e-16	0	-6.52028e-17	0	-2.63775e-30	-3.92262e-17	0	-3.9443e-30	0	0	3.13555e-19	0	0	0	0	2.41493e-14	0	0	-6.78155e-14	0	-3.8275e-16	-4.74686e-17	0
HMR_6785	4-coumaroyl-CoA[c] + CoA[c] + H2O[c] + NAD+[c] => 4-hydroxybenzoyl-CoA[c] + H+[c] + NADH[c] + acetyl-CoA[c]	1.2326e-32	3.79614e-18	0	0	1.06023e-27	0	0	0	0	-4.2405e-16	0	8.97038e-15	0	-1.57772e-30	-2.09042e-16	0	0	0	0	0	-9.86076e-32	1.1523e-17	2.15162e-28	0	2.52435e-29	2.26669e-16	0	-6.52028e-17	0	-2.63775e-30	-3.92262e-17	0	-3.9443e-30	0	0	3.13555e-19	0	0	0	0	2.41493e-14	0	0	-6.78155e-14	0	-3.8275e-16	-4.74686e-17	0
HMR_6786	4-hydroxybenzoyl-CoA[c] + H2O[c] => 4-hydroxybenzoate[c] + CoA[c]	1.2326e-32	3.79614e-18	0	0	1.06023e-27	0	0	0	0	-4.2405e-16	0	8.97038e-15	0	-1.57772e-30	-2.09042e-16	0	0	0	0	0	-9.86076e-32	1.1523e-17	2.15162e-28	0	2.52435e-29	2.26669e-16	0	-6.52028e-17	0	-2.63775e-30	-3.92262e-17	0	-3.9443e-30	0	0	3.13555e-19	0	0	0	0	2.41493e-14	0	0	-6.78155e-14	0	-3.8275e-16	-4.74686e-17	0
HMR_6787	tyrosine[c] => CO2[c] + tyramine[c]	0	0	0	0	0	0	0	0	0	0	0	0	0	0	0	0	0	0	0	0	0	0	0	0	0	0	0	0	0	0	0	0	0	0	0	0	0	0	0	0	0	0	0	0	0	0	0	0
HMR_6788	SAM[c] + tyramine[c] => N-methyltyramine[c] + SAH[c]	0	0	0	0	0	0	0	0	0	0	0	0	0	0	0	0	0	0	0	0	0	0	0	0	0	0	0	0	0	0	0	0	0	0	0	0	0	0	0	0	0	0	0	0	0	0	0	0
HMR_6789	H2O[c] + O2[c] + tyramine[c] => 4-hydroxyphenylacetaldehyde[c] + H2O2[c] + NH3[c]	0	0	0	0	0	0	0	0	0	0	0	0	0	0	0	0	0	0	0	0	0	0	0	0	0	0	0	0	0	0	0	0	0	0	0	0	0	0	0	0	0	0	0	0	0	0	0	0
HMR_6790	4-hydroxyphenylacetaldehyde[c] + H2O[c] + NAD+[c] => 4-hydroxyphenylacetate[c] + H+[c] + NADH[c]	0	0	0	0	0	0	0	0	0	0	0	0	0	0	0	0	0	0	0	0	0	0	0	0	0	0	0	0	0	0	0	0	0	0	0	0	0	0	0	0	0	0	0	0	0	0	0	0
HMR_6791	4-hydroxyphenylacetaldehyde[c] + H2O[c] + NADP+[c] <=> 4-hydroxyphenylacetate[c] + H+[c] + NADPH[c]	0	0	0	0	0	0	0	0	0	0	0	0	0	0	0	0	0	0	0	0	0	0	0	0	0	0	0	0	0	0	0	0	0	0	0	0	0	0	0	0	0	0	0	0	0	0	0	0
HMR_6792	4-hydroxy-3-nitrophenylacetate[c] + 2 H+[c] <=> 4-hydroxyphenylacetate[c] + nitrite[c]	0	0	0	0	0	0	0	0	0	0	0	0	0	0	0	0	0	0	0	0	0	0	0	0	0	0	0	0	0	0	0	0	0	0	0	0	0	0	0	0	0	0	0	0	0	0	0	0
HMR_6798	UDP-glucuronate[c] + triiodothyronine[c] => 3,5,3-triiodo-L-thyronine-beta-D-glucuronoside[c] + UDP[c]	0	0	0	0	0	0	0	0	0	0	0	0	0	0	0	0	0	0	0	0	0	0	0	0	0	0	0	0	0	0	0	0	0	0	0	0	0	0	0	0	0	0	0	0	0	0	0	0
HMR_6799	UDP-glucuronate[r] + triiodothyronine[r] => 3,5,3-triiodo-L-thyronine-beta-D-glucuronoside[r] + UDP[r]	0	0	0	0	0	0	0	0	0	0	0	0	0	0	0	0	0	0	0	0	0	0	0	0	0	0	0	0	0	0	0	0	0	0	0	0	0	0	0	0	0	0	0	0	0	0	0	0
HMR_6800	UDP-glucuronate[c] + thyroxine[c] => 3,5,3,5-tetraiodo-L-thyronine-beta-D-glucuronoside[c] + UDP[c]	0	0	0	0	0	0	0	0	0	0	0	0	0	0	0	0	0	0	0	0	0	0	0	0	0	0	0	0	0	0	0	0	0	0	0	0	0	0	0	0	0	0	0	0	0	0	0	0
HMR_6801	UDP-glucuronate[r] + thyroxine[r] => 3,5,3,5-tetraiodo-L-thyronine-beta-D-glucuronoside[r] + UDP[r]	0	0	0	0	0	0	0	0	0	0	0	0	0	0	0	0	0	0	0	0	0	0	0	0	0	0	0	0	0	0	0	0	0	0	0	0	0	0	0	0	0	0	0	0	0	0	0	0
HMR_6802	N-methyltyramine[c] + SAM[c] => SAH[c] + hordenine[c]	0	0	0	0	0	0	0	0	0	0	0	0	0	0	0	0	0	0	0	0	0	0	0	0	0	0	0	0	0	0	0	0	0	0	0	0	0	0	0	0	0	0	0	0	0	0	0	0
HMR_6803	O2[c] + hordenine[c] => H2O[c] + N,N-dimethyldopaminequinone[c]	0	0	0	0	0	0	0	0	0	0	0	0	0	0	0	0	0	0	0	0	0	0	0	0	0	0	0	0	0	0	0	0	0	0	0	0	0	0	0	0	0	0	0	0	0	0	0	0
HMR_6806	2 H+[c] + N,N-dimethylindoliumolate[c] <=> N,N-dimethyldopaminequinone[c]	0	0	0	0	0	0	0	0	0	0	0	0	0	0	0	0	0	0	0	0	0	0	0	0	0	0	0	0	0	0	0	0	0	0	0	0	0	0	0	0	0	0	0	0	0	0	0	0
HMR_6807	6,7-dihydroxy-1,2,3,4-tetrahydroisoquinoline[c] + H2O[c] <=> dopamine[c] + formaldehyde[c]	0	0	0	0	0	0	0	0	0	0	0	0	0	0	0	0	0	0	0	0	0	0	0	0	0	0	0	0	0	0	0	0	0	0	0	0	0	0	0	0	0	0	0	0	0	0	0	0
HMR_6808	H2O2[c] + dopamine[c] <=> 2 H2O[c] + dopamine-O-quinone[c]	0	0	0	0	0	0	0	0	0	0	0	0	0	0	0	0	0	0	0	0	0	0	0	0	0	0	0	0	0	0	0	0	0	0	0	0	0	0	0	0	0	0	0	0	0	0	0	0
HMR_6811	GSH[c] + dopamine-O-quinone[c] => 5-S-glutathionyl-dopamine[c]	0	0	0	0	0	0	0	0	0	0	0	0	0	0	0	0	0	0	0	0	0	0	0	0	0	0	0	0	0	0	0	0	0	0	0	0	0	0	0	0	0	0	0	0	0	0	0	0
HMR_6813	2 H+[c] + H2O[c] + dopaminochrome[c] <=> H2O2[c] + dopamine-O-quinone[c]	0	0	0	0	0	0	0	0	0	0	0	0	0	0	0	0	0	0	0	0	0	0	0	0	0	0	0	0	0	0	0	0	0	0	0	0	0	0	0	0	0	0	0	0	0	0	0	0
HMR_6814	NADPH[c] + dopaminochrome[c] => NADP+[c] + aminochrome-O-semiquinone[c]	0	0	0	0	0	0	0	0	0	0	0	0	0	0	0	0	0	0	0	0	0	0	0	0	0	0	0	0	0	0	0	0	0	0	0	0	0	0	0	0	0	0	0	0	0	0	0	0
HMR_6815	GSH[c] + dopaminochrome[c] => 5-S-glutathionyl-aminochrome reduced[c]	0	0	0	0	0	0	0	0	0	0	0	0	0	0	0	0	0	0	0	0	0	0	0	0	0	0	0	0	0	0	0	0	0	0	0	0	0	0	0	0	0	0	0	0	0	0	0	0
HMR_6817	H+[c] + NADPH[c] + dopaminochrome[c] => NADP+[c] + leukoaminochrome[c]	0	0	0	0	0	0	0	0	0	0	0	0	0	0	0	0	0	0	0	0	0	0	0	0	0	0	0	0	0	0	0	0	0	0	0	0	0	0	0	0	0	0	0	0	0	0	0	0
HMR_6818	adrenaline[c] => 4 H+[c] + adrenochrome[c]	0	0	0	0	0	0	0	0	0	0	0	0	0	0	0	0	0	0	0	0	0	0	0	0	0	0	0	0	0	0	0	0	0	0	0	0	0	0	0	0	0	0	0	0	0	0	0	0
HMR_6819	NADPH[c] + adrenochrome[c] => NADP+[c] + adrenochrome-O-semiquinone[c]	0	0	0	0	0	0	0	0	0	0	0	0	0	0	0	0	0	0	0	0	0	0	0	0	0	0	0	0	0	0	0	0	0	0	0	0	0	0	0	0	0	0	0	0	0	0	0	0
HMR_6820	GSH[c] + adrenochrome[c] => 5-S-glutathionyl-adrenochrome hydroquinone[c]	0	0	0	0	0	0	0	0	0	0	0	0	0	0	0	0	0	0	0	0	0	0	0	0	0	0	0	0	0	0	0	0	0	0	0	0	0	0	0	0	0	0	0	0	0	0	0	0
HMR_6822	noradrenaline[c] => 4 H+[c] + noradrenochrome[c]	0	0	0	0	0	0	0	0	0	0	0	0	0	0	0	0	0	0	0	0	0	0	0	0	0	0	0	0	0	0	0	0	0	0	0	0	0	0	0	0	0	0	0	0	0	0	0	0
HMR_6823	NADPH[c] + noradrenochrome[c] => NADP+[c] + noradrenochrome-O-semiquinone[c]	0	0	0	0	0	0	0	0	0	0	0	0	0	0	0	0	0	0	0	0	0	0	0	0	0	0	0	0	0	0	0	0	0	0	0	0	0	0	0	0	0	0	0	0	0	0	0	0
HMR_6824	GSH[c] + noradrenochrome[c] => 5-S-glutathionyl-noradrenochrome hydroquinone[c]	0	0	0	0	0	0	0	0	0	0	0	0	0	0	0	0	0	0	0	0	0	0	0	0	0	0	0	0	0	0	0	0	0	0	0	0	0	0	0	0	0	0	0	0	0	0	0	0
HMR_6826	NADPH[c] + triiodothyronine[c] => 3,3-diiodo-L-thyronine[c] + NADP+[c] + iodide[c]	0	0	0	0	0	0	0	0	0	0	0	0	0	0	0	0	0	0	0	0	0	0	0	0	0	0	0	0	0	0	0	0	0	0	0	0	0	0	0	0	0	0	0	0	0	0	0	0
HMR_6827	NADPH[r] + triiodothyronine[r] => 3,3-diiodo-L-thyronine[r] + NADP+[r] + iodide[r]	0	0	0	0	0	0	0	0	0	0	0	0	0	0	0	0	0	0	0	0	0	0	0	0	0	0	0	0	0	0	0	0	0	0	0	0	0	0	0	0	0	0	0	0	0	0	0	0
HMR_6828	3,3-diiodo-L-thyronine[c] + UDP-glucuronate[c] => 3,3-diiodo-L-thyronine-beta-D-glucuronoside[c] + UDP[c]	0	0	0	0	0	0	0	0	0	0	0	0	0	0	0	0	0	0	0	0	0	0	0	0	0	0	0	0	0	0	0	0	0	0	0	0	0	0	0	0	0	0	0	0	0	0	0	0
HMR_6829	3,3-diiodo-L-thyronine[c] + PAPS[c] => 3,3-diiodo-L-thyronine-4-O-sulfate[c] + PAP[c]	0	0	0	0	0	0	0	0	0	0	0	0	0	0	0	0	0	0	0	0	0	0	0	0	0	0	0	0	0	0	0	0	0	0	0	0	0	0	0	0	0	0	0	0	0	0	0	0
HMR_6830	3,3-diiodo-L-thyronine[r] + UDP-glucuronate[r] => 3,3-diiodo-L-thyronine-beta-D-glucuronoside[r] + UDP[r]	0	0	0	0	0	0	0	0	0	0	0	0	0	0	0	0	0	0	0	0	0	0	0	0	0	0	0	0	0	0	0	0	0	0	0	0	0	0	0	0	0	0	0	0	0	0	0	0
HMR_6831	3,3-diiodo-L-thyronine-4-O-sulfate[c] + H2O[c] => 3,3-diiodo-L-thyronine[c] + sulfate[c]	0	0	0	0	0	0	0	0	0	0	0	0	0	0	0	0	0	0	0	0	0	0	0	0	0	0	0	0	0	0	0	0	0	0	0	0	0	0	0	0	0	0	0	0	0	0	0	0
HMR_6834	NADPH[c] + reverse triiodthyronine[c] <=> 3,3-diiodo-L-thyronine[c] + NADP+[c] + iodide[c]	0	0	0	0	0	0	0	0	0	0	0	0	0	0	0	0	0	0	0	0	0	0	0	0	0	0	0	0	0	0	0	0	0	0	0	0	0	0	0	0	0	0	0	0	0	0	0	0
HMR_6835	NADPH[r] + reverse triiodthyronine[r] <=> 3,3-diiodo-L-thyronine[r] + NADP+[r] + iodide[r]	0	0	0	0	0	0	0	0	0	0	0	0	0	0	0	0	0	0	0	0	0	0	0	0	0	0	0	0	0	0	0	0	0	0	0	0	0	0	0	0	0	0	0	0	0	0	0	0
HMR_6836	UDP-glucuronate[c] + reverse triiodthyronine[c] => 3,3,5-triiodo-L-thyronine-beta-D-glucuronoside[c] + UDP[c]	0	0	0	0	0	0	0	0	0	0	0	0	0	0	0	0	0	0	0	0	0	0	0	0	0	0	0	0	0	0	0	0	0	0	0	0	0	0	0	0	0	0	0	0	0	0	0	0
HMR_6837	UDP-glucuronate[r] + reverse triiodthyronine[r] => 3,3,5-triiodo-L-thyronine-beta-D-glucuronoside[r] + UDP[r]	0	0	0	0	0	0	0	0	0	0	0	0	0	0	0	0	0	0	0	0	0	0	0	0	0	0	0	0	0	0	0	0	0	0	0	0	0	0	0	0	0	0	0	0	0	0	0	0
HMR_6838	PAPS[c] + reverse triiodthyronine[c] => 3,5,3-triiodothyronine-4-sulfate[c] + PAP[c]	0	0	0	0	0	0	0	0	0	0	0	0	0	0	0	0	0	0	0	0	0	0	0	0	0	0	0	0	0	0	0	0	0	0	0	0	0	0	0	0	0	0	0	0	0	0	0	0
HMR_6839	3,5,3-triiodothyronine-4-sulfate[c] + H2O[c] => reverse triiodthyronine[c] + sulfate[c]	0	0	0	0	0	0	0	0	0	0	0	0	0	0	0	0	0	0	0	0	0	0	0	0	0	0	0	0	0	0	0	0	0	0	0	0	0	0	0	0	0	0	0	0	0	0	0	0
HMR_6840	NADPH[c] + triiodothyronine[c] <=> 3,5-diiodo-L-thyronine[c] + NADP+[c] + iodide[c]	0	0	0	0	0	0	0	0	0	0	0	0	0	0	0	0	0	0	0	0	0	0	0	0	0	0	0	0	0	0	0	0	0	0	0	0	0	0	0	0	0	0	0	0	0	0	0	0
HMR_6841	NADPH[r] + triiodothyronine[r] <=> 3,5-diiodo-L-thyronine[r] + NADP+[r] + iodide[r]	0	0	0	0	0	0	0	0	0	0	0	0	0	0	0	0	0	0	0	0	0	0	0	0	0	0	0	0	0	0	0	0	0	0	0	0	0	0	0	0	0	0	0	0	0	0	0	0
HMR_6842	3,5-diiodo-L-thyronine[c] + UDP-glucuronate[c] => 3,5-diiodo-L-thyronine-beta-D-glucuronoside[c] + UDP[c]	0	0	0	0	0	0	0	0	0	0	0	0	0	0	0	0	0	0	0	0	0	0	0	0	0	0	0	0	0	0	0	0	0	0	0	0	0	0	0	0	0	0	0	0	0	0	0	0
HMR_6843	3,5-diiodo-L-thyronine[r] + UDP-glucuronate[r] => 3,5-diiodo-L-thyronine-beta-D-glucuronoside[r] + UDP[r]	0	0	0	0	0	0	0	0	0	0	0	0	0	0	0	0	0	0	0	0	0	0	0	0	0	0	0	0	0	0	0	0	0	0	0	0	0	0	0	0	0	0	0	0	0	0	0	0
HMR_6844	3,5-diiodo-L-thyronine[c] + PAPS[c] => 3,5-diiodo-L-thyronine-4-O-sulfate[c] + PAP[c]	0	0	0	0	0	0	0	0	0	0	0	0	0	0	0	0	0	0	0	0	0	0	0	0	0	0	0	0	0	0	0	0	0	0	0	0	0	0	0	0	0	0	0	0	0	0	0	0
HMR_6845	3,5-diiodo-L-thyronine-4-O-sulfate[c] + H2O[c] => 3,5-diiodo-L-thyronine[c] + sulfate[c]	0	0	0	0	0	0	0	0	0	0	0	0	0	0	0	0	0	0	0	0	0	0	0	0	0	0	0	0	0	0	0	0	0	0	0	0	0	0	0	0	0	0	0	0	0	0	0	0
HMR_6848	3,5-diiodo-L-thyronine[c] + NADPH[c] <=> 3-monoiodo-L-thyronine[c] + NADP+[c] + iodide[c]	0	0	0	0	0	0	0	0	0	0	0	0	0	0	0	0	0	0	0	0	0	0	0	0	0	0	0	0	0	0	0	0	0	0	0	0	0	0	0	0	0	0	0	0	0	0	0	0
HMR_6849	3,5-diiodo-L-thyronine[r] + NADPH[r] <=> 3-monoiodo-L-thyronine[r] + NADP+[r] + iodide[r]	0	0	0	0	0	0	0	0	0	0	0	0	0	0	0	0	0	0	0	0	0	0	0	0	0	0	0	0	0	0	0	0	0	0	0	0	0	0	0	0	0	0	0	0	0	0	0	0
HMR_6850	3-monoiodo-L-thyronine[c] + PAPS[c] => 3-monoiodo-L-thyronine-4-O-sulfate[c] + PAP[c]	0	0	0	0	0	0	0	0	0	0	0	0	0	0	0	0	0	0	0	0	0	0	0	0	0	0	0	0	0	0	0	0	0	0	0	0	0	0	0	0	0	0	0	0	0	0	0	0
HMR_6851	3-monoiodo-L-thyronine-4-O-sulfate[c] + H2O[c] => 3-monoiodo-L-thyronine[c] + sulfate[c]	0	0	0	0	0	0	0	0	0	0	0	0	0	0	0	0	0	0	0	0	0	0	0	0	0	0	0	0	0	0	0	0	0	0	0	0	0	0	0	0	0	0	0	0	0	0	0	0
HMR_6854	NADPH[c] + thyroxine[c] <=> NADP+[c] + iodide[c] + triiodothyronine[c]	0	0	0	0	0	0	0	0	0	0	0	1.2326e-32	0	0	0	0	0	0	0	0	0	0	0	0	0	0	0	0	0	0	0	0	0	0	0	0	0	0	0	0	0	0	0	0	0	0	0	0
HMR_6855	NADPH[r] + thyroxine[r] <=> NADP+[r] + iodide[r] + triiodothyronine[r]	0	0	0	0	0	0	0	0	0	0	0	0	0	0	0	0	0	0	0	0	0	0	0	0	0	0	0	0	0	0	0	0	0	0	0	0	0	0	0	0	0	0	0	0	0	0	0	0
HMR_6874	O2[c] + tyrosine[c] => H2O[c] + L-dopaquinone[c]	0	0	0	0	0	0	0	0	0	0	0	0	0	0	0	0	0	0	0	0	0	0	0	0	0	0	0	0	0	0	0	0	0	0	0	0	0	0	0	0	0	0	0	0	0	0	0	0
HMR_6875	2-carboxy-2,3-dihydro-5,6-dihydroxyindole[c] <=> L-dopaquinone[c]	0	0	0	0	0	0	0	0	0	0	0	0	0	0	0	0	0	0	0	0	0	0	0	0	0	0	0	0	0	0	0	0	0	0	0	0	0	0	0	0	0	0	0	0	0	0	0	0
HMR_6876	2-carboxy-2,3-dihydro-5,6-dihydroxyindole[c] + L-dopaquinone[c] <=> L-dopa[c] + L-dopachrome[c]	0	0	0	0	0	0	0	0	0	0	0	0	0	0	0	0	0	0	0	0	0	0	0	0	0	0	0	0	0	0	0	0	0	0	0	0	0	0	0	0	0	0	0	0	0	0	0	0
HMR_6877	5-S-cysteinyldopa[c] <=> L-dopaquinone[c] + cysteine[c]	0	0	0	0	0	0	0	0	0	0	0	0	0	0	0	0	0	0	0	0	0	0	0	0	0	0	0	0	0	0	0	0	0	0	0	0	0	0	0	0	0	0	0	0	0	0	0	0
HMR_6878	5-(S-L-cysteinyl)-dopaquinone[c] + L-dopa[c] <=> 5-S-cysteinyldopa[c] + L-dopaquinone[c]	0	0	0	0	0	0	0	0	0	0	0	0	0	0	0	0	0	0	0	0	0	0	0	0	0	0	0	0	0	0	0	0	0	0	0	0	0	0	0	0	0	0	0	0	0	0	0	0
HMR_6879	1,4-benzothiazine-O-quinonimine[c] + H2O[c] <=> 5-(S-L-cysteinyl)-dopaquinone[c]	0	0	0	0	0	0	0	0	0	0	0	0	0	0	0	0	0	0	0	0	0	0	0	0	0	0	0	0	0	0	0	0	0	0	0	0	0	0	0	0	0	0	0	0	0	0	0	0
HMR_6880	1,4-benzothiazine-O-quinonimine[c] + 5-S-cysteinyldopa[c] <=> 3,4-dihydro-1,4-benzothiazine-3-carboxylate[c] + 5-(S-L-cysteinyl)-dopaquinone[c]	0	0	0	0	0	0	0	0	0	0	0	0	0	0	0	0	0	0	0	0	0	0	0	0	0	0	0	0	0	0	0	0	0	0	0	0	0	0	0	0	0	0	0	0	0	0	0	0
HMR_6881	3,4-dihydro-1,4-benzothiazine-3-carboxylate[c] => CO2[c] + 2 H+[c] + benzothiazine[c]	0	0	0	0	0	0	0	0	0	0	0	0	0	0	0	0	0	0	0	0	0	0	0	0	0	0	0	0	0	0	0	0	0	0	0	0	0	0	0	0	0	0	0	0	0	0	0	0
HMR_6882	3,5-dihydroxy-3,4-dihydro-1,4-benzothiazine[c] <=> H2O[c] + benzothiazine[c]	0	0	0	0	0	0	0	0	0	0	0	0	0	0	0	0	0	0	0	0	0	0	0	0	0	0	0	0	0	0	0	0	0	0	0	0	0	0	0	0	0	0	0	0	0	0	0	0
HMR_6883	GSH[c] + L-dopaquinone[c] => 5-S-glutathionyl-L-dopa[c]	0	0	0	0	0	0	0	0	0	0	0	0	0	0	0	0	0	0	0	0	0	0	0	0	0	0	0	0	0	0	0	0	0	0	0	0	0	0	0	0	0	0	0	0	0	0	0	0
HMR_6885	L-dopachrome[c] + NADPH[c] => NADP+[c] + dopachrome-O-semiquinone[c]	0	0	0	0	0	0	0	0	0	0	0	0	0	0	0	0	0	0	0	0	0	0	0	0	0	0	0	0	0	0	0	0	0	0	0	0	0	0	0	0	0	0	0	0	0	0	0	0
HMR_6886	GSH[c] + L-dopachrome[c] => 5-S-glutathionyl-dopachrome hydroquinone[c]	0	0	0	0	0	0	0	0	0	0	0	0	0	0	0	0	0	0	0	0	0	0	0	0	0	0	0	0	0	0	0	0	0	0	0	0	0	0	0	0	0	0	0	0	0	0	0	0
HMR_6888	L-dopachrome[c] => 5,6-dihydroxyindole-2-carboxylate[c]	0	0	0	0	0	0	0	0	0	0	0	0	0	0	0	0	0	0	0	0	0	0	0	0	0	0	0	0	0	0	0	0	0	0	0	0	0	0	0	0	0	0	0	0	0	0	0	0
HMR_6889	5,6-dihydroxyindole-2-carboxylate[c] + O2[c] => 5,6-indolequinone-2-carboxylate[c] + H2O2[c]	0	0	0	0	0	0	0	0	0	0	0	0	0	0	0	0	0	0	0	0	0	0	0	0	0	0	0	0	0	0	0	0	0	0	0	0	0	0	0	0	0	0	0	0	0	0	0	0
HMR_7628	O2[c] + phenylalanine[c] => 2-phenylacetamide[c] + CO2[c] + H2O[c]	0	0	0	0	0	0	0	0	0	0	0	0	0	0	0	0	0	0	0	0	0	0	0	0	0	0	0	0	0	0	0	0	0	0	0	0	0	0	0	0	0	0	0	0	0	0	0	0
HMR_7756	2-phenylacetamide[c] + H2O[c] => NH3[c] + phenylacetate[c]	0	0	0	0	0	0	0	0	0	0	0	0	0	0	0	0	0	0	0	0	0	0	0	0	0	0	0	0	0	0	0	0	0	0	0	0	0	0	0	0	0	0	0	0	0	0	0	0
HMR_8539	O2[c] + phenylalanine[c] + tetrahydrobiopterin[c] => 4alpha-hydroxytetrahydrobiopterin[c] + tyrosine[c]	0	0	-5.32907e-17	0	0	2.89766e-14	1.90565e-17	0	3.74916e-18	0	0	0	0	0	0	0	0	-3.08149e-33	0	0	0	0	0	0	0	-1.66296e-17	1.17958e-14	0	0	0	6.7146e-18	0	0	0	0	6.93889e-18	0	0	-6.31089e-30	0	0	1.15815e-18	1.88606e-17	-4.66671e-18	-9.86076e-32	0	0	0
HMR_8794	ATP[c] + CoA[c] + phenylacetate[c] => AMP[c] + PPi[c] + phenylacetyl-CoA[c]	0	0	0	0	0	0	0	0	0	0	0	0	0	0	0	0	0	0	0	0	0	0	0	0	0	0	0	0	0	0	0	0	0	0	0	0	0	0	0	0	0	0	0	0	0	0	0	0
HMR_8795	glutamine[c] + phenylacetyl-CoA[c] => CoA[c] + phenylacetylglutamine[c]	0	0	0	0	0	0	0	0	0	0	0	0	0	0	0	0	0	0	0	0	0	0	0	0	0	0	0	0	0	0	0	0	0	0	0	0	0	0	0	0	0	0	0	0	0	0	0	0
HMR_8796	glycine[c] + phenylacetyl-CoA[c] => CoA[c] + phenylacetylglycine[c]	0	0	0	0	0	0	0	0	0	0	0	0	0	0	0	0	0	0	0	0	0	0	0	0	0	0	0	0	0	0	0	0	0	0	0	0	0	0	0	0	0	0	0	0	0	0	0	0
HMR_3875	ATP[c] + H2O[c] + methionine[c] => PPi[c] + Pi[c] + SAM[c]	0.116866	0.127451	0.132765	0.130797	0.114357	0.118232	0.149857	0.129097	0.0888227	0.123936	0.108087	0.12112	0.135025	0.158849	0.076685	0.0834124	0.131877	0.131545	0.128362	0.1176	0.0929895	0.136126	0.078534	0.126613	0.0965378	0.105028	0.136125	0.108528	0.12701	0.115163	0.132564	0.107901	0.107715	0.0979787	0.0778371	0.115178	0.109745	0.106736	0.125221	0.087008	0.0707863	0.132919	0.0791827	0.104092	0.0880593	0.116663	0.112575	0.109796
HMR_3877	H2O[c] + SAH[c] => adenosine[c] + homocysteine[c]	0.116866	0.127451	0.132765	0.130797	0.114357	0.118232	0.149857	0.129097	0.0888227	0.123936	0.108087	0.12112	0.135025	0.158849	0.076685	0.0834124	0.131877	0.131545	0.128362	0.1176	0.0929895	0.136126	0.078534	0.126613	0.0965378	0.105028	0.136125	0.108528	0.12701	0.115163	0.132564	0.107901	0.107715	0.0979787	0.0778371	0.115178	0.109745	0.106736	0.125221	0.087008	0.0707863	0.132919	0.0791827	0.104092	0.0880593	0.116663	0.112575	0.109796
HMR_3879	homocysteine[c] + serine[c] => H2O[c] + L-cystathionine[c]	0.116866	0.127451	0.132765	0.130797	0.114357	0.118232	0.149857	0.129097	0.0888227	0.123936	0.108087	0.12112	0.135025	0.158849	0.076685	0.0834124	0.131877	0.131545	0.128362	0.1176	0.0929895	0.136126	0.078534	0.126613	0.0965378	0.105028	0.136125	0.108528	0.12701	0.115163	0.132564	0.107901	0.107715	0.0979787	0.0778371	0.115178	0.109745	0.106736	0.125221	0.087008	0.0707863	0.132919	0.0791827	0.104092	0.0880593	0.116663	0.112575	0.109796
HMR_3881	H2O[c] + L-cystathionine[c] => 2-oxobutyrate[c] + NH3[c] + cysteine[c]	0.116866	0.127451	0.132765	0.130797	0.114357	0.118232	0.149857	0.129097	0.0888227	0.123936	0.108087	0.12112	0.135025	0.158849	0.076685	0.0834124	0.131877	0.131545	0.128362	0.1176	0.0929895	0.136126	0.078534	0.126613	0.0965378	0.105028	0.136125	0.108528	0.12701	0.115163	0.132564	0.107901	0.107715	0.0979787	0.0778371	0.115178	0.109745	0.106736	0.125221	0.087008	0.0707863	0.132919	0.0791827	0.104092	0.0880593	0.116663	0.112575	0.109796
HMR_3912	AKG[c] + cysteine[c] <=> glutamate[c] + mercaptopyruvate[c]	-4.7233e-29	0	-2.46519e-32	0	0	0	0	0	0	0	0	0	0	0	0	0	0	0	0	0	0	0	0	0	-6.16298e-33	0	0	5.54668e-32	0	-6.31089e-30	0	0	0	0	1.97215e-31	0	0	0	0	0	0	0	0	0	0	0	0	-6.16298e-33
HMR_3917	5-methyl-THF[c] + homocysteine[c] => THF[c] + methionine[c]	0	0	0	0	0	0	0	0	0	0	0	0	0	0	0	0	0	0	0	0	0	0	0	0	0	0	0	0	0	0	0	0	0	0	0	0	0	0	0	0	0	0	0	0	0	0	0	0
HMR_3919	H2O[c] + N-acetylmethionine[c] <=> acetate[c] + methionine[c]	0	0	0	0	0	0	0	0	0	0	0	0	0	0	0	0	0	0	0	0	0	0	0	0	0	0	0	0	0	0	0	0	0	0	0	0	0	0	0	0	0	0	0	0	0	0	0	0
HMR_3920	H2O[c] + homocysteine-thiolactone[c] <=> homocysteine[c]	0	0	0	0	0	0	0	0	0	0	0	0	0	0	0	0	0	0	0	0	0	0	0	0	0	0	0	0	0	0	0	0	0	0	0	0	0	0	0	0	0	0	0	0	0	0	0	0
HMR_3922	CoA[m] + N-acetyl-L-cystathionine[m] <=> L-cystathionine[m] + acetyl-CoA[m]	0	0	0	0	0	0	0	0	0	0	0	0	0	0	0	0	0	0	0	0	0	0	0	0	0	0	0	0	0	0	0	0	0	0	0	0	0	0	0	0	0	0	0	0	0	0	0	0
HMR_3928	mercaptopyruvate[c] + sulfite[c] => H2S2O3[c] + pyruvate[c]	0	0	0	0	0	0	0	0	0	0	0	0	0	0	0	0	0	0	0	0	0	0	0	0	0	0	0	0	0	0	0	0	0	0	0	0	0	0	0	0	0	0	0	0	0	0	0	0
HMR_3995	H+[c] + NADPH[c] + cystine[c] => NADP+[c] + 2 cysteine[c]	0	0	0	0	0	0	0	0	0	0	0	0	0	0	0	0	0	0	0	0	0	0	0	0	0	0	0	0	0	0	0	0	0	0	0	0	0	0	0	0	0	0	0	0	0	0	0	0
HMR_3996	H+[c] + NADH[c] + cystine[c] => NAD+[c] + 2 cysteine[c]	0	0	0	0	0	0	0	0	0	0	0	0	0	0	0	0	0	0	0	0	0	0	0	0	0	0	0	0	0	0	0	0	0	0	0	0	0	0	0	0	0	0	0	0	0	0	0	0
HMR_4072	DNA[c] + SAM[c] => DNA-5-methylcytosine[c] + H+[c] + SAH[c]	0	0	0	0	0	0	0	0	0	0	0	0	0	0	0	0	0	0	0	0	0	0	0	0	0	0	0	0	0	0	0	0	0	0	0	0	0	0	0	0	0	0	0	0	0	0	0	0
HMR_4189	H2O[m] + O2[m] + sulfite[m] => H2O2[m] + sulfate[m]	0.116209	0.124354	0.132108	0.129765	0.113921	0.116681	0.148065	0.128016	0.0880906	0.123433	0.107202	0.12005	0.132965	0.157524	0.0759639	0.0825219	0.130994	0.130418	0.127151	0.116992	0.0920396	0.135223	0.0776112	0.126114	0.09603	0.10373	0.135203	0.107984	0.126341	0.114722	0.130974	0.106728	0.106976	0.0974209	0.0769773	0.114108	0.108698	0.105563	0.124581	0.0860276	0.0695841	0.1311	0.0783573	0.103649	0.0869603	0.115617	0.111465	0.108802
HMR_4302	H2O[c] + cysteine[c] => H2S[c] + NH3[c] + pyruvate[c]	0	0	0	0	0	0	0	0	0	0	0	0	0	0	0	0	0	0	0	0	0	0	0	0	0	0	0	0	0	0	0	0	0	0	0	0	0	0	0	0	0	0	0	0	0	0	0	0
HMR_4323	H2S[c] + serine[c] => H2O[c] + cysteine[c]	0	0	0	0	0	0	0	0	0	0	0	0	0	0	0	0	0	0	0	0	0	0	0	0	0	0	0	0	0	0	0	0	0	0	0	0	0	0	0	0	0	0	0	0	0	0	0	0
HMR_5381	PAPS[c] + thioredoxin[c] => PAP[c] + oxidized thioredoxin[c] + sulfite[c]	0	0	-3.08149e-32	0	-5.76815e-27	0	1.57772e-30	0	0	0	0	0	0	0	0	0	0	0	0	0	0	0	0	0	0	0	0	1.77488e-28	2.76101e-30	0	-2.84449e-16	-8.73009e-15	0	0	0	0	0	0	0	0	8.90186e-16	0	0	-2.36658e-30	0	4.68386e-31	0	-1.97215e-31
HMR_5385	methylthioribose-1p[c] => S-methyl-5-thio-D-ribulose-1-phosphate[c]	0	0	0	0	0	0	0	0	0	0	0	0	0	0	0	0	0	0	0	0	0	0	1.89327e-29	0	0	0	0	0	0	0	0	0	0	0	0	0	0	0	0	0	0	0	0	0	0	0	0	0
HMR_5386	S-methyl-5-thio-D-ribulose-1-phosphate[c] => 2,3-diketo-5-methylthiopentyl-1-phosphate[c] + H2O[c]	0	0	0	0	0	0	0	0	0	0	0	0	0	0	0	0	0	0	0	0	0	0	1.89327e-29	0	0	0	0	0	0	0	0	0	0	0	0	0	0	0	0	0	0	0	0	0	0	0	0	0
HMR_5387	2,3-diketo-5-methylthiopentyl-1-phosphate[c] + H2O[c] => 1,2-dihydroxy-5-(methylthio)pent-1-en-3-one[c] + Pi[c]	0	0	0	0	0	0	0	0	0	0	0	0	0	0	0	0	0	0	0	0	0	0	1.89327e-29	0	0	0	0	0	0	0	0	0	0	0	0	0	0	0	0	0	0	0	0	0	0	0	0	0
HMR_5388	1,2-dihydroxy-5-(methylthio)pent-1-en-3-one[c] + O2[c] => 3-(methylthio)propionic acid[c] + CO[c] + formate[c]	0	0	0	0	0	0	0	0	0	0	0	0	0	0	0	0	0	0	0	0	0	0	0	0	0	0	0	0	0	0	0	0	0	0	0	0	0	0	0	0	0	0	0	0	0	0	0	0
HMR_5389	1,2-dihydroxy-5-(methylthio)pent-1-en-3-one[c] + O2[c] => 4-methylthio-2-oxobutanoic acid[c] + formate[c]	0	0	0	0	0	0	0	0	0	0	0	0	0	0	0	0	0	0	0	0	0	0	1.89327e-29	0	0	0	0	0	0	0	0	0	0	0	0	0	0	0	0	0	0	0	0	0	0	0	0	0
HMR_5390	H2O[c] + O2[c] + methionine[c] => 4-methylthio-2-oxobutanoic acid[c] + H2O2[c] + NH3[c]	0	0	0	0	0	0	0	0	0	0	0	0	0	0	0	0	0	0	0	0	0	0	0	0	0	0	0	0	0	0	0	0	0	0	0	0	0	0	0	0	0	0	0	0	0	0	0	0
HMR_5391	4-methylthio-2-oxobutanoic acid[c] + glutamate[c] => AKG[c] + methionine[c]	0	0	0	0	0	0	0	0	0	0	0	0	0	0	-5.55358e-28	0	0	0	0	0	0	0	0	0	0	0	0	0	0	0	0	0	0	0	0	0	0	0	0	-5.55358e-28	0	0	0	0	0	0	0	0
HMR_5418	CoA[m] + N-acetylmethionine[m] <=> acetyl-CoA[m] + methionine[m]	0	0	0	0	0	0	0	0	0	0	0	0	0	0	0	0	0	0	0	0	0	0	0	0	0	0	0	0	0	0	0	0	0	0	0	0	0	0	0	0	0	0	0	0	0	0	0	0
HMR_5419	CoA[m] + N-acetyl-L-cysteine[m] <=> acetyl-CoA[m] + cysteine[m]	0	0	0	0	0	0	0	0	0	0	0	0	0	0	0	0	0	0	0	0	0	0	0	0	0	0	0	0	0	0	0	0	0	0	0	0	0	0	0	0	0	0	0	0	0	0	0	0
HMR_6515	mercaptopyruvate[c] + sulfite[c] => pyruvate[c] + thiosulfate[c]	-4.7233e-29	0	0	0	3.15544e-30	0	0	0	0	0	0	0	0	0	0	0	0	0	0	0	0	0	0	0	-6.16298e-33	0	0	5.54668e-32	0	-6.31089e-30	0	0	0	-1.2326e-32	9.86076e-32	0	0	0	0	0	0	0	0	0	0	4.93038e-32	0	-6.16298e-33
HMR_6518	hydrogen-cyanide[c] + mercaptopyruvate[c] => pyruvate[c] + thiocyanate[c]	0	0	0	0	0	0	0	0	0	0	0	0	0	0	0	0	0	0	0	0	0	0	0	0	0	0	0	0	0	0	0	0	0	0	0	0	0	0	0	0	0	0	0	0	0	0	0	0
HMR_6519	3-mercaptolactate[c] + NAD+[c] <=> H+[c] + NADH[c] + mercaptopyruvate[c]	0	0	0	0	0	0	0	0	0	0	0	0	0	0	0	0	0	0	0	0	0	0	0	0	0	0	0	0	0	0	0	0	0	0	0	0	0	0	0	0	0	0	0	0	0	0	0	0
HMR_6520	hydrogen-cyanide[m] + thiosulfate[m] => sulfite[m] + thiocyanate[m]	0	0	0	0	0	0	0	0	0	0	0	0	0	0	0	0	0	0	0	0	0	0	0	0	0	0	0	0	0	0	0	0	0	0	0	0	0	0	0	0	0	0	0	0	0	0	0	0
HMR_6523	H2O[c] + hypothiocyanite[c] => H2O2[c] + thiocyanate[c]	0	0	0	0	0	0	0	0	0	0	0	0	0	0	0	0	0	0	0	0	0	0	0	0	0	0	0	0	0	0	0	0	0	0	0	0	0	0	0	0	0	0	0	0	0	0	0	0
HMR_8062	H+[c] + NADPH[c] + PAPS[c] + dehydroalanine[c] => L-cysteate[c] + NADP+[c] + PAP[c]	0	0	0	0	5.72831e-27	0	0	0	0	0	0	0	0	0	0	0	0	0	0	0	0	0	0	0	0	0	0	0	0	0	0	8.73009e-15	0	0	0	0	0	0	0	0	0	0	0	0	0	-3.82105e-31	0	0
HMR_8066	3-sulfopyruvate[c] + glutamate[c] <=> AKG[c] + L-cysteate[c]	0	0	0	0	0	0	0	0	0	0	0	0	0	0	0	0	0	0	0	0	0	0	0	0	0	0	0	0	0	0	0	0	0	0	0	0	0	0	0	0	0	0	0	0	0	0	0	0
HMR_8067	3-sulfopyruvate[m] + glutamate[m] <=> AKG[m] + L-cysteate[m]	0	0	0	0	0	0	0	0	0	0	0	0	0	0	0	0	0	0	0	0	0	0	0	0	0	0	0	0	0	0	0	0	0	0	0	0	0	0	0	0	0	0	0	0	0	0	0	0
HMR_8068	(S)-3-sulfolactate[c] + NAD+[c] <=> 3-sulfopyruvate[c] + H+[c] + NADH[c]	0	0	0	0	0	0	0	0	0	0	0	0	0	0	0	0	0	0	0	0	0	0	0	0	0	0	0	0	0	0	0	0	0	0	0	0	0	0	0	0	0	0	0	0	0	0	0	0
HMR_8069	(S)-3-sulfolactate[m] + NAD+[m] <=> 3-sulfopyruvate[m] + H+[m] + NADH[m]	0	0	0	0	0	0	0	0	0	0	0	0	0	0	0	0	0	0	0	0	0	0	0	0	0	0	0	0	0	0	0	0	0	0	0	0	0	0	0	0	0	0	0	0	0	0	0	0
HMR_8641	DNA[n] + SAM[n] => DNA-5-methylcytosine[n] + H+[n] + SAH[n]	0	0	0	0	0	0	0	0	0	0	0	0	0	0	0	0	0	0	0	0	0	0	0	0	0	0	0	0	0	0	0	0	0	0	0	0	0	0	0	0	0	0	0	0	0	0	0	0
HMR_8682	2 GSH[c] + cystine[c] => GSSG[c] + 2 cysteine[c]	0	0	0	0	0	0	0	0	0	0	0	0	0	0	0	0	0	0	0	0	0	0	0	0	0	0	0	0	0	0	0	0	0	0	0	0	0	0	0	0	0	0	0	0	0	0	0	0
HMR_8683	H2O[c] + cystine[c] => NH3[c] + pyruvate[c] + thiocysteine[c]	0	0	0	0	0	0	0	0	0	0	0	0	0	0	0	0	0	0	0	0	0	0	0	0	0	0	0	0	0	0	0	0	0	0	0	0	0	0	0	0	0	0	0	0	0	0	0	0
HMR_8684	AKG[m] + cysteine[m] <=> glutamate[m] + mercaptopyruvate[m]	0	0	0	0	0	0	0	0	0	0	0	0	0	0	0	0	0	0	0	0	0	0	0	0	0	0	0	0	0	0	0	0	0	1.2326e-32	0	0	0	0	0	0	0	0	0	0	1.54074e-33	0	0	9.86076e-32
HMR_9869	mercaptopyruvate[m] + sulfite[m] => pyruvate[m] + thiosulfate[m]	4.7233e-29	2.46519e-32	0	0	-3.15544e-30	0	0	0	0	0	0	0	0	0	0	0	0	0	0	0	0	0	0	0	0	0	0	0	0	0	0	0	0	1.2326e-32	1.97215e-31	0	0	0	0	0	0	0	0	0	0	0	0	0
HMR_8685	3-mercaptolactate[c] + NAD+[c] + cysteine[c] => 3-mercaptolactate-cysteine-disulfide[c] + H+[c] + NADH[c]	0	0	0	0	0	0	0	0	0	0	0	0	0	0	0	0	0	0	0	0	0	0	0	0	0	0	0	0	0	0	0	0	0	0	0	0	0	0	0	0	0	0	0	0	0	0	0	0
HMR_4118	GSSG[c] + H+[c] + NADPH[c] => 2 GSH[c] + NADP+[c]	0.22155	1.35911	0.365803	0.351875	0.193786	0.275444	0.39501	0.31733	0.3367	0.182366	0.252332	0.630782	0.327923	0.58628	1.58071	0.410712	0.266264	0.635363	0.318084	0.232734	0.226964	0.242745	1.48085	0.26983	0.137634	0.323115	0.320136	0.1827	0.24882	0.197082	1.21521	0.318678	0.198906	0.242407	0.642711	0.947917	0.235297	0.270769	0.285192	1.50267	1.23395	1.39609	0.848599	0.165887	0.207651	0.207651	0.267792	0.439338
HMR_3870	GSSG[m] + H+[m] + NADPH[m] => 2 GSH[m] + NADP+[m]	34.5485	100.381	71.8296	68.1265	27.6256	48.3479	78.4641	59.075	65.9918	24.4657	42.8841	48.9295	61.3206	78.5264	99.214	85.6881	45.5523	68.7891	59.2657	37.3982	36.8142	39.3743	93.9102	46.8315	14.3748	61.5528	59.5655	24.9269	41.2231	28.4408	97.9748	60.2993	29.0064	40.7939	69.9498	54.7351	38.2733	47.7159	50.8982	98.8045	84.7176	102.937	57.6865	20.7987	31.8853	30.9135	46.7031	61.7186
HMR_4116	2 GSH[c] + H2O2[c] => GSSG[c] + 2 H2O[c]	0	0	0	0	0	0	0	0	0	0	0	0	0	0	0	0	0	0	0	0	0	0	0	0	0	0	0	0	0	0	0	0	0	0	0	0	0	0	0	0	0	0	0	0	0	0	0	0
HMR_4120	2 GSH[s] + H2O2[s] => GSSG[s] + 2 H2O[s]	0	0	0	0	0	0	0	0	0	0	0	0	0	0	0	0	0	0	0	0	0	0	0	0	0	0	0	0	0	0	0	0	0	0	0	0	0	0	0	0	0	0	0	0	0	0	0	0
HMR_4121	2 GSH[m] + H2O2[m] => GSSG[m] + 2 H2O[m]	34.5485	100.381	71.8296	68.1265	27.6256	48.3479	78.4641	59.075	65.9918	24.4657	42.8841	48.9295	61.3206	78.5264	99.214	85.6881	45.5523	68.7891	59.2657	37.3982	36.8142	39.3743	93.9102	46.8315	14.3748	61.5528	59.5655	24.9269	41.2231	28.4408	97.9748	60.2993	29.0064	40.7939	69.9498	54.7351	38.2733	47.7159	50.8982	98.8045	84.7176	102.937	57.6865	20.7987	31.8853	30.9135	46.7031	61.7186
HMR_3889	5-oxoproline[c] + ATP[c] + 2 H2O[c] => ADP[c] + Pi[c] + glutamate[c]	0	0	0	0	0	0	0	0	0	-2.77556e-17	0	0	0	0	0	0	0	0	0	0	0	5.04871e-29	0	0	0	0	0	0	0	0	0	0	0	0	0	0	-5.65455e-27	0	0	0	0	0	0	0	0	0	0	0
HMR_3933	NAD+[c] + hydroxymethylglutathione[c] => H+[c] + NADH[c] + formylglutathione[c]	0	0	0	0	0	0	0	0	0	0	0	0	0	0	0	0	0	0	0	0	0	0	0	0	0	0	0	0	0	0	0	0	0	0	0	0	0	0	0	0	0	0	0	0	0	0	0	0
HMR_3937	H2O[c] + formylglutathione[c] => GSH[c] + formate[c]	0	0	0	0	0	0	0	0	0	0	0	0	0	0	0	0	0	0	0	0	0	0	0	0	0	0	0	0	0	0	0	0	0	0	0	0	0	0	0	0	0	0	0	0	0	0	0	0
HMR_4175	GSH[c] + H2O[c] => cys-gly[c] + glutamate[c]	0	-6.07792e-17	-1.01284e-16	-4.56307e-29	0	0	0	0	0	0	0	-1.74738e-17	0	0	0	0	0	0	0	0	-8.70567e-18	0	0	0	0	0	-1.4377e-17	0	0	0	0	-1.00829e-16	0	0	0	0	0	0	0	0	0	0	0	0	0	0	2.77556e-17	0
HMR_4176	GSH[s] + H2O[s] => cys-gly[s] + glutamate[s]	0	0	0	0	0	0	0	0	0	0	0	0	0	0	0	0	0	0	0	0	0	0	0	0	0	0	0	0	0	0	0	0	0	0	0	0	0	0	0	0	0	0	0	0	0	0	0	0
HMR_4326	ATP[c] + gamma-glutamyl-cysteine[c] + glycine[c] => ADP[c] + GSH[c] + Pi[c]	2.42338e-27	0	0	0	8.89409e-18	-1.1352e-17	-6.80393e-30	-1.05643e-17	0	2.77556e-17	-1.89327e-29	0	0	-1.38778e-16	0	0	3.02923e-28	-7.61217e-19	0	-1.68938e-17	0	2.65147e-17	-1.68876e-16	4.03897e-28	6.2604e-26	1.00974e-28	0	0	3.54987e-28	-1.61559e-27	7.5927e-17	0	-9.3906e-27	-1.21169e-27	-2.72736e-17	1.19654e-26	5.6798e-27	-5.55112e-17	-4.30355e-17	-1.76225e-16	1.52746e-16	-5.94762e-17	-1.75009e-17	-2.52435e-29	2.29323e-17	0	0	-3.3378e-17
HMR_4324	ATP[c] + cysteine[c] + glutamate[c] => ADP[c] + Pi[c] + gamma-glutamyl-cysteine[c]	2.42338e-27	0	0	0	0	-1.1352e-17	-6.80393e-30	0	0	0	-1.89327e-29	0	0	-1.38778e-16	0	0	3.02923e-28	-7.61217e-19	0	-1.68938e-17	0	2.65147e-17	-1.68876e-16	4.03897e-28	6.2604e-26	1.00974e-28	0	0	3.54987e-28	-1.61559e-27	7.5927e-17	0	-9.3906e-27	-1.21169e-27	-2.72736e-17	1.19654e-26	0	-5.55112e-17	-4.30355e-17	-1.76225e-16	1.52746e-16	-5.94762e-17	-1.75009e-17	-2.52435e-29	2.29323e-17	0	0	-3.3378e-17
HMR_4708	gamma-glutamyl-cysteine[c] => 5-oxoproline[c] + cysteine[c]	0	0	0	0	-8.89409e-18	0	0	1.05643e-17	0	-2.77556e-17	0	0	0	0	0	0	0	0	0	0	0	0	0	0	0	0	0	0	0	0	0	0	0	0	0	0	-5.65455e-27	0	0	0	0	0	0	0	0	0	0	0
HMR_4328	H2O[c] + cys-gly[c] => cysteine[c] + glycine[c]	0	-6.07792e-17	-1.01284e-16	-4.56307e-29	0	0	0	0	1.69894e-14	0	0	-1.74738e-17	0	0	1.58059e-17	0	0	0	0	0	-8.70567e-18	0	0	0	0	0	-1.4377e-17	-1.71018e-17	6.16298e-33	0	0	-1.00829e-16	0	0	0	0	0	0	0	0	0	0	0	0	0	0	2.77556e-17	0
HMR_4329	H2O[s] + cys-gly[s] => cysteine[s] + glycine[s]	0	0	0	0	0	0	0	0	-1.69894e-14	0	0	0	0	0	0	0	0	0	0	0	0	0	0	0	0	0	0	0	0	0	0	0	0	0	0	0	0	0	0	0	0	0	0	0	0	1.38778e-17	0	0
HMR_4937	GSH[c] + alanine[c] => cys-gly[c] + gamma-L-glutamyl-L-alanine[c]	0	0	0	0	0	0	0	0	0	0	0	0	0	0	1.58059e-17	0	0	0	0	0	0	0	0	0	0	0	0	-1.71018e-17	0	0	0	0	0	0	0	0	0	0	3.5341e-28	0	0	0	0	0	0	1.38778e-17	0	0
HMR_8770	gamma-L-glutamyl-L-alanine[c] => 5-oxoproline[c] + alanine[c]	0	0	0	0	0	0	0	0	0	0	0	0	0	0	1.58059e-17	0	0	0	0	0	0	0	0	0	0	0	0	-1.71018e-17	0	0	0	0	0	0	0	0	0	0	3.5341e-28	0	0	0	0	0	0	1.38778e-17	0	0
HMR_8769	GSH[s] + alanine[s] => (5-L-glutamyl)-L-amino acid[s] + cys-gly[s]	0	0	0	0	0	0	0	0	0	0	0	0	0	0	0	0	0	0	0	0	0	0	0	0	0	0	0	0	0	0	0	0	0	0	0	0	0	0	0	0	0	0	0	0	0	0	0	0
HMR_8771	ATP[c] + GSH[c] + H2O[c] => ADP[c] + GSH[m] + Pi[c]	0	0	0	0	0	0	0	0	0	0	0	0	0	0	0	0	0	0	0	0	0	0	0	0	0	0	0	0	0	0	0	0	0	0	0	0	0	0	0	0	0	0	0	0	0	0	0	0
HMR_4078	H2O[c] + O2[c] + spermine[c] => 3-amino-propanal[c] + H2O2[c] + spermidine[c]	0	0	0	0	0	0	0	0	0	0	0	0	0	0	0	0	0	0	0	0	0	0	0	0	0	0	0	0	0	0	0	0	0	0	0	0	0	0	0	0	0	0	0	0	0	0	0	0
HMR_4174	aspartate[c] => CO2[c] + beta-alanine[c]	0	0	0	0	0	0	0	0	0	0	0	0	0	0	0	0	0	0	0	0	0	0	0	0	0	0	0	0	0	0	0	0	0	0	0	0	0	0	0	0	0	0	0	0	0	0	0	0
HMR_4330	3-oxopropanoate[m] + glutamate[m] <=> AKG[m] + beta-alanine[m]	0	0	0	0	0	0	0	0	0	0	0	0	0	0	0	0	0	0	0	2.46519e-32	0	0	0	0	0	0	0	-6.31089e-30	0	0	0	0	0	0	0	0	0	3.54987e-30	0	0	0	0	0	0	0	0	0	0
HMR_4347	3-ureidopropionate[c] + H2O[c] => CO2[c] + NH3[c] + beta-alanine[c]	0	0	0	0	0	0	0	0	0	0	0	0	0	0	0	0	0	0	0	0	0	0	0	0	0	0	0	0	0	0	0	0	0	0	0	0	0	0	0	0	0	0	0	0	0	0	0	0
HMR_4425	ATP[c] + beta-alanine[c] + histidine[c] => AMP[c] + PPi[c] + carnosine[c]	0	0	0	0	0	0	0	0	0	0	0	0	0	0	0	0	0	0	0	0	0	0	0	0	0	0	0	0	0	0	0	0	0	0	0	0	0	0	0	0	0	0	0	0	0	0	0	0
HMR_4427	H2O[c] + carnosine[c] => beta-alanine[c] + histidine[c]	0	0	0	0	0	0	0	0	0	0	0	0	0	0	0	0	0	0	0	0	0	0	0	0	0	0	0	0	0	0	0	0	0	0	0	0	0	0	0	0	0	0	0	0	0	0	0	0
HMR_4688	4-aminobutanal[m] + H2O[m] + NAD+[m] => 4-aminobutyrate[m] + H+[m] + NADH[m]	0	0	0	0	0	0	0	0	0	0	0	0	0	0	0	0	0	0	0	0	0	0	0	0	0	0	0	0	0	0	0	0	0	0	0	0	0	0	0	0	0	0	0	0	0	0	0	0
HMR_4689	4-aminobutanal[c] + H2O[c] + NAD+[c] => 4-aminobutyrate[c] + H+[c] + NADH[c]	0	0	0	0	0	0	0	0	0	0	0	0	0	0	0	0	0	0	0	0	0	0	0	0	0	0	0	0	0	0	0	0	0	0	0	0	0	0	0	0	0	0	0	0	0	0	0	0
HMR_4735	H2O[m] + acrylyl-CoA[m] <=> 3-hydroxypropionyl-CoA[m]	0	0	0	0	0	0	0	0	0	0	0	0	0	0	1.29402	0	0	0	0	0	0	0	0	0	0	0	0	-6.31089e-30	0	0	0	0	0	0	0	0	0	0	0	1.26923	1.00991	0	0	0	0	0	0	0
HMR_7991	H2O[c] + O2[c] + spermidine[c] => 1,3-diaminopropane[c] + 4-aminobutanal[c] + H2O2[c]	0	0	0	0	0	0	0	0	0	0	0	0	0	0	0	0	0	0	0	0	0	0	1.89327e-29	0	0	0	0	0	0	0	0	0	0	0	0	0	0	0	0	0	0	0	0	0	0	0	0	0
HMR_7992	1,3-diaminopropane[c] + H2O[c] + O2[c] => 3-amino-propanal[c] + H2O2[c] + NH3[c]	0	0	0	0	0	0	0	0	0	0	0	0	0	0	0	0	0	0	0	0	0	0	0	0	0	0	0	0	0	0	0	0	0	0	0	0	0	0	0	0	0	0	0	0	0	0	0	0
HMR_7993	3-amino-propanal[c] + H2O[c] + NAD+[c] => H+[c] + NADH[c] + beta-alanine[c]	0	0	0	0	0	0	0	0	0	0	0	0	0	0	0	0	0	0	0	0	0	0	0	0	0	0	0	0	0	0	0	0	0	0	0	0	0	0	0	0	0	0	0	0	0	0	0	0
HMR_7128	ATP[c] + selenate[c] => PPi[c] + adenylylselenate[c]	0	0	0	0	0	0	0	0	0	0	0	0	0	0	0	0	0	0	0	0	0	0	0	0	0	0	0	0	0	0	0	0	0	0	0	0	0	0	0	0	0	0	0	0	0	0	0	0
HMR_7129	ATP[c] + adenylylselenate[c] => 3-phosphoadenylylselenate[c] + ADP[c]	0	0	0	0	0	0	0	0	0	0	0	0	0	0	0	0	0	0	0	0	0	0	0	0	0	0	0	0	0	0	0	0	0	0	0	0	0	0	0	0	0	0	0	0	0	0	0	0
HMR_7130	3-phosphoadenylylselenate[c] + NADPH[c] => H+[c] + NADP+[c] + PAP[c] + selenite[c]	0	0	0	0	0	0	0	0	0	0	0	0	0	0	0	0	0	0	0	0	0	0	0	0	0	0	0	0	0	0	0	0	0	0	0	0	0	0	0	0	0	0	0	0	0	0	0	0
HMR_7131	5 H+[c] + 3 NADPH[c] + selenite[c] => 3 H2O[c] + 3 NADP+[c] + selenide[c]	0	0	0	0	0	0	0	0	0	0	0	0	0	0	0	0	0	0	0	0	0	0	0	0	0	0	0	0	0	0	0	0	0	0	0	0	0	0	0	0	0	0	0	0	0	0	0	0
HMR_7132	ATP[c] + H2O[c] + selenide[c] => AMP[c] + Pi[c] + selenophosphate[c]	0	0	0	0	0	0	0	0	0	0	0	0	0	0	0	0	0	0	0	0	0	0	0	0	0	0	0	0	0	0	0	0	0	0	0	0	0	0	0	0	0	0	0	0	0	0	0	0
HMR_7133	alanine[c] + pyridoxal-phosphate[c] + selenide[c] <=> pyridoxine-phosphate[c] + selenocysteine[c]	0	0	0	0	0	0	0	0	0	0	0	0	0	0	0	0	0	0	0	0	0	0	0	0	0	0	0	0	0	0	0	0	0	0	0	0	0	0	0	0	0	0	0	0	0	0	0	0
HMR_7134	H2O[c] + selenocystathionine[c] <=> 2-oxobutyrate[c] + NH3[c] + selenocysteine[c]	0	0	0	0	0	0	0	0	0	0	0	0	0	0	0	0	0	0	0	0	0	0	0	0	0	0	0	0	0	0	0	0	0	0	0	0	0	0	0	0	0	0	0	0	0	0	0	0
HMR_7135	H2O[c] + selenocystathionine[c] => selenohomocysteine[c] + serine[c]	0	0	0	0	0	0	0	0	0	0	0	0	0	0	0	0	0	0	0	0	0	0	0	0	0	0	0	0	0	0	0	0	0	0	0	0	0	0	0	0	0	0	0	0	0	0	0	0
HMR_7136	H2O[c] + se-adenosyl-L-selenohomocysteine[c] <=> adenosine[c] + selenohomocysteine[c]	0	0	0	0	0	0	0	0	0	0	0	0	0	0	0	0	0	0	0	0	0	0	0	0	0	0	0	0	0	0	0	0	0	0	0	0	0	0	0	0	0	0	0	0	0	0	0	0
HMR_7137	H2O[c] + selenomethionine[c] <=> 2-oxobutyrate[c] + NH3[c] + methaneselenol[c]	0	0	0	0	0	0	0	0	0	0	0	0	0	0	0	0	0	0	0	0	0	0	0	0	0	0	0	0	0	0	0	0	0	0	0	0	0	0	0	0	0	0	0	0	0	0	0	0
HMR_7138	H+[c] + NADPH[c] + O2[c] + selenomethionine[c] => H2O[c] + NADP+[c] + selenomethionine-se-oxide[c]	0	0	0	0	0	0	0	0	0	0	0	0	0	0	0	0	0	0	0	0	0	0	0	0	0	0	0	0	0	0	0	0	0	0	0	0	0	0	0	0	0	0	0	0	0	0	0	0
HMR_7139	ATP[c] + H+[c] + H2O[c] + selenomethionine[c] <=> PPi[c] + Pi[c] + se-adenosylselenomethionine[c]	0	0	0	0	0	0	0	0	0	0	0	0	0	0	0	0	0	0	0	0	0	0	0	0	0	0	0	0	0	0	0	0	0	0	0	0	0	0	0	0	0	0	0	0	0	0	0	0
HMR_7140	SAH[c] + se-methyl-L-selenocysteine[c] <=> SAM[c] + selenocysteine[c]	0	0	0	0	0	0	0	0	0	0	0	0	0	0	0	0	0	0	0	0	0	0	0	0	0	0	0	0	0	0	0	0	0	0	0	0	0	0	0	0	0	0	0	0	0	0	0	0
HMR_7141	H2O[c] + se-methyl-L-selenocysteine[c] => NH3[c] + methaneselenol[c] + pyruvate[c]	0	0	0	0	0	0	0	0	0	0	0	0	0	0	0	0	0	0	0	0	0	0	0	0	0	0	0	0	0	0	0	0	0	0	0	0	0	0	0	0	0	0	0	0	0	0	0	0
HMR_7620	ATP[c] + selenomethionine[c] + tRNA(met)[c] => AMP[c] + PPi[c] + selenomethionyl-tRNA(met)[c]	0	0	0	0	0	0	0	0	0	0	0	0	0	0	0	0	0	0	0	0	0	0	0	0	0	0	0	0	0	0	0	0	0	0	0	0	0	0	0	0	0	0	0	0	0	0	0	0
HMR_7647	D-alanine[p] + H2O[p] + O2[p] => H2O2[p] + NH3[p] + pyruvate[p]	0	0	0	0	0	0	0	0	0	0	0	0	0	0	0	0	0	0	0	0	0	0	0	0	0	0	0	0	0	0	0	0	0	0	0	0	0	0	0	0	0	0	0	0	0	0	0	0
HMR_8640	DNA[n] + se-adenosylselenomethionine[n] => DNA-5-methylcytosine[n] + H+[n] + se-adenosyl-L-selenohomocysteine[n]	0	0	0	0	0	0	0	0	0	0	0	0	0	0	0	0	0	0	0	0	0	0	0	0	0	0	0	0	0	0	0	0	0	0	0	0	0	0	0	0	0	0	0	0	0	0	0	0
HMR_8689	D-arginine[p] + H2O[p] + O2[p] => 5-guanidino-2-oxopentanoate[p] + H2O2[p] + NH3[p]	0	0	0	0	0	0	0	0	0	0	0	0	0	0	0	0	0	0	0	0	0	0	0	0	0	0	0	0	0	0	0	0	0	0	0	0	0	0	0	0	0	0	0	0	0	0	0	0
HMR_8690	D-ornithine[p] + H2O[p] + O2[p] => 5-amino-2-oxopentanoic acid[p] + H2O2[p] + NH3[p]	0	0	0	0	0	0	0	0	0	0	0	0	0	0	0	0	0	0	0	0	0	0	0	0	0	0	0	0	0	0	0	0	0	0	0	0	0	0	0	0	0	0	0	0	0	0	0	0
HMR_3748	3-methyl-2-oxobutyrate[m] + CoA[m] + NAD+[m] => CO2[m] + H+[m] + NADH[m] + isobutyryl-CoA[m]	0.255132	0.270788	0.29011	0.284606	0.250303	0.255342	0.324163	0.280714	0.193202	0.271166	0.235104	0.263197	0.290693	0.345405	0.166533	0.180804	0.28745	0.285956	0.278692	0.2569	0.201687	0.296734	0.16997	0.27707	0.210877	0.227085	0.296672	0.237141	0.27741	0.252061	0.286749	0.233795	0.234744	0.21389	0.168634	0.250125	0.238245	0.231234	0.273566	0.188433	0.152051	0.286814	0.171702	0.227699	0.190375	0.253468	0.244276	0.238525
HMR_3751	isobutyryl-CoA[m] + ubiquinone[m] => methacrylyl-CoA[m] + ubiquinol[m]	0.255132	0.270788	0.29011	0.284606	0.250303	0.255342	0.324163	0.280714	0.193202	0.271166	0.235104	0.263197	0.290693	0.345405	0.166533	0.180804	0.28745	0.285956	0.278692	0.2569	0.201687	0.296734	0.16997	0.27707	0.210877	0.227085	0.296672	0.237141	0.27741	0.252061	0.286749	0.233795	0.234744	0.21389	0.168634	0.250125	0.238245	0.231234	0.273566	0.188433	0.152051	0.286814	0.171702	0.227699	0.190375	0.253468	0.244276	0.238525
HMR_3753	H2O[m] + methacrylyl-CoA[m] => 3-hydroxyisobutyryl-CoA[m]	0.255132	0.270788	0.29011	0.284606	0.250303	0.255342	0.324163	0.280714	0.193202	0.271166	0.235104	0.263197	0.290693	0.345405	0.166533	0.180804	0.28745	0.285956	0.278692	0.2569	0.201687	0.296734	0.16997	0.27707	0.210877	0.227085	0.296672	0.237141	0.27741	0.252061	0.286749	0.233795	0.234744	0.21389	0.168634	0.250125	0.238245	0.231234	0.273566	0.188433	0.152051	0.286814	0.171702	0.227699	0.190375	0.253468	0.244276	0.238525
HMR_3755	3-hydroxyisobutyryl-CoA[m] + H2O[m] => 3-hydroxyisobutyrate[m] + CoA[m]	0.255132	0.270788	0.29011	0.284606	0.250303	0.255342	0.324163	0.280714	0.193202	0.271166	0.235104	0.263197	0.290693	0.345405	0.166533	0.180804	0.28745	0.285956	0.278692	0.2569	0.201687	0.296734	0.16997	0.27707	0.210877	0.227085	0.296672	0.237141	0.27741	0.252061	0.286749	0.233795	0.234744	0.21389	0.168634	0.250125	0.238245	0.231234	0.273566	0.188433	0.152051	0.286814	0.171702	0.227699	0.190375	0.253468	0.244276	0.238525
HMR_3759	2-methyl-3-oxopropanoate[m] + H2O[m] + NAD+[m] => H+[m] + NADH[m] + methylmalonate[m]	0	0	0	0	0	0	0	0	0	0	0	0	0	0	0	0	0	0	0	0	0	0	0	0	0	0	0	0	0	0	0	0	0	0	0	0	0	0	0	0	0	0	0	0	0	0	0	0
HMR_3763	CoA[m] + methylmalonate[m] => (R)-methylmalonyl-CoA[m] + H2O[m]	0.255132	0.270788	0.29011	0.284606	0.250303	0.255342	0.324163	0.280714	0.193202	0.271166	0.235104	0.263197	0.290693	0.345405	0.166533	0.180804	0.28745	0.285956	0.278692	0.2569	0.201687	0.296734	0.16997	0.27707	0.210877	0.227085	0.296672	0.237141	0.27741	0.252061	0.286749	0.233795	0.234744	0.21389	0.168634	0.250125	0.238245	0.231234	0.273566	0.188433	0.152051	0.286814	0.171702	0.227699	0.190375	0.253468	0.244276	0.238525
HMR_3767	4-methyl-2-oxopentanoate[m] + CoA[m] + NAD+[m] => CO2[m] + H+[m] + NADH[m] + isovaleryl-CoA[m]	0.319423	0.318635	0.363945	0.353746	0.315151	0.312104	0.397644	0.348383	0.239965	0.341134	0.291993	0.326177	0.352766	0.428642	0.206117	0.22284	0.358638	0.354663	0.344708	0.322089	0.248915	0.37028	0.208778	0.348687	0.264365	0.278287	0.370038	0.297481	0.347671	0.31735	0.351737	0.287888	0.292781	0.267776	0.207612	0.309541	0.294617	0.284631	0.343026	0.231786	0.1836	0.34988	0.211808	0.286325	0.233251	0.314001	0.301765	0.295429
HMR_3769	3-methylcrotonyl-CoA[m] + ubiquinol[m] <=> isovaleryl-CoA[m] + ubiquinone[m]	-0.319423	-0.318635	-0.363945	-0.353746	-0.315151	-0.312104	-0.397644	-0.348383	-0.239965	-0.341134	-0.291993	-0.326177	-0.352766	-0.428642	-0.206117	-0.22284	-0.358638	-0.354663	-0.344708	-0.322089	-0.248915	-0.37028	-0.208778	-0.348687	-0.264365	-0.278287	-0.370038	-0.297481	-0.347671	-0.31735	-0.351737	-0.287888	-0.292781	-0.267776	-0.207612	-0.309541	-0.294617	-0.284631	-0.343026	-0.231786	-0.1836	-0.34988	-0.211808	-0.286325	-0.233251	-0.314001	-0.301765	-0.295429
HMR_3773	3-methylcrotonyl-CoA[m] + ATP[m] + H+[m] + HCO3-[m] => 3-methylglutaconyl-CoA[m] + ADP[m] + Pi[m]	0.319423	0.318635	0.363945	0.353746	0.315151	0.312104	0.397644	0.348383	0.239965	0.341134	0.291993	0.326177	0.352766	0.428642	0.206117	0.22284	0.358638	0.354663	0.344708	0.322089	0.248915	0.37028	0.208778	0.348687	0.264365	0.278287	0.370038	0.297481	0.347671	0.31735	0.351737	0.287888	0.292781	0.267776	0.207612	0.309541	0.294617	0.284631	0.343026	0.231786	0.1836	0.34988	0.211808	0.286325	0.233251	0.314001	0.301765	0.295429
HMR_3775	3-methylglutaconyl-CoA[m] + H2O[m] <=> HMG-CoA[m]	0.319423	0.318635	0.363945	0.353746	0.315151	0.312104	0.397644	0.348383	0.239965	0.341134	0.291993	0.326177	0.352766	0.428642	0.206117	0.22284	0.358638	0.354663	0.344708	0.322089	0.248915	0.37028	0.208778	0.348687	0.264365	0.278287	0.370038	0.297481	0.347671	0.31735	0.351737	0.287888	0.292781	0.267776	0.207612	0.309541	0.294617	0.284631	0.343026	0.231786	0.1836	0.34988	0.211808	0.286325	0.233251	0.314001	0.301765	0.295429
HMR_3780	2-oxo-3-methylvalerate[m] + CoA[m] + NAD+[m] => 2-methylbutyryl-CoA[m] + CO2[m] + H+[m] + NADH[m]	0.183042	0.184502	0.208482	0.202949	0.180428	0.179559	0.228628	0.199922	0.137696	0.195328	0.167546	0.187225	0.203194	0.245976	0.118346	0.128035	0.205627	0.203547	0.197924	0.184527	0.142981	0.212296	0.120024	0.199641	0.151463	0.160037	0.212173	0.170416	0.199193	0.181688	0.202238	0.165426	0.167882	0.153452	0.119309	0.177719	0.169172	0.163564	0.196516	0.133217	0.105856	0.201356	0.12168	0.163961	0.134147	0.180249	0.173306	0.169595
HMR_3783	2-methylbutyryl-CoA[m] + ubiquinone[m] <=> tiglyl-CoA[m] + ubiquinol[m]	0.183042	0.184502	0.208482	0.202949	0.180428	0.179559	0.228628	0.199922	0.137696	0.195328	0.167546	0.187225	0.203194	0.245976	0.118346	0.128035	0.205627	0.203547	0.197924	0.184527	0.142981	0.212296	0.120024	0.199641	0.151463	0.160037	0.212173	0.170416	0.199193	0.181688	0.202238	0.165426	0.167882	0.153452	0.119309	0.177719	0.169172	0.163564	0.196516	0.133217	0.105856	0.201356	0.12168	0.163961	0.134147	0.180249	0.173306	0.169595
HMR_3785	H2O[m] + tiglyl-CoA[m] => (S)-3-hydroxy-2-methylbutyryl-CoA[m]	0.183042	0.184502	0.208482	0.202949	0.180428	0.179559	0.228628	0.199922	0.137696	0.195328	0.167546	0.187225	0.203194	0.245976	0.118346	0.128035	0.205627	0.203547	0.197924	0.184527	0.142981	0.212296	0.120024	0.199641	0.151463	0.160037	0.212173	0.170416	0.199193	0.181688	0.202238	0.165426	0.167882	0.153452	0.119309	0.177719	0.169172	0.163564	0.196516	0.133217	0.105856	0.201356	0.12168	0.163961	0.134147	0.180249	0.173306	0.169595
HMR_3790	2-methyl-3-oxopropanoate[c] + H2O[c] + O2[c] => H2O2[c] + methylmalonate[c]	0.255132	0.270788	0.29011	0.284606	0.250303	0.255342	0.324163	0.280714	0.193202	0.271166	0.235104	0.263197	0.290693	0.345405	0.166533	0.180804	0.28745	0.285956	0.278692	0.2569	0.201687	0.296734	0.16997	0.27707	0.210877	0.227085	0.296672	0.237141	0.27741	0.252061	0.286749	0.233795	0.234744	0.21389	0.168634	0.250125	0.238245	0.231234	0.273566	0.188433	0.152051	0.286814	0.171702	0.227699	0.190375	0.253468	0.244276	0.238525
HMR_3792	2-methyl-3-oxopropanoate[m] + glutamate[m] <=> AKG[m] + D-3-amino-isobutanoate[m]	0	0	0	0	0	0	0	0	0	0	0	0	0	0	0	0	0	0	0	0	0	0	0	0	0	0	0	0	0	0	0	0	0	0	0	0	0	0	0	0	0	0	0	0	0	0	0	0
HMR_3823	(S)-3-hydroxy-2-methylbutyryl-CoA[m] + NAD+[m] => 2-methylacetoacetyl-CoA[m] + H+[m] + NADH[m]	0.183042	0.184502	0.208482	0.202949	0.180428	0.179559	0.228628	0.199922	0.137696	0.195328	0.167546	0.187225	0.203194	0.245976	0.118346	0.128035	0.205627	0.203547	0.197924	0.184527	0.142981	0.212296	0.120024	0.199641	0.151463	0.160037	0.212173	0.170416	0.199193	0.181688	0.202238	0.165426	0.167882	0.153452	0.119309	0.177719	0.169172	0.163564	0.196516	0.133217	0.105856	0.201356	0.12168	0.163961	0.134147	0.180249	0.173306	0.169595
HMR_6416	3-methyl-2-oxobutyrate[m] + lipoamide[m] => CO2[m] + S-(2-methylpropanoyl)-dihydrolipoamide[m]	0	0	0	0	0	-7.55196e-27	-7.39557e-31	0	-1.74874e-31	0	0	0	0	0	0	0	0	0	0	0	0	0	0	0	0	-2.7795e-30	0	0	0	0	0	0	-4.41269e-30	0	0	0	0	0	-7.88861e-30	0	0	5.85483e-31	0	0	0	0	0	0
HMR_3986	H2O[s] + 2 chitin-component[s] => chitobiose[s]	0	0	0	0	0	0	0	0	0	0	0	0	0	0	0	0	0	0	0	0	0	0	0	0	0	0	0	0	0	0	0	0	0	0	0	0	0	0	0	0	0	0	0	0	0	0	0	0
HMR_3988	H2O[l] + chitobiose[l] => 2 N-acetylglucosamine[l]	0	0	0	0	0	0	0	0	0	0	0	0	0	0	0	0	0	0	0	0	0	0	0	0	0	0	0	0	0	0	0	0	0	0	0	0	0	0	0	0	0	0	0	0	0	0	0	0
HMR_4124	UDP-glucuronate[r] => CO2[r] + UDP-xylose[r]	0	0	0	0	0	0	0	0	0	0	0	0	0	0	0	0	0	0	0	0	0	0	0	0	0	0	0	0	0	0	0	0	0	0	0	0	0	0	0	0	0	0	0	0	0	0	0	0
HMR_4158	N-acetylglucosamine-1-phosphate[c] + UTP[c] => PPi[c] + UDP-N-acetylglucosamine[c]	0	-1.26218e-28	0	0	0	0	0	0	0	0	0	-3.15544e-30	0	0	0	1.65661e-29	0	7.1208e-14	1.57772e-30	0	0	-1.00974e-28	0	0	0	0	0	-1.7986e-28	0	0	0	0	0	-1.28141e-28	0	0	0	0	0	0	0	0	0	0	-2.52435e-29	4.93038e-31	0	0
HMR_4159	UDP-N-acetyl-D-galactosamine[c] <=> UDP-N-acetylglucosamine[c]	0	1.26218e-28	0	0	0	0	0	1.26218e-29	0	0	0	3.15544e-30	0	0	0	0	0	-7.1208e-14	0	0	-1.97215e-30	0	0	0	0	0	0	0	0	0	0	0	0	1.00974e-28	0	0	0	0	0	0	0	0	0	0	0	0	0	0
HMR_4299	H2O[c] + glucosamine-6-phosphate[c] => NH3[c] + fructose-6-phosphate[c]	0	0	0	0	0	0	0	0	0	0	0	0	0	0	0	0	0	0	0	0	0	0	0	0	0	0	0	0	0	0	0	0	0	0	0	0	0	0	0	0	0	0	0	0	0	0	0	0
HMR_4300	fructose-6-phosphate[c] + glutamine[c] => glucosamine-6-phosphate[c] + glutamate[c]	0	-1.26218e-28	0	0	0	0	0	0	0	0	0	-3.15544e-30	0	0	0	1.65661e-29	0	7.1208e-14	1.57772e-30	0	0	-1.00974e-28	0	0	0	0	0	0	0	0	0	0	0	-1.00974e-28	0	0	0	0	0	0	0	0	0	0	-2.52435e-29	4.93038e-31	0	0
HMR_4494	ATP[c] + glucosamine[c] => ADP[c] + glucosamine-6-phosphate[c]	0	0	0	0	0	0	0	0	0	0	0	0	0	0	0	0	0	0	0	0	0	0	0	0	0	0	0	0	0	0	0	0	0	0	0	0	0	0	0	0	0	0	0	0	0	0	0	0
HMR_4524	ATP[c] + N-acetylglucosamine[c] => ADP[c] + N-acetylglucosamine-6-phosphate[c]	0	0	0	0	0	0	0	0	0	0	0	0	0	0	0	0	0	0	0	0	0	0	0	0	0	0	0	0	0	0	0	0	0	0	0	0	0	0	0	0	0	0	0	0	0	0	0	0
HMR_4525	H2O[r] + UDP-N-acetylglucosamine[r] => N-acetyl-D-mannosamine[r] + UDP[r]	0	0	0	0	0	0	0	0	0	0	0	0	0	0	0	0	0	0	0	0	0	0	0	0	0	0	0	0	0	0	0	0	0	0	0	0	0	0	0	0	0	0	0	0	0	0	0	0
HMR_4526	H2O[c] + UDP-N-acetylglucosamine[c] => N-acetyl-D-mannosamine[c] + UDP[c]	0	0	0	0	0	0	0	1.00974e-28	0	0	0	0	6.31089e-30	0	0	1.65661e-29	0	0	0	0	9.46633e-30	-1.00974e-28	0	0	0	0	0	-1.76705e-28	0	0	0	0	0	-4.60498e-29	0	0	0	0	-1.95122e-16	0	-1.57772e-30	7.57306e-29	0	0	0	0	0	0
HMR_4527	N-acetyl-D-mannosamine[c] <=> N-acetylglucosamine[c]	0	0	0	0	0	0	0	1.00974e-28	0	0	0	0	6.31089e-30	0	0	0	0	0	0	0	9.46633e-30	-1.00974e-28	0	0	0	0	0	0	0	0	0	0	0	-4.60498e-29	0	0	0	0	-1.95122e-16	0	-1.57772e-30	7.57306e-29	0	3.45127e-31	0	0	0	0
HMR_4528	ATP[c] + N-acetyl-D-mannosamine[c] => ADP[c] + N-acetylmannosamine-6-phosphate[c]	0	0	0	0	0	0	0	0	0	0	0	0	0	0	0	0	0	0	0	0	0	0	0	0	0	0	0	0	0	0	0	0	0	0	0	0	0	0	0	0	0	0	0	0	0	0	0	0
HMR_4529	H2O[c] + N-acetylmannosamine-6-phosphate[c] + PEP[c] => N-acetylneuraminate-9-phosphate[c] + Pi[c]	0	0	0	0	0	0	0	0	0	0	0	0	0	0	0	0	0	0	0	0	0	0	0	0	0	0	0	0	0	0	0	0	0	0	0	0	0	0	0	0	0	0	0	0	0	0	0	0
HMR_4530	H2O[c] + N-acetylneuraminate-9-phosphate[c] => N-acetylneuraminate[c] + Pi[c]	0	0	0	0	0	0	0	0	0	0	0	0	0	0	0	0	0	0	0	0	0	0	0	0	0	0	0	0	0	0	0	0	0	0	0	0	0	0	0	0	0	0	0	0	0	0	0	0
HMR_4531	H+[c] + N-acetylneuraminate[c] + NADH[c] + O2[c] => H2O[c] + NAD+[c] + neungc[c]	0	0	0	0	0	0	0	0	0	0	0	0	0	0	0	0	0	0	0	0	0	0	0	0	0	0	0	0	0	0	0	0	0	0	0	0	0	0	0	0	0	0	0	0	0	0	0	0
HMR_4532	CTP[c] + neungc[c] => CMP-neuNGc[c] + PPi[c]	0	0	0	0	0	0	0	0	0	0	0	0	0	0	0	0	0	0	0	0	0	0	0	0	0	0	0	0	0	0	0	0	0	0	0	0	0	0	0	0	0	0	0	0	0	0	0	0
HMR_4533	CMP-neuNGc[c] + H2O[c] + NAD+[c] => CMP-N-acetylneuraminate[c] + H+[c] + NADH[c] + O2[c]	0	0	0	0	0	0	0	0	0	0	0	0	0	0	0	0	0	0	0	0	0	0	0	0	0	0	0	0	0	0	0	0	0	0	0	0	0	0	0	0	0	0	0	0	0	0	0	0
HMR_4536	CTP[n] + N-acetylneuraminate[n] => CMP-N-acetylneuraminate[n] + PPi[n]	0	0	0	0	0	0	0	0	0	0	0	0	0	0	0	-6.46235e-27	0	0	0	2.46519e-31	0	0	0	0	0	0	0	0	0	-3.17911e-28	0	0	0	0	0	0	0	0	0	0	0	0	0	0	0	0	0	-4.57539e-28
HMR_4628	acetyl-CoA[c] + glucosamine-6-phosphate[c] => CoA[c] + N-acetylglucosamine-6-phosphate[c]	0	-1.26218e-28	0	0	6.31089e-30	0	0	0	0	0	0	-3.15544e-30	0	0	0	1.65661e-29	0	7.1208e-14	1.57772e-30	0	0	-1.00974e-28	0	0	0	0	0	-1.78283e-28	0	0	0	0	0	-1.00974e-28	0	0	0	0	0	0	0	0	0	0	-2.52435e-29	4.93038e-31	0	0
HMR_4629	H2O[c] + N-acetylglucosamine-6-phosphate[c] => acetate[c] + glucosamine-6-phosphate[c]	0	0	0	0	0	0	0	0	0	0	0	0	0	0	0	0	0	0	0	0	0	0	0	0	0	0	0	0	0	0	0	0	0	0	0	0	0	0	0	0	0	0	0	0	0	0	0	0
HMR_4631	N-acetylglucosamine-6-phosphate[c] => N-acetylglucosamine-1-phosphate[c]	0	-1.26218e-28	0	0	0	0	0	0	0	0	0	-3.15544e-30	0	0	0	1.65661e-29	0	7.1208e-14	1.57772e-30	0	0	-1.00974e-28	0	0	0	0	0	-1.7986e-28	0	0	0	0	0	-1.28141e-28	0	0	0	0	0	0	0	0	0	0	-2.52435e-29	4.93038e-31	0	0
HMR_7696	dTTP[c] + glucose-1-phosphate[c] => PPi[c] + dTDP-glucose[c]	0	0	0	0	0	0	0	0	0	0	0	0	0	0	0	0	0	0	0	0	0	0	0	0	0	0	0	0	0	0	0	0	0	0	0	0	0	0	0	0	0	0	0	0	0	0	0	0
HMR_7697	dTDP-glucose[c] => 4,6-dideoxy-4-oxo-dTDP-D-glucose[c] + H2O[c]	0	0	0	0	0	0	0	0	0	0	0	0	0	0	0	0	0	0	0	0	0	0	0	0	0	0	0	0	0	0	0	0	0	0	0	0	0	0	0	0	0	0	0	0	0	0	0	0
HMR_7698	dTDP-galactose[c] <=> dTDP-glucose[c]	0	0	0	0	0	0	0	0	0	0	0	0	0	0	0	0	0	0	0	0	0	0	0	0	0	0	0	0	0	0	0	0	0	0	0	0	0	0	0	0	0	0	0	0	0	0	0	0
HMR_8366	ATP[c] + N-acetylgalactosamine[c] => ADP[c] + N-acetylgalactosamine-1-phosphate[c]	0	0	0	0	0	0	0	0	0	0	0	0	0	0	0	0	0	0	0	0	0	0	0	0	0	0	0	0	0	0	0	0	0	0	0	0	0	0	0	0	0	0	0	0	0	0	0	0
HMR_8367	ITP[c] + N-acetylgalactosamine[c] => IDP[c] + N-acetylgalactosamine-1-phosphate[c]	0	0	0	0	0	0	0	0	0	0	0	0	0	0	0	0	0	0	0	0	0	0	0	0	0	0	0	0	0	0	0	0	0	0	0	0	0	0	0	0	0	0	0	0	0	0	0	0
HMR_8368	N-acetylgalactosamine-1-phosphate[c] + UTP[c] => PPi[c] + UDP-N-acetyl-D-galactosamine[c]	0	0	0	0	0	0	0	0	0	0	0	0	0	0	0	0	0	0	0	0	0	0	0	0	0	0	0	0	0	0	0	0	0	0	0	0	0	0	0	0	0	0	0	0	0	0	0	0
HMR_8371	H2O[c] + PEP[c] + mannose-6-phosphate[c] => 3-deoxy-D-glycero-D-galacto-2-nonulosonic acid-9-phosphate[c] + Pi[c]	0	0	0	0	0	0	0	0	0	0	0	0	0	0	0	0	0	0	0	0	0	0	0	0	0	0	0	0	0	0	0	0	0	0	0	0	0	0	0	0	0	0	0	0	0	0	0	0
HMR_8372	3-deoxy-D-glycero-D-galacto-2-nonulosonic acid-9-phosphate[c] + H2O[c] => 3-deoxy-D-glycero-D-galacto-2-nonulosonic acid[c] + Pi[c]	0	0	0	0	0	0	0	0	0	0	0	0	0	0	0	0	0	0	0	0	0	0	0	0	0	0	0	0	0	0	0	0	0	0	0	0	0	0	0	0	0	0	0	0	0	0	0	0
HMR_8373	N-acetyl-D-mannosamine[c] + pyruvate[c] <=> N-acetylneuraminate[c]	0	0	0	0	0	0	0	0	0	0	0	0	0	0	0	1.65661e-29	0	0	0	0	0	0	0	0	0	0	0	0	0	0	0	0	0	0	0	0	0	0	0	0	0	0	0	0	0	0	0	0
HMR_8375	H2O[c] + chitin-component[c] => N-acetylglucosamine[c]	0	0	0	0	0	0	0	0	0	0	0	0	0	0	0	0	0	0	0	0	0	0	0	0	0	0	0	0	0	0	0	0	0	0	0	0	0	0	0	0	0	0	0	0	0	0	0	0
HMR_8376	H2O[s] + chitin-component[s] => N-acetylglucosamine[s]	0	0	0	0	0	0	0	0	0	0	0	0	0	0	0	0	0	0	0	0	0	0	0	0	0	0	0	0	0	0	0	0	0	0	0	0	0	0	0	0	0	0	0	0	0	0	0	0
HMR_8377	CTP[c] + N-acetylneuraminate[c] => CMP-N-acetylneuraminate[c] + PPi[c]	0	0	0	1.97215e-31	0	0	0	0	0	0	0	0	0	0	0	6.46235e-27	0	0	0	-2.46519e-31	0	0	0	0	0	0	0	0	0	3.17911e-28	0	0	0	0	0	0	0	0	0	0	0	0	0	0	0	0	0	4.57539e-28
HMR_8672	UDP-glucuronate[g] => CO2[g] + UDP-xylose[g]	0	0	0	0	0	0	0	0	0	0	0	0	0	0	0	0	0	0	0	0	0	0	0	0	0	0	0	0	0	0	0	0	0	0	0	0	0	0	0	0	0	0	0	0	0	0	0	0
HMR_8674	4,6-dideoxy-4-oxo-dTDP-D-glucose[c] => dTDP-4-dehydro-6-deoxy-L-mannose[c]	0	0	0	0	0	0	0	0	0	0	0	0	0	0	0	0	0	0	0	0	0	0	0	0	0	0	0	0	0	0	0	0	0	0	0	0	0	0	0	0	0	0	0	0	0	0	0	0
HMR_8675	H+[c] + NADPH[c] + dTDP-4-dehydro-6-deoxy-L-mannose[c] => NADP+[c] + dTDP-6-deoxy-L-mannose[c]	0	0	0	0	0	0	0	0	0	0	0	0	0	0	0	0	0	0	0	0	0	0	0	0	0	0	0	0	0	0	0	0	0	0	0	0	0	0	0	0	0	0	0	0	0	0	0	0
HMR_5130	ATP[c] + tRNA(tyr)[c] + tyrosine[c] => AMP[c] + L-tyrosyl-tRNA(tyr)[c] + PPi[c]	0.00377611	0.0185102	0.00377318	0.00604433	0.00244335	0.00917204	0.0106305	0.00633611	0.00422937	0.00284806	0.00515578	0.00627351	0.0122526	0.00781155	0.00416279	0.0051864	0.00513939	0.00661473	0.00711929	0.00348014	0.00554546	0.0052635	0.00538154	0.00282007	0.00287456	0.00764509	0.00537922	0.00309548	0.00385105	0.00247005	0.0094135	0.00689097	0.00426873	0.00317661	0.00500095	0.00627246	0.00613321	0.00688821	0.00367515	0.00572945	0.00706877	0.0107932	0.00479353	0.00248367	0.00644591	0.00612634	0.00650851	0.00580864
HMR_5131	ATP[c] + alanine[c] + tRNA(ala)[c] => AMP[c] + L-alanyl-tRNA(ala)[c] + PPi[c]	0.00690542	0.033739	0.00690009	0.0110363	0.0044782	0.0167325	0.0193886	0.0115677	0.0077309	0.00521526	0.00941807	0.0114537	0.0223428	0.0142547	0.00760964	0.00947382	0.00938822	0.0120751	0.012994	0.00636639	0.0101277	0.00961425	0.00982921	0.00516428	0.00526352	0.0139516	0.009825	0.00566586	0.0070419	0.00452683	0.0171722	0.0125782	0.00780257	0.00581361	0.00913608	0.0114518	0.0111982	0.0125732	0.00672155	0.0104628	0.012902	0.0196849	0.00875833	0.00455164	0.0117676	0.0111856	0.0118816	0.0106071
HMR_5132	ATP[c] + arginine[c] + tRNA(arg)[c] => AMP[c] + L-arginyl-tRNA(arg)[c] + PPi[c]	0.00375923	0.0183957	0.00375632	0.00601243	0.00243529	0.00911943	0.0105682	0.00630228	0.00420949	0.00283733	0.00512976	0.00624008	0.0121796	0.00776794	0.00414335	0.00516018	0.00511348	0.00657905	0.00708027	0.00346521	0.00551686	0.00523677	0.00535402	0.00280952	0.00286364	0.00760259	0.00535173	0.0030831	0.00383367	0.00246182	0.00935929	0.00685346	0.00424859	0.0031637	0.00497595	0.00623905	0.00610072	0.00685072	0.00365894	0.00569963	0.00703008	0.0107299	0.00476991	0.00247535	0.00641134	0.00609389	0.00647353	0.0057783
HMR_5133	ATP[c] + asparagine[c] + tRNA(asn)[c] => AMP[c] + L-asparaginyl-tRNA(asn)[c] + PPi[c]	0.00616274	0.0302642	0.00615795	0.009873	0.00398266	0.0149892	0.0173749	0.0103503	0.00690416	0.00464467	0.00841955	0.0102479	0.0200283	0.0127638	0.00679526	0.00846963	0.00839274	0.010806	0.0116314	0.00567859	0.00905697	0.00859576	0.00878883	0.00459888	0.00468801	0.0124915	0.00878505	0.00504938	0.00628532	0.00402633	0.0153842	0.0112579	0.00696855	0.00518209	0.00816628	0.0102462	0.0100184	0.0112534	0.00599759	0.00935793	0.0115487	0.0176411	0.00782699	0.00404862	0.0105299	0.0100072	0.0106323	0.00948748
HMR_5134	ATP[c] + aspartate[c] + tRNA(asp)[c] => AMP[c] + L-aspartyl-tRNA(asp)[c] + PPi[c]	0.0058334	0.0285687	0.00582888	0.00933336	0.00377688	0.0141596	0.0164101	0.0097836	0.0065328	0.00440137	0.00796229	0.00968699	0.0189131	0.0120603	0.00643007	0.00800953	0.007937	0.0102135	0.0109921	0.00537669	0.00856358	0.00812851	0.00831064	0.00435818	0.00444225	0.0118034	0.00830708	0.00478315	0.00594904	0.00381808	0.0145322	0.0106398	0.00659353	0.00490834	0.00772337	0.00968539	0.00947051	0.0106355	0.00567761	0.00884749	0.0109141	0.0166611	0.00740331	0.0038391	0.00995302	0.00945991	0.0100496	0.00896969
HMR_5135	ATP[c] + cysteine[c] + tRNA(cys)[c] => AMP[c] + L-cysteinyl-tRNA(cys)[c] + PPi[c]	0.000657038	0.00309645	0.000656553	0.00103257	0.000436382	0.0015504	0.00179187	0.00108088	0.000732081	0.000503388	0.000885461	0.00107051	0.00206044	0.00132516	0.000721059	0.000890529	0.000882747	0.00112701	0.00121054	0.000608036	0.000949976	0.000903295	0.000922837	0.000498753	0.000507774	0.0012976	0.000922454	0.000544351	0.000669446	0.000440803	0.00159038	0.00117274	0.000738598	0.000557783	0.000859826	0.00107034	0.00104729	0.00117229	0.000640323	0.000980439	0.00120218	0.00181881	0.000825484	0.000443058	0.00109906	0.00104615	0.00110942	0.00099355
HMR_5136	ATP[c] + glutamine[c] + tRNA(gln)[c] => AMP[c] + L-glutaminyl-tRNA(gln)[c] + PPi[c]	0.00574275	0.0281854	0.00573829	0.00919765	0.00371272	0.0139617	0.0161832	0.00964209	0.00643315	0.00432917	0.00784424	0.00954673	0.018654	0.0118894	0.00633174	0.00789087	0.00781927	0.0100665	0.010835	0.00529193	0.00843778	0.00800832	0.0081881	0.00428653	0.00436952	0.0116359	0.00818458	0.00470603	0.0058569	0.00375339	0.0143295	0.0104872	0.0064931	0.0048296	0.0076084	0.00954514	0.00933304	0.010483	0.00558897	0.00871803	0.0107581	0.0164311	0.00729246	0.00377414	0.00980933	0.00932257	0.00990468	0.00883866
HMR_5137	ATP[c] + glutamate[c] + tRNA(glu)[c] => AMP[c] + L-glutamyl-tRNA(glu)[c] + PPi[c]	0.0074767	0.0365545	0.00747091	0.011953	0.00484648	0.0181256	0.0210039	0.0125289	0.00837121	0.00564518	0.0101995	0.0124053	0.0242052	0.0154407	0.00823982	0.0102599	0.0101671	0.0130787	0.0140745	0.00689259	0.0109685	0.0104121	0.010645	0.00558993	0.00569747	0.0151122	0.0106405	0.00613346	0.00762459	0.00489917	0.0186021	0.0136239	0.00844888	0.00629357	0.00989392	0.0124033	0.0121285	0.0136185	0.00727745	0.0113316	0.0139748	0.021325	0.00948457	0.00492606	0.0127456	0.0121149	0.0128691	0.0114879
HMR_5138	ATP[c] + glycine[c] + tRNA(gly)[c] => AMP[c] + PPi[c] + glycyl-tRNA(gly)[c]	0.00516348	0.0253618	0.00515946	0.00827289	0.00333644	0.0125605	0.0145599	0.00867288	0.00578483	0.00389125	0.00705481	0.00858706	0.0167836	0.0106955	0.00569357	0.00709678	0.00703235	0.00905483	0.00974651	0.00475774	0.007589	0.00720249	0.00736429	0.00385287	0.00392757	0.0104673	0.00736112	0.00423042	0.00526621	0.00337305	0.0128916	0.00943352	0.00583879	0.00434164	0.00684256	0.00858563	0.00839473	0.00942974	0.00502508	0.00784123	0.00967725	0.014783	0.00655821	0.00339172	0.0088234	0.00838531	0.00890922	0.0079498
HMR_5139	ATP[c] + histidine[c] + tRNA(his)[c] => AMP[c] + L-histidyl-tRNA(his)[c] + PPi[c]	0.00287738	0.0140987	0.00287514	0.00460483	0.00186236	0.00698686	0.00809762	0.00482705	0.00322257	0.00217058	0.00392812	0.00477937	0.00933301	0.00595072	0.00317187	0.00395143	0.00391564	0.00503924	0.00542351	0.00265196	0.00422489	0.00401016	0.00410005	0.00214926	0.00219076	0.00582395	0.00409829	0.00235901	0.00293445	0.00188269	0.00717075	0.00524962	0.00325255	0.0024208	0.0038102	0.00477857	0.00467252	0.00524752	0.00280049	0.00436502	0.00538503	0.00822154	0.00365223	0.00189307	0.00491066	0.00466729	0.00495834	0.00442533
HMR_5140	ATP[c] + isoleucine[c] + tRNA(ile)[c] => AMP[c] + L-isoleucyl-tRNA(ile)[c] + PPi[c]	0.00710024	0.0349096	0.00709471	0.0113813	0.00458476	0.0172846	0.0200374	0.011932	0.00795573	0.00534862	0.00970425	0.0118139	0.023099	0.0147168	0.00783007	0.00976203	0.00967332	0.0124579	0.0134102	0.00654161	0.0104397	0.00990757	0.0101303	0.00529578	0.00539862	0.0144026	0.010126	0.0058156	0.00724168	0.00463515	0.0177403	0.0129793	0.00803001	0.00596872	0.00941201	0.0118119	0.0115491	0.0129741	0.00690968	0.010787	0.0133149	0.0203445	0.00902052	0.00466087	0.0121393	0.0115361	0.0122574	0.0109365
HMR_5141	ATP[c] + leucine[c] + tRNA(leu)[c] => AMP[c] + L-leucyl-tRNA(leu)[c] + PPi[c]	0.0133259	0.0653342	0.0133155	0.0213322	0.00862147	0.0323724	0.0375206	0.0223622	0.0149258	0.01005	0.0181958	0.0221412	0.0432463	0.0275701	0.0146908	0.0183039	0.018138	0.0233456	0.0251266	0.0122811	0.0195713	0.0185761	0.0189927	0.00995121	0.0101435	0.0269826	0.0189845	0.0109234	0.0135904	0.00871572	0.0332247	0.0243207	0.0150647	0.0112097	0.0176493	0.0221375	0.021646	0.024311	0.0129695	0.0202208	0.0249483	0.0380949	0.0169171	0.0087638	0.0227497	0.0216217	0.0229707	0.0205003
HMR_5142	ATP[c] + lysine[c] + tRNA(lys)[c] => AMP[c] + L-lysyl-tRNA(lys)[c] + PPi[c]	0.00894271	0.0437776	0.00893578	0.0143053	0.00579174	0.0217	0.0251482	0.0149952	0.0100143	0.00674858	0.0122046	0.0148471	0.0289832	0.0184834	0.00985692	0.012277	0.0121658	0.0156539	0.0168468	0.00824295	0.0131259	0.0124593	0.0127383	0.00668239	0.00681121	0.0180899	0.0127328	0.00733353	0.00911989	0.00585486	0.0222708	0.016307	0.0101074	0.00752534	0.0118385	0.0148447	0.0145155	0.0163005	0.00870401	0.0135609	0.0167273	0.0255328	0.0113481	0.00588707	0.0152547	0.0144992	0.0154027	0.0137481
HMR_5143	ATP[c] + methionine[c] + tRNA(met)[c] => AMP[c] + L-methionyl-tRNA(met)[c] + PPi[c]	0.00197264	0.00968119	0.00197111	0.00315932	0.00127537	0.00479568	0.00555872	0.00331198	0.00220978	0.00148711	0.00269446	0.00327922	0.00640738	0.0040839	0.00217495	0.00271047	0.00268588	0.00345775	0.00372172	0.00181779	0.00289833	0.00275081	0.00281257	0.00147246	0.00150097	0.00399681	0.00281136	0.00161655	0.00201185	0.00128934	0.004922	0.00360227	0.00223037	0.00165899	0.00261345	0.00327868	0.00320583	0.00360083	0.00191982	0.00299459	0.00369529	0.00564385	0.00250493	0.00129646	0.00336942	0.00320223	0.00340217	0.00303602
HMR_5144	10-formyl-THF[c] + L-methionyl-tRNA(met)[c] => N-formylmethionyl-tRNA[c] + THF[c]	0	0	0	0	0	0	0	0	0	0	0	0	0	0	0	0	0	0	0	0	0	0	0	0	0	0	0	0	0	0	0	0	0	0	0	0	0	0	0	0	0	0	0	0	0	0	0	0
HMR_5145	ATP[c] + phenylalanine[c] + tRNA(phe)[c] => AMP[c] + L-phenylalanyl-tRNA(phe)[c] + PPi[c]	0.00560846	0.0274656	0.00560412	0.00897324	0.00363138	0.013613	0.0157766	0.00940608	0.00628085	0.00423175	0.00765513	0.00931321	0.0181829	0.0115948	0.00618209	0.00770054	0.00763081	0.00981939	0.0105679	0.0051694	0.00823319	0.00781493	0.00799002	0.00419023	0.00427106	0.0113479	0.00798659	0.00459878	0.00571963	0.00367099	0.0139712	0.0102292	0.00633924	0.00471913	0.00742544	0.00931166	0.00910509	0.0102251	0.00545869	0.00850613	0.0104929	0.016018	0.00711774	0.0036912	0.00956896	0.00909489	0.00966182	0.00862361
HMR_5146	ATP[c] + proline[c] + tRNA(pro)[c] => AMP[c] + L-prolyl-tRNA(pro)[c] + PPi[c]	0.00427874	0.0209643	0.00427542	0.00684739	0.00276945	0.0103894	0.012041	0.00717782	0.00479204	0.00322777	0.00584115	0.00710692	0.013878	0.00884867	0.00471664	0.00587582	0.00582259	0.00749333	0.00806473	0.00394356	0.00628244	0.00596314	0.00609681	0.00319607	0.00325777	0.00866017	0.00609419	0.00350796	0.00436361	0.00279969	0.0106628	0.00780617	0.00483661	0.00359983	0.00566581	0.00710574	0.00694804	0.00780304	0.00416441	0.0064908	0.00800751	0.0122253	0.00543091	0.00281512	0.00730215	0.00694026	0.00737305	0.00658048
HMR_5147	ATP[c] + serine[c] + tRNA(ser)[c] => AMP[c] + L-seryl-tRNA(ser)[c] + PPi[c]	0.00978156	0.0480316	0.00977395	0.0156699	0.00632167	0.0237895	0.0275758	0.0164274	0.0109582	0.00737232	0.0133632	0.0162649	0.0317868	0.0202577	0.0107854	0.0134427	0.0133207	0.0171507	0.0184605	0.0090132	0.0143748	0.0136429	0.0139493	0.00729964	0.0074411	0.0198255	0.0139433	0.00801462	0.00997611	0.00639099	0.0244164	0.0178678	0.0110604	0.00822523	0.0129613	0.0162622	0.0159007	0.0178607	0.00951947	0.0148525	0.0183294	0.0279982	0.0124228	0.00642636	0.0167124	0.0158828	0.0168749	0.0150581
HMR_5148	ATP[c] + tRNA(thr)[c] + threonine[c] => AMP[c] + L-threonyl-tRNA(thr)[c] + PPi[c]	0.00749346	0.0367664	0.00748764	0.0119999	0.00484559	0.0182139	0.0211115	0.0125796	0.00839398	0.00564965	0.0102345	0.0124552	0.0243342	0.0155109	0.0082617	0.0102954	0.010202	0.0131331	0.0141355	0.00690543	0.0110087	0.0104485	0.010683	0.00559403	0.00570229	0.0151802	0.0106785	0.00614121	0.00764235	0.00489863	0.0186936	0.0136819	0.00847217	0.00630239	0.00992691	0.0124531	0.0121764	0.0136764	0.00729288	0.0113743	0.0140352	0.0214347	0.00951481	0.0049257	0.0127977	0.0121628	0.0129221	0.0115316
HMR_5149	ATP[c] + tRNA(trp)[c] + tryptophan[c] => AMP[c] + L-tryptophanyl-tRNA(trp)[c] + PPi[c]	0.000922617	0.00453295	0.000921899	0.00147841	0.000596046	0.0022448	0.00260217	0.0015499	0.00103368	0.000695214	0.00126068	0.00153456	0.00299965	0.00191143	0.00101737	0.00126818	0.00125667	0.00161817	0.00174181	0.000850093	0.00135617	0.00128708	0.001316	0.000688354	0.000701706	0.00187064	0.00131543	0.000755839	0.00094098	0.000602588	0.00230396	0.00168586	0.00104332	0.000775719	0.00122274	0.00153431	0.00150018	0.00168518	0.000897878	0.00140125	0.00172943	0.00264204	0.00117192	0.000605926	0.00157681	0.0014985	0.00159214	0.00142065
HMR_5150	ATP[c] + tRNA(val)[c] + valine[c] => AMP[c] + L-valyl-tRNA(val)[c] + PPi[c]	0.00631315	0.0309024	0.00630826	0.0100985	0.00408893	0.0153183	0.0177523	0.0105855	0.00706958	0.00476435	0.00861564	0.010481	0.0204594	0.0130478	0.00695847	0.00866674	0.00858829	0.0110504	0.0118925	0.0058192	0.00926596	0.00879542	0.0089924	0.00471763	0.00480856	0.01277	0.00898854	0.00517725	0.00643821	0.00413349	0.0157212	0.0115115	0.00713527	0.00531265	0.00835724	0.0104792	0.0102468	0.0115069	0.00614466	0.00957302	0.0118082	0.0180238	0.00801108	0.00415623	0.0107687	0.0102354	0.0108732	0.00970519
HMR_7171	CMP-N-acetylneuraminate[g] + T-antigen[g] => CMP[g] + sialyl-T antigen[g]	0	0	0	0	0	0	0	0	0	0	0	0	0	0	0	0	0	0	0	0	0	0	0	0	0	0	0	0	0	0	0	0	0	0	0	0	0	0	0	0	0	0	0	0	0	0	0	0
HMR_7172	CMP-N-acetylneuraminate[g] + sialyl-T antigen[g] => CMP[g] + disialyl-T antigen[g]	0	0	0	0	0	0	0	0	0	0	0	0	0	0	0	0	0	0	0	0	0	0	0	0	0	0	0	0	0	0	0	0	0	0	0	0	0	0	0	0	0	0	0	0	0	0	0	0
HMR_7174	Tn-antigen[g] + UDP-N-acetylglucosamine[g] => UDP[g] + core 3[g]	0	0	0	0	0	0	0	0	0	0	0	0	0	0	0	0	0	0	0	0	0	0	0	0	0	0	0	0	0	0	0	0	0	0	0	0	0	0	0	0	0	0	0	0	0	0	0	0
HMR_7175	UDP-N-acetylglucosamine[g] + core 3[g] => UDP[g] + core 4[g]	0	0	0	0	0	0	0	0	0	0	0	0	0	0	0	0	0	0	0	0	0	0	0	0	0	0	0	0	0	0	0	0	0	0	0	0	0	0	0	0	0	0	0	0	0	0	0	0
HMR_7180	Tn-antigen[g] + UDP-N-acetylglucosamine[g] => G00031[g] + UDP[g]	0	0	0	0	0	0	0	0	0	0	0	0	0	0	0	0	0	0	0	0	0	0	0	0	0	0	0	0	0	0	0	0	0	0	0	0	0	0	0	0	0	0	0	0	0	0	0	0
HMR_7181	G00031[g] + UDP-galactose[g] => G00032[g] + UDP[g]	0	0	0	0	0	0	0	0	0	0	0	0	0	0	0	0	0	0	0	0	0	0	0	0	0	0	0	0	0	0	0	0	0	0	0	0	0	0	0	0	0	0	0	0	0	0	0	0
HMR_7183	CMP-N-acetylneuraminate[g] + Tn-antigen[g] => CMP[g] + sialyl-Tn antigen[g]	0	0	0	0	0	0	0	0	0	0	0	0	0	0	0	0	0	0	0	0	0	0	0	0	0	0	0	0	0	0	0	0	0	0	0	0	0	0	0	0	0	0	0	0	0	0	0	0
HMR_7197	serine[c] => H2O[c] + [protein]-L-serine[c]	0	0	0	0	0	0	0	0	0	0	0	0	0	0	0	0	0	0	0	0	1.97215e-30	0	0	0	0	0	0	0	0	0	0	0	0	0	0	0	0	0	0	0	6.31089e-30	0	0	0	0	0	0	0
HMR_7436	UDP-N-acetyl-D-galactosamine[g] + [protein]-L-serine[g] => Tn-antigen[g] + UDP[g]	0	0	0	0	0	0	0	0	0	0	0	0	0	0	0	0	0	0	0	0	0	0	0	0	0	0	0	0	0	0	0	0	0	0	0	0	0	0	0	0	0	0	0	0	0	0	0	0
HMR_7438	Tn-antigen[g] + UDP-galactose[g] => T-antigen[g] + UDP[g]	0	0	0	0	0	0	0	0	0	0	0	0	0	0	0	0	0	0	0	0	0	0	0	0	0	0	0	0	0	0	0	0	0	0	0	0	0	0	0	0	0	0	0	0	0	0	0	0
HMR_7440	T-antigen[g] + UDP-N-acetylglucosamine[g] => UDP[g] + core 2[g]	0	0	0	0	0	0	0	0	0	0	0	0	0	0	0	0	0	0	0	0	0	0	0	0	0	0	0	0	0	0	0	0	0	0	0	0	0	0	0	0	0	0	0	0	0	0	0	0
HMR_8254	T-antigen[g] + UDP-N-acetylglucosamine[g] => UDP[g] + glcnac-alpha-1,4-core 1[g]	0	0	0	0	0	0	0	0	0	0	0	0	0	0	0	0	0	0	0	0	0	0	0	0	0	0	0	0	0	0	0	0	0	0	0	0	0	0	0	0	0	0	0	0	0	0	0	0
HMR_8255	UDP-N-acetylglucosamine[g] + core 2[g] => UDP[g] + glcnac-alpha-1,4-core 2[g]	0	0	0	0	0	0	0	0	0	0	0	0	0	0	0	0	0	0	0	0	0	0	0	0	0	0	0	0	0	0	0	0	0	0	0	0	0	0	0	0	0	0	0	0	0	0	0	0
HMR_8256	Tn-antigen[g] + UDP-N-acetyl-D-galactosamine[g] => UDP[g] + core 5[g]	0	0	0	0	0	0	0	0	0	0	0	0	0	0	0	0	0	0	0	0	0	0	0	0	0	0	0	0	0	0	0	0	0	0	0	0	0	0	0	0	0	0	0	0	0	0	0	0
HMR_8257	Tn-antigen[g] + UDP-N-acetylglucosamine[g] => UDP[g] + core 6[g]	0	0	0	0	0	0	0	0	0	0	0	0	0	0	0	0	0	0	0	0	0	0	0	0	0	0	0	0	0	0	0	0	0	0	0	0	0	0	0	0	0	0	0	0	0	0	0	0
HMR_8258	UDP-galactose[g] + core 6[g] => F1alpha[g] + UDP[g]	0	0	0	0	0	0	0	0	0	0	0	0	0	0	0	0	0	0	0	0	0	0	0	0	0	0	0	0	0	0	0	0	0	0	0	0	0	0	0	0	0	0	0	0	0	0	0	0
HMR_8260	Tn-antigen[g] + UDP-N-acetyl-D-galactosamine[g] => UDP[g] + core 7[g]	0	0	0	0	0	0	0	0	0	0	0	0	0	0	0	0	0	0	0	0	0	0	0	0	0	0	0	0	0	0	0	0	0	0	0	0	0	0	0	0	0	0	0	0	0	0	0	0
HMR_8261	Tn-antigen[g] + UDP-galactose[g] => UDP[g] + core 8[g]	0	0	0	0	0	0	0	0	0	0	0	0	0	0	0	0	0	0	0	0	0	0	0	0	0	0	0	0	0	0	0	0	0	0	0	0	0	0	0	0	0	0	0	0	0	0	0	0
HMR_1532	PPi[c] + trans,trans,cis-geranyl-geranyl-pp[c] <=> dimethylallyl-PP[c] + farnesyl-PP[c]	1.76638e-17	3.08049e-18	0	6.55422e-17	-1.72702e-17	2.98736e-17	-1.71094e-16	3.40656e-17	-1.05716e-17	7.33242e-17	8.50717e-18	-1.17287e-17	-2.03823e-17	2.82045e-17	-7.89142e-18	-3.53953e-17	7.16466e-18	2.1565e-17	1.94643e-17	-8.04357e-17	1.14052e-17	-4.15097e-17	1.58654e-17	-2.73052e-17	1.04083e-17	9.00453e-18	1.65232e-16	-3.65834e-17	-7.51229e-17	8.01315e-17	3.26582e-18	-1.83245e-16	-2.77915e-18	-8.22491e-17	9.93391e-18	3.95571e-17	3.65398e-17	-1.50278e-28	1.17289e-17	1.04083e-17	0	2.05646e-17	7.06878e-18	-2.26381e-17	1.25026e-18	0	-8.309e-18	-4.30726e-17
HMR_7254	isopentenyl-pPP[c] + 17.6 trans,trans,cis-geranyl-geranyl-pp[c] => 17.6 PPi[c] + 0.1 dehydrodolichol-diphosphate[c]	-1.00363e-18	-1.75028e-19	0	-3.72399e-18	9.8126e-19	-1.69736e-18	9.72124e-18	-1.93554e-18	6.00657e-19	-4.16615e-18	-4.83362e-19	6.66406e-19	1.15808e-18	-1.60253e-18	4.48376e-19	2.0111e-18	-4.07083e-19	-1.22528e-18	-1.10593e-18	4.57021e-18	-6.48024e-19	2.35851e-18	-9.01442e-19	1.55143e-18	-5.91383e-19	-5.11621e-19	-9.38817e-18	2.0786e-18	4.26835e-18	-4.55293e-18	-1.85558e-19	1.04116e-17	1.57906e-19	4.67324e-18	-5.64427e-19	-2.24756e-18	-2.07612e-18	8.53852e-30	-6.66417e-19	-5.91383e-19	0	-1.16844e-18	-4.01635e-19	1.28625e-18	-7.10373e-20	0	4.72102e-19	2.44731e-18
HMR_7255	dehydrodolichol-diphosphate[c] => dolichyl-diphosphate[c]	0	0	0	0	0	0	0	0	0	0	0	0	0	0	0	0	0	0	0	0	0	0	0	0	-5.91383e-20	0	0	0	0	0	0	0	0	0	0	0	0	0	0	0	0	0	0	0	0	0	4.72102e-20	0
HMR_7256	H2O[c] + dolichyl-diphosphate[c] => Pi[c] + dolichyl-phosphate[c]	0	0	0	0	0	0	0	0	0	0	0	0	0	0	0	0	0	0	0	0	0	0	0	0	-5.91383e-20	0	0	0	0	0	0	0	0	0	0	0	0	0	0	0	0	0	0	0	0	0	4.72102e-20	0
HMR_7258	H2O[c] + dehydrodolichol-diphosphate[c] => Pi[c] + dehydrodolichol-phosphate[c]	0	-1.75028e-20	0	-3.72399e-19	9.8126e-20	-1.69736e-19	0	-1.93554e-19	0	-4.16615e-19	-4.83362e-20	6.66406e-20	1.15808e-19	-1.60253e-19	4.48376e-20	2.0111e-19	-4.07083e-20	-1.22528e-19	-1.10593e-19	0	-6.48024e-20	2.35851e-19	-9.01442e-20	1.55143e-19	0	-5.11621e-20	-9.38817e-19	2.0786e-19	4.26835e-19	-4.55293e-19	-1.85558e-20	1.04116e-18	1.57906e-20	4.67324e-19	-5.64427e-20	-2.24756e-19	-2.07612e-19	0	-6.66417e-20	-5.91383e-20	0	-1.16844e-19	-4.01635e-20	1.28625e-19	-7.10373e-21	0	0	2.44731e-19
HMR_7259	H2O[c] + dehydrodolichol-phosphate[c] => Pi[c] + dehydrodolichol[c]	0	-1.75028e-20	0	-3.72399e-19	9.8126e-20	-1.69736e-19	0	-1.93554e-19	0	-4.16615e-19	-4.83362e-20	6.66406e-20	1.15808e-19	-1.60253e-19	4.48376e-20	2.0111e-19	-4.07083e-20	-1.22528e-19	-1.10593e-19	0	-6.48024e-20	2.35851e-19	-9.01442e-20	1.55143e-19	0	-5.11621e-20	-9.38817e-19	2.0786e-19	4.26835e-19	-4.55293e-19	-1.85558e-20	1.04116e-18	1.57906e-20	4.67324e-19	-5.64427e-20	-2.24756e-19	-2.07612e-19	0	-6.66417e-20	-5.91383e-20	0	-1.16844e-19	-4.01635e-20	1.28625e-19	-7.10373e-21	0	0	2.44731e-19
HMR_7260	H+[c] + NADPH[c] + dehydrodolichol[c] => NADP+[c] + dolichol[c]	0	-1.75028e-20	0	-3.72399e-19	9.8126e-20	-1.69736e-19	0	-1.93554e-19	0	-4.16615e-19	-4.83362e-20	6.66406e-20	1.15808e-19	-1.60253e-19	4.48376e-20	2.0111e-19	-4.07083e-20	-1.22528e-19	-1.10593e-19	0	-6.48024e-20	2.35851e-19	-9.01442e-20	1.55143e-19	0	-5.11621e-20	-9.38817e-19	2.0786e-19	4.26835e-19	-4.55293e-19	-1.85558e-20	1.04116e-18	1.57906e-20	4.67324e-19	-5.64427e-20	-2.24756e-19	-2.07612e-19	0	-6.66417e-20	-5.91383e-20	0	-1.16844e-19	-4.01635e-20	1.28625e-19	-7.10373e-21	0	0	2.44731e-19
HMR_7261	H2O[r] + dolichyl-phosphate[r] => Pi[r] + dolichol[r]	0	1.75028e-20	0	0	-9.8126e-20	0	0	0	0	0	0	0	0	1.60253e-19	-4.48376e-20	0	0	-3.78653e-29	-9.02193e-15	0	0	0	0	-8.18648e-14	0	0	0	0	0	0	0	0	2.52435e-29	0	0	0	0	0	0	0	0	0	0	0	0	0	0	0
HMR_7263	CTP[c] + dolichol[c] => CDP[c] + dolichyl-phosphate[c]	0	0	0	0	0	0	0	0	0	0	0	0	0	0	0	0	0	0	0	0	0	0	0	0	5.91383e-20	0	0	0	0	0	0	0	0	0	0	0	0	0	0	0	0	0	0	0	0	0	0	0
HMR_7264	UDP-N-acetylglucosamine[c] + dolichyl-phosphate[c] => N-acetyl-D-glucosaminyldiphosphodolichol[c] + UMP[c]	0	0	0	0	0	0	0	-7.88861e-31	0	0	0	0	0	0	0	0	0	0	0	0	0	0	0	0	0	0	0	0	0	0	0	0	0	0	0	0	0	0	0	0	0	0	0	0	0	0	0	-7.88861e-31
HMR_7265	N-acetyl-D-glucosaminyldiphosphodolichol[c] + UDP-N-acetylglucosamine[c] => N,N-chitobiosyldiphosphodolichol[c] + UDP[c]	0	0	0	0	0	0	0	-7.88861e-31	0	0	0	0	0	0	0	0	0	0	0	0	0	0	0	0	0	0	0	0	0	0	0	0	0	0	0	0	0	0	0	0	0	0	0	0	0	0	0	-7.88861e-31
HMR_7266	GDP-mannose[c] + N,N-chitobiosyldiphosphodolichol[c] => GDP[c] + beta-D-mannosyldiacetylchitobiosyldiphosphodolichol[c]	0	0	0	0	0	0	0	-7.88861e-31	0	0	0	0	0	0	0	0	0	0	0	0	0	0	0	0	0	0	0	0	0	0	0	0	0	0	0	0	0	0	0	0	0	0	0	0	0	0	0	-7.88861e-31
HMR_7267	GDP-mannose[c] + beta-D-mannosyldiacetylchitobiosyldiphosphodolichol[c] => GDP[c] + alpha-D-mannosyl-beta-D-mannosyl-diacetylchitobiosyldiphosphodolichol[c]	0	0	0	0	0	0	0	-7.88861e-31	0	0	0	0	0	0	0	0	0	0	0	0	0	0	0	0	0	0	0	0	0	0	0	0	0	0	0	0	0	0	0	0	0	0	0	0	0	0	0	-7.88861e-31
HMR_7268	GDP-mannose[c] + alpha-D-mannosyl-beta-D-mannosyl-diacetylchitobiosyldiphosphodolichol[c] => G00005[c] + GDP[c]	0	0	0	0	0	0	0	-7.88861e-31	0	0	0	0	0	0	0	0	0	0	0	0	0	0	0	0	0	0	0	0	0	0	0	0	0	0	0	0	0	0	0	0	0	0	0	0	0	0	0	-7.88861e-31
HMR_7269	G00005[c] + GDP-mannose[c] => G10526[c] + GDP[c]	0	0	0	0	0	0	0	-7.88861e-31	0	0	0	0	0	0	0	0	0	0	0	0	0	0	0	0	0	0	0	0	0	0	0	0	0	0	0	0	0	0	0	0	0	0	0	0	0	0	0	-7.88861e-31
HMR_7270	G10526[c] + GDP-mannose[c] => G00006[c] + GDP[c]	0	0	0	0	0	0	0	-7.88861e-31	0	0	0	0	0	0	0	0	0	0	0	0	0	0	0	0	0	0	0	0	0	0	0	0	0	0	0	0	0	0	0	0	0	0	0	0	0	0	0	-7.88861e-31
HMR_7271	GDP-mannose[c] + dolichyl-phosphate[c] => GDP[c] + dolichyl-phosphate-D-mannose[c]	0	0	0	0	0	0	0	-3.15544e-30	0	0	0	0	0	0	0	0	0	0	0	0	0	0	0	0	0	0	0	0	0	0	0	0	0	0	0	0	0	0	0	0	0	0	0	0	0	0	0	-3.15544e-30
HMR_7274	G00006[r] + dolichyl-phosphate-D-mannose[r] => G10595[r] + dolichyl-phosphate[r]	0	0	0	0	0	0	0	-7.88861e-31	0	0	0	0	0	0	0	0	0	0	0	0	0	0	0	0	0	0	0	0	0	0	0	0	0	0	0	0	0	0	0	0	0	0	0	0	0	0	0	-7.88861e-31
HMR_7275	G10595[r] + dolichyl-phosphate-D-mannose[r] => G10596[r] + dolichyl-phosphate[r]	0	0	0	0	0	0	0	-7.88861e-31	0	0	0	0	0	0	0	0	0	0	0	0	0	0	0	0	0	0	0	0	0	0	0	0	0	0	0	0	0	0	0	0	0	0	0	0	0	0	0	-7.88861e-31
HMR_7276	G10596[r] + dolichyl-phosphate-D-mannose[r] => G10597[r] + dolichyl-phosphate[r]	0	0	0	0	0	0	0	-7.88861e-31	0	0	0	0	0	0	0	0	0	0	0	0	0	0	0	0	0	0	0	0	0	0	0	0	0	0	0	0	0	0	0	0	0	0	0	0	0	0	0	-7.88861e-31
HMR_7277	G10597[r] + dolichyl-phosphate-D-mannose[r] => G00007[r] + dolichyl-phosphate[r]	0	0	0	0	0	0	0	-7.88861e-31	0	0	0	0	0	0	0	0	0	0	0	0	0	0	0	0	0	0	0	0	0	0	0	0	0	0	0	0	0	0	0	0	0	0	0	0	0	0	0	-7.88861e-31
HMR_7278	UDP-glucose[r] + dolichyl-phosphate[r] => UDP[r] + dolichyl-D-glucosyl-phosphate[r]	0	0	0	0	0	0	0	-2.36658e-30	0	0	0	0	0	0	0	0	0	0	0	0	0	0	0	0	0	0	0	0	0	0	0	0	0	0	0	0	0	0	0	0	0	0	0	0	0	0	0	-2.36658e-30
HMR_7279	G00007[r] + dolichyl-D-glucosyl-phosphate[r] => G10598[r] + dolichyl-phosphate[r]	0	0	0	0	0	0	0	-7.88861e-31	0	0	0	0	0	0	0	0	0	0	0	0	0	0	0	0	0	0	0	0	0	0	0	0	0	0	0	0	0	0	0	0	0	0	0	0	0	0	0	-7.88861e-31
HMR_7280	G10598[r] + dolichyl-D-glucosyl-phosphate[r] => G10599[r] + dolichyl-phosphate[r]	0	0	0	0	0	0	0	-7.88861e-31	0	0	0	0	0	0	0	0	0	0	0	0	0	0	0	0	0	0	0	0	0	0	0	0	0	0	0	0	0	0	0	0	0	0	0	0	0	0	0	-7.88861e-31
HMR_7281	G10599[r] + dolichyl-D-glucosyl-phosphate[r] => (Glc)3 (GlcNAc)2 (Man)9 (PP-Dol)1[r] + dolichyl-phosphate[r]	0	0	0	0	0	0	0	-7.88861e-31	0	0	0	0	0	0	0	0	0	0	0	0	0	0	0	0	0	0	0	0	0	0	0	0	0	0	0	0	0	0	0	0	0	0	0	0	0	0	0	-7.88861e-31
HMR_7285	(Glc)3 (GlcNAc)2 (Man)9 (PP-Dol)1[r] + [protein]-L-asparagine[r] => (alpha-D-Glucosyl)3-(alpha-D-mannosyl)8-beta-D-mannosyl-diacetylchitobiosyl-L-asparagine (protein)[r] + dolichyl-diphosphate[r]	0	0	0	0	0	0	0	-7.88861e-31	0	0	0	0	0	0	0	0	0	0	0	0	0	0	0	0	0	0	0	0	0	0	0	0	0	0	0	0	0	0	0	0	0	0	0	0	0	0	0	-7.88861e-31
HMR_7286	(alpha-D-Glucosyl)3-(alpha-D-mannosyl)8-beta-D-mannosyl-diacetylchitobiosyl-L-asparagine (protein)[r] + H2O[r] => (alpha-D-Glucosyl)2-(alpha-D-mannosyl)8-beta-D-mannosyl-diacetylchitobiosyl-L-asparagine (protein)[r] + glucose[r]	0	0	0	0	0	0	0	-7.88861e-31	0	0	0	0	0	0	0	0	0	0	0	0	0	0	0	0	0	0	0	0	0	0	0	0	0	0	0	0	0	0	0	0	0	0	0	0	0	0	0	-7.88861e-31
HMR_7287	(alpha-D-Glucosyl)2-(alpha-D-mannosyl)8-beta-D-mannosyl-diacetylchitobiosyl-L-asparagine (protein)[r] + H2O[r] => (alpha-D-Glucosyl)-(alpha-D-mannosyl)8-beta-D-mannosyl-diacetylchitobiosyl-L-asparagine (protein)[r] + glucose[r]	0	0	0	0	0	0	0	-7.88861e-31	0	0	0	0	0	0	0	0	0	0	0	0	0	0	0	0	0	0	0	0	0	0	0	0	0	0	0	0	0	0	0	0	0	0	0	0	0	0	0	-7.88861e-31
HMR_7288	(alpha-D-Glucosyl)-(alpha-D-mannosyl)8-beta-D-mannosyl-diacetylchitobiosyl-L-asparagine (protein)[r] + H2O[r] => glucosyl-(alpha-D-mannosyl)7-beta-D-mannosyl-diacetylchitobiosyl-L-asparagine, isoform C (protein)[r] + mannose[r]	0	0	0	0	0	0	0	0	0	0	0	0	0	0	0	0	0	0	0	0	0	0	0	0	0	0	0	0	0	0	0	0	0	0	0	0	0	0	0	0	0	0	0	0	0	0	0	0
HMR_7289	(alpha-D-Glucosyl)-(alpha-D-mannosyl)8-beta-D-mannosyl-diacetylchitobiosyl-L-asparagine (protein)[r] + H2O[r] => glucosyl-(alpha-D-mannosyl)7-beta-D-mannosyl-diacetylchitobiosyl-L-asparagine, isoform B (protein)[r] + mannose[r]	0	0	0	0	0	0	0	0	0	0	0	0	0	0	0	0	0	0	0	0	0	0	0	0	0	0	0	0	0	0	0	0	0	0	0	0	0	0	0	0	0	0	0	0	0	0	0	0
HMR_7290	(alpha-D-Glucosyl)-(alpha-D-mannosyl)8-beta-D-mannosyl-diacetylchitobiosyl-L-asparagine (protein)[r] + H2O[r] => (alpha-D-mannosyl)8-beta-D-mannosyl-diacetylchitobiosyl-L-asparagine (protein)[r] + glucose[r]	0	0	0	0	0	0	0	0	0	0	0	0	0	0	0	0	0	0	0	0	0	0	0	0	0	0	0	0	0	0	0	0	0	0	0	0	0	0	0	0	0	0	0	0	0	0	0	0
HMR_7291	H2O[r] + glucosyl-(alpha-D-mannosyl)7-beta-D-mannosyl-diacetylchitobiosyl-L-asparagine, isoform C (protein)[r] => glucosyl-(alpha-D-mannosyl)6-beta-D-mannosyl-diacetylchitobiosyl-L-asparagine (protein)[r] + mannose[r]	0	0	0	0	0	0	0	0	0	0	0	0	0	0	0	0	0	0	0	0	0	0	0	0	0	0	0	0	0	0	0	0	0	0	0	0	0	0	0	0	0	0	0	0	0	0	0	0
HMR_7292	H2O[r] + glucosyl-(alpha-D-mannosyl)7-beta-D-mannosyl-diacetylchitobiosyl-L-asparagine, isoform B (protein)[r] => glucosyl-(alpha-D-mannosyl)6-beta-D-mannosyl-diacetylchitobiosyl-L-asparagine (protein)[r] + mannose[r]	0	0	0	0	0	0	0	0	0	0	0	0	0	0	0	0	0	0	0	0	0	0	0	0	0	0	0	0	0	0	0	0	0	0	0	0	0	0	0	0	0	0	0	0	0	0	0	0
HMR_7293	(alpha-D-mannosyl)8-beta-D-mannosyl-diacetylchitobiosyl-L-asparagine (protein)[r] + H2O[r] => (alpha-D-mannosyl)7-beta-D-mannosyl-diacetylchitobiosyl-L-asparagine, isoform B (protein)[r] + mannose[r]	0	0	0	0	0	0	0	0	0	0	0	0	0	0	0	0	0	0	0	0	0	0	0	0	0	0	0	0	0	0	0	0	0	0	0	0	0	0	0	0	0	0	0	0	0	0	0	0
HMR_7294	glucosyl-(alpha-D-mannosyl)6-beta-D-mannosyl-diacetylchitobiosyl-L-asparagine (protein)[r] => glucosyl-(alpha-D-mannosyl)6-beta-D-mannosyl-diacetylchitobiosyl-L-asparagine (protein)[g]	0	0	0	0	0	0	0	0	0	0	0	0	0	0	0	0	0	0	0	0	0	0	0	0	0	0	0	0	0	0	0	0	0	0	0	0	0	0	0	0	0	0	0	0	0	0	0	0
HMR_7295	(alpha-D-Glucosyl)3-(alpha-D-mannosyl)8-beta-D-mannosyl-diacetylchitobiosyl-L-asparagine (protein)[r] => (alpha-D-Glucosyl)3-(alpha-D-mannosyl)8-beta-D-mannosyl-diacetylchitobiosyl-L-asparagine (protein)[g]	0	0	0	0	0	0	0	0	0	0	0	0	0	0	0	0	0	0	0	0	0	0	0	0	0	0	0	0	0	0	0	0	0	0	0	0	0	0	0	0	0	0	0	0	0	0	0	0
HMR_7296	(alpha-D-Glucosyl)2-(alpha-D-mannosyl)8-beta-D-mannosyl-diacetylchitobiosyl-L-asparagine (protein)[r] => (alpha-D-Glucosyl)2-(alpha-D-mannosyl)8-beta-D-mannosyl-diacetylchitobiosyl-L-asparagine (protein)[g]	0	0	0	0	0	0	0	0	0	0	0	0	0	0	0	0	0	0	0	0	0	0	0	0	0	0	0	0	0	0	0	0	0	0	0	0	0	0	0	0	0	0	0	0	0	0	0	0
HMR_7297	(alpha-D-Glucosyl)-(alpha-D-mannosyl)8-beta-D-mannosyl-diacetylchitobiosyl-L-asparagine (protein)[r] => (alpha-D-Glucosyl)-(alpha-D-mannosyl)8-beta-D-mannosyl-diacetylchitobiosyl-L-asparagine (protein)[g]	0	0	0	0	0	0	0	0	0	0	0	0	0	0	0	0	0	0	0	0	0	0	0	0	0	0	0	0	0	0	0	0	0	0	0	0	0	0	0	0	0	0	0	0	0	0	0	0
HMR_7298	glucosyl-(alpha-D-mannosyl)7-beta-D-mannosyl-diacetylchitobiosyl-L-asparagine, isoform B (protein)[r] => glucosyl-(alpha-D-mannosyl)7-beta-D-mannosyl-diacetylchitobiosyl-L-asparagine, isoform B (protein)[g]	0	0	0	0	0	0	0	0	0	0	0	0	0	0	0	0	0	0	0	0	0	0	0	0	0	0	0	0	0	0	0	0	0	0	0	0	0	0	0	0	0	0	0	0	0	0	0	0
HMR_7299	glucosyl-(alpha-D-mannosyl)7-beta-D-mannosyl-diacetylchitobiosyl-L-asparagine, isoform C (protein)[r] => glucosyl-(alpha-D-mannosyl)7-beta-D-mannosyl-diacetylchitobiosyl-L-asparagine, isoform C (protein)[g]	0	0	0	0	0	0	0	0	0	0	0	0	0	0	0	0	0	0	0	0	0	0	0	0	0	0	0	0	0	0	0	0	0	0	0	0	0	0	0	0	0	0	0	0	0	0	0	0
HMR_7300	(alpha-D-mannosyl)7-beta-D-mannosyl-diacetylchitobiosyl-L-asparagine, isoform B (protein)[r] => (alpha-D-mannosyl)7-beta-D-mannosyl-diacetylchitobiosyl-L-asparagine, isoform B (protein)[g]	0	0	0	0	0	0	0	0	0	0	0	0	0	0	0	0	0	0	0	0	0	0	0	0	0	0	0	0	0	0	0	0	0	0	0	0	0	0	0	0	0	0	0	0	0	0	0	0
HMR_7301	(alpha-D-Glucosyl)3-(alpha-D-mannosyl)8-beta-D-mannosyl-diacetylchitobiosyl-L-asparagine (protein)[g] + 4 H2O[g] => (alpha-D-mannosyl)7-beta-D-mannosyl-diacetylchitobiosyl-L-asparagine, isoform A (protein)[g] + 3 glucose[g] + mannose[g]	0	0	0	0	0	0	0	0	0	0	0	0	0	0	0	0	0	0	0	0	0	0	0	0	0	0	0	0	0	0	0	0	0	0	0	0	0	0	0	0	0	0	0	0	0	0	0	0
HMR_7302	(alpha-D-Glucosyl)2-(alpha-D-mannosyl)8-beta-D-mannosyl-diacetylchitobiosyl-L-asparagine (protein)[g] + 3 H2O[g] => (alpha-D-mannosyl)7-beta-D-mannosyl-diacetylchitobiosyl-L-asparagine, isoform A (protein)[g] + 2 glucose[g] + mannose[g]	0	0	0	0	0	0	0	0	0	0	0	0	0	0	0	0	0	0	0	0	0	0	0	0	0	0	0	0	0	0	0	0	0	0	0	0	0	0	0	0	0	0	0	0	0	0	0	0
HMR_7303	(alpha-D-Glucosyl)-(alpha-D-mannosyl)8-beta-D-mannosyl-diacetylchitobiosyl-L-asparagine (protein)[g] + 2 H2O[g] => (alpha-D-mannosyl)7-beta-D-mannosyl-diacetylchitobiosyl-L-asparagine, isoform A (protein)[g] + glucose[g] + mannose[g]	0	0	0	0	0	0	0	0	0	0	0	0	0	0	0	0	0	0	0	0	0	0	0	0	0	0	0	0	0	0	0	0	0	0	0	0	0	0	0	0	0	0	0	0	0	0	0	0
HMR_7304	2 H2O[g] + glucosyl-(alpha-D-mannosyl)7-beta-D-mannosyl-diacetylchitobiosyl-L-asparagine, isoform C (protein)[g] => (alpha-D-mannosyl)6-beta-D-mannosyl-diacetylchitobiosyl-L-asparagine (protein) (C)[g] + glucose[g] + mannose[g]	0	0	0	0	0	0	0	0	0	0	0	0	0	0	0	0	0	0	0	0	0	0	0	0	0	0	0	0	0	0	0	0	0	0	0	0	0	0	0	0	0	0	0	0	0	0	0	0
HMR_7305	2 H2O[g] + glucosyl-(alpha-D-mannosyl)7-beta-D-mannosyl-diacetylchitobiosyl-L-asparagine, isoform B (protein)[g] => (alpha-D-mannosyl)6-beta-D-mannosyl-diacetylchitobiosyl-L-asparagine (protein) (B2)[g] + glucose[g] + mannose[g]	0	0	0	0	0	0	0	0	0	0	0	0	0	0	0	0	0	0	0	0	0	0	0	0	0	0	0	0	0	0	0	0	0	0	0	0	0	0	0	0	0	0	0	0	0	0	0	0
HMR_7306	2 H2O[g] + glucosyl-(alpha-D-mannosyl)6-beta-D-mannosyl-diacetylchitobiosyl-L-asparagine (protein)[g] => (alpha-D-mannosyl)5-beta-D-mannosyl-diacetylchitobiosyl-L-asparagine (protein) (B1)[g] + glucose[g] + mannose[g]	0	0	0	0	0	0	0	0	0	0	0	0	0	0	0	0	0	0	0	0	0	0	0	0	0	0	0	0	0	0	0	0	0	0	0	0	0	0	0	0	0	0	0	0	0	0	0	0
HMR_7308	(alpha-D-mannosyl)8-beta-D-mannosyl-diacetylchitobiosyl-L-asparagine (protein)[g] + H2O[g] => (alpha-D-mannosyl)7-beta-D-mannosyl-diacetylchitobiosyl-L-asparagine, isoform A (protein)[g] + mannose[g]	0	0	0	0	0	0	0	0	0	0	0	0	0	0	0	0	0	0	0	0	0	0	0	0	0	0	0	0	0	0	0	0	0	0	0	0	0	0	0	0	0	0	0	0	0	0	0	0
HMR_7309	(alpha-D-mannosyl)8-beta-D-mannosyl-diacetylchitobiosyl-L-asparagine (protein)[g] + H2O[g] => (alpha-D-mannosyl)7-beta-D-mannosyl-diacetylchitobiosyl-L-asparagine, isoform C (protein)[g] + mannose[g]	0	0	0	0	0	0	0	0	0	0	0	0	0	0	0	0	0	0	0	0	0	0	0	0	0	0	0	0	0	0	0	0	0	0	0	0	0	0	0	0	0	0	0	0	0	0	0	0
HMR_7310	(alpha-D-mannosyl)7-beta-D-mannosyl-diacetylchitobiosyl-L-asparagine, isoform A (protein)[g] + H2O[g] => (alpha-D-mannosyl)6-beta-D-mannosyl-diacetylchitobiosyl-L-asparagine (protein) (A)[g] + mannose[g]	0	0	0	0	0	0	0	0	0	0	0	0	0	0	0	0	0	0	0	0	0	0	0	0	0	0	0	0	0	0	0	0	0	0	0	0	0	0	0	0	0	0	0	0	0	0	0	0
HMR_7311	(alpha-D-mannosyl)7-beta-D-mannosyl-diacetylchitobiosyl-L-asparagine, isoform B (protein)[g] + H2O[g] => (alpha-D-mannosyl)6-beta-D-mannosyl-diacetylchitobiosyl-L-asparagine (protein) (B1)[g] + mannose[g]	0	0	0	0	0	0	0	0	0	0	0	0	0	0	0	0	0	0	0	0	0	0	0	0	0	0	0	0	0	0	0	0	0	0	0	0	0	0	0	0	0	0	0	0	0	0	0	0
HMR_7312	(alpha-D-mannosyl)7-beta-D-mannosyl-diacetylchitobiosyl-L-asparagine, isoform B (protein)[g] + H2O[g] => (alpha-D-mannosyl)6-beta-D-mannosyl-diacetylchitobiosyl-L-asparagine (protein) (B2)[g] + mannose[g]	0	0	0	0	0	0	0	0	0	0	0	0	0	0	0	0	0	0	0	0	0	0	0	0	0	0	0	0	0	0	0	0	0	0	0	0	0	0	0	0	0	0	0	0	0	0	0	0
HMR_7313	(alpha-D-mannosyl)7-beta-D-mannosyl-diacetylchitobiosyl-L-asparagine, isoform A (protein)[g] + H2O[g] => (alpha-D-mannosyl)6-beta-D-mannosyl-diacetylchitobiosyl-L-asparagine (protein) (C)[g] + mannose[g]	0	0	0	0	0	0	0	0	0	0	0	0	0	0	0	0	0	0	0	0	0	0	0	0	0	0	0	0	0	0	0	0	0	0	0	0	0	0	0	0	0	0	0	0	0	0	0	0
HMR_7314	(alpha-D-mannosyl)7-beta-D-mannosyl-diacetylchitobiosyl-L-asparagine, isoform C (protein)[g] + H2O[g] => (alpha-D-mannosyl)6-beta-D-mannosyl-diacetylchitobiosyl-L-asparagine (protein) (C)[g] + mannose[g]	0	0	0	0	0	0	0	0	0	0	0	0	0	0	0	0	0	0	0	0	0	0	0	0	0	0	0	0	0	0	0	0	0	0	0	0	0	0	0	0	0	0	0	0	0	0	0	0
HMR_7315	(alpha-D-mannosyl)6-beta-D-mannosyl-diacetylchitobiosyl-L-asparagine (protein) (A)[g] + H2O[g] => (alpha-D-mannosyl)5-beta-D-mannosyl-diacetylchitobiosyl-L-asparagine (protein) (C)[g] + mannose[g]	0	0	0	0	0	0	0	0	0	0	0	0	0	0	0	0	0	0	0	0	0	0	0	0	0	0	0	0	0	0	0	0	0	0	0	0	0	0	0	0	0	0	0	0	0	0	0	0
HMR_7316	(alpha-D-mannosyl)6-beta-D-mannosyl-diacetylchitobiosyl-L-asparagine (protein) (B1)[g] + H2O[g] => (alpha-D-mannosyl)5-beta-D-mannosyl-diacetylchitobiosyl-L-asparagine (protein) (B1)[g] + mannose[g]	0	0	0	0	0	0	0	0	0	0	0	0	0	0	0	0	0	0	0	0	0	0	0	0	0	0	0	0	0	0	0	0	0	0	0	0	0	0	0	0	0	0	0	0	0	0	0	0
HMR_7317	(alpha-D-mannosyl)6-beta-D-mannosyl-diacetylchitobiosyl-L-asparagine (protein) (B2)[g] + H2O[g] => (alpha-D-mannosyl)5-beta-D-mannosyl-diacetylchitobiosyl-L-asparagine (protein) (B1)[g] + mannose[g]	0	0	0	0	0	0	0	0	0	0	0	0	0	0	0	0	0	0	0	0	0	0	0	0	0	0	0	0	0	0	0	0	0	0	0	0	0	0	0	0	0	0	0	0	0	0	0	0
HMR_7318	(alpha-D-mannosyl)6-beta-D-mannosyl-diacetylchitobiosyl-L-asparagine (protein) (B2)[g] + H2O[g] => (alpha-D-mannosyl)5-beta-D-mannosyl-diacetylchitobiosyl-L-asparagine (protein) (B2)[g] + mannose[g]	0	0	0	0	0	0	0	0	0	0	0	0	0	0	0	0	0	0	0	0	0	0	0	0	0	0	0	0	0	0	0	0	0	0	0	0	0	0	0	0	0	0	0	0	0	0	0	0
HMR_7319	(alpha-D-mannosyl)6-beta-D-mannosyl-diacetylchitobiosyl-L-asparagine (protein) (C)[g] + H2O[g] => (alpha-D-mannosyl)5-beta-D-mannosyl-diacetylchitobiosyl-L-asparagine (protein) (C)[g] + mannose[g]	0	0	0	0	0	0	0	0	0	0	0	0	0	0	0	0	0	0	0	0	0	0	0	0	0	0	0	0	0	0	0	0	0	0	0	0	0	0	0	0	0	0	0	0	0	0	0	0
HMR_7320	(alpha-D-mannosyl)5-beta-D-mannosyl-diacetylchitobiosyl-L-asparagine (protein) (C)[g] + H2O[g] => (alpha-D-mannosyl)4-beta-D-mannosyl-diacetylchitobiosyl-L-asparagine (protein)[g] + mannose[g]	0	0	0	0	0	0	0	0	0	0	0	0	0	0	0	0	0	0	0	0	0	0	0	0	0	0	0	0	0	0	0	0	0	0	0	0	0	0	0	0	0	0	0	0	0	0	0	0
HMR_7321	(alpha-D-mannosyl)5-beta-D-mannosyl-diacetylchitobiosyl-L-asparagine (protein) (B1)[g] + H2O[g] => (alpha-D-mannosyl)4-beta-D-mannosyl-diacetylchitobiosyl-L-asparagine (protein)[g] + mannose[g]	0	0	0	0	0	0	0	0	0	0	0	0	0	0	0	0	0	0	0	0	0	0	0	0	0	0	0	0	0	0	0	0	0	0	0	0	0	0	0	0	0	0	0	0	0	0	0	0
HMR_7322	(alpha-D-mannosyl)5-beta-D-mannosyl-diacetylchitobiosyl-L-asparagine (protein) (B2)[g] + H2O[g] => (alpha-D-mannosyl)4-beta-D-mannosyl-diacetylchitobiosyl-L-asparagine (protein)[g] + mannose[g]	0	0	0	0	0	0	0	0	0	0	0	0	0	0	0	0	0	0	0	0	0	0	0	0	0	0	0	0	0	0	0	0	0	0	0	0	0	0	0	0	0	0	0	0	0	0	0	0
HMR_7323	(alpha-D-mannosyl)4-beta-D-mannosyl-diacetylchitobiosyl-L-asparagine (protein)[g] + UDP-N-acetylglucosamine[g] => UDP[g] + nm4masn[g]	0	0	0	0	0	0	0	0	0	0	0	0	0	0	0	0	0	0	0	0	0	0	0	0	0	0	0	0	0	0	0	0	0	0	0	0	0	0	0	0	0	0	0	0	0	0	0	0
HMR_7324	2 H2O[g] + nm4masn[g] => 2 mannose[g] + nm2masn[g]	0	0	0	0	0	0	0	0	0	0	0	0	0	0	0	0	0	0	0	0	0	0	0	0	0	0	0	0	0	0	0	0	0	0	0	0	0	0	0	0	0	0	0	0	0	0	0	0
HMR_7325	UDP-N-acetylglucosamine[g] + nm2masn[g] => UDP[g] + n2m2masn[g]	0	0	0	0	0	0	0	0	0	0	0	0	0	0	0	0	0	0	0	0	0	0	0	0	0	0	0	0	0	0	0	0	0	0	0	0	0	0	0	0	0	0	0	0	0	0	0	0
HMR_7326	UDP-N-acetylglucosamine[g] + n2m2masn[g] => UDP[g] + n2m2nmasn[g]	0	0	0	0	0	0	0	0	0	0	0	0	0	0	0	0	0	0	0	0	0	0	0	0	0	0	0	0	0	0	0	0	0	0	0	0	0	0	0	0	0	0	0	0	0	0	0	0
HMR_7327	UDP-N-acetylglucosamine[g] + n2m2masn[g] => G00020[g] + UDP[g]	0	0	0	0	0	0	0	0	0	0	0	0	0	0	0	0	0	0	0	0	0	0	0	0	0	0	0	0	0	0	0	0	0	0	0	0	0	0	0	0	0	0	0	0	0	0	0	0
HMR_7328	G00020[g] + UDP-N-acetylglucosamine[g] => G00021[g] + UDP[g]	0	0	0	0	0	0	0	0	0	0	0	0	0	0	0	0	0	0	0	0	0	0	0	0	0	0	0	0	0	0	0	0	0	0	0	0	0	0	0	0	0	0	0	0	0	0	0	0
HMR_7329	G00021[g] + UDP-N-acetylglucosamine[g] => G00022[g] + UDP[g]	0	0	0	0	0	0	0	0	0	0	0	0	0	0	0	0	0	0	0	0	0	0	0	0	0	0	0	0	0	0	0	0	0	0	0	0	0	0	0	0	0	0	0	0	0	0	0	0
HMR_7332	GDP-L-fucose[g] + n2m2masn[g] => GDP[g] + fn2m2masn[g]	0	0	0	0	0	0	0	0	0	0	0	0	0	0	0	0	0	0	0	0	0	0	0	0	0	0	0	0	0	0	0	0	0	0	0	0	0	0	0	0	0	0	0	0	0	0	0	0
HMR_7333	2 UDP-galactose[g] + fn2m2masn[g] => 2 UDP[g] + l2fn2m2masn[g]	0	0	0	0	0	0	0	0	0	0	0	0	0	0	0	0	0	0	0	0	0	0	0	0	0	0	0	0	0	0	0	0	0	0	0	0	0	0	0	0	0	0	0	0	0	0	0	0
HMR_7334	2 CMP-N-acetylneuraminate[g] + l2fn2m2masn[g] => 2 CMP[g] + PA6[g]	0	0	0	0	0	0	0	0	0	0	0	0	0	0	0	0	0	0	0	0	0	0	0	0	0	0	0	0	0	0	0	0	0	0	0	0	0	0	0	0	0	0	0	0	0	0	0	0
HMR_7428	(alpha-D-mannosyl)2-beta-D-mannosyl-N-acetylglucosamine[l] + 2 H2O[l] => beta-1,4-mannose-N-acetylglucosamine[l] + 2 mannose[l]	0	0	0	0	0	0	0	0	0	0	0	0	0	0	0	0	0	0	0	0	0	0	0	0	0	0	0	0	0	0	0	0	0	0	0	0	0	0	0	0	0	0	0	0	0	0	0	0
HMR_7429	H2O[l] + beta-1,4-mannose-N-acetylglucosamine[l] => N-acetylglucosamine[l] + mannose[l]	0	0	0	0	0	0	0	0	0	0	0	0	0	0	0	0	0	0	0	0	0	0	0	0	0	0	0	0	0	0	0	0	0	0	0	0	0	0	0	0	0	0	0	0	0	0	0	0
HMR_7574	H2O[l] + de-Fuc form of PA6[l] => [protein]-L-asparagine[l] + de-Fuc form of PA6 (wo peptide linkage)[l]	0	0	0	0	0	0	0	0	0	0	0	0	0	0	0	0	0	0	0	0	0	0	0	0	0	0	0	0	0	0	0	0	0	0	0	0	0	0	0	0	0	0	0	0	0	0	0	0
HMR_7575	H2O[l] + de-Fuc form of PA6 (wo peptide linkage)[l] => N-acetylglucosamine[l] + de-Fuc, GlcNAc removed PA6 (wo peptide linkage)[l]	0	0	0	0	0	0	0	0	0	0	0	0	0	0	0	0	0	0	0	0	0	0	0	0	0	0	0	0	0	0	0	0	0	0	0	0	0	0	0	0	0	0	0	0	0	0	0	0
HMR_7576	2 H2O[l] + de-Fuc, GlcNAc removed PA6 (wo peptide linkage)[l] => 2 N-acetylneuraminate[l] + l2n2m2mn[l]	0	0	0	0	0	0	0	0	0	0	0	0	0	0	0	0	0	0	0	0	0	0	0	0	0	0	0	0	0	0	0	0	0	0	0	0	0	0	0	0	0	0	0	0	0	0	0	0
HMR_7577	2 H2O[l] + l2n2m2mn[l] => 2 galactose[l] + n2m2mn[l]	0	0	0	0	0	0	0	0	0	0	0	0	0	0	0	0	0	0	0	0	0	0	0	0	0	0	0	0	0	0	0	0	0	0	0	0	0	0	0	0	0	0	0	0	0	0	0	0
HMR_7578	2 H2O[l] + n2m2mn[l] => (alpha-D-mannosyl)2-beta-D-mannosyl-N-acetylglucosamine[l] + 2 N-acetylglucosamine[l]	0	0	0	0	0	0	0	0	0	0	0	0	0	0	0	0	0	0	0	0	0	0	0	0	0	0	0	0	0	0	0	0	0	0	0	0	0	0	0	0	0	0	0	0	0	0	0	0
HMR_7580	H2O[s] + PA6[s] => 6-deoxy-L-galactose[s] + de-Fuc form of PA6[s]	0	0	0	0	0	0	0	0	0	0	0	0	0	0	0	0	0	0	0	0	0	0	0	0	0	0	0	0	0	0	0	0	0	0	0	0	0	0	0	0	0	0	0	0	0	0	0	0
HMR_7582	H2O[l] + PA6[l] => 6-deoxy-L-galactose[l] + de-Fuc form of PA6[l]	0	0	0	0	0	0	0	0	0	0	0	0	0	0	0	0	0	0	0	0	0	0	0	0	0	0	0	0	0	0	0	0	0	0	0	0	0	0	0	0	0	0	0	0	0	0	0	0
HMR_7585	H2O[l] + n2m2nmasn[l] => [protein]-L-asparagine[l] + n2m2nm[l]	0	0	0	0	0	0	0	0	0	0	0	0	0	0	0	0	0	0	0	0	0	0	0	0	0	0	0	0	0	0	0	0	0	0	0	0	0	0	0	0	0	0	0	0	0	0	0	0
HMR_7586	H2O[l] + n2m2nm[l] => N-acetylglucosamine[l] + n2m2nmn[l]	0	0	0	0	0	0	0	0	0	0	0	0	0	0	0	0	0	0	0	0	0	0	0	0	0	0	0	0	0	0	0	0	0	0	0	0	0	0	0	0	0	0	0	0	0	0	0	0
HMR_7587	3 H2O[l] + n2m2nmn[l] => (alpha-D-mannosyl)2-beta-D-mannosyl-N-acetylglucosamine[l] + 3 N-acetylglucosamine[l]	0	0	0	0	0	0	0	0	0	0	0	0	0	0	0	0	0	0	0	0	0	0	0	0	0	0	0	0	0	0	0	0	0	0	0	0	0	0	0	0	0	0	0	0	0	0	0	0
HMR_8691	H2O[r] + dolichyl-diphosphate[r] => Pi[r] + dolichyl-phosphate[r]	0	0	0	0	0	0	0	-7.88861e-31	0	0	0	0	0	0	0	0	0	0	0	0	0	0	0	0	0	0	0	0	0	0	0	0	0	0	0	0	0	0	0	0	0	0	0	0	0	0	0	-7.88861e-31
HMR_8692	H2O[r] + dolichyl-D-glucosyl-phosphate[r] => dolichyl-phosphate[r] + glucose[r]	0	0	0	0	0	0	0	0	0	0	0	0	0	0	0	0	0	0	0	0	0	0	0	0	0	0	0	0	0	0	0	0	0	0	0	0	0	0	0	0	0	0	0	0	0	0	0	0
HMR_8693	UDP-N-acetylglucosamine[g] + n2m2masn[g] => UDP[g] + n3m2masn[g]	0	0	0	0	0	0	0	0	0	0	0	0	0	0	0	0	0	0	0	0	0	0	0	0	0	0	0	0	0	0	0	0	0	0	0	0	0	0	0	0	0	0	0	0	0	0	0	0
HMR_8694	UDP-N-acetylglucosamine[g] + n3m2masn[g] => UDP[g] + n4m2masn[g]	0	0	0	0	0	0	0	0	0	0	0	0	0	0	0	0	0	0	0	0	0	0	0	0	0	0	0	0	0	0	0	0	0	0	0	0	0	0	0	0	0	0	0	0	0	0	0	0
HMR_8695	UDP-N-acetylglucosamine[g] + n4m2masn[g] => UDP[g] + n5m2masn[g]	0	0	0	0	0	0	0	0	0	0	0	0	0	0	0	0	0	0	0	0	0	0	0	0	0	0	0	0	0	0	0	0	0	0	0	0	0	0	0	0	0	0	0	0	0	0	0	0
HMR_5151	1827 ATP[c] + 2436 H2O[c] + 63 L-alanyl-tRNA(ala)[c] + 27 L-arginyl-tRNA(arg)[c] + 17 L-asparaginyl-tRNA(asn)[c] + 36 L-aspartyl-tRNA(asp)[c] + 35 L-cysteinyl-tRNA(cys)[c] + 20 L-glutaminyl-tRNA(gln)[c] + 62 L-glutamyl-tRNA(glu)[c] + 16 L-histidyl-tRNA(his)[c] + 9 L-isoleucyl-tRNA(ile)[c] + 64 L-leucyl-tRNA(leu)[c] + 60 L-lysyl-tRNA(lys)[c] + 7 L-methionyl-tRNA(met)[c] + 35 L-phenylalanyl-tRNA(ph…	1e-06	1e-06	1e-06	1e-06	1e-06	1e-06	1e-06	1e-06	1e-06	1e-06	1e-06	1e-06	1e-06	1e-06	1e-06	1e-06	1e-06	1e-06	1e-06	1e-06	1e-06	1e-06	1e-06	1e-06	1e-06	1e-06	1e-06	1e-06	1e-06	1e-06	1e-06	1e-06	1e-06	1e-06	1e-06	1e-06	1e-06	1e-06	1e-06	1e-06	1e-06	1e-06	1e-06	1e-06	1e-06	1e-06	1e-06	1e-06
HMR_5152	1269 ATP[c] + 1692 H2O[c] + 34 L-alanyl-tRNA(ala)[c] + 16 L-arginyl-tRNA(arg)[c] + 19 L-asparaginyl-tRNA(asn)[c] + 25 L-aspartyl-tRNA(asp)[c] + 3 L-cysteinyl-tRNA(cys)[c] + 17 L-glutaminyl-tRNA(gln)[c] + 29 L-glutamyl-tRNA(glu)[c] + 9 L-histidyl-tRNA(his)[c] + 20 L-isoleucyl-tRNA(ile)[c] + 59 L-leucyl-tRNA(leu)[c] + 26 L-lysyl-tRNA(lys)[c] + 14 L-methionyl-tRNA(met)[c] + 25 L-phenylalanyl-tRNA(ph…	-8.67747e-30	-6.90253e-31	-2.51141e-30	0	-3.9443e-30	-1.44159e-28	2.95823e-31	0	-5.23853e-32	9.86076e-32	0	0	5.54175e-29	1.54074e-33	0	0	-1.2403e-31	-1.99334e-32	0	0	0	0	0	4.91112e-32	0	9.6466e-30	3.85186e-34	4.81482e-34	5.1769e-31	0	1.03045e-29	8.01187e-32	1.92593e-31	0	-1.96445e-32	6.77927e-32	0	0	-3.03218e-30	0	8.72057e-19	2.46519e-32	-5.32481e-30	0	0	0	0	1.2326e-32
HMR_5153	1254 ATP[c] + 1672 H2O[c] + 26 L-alanyl-tRNA(ala)[c] + 7 L-arginyl-tRNA(arg)[c] + 19 L-asparaginyl-tRNA(asn)[c] + 24 L-aspartyl-tRNA(asp)[c] + 3 L-cysteinyl-tRNA(cys)[c] + 18 L-glutaminyl-tRNA(gln)[c] + 32 L-glutamyl-tRNA(glu)[c] + 13 L-histidyl-tRNA(his)[c] + 20 L-isoleucyl-tRNA(ile)[c] + 51 L-leucyl-tRNA(leu)[c] + 34 L-lysyl-tRNA(lys)[c] + 10 L-methionyl-tRNA(met)[c] + 27 L-phenylalanyl-tRNA(ph…	5.81785e-30	-9.24446e-33	1.73796e-30	9.86076e-32	2.44547e-29	1.43888e-27	-4.00593e-32	0	6.16298e-33	0	0	0	-1.97215e-29	4.62223e-33	0	0	1.07852e-31	-4.11379e-31	0	0	1.72563e-31	5.27551e-30	0	0	0	-1.21434e-29	7.70372e-34	3.85186e-34	-6.40949e-31	0	4.73317e-30	1.2326e-31	1.07852e-31	0	9.24446e-33	-9.59113e-32	0	0	2.12006e-30	0	-9.24446e-33	-1.2326e-32	4.41269e-30	-1.54074e-33	-2.46519e-32	-4.93038e-32	0	1.18329e-30
HMR_5154	13683 ATP[c] + 18244 H2O[c] + 275 L-alanyl-tRNA(ala)[c] + 150 L-arginyl-tRNA(arg)[c] + 247 L-asparaginyl-tRNA(asn)[c] + 233 L-aspartyl-tRNA(asp)[c] + 25 L-cysteinyl-tRNA(cys)[c] + 230 L-glutaminyl-tRNA(gln)[c] + 298 L-glutamyl-tRNA(glu)[c] + 115 L-histidyl-tRNA(his)[c] + 285 L-isoleucyl-tRNA(ile)[c] + 533 L-leucyl-tRNA(leu)[c] + 357 L-lysyl-tRNA(lys)[c] + 79 L-methionyl-tRNA(met)[c] + 224 L-pheny…	2.48815e-05	0.000122458	2.48621e-05	3.99028e-05	1.60553e-05	6.06162e-05	7.0275e-05	4.18352e-05	2.78833e-05	1.87355e-05	3.40184e-05	4.14206e-05	8.10175e-05	5.16063e-05	2.74423e-05	3.42212e-05	3.39099e-05	4.36803e-05	4.70218e-05	2.29214e-05	3.65991e-05	3.47318e-05	3.55135e-05	1.85501e-05	1.8911e-05	5.05039e-05	3.54982e-05	2.0374e-05	2.53778e-05	1.62321e-05	6.22152e-05	4.55097e-05	2.81439e-05	2.09113e-05	3.2993e-05	4.14137e-05	4.04915e-05	4.54915e-05	2.42129e-05	3.78175e-05	4.66872e-05	7.13525e-05	3.16194e-05	1.63223e-05	4.25623e-05	4.0446e-05	4.29769e-05	3.8342e-05
HMR_5155	372 ATP[c] + 496 H2O[c] + 11 L-alanyl-tRNA(ala)[c] + 9 L-arginyl-tRNA(arg)[c] + L-asparaginyl-tRNA(asn)[c] + 8 L-aspartyl-tRNA(asp)[c] + 2 L-cysteinyl-tRNA(cys)[c] + 7 L-glutaminyl-tRNA(gln)[c] + 5 L-glutamyl-tRNA(glu)[c] + L-histidyl-tRNA(his)[c] + 4 L-isoleucyl-tRNA(ile)[c] + 20 L-leucyl-tRNA(leu)[c] + 4 L-lysyl-tRNA(lys)[c] + 5 L-methionyl-tRNA(met)[c] + 3 L-phenylalanyl-tRNA(phe)[c] + 9 L-pro…	0	1.29422e-31	-8.47409e-32	6.16298e-33	4.06756e-30	-7.85625e-30	4.31408e-32	0	-1.31641e-29	0	0	-5.02406e-29	1.29422e-31	1.15556e-33	3.85186e-34	-6.87992e-27	-7.21068e-31	7.70372e-33	1.02845e-31	-1.46371e-32	1.09208e-29	0	0	2.46519e-31	-4.62223e-33	6.32716e-28	6.77927e-32	3.08149e-33	0	0	2.65374e-27	-6.90253e-31	-4.68386e-31	-1.15556e-33	-9.24446e-32	3.38964e-32	-5.14705e-31	-6.47112e-32	-4.30176e-30	1.54074e-33	7.70372e-34	-2.13537e-32	-1.70445e-32	3.04297e-32	0	0	0	-1.10934e-31
HMR_5156	261 ATP[c] + 348 H2O[c] + 3 L-alanyl-tRNA(ala)[c] + L-arginyl-tRNA(arg)[c] + L-asparaginyl-tRNA(asn)[c] + 13 L-aspartyl-tRNA(asp)[c] + L-cysteinyl-tRNA(cys)[c] + 3 L-glutaminyl-tRNA(gln)[c] + 9 L-glutamyl-tRNA(glu)[c] + L-histidyl-tRNA(his)[c] + 8 L-isoleucyl-tRNA(ile)[c] + 10 L-leucyl-tRNA(leu)[c] + 7 L-lysyl-tRNA(lys)[c] + 5 L-methionyl-tRNA(met)[c] + 3 L-phenylalanyl-tRNA(phe)[c] + 5 L-prolyl-…	0	0	0	0	0	0	0	0	0	0	0	0	0	0	0	0	0	0	0	0	0	0	0	0	0	0	0	0	0	0	0	0	0	0	0	0	0	0	0	0	0	0	0	0	0	0	0	0
HMR_5157	249 ATP[c] + 332 H2O[c] + 5 L-alanyl-tRNA(ala)[c] + 4 L-arginyl-tRNA(arg)[c] + L-asparaginyl-tRNA(asn)[c] + 4 L-aspartyl-tRNA(asp)[c] + 3 L-glutaminyl-tRNA(gln)[c] + 8 L-glutamyl-tRNA(glu)[c] + 4 L-isoleucyl-tRNA(ile)[c] + 12 L-leucyl-tRNA(leu)[c] + 9 L-lysyl-tRNA(lys)[c] + 2 L-methionyl-tRNA(met)[c] + 4 L-phenylalanyl-tRNA(phe)[c] + 4 L-prolyl-tRNA(pro)[c] + 9 L-seryl-tRNA(ser)[c] + 3 L-threonyl…	0	0	0	0	0	0	0	0	0	0	0	0	0	0	0	0	0	0	0	0	0	0	0	0	0	0	0	0	0	0	0	0	0	0	0	0	0	0	0	0	0	0	0	0	0	0	0	0
HMR_5158	303 ATP[c] + 404 H2O[c] + 7 L-alanyl-tRNA(ala)[c] + 2 L-arginyl-tRNA(arg)[c] + L-asparaginyl-tRNA(asn)[c] + 4 L-aspartyl-tRNA(asp)[c] + 8 L-glutaminyl-tRNA(gln)[c] + 8 L-glutamyl-tRNA(glu)[c] + L-isoleucyl-tRNA(ile)[c] + 15 L-leucyl-tRNA(leu)[c] + 6 L-lysyl-tRNA(lys)[c] + 3 L-methionyl-tRNA(met)[c] + 4 L-phenylalanyl-tRNA(phe)[c] + 5 L-prolyl-tRNA(pro)[c] + 9 L-seryl-tRNA(ser)[c] + 10 L-threonyl-…	0	0	0	0	0	0	0	0	0	0	0	0	0	0	0	0	0	0	0	0	0	0	0	0	0	0	0	0	0	0	0	0	0	0	0	0	0	0	0	0	0	0	0	0	0	0	0	0
HMR_5159	297 ATP[c] + 396 H2O[c] + 15 L-alanyl-tRNA(ala)[c] + 4 L-arginyl-tRNA(arg)[c] + 7 L-aspartyl-tRNA(asp)[c] + 6 L-glutaminyl-tRNA(gln)[c] + 5 L-glutamyl-tRNA(glu)[c] + L-histidyl-tRNA(his)[c] + 11 L-leucyl-tRNA(leu)[c] + 6 L-lysyl-tRNA(lys)[c] + 3 L-methionyl-tRNA(met)[c] + 4 L-phenylalanyl-tRNA(phe)[c] + 3 L-prolyl-tRNA(pro)[c] + 12 L-seryl-tRNA(ser)[c] + 5 L-threonyl-tRNA(thr)[c] + 3 L-tryptophan…	0	0	0	0	0	0	0	0	0	0	0	0	0	0	0	0	0	0	0	0	0	0	0	0	0	0	0	0	0	0	0	0	0	0	0	0	0	0	0	0	0	0	0	0	0	0	0	0
HMR_5160	8022 ATP[c] + 10696 H2O[c] + 134 L-alanyl-tRNA(ala)[c] + 134 L-arginyl-tRNA(arg)[c] + 138 L-asparaginyl-tRNA(asn)[c] + 176 L-aspartyl-tRNA(asp)[c] + 48 L-cysteinyl-tRNA(cys)[c] + 110 L-glutaminyl-tRNA(gln)[c] + 186 L-glutamyl-tRNA(glu)[c] + 62 L-histidyl-tRNA(his)[c] + 104 L-isoleucyl-tRNA(ile)[c] + 166 L-leucyl-tRNA(leu)[c] + 154 L-lysyl-tRNA(lys)[c] + 48 L-methionyl-tRNA(met)[c] + 98 L-phenylal…	0	0	-7.70372e-34	0	9.38744e-29	-5.27181e-29	-2.46519e-32	-6.16298e-32	1.57772e-30	-3.38964e-32	-9.86076e-32	-3.15544e-30	-9.41703e-30	4.93038e-32	-1.00974e-28	0	-1.72563e-31	-1.97215e-31	-4.73317e-30	-7.88861e-31	0	0	0	-3.15544e-30	-1.97215e-31	8.28304e-30	0	1.18329e-30	0	0	0	0	2.4467e-30	0	0	1.42365e-30	3.15544e-29	0	8.28304e-30	0	1.54074e-33	-3.15544e-30	-4.43734e-31	-3.08149e-32	0	0	0	1.69482e-32
HMR_5161	1218 ATP[c] + 1624 H2O[c] + 30 L-alanyl-tRNA(ala)[c] + 9 L-arginyl-tRNA(arg)[c] + 21 L-asparaginyl-tRNA(asn)[c] + 25 L-aspartyl-tRNA(asp)[c] + 12 L-cysteinyl-tRNA(cys)[c] + 17 L-glutaminyl-tRNA(gln)[c] + 25 L-glutamyl-tRNA(glu)[c] + 13 L-histidyl-tRNA(his)[c] + 18 L-isoleucyl-tRNA(ile)[c] + 31 L-leucyl-tRNA(leu)[c] + 35 L-lysyl-tRNA(lys)[c] + 5 L-methionyl-tRNA(met)[c] + 8 L-phenylalanyl-tRNA(phe…	0	0	1.72563e-31	0	-7.88861e-31	-3.2151e-28	0	0	-6.31089e-30	-1.18329e-30	9.86076e-32	-1.65661e-29	9.16558e-29	0	0	0	-1.18329e-30	-1.57772e-30	0	3.9443e-31	-7.39557e-32	3.74709e-30	0	0	0	-2.52435e-29	0	0	-3.9443e-31	-1.57772e-30	3.15544e-30	-3.15544e-30	-1.15833e-29	0	2.36658e-30	9.27528e-31	0	0	-2.20881e-29	0	3.69779e-32	0	-2.46519e-32	0	4.93038e-32	2.4806e-31	0	-1.20178e-30
HMR_5162	2430 ATP[c] + 3240 H2O[c] + 37 L-alanyl-tRNA(ala)[c] + 42 L-arginyl-tRNA(arg)[c] + 40 L-asparaginyl-tRNA(asn)[c] + 36 L-aspartyl-tRNA(asp)[c] + 48 L-cysteinyl-tRNA(cys)[c] + 31 L-glutaminyl-tRNA(gln)[c] + 56 L-glutamyl-tRNA(glu)[c] + 24 L-histidyl-tRNA(his)[c] + 22 L-isoleucyl-tRNA(ile)[c] + 48 L-leucyl-tRNA(leu)[c] + 49 L-lysyl-tRNA(lys)[c] + 11 L-methionyl-tRNA(met)[c] + 21 L-phenylalanyl-tRNA(…	0	3.85186e-33	0	-8.67824e-31	3.19489e-29	8.82292e-29	-1.15556e-33	3.18934e-31	1.06003e-30	-1.34353e-30	0	-3.15853e-30	9.86076e-32	1.52871e-33	1.32724e-28	-5.20194e-28	2.75408e-31	-1.84889e-32	1.07005e-30	1.45908e-30	-8.74372e-32	-1.57772e-30	0	2.61618e-29	-3.85186e-34	1.43967e-29	7.46298e-34	2.14163e-31	6.03893e-35	-3.25405e-30	-1.15556e-33	-2.00297e-32	-1.2326e-32	2.79477e-31	-1.04077e-30	2.95823e-31	1.11799e-28	1.92593e-34	1.08283e-29	6.93335e-33	-5.00742e-33	1.75645e-29	-1.63242e-30	-4.81482e-33	-1.27111e-32	1.94254e-31	-9.36772e-31	3.08149e-33
HMR_5163	1866 ATP[c] + 2488 H2O[c] + 42 L-alanyl-tRNA(ala)[c] + 44 L-arginyl-tRNA(arg)[c] + 25 L-asparaginyl-tRNA(asn)[c] + 35 L-aspartyl-tRNA(asp)[c] + 26 L-cysteinyl-tRNA(cys)[c] + 26 L-glutaminyl-tRNA(gln)[c] + 51 L-glutamyl-tRNA(glu)[c] + 13 L-histidyl-tRNA(his)[c] + 22 L-isoleucyl-tRNA(ile)[c] + 51 L-leucyl-tRNA(leu)[c] + 29 L-lysyl-tRNA(lys)[c] + 9 L-methionyl-tRNA(met)[c] + 21 L-phenylalanyl-tRNA(p…	-7.70372e-34	2.23408e-32	-4.62223e-33	0	-3.9443e-31	1.33239e-27	1.84889e-32	-5.36179e-31	1.2326e-32	4.73317e-30	2.44824e-30	-2.46519e-32	1.02293e-28	-7.70372e-33	1.79478e-28	-9.62965e-35	-7.70372e-34	1.2326e-32	-3.38116e-30	-1.31926e-32	3.9443e-31	0	-9.62965e-35	-2.14687e-29	-1.51763e-31	-5.77841e-29	0	-9.14817e-34	0	0	7.70372e-34	-1.73334e-31	-7.00114e-30	0	4.20469e-30	1.91052e-31	-1.64314e-28	-1.05926e-33	3.57453e-31	0	0	4.62223e-33	3.25405e-30	-1.3963e-32	0	-5.53705e-34	7.88861e-31	1.36741e-32
HMR_5164	2094 ATP[c] + 2792 H2O[c] + 61 L-alanyl-tRNA(ala)[c] + 27 L-arginyl-tRNA(arg)[c] + 34 L-asparaginyl-tRNA(asn)[c] + 45 L-aspartyl-tRNA(asp)[c] + 40 L-cysteinyl-tRNA(cys)[c] + 17 L-glutaminyl-tRNA(gln)[c] + 42 L-glutamyl-tRNA(glu)[c] + 19 L-histidyl-tRNA(his)[c] + 15 L-isoleucyl-tRNA(ile)[c] + 65 L-leucyl-tRNA(leu)[c] + 58 L-lysyl-tRNA(lys)[c] + 10 L-methionyl-tRNA(met)[c] + 28 L-phenylalanyl-tRNA(…	-1.18329e-30	-3.08149e-33	1.34045e-31	3.85186e-34	6.6856e-29	-4.68879e-29	0	1.54074e-33	4.32641e-30	-6.90253e-31	-1.92593e-34	1.03966e-29	-6.40949e-29	1.54074e-33	0	2.84075e-35	0	-1.66362e-30	-5.5852e-33	8.22757e-31	3.54371e-32	-2.59827e-30	0	1.07852e-32	4.31408e-32	4.86136e-29	0	1.92593e-34	0	-2.16937e-30	3.85186e-34	1.34815e-32	-1.00826e-29	-1.70445e-34	-2.28646e-30	0	-4.90573e-30	-7.70372e-34	-5.91646e-31	0	-3.85186e-33	-1.58019e-29	-3.08149e-33	1.2326e-32	-1.40256e-31	-5.6112e-31	0	-9.62965e-34
HMR_5165	951 ATP[c] + 1268 H2O[c] + 39 L-alanyl-tRNA(ala)[c] + 34 L-arginyl-tRNA(arg)[c] + L-asparaginyl-tRNA(asn)[c] + 11 L-aspartyl-tRNA(asp)[c] + 2 L-cysteinyl-tRNA(cys)[c] + 32 L-glutaminyl-tRNA(gln)[c] + 40 L-glutamyl-tRNA(glu)[c] + 2 L-histidyl-tRNA(his)[c] + 2 L-isoleucyl-tRNA(ile)[c] + 41 L-leucyl-tRNA(leu)[c] + 13 L-lysyl-tRNA(lys)[c] + 8 L-methionyl-tRNA(met)[c] + 4 L-phenylalanyl-tRNA(phe)[c] +…	0	0	0	0	0	0	0	0	0	0	0	0	0	0	0	0	0	0	0	0	0	0	0	0	0	0	0	0	0	0	0	0	0	0	0	0	0	0	0	0	0	0	0	0	0	0	0	0
HMR_5166	801 ATP[c] + 1068 H2O[c] + 23 L-alanyl-tRNA(ala)[c] + 17 L-arginyl-tRNA(arg)[c] + 5 L-asparaginyl-tRNA(asn)[c] + 16 L-aspartyl-tRNA(asp)[c] + 19 L-glutaminyl-tRNA(gln)[c] + 30 L-glutamyl-tRNA(glu)[c] + 6 L-histidyl-tRNA(his)[c] + 41 L-leucyl-tRNA(leu)[c] + 22 L-lysyl-tRNA(lys)[c] + 4 L-methionyl-tRNA(met)[c] + 8 L-phenylalanyl-tRNA(phe)[c] + 10 L-prolyl-tRNA(pro)[c] + 16 L-seryl-tRNA(ser)[c] + 12…	5.71924e-30	-7.54151e-28	-6.16298e-33	0	-8.55914e-28	-1.89011e-27	2.95823e-31	5.91646e-31	-4.41762e-29	-2.66241e-30	0	3.78653e-29	-1.02552e-28	0	0	0	0	7.88861e-31	0	0	1.97215e-31	-1.57772e-30	-1.57772e-30	-6.31089e-30	0	4.73317e-30	0	-1.57772e-30	-2.21867e-31	0	0	0	5.52203e-30	0	5.00742e-32	-6.56973e-30	-3.28166e-28	0	-9.46633e-30	0	0	0	0	0	-4.93038e-32	3.08149e-33	0	2.34193e-31
HMR_5167	315 ATP[c] + 420 H2O[c] + 8 L-alanyl-tRNA(ala)[c] + 3 L-asparaginyl-tRNA(asn)[c] + 7 L-aspartyl-tRNA(asp)[c] + 5 L-cysteinyl-tRNA(cys)[c] + 5 L-glutaminyl-tRNA(gln)[c] + 10 L-glutamyl-tRNA(glu)[c] + L-histidyl-tRNA(his)[c] + 4 L-isoleucyl-tRNA(ile)[c] + 6 L-leucyl-tRNA(leu)[c] + 12 L-lysyl-tRNA(lys)[c] + 3 L-methionyl-tRNA(met)[c] + 9 L-phenylalanyl-tRNA(phe)[c] + 3 L-prolyl-tRNA(pro)[c] + 7 L-se…	7.88861e-31	-7.5706e-29	-2.26301e-29	9.86076e-32	3.15544e-30	9.97169e-28	5.48216e-31	-4.93038e-32	2.51449e-30	2.46519e-31	-1.63535e-29	1.05294e-29	-2.84631e-28	1.84889e-32	-3.66155e-28	-2.46346e-28	-8.30045e-29	-1.24492e-30	-3.86415e-29	-4.51245e-31	7.72298e-31	4.03059e-30	4.4252e-28	-3.51536e-29	-6.31089e-30	1.34846e-29	2.37814e-30	3.12124e-29	2.36658e-30	0	1.39474e-28	-8.78655e-29	1.03538e-30	0	-1.99187e-29	3.20475e-31	0	-1.57772e-29	-9.53043e-29	4.28327e-30	1.03538e-30	-1.98848e-29	-3.9443e-30	-3.17393e-31	7.04428e-30	4.42194e-31	-7.49418e-30	-1.2326e-31
HMR_5168	498 ATP[c] + 664 H2O[c] + 11 L-alanyl-tRNA(ala)[c] + 9 L-arginyl-tRNA(arg)[c] + 4 L-asparaginyl-tRNA(asn)[c] + 12 L-aspartyl-tRNA(asp)[c] + 3 L-cysteinyl-tRNA(cys)[c] + 10 L-glutaminyl-tRNA(gln)[c] + 6 L-glutamyl-tRNA(glu)[c] + 3 L-histidyl-tRNA(his)[c] + 9 L-isoleucyl-tRNA(ile)[c] + 15 L-leucyl-tRNA(leu)[c] + 11 L-lysyl-tRNA(lys)[c] + 4 L-methionyl-tRNA(met)[c] + 6 L-phenylalanyl-tRNA(phe)[c] + …	1.54074e-32	0	2.5564e-29	0	2.46519e-32	-2.14472e-29	-1.20992e-30	-7.47261e-32	0	0	0	0	-3.06608e-31	0	-2.53323e-28	0	0	0	0	0	0	0	0	0	3.69779e-32	0	0	0	0	0	-4.02923e-28	-9.09039e-32	-5.06905e-31	9.43682e-31	-8.55113e-32	-2.95823e-31	0	0	-5.92416e-31	0	0	-5.31446e-28	-2.85962e-30	0	3.40196e-30	0	0	4.77631e-32
HMR_5169	855 ATP[c] + 1140 H2O[c] + 21 L-alanyl-tRNA(ala)[c] + 20 L-arginyl-tRNA(arg)[c] + 11 L-asparaginyl-tRNA(asn)[c] + 10 L-aspartyl-tRNA(asp)[c] + 5 L-cysteinyl-tRNA(cys)[c] + 17 L-glutaminyl-tRNA(gln)[c] + 22 L-glutamyl-tRNA(glu)[c] + 6 L-histidyl-tRNA(his)[c] + 10 L-isoleucyl-tRNA(ile)[c] + 31 L-leucyl-tRNA(leu)[c] + 19 L-lysyl-tRNA(lys)[c] + 12 L-methionyl-tRNA(met)[c] + 6 L-phenylalanyl-tRNA(phe)…	0	8.77115e-28	-1.30963e-32	0	-6.84337e-29	4.26632e-30	-1.05156e-31	2.46519e-30	-1.15556e-31	-4.31408e-31	0	3.42661e-30	-2.46519e-32	-6.54816e-33	-7.70372e-34	3.50901e-28	2.31112e-33	7.31853e-33	-2.84391e-29	-9.62965e-35	-4.43734e-31	0	0	-2.02392e-29	4.31408e-32	6.31705e-31	1.92593e-33	0	3.57453e-31	0	-8.08891e-33	-2.46519e-32	3.05067e-31	0	-4.55598e-30	-6.16298e-33	9.98402e-31	5.17074e-30	1.06003e-30	0	0	2.85038e-32	-4.93038e-31	3.08149e-33	-2.46519e-32	0	0	-2.95823e-31
HMR_5170	579 ATP[c] + 772 H2O[c] + 10 L-alanyl-tRNA(ala)[c] + 4 L-arginyl-tRNA(arg)[c] + 3 L-asparaginyl-tRNA(asn)[c] + 9 L-aspartyl-tRNA(asp)[c] + 8 L-cysteinyl-tRNA(cys)[c] + 4 L-glutaminyl-tRNA(gln)[c] + 11 L-glutamyl-tRNA(glu)[c] + 3 L-histidyl-tRNA(his)[c] + 12 L-isoleucyl-tRNA(ile)[c] + 28 L-leucyl-tRNA(leu)[c] + 11 L-lysyl-tRNA(lys)[c] + 4 L-methionyl-tRNA(met)[c] + 5 L-phenylalanyl-tRNA(phe)[c] + …	-2.19402e-30	0	0	0	-8.67747e-29	0	0	0	0	0	0	5.40073e-29	0	0	0	0	0	0	0	-2.76101e-30	0	0	0	0	-3.35112e-32	-5.85729e-29	0	-3.65156e-31	0	2.99767e-29	0	4.43734e-31	0	-2.46519e-30	0	0	1.27683e-28	7.70372e-33	0	0	0	-1.25848e-29	4.93038e-31	5.85483e-32	1.84889e-31	-7.11053e-31	0	-2.65008e-31
HMR_5171	975 ATP[c] + 1300 H2O[c] + 38 L-alanyl-tRNA(ala)[c] + 23 L-arginyl-tRNA(arg)[c] + 5 L-asparaginyl-tRNA(asn)[c] + 14 L-aspartyl-tRNA(asp)[c] + 6 L-cysteinyl-tRNA(cys)[c] + 7 L-glutaminyl-tRNA(gln)[c] + 15 L-glutamyl-tRNA(glu)[c] + 10 L-histidyl-tRNA(his)[c] + 6 L-isoleucyl-tRNA(ile)[c] + 37 L-leucyl-tRNA(leu)[c] + 14 L-lysyl-tRNA(lys)[c] + 14 L-methionyl-tRNA(met)[c] + 10 L-phenylalanyl-tRNA(phe)[…	1.06003e-30	-5.60338e-29	0	0	-1.23062e-28	2.06189e-28	0	-2.83497e-31	-4.28943e-30	0	-2.43438e-31	-5.8607e-30	0	0	0	0	8.71291e-31	0	2.09772e-29	8.17076e-31	-4.31408e-32	0	-3.85186e-34	2.04981e-29	0	4.15138e-29	0	0	0	-2.76101e-30	0	0	0	0	0	5.54668e-31	0	0	0	-6.16298e-33	0	0	0	-6.93335e-32	0	0	0	0
HMR_5172	1050 ATP[c] + 1400 H2O[c] + 22 L-alanyl-tRNA(ala)[c] + 12 L-arginyl-tRNA(arg)[c] + 12 L-asparaginyl-tRNA(asn)[c] + 26 L-aspartyl-tRNA(asp)[c] + 6 L-cysteinyl-tRNA(cys)[c] + 14 L-glutaminyl-tRNA(gln)[c] + 15 L-glutamyl-tRNA(glu)[c] + 9 L-histidyl-tRNA(his)[c] + 12 L-isoleucyl-tRNA(ile)[c] + 39 L-leucyl-tRNA(leu)[c] + 18 L-lysyl-tRNA(lys)[c] + 8 L-methionyl-tRNA(met)[c] + 20 L-phenylalanyl-tRNA(phe…	0	0	0	0	0	0	0	0	0	0	0	0	0	0	0	0	0	0	0	0	0	0	0	0	0	0	0	0	0	0	0	0	0	0	0	0	0	0	0	0	0	0	0	0	0	0	0	0
HMR_5173	1404 ATP[c] + 1872 H2O[c] + 31 L-alanyl-tRNA(ala)[c] + 19 L-arginyl-tRNA(arg)[c] + 19 L-asparaginyl-tRNA(asn)[c] + 27 L-aspartyl-tRNA(asp)[c] + 19 L-cysteinyl-tRNA(cys)[c] + 16 L-glutaminyl-tRNA(gln)[c] + 34 L-glutamyl-tRNA(glu)[c] + 13 L-histidyl-tRNA(his)[c] + 29 L-isoleucyl-tRNA(ile)[c] + 47 L-leucyl-tRNA(leu)[c] + 33 L-lysyl-tRNA(lys)[c] + 15 L-methionyl-tRNA(met)[c] + 22 L-phenylalanyl-tRNA(…	0	0	3.45127e-31	0	-1.32134e-28	-6.59488e-28	0	-2.95823e-31	0	0	0	0	0	0	0	0	0	0	6.61904e-30	-4.53595e-30	-4.80712e-31	0	0	0	0	0	0	0	0	0	0	-2.95823e-31	0	0	0	0	0	9.24446e-33	0	0	0	0	-1.57772e-30	0	0	1.78726e-31	0	2.58845e-31
HMR_7282	asparagine[c] => [protein]-L-asparagine[c] + H2O[c]	0	0	0	0	0	0	0	-7.88861e-31	0	0	0	0	0	0	0	0	0	0	0	0	-6.31089e-30	0	0	0	0	0	0	0	0	0	0	0	0	0	0	0	0	0	0	0	0	-1.26218e-29	0	0	0	0	0	0
HMR_7616	tyrosine[c] => H2O[c] + [protein]-L-tyrosine[c]	0	0	0	0	0	0	0	0	0	0	0	0	0	0	0	0	0	0	0	0	0	0	0	0	0	0	0	0	0	0	0	0	0	0	0	0	0	0	0	0	0	0	0	0	0	0	0	0
HMR_7617	ATP[c] + [protein]-L-tyrosine[c] => ADP[c] + [protein]-tyrosine-phosphate[c]	0	0	0	0	0	0	0	0	0	0	0	0	0	0	0	0	0	0	0	0	0	0	0	0	0	0	0	0	0	0	0	0	0	0	0	0	0	0	0	0	0	0	0	0	0	0	0	0
HMR_7618	H2O[c] + [protein]-tyrosine-phosphate[c] => Pi[c] + [protein]-L-tyrosine[c]	0	0	0	0	0	0	0	0	0	0	0	0	0	0	0	0	0	0	0	0	0	0	0	0	0	0	0	0	0	0	0	0	0	0	0	0	0	0	0	0	0	0	0	0	0	0	0	0
HMR_7619	PAPS[c] + [protein]-L-tyrosine[c] <=> PAP[c] + [protein]-tyrosine-O-sulfate[c]	0	0	0	0	0	0	0	0	0	0	0	0	0	0	0	0	0	0	0	0	0	0	0	0	0	0	0	0	0	0	0	0	0	0	0	0	0	0	0	0	0	0	0	0	0	0	0	0
HMR_9735	H2O[c] + [protein]-L-citrulline[c] => citrulline[c]	0	0	0	0	0	0	0	0	-5.92102e-15	0	0	0	0	0	0	0	0	0	0	0	0	0	0	0	0	0	0	0	0	0	0	0	0	0	0	0	0	0	0	0	0	0	0	0	0	0	0	0
HMR_7621	arginine[c] => H2O[c] + [protein]-L-arginine[c]	0	0	0	0	0	0	0	0	0	0	0	0	0	0	0	0	0	0	0	0	0	0	0	0	0	0	0	0	0	0	0	0	0	0	0	0	0	0	0	0	0	0	0	0	0	0	0	0
HMR_7622	H2O[c] + [protein]-L-arginine[c] => NH3[c] + [protein]-L-citrulline[c]	0	0	0	0	0	0	0	0	-5.92102e-15	0	0	0	0	0	0	0	0	0	0	0	0	0	0	0	0	0	0	0	0	0	0	0	0	0	0	0	0	0	0	0	0	0	0	0	0	0	0	0
HMR_7624	H2O[c] + [protein]-omega-N-(ADP-D-ribosyl)-L-arginine[c] => ADP-ribose[c] + [protein]-L-arginine[c]	0	0	0	0	0	0	0	0	0	0	0	0	0	0	0	0	0	0	0	0	0	0	0	0	0	0	0	0	0	0	0	0	0	0	0	0	0	0	0	0	0	0	0	0	0	0	0	0
HMR_7626	H2O[c] + N(omega)-(ADP-D-ribosyl)-L-arginine[c] => ADP-ribose[c] + arginine[c]	0	0	0	0	0	0	0	0	5.92102e-15	0	0	0	0	0	0	0	0	0	0	0	0	0	0	0	0	0	0	0	0	0	0	0	0	0	0	0	0	0	0	0	0	0	0	0	0	0	0	0
HMR_5258	304 ATP[c] + 304 H2O[c] + albumin[c] => 304 ADP[c] + 304 Pi[c] + 63 alanine[c] + 27 arginine[c] + 17 asparagine[c] + 36 aspartate[c] + 35 cysteine[c] + 62 glutamate[c] + 20 glutamine[c] + 13 glycine[c] + 16 histidine[c] + 9 isoleucine[c] + 64 leucine[c] + 60 lysine[c] + 7 methionine[c] + 35 phenylalanine[c] + 24 proline[c] + 28 serine[c] + 29 threonine[c] + 2 tryptophan[c] + 19 tyrosine[c] + 43 v…	0	0	0	0	0	0	0	0	0	0	0	0	0	0	0	0	0	0	0	0	0	0	0	0	0	0	0	0	0	0	0	0	0	0	0	0	0	0	0	0	0	0	0	0	0	0	0	0
HMR_5259	304 ATP[l] + 304 H2O[l] + albumin[l] => 304 ADP[l] + 304 Pi[l] + 63 alanine[l] + 27 arginine[l] + 17 asparagine[l] + 36 aspartate[l] + 35 cysteine[l] + 62 glutamate[l] + 20 glutamine[l] + 13 glycine[l] + 16 histidine[l] + 9 isoleucine[l] + 64 leucine[l] + 60 lysine[l] + 7 methionine[l] + 35 phenylalanine[l] + 24 proline[l] + 28 serine[l] + 29 threonine[l] + 2 tryptophan[l] + 19 tyrosine[l] + 43 v…	9.86076e-31	0	6.54816e-33	0	0	0	-1.72563e-31	0	-2.45286e-30	0	9.86076e-32	-9.67125e-30	0	0	3.65597e-29	0	-1.47911e-31	-9.86076e-32	0	2.46519e-32	0	-3.16777e-30	0	0	0	0	0	0	2.83497e-31	4.24013e-30	-3.15544e-30	0	4.68386e-30	0	0	6.77927e-31	-4.88108e-29	0	0	0	0	0	1.35585e-31	0	7.39557e-32	2.65008e-31	0	0
HMR_5260	211 ATP[c] + 211 H2O[c] + antichymotrypsin[c] => 211 ADP[c] + 211 Pi[c] + 34 alanine[c] + 16 arginine[c] + 19 asparagine[c] + 25 aspartate[c] + 3 cysteine[c] + 29 glutamate[c] + 17 glutamine[c] + 16 glycine[c] + 9 histidine[c] + 20 isoleucine[c] + 59 leucine[c] + 26 lysine[c] + 14 methionine[c] + 25 phenylalanine[c] + 16 proline[c] + 30 serine[c] + 29 threonine[c] + 3 tryptophan[c] + 9 tyrosine[c…	0	0	0	0	0	0	0	0	0	0	0	0	0	0	0	0	0	0	0	0	0	0	0	0	0	0	0	0	0	0	0	0	0	0	0	0	0	0	0	0	0	0	0	0	0	0	0	0
HMR_5261	211 ATP[l] + 211 H2O[l] + antichymotrypsin[l] => 211 ADP[l] + 211 Pi[l] + 34 alanine[l] + 16 arginine[l] + 19 asparagine[l] + 25 aspartate[l] + 3 cysteine[l] + 29 glutamate[l] + 17 glutamine[l] + 16 glycine[l] + 9 histidine[l] + 20 isoleucine[l] + 59 leucine[l] + 26 lysine[l] + 14 methionine[l] + 25 phenylalanine[l] + 16 proline[l] + 30 serine[l] + 29 threonine[l] + 3 tryptophan[l] + 9 tyrosine[l…	-8.67747e-30	0	-2.54762e-30	0	0	0	3.9443e-31	0	0	9.86076e-32	0	0	3.43154e-29	-1.2326e-32	0	0	0	0	0	0	0	0	0	0	0	0	0	0	5.1769e-31	0	1.1804e-30	0	0	0	0	0	0	0	0	0	0	0	-5.52203e-30	0	0	0	0	0
HMR_5262	209 ATP[c] + 209 H2O[c] + antitrypsin[c] => 209 ADP[c] + 209 Pi[c] + 26 alanine[c] + 7 arginine[c] + 19 asparagine[c] + 24 aspartate[c] + 3 cysteine[c] + 32 glutamate[c] + 18 glutamine[c] + 24 glycine[c] + 13 histidine[c] + 20 isoleucine[c] + 51 leucine[c] + 34 lysine[c] + 10 methionine[c] + 27 phenylalanine[c] + 19 proline[c] + 25 serine[c] + 30 threonine[c] + 3 tryptophan[c] + 6 tyrosine[c] + 2…	0	0	0	0	0	0	0	0	0	0	0	0	0	0	0	0	0	0	0	0	0	0	0	0	0	0	0	0	0	0	0	0	0	0	0	0	0	0	0	0	0	0	0	0	0	0	0	0
HMR_5263	209 ATP[l] + 209 H2O[l] + antitrypsin[l] => 209 ADP[l] + 209 Pi[l] + 26 alanine[l] + 7 arginine[l] + 19 asparagine[l] + 24 aspartate[l] + 3 cysteine[l] + 32 glutamate[l] + 18 glutamine[l] + 24 glycine[l] + 13 histidine[l] + 20 isoleucine[l] + 51 leucine[l] + 34 lysine[l] + 10 methionine[l] + 27 phenylalanine[l] + 19 proline[l] + 25 serine[l] + 30 threonine[l] + 3 tryptophan[l] + 6 tyrosine[l] + 2…	5.81785e-30	0	1.82424e-30	9.86076e-32	2.68213e-29	1.42626e-27	-3.08149e-32	0	0	0	0	0	1.57772e-29	1.03037e-32	0	0	0	-4.11379e-31	0	0	1.72563e-31	5.27551e-30	-2.88889e-34	0	0	0	0	0	-6.40949e-31	0	4.73317e-30	2.46519e-32	0	0	0	-6.24001e-32	0	0	0	0	-9.24446e-33	0	4.85642e-30	0	-2.46519e-32	-3.08149e-32	0	1.13399e-30
HMR_5264	2280 ATP[c] + 2280 H2O[c] + apoB100[c] => 2280 ADP[c] + 2280 Pi[c] + 275 alanine[c] + 150 arginine[c] + 247 asparagine[c] + 233 aspartate[c] + 25 cysteine[c] + 298 glutamate[c] + 230 glutamine[c] + 207 glycine[c] + 115 histidine[c] + 285 isoleucine[c] + 533 leucine[c] + 357 lysine[c] + 79 methionine[c] + 224 phenylalanine[c] + 171 proline[c] + 392 serine[c] + 300 threonine[c] + 37 tryptophan[c] +…	0	0	0	0	0	0	0	0	0	0	0	0	0	0	0	0	0	0	0	0	0	0	0	0	0	0	0	0	0	0	0	0	0	0	0	0	0	0	0	0	0	0	0	0	0	0	0	0
HMR_5265	2280 ATP[l] + 2280 H2O[l] + apoB100[l] => 2280 ADP[l] + 2280 Pi[l] + 275 alanine[l] + 150 arginine[l] + 247 asparagine[l] + 233 aspartate[l] + 25 cysteine[l] + 298 glutamate[l] + 230 glutamine[l] + 207 glycine[l] + 115 histidine[l] + 285 isoleucine[l] + 533 leucine[l] + 357 lysine[l] + 79 methionine[l] + 224 phenylalanine[l] + 171 proline[l] + 392 serine[l] + 300 threonine[l] + 37 tryptophan[l] +…	0	0	0	0	0	0	0	0	0	0	0	0	0	0	0	0	0	0	0	0	0	0	0	0	0	0	0	0	0	0	0	0	0	0	0	0	0	0	0	0	0	0	0	0	0	0	0	0
HMR_5266	62 ATP[c] + 62 H2O[c] + apo-[ACP][c] => 62 ADP[c] + 62 Pi[c] + 11 alanine[c] + 9 arginine[c] + asparagine[c] + 8 aspartate[c] + 2 cysteine[c] + 5 glutamate[c] + 7 glutamine[c] + 6 glycine[c] + histidine[c] + 4 isoleucine[c] + 20 leucine[c] + 4 lysine[c] + 5 methionine[c] + 3 phenylalanine[c] + 9 proline[c] + 8 serine[c] + 6 threonine[c] + 4 tyrosine[c] + 11 valine[c]	0	0	0	0	0	0	0	0	0	0	0	0	0	0	0	0	0	0	0	0	0	0	0	0	0	0	0	0	0	0	0	0	0	0	0	0	0	0	0	0	0	0	0	0	0	0	0	0
HMR_5267	43 ATP[c] + 43 H2O[c] + mitoApo-[ACP][c] => 43 ADP[c] + 43 Pi[c] + 3 alanine[c] + arginine[c] + asparagine[c] + 13 aspartate[c] + cysteine[c] + 9 glutamate[c] + 3 glutamine[c] + 3 glycine[c] + histidine[c] + 8 isoleucine[c] + 10 leucine[c] + 7 lysine[c] + 5 methionine[c] + 3 phenylalanine[c] + 5 proline[c] + 3 serine[c] + threonine[c] + 4 tyrosine[c] + 6 valine[c]	0	0	0	0	0	0	0	0	0	0	0	0	0	0	0	0	0	0	0	0	0	0	0	0	0	0	0	0	0	0	0	0	0	0	0	0	0	0	0	0	0	0	0	0	0	0	0	0
HMR_5268	41 ATP[c] + 41 H2O[c] + apoC1[c] => 41 ADP[c] + 41 Pi[c] + 5 alanine[c] + 4 arginine[c] + asparagine[c] + 4 aspartate[c] + 8 glutamate[c] + 3 glutamine[c] + 3 glycine[c] + 4 isoleucine[c] + 12 leucine[c] + 9 lysine[c] + 2 methionine[c] + 4 phenylalanine[c] + 4 proline[c] + 9 serine[c] + 3 threonine[c] + tryptophan[c] + 7 valine[c]	0	0	0	0	0	0	0	0	0	0	0	0	0	0	0	0	0	0	0	0	0	0	0	0	0	0	0	0	0	0	0	0	0	0	0	0	0	0	0	0	0	0	0	0	0	0	0	0
HMR_5269	50 ATP[c] + 50 H2O[c] + apoC2[c] => 50 ADP[c] + 50 Pi[c] + 7 alanine[c] + 2 arginine[c] + asparagine[c] + 4 aspartate[c] + 8 glutamate[c] + 8 glutamine[c] + 5 glycine[c] + isoleucine[c] + 15 leucine[c] + 6 lysine[c] + 3 methionine[c] + 4 phenylalanine[c] + 5 proline[c] + 9 serine[c] + 10 threonine[c] + tryptophan[c] + 5 tyrosine[c] + 7 valine[c]	0	0	0	0	0	0	0	0	0	0	0	0	0	0	0	0	0	0	0	0	0	0	0	0	0	0	0	0	0	0	0	0	0	0	0	0	0	0	0	0	0	0	0	0	0	0	0	0
HMR_5270	49 ATP[c] + 49 H2O[c] + apoC3[c] => 49 ADP[c] + 49 Pi[c] + 15 alanine[c] + 4 arginine[c] + 7 aspartate[c] + 5 glutamate[c] + 6 glutamine[c] + 3 glycine[c] + histidine[c] + 11 leucine[c] + 6 lysine[c] + 3 methionine[c] + 4 phenylalanine[c] + 3 proline[c] + 12 serine[c] + 5 threonine[c] + 3 tryptophan[c] + 2 tyrosine[c] + 9 valine[c]	0	0	0	0	0	0	0	0	0	0	0	0	0	0	0	0	0	0	0	0	0	0	0	0	0	0	0	0	0	0	0	0	0	0	0	0	0	0	0	0	0	0	0	0	0	0	0	0
HMR_5271	1337 ATP[c] + 1337 H2O[c] + fibrinogen[c] => 1337 ADP[c] + 1337 Pi[c] + 134 alanine[c] + 134 arginine[c] + 138 asparagine[c] + 176 aspartate[c] + 48 cysteine[c] + 186 glutamate[c] + 110 glutamine[c] + 262 glycine[c] + 62 histidine[c] + 104 isoleucine[c] + 166 leucine[c] + 154 lysine[c] + 48 methionine[c] + 98 phenylalanine[c] + 114 proline[c] + 278 serine[c] + 182 threonine[c] + 60 tryptophan[c] …	0	0	0	0	0	0	0	0	0	0	0	0	0	0	0	0	0	0	0	0	0	0	0	0	0	0	0	0	0	0	0	0	0	0	0	0	0	0	0	0	0	0	0	0	0	0	0	0
HMR_5272	1337 ATP[l] + 1337 H2O[l] + fibrinogen[l] => 1337 ADP[l] + 1337 Pi[l] + 134 alanine[l] + 134 arginine[l] + 138 asparagine[l] + 176 aspartate[l] + 48 cysteine[l] + 186 glutamate[l] + 110 glutamine[l] + 262 glycine[l] + 62 histidine[l] + 104 isoleucine[l] + 166 leucine[l] + 154 lysine[l] + 48 methionine[l] + 98 phenylalanine[l] + 114 proline[l] + 278 serine[l] + 182 threonine[l] + 60 tryptophan[l] …	0	0	0	0	0	-1.81504e-28	0	0	0	-3.69779e-32	-9.78372e-32	-2.62488e-30	-1.61208e-29	0	-1.23662e-28	0	0	0	0	5.41186e-31	0	0	0	-2.67781e-30	2.51815e-32	0	0	0	0	0	-1.65823e-31	3.69779e-32	2.91047e-30	0	-7.85779e-32	-1.664e-31	0	0	-9.32304e-30	0	1.73334e-33	0	0	1.05926e-33	0	0	0	0
HMR_5273	203 ATP[c] + 203 H2O[c] + haptoglobin[c] => 203 ADP[c] + 203 Pi[c] + 30 alanine[c] + 9 arginine[c] + 21 asparagine[c] + 25 aspartate[c] + 12 cysteine[c] + 25 glutamate[c] + 17 glutamine[c] + 31 glycine[c] + 13 histidine[c] + 18 isoleucine[c] + 31 leucine[c] + 35 lysine[c] + 5 methionine[c] + 8 phenylalanine[c] + 21 proline[c] + 18 serine[c] + 22 threonine[c] + 8 tryptophan[c] + 21 tyrosine[c] + 3…	0	0	0	0	0	0	0	0	0	0	0	0	0	0	0	0	0	0	0	0	0	0	0	0	0	0	0	0	0	0	0	0	0	0	0	0	0	0	0	0	0	0	0	0	0	0	0	0
HMR_5274	203 ATP[l] + 203 H2O[l] + haptoglobin[l] => 203 ADP[l] + 203 Pi[l] + 30 alanine[l] + 9 arginine[l] + 21 asparagine[l] + 25 aspartate[l] + 12 cysteine[l] + 25 glutamate[l] + 17 glutamine[l] + 31 glycine[l] + 13 histidine[l] + 18 isoleucine[l] + 31 leucine[l] + 35 lysine[l] + 5 methionine[l] + 8 phenylalanine[l] + 21 proline[l] + 18 serine[l] + 22 threonine[l] + 8 tryptophan[l] + 21 tyrosine[l] + 3…	0	0	1.35585e-31	-1.2326e-32	0	-3.21535e-28	0	0	-3.69779e-30	-1.18329e-30	1.3366e-31	-1.68681e-29	9.16558e-29	2.68426e-33	0	0	-1.34926e-30	-8.06628e-31	0	0	-7.70372e-32	3.74709e-30	9.62965e-35	0	0	-2.51942e-29	-2.45556e-33	0	-9.86076e-32	-1.57772e-30	0	0	0	0	3.41121e-30	1.11858e-30	0	-1.04e-32	4.47432e-29	0	3.08149e-32	0	0	-6.16298e-33	5.23853e-32	2.4883e-31	0	-1.2326e-30
HMR_5275	405 ATP[c] + 405 H2O[c] + plasminogen[c] => 405 ADP[c] + 405 Pi[c] + 37 alanine[c] + 42 arginine[c] + 40 asparagine[c] + 36 aspartate[c] + 48 cysteine[c] + 56 glutamate[c] + 31 glutamine[c] + 62 glycine[c] + 24 histidine[c] + 22 isoleucine[c] + 48 leucine[c] + 49 lysine[c] + 11 methionine[c] + 21 phenylalanine[c] + 69 proline[c] + 56 serine[c] + 61 threonine[c] + 19 tryptophan[c] + 30 tyrosine[c]…	0	0	0	0	0	0	0	0	0	0	0	0	0	0	0	0	0	0	0	0	0	0	0	0	0	0	0	0	0	0	0	0	0	0	0	0	0	0	0	0	0	0	0	0	0	0	0	0
HMR_5276	405 ATP[l] + 405 H2O[l] + plasminogen[l] => 405 ADP[l] + 405 Pi[l] + 37 alanine[l] + 42 arginine[l] + 40 asparagine[l] + 36 aspartate[l] + 48 cysteine[l] + 56 glutamate[l] + 31 glutamine[l] + 62 glycine[l] + 24 histidine[l] + 22 isoleucine[l] + 48 leucine[l] + 49 lysine[l] + 11 methionine[l] + 21 phenylalanine[l] + 69 proline[l] + 56 serine[l] + 61 threonine[l] + 19 tryptophan[l] + 30 tyrosine[l]…	0	0	0	-9.86076e-32	6.11367e-29	8.80073e-29	0	4.43734e-31	1.07544e-30	-1.3312e-30	0	-6.31089e-30	0	0	1.32724e-28	0	4.93038e-31	-1.35585e-31	-1.72949e-31	0	0	-1.57772e-30	0	2.5638e-29	0	2.36658e-29	2.31112e-33	7.88861e-31	0	-7.09975e-30	0	0	0	4.62223e-31	-1.12859e-30	2.95823e-31	1.02712e-28	0	1.26218e-29	6.16298e-33	-6.16298e-33	1.83102e-29	-1.57772e-30	-4.62223e-33	0	1.97215e-31	-3.9443e-31	0
HMR_5277	311 ATP[c] + 311 H2O[c] + prothrombin[c] => 311 ADP[c] + 311 Pi[c] + 42 alanine[c] + 44 arginine[c] + 25 asparagine[c] + 35 aspartate[c] + 26 cysteine[c] + 51 glutamate[c] + 26 glutamine[c] + 49 glycine[c] + 13 histidine[c] + 22 isoleucine[c] + 51 leucine[c] + 29 lysine[c] + 9 methionine[c] + 21 phenylalanine[c] + 33 proline[c] + 38 serine[c] + 36 threonine[c] + 14 tryptophan[c] + 21 tyrosine[c] …	0	0	0	0	0	0	0	0	0	0	0	0	0	0	0	0	0	0	0	0	0	0	0	0	0	0	0	0	0	0	0	0	0	0	0	0	0	0	0	0	0	0	0	0	0	0	0	0
HMR_5278	311 ATP[l] + 311 H2O[l] + prothrombin[l] => 311 ADP[l] + 311 Pi[l] + 42 alanine[l] + 44 arginine[l] + 25 asparagine[l] + 35 aspartate[l] + 26 cysteine[l] + 51 glutamate[l] + 26 glutamine[l] + 49 glycine[l] + 13 histidine[l] + 22 isoleucine[l] + 51 leucine[l] + 29 lysine[l] + 9 methionine[l] + 21 phenylalanine[l] + 33 proline[l] + 38 serine[l] + 36 threonine[l] + 14 tryptophan[l] + 21 tyrosine[l] …	0	0	0	0	0	1.3312e-27	0	-5.54668e-31	0	4.73317e-30	3.77482e-31	0	1.02318e-28	0	1.79478e-28	0	0	0	-3.37038e-30	0	3.08149e-31	0	0	-2.1424e-29	-1.50993e-31	-5.7291e-29	0	0	0	0	0	-1.60237e-31	-7.29696e-30	0	4.20989e-30	0	-1.64354e-28	-2.31112e-33	0	0	0	0	3.30336e-30	-1.38667e-32	0	0	7.88861e-31	0
HMR_5279	349 ATP[c] + 349 H2O[c] + [apotransferin][c] => 349 ADP[c] + 349 Pi[c] + 61 alanine[c] + 27 arginine[c] + 34 asparagine[c] + 45 aspartate[c] + 40 cysteine[c] + 42 glutamate[c] + 17 glutamine[c] + 52 glycine[c] + 19 histidine[c] + 15 isoleucine[c] + 65 leucine[c] + 58 lysine[c] + 10 methionine[c] + 28 phenylalanine[c] + 32 proline[c] + 41 serine[c] + 30 threonine[c] + 8 tryptophan[c] + 26 tyrosine…	0	0	0	0	0	0	0	0	0	0	0	0	0	0	0	0	0	0	0	0	0	0	0	0	0	0	0	0	0	0	0	0	0	0	0	0	0	0	0	0	0	0	0	0	0	0	0	0
HMR_5280	349 ATP[l] + 349 H2O[l] + [apotransferin][l] => 349 ADP[l] + 349 Pi[l] + 61 alanine[l] + 27 arginine[l] + 34 asparagine[l] + 45 aspartate[l] + 40 cysteine[l] + 42 glutamate[l] + 17 glutamine[l] + 52 glycine[l] + 19 histidine[l] + 15 isoleucine[l] + 65 leucine[l] + 58 lysine[l] + 10 methionine[l] + 28 phenylalanine[l] + 32 proline[l] + 41 serine[l] + 30 threonine[l] + 8 tryptophan[l] + 26 tyrosine…	-1.18329e-30	0	1.4483e-31	0	1.08074e-28	-4.57293e-29	0	0	3.15544e-30	-6.40949e-31	0	8.38165e-30	-5.97562e-29	0	0	0	-4.00593e-32	8.01187e-31	0	9.98402e-31	0	0	0	0	4.93038e-32	4.20068e-29	0	0	0	-2.5638e-30	0	0	-8.06117e-30	0	-2.16937e-30	0	1.26218e-29	0	0	0	0	-1.63196e-29	0	0	-1.47911e-31	-5.48505e-31	0	0
HMR_5281	158 ATP[c] + 158 H2O[c] + apoE[c] => 158 ADP[c] + 158 Pi[c] + 39 alanine[c] + 34 arginine[c] + asparagine[c] + 11 aspartate[c] + 2 cysteine[c] + 40 glutamate[c] + 32 glutamine[c] + 18 glycine[c] + 2 histidine[c] + 2 isoleucine[c] + 41 leucine[c] + 13 lysine[c] + 8 methionine[c] + 4 phenylalanine[c] + 8 proline[c] + 14 serine[c] + 12 threonine[c] + 8 tryptophan[c] + 4 tyrosine[c] + 24 valine[c]	0	0	0	0	0	0	0	0	0	0	0	0	0	0	0	0	0	0	0	0	0	0	0	0	0	0	0	0	0	0	0	0	0	0	0	0	0	0	0	0	0	0	0	0	0	0	0	0
HMR_5282	158 ATP[l] + 158 H2O[l] + apoE[l] => 158 ADP[l] + 158 Pi[l] + 39 alanine[l] + 34 arginine[l] + asparagine[l] + 11 aspartate[l] + 2 cysteine[l] + 40 glutamate[l] + 32 glutamine[l] + 18 glycine[l] + 2 histidine[l] + 2 isoleucine[l] + 41 leucine[l] + 13 lysine[l] + 8 methionine[l] + 4 phenylalanine[l] + 8 proline[l] + 14 serine[l] + 12 threonine[l] + 8 tryptophan[l] + 4 tyrosine[l] + 24 valine[l]	0	0	0	0	0	0	0	0	0	0	0	0	0	0	0	0	0	0	0	0	0	0	0	0	0	0	0	0	0	0	0	0	0	0	0	0	0	0	0	0	0	0	0	0	0	0	0	0
HMR_5283	133 ATP[c] + 133 H2O[c] + apoA1[c] => 133 ADP[c] + 133 Pi[c] + 23 alanine[c] + 17 arginine[c] + 5 asparagine[c] + 16 aspartate[c] + 30 glutamate[c] + 19 glutamine[c] + 11 glycine[c] + 6 histidine[c] + 41 leucine[c] + 22 lysine[c] + 4 methionine[c] + 8 phenylalanine[c] + 10 proline[c] + 16 serine[c] + 12 threonine[c] + 5 tryptophan[c] + 7 tyrosine[c] + 15 valine[c]	0	0	0	0	0	0	0	0	0	0	0	0	0	0	0	0	0	0	0	0	0	0	0	0	0	0	0	0	0	0	0	0	0	0	0	0	0	0	0	0	0	0	0	0	0	0	0	0
HMR_5284	133 ATP[l] + 133 H2O[l] + apoA1[l] => 133 ADP[l] + 133 Pi[l] + 23 alanine[l] + 17 arginine[l] + 5 asparagine[l] + 16 aspartate[l] + 30 glutamate[l] + 19 glutamine[l] + 11 glycine[l] + 6 histidine[l] + 41 leucine[l] + 22 lysine[l] + 4 methionine[l] + 8 phenylalanine[l] + 10 proline[l] + 16 serine[l] + 12 threonine[l] + 5 tryptophan[l] + 7 tyrosine[l] + 15 valine[l]	5.71924e-30	-7.57306e-28	0	0	1.97215e-28	-1.68816e-27	0	4.31408e-31	0	-2.63775e-30	0	3.87035e-29	-1.02552e-28	0	0	-8.64419e-29	0	1.59852e-31	0	0	3.1064e-31	-2.21867e-30	5.77779e-34	-5.96576e-30	0	0	-3.85186e-33	-1.58793e-30	-2.34193e-31	0	0	0	-2.5638e-30	-2.80415e-31	0	0	6.87542e-29	0	0	0	0	0	0	1.84889e-32	-3.08149e-32	0	0	0
HMR_5285	142 ATP[l] + 142 H2O[l] + STAR[l] => 142 ADP[l] + 142 Pi[l] + 21 alanine[l] + 20 arginine[l] + 11 asparagine[l] + 10 aspartate[l] + 5 cysteine[l] + 22 glutamate[l] + 17 glutamine[l] + 21 glycine[l] + 6 histidine[l] + 10 isoleucine[l] + 31 leucine[l] + 19 lysine[l] + 12 methionine[l] + 6 phenylalanine[l] + 12 proline[l] + 20 serine[l] + 12 threonine[l] + 5 tryptophan[l] + 4 tyrosine[l] + 21 valine…	0	8.77164e-28	0	0	0	0	0	9.86076e-32	0	-4.28327e-31	0	3.42661e-30	0	0	0	3.50905e-28	0	0	-3.62876e-29	0	-4.43734e-31	0	0	-1.99187e-29	3.81334e-32	0	1.92593e-33	0	0	0	0	-2.03378e-31	0	0	-4.73317e-30	0	0	0	0	0	0	0	0	9.24446e-33	0	0	0	2.95823e-31
HMR_5286	96 ATP[l] + GM2A[l] + 96 H2O[l] => 96 ADP[l] + 96 Pi[l] + 10 alanine[l] + 4 arginine[l] + 3 asparagine[l] + 9 aspartate[l] + 8 cysteine[l] + 11 glutamate[l] + 4 glutamine[l] + 13 glycine[l] + 3 histidine[l] + 12 isoleucine[l] + 28 leucine[l] + 11 lysine[l] + 4 methionine[l] + 5 phenylalanine[l] + 19 proline[l] + 20 serine[l] + 10 threonine[l] + 3 tryptophan[l] + 4 tyrosine[l] + 12 valine[l]	-2.19402e-30	0	0	0	-8.67747e-29	0	0	0	0	0	0	5.40073e-29	0	0	0	0	0	0	0	-2.76101e-30	0	0	0	0	-3.35112e-32	-5.85729e-29	0	-3.65156e-31	0	2.99767e-29	0	4.43734e-31	0	-2.46519e-30	0	0	1.27683e-28	7.70372e-33	0	0	0	-1.25848e-29	4.93038e-31	5.85483e-32	1.84889e-31	-7.11053e-31	0	-2.65008e-31
HMR_5287	162 ATP[l] + 162 H2O[l] + apocytochrome-C[l] => 162 ADP[l] + 162 Pi[l] + 38 alanine[l] + 23 arginine[l] + 5 asparagine[l] + 14 aspartate[l] + 6 cysteine[l] + 15 glutamate[l] + 7 glutamine[l] + 28 glycine[l] + 10 histidine[l] + 6 isoleucine[l] + 37 leucine[l] + 14 lysine[l] + 14 methionine[l] + 10 phenylalanine[l] + 26 proline[l] + 25 serine[l] + 10 threonine[l] + 3 tryptophan[l] + 14 tyrosine[l] …	1.06003e-30	-5.60338e-29	0	0	-1.23062e-28	2.06189e-28	0	-2.83497e-31	-4.28943e-30	0	-2.43438e-31	-5.8607e-30	0	0	0	0	8.71291e-31	0	2.09772e-29	8.17076e-31	-4.31408e-32	0	-3.85186e-34	2.04981e-29	0	4.15138e-29	0	0	0	-2.76101e-30	0	0	0	0	0	5.54668e-31	0	0	0	-6.16298e-33	0	0	0	-6.93335e-32	0	0	0	0
HMR_5288	175 ATP[c] + 175 H2O[c] + glycogenin[c] => 175 ADP[c] + 175 Pi[c] + 22 alanine[c] + 12 arginine[c] + 12 asparagine[c] + 26 aspartate[c] + 6 cysteine[c] + 15 glutamate[c] + 14 glutamine[c] + 18 glycine[c] + 9 histidine[c] + 12 isoleucine[c] + 39 leucine[c] + 18 lysine[c] + 8 methionine[c] + 20 phenylalanine[c] + 15 proline[c] + 31 serine[c] + 25 threonine[c] + 7 tryptophan[c] + 13 tyrosine[c] + 28…	0	0	0	0	0	0	0	0	0	0	0	0	0	0	0	0	0	0	0	0	0	0	0	0	0	0	0	0	0	0	0	0	0	0	0	0	0	0	0	0	0	0	0	0	0	0	0	0
HMR_5289	234 ATP[l] + 234 H2O[l] + PPARA[l] => 234 ADP[l] + 234 Pi[l] + 31 alanine[l] + 19 arginine[l] + 19 asparagine[l] + 27 aspartate[l] + 19 cysteine[l] + 34 glutamate[l] + 16 glutamine[l] + 28 glycine[l] + 13 histidine[l] + 29 isoleucine[l] + 47 leucine[l] + 33 lysine[l] + 15 methionine[l] + 22 phenylalanine[l] + 20 proline[l] + 37 serine[l] + 18 threonine[l] + 14 tyrosine[l] + 27 valine[l]	0	0	3.45127e-31	0	-1.32134e-28	-6.59488e-28	0	-2.95823e-31	0	0	0	0	0	0	0	0	0	0	6.61904e-30	-4.53595e-30	-4.80712e-31	0	0	0	0	0	0	0	0	0	0	-2.95823e-31	0	0	0	0	0	9.24446e-33	0	0	0	0	-1.57772e-30	0	0	1.78726e-31	0	2.58845e-31
HMR_5290	2281 ATP[l] + 2281 H2O[l] + apoB48[l] => 2281 ADP[l] + 2281 Pi[l] + 276 alanine[l] + 150 arginine[l] + 245 asparagine[l] + 234 aspartate[l] + 24 cysteine[l] + 297 glutamate[l] + 231 glutamine[l] + 207 glycine[l] + 114 histidine[l] + 287 isoleucine[l] + 536 leucine[l] + 356 lysine[l] + 79 methionine[l] + 224 phenylalanine[l] + 171 proline[l] + 393 serine[l] + 299 threonine[l] + 37 tryptophan[l] + …	0	0	0	0	0	0	0	0	0	0	0	0	0	0	0	0	0	0	0	0	0	0	0	0	0	0	0	0	0	0	0	0	0	0	0	0	0	0	0	0	0	0	0	0	0	0	0	0
HMR_9817	52 ATP[c] + 52 H2O[c] + thioredoxin[c] => 52 ADP[c] + 52 Pi[c] + 8 alanine[c] + 3 asparagine[c] + 7 aspartate[c] + 5 cysteine[c] + 10 glutamate[c] + 5 glutamine[c] + 5 glycine[c] + histidine[c] + 4 isoleucine[c] + 6 leucine[c] + 12 lysine[c] + 3 methionine[c] + 9 phenylalanine[c] + 3 proline[c] + 7 serine[c] + 4 threonine[c] + tryptophan[c] + tyrosine[c] + 11 valine[c]	0	0	0	0	0	0	0	0	0	0	0	0	0	0	0	0	0	0	0	0	0	0	0	0	0	0	0	0	0	0	0	0	0	0	0	0	0	0	0	0	0	0	0	0	0	0	0	0
HMR_9818	83 ATP[c] + 83 H2O[c] + mitothioredoxin[c] => 83 ADP[c] + 83 Pi[c] + 11 alanine[c] + 9 arginine[c] + 4 asparagine[c] + 12 aspartate[c] + 3 cysteine[c] + 6 glutamate[c] + 10 glutamine[c] + 10 glycine[c] + 3 histidine[c] + 9 isoleucine[c] + 15 leucine[c] + 11 lysine[c] + 4 methionine[c] + 6 phenylalanine[c] + 12 proline[c] + 8 serine[c] + 12 threonine[c] + 2 tryptophan[c] + 2 tyrosine[c] + 17 valin…	0	0	0	0	0	0	0	0	0	0	0	0	0	0	0	0	0	0	0	0	0	0	0	0	0	0	0	0	0	0	0	0	0	0	0	0	0	0	0	0	0	0	0	0	0	0	0	0
HMR_5407	carbonate[s] => CO2[s] + H2O[s]	0	0	0	0	0	0	0	0	0	0	0	0	0	0	0	0	0	0	0	0	0	0	0	0	0	0	0	0	0	0	0	0	0	0	0	0	0	0	0	0	0	0	0	0	0	0	0	0
HMR_3851	3-sulfinylpyruvic acid[c] + H2O[c] => pyruvate[c] + sulfite[c]	0	0	0	0	0	0	0	0	0	0	0	0	0	0	0	0	0	0	0	0	0	0	0	0	0	0	0	0	0	0	0	0	0	0	0	0	0	0	0	0	0	0	0	0	0	0	0	0
HMR_3861	3-sulfinoalanine[c] + AKG[c] => 3-sulfinylpyruvic acid[c] + glutamate[c]	0	0	0	0	0	0	0	0	0	0	0	0	0	0	0	0	0	0	0	0	0	0	0	0	0	0	0	0	0	0	0	0	0	0	0	0	0	0	0	0	0	0	0	0	0	0	0	0
HMR_3866	3-sulfinylpyruvic acid[m] + H2O[m] => pyruvate[m] + sulfite[m]	0.116209	0.124354	0.132108	0.129765	0.113921	0.116681	0.148065	0.128016	0.0880906	0.123433	0.107202	0.12005	0.132965	0.157524	0.0759639	0.0825219	0.130994	0.130418	0.127151	0.116992	0.0920396	0.135223	0.0776112	0.126114	0.09603	0.10373	0.135203	0.107984	0.126341	0.114722	0.130974	0.106728	0.106976	0.0974209	0.0769773	0.114108	0.108698	0.105563	0.124581	0.0860276	0.0695841	0.1311	0.0783573	0.103649	0.0869603	0.115617	0.111465	0.108802
HMR_3915	SAM[c] + THF[c] => 5-methyl-THF[c] + SAH[c]	0.116866	0.127451	0.132765	0.130797	0.114357	0.118232	0.149857	0.129097	0.0888227	0.123936	0.108087	0.12112	0.135025	0.158849	0.076685	0.0834124	0.131877	0.131545	0.128362	0.1176	0.0929895	0.136126	0.078534	0.126613	0.0965378	0.105028	0.136125	0.108528	0.12701	0.115163	0.132564	0.107901	0.107715	0.0979787	0.0778371	0.115178	0.109745	0.106736	0.125221	0.087008	0.0707863	0.132919	0.0791827	0.104092	0.0880593	0.116663	0.112575	0.109796
HMR_4084	H2O[c] + PAP[c] => AMP[c] + Pi[c]	0	0	0	-6.16298e-33	0	-7.85625e-30	0	3.9443e-31	0	0	0	0	0	0	0	0	0	0	-6.31089e-30	2.55763e-31	0	0	0	0	0	0	-1.2326e-31	0	7.88861e-31	0	0	0	-4.68386e-31	0	-2.46519e-32	9.86076e-32	-3.9443e-31	0	0	0	0	0	0	0	0	0	0	0
HMR_4187	H2O[c] + PAPS[c] => Pi[c] + adenylyl sulfate[c]	0	0	-1.2326e-32	0	3.78653e-29	0	0	0	0	0	0	0	0	0	0	0	0	0	0	0	0	0	0	0	1.47911e-31	0	0	0	0	3.54987e-30	0	0	0	0	0	0	0	0	0	0	0	0	0	2.36658e-30	0	-9.86076e-32	0	0
HMR_4188	PAPS[c] <=> PAP[c] + activated sulphur[c]	0	0	0	0	0	0	0	0	0	0	0	0	0	0	0	0	0	0	0	0	0	0	0	0	0	0	0	0	0	0	0	0	0	0	0	0	0	0	0	0	0	0	0	0	0	0	0	0
HMR_4701	SAH[c] + dimethylglycine[c] => SAM[c] + sarcosine[c]	0	0	0	0	0	0	0	0	0	8.34871e-17	0	0	5.0211e-28	0	0	0	6.94198e-29	0	0	0	0	0	0	0	0	0	0	0	0	0	0	0	0	1.54074e-33	0	0	0	0	0	0	0	-5.36407e-17	0	0	0	0	0	0
HMR_4840	H2O[c] + H2S2O3[c] => H2S[c] + sulfate[c]	0	0	0	0	0	0	0	0	0	0	0	0	0	0	0	0	0	0	0	0	0	0	0	0	0	0	0	0	0	0	0	0	0	0	0	0	0	0	0	0	0	0	0	0	0	0	0	0
HMR_4842	H+[c] + SAM[c] => SAH[c] + activated methyl group[c]	0	0	0	0	0	0	0	0	0	0	0	0	0	0	0	0	0	0	0	0	0	0	0	0	0	0	0	0	0	0	0	0	0	0	0	0	0	0	0	0	0	0	0	0	0	0	0	0
HMR_8662	CoA[m] + GTP[m] + itaconate[m] <=> GDP[m] + Pi[m] + itaconyl-CoA[m]	0	0	0	0	0	0	0	0	0	0	0	0	0	0	0	0	0	0	0	0	0	0	0	0	0	0	0	0	0	0	0	0	0	0	0	0	0	0	0	0	0	0	0	0	0	0	0	0
HMR_8663	ADP[m] + Pi[m] + itaconyl-CoA[m] <=> ATP[m] + CoA[m] + itaconate[m]	0	0	0	0	0	0	0	0	0	0	0	0	0	0	0	0	0	0	0	0	0	0	0	0	0	0	0	0	0	0	0	0	0	0	0	0	0	0	0	0	0	0	0	0	0	0	0	0
HMR_8664	(3S)-citramalyl-CoA[m] <=> H2O[m] + itaconyl-CoA[m]	0	3.9443e-31	0	0	0	0	0	0	0	0	0	0	0	0	0	0	0	0	0	0	0	0	-3.45127e-31	0	0	0	0	0	0	0	0	0	0	0	0	0	0	0	0	0	0	0	0	0	0	0	0	0
HMR_8665	(3S)-citramalyl-CoA[m] <=> H2O[m] + mesaconyl-CoA[m]	0	-3.9443e-31	0	0	0	0	0	0	0	0	0	0	0	0	0	0	0	0	0	0	0	0	9.46633e-30	0	0	0	0	0	0	0	0	0	0	0	0	0	0	0	0	0	0	0	0	0	0	0	0	0
HMR_8666	(3S)-citramalyl-CoA[m] => acetyl-CoA[m] + pyruvate[m]	0	0	0	0	0	0	0	0	0	0	0	0	0	0	0	0	0	0	0	0	0	0	0	0	0	0	0	0	0	0	0	0	0	0	0	0	0	0	0	0	0	0	0	0	0	0	0	0
HMR_8667	ADP[m] + Pi[m] + mesaconyl-CoA[m] <=> ATP[m] + CoA[m] + mesaconate[m]	0	0	0	0	0	0	0	0	0	0	0	0	0	0	0	0	0	0	0	0	0	0	0	0	0	0	0	0	0	0	0	0	0	0	0	0	0	0	0	0	0	0	0	0	0	0	0	0
HMR_8668	CoA[m] + GTP[m] + mesaconate[m] <=> GDP[m] + Pi[m] + mesaconyl-CoA[m]	0	0	0	0	0	0	0	0	0	0	0	0	0	0	0	0	0	0	0	0	0	0	0	0	0	0	0	0	0	0	0	0	0	0	0	0	0	0	0	0	0	0	0	0	0	0	0	0
HMR_8669	H2O[m] + mesaconyl-CoA[m] => acetyl-CoA[m] + pyruvate[m]	0	0	0	0	0	0	0	0	0	0	0	0	0	0	0	0	0	0	0	0	0	0	0	0	0	0	0	0	0	0	0	0	0	0	0	0	0	0	0	0	0	0	0	0	0	0	0	0
HMR_3787	acetoacetate[m] + succinyl-CoA[m] => acetoacetyl-CoA[m] + succinate[m]	0	0	0	0	0	0	0	0	0	0	0	0	0	0	0	0	0	0	0	0	0	0	0	0	0	0	0	0	0	0	0	0	0	0	0	0	0	0	0	0	0	0	0	0	0	0	0	0
HMR_0710	NADP+[c] + isocitrate[c] => AKG[c] + CO2[c] + H+[c] + NADPH[c]	0	0	0	0	0	0	0	0	0	0	0	0	0	0	0	0	0	0	0	0	0	0	0	0	0	0	0	0	0	0	0	0	0	0	0	0	0	0	0	0	0	0	0	0	0	0	0	0
HMR_3958	NADP+[m] + isocitrate[m] => AKG[m] + CO2[m] + H+[m] + NADPH[m]	0	0	0	0	0	0	0	0	0	0	0	0	0	0	0	0	0	0	0	0	0	0	0	0	0	0	0	0	0	0	0	0	0	0	0	0	0	0	0	0	0	0	0	0	0	0	0	0
HMR_3957	NAD+[m] + isocitrate[m] => AKG[m] + CO2[m] + H+[m] + NADH[m]	0	0	0	0	0	0	0	0	0	0	0	0	0	0	0	0	0	0	0	0	0	0	0	0	0	0	0	0	0	0	0	0	0	0	0	0	0	0	0	0	0	0	0	0	0	0	0	0
HMR_4111	oxalosuccinate[c] => AKG[c] + CO2[c]	0	0	0	0	0	0	0	0	0	0	0	0	0	0	0	0	0	0	0	0	0	0	0	0	0	0	0	0	0	0	0	0	0	0	0	0	0	0	0	0	0	0	0	0	0	0	0	0
HMR_4112	oxalosuccinate[m] => AKG[m] + CO2[m]	0	0	0	0	0	0	0	0	0	0	0	0	0	0	0	0	0	0	0	0	0	0	0	0	0	0	0	0	0	0	0	0	0	0	0	0	0	0	0	0	0	0	0	0	0	0	0	0
HMR_4113	oxalosuccinate[p] => AKG[p] + CO2[p]	0	0	0	0	0	0	0	0	0	0	0	0	0	0	0	0	0	0	0	0	0	0	0	0	0	0	0	0	0	0	0	0	0	0	0	0	0	0	0	0	0	0	0	0	0	0	0	0
HMR_4139	H+[c] + NADH[c] + OAA[c] <=> NAD+[c] + malate[c]	13.5434	21.7815	17.2321	16.8757	12.6221	15.0398	17.5694	15.9588	17.4881	11.7938	14.6794	15.2574	16.0593	17.8936	2.91738	19.659	14.4884	17.6482	15.991	13.9204	14.3402	13.5243	21.4267	14.7338	11.3355	16.6913	15.874	12.4407	14.1344	12.7119	20.4485	16.5052	13.0683	14.6661	18.8685	16.1385	14.1598	15.2079	15.1855	7.07785	10.2755	20.7071	18.0072	12.0012	13.9179	13.0051	14.9872	16.915
HMR_4141	H+[m] + NADH[m] + OAA[m] <=> NAD+[m] + malate[m]	0	0	0	0	0	0	0	0	0	0	0	0	0	0	27.0612	0	0	0	0	0	0	0	0	0	0	0	0	0	0	0	0	0	0	0	0	0	0	0	0	17.5891	11.4775	0	0	0	0	0	0	0
HMR_4145	H2O[m] + OAA[m] + acetyl-CoA[m] <=> CoA[m] + citrate[m]	-3.9443e-31	-9.95051e-30	0	0	0	0	0	0	8.87469e-31	0	0	0	0	0	-3.15544e-30	0	0	0	-4.03897e-28	0	0	0	0	1.97215e-31	-1.26218e-29	5.09619e-17	0	1.57772e-30	-4.03897e-28	0	0	0	0	4.03897e-28	0	0	0	0	0	0	0	0	0	0	0	0	0	0
HMR_4147	CoA[m] + GTP[m] + succinate[m] <=> GDP[m] + Pi[m] + succinyl-CoA[m]	-1.13317	-1.52294	-1.5859	-1.53655	-1.05076	-1.27189	-1.73341	-1.43779	-1.29832	-1.06631	-1.16918	-1.21382	-1.48461	-1.74351	-0.166533	-1.46398	-1.31976	-1.48666	-1.435	-1.16634	-1.02991	-1.27859	-1.30496	-1.30743	-0.823953	-1.3353	-1.48035	-0.992833	-1.2529	-1.06319	-1.51534	-1.3387	-1.02938	-1.09787	-1.21707	-1.17133	-1.13116	-1.20809	-1.3395	-0.188433	-0.152051	-1.58642	-1.04738	-0.928626	-0.954437	-1.09224	-1.22895	-1.33928
HMR_4149	ATP[c] + CoA[c] + citrate[c] => ADP[c] + OAA[c] + Pi[c] + acetyl-CoA[c]	0	0	0	0	-5.04871e-28	1.12684e-28	0	0	0	0	0	0	0	0	0	0	0	0	0	0	0	1.57772e-30	0	0	0	0	0	0	0	0	0	0	1.00974e-28	0	0	0	0	0	0	0	0	0	0	0	0	0	0	0
HMR_4152	ADP[m] + Pi[m] + succinyl-CoA[m] <=> ATP[m] + CoA[m] + succinate[m]	0	0	0	0	0	0	0	0	0	0	0	0	0	0	0	0	0	0	0	0	0	0	0	0	0	0	0	0	0	0	0	0	0	0	0	0	0	0	0	0	0	0	0	0	0	0	0	0
HMR_4209	AKG[m] + thiamin-PP[m] => 3-carboxy-1-hydroxypropyl-ThPP[m] + CO2[m]	0	0	0	0	0	0	0	0	0	0	0	0	0	0	0	0	0	0	0	0	0	0	0	0	0	0	0	0	0	0	0	0	0	0	0	0	0	0	0	0	0	0	0	0	0	0	0	0
HMR_4408	H2O[c] + fumarate[c] <=> malate[c]	10.9062	12.1097	12.2303	12.1161	10.6681	11.1378	13.8038	11.9808	8.58029	11.4747	10.2051	11.315	12.6039	14.4911	7.56787	8.15057	12.1862	12.1908	11.9367	10.9608	8.95611	12.5429	7.74851	11.6971	9.19329	10.0047	12.5453	10.1968	11.7527	10.7357	12.3368	10.2275	10.1547	9.31991	7.68215	10.8201	10.3645	10.1304	11.5999	8.46192	7.14005	12.3965	7.78969	9.81399	8.56514	10.9406	10.6084	10.3617
HMR_4410	H2O[m] + fumarate[m] <=> malate[m]	4.15099	4.90779	4.96356	4.88932	4.00028	4.36729	5.55727	4.7546	3.68531	4.23612	4.00023	4.34953	4.98679	5.74651	2.27821	3.73679	4.68914	4.86129	4.74195	4.19821	3.5226	4.74523	3.46903	4.5376	3.37385	4.11864	4.94796	3.81604	4.50097	4.03115	4.93725	4.18053	3.84432	3.68299	3.36207	4.17253	4.00819	4.02353	4.54557	2.54732	2.15535	5.02829	3.22104	3.64614	3.34332	4.12579	4.17327	4.21465
HMR_4454	citrate[c] <=> isocitrate[c]	0	2.6963e-33	0	0	7.06819e-28	0	0	0	1.97215e-31	0	0	0	0	0	0	0	0	0	-4.03897e-28	0	0	-3.15544e-30	0	-1.97215e-31	-1.26218e-29	0	2.05104e-29	0	0	0	0	0	-1.00974e-28	4.03897e-28	0	0	0	0	0	0	0	-1.26218e-29	0	0	-9.86076e-32	0	0	0
HMR_4456	citrate[m] <=> isocitrate[m]	0	0	0	0	0	0	0	0	0	0	0	0	0	0	0	0	0	0	0	0	0	0	0	0	0	0	0	0	-4.03897e-28	0	0	0	0	0	0	0	0	0	0	0	0	0	0	0	0	0	0	0
HMR_4458	H2O[m] + cis-aconitate[m] <=> citrate[m]	3.9443e-31	0	0	0	0	0	0	0	0	0	0	0	0	0	0	0	0	0	0	0	0	0	0	0	0	-5.09619e-17	0	0	0	0	0	0	0	0	0	0	0	0	0	0	0	0	0	0	0	0	0	0
HMR_4465	H+[c] + NADPH[c] + hydroxypyruvate[c] => NADP+[c] + glycerate[c]	0	0	0	0	0	0	0	0	0	0	0	0	0	0	0	0	0	0	0	0	0	0	0	0	0	0	0	0	0	0	0	0	0	0	0	0	0	0	0	0	0	0	0	0	0	0	0	0
HMR_4585	H+[c] + NADPH[c] + oxalosuccinate[c] <=> NADP+[c] + isocitrate[c]	0	0	0	0	0	0	0	0	0	0	0	0	0	0	0	0	0	0	0	0	0	0	0	0	0	0	0	0	0	0	0	0	0	0	0	0	0	0	0	0	0	0	0	0	0	0	0	0
HMR_4586	H+[m] + NADPH[m] + oxalosuccinate[m] <=> NADP+[m] + isocitrate[m]	0	0	0	0	0	0	0	0	0	0	0	0	0	0	0	0	0	0	0	0	0	0	0	0	0	0	0	0	0	0	0	0	0	0	0	0	0	0	0	0	0	0	0	0	0	0	0	0
HMR_4587	H+[p] + NADPH[p] + oxalosuccinate[p] <=> NADP+[p] + isocitrate[p]	0	0	0	0	0	0	0	0	0	0	0	0	0	0	0	0	0	0	0	0	0	0	0	0	0	0	0	0	0	0	0	0	0	0	0	0	0	0	0	0	0	0	0	0	0	0	0	0
HMR_4588	H+[m] + NADH[m] + oxalosuccinate[m] <=> NAD+[m] + isocitrate[m]	0	0	0	0	0	0	0	0	0	0	0	0	0	0	0	0	0	0	0	0	0	0	0	0	0	0	0	0	0	0	0	0	0	0	0	0	0	0	0	0	0	0	0	0	0	0	0	0
HMR_4589	H2O[m] + cis-aconitate[m] <=> isocitrate[m]	-3.9443e-31	0	0	0	0	0	0	0	0	0	0	0	0	0	0	0	0	0	0	0	0	-6.01506e-30	0	0	0	5.09619e-17	0	0	0	0	0	0	0	0	0	0	0	0	0	0	0	0	0	0	0	0	0	0
HMR_4652	fumarate[m] + ubiquinol[m] <=> succinate[m] + ubiquinone[m]	-4.15099	-4.90779	-4.96356	-4.88932	-4.00028	-4.36729	-5.55727	-4.7546	-3.68531	-4.23612	-4.00023	-4.34953	-4.98679	-5.74651	-2.27821	-3.73679	-4.68914	-4.86129	-4.74195	-4.19821	-3.5226	-4.74523	-3.46903	-4.5376	-3.37385	-4.11864	-4.94796	-3.81604	-4.50097	-4.03115	-4.93725	-4.18053	-3.84432	-3.68299	-3.36207	-4.17253	-4.00819	-4.02353	-4.54557	-2.54732	-2.15535	-5.02829	-3.22104	-3.64614	-3.34332	-4.12579	-4.17327	-4.21465
HMR_5294	citrate[m] => OAA[m] + acetate[m]	0	0	0	0	0	0	0	0	0	0	0	0	0	0	0	0	0	0	0	0	0	0	0	0	0	0	0	0	0	0	0	0	0	0	0	0	0	0	0	0	0	0	0	0	0	0	0	0
HMR_5297	AKG[m] + CoA[m] + NAD+[m] => CO2[m] + H+[m] + NADH[m] + succinyl-CoA[m]	0	0	0	0	0	0	0	0	0	0	0	0	0	0	0	0	0	0	0	0	0	0	0	0	0	0	0	0	0	0	0	0	0	0	0	0	0	0	0	0	0	0	0	0	0	0	0	0
HMR_6411	AKG[m] + lipoamide[m] => CO2[m] + S-succinyldihydrolipoamide[m]	0	0	0	0	0	0	0	0	0	0	0	0	0	0	0	0	0	0	0	0	0	0	0	0	0	0	0	0	0	0	0	0	0	0	0	0	0	0	0	0	0	0	0	0	0	0	0	0
HMR_6413	3-carboxy-1-hydroxypropyl-ThPP[m] + lipoamide[m] => S-succinyldihydrolipoamide[m] + thiamin-PP[m]	0	0	0	0	0	0	0	0	0	0	0	0	0	0	0	0	0	0	0	0	0	0	0	0	0	0	0	0	0	0	0	0	0	0	0	0	0	0	0	0	0	0	0	0	0	0	0	0
HMR_6414	CoA[m] + S-succinyldihydrolipoamide[m] <=> dihydrolipoamide[m] + succinyl-CoA[m]	0	0	0	0	0	0	0	0	0	0	0	0	0	0	0	0	0	0	0	0	0	0	0	0	0	0	0	0	0	0	0	0	0	0	0	0	0	0	0	0	0	0	0	0	0	0	0	0
HMR_7704	H2O[p] + O2[p] + glyoxalate[p] => H2O2[p] + oxalate[p]	0	0	0	0	0	0	0	0	0	0	0	-9.46633e-30	0	0	0	0	0	0	0	0	0	0	0	-6.77927e-32	0	0	0	0	0	0	0	0	0	0	0	0	0	0	0	0	0	0	0	0	0	0	0	0
HMR_7706	O2[p] + glycolate[p] => H2O2[p] + glyoxalate[p]	0	0	0	0	0	0	0	0	0	0	0	0	0	0	0	0	0	0	0	0	0	0	0	0	0	0	0	0	0	0	0	0	0	0	0	0	0	0	0	0	0	0	0	0	0	0	0	0
HMR_8743	FADH2[m] + fumarate[m] <=> FAD[m] + succinate[m]	0	0	0	0	0	0	0	0	0	0	0	0	0	0	0	0	0	0	0	0	0	0	0	0	0	0	0	0	0	0	0	0	0	0	0	0	0	0	0	0	0	0	0	0	0	0	0	0
HMR_8772	ATP[c] + D-xylulose[c] => ADP[c] + D-xylulose-1-phosphate[c]	0	0	0	0	0	0	0	0	0	0	0	0	0	0	0	0	0	0	0	0	0	0	0	0	0	0	0	0	0	0	0	0	0	0	0	0	0	0	0	0	0	0	0	0	0	0	0	0
HMR_8773	D-xylulose-1-phosphate[c] <=> DHAP[c] + glycolaldehyde[c]	0	0	0	0	0	0	0	0	0	0	0	0	0	0	0	0	0	0	0	0	0	0	0	0	0	0	0	0	0	0	0	0	0	0	0	0	0	0	0	0	0	0	0	0	0	0	0	0
HMR_8774	hydroxypyruvate[c] => CO2[c] + glycolaldehyde[c]	0	0	0	0	0	0	0	0	0	0	0	0	0	0	0	0	0	0	0	0	0	0	0	0	0	0	0	0	0	0	0	0	0	0	0	0	0	0	0	0	0	0	0	0	0	0	0	0
HMR_8775	H2O[c] + NAD+[c] + glycolaldehyde[c] => H+[c] + NADH[c] + glycolate[c]	0	0	0	0	0	0	0	0	0	0	0	0	0	0	0	0	0	0	0	0	0	0	0	0	0	0	0	0	0	0	0	0	0	0	0	0	0	0	0	0	0	0	0	0	0	0	0	0
HMR_8777	hydroxypyruvate[m] => CO2[m] + glycolaldehyde[m]	0	0	0	0	0	0	0	0	0	0	0	0	0	0	0	0	0	0	0	0	0	0	0	0	0	0	0	0	0	0	0	0	0	0	0	0	0	0	0	0	0	0	0	0	0	0	0	0
HMR_8778	H2O[m] + NAD+[m] + glycolaldehyde[m] => H+[m] + NADH[m] + glycolate[m]	0	0	0	0	0	0	0	0	0	0	0	0	0	0	0	0	0	0	0	0	0	0	0	0	0	0	0	0	0	0	0	0	0	0	0	0	0	0	0	0	0	0	0	0	0	0	0	0
HMR_8779	H+[m] + NADPH[m] + glyoxalate[m] => NADP+[m] + glycolate[m]	32.9765	95.3357	69.7104	66.0657	26.1536	46.6102	76.1416	57.1303	64.2768	22.9594	41.2845	46.1019	59.3079	75.5623	93.8543	83.7911	43.7396	65.8731	57.3249	35.787	35.3999	37.6017	88.838	45.0435	13.2	59.7656	57.5608	23.5308	39.4964	26.9531	93.3149	58.5038	27.5688	39.2947	67.3967	50.9989	36.7139	46.0725	49.075	93.6062	80.4438	97.7338	54.5058	19.4843	30.5653	29.3873	45.0263	59.5464
HMR_8780	H2O[c] + NAD+[c] + glyoxalate[c] => H+[c] + NADH[c] + oxalate[c]	0	0	0	0	0	0	0	0	0	0	0	0	0	0	0	0	0	0	0	0	0	0	0	0	0	0	0	0	0	0	0	0	0	0	0	0	0	0	0	0	0	0	0	0	0	0	0	0
HMR_8781	ATP[c] + glycerate[c] => 2-phospho-D-glycerate[c] + ADP[c]	0	0	0	0	0	0	0	0	0	0	0	0	0	0	0	0	0	0	0	0	0	0	0	0	0	0	0	0	0	0	0	0	0	0	0	0	0	0	0	0	0	0	0	0	0	0	0	0
HMR_8782	H+[c] + NADH[c] + hydroxypyruvate[c] => NAD+[c] + glycerate[c]	0.0829624	1.64874	0	0	0.307944	0	0	7.05492e-17	2.97697e-17	0.584816	0	0.63926	0	0	0.705473	-8.1524e-17	-2.21095e-17	0	2.85285e-17	0	0	0.209456	0.211037	0	0.53145	8.34636e-17	0	0.318504	0	0.289548	2.09323	0	0.149321	0	-8.32667e-17	1.19105	0	0	0	0.916665	0.678985	1.69544	0.177951	0.405388	0	0.222192	0	0
HMR_3975	H2O[r] + PPi[r] => 2 Pi[r]	0	0	0	0	0	0	0	0	0	0	0	0	0	0	0	0	0	0	0	0	0	0	0	0	0	0	0	0	0	0	0	0	0	0	0	0	0	0	0	0	0	0	0	0	0	0	0	0
HMR_3977	H2O[c] + PPi[c] => 2 Pi[c]	64.7467	89.4164	102.334	98.7823	57.69	78.7164	111.178	89.9087	92.1835	55.6892	72.0016	68.224	93.2692	105.967	93.6868	110.702	77.045	90.7982	90.0928	67.538	64.6191	71.551	86.4324	77.5037	43.1158	89.9235	91.0184	54.5468	72.2397	58.5615	84.367	88.9399	58.5036	68.7421	85.8059	63.9202	67.8249	76.6885	81.363	92.5482	71.3522	91.5242	66.2226	50.0494	59.4434	61.4568	76.282	86.8067
HMR_3979	H2O[p] + PPi[p] => 2 Pi[p]	0	2.95823e-31	0	0	4.63942e-17	0	0	0	0	0	-1.35879e-19	0	0	2.16686e-17	0	0	0	-2.90856e-17	0	-1.39398e-18	0	1.96028e-17	0	6.98606e-17	0	0	4.63485e-17	-2.52435e-29	0	-2.22093e-17	-1.26218e-29	4.51645e-18	0	3.64831e-17	0	-3.15544e-30	1.042e-17	0	0	4.16349e-18	0	-1.97215e-31	0	8.35546e-18	-2.68212e-18	0	0	-5.20114e-18
HMR_6911	FADH2[m] + ubiquinone[m] <=> FAD[m] + ubiquinol[m]	166.182	315.016	274.383	263.937	145.356	206.607	296.291	238.025	252.554	136.79	189.27	196.475	245.97	291.855	385.344	308.07	199.721	258.176	238.591	174.57	170.242	182.08	304.282	202.395	104.941	242.364	240.129	137.041	186.636	147.828	305.187	239.036	149.197	181.826	254.454	202.396	176.493	203.1	213.918	360.668	299.604	323.388	212.154	124.429	155.756	155.756	200.867	239.94
HMR_6912	H2O[m] + PPi[m] => 2 Pi[m]	2.64109	2.42496	3.15634	3.1099	2.34105	2.81012	3.50468	3.04495	2.33175	2.22685	2.59768	2.57454	3.17111	3.85496	2.65029	2.30906	3.0426	3.40772	3.03347	2.74812	2.29932	2.88678	3.08005	2.94759	1.73914	2.61647	3.17377	2.21469	2.9352	2.37737	1.91667	2.66304	2.38696	2.40189	2.43979	2.23222	2.61203	2.59402	2.93892	2.55024	2.22716	2.50366	2.49182	2.02979	2.19193	2.48752	2.69631	2.81655
HMR_6914	8 H+[m] + O2[m] + 4 ferrocytochrome C[m] => 4 H+[c] + 2 H2O[m] + 4 ferricytochrome C[m]	107.681	161.192	157.275	152.582	98.1095	126.078	169.138	140.936	143.182	95.3028	117.118	117.838	145.421	165.843	195.022	167.316	124.156	147.09	141.161	111.457	107.178	116.768	154.451	124.668	78.4116	140.509	142.521	93.8726	117.782	99.2889	156.034	139.277	99.2533	112.674	139.786	116.618	111.679	123.221	129.69	182.881	151.902	165.181	118.404	87.7936	100.31	103.18	122.798	138.553
HMR_6916	ADP[m] + 4 H+[c] + Pi[m] => ATP[m] + 4 H+[m] + H2O[m]	250.418	295.444	329.595	322.374	234.836	279.725	352.484	304.287	298.673	232.412	263.222	256.099	313.357	343.294	375.839	334.474	279.096	305.899	304.596	256.373	244.857	268.555	284.736	278.369	200.781	298.643	308.07	227.206	268.115	236.831	284.854	297.264	235.596	253.941	282.539	243.548	255.438	272.518	285.867	347.322	286.553	302.321	242.477	216.789	233.459	243.745	273.073	292.971
HMR_6918	2 H+[m] + 2 ferricytochrome C[m] + ubiquinol[m] => 4 H+[c] + 2 ferrocytochrome C[m] + ubiquinone[m]	215.362	322.384	314.55	305.164	196.219	252.156	338.276	281.872	286.365	190.606	234.237	235.677	290.842	331.685	390.043	334.631	248.311	294.181	282.322	222.914	214.356	233.537	308.903	249.336	156.823	281.018	285.042	187.745	235.564	198.578	312.067	278.554	198.507	225.348	279.572	233.235	223.357	246.443	259.381	365.762	303.803	330.363	236.807	175.587	200.62	206.361	245.596	277.107
HMR_6921	5 H+[m] + NADH[m] + ubiquinone[m] => 4 H+[c] + NAD+[m] + ubiquinol[m]	43.3067	0.609849	33.2459	34.4145	45.1748	39.4498	34.2306	37.1947	28.8187	47.7508	39.3764	33.0721	37.9108	31.7483	0	21.6008	41.9596	29.2097	37.1032	42.4123	39.2252	44.7079	0	40.5348	47.085	32.9961	37.9607	45.288	42.5545	45.0187	0	33.7543	43.8799	38.3957	20.6137	24.9741	41.2442	37.753	39.0707	0	0	0	20.2701	45.9761	40.2299	44.7641	38.9017	31.3379
HMR_6608	hydroxide[c] <=> hydroxyl radical[c]	0	0	0	0	0	0	0	0	0	0	0	0	0	0	0	0	0	0	0	0	0	0	0	0	-5.6798e-29	0	0	0	0	0	0	0	0	0	0	0	0	0	0	0	0	0	0	0	0	0	0	-3.08149e-31
HMR_3984	2 H2O2[p] => 2 H2O[p] + O2[p]	1.38618	2.17003	1.8519	1.80701	1.29864	1.53481	2.05571	1.71106	1.4653	1.34036	1.39986	1.48676	1.78784	2.08504	1.95289	1.6079	1.60505	1.76932	1.7087	1.41828	1.22993	1.57855	1.47274	1.57257	1.04059	1.55368	1.76715	1.23059	1.52572	1.3125	2.45952	1.56251	1.26584	1.30013	1.36721	1.44412	1.37169	1.43745	1.60116	1.89239	1.60932	2.24055	1.2166	1.15685	1.14867	1.35417	1.47171	1.56724
HMR_3960	2 H+[c] + 2 O2-[c] => H2O2[c] + O2[c]	-7.83817e-15	0	0	-1.16682e-13	0	0	1.36405e-13	-8.08433e-14	0	0	-5.86545e-14	0	0	0	0	-1.56872e-13	-1.60545e-13	0	1.40507e-13	-1.61578e-15	4.61354e-15	0	-1.44362e-13	0	-8.67747e-30	9.22778e-14	0	1.56199e-14	0	0	0	-4.05484e-15	3.45356e-14	2.67169e-14	1.11537e-13	0	0	0	0	0	0	0	1.70121e-14	1.46529e-13	0	-6.1843e-14	-7.58668e-14	1.69905e-13
HMR_8409	2 H+[s] + 2 O2-[s] => H2O2[s] + O2[s]	0	0	0	0	0	0	0	0	-1.69894e-14	0	0	0	0	0	0	0	0	0	0	0	0	0	0	0	0	0	0	0	0	0	0	0	0	0	0	0	0	0	0	0	0	0	0	0	0	0	0	0
HMR_8410	2 H+[m] + 2 O2-[m] => H2O2[m] + O2[m]	0	0	0	0	0	0	0	0	0	0	0	0	0	0	0	0	0	0	0	0	0	0	0	0	0	0	0	0	0	0	0	0	0	0	0	0	0	0	0	0	0	0	0	0	0	0	0	0
HMR_8413	2 H+[n] + 2 O2-[n] => H2O2[n] + O2[n]	0	0	0	0	0	0	0	0	0	0	0	0	0	0	0	0	0	0	0	0	0	0	0	0	8.67747e-30	0	0	0	0	0	0	0	0	0	0	0	0	0	0	0	0	0	0	0	0	0	0	0
HMR_7701	H+[c] + NADPH[c] + O2[c] => H2O2[c] + NADP+[c]	0	0	0	0	0	0	0	0	0	0	0	0	0	0	0	0	0	0	0	0	0	0	0	0	0	0	0	0	0	0	0	0	0	0	0	0	0	0	0	0	0	0	0	0	0	0	0	0
HMR_9838	NADPH[c] + O2[c] => O2-[c] + NADP+[c] + H+[c]	-1.56763e-14	0	0	-2.33363e-13	0	0	2.72811e-13	-1.61687e-13	-3.39788e-14	0	-1.17309e-13	0	8.68378e-27	0	0	-3.13745e-13	-3.21089e-13	0	2.81014e-13	-3.23156e-15	9.22707e-15	0	-2.88725e-13	0	0	1.84556e-13	0	3.12397e-14	0	0	0	-8.10967e-15	6.90711e-14	5.34338e-14	2.23075e-13	0	2.98663e-26	0	0	0	0	0	3.40243e-14	2.93059e-13	0	-1.23686e-13	-1.51734e-13	3.3981e-13
HMR_4271	H+[c] + NADH[m] + NADP+[m] => H+[m] + NAD+[m] + NADPH[m]	70.1689	201.744	144.837	137.433	56.2971	97.8144	158.267	119.321	132.873	50.0437	86.7915	98.9766	123.893	158.432	199.236	172.236	92.2855	138.767	119.703	75.871	74.5543	79.9586	188.649	94.7928	29.6804	124.126	120.342	50.8657	83.5859	57.933	196.892	121.633	59.0274	82.5302	140.721	110.327	77.5876	96.4582	102.923	198.355	170.224	206.828	116.202	42.5753	64.67	62.914	94.4688	124.476
HMR_0156	AMP[c] + PPi[c] + butyryl-CoA[c] <=> ATP[c] + CoA[c] + butyrate[c]	0	0	0	0	0	0	0	0	0	0	0	0	0	0	0	0	0	0	0	0	0	0	0	0	0	0	0	0	0	0	0	0	0	0	0	0	0	0	0	0	0	0	0	0	0	0	0	0
HMR_0165	AMP[c] + PPi[c] + pentanoyl-CoA[c] <=> ATP[c] + CoA[c] + valeric acid[c]	0	0	0	0	0	0	0	0	0	0	0	0	0	0	0	0	0	0	0	0	0	0	0	0	0	0	0	0	0	0	0	0	0	0	0	0	0	0	0	0	0	0	0	0	0	0	0	0
HMR_0168	AMP[c] + PPi[c] + hexanoyl-CoA[c] <=> ATP[c] + CoA[c] + hexanoic acid[c]	0	0	0	0	0	0	0	0	0	0	0	0	0	0	0	0	0	0	0	0	0	0	0	0	0	0	0	0	0	0	0	0	0	0	0	0	0	0	0	0	0	0	0	0	0	0	0	0
HMR_0171	AMP[c] + PPi[c] + heptanoyl-CoA[c] <=> ATP[c] + CoA[c] + heptylic acid[c]	0	0	0	0	0	0	0	0	0	0	0	0	0	0	0	0	0	0	0	0	0	0	0	0	0	0	0	0	0	0	0	0	0	0	0	0	0	0	0	0	0	0	0	0	0	0	0	0
HMR_0174	AMP[c] + PPi[c] + octanoyl-CoA[c] <=> ATP[c] + CoA[c] + octanoic acid[c]	0	0	0	0	0	0	0	0	0	0	0	0	0	0	0	0	0	0	0	0	0	0	0	0	0	0	0	0	0	0	0	0	0	0	0	0	0	0	0	0	0	0	0	0	0	0	0	0
HMR_0177	AMP[c] + PPi[c] + nonanoyl-CoA[c] <=> ATP[c] + CoA[c] + nonanoic acid[c]	0	0	0	0	0	0	0	0	0	0	0	0	0	0	0	0	0	0	0	0	0	0	0	0	0	0	0	0	0	0	0	0	0	0	0	0	0	0	0	0	0	0	0	0	0	0	0	0
HMR_0180	AMP[c] + PPi[c] + decanoyl-CoA[c] <=> ATP[c] + CoA[c] + decanoic acid[c]	0	0	0	0	0	0	0	0	0	0	0	0	0	0	0	0	0	0	0	0	0	0	0	0	0	0	0	0	0	0	0	0	0	0	0	0	0	0	0	0	0	0	0	0	0	0	0	0
HMR_0184	AMP[c] + PPi[c] + undecanoyl-CoA[c] <=> ATP[c] + CoA[c] + undecylic acid[c]	0	0	0	0	0	0	0	0	0	0	0	0	0	0	0	0	0	0	0	0	0	0	0	0	0	0	0	0	0	0	0	0	0	0	0	0	0	0	0	0	0	0	0	0	0	0	0	0
HMR_0188	AMP[c] + PPi[c] + lauroyl-CoA[c] <=> ATP[c] + CoA[c] + lauric acid[c]	-0.147183	-0.234734	-0.243015	-0.233762	-0.128739	-0.182987	-0.262418	-0.210813	-0.223681	-0.121152	-0.167632	-0.162287	-0.21785	-0.25222	-0.272464	-0.27285	-0.176888	-0.219404	-0.211314	-0.154613	-0.15078	-0.161264	-0.234763	-0.179257	-0.0929434	-0.214656	-0.212677	-0.121374	-0.165299	-0.130928	-0.222561	-0.211709	-0.13214	-0.161039	-0.215716	-0.1577	-0.156316	-0.179881	-0.189462	-0.26098	-0.206038	-0.241014	-0.169913	-0.110204	-0.13795	-0.13795	-0.177903	-0.208712
HMR_0192	AMP[c] + PPi[c] + tridecanoyl-CoA[c] <=> ATP[c] + CoA[c] + tridecylic acid[c]	-0.00830251	-0.010316	-0.0137083	-0.0131864	-0.00726206	-0.0103222	-0.0148028	-0.0118918	-0.0126177	-0.00683409	-0.00945603	-0.0083779	-0.0122888	-0.0138124	-0.0107885	-0.0153913	-0.00997814	-0.0117634	-0.0119201	-0.00872161	-0.00850538	-0.00909677	-0.0109428	-0.0101118	-0.00524288	-0.0121086	-0.011997	-0.00684663	-0.00932443	-0.00738557	-0.00940323	-0.0119424	-0.00745393	-0.0090841	-0.0115295	-0.00746807	-0.00881766	-0.010147	-0.0106875	-0.010899	-0.00781769	-0.0105952	-0.00839351	-0.00621653	-0.00778165	-0.00778165	-0.0100354	-0.0115218
HMR_0196	AMP[c] + PPi[c] + myristoyl-CoA[c] <=> ATP[c] + CoA[c] + myristic acid[c]	-1.45221	-2.14884	-2.39774	-2.30645	-1.27022	-1.80546	-2.58919	-2.08002	-2.20698	-1.19536	-1.65397	-1.55684	-2.14945	-2.46484	-2.42646	-2.69211	-1.74529	-2.12974	-2.08496	-1.52551	-1.48769	-1.59113	-2.18486	-1.76866	-0.91704	-2.11794	-2.09841	-1.19755	-1.63095	-1.29182	-2.01581	-2.08885	-1.30378	-1.58891	-2.09188	-1.47437	-1.54231	-1.77482	-1.86936	-2.3565	-1.81543	-2.20651	-1.60839	-1.08734	-1.3611	-1.3611	-1.75531	-2.04491
HMR_0200	(9E)-tetradecenoic acid[c] + ATP[c] + CoA[c] <=> (9E)-tetradecenoyl-CoA[c] + AMP[c] + PPi[c]	0.00830251	0.010316	0.0137083	0.0131864	0.00726206	0.0103222	0.0148028	0.0118918	0.0126177	0.00683409	0.00945603	0.0083779	0.0122888	0.0138124	0.0107885	0.0153913	0.00997814	0.0117634	0.0119201	0.00872161	0.00850538	0.00909677	0.0109428	0.0101118	0.00524288	0.0121086	0.011997	0.00684663	0.00932443	0.00738557	0.00940323	0.0119424	0.00745393	0.0090841	0.0115295	0.00746807	0.00881766	0.010147	0.0106875	0.010899	0.00781769	0.0105952	0.00839351	0.00621653	0.00778165	0.00778165	0.0100354	0.0115218
HMR_0204	(7Z)-tetradecenoic acid[c] + ATP[c] + CoA[c] <=> (7Z)-tetradecenoyl-CoA[c] + AMP[c] + PPi[c]	0.00830251	0.010316	0.0137083	0.0131864	0.00726206	0.0103222	0.0148028	0.0118918	0.0126177	0.00683409	0.00945603	0.0083779	0.0122888	0.0138124	0.0107885	0.0153913	0.00997814	0.0117634	0.0119201	0.00872161	0.00850538	0.00909677	0.0109428	0.0101118	0.00524288	0.0121086	0.011997	0.00684663	0.00932443	0.00738557	0.00940323	0.0119424	0.00745393	0.0090841	0.0115295	0.00746807	0.00881766	0.010147	0.0106875	0.010899	0.00781769	0.0105952	0.00839351	0.00621653	0.00778165	0.00778165	0.0100354	0.0115218
HMR_0209	5-tetradecenoyl-CoA[c] + AMP[c] + PPi[c] <=> ATP[c] + CoA[c] + physeteric acid[c]	-0.00830251	-0.010316	-0.0137083	-0.0131864	-0.00726206	-0.0103222	-0.0148028	-0.0118918	-0.0126177	-0.00683409	-0.00945603	-0.0083779	-0.0122888	-0.0138124	-0.0107885	-0.0153913	-0.00997814	-0.0117634	-0.0119201	-0.00872161	-0.00850538	-0.00909677	-0.0109428	-0.0101118	-0.00524288	-0.0121086	-0.011997	-0.00684663	-0.00932443	-0.00738557	-0.00940323	-0.0119424	-0.00745393	-0.0090841	-0.0115295	-0.00746807	-0.00881766	-0.010147	-0.0106875	-0.010899	-0.00781769	-0.0105952	-0.00839351	-0.00621653	-0.00778165	-0.00778165	-0.0100354	-0.0115218
HMR_0213	AMP[c] + PPi[c] + pentadecanoyl-CoA[c] <=> ATP[c] + CoA[c] + pentadecylic acid[c]	-0.130349	-0.207532	-0.21522	-0.207026	-0.114014	-0.162058	-0.232404	-0.186701	-0.198098	-0.107295	-0.148459	-0.143631	-0.192934	-0.223322	-0.240746	-0.241643	-0.156656	-0.194235	-0.187145	-0.136929	-0.133534	-0.142819	-0.207633	-0.158754	-0.082313	-0.190105	-0.188352	-0.107492	-0.146393	-0.115953	-0.196724	-0.187495	-0.117026	-0.14262	-0.190966	-0.13949	-0.138437	-0.159307	-0.167793	-0.230667	-0.182011	-0.213084	-0.150335	-0.0975994	-0.122172	-0.122172	-0.157556	-0.18481
HMR_0217	AMP[c] + PPi[c] + palmitoyl-CoA[c] <=> ATP[c] + CoA[c] + palmitate[c]	-13.4287	-20.9287	-22.1721	-21.3279	-11.7458	-16.6953	-23.9424	-19.2341	-20.4082	-11.0536	-15.2944	-14.6772	-19.8761	-22.9428	-24.095	-24.8942	-16.1388	-19.9157	-19.2798	-14.1065	-13.7568	-14.7133	-21.0357	-16.355	-8.47994	-19.5847	-19.4041	-11.0739	-15.0815	-11.9456	-19.7804	-19.3158	-12.0561	-14.6928	-19.5749	-14.1501	-14.2619	-16.4119	-17.2861	-23.1737	-18.1639	-21.4892	-15.3038	-10.0548	-12.5862	-12.5862	-16.2315	-19.0005
HMR_0226	AMP[c] + PPi[c] + palmitoleoyl-CoA[c] <=> ATP[c] + CoA[c] + palmitolate[c]	-3.15478	-4.89508	-5.20888	-5.01055	-2.75943	-3.92221	-5.62478	-4.51865	-4.79447	-2.59681	-3.5931	-3.44234	-4.66949	-5.38684	-5.62665	-5.84837	-3.79149	-4.67422	-4.52939	-3.31403	-3.23187	-3.45659	-4.92484	-3.84226	-1.99219	-4.60102	-4.5586	-2.60158	-3.54309	-2.80636	-4.62363	-4.53785	-2.83234	-3.45177	-4.59398	-3.31369	-3.35053	-3.85563	-4.06101	-5.41584	-4.23902	-5.02619	-3.58649	-2.36216	-2.95687	-2.95687	-3.81325	-4.4619
HMR_0233	7-hexadecenoyl-CoA[c] + AMP[c] + PPi[c] <=> 7-palmitoleic acid[c] + ATP[c] + CoA[c]	-0.00830251	-0.010316	-0.0137083	-0.0131864	-0.00726206	-0.0103222	-0.0148028	-0.0118918	-0.0126177	-0.00683409	-0.00945603	-0.0083779	-0.0122888	-0.0138124	-0.0107885	-0.0153913	-0.00997814	-0.0117634	-0.0119201	-0.00872161	-0.00850538	-0.00909677	-0.0109428	-0.0101118	-0.00524288	-0.0121086	-0.011997	-0.00684663	-0.00932443	-0.00738557	-0.00940323	-0.0119424	-0.00745393	-0.0090841	-0.0115295	-0.00746807	-0.00881766	-0.010147	-0.0106875	-0.010899	-0.00781769	-0.0105952	-0.00839351	-0.00621653	-0.00778165	-0.00778165	-0.0100354	-0.0115218
HMR_0237	AMP[c] + PPi[c] + heptadecanoyl-CoA[c] <=> ATP[c] + CoA[c] + margaric acid[c]	-0.23977	-0.384346	-0.395886	-0.380813	-0.209723	-0.298096	-0.427495	-0.343427	-0.36439	-0.197364	-0.273083	-0.264893	-0.354891	-0.411159	-0.446914	-0.444489	-0.288161	-0.357831	-0.344243	-0.251874	-0.245629	-0.262708	-0.383977	-0.29202	-0.15141	-0.349688	-0.346464	-0.197726	-0.269283	-0.21329	-0.364667	-0.344886	-0.215264	-0.262342	-0.351841	-0.257855	-0.254648	-0.293036	-0.308646	-0.427701	-0.338185	-0.394626	-0.277593	-0.179529	-0.224728	-0.224728	-0.289815	-0.340172
HMR_0241	(10Z)-heptadecenoic acid[c] + ATP[c] + CoA[c] <=> (10Z)-heptadecenoyl-CoA[c] + AMP[c] + PPi[c]	0.206102	0.329942	0.340296	0.32734	0.180274	0.256238	0.367467	0.295204	0.313224	0.16965	0.234737	0.227582	0.305058	0.353363	0.383478	0.382075	0.247698	0.307494	0.295905	0.216506	0.211138	0.225819	0.329717	0.251015	0.13015	0.300585	0.297814	0.169961	0.23147	0.18334	0.312992	0.296458	0.185037	0.225504	0.302341	0.221435	0.21889	0.251889	0.265306	0.367075	0.290131	0.338767	0.238437	0.15432	0.193172	0.193172	0.24912	0.292368
HMR_0245	9-heptadecenoyl-CoA[c] + AMP[c] + PPi[c] <=> 9-heptadecylenic acid[c] + ATP[c] + CoA[c]	-0.00830251	-0.010316	-0.0137083	-0.0131864	-0.00726206	-0.0103222	-0.0148028	-0.0118918	-0.0126177	-0.00683409	-0.00945603	-0.0083779	-0.0122888	-0.0138124	-0.0107885	-0.0153913	-0.00997814	-0.0117634	-0.0119201	-0.00872161	-0.00850538	-0.00909677	-0.0109428	-0.0101118	-0.00524288	-0.0121086	-0.011997	-0.00684663	-0.00932443	-0.00738557	-0.00940323	-0.0119424	-0.00745393	-0.0090841	-0.0115295	-0.00746807	-0.00881766	-0.010147	-0.0106875	-0.010899	-0.00781769	-0.0105952	-0.00839351	-0.00621653	-0.00778165	-0.00778165	-0.0100354	-0.0115218
HMR_0249	AMP[c] + PPi[c] + stearoyl-CoA[c] <=> ATP[c] + CoA[c] + stearate[c]	-5.96265	-8.40559	-9.84496	-9.47013	-5.21543	-7.41311	-10.631	-8.5404	-9.06173	-4.90807	-6.79108	-6.28146	-8.8255	-10.0612	-9.30921	-11.0536	-7.16604	-8.65709	-8.5607	-6.26364	-6.10835	-6.53307	-8.64271	-7.26201	-3.7653	-8.6961	-8.61592	-4.91707	-6.69657	-5.30413	-7.82712	-8.57669	-5.35322	-6.52397	-8.49792	-5.84994	-6.33262	-7.28728	-7.67546	-9.13018	-6.91113	-8.63167	-6.43396	-4.46456	-5.58858	-5.58858	-7.20718	-8.36038
HMR_0255	(13Z)-octadecenoic acid[c] + ATP[c] + CoA[c] <=> (13Z)-octadecenoyl-CoA[c] + AMP[c] + PPi[c]	0.00830251	0.010316	0.0137083	0.0131864	0.00726206	0.0103222	0.0148028	0.0118918	0.0126177	0.00683409	0.00945603	0.0083779	0.0122888	0.0138124	0.0107885	0.0153913	0.00997814	0.0117634	0.0119201	0.00872161	0.00850538	0.00909677	0.0109428	0.0101118	0.00524288	0.0121086	0.011997	0.00684663	0.00932443	0.00738557	0.00940323	0.0119424	0.00745393	0.0090841	0.0115295	0.00746807	0.00881766	0.010147	0.0106875	0.010899	0.00781769	0.0105952	0.00839351	0.00621653	0.00778165	0.00778165	0.0100354	0.0115218
HMR_0259	AMP[c] + PPi[c] + cis-vaccenoyl-CoA[c] <=> ATP[c] + CoA[c] + cis-vaccenic acid[c]	-0.237567	-0.207182	-0.392248	-0.377313	-0.207796	-0.295357	-0.423566	-0.340271	-0.361042	-0.19555	-0.270573	-0.216362	-0.35163	-0.382737	-0.170887	-0.440404	-0.285513	-0.318153	-0.34108	-0.249559	-0.243372	-0.260294	-0.243926	-0.289336	-0.150019	-0.346474	-0.343279	-0.195908	-0.266808	-0.21133	-0.174261	-0.341717	-0.213285	-0.259931	-0.31068	-0.170741	-0.252307	-0.290343	-0.305809	-0.196866	-0.109235	-0.212912	-0.204336	-0.177879	-0.222663	-0.222663	-0.287152	-0.322117
HMR_0263	ATP[c] + CoA[c] + oleate[c] => AMP[c] + PPi[c] + oleoyl-CoA[c]	16.2719	25.9101	26.8666	25.8437	14.2328	20.2302	29.0118	23.3065	24.7292	13.394	18.5327	17.9308	24.0845	27.8785	30.0581	30.165	19.5559	24.2477	23.3619	17.0933	16.6695	17.8286	25.9221	19.8178	10.2754	23.7314	23.5126	13.4186	18.2747	14.4748	24.5611	23.4055	14.6088	17.8037	23.8396	17.4146	17.2815	19.8868	20.9461	28.7991	22.7252	26.6033	18.7681	12.1836	15.2511	15.2511	19.6682	23.0707
HMR_0267	(9E)-octadecenoyl-CoA[c] + AMP[c] + PPi[c] <=> ATP[c] + CoA[c] + elaidate[c]	-0.00830251	-0.010316	-0.0137083	-0.0131864	-0.00726206	-0.0103222	-0.0148028	-0.0118918	-0.0126177	-0.00683409	-0.00945603	-0.0083779	-0.0122888	-0.0138124	-0.0107885	-0.0153913	-0.00997814	-0.0117634	-0.0119201	-0.00872161	-0.00850538	-0.00909677	-0.0109428	-0.0101118	-0.00524288	-0.0121086	-0.011997	-0.00684663	-0.00932443	-0.00738557	-0.00940323	-0.0119424	-0.00745393	-0.0090841	-0.0115295	-0.00746807	-0.00881766	-0.010147	-0.0106875	-0.010899	-0.00781769	-0.0105952	-0.00839351	-0.00621653	-0.00778165	-0.00778165	-0.0100354	-0.0115218
HMR_0271	(7Z)-octadecenoyl-CoA[c] + AMP[c] + PPi[c] <=> (7Z)-octadecenoic acid[c] + ATP[c] + CoA[c]	-0.00830251	-0.010316	-0.0137083	-0.0131864	-0.00726206	-0.0103222	-0.0148028	-0.0118918	-0.0126177	-0.00683409	-0.00945603	-0.0083779	-0.0122888	-0.0138124	-0.0107885	-0.0153913	-0.00997814	-0.0117634	-0.0119201	-0.00872161	-0.00850538	-0.00909677	-0.0109428	-0.0101118	-0.00524288	-0.0121086	-0.011997	-0.00684663	-0.00932443	-0.00738557	-0.00940323	-0.0119424	-0.00745393	-0.0090841	-0.0115295	-0.00746807	-0.00881766	-0.010147	-0.0106875	-0.010899	-0.00781769	-0.0105952	-0.00839351	-0.00621653	-0.00778165	-0.00778165	-0.0100354	-0.0115218
HMR_0275	(6Z,9Z)-octadecadienoic acid[c] + ATP[c] + CoA[c] <=> (6Z,9Z)-octadecadienoyl-CoA[c] + AMP[c] + PPi[c]	0.00830251	0.010316	0.0137083	0.0131864	0.00726206	0.0103222	0.0148028	0.0118918	0.0126177	0.00683409	0.00945603	0.0083779	0.0122888	0.0138124	0.0107885	0.0153913	0.00997814	0.0117634	0.0119201	0.00872161	0.00850538	0.00909677	0.0109428	0.0101118	0.00524288	0.0121086	0.011997	0.00684663	0.00932443	0.00738557	0.00940323	0.0119424	0.00745393	0.0090841	0.0115295	0.00746807	0.00881766	0.010147	0.0106875	0.010899	0.00781769	0.0105952	0.00839351	0.00621653	0.00778165	0.00778165	0.0100354	0.0115218
HMR_0279	AMP[c] + PPi[c] + nonadecanoyl-CoA[c] <=> ATP[c] + CoA[c] + nonadecylic acid[c]	-0.00830251	-0.010316	-0.0137083	-0.0131864	-0.00726206	-0.0103222	-0.0148028	-0.0118918	-0.0126177	-0.00683409	-0.00945603	-0.0083779	-0.0122888	-0.0138124	-0.0107885	-0.0153913	-0.00997814	-0.0117634	-0.0119201	-0.00872161	-0.00850538	-0.00909677	-0.0109428	-0.0101118	-0.00524288	-0.0121086	-0.011997	-0.00684663	-0.00932443	-0.00738557	-0.00940323	-0.0119424	-0.00745393	-0.0090841	-0.0115295	-0.00746807	-0.00881766	-0.010147	-0.0106875	-0.010899	-0.00781769	-0.0105952	-0.00839351	-0.00621653	-0.00778165	-0.00778165	-0.0100354	-0.0115218
HMR_0283	AMP[c] + PPi[c] + eicosanoyl-CoA[c] <=> ATP[c] + CoA[c] + eicosanoate[c]	-0.0503876	-0.0783214	-0.0831952	-0.0800276	-0.0440731	-0.0626447	-0.0898378	-0.0721709	-0.0765764	-0.0414758	-0.0573882	-0.055017	-0.0745801	-0.0860572	-0.090084	-0.093409	-0.0605569	-0.0746847	-0.0723425	-0.052931	-0.0516188	-0.0552079	-0.0787672	-0.0613678	-0.0318188	-0.0734866	-0.0728091	-0.0415519	-0.0565895	-0.0448227	-0.0739966	-0.0724776	-0.0452375	-0.055131	-0.0734043	-0.052993	-0.053514	-0.0615814	-0.0648617	-0.0866812	-0.0678844	-0.080419	-0.0573389	-0.0377279	-0.0472265	-0.0472265	-0.0609045	-0.0712764
HMR_0289	(13Z)-eicosenoic acid[c] + ATP[c] + CoA[c] <=> (13Z)-eicosenoyl-CoA[c] + AMP[c] + PPi[c]	0.00830251	0.010316	0.0137083	0.0131864	0.00726206	0.0103222	0.0148028	0.0118918	0.0126177	0.00683409	0.00945603	0.0083779	0.0122888	0.0138124	0.0107885	0.0153913	0.00997814	0.0117634	0.0119201	0.00872161	0.00850538	0.00909677	0.0109428	0.0101118	0.00524288	0.0121086	0.011997	0.00684663	0.00932443	0.00738557	0.00940323	0.0119424	0.00745393	0.0090841	0.0115295	0.00746807	0.00881766	0.010147	0.0106875	0.010899	0.00781769	0.0105952	0.00839351	0.00621653	0.00778165	0.00778165	0.0100354	0.0115218
HMR_0293	(11Z)-eicosenoyl-CoA[c] + AMP[c] + PPi[c] <=> ATP[c] + CoA[c] + cis-gondoic acid[c]	-0.00830251	-0.010316	-0.0137083	-0.0131864	-0.00726206	-0.0103222	-0.0148028	-0.0118918	-0.0126177	-0.00683409	-0.00945603	-0.0083779	-0.0122888	-0.0138124	-0.0107885	-0.0153913	-0.00997814	-0.0117634	-0.0119201	-0.00872161	-0.00850538	-0.00909677	-0.0109428	-0.0101118	-0.00524288	-0.0121086	-0.011997	-0.00684663	-0.00932443	-0.00738557	-0.00940323	-0.0119424	-0.00745393	-0.0090841	-0.0115295	-0.00746807	-0.00881766	-0.010147	-0.0106875	-0.010899	-0.00781769	-0.0105952	-0.00839351	-0.00621653	-0.00778165	-0.00778165	-0.0100354	-0.0115218
HMR_0297	9-eicosenoic acid[c] + ATP[c] + CoA[c] <=> 9-eicosenoyl-CoA[c] + AMP[c] + PPi[c]	0.00830251	0.010316	0.0137083	0.0131864	0.00726206	0.0103222	0.0148028	0.0118918	0.0126177	0.00683409	0.00945603	0.0083779	0.0122888	0.0138124	0.0107885	0.0153913	0.00997814	0.0117634	0.0119201	0.00872161	0.00850538	0.00909677	0.0109428	0.0101118	0.00524288	0.0121086	0.011997	0.00684663	0.00932443	0.00738557	0.00940323	0.0119424	0.00745393	0.0090841	0.0115295	0.00746807	0.00881766	0.010147	0.0106875	0.010899	0.00781769	0.0105952	0.00839351	0.00621653	0.00778165	0.00778165	0.0100354	0.0115218
HMR_0301	(8Z,11Z)-eicosadienoyl-CoA[c] + AMP[c] + PPi[c] <=> 8,11-eicosadienoic acid[c] + ATP[c] + CoA[c]	-0.00830251	-0.010316	-0.0137083	-0.0131864	-0.00726206	-0.0103222	-0.0148028	-0.0118918	-0.0126177	-0.00683409	-0.00945603	-0.0083779	-0.0122888	-0.0138124	-0.0107885	-0.0153913	-0.00997814	-0.0117634	-0.0119201	-0.00872161	-0.00850538	-0.00909677	-0.0109428	-0.0101118	-0.00524288	-0.0121086	-0.011997	-0.00684663	-0.00932443	-0.00738557	-0.00940323	-0.0119424	-0.00745393	-0.0090841	-0.0115295	-0.00746807	-0.00881766	-0.010147	-0.0106875	-0.010899	-0.00781769	-0.0105952	-0.00839351	-0.00621653	-0.00778165	-0.00778165	-0.0100354	-0.0115218
HMR_0305	(5Z,8Z,11Z)-eicosatrienoyl-CoA[c] + AMP[c] + PPi[c] <=> ATP[c] + CoA[c] + mead acid[c]	-0.0251365	-0.0375182	-0.041503	-0.0399229	-0.0219865	-0.0312512	-0.0448168	-0.0360035	-0.0382012	-0.0206908	-0.0286289	-0.0270335	-0.0372053	-0.0427103	-0.0425067	-0.0465984	-0.0302096	-0.0369319	-0.036089	-0.0264054	-0.0257508	-0.0275412	-0.0380726	-0.0306142	-0.0158732	-0.0366598	-0.0363218	-0.0207287	-0.0282305	-0.0223604	-0.0352406	-0.0361565	-0.0225674	-0.0275028	-0.0362794	-0.025678	-0.0266962	-0.0307207	-0.0323572	-0.0412119	-0.0318444	-0.0385247	-0.0279717	-0.0188211	-0.0235596	-0.0235596	-0.030383	-0.0354236
HMR_0309	AMP[c] + PPi[c] + heneicosanoyl-CoA[c] <=> ATP[c] + CoA[c] + henicosanoic acid[c]	-0.00830251	-0.010316	-0.0137083	-0.0131864	-0.00726206	-0.0103222	-0.0148028	-0.0118918	-0.0126177	-0.00683409	-0.00945603	-0.0083779	-0.0122888	-0.0138124	-0.0107885	-0.0153913	-0.00997814	-0.0117634	-0.0119201	-0.00872161	-0.00850538	-0.00909677	-0.0109428	-0.0101118	-0.00524288	-0.0121086	-0.011997	-0.00684663	-0.00932443	-0.00738557	-0.00940323	-0.0119424	-0.00745393	-0.0090841	-0.0115295	-0.00746807	-0.00881766	-0.010147	-0.0106875	-0.010899	-0.00781769	-0.0105952	-0.00839351	-0.00621653	-0.00778165	-0.00778165	-0.0100354	-0.0115218
HMR_0313	AMP[c] + PPi[c] + docosanoyl-CoA[c] <=> ATP[c] + CoA[c] + behenic acid[c]	-0.0335536	-0.0511193	-0.0554004	-0.0532911	-0.0293487	-0.0417157	-0.0598238	-0.0480593	-0.0509929	-0.0276191	-0.0382153	-0.0363614	-0.0496636	-0.0571593	-0.0583658	-0.0622019	-0.0403254	-0.0495162	-0.0481735	-0.0352473	-0.0343734	-0.0367635	-0.0516375	-0.0408654	-0.0211884	-0.0489354	-0.0484842	-0.0276698	-0.0376835	-0.0298478	-0.0481592	-0.0482635	-0.0301241	-0.0367122	-0.0486544	-0.034783	-0.0356355	-0.0410076	-0.043192	-0.0563683	-0.0438577	-0.0524895	-0.0377608	-0.0251233	-0.0314486	-0.0314486	-0.0405569	-0.0473746
HMR_0319	(13Z)-docosenoyl-CoA[c] + AMP[c] + PPi[c] <=> ATP[c] + CoA[c] + cis-erucic acid[c]	-0.012511	-0.0171165	-0.020657	-0.0198705	-0.0109432	-0.0155544	-0.0223063	-0.0179197	-0.0190136	-0.0102983	-0.0142492	-0.0130418	-0.0185179	-0.0210369	-0.018718	-0.0231931	-0.015036	-0.0180555	-0.0179623	-0.0131426	-0.0128167	-0.0137079	-0.0177253	-0.0152374	-0.00790047	-0.0182464	-0.0180782	-0.0103172	-0.0140509	-0.0111293	-0.0158626	-0.0179959	-0.0112323	-0.0136888	-0.0177169	-0.0120206	-0.0132873	-0.0152904	-0.0161049	-0.0184773	-0.0138244	-0.0175776	-0.0132881	-0.00936767	-0.0117261	-0.0117261	-0.0151223	-0.0174973
HMR_0323	(11Z)-docosenoyl-CoA[c] + AMP[c] + PPi[c] <=> ATP[c] + CoA[c] + cis-cetoleic acid[c]	-0.00830251	-0.010316	-0.0137083	-0.0131864	-0.00726206	-0.0103222	-0.0148028	-0.0118918	-0.0126177	-0.00683409	-0.00945603	-0.0083779	-0.0122888	-0.0138124	-0.0107885	-0.0153913	-0.00997814	-0.0117634	-0.0119201	-0.00872161	-0.00850538	-0.00909677	-0.0109428	-0.0101118	-0.00524288	-0.0121086	-0.011997	-0.00684663	-0.00932443	-0.00738557	-0.00940323	-0.0119424	-0.00745393	-0.0090841	-0.0115295	-0.00746807	-0.00881766	-0.010147	-0.0106875	-0.010899	-0.00781769	-0.0105952	-0.00839351	-0.00621653	-0.00778165	-0.00778165	-0.0100354	-0.0115218
HMR_0327	AMP[c] + PPi[c] + tricosanoyl-CoA[c] <=> ATP[c] + CoA[c] + tricosanoic acid[c]	-0.012511	-0.0171165	-0.020657	-0.0198705	-0.0109432	-0.0155544	-0.0223063	-0.0179197	-0.0190136	-0.0102983	-0.0142492	-0.0130418	-0.0185179	-0.0210369	-0.018718	-0.0231931	-0.015036	-0.0180555	-0.0179623	-0.0131426	-0.0128167	-0.0137079	-0.0177253	-0.0152374	-0.00790047	-0.0182464	-0.0180782	-0.0103172	-0.0140509	-0.0111293	-0.0158626	-0.0179959	-0.0112323	-0.0136888	-0.0177169	-0.0120206	-0.0132873	-0.0152904	-0.0161049	-0.0184773	-0.0138244	-0.0175776	-0.0132881	-0.00936767	-0.0117261	-0.0117261	-0.0151223	-0.0174973
HMR_0331	AMP[c] + PPi[c] + tetracosanoyl-CoA[c] <=> ATP[c] + CoA[c] + lignocerate[c]	-0.0545961	-0.085122	-0.0901438	-0.0867117	-0.0477543	-0.067877	-0.0973413	-0.0781989	-0.0829723	-0.04494	-0.0621814	-0.0596809	-0.0808093	-0.0932817	-0.0980136	-0.101211	-0.0656148	-0.0809769	-0.0783847	-0.057352	-0.0559301	-0.059819	-0.0855496	-0.0664935	-0.0344764	-0.0796244	-0.0788903	-0.0450224	-0.0613161	-0.0485664	-0.0804559	-0.0785311	-0.0490159	-0.0597357	-0.0795918	-0.0575454	-0.0579836	-0.0667249	-0.0702791	-0.0942594	-0.0738911	-0.0874014	-0.0622335	-0.040879	-0.051171	-0.051171	-0.0659914	-0.0772519
HMR_0337	(15Z)-tetracosenoyl-CoA[c] + AMP[c] + PPi[c] <=> ATP[c] + CoA[c] + nervonic acid[c]	-0.0167195	-0.0239171	-0.0276057	-0.0265546	-0.0146243	-0.0207867	-0.0298098	-0.0239476	-0.0254095	-0.0137624	-0.0190425	-0.0177057	-0.0247471	-0.0282614	-0.0266476	-0.0309948	-0.0200939	-0.0243476	-0.0240046	-0.0175635	-0.0171281	-0.018319	-0.0245077	-0.020363	-0.0105581	-0.0243842	-0.0241594	-0.0137877	-0.0187775	-0.014873	-0.0223219	-0.0240494	-0.0150106	-0.0182935	-0.0239044	-0.016573	-0.0177569	-0.0204338	-0.0215223	-0.0260555	-0.019831	-0.0245599	-0.0181826	-0.0125188	-0.0156706	-0.0156706	-0.0202092	-0.0234727
HMR_0341	AMP[c] + PPi[c] + hexacosanoyl-CoA[c] <=> ATP[c] + CoA[c] + cerotic acid[c]	-0.0251365	-0.0375182	-0.041503	-0.0399229	-0.0219865	-0.0312512	-0.0448168	-0.0360035	-0.0382012	-0.0206908	-0.0286289	-0.0270335	-0.0372053	-0.0427103	-0.0425067	-0.0465984	-0.0302096	-0.0369319	-0.036089	-0.0264054	-0.0257508	-0.0275412	-0.0380726	-0.0306142	-0.0158732	-0.0366598	-0.0363218	-0.0207287	-0.0282305	-0.0223604	-0.0352406	-0.0361565	-0.0225674	-0.0275028	-0.0362794	-0.025678	-0.0266962	-0.0307207	-0.0323572	-0.0412119	-0.0318444	-0.0385247	-0.0279717	-0.0188211	-0.0235596	-0.0235596	-0.030383	-0.0354236
HMR_0345	AMP[c] + PPi[c] + hexacosenoyl-CoA[c] <=> ATP[c] + CoA[c] + ximenic acid[c]	-0.00830251	-0.010316	-0.0137083	-0.0131864	-0.00726206	-0.0103222	-0.0148028	-0.0118918	-0.0126177	-0.00683409	-0.00945603	-0.0083779	-0.0122888	-0.0138124	-0.0107885	-0.0153913	-0.00997814	-0.0117634	-0.0119201	-0.00872161	-0.00850538	-0.00909677	-0.0109428	-0.0101118	-0.00524288	-0.0121086	-0.011997	-0.00684663	-0.00932443	-0.00738557	-0.00940323	-0.0119424	-0.00745393	-0.0090841	-0.0115295	-0.00746807	-0.00881766	-0.010147	-0.0106875	-0.010899	-0.00781769	-0.0105952	-0.00839351	-0.00621653	-0.00778165	-0.00778165	-0.0100354	-0.0115218
HMR_0349	AMP[c] + PPi[c] + linolenoyl-CoA[c] <=> ATP[c] + CoA[c] + linolenate[c]	-0.156964	-0.150716	-0.259163	-0.249296	-0.137293	-0.195146	-0.279856	-0.224821	-0.238545	-0.129202	-0.178771	-0.146624	-0.232326	-0.254842	-0.134563	-0.290981	-0.188642	-0.213106	-0.225356	-0.164887	-0.160799	-0.171979	-0.172038	-0.191168	-0.0991195	-0.22892	-0.226809	-0.129439	-0.176283	-0.139628	-0.130034	-0.225777	-0.140921	-0.17174	-0.208291	-0.11956	-0.166703	-0.191834	-0.202052	-0.148143	-0.0901592	-0.154857	-0.140639	-0.117527	-0.147116	-0.147116	-0.189725	-0.214016
HMR_0353	(6Z,9Z,12Z,15Z)-octadecatetraenoyl-CoA[c] + AMP[c] + PPi[c] <=> ATP[c] + CoA[c] + stearidonic acid[c]	-0.0246785	-0.0243778	-0.0407468	-0.0391954	-0.0215859	-0.0306818	-0.0440002	-0.0353475	-0.0375051	-0.0203138	-0.0281073	-0.0232339	-0.0365274	-0.0401642	-0.0222241	-0.0457493	-0.0296592	-0.0336484	-0.0354315	-0.0259243	-0.0252816	-0.0270394	-0.0275845	-0.0300564	-0.015584	-0.0359918	-0.03566	-0.020351	-0.0277161	-0.021953	-0.0211788	-0.0354977	-0.0221562	-0.0270017	-0.0328974	-0.0191304	-0.0262098	-0.030161	-0.0317676	-0.0241824	-0.0150618	-0.0250464	-0.0223894	-0.0184781	-0.0231303	-0.0231303	-0.0298294	-0.0337072
HMR_0357	(8Z,11Z,14Z,17Z)-eicosatetraenoyl-CoA[c] + AMP[c] + PPi[c] <=> ATP[c] + CoA[c] + omega-3-arachidonic acid[c]	-0.137673	-0.121404	-0.227313	-0.218658	-0.12042	-0.171163	-0.245462	-0.197191	-0.209228	-0.113324	-0.156801	-0.12574	-0.203774	-0.221991	-0.10113	-0.25522	-0.165458	-0.184655	-0.19766	-0.144623	-0.141037	-0.150844	-0.142412	-0.167674	-0.0869379	-0.200786	-0.198935	-0.113531	-0.154619	-0.122468	-0.10243	-0.198029	-0.123602	-0.150633	-0.180336	-0.0996005	-0.146215	-0.168258	-0.17722	-0.115837	-0.0650459	-0.12476	-0.118961	-0.103083	-0.129036	-0.129036	-0.166408	-0.186786
HMR_0361	(5Z,8Z,11Z,14Z,17Z)-eicosapentaenoyl-CoA[c] + AMP[c] + PPi[c] <=> ATP[c] + CoA[c] + EPA[c]	-0.265125	-0.291394	-0.437749	-0.421082	-0.2319	-0.329619	-0.472701	-0.379743	-0.402923	-0.218234	-0.301961	-0.257437	-0.392419	-0.435676	-0.284954	-0.491492	-0.318633	-0.367672	-0.380646	-0.278508	-0.271604	-0.290488	-0.319539	-0.3229	-0.167421	-0.386666	-0.383101	-0.218634	-0.297758	-0.235844	-0.259307	-0.381357	-0.238027	-0.290084	-0.359865	-0.219918	-0.281576	-0.324024	-0.341284	-0.298345	-0.20018	-0.299333	-0.252545	-0.198513	-0.248492	-0.248492	-0.320462	-0.364657
HMR_0365	(7Z,10Z,13Z,16Z,19Z)-docosapentaenoyl-CoA[c] + AMP[c] + PPi[c] <=> ATP[c] + CoA[c] + DPA[c]	-0.134821	-0.176317	-0.222604	-0.214129	-0.117926	-0.167618	-0.240378	-0.193107	-0.204894	-0.110976	-0.153553	-0.138382	-0.199553	-0.225543	-0.188971	-0.249933	-0.162031	-0.192865	-0.193566	-0.141627	-0.138116	-0.147719	-0.184616	-0.164201	-0.0851371	-0.196627	-0.194814	-0.11118	-0.151416	-0.119931	-0.162175	-0.193927	-0.121041	-0.147513	-0.189145	-0.125566	-0.143187	-0.164772	-0.173549	-0.188485	-0.138394	-0.181077	-0.139883	-0.100948	-0.126363	-0.126363	-0.162961	-0.187855
HMR_0369	(9Z,12Z,15Z,18Z,21Z)-TPA[c] + ATP[c] + CoA[c] <=> (9Z,12Z,15Z,18Z,21Z)-tetracosapentaenoyl-CoA[c] + AMP[c] + PPi[c]	0.00830251	0.010316	0.0137083	0.0131864	0.00726206	0.0103222	0.0148028	0.0118918	0.0126177	0.00683409	0.00945603	0.0083779	0.0122888	0.0138124	0.0107885	0.0153913	0.00997814	0.0117634	0.0119201	0.00872161	0.00850538	0.00909677	0.0109428	0.0101118	0.00524288	0.0121086	0.011997	0.00684663	0.00932443	0.00738557	0.00940323	0.0119424	0.00745393	0.0090841	0.0115295	0.00746807	0.00881766	0.010147	0.0106875	0.010899	0.00781769	0.0105952	0.00839351	0.00621653	0.00778165	0.00778165	0.0100354	0.0115218
HMR_0373	(6Z,9Z,12Z,15Z,18Z,21Z)-THA[c] + ATP[c] + CoA[c] <=> (6Z,9Z,12Z,15Z,18Z,21Z)-tetracosahexaenoyl-CoA[c] + AMP[c] + PPi[c]	0.00830251	0.010316	0.0137083	0.0131864	0.00726206	0.0103222	0.0148028	0.0118918	0.0126177	0.00683409	0.00945603	0.0083779	0.0122888	0.0138124	0.0107885	0.0153913	0.00997814	0.0117634	0.0119201	0.00872161	0.00850538	0.00909677	0.0109428	0.0101118	0.00524288	0.0121086	0.011997	0.00684663	0.00932443	0.00738557	0.00940323	0.0119424	0.00745393	0.0090841	0.0115295	0.00746807	0.00881766	0.010147	0.0106875	0.010899	0.00781769	0.0105952	0.00839351	0.00621653	0.00778165	0.00778165	0.0100354	0.0115218
HMR_0377	(4Z,7Z,10Z,13Z,16Z,19Z)-docosahexaenoyl-CoA[c] + AMP[c] + PPi[c] <=> ATP[c] + CoA[c] + DHA[c]	-0.569421	-0.635544	-0.940173	-0.904377	-0.498063	-0.707937	-1.01524	-0.815591	-0.865376	-0.468711	-0.648534	-0.555484	-0.842817	-0.937098	-0.627207	-1.0556	-0.684342	-0.791699	-0.817529	-0.598164	-0.583335	-0.623895	-0.693918	-0.693507	-0.359579	-0.830459	-0.822802	-0.46957	-0.639508	-0.506533	-0.567378	-0.819056	-0.511221	-0.623025	-0.775018	-0.477065	-0.604752	-0.69592	-0.73299	-0.65345	-0.442558	-0.652845	-0.546354	-0.426356	-0.533698	-0.533698	-0.688271	-0.784025
HMR_0381	(11Z,14Z,17Z)-eicosatrienoic acid[c] + ATP[c] + CoA[c] <=> (11Z,14Z,17Z)-eicosatrienoyl-CoA[c] + AMP[c] + PPi[c]	0.0714301	0.112324	0.117939	0.113448	0.0624787	0.088806	0.127355	0.102311	0.108556	0.0587967	0.0813543	0.0783365	0.105726	0.12218	0.129732	0.132418	0.0858462	0.106145	0.102554	0.0750358	0.0731755	0.0782635	0.112679	0.0869959	0.0451068	0.104176	0.103215	0.0589045	0.0802221	0.0635412	0.106293	0.102745	0.0641294	0.0781544	0.104342	0.0757554	0.0758622	0.0872986	0.0919488	0.124572	0.0979178	0.115331	0.0818116	0.0534835	0.0669489	0.0669489	0.086339	0.101154
HMR_0385	13,16,19-docosatrienoic acid[c] + ATP[c] + CoA[c] <=> 13,16,19-docosatrienoyl-CoA[c] + AMP[c] + PPi[c]	0.00830251	0.010316	0.0137083	0.0131864	0.00726206	0.0103222	0.0148028	0.0118918	0.0126177	0.00683409	0.00945603	0.0083779	0.0122888	0.0138124	0.0107885	0.0153913	0.00997814	0.0117634	0.0119201	0.00872161	0.00850538	0.00909677	0.0109428	0.0101118	0.00524288	0.0121086	0.011997	0.00684663	0.00932443	0.00738557	0.00940323	0.0119424	0.00745393	0.0090841	0.0115295	0.00746807	0.00881766	0.010147	0.0106875	0.010899	0.00781769	0.0105952	0.00839351	0.00621653	0.00778165	0.00778165	0.0100354	0.0115218
HMR_0389	10,13,16,19-docosatetraenoic acid[c] + ATP[c] + CoA[c] <=> 10,13,16,19-docosatetraenoyl-CoA[c] + AMP[c] + PPi[c]	0.00830251	0.010316	0.0137083	0.0131864	0.00726206	0.0103222	0.0148028	0.0118918	0.0126177	0.00683409	0.00945603	0.0083779	0.0122888	0.0138124	0.0107885	0.0153913	0.00997814	0.0117634	0.0119201	0.00872161	0.00850538	0.00909677	0.0109428	0.0101118	0.00524288	0.0121086	0.011997	0.00684663	0.00932443	0.00738557	0.00940323	0.0119424	0.00745393	0.0090841	0.0115295	0.00746807	0.00881766	0.010147	0.0106875	0.010899	0.00781769	0.0105952	0.00839351	0.00621653	0.00778165	0.00778165	0.0100354	0.0115218
HMR_0393	12,15,18,21-tetracosatetraenoic acid[c] + ATP[c] + CoA[c] <=> 12,15,18,21-tetracosatetraenoyl-CoA[c] + AMP[c] + PPi[c]	0.00830251	0.010316	0.0137083	0.0131864	0.00726206	0.0103222	0.0148028	0.0118918	0.0126177	0.00683409	0.00945603	0.0083779	0.0122888	0.0138124	0.0107885	0.0153913	0.00997814	0.0117634	0.0119201	0.00872161	0.00850538	0.00909677	0.0109428	0.0101118	0.00524288	0.0121086	0.011997	0.00684663	0.00932443	0.00738557	0.00940323	0.0119424	0.00745393	0.0090841	0.0115295	0.00746807	0.00881766	0.010147	0.0106875	0.010899	0.00781769	0.0105952	0.00839351	0.00621653	0.00778165	0.00778165	0.0100354	0.0115218
HMR_0397	AMP[c] + PPi[c] + linoleoyl-CoA[c] <=> ATP[c] + CoA[c] + linoleate[c]	-4.06231	-5.75084	-6.70729	-6.45192	-3.55323	-5.05049	-7.24283	-5.81851	-6.17368	-3.34383	-4.62671	-4.28593	-6.01274	-6.85805	-6.38016	-7.53075	-4.88217	-5.90307	-5.83234	-4.26736	-4.16157	-4.45093	-5.90722	-4.94755	-2.56527	-5.92458	-5.86995	-3.34996	-4.56232	-3.61366	-5.35861	-5.84323	-3.6471	-4.44472	-5.79485	-3.99732	-4.31436	-4.96477	-5.22923	-6.25192	-4.73995	-5.90549	-4.39325	-3.04167	-3.80746	-3.80746	-4.91019	-5.69794
HMR_0401	AMP[c] + PPi[c] + gamma-linolenoyl-CoA[c] <=> ATP[c] + CoA[c] + gamma-linolenate[c]	-0.211015	-0.33416	-0.348408	-0.335143	-0.184571	-0.262346	-0.376226	-0.30224	-0.32069	-0.173694	-0.240333	-0.232038	-0.31233	-0.361268	-0.386908	-0.391182	-0.253603	-0.314059	-0.302959	-0.221667	-0.216171	-0.231202	-0.33471	-0.256999	-0.133252	-0.30775	-0.304913	-0.174013	-0.236988	-0.18771	-0.316525	-0.303525	-0.189448	-0.23088	-0.308751	-0.224934	-0.224108	-0.257893	-0.27163	-0.37106	-0.292304	-0.343102	-0.242636	-0.157998	-0.197777	-0.197777	-0.255058	-0.299024
HMR_0405	AMP[c] + PPi[c] + dihomo-gamma-linolenoyl-CoA[c] <=> ATP[c] + CoA[c] + dihomo-gamma-linolenate[c]	-0.44174	-0.458984	-0.729359	-0.701589	-0.386382	-0.549196	-0.787594	-0.632711	-0.671333	-0.363612	-0.503113	-0.421888	-0.653832	-0.72214	-0.43324	-0.818902	-0.530892	-0.60704	-0.634215	-0.464038	-0.452534	-0.483999	-0.511547	-0.538002	-0.27895	-0.644246	-0.638305	-0.364279	-0.496112	-0.392953	-0.403471	-0.6354	-0.39659	-0.483324	-0.593798	-0.353473	-0.469149	-0.539874	-0.568632	-0.462428	-0.299033	-0.471532	-0.409979	-0.330754	-0.414027	-0.414027	-0.53394	-0.605296
HMR_0409	AMP[c] + PPi[c] + arachidonyl-CoA[c] <=> ATP[c] + CoA[c] + arachidonate[c]	-2.09497	-1.06663	-3.45901	-3.32731	-1.83243	-2.60458	-3.73519	-3.00066	-3.18382	-1.72444	-2.38603	-1.58662	-3.10082	-3.20335	-0.720675	-3.88367	-2.51778	-2.55194	-3.00779	-2.20072	-2.14616	-2.29538	-1.21652	-2.55149	-1.3252	-3.05536	-3.02719	-1.72761	-2.35283	-1.8636	-0.920872	-3.01341	-1.88084	-2.29218	-2.47531	-0.914896	-2.22495	-2.56037	-2.69676	-0.946905	-0.358647	-1.09593	-1.30902	-1.56861	-1.96354	-1.96354	-2.53223	-2.7365
HMR_0413	(7Z,10Z,13Z,16Z)-docosatetraenoyl-CoA[c] + AMP[c] + PPi[c] <=> ATP[c] + CoA[c] + adrenic acid[c]	-0.0772762	-0.120531	-0.127591	-0.122733	-0.0675922	-0.0960742	-0.137779	-0.110684	-0.11744	-0.0636088	-0.0880127	-0.084486	-0.114379	-0.132039	-0.138805	-0.143256	-0.0928722	-0.114626	-0.110947	-0.081177	-0.0791645	-0.0846689	-0.121126	-0.094116	-0.0487985	-0.112702	-0.111663	-0.0637255	-0.0867878	-0.0687417	-0.11393	-0.111154	-0.0693779	-0.0845509	-0.112666	-0.0814741	-0.082071	-0.0944435	-0.0994743	-0.133479	-0.104649	-0.123758	-0.0881058	-0.0578608	-0.0724283	-0.0724283	-0.0934053	-0.109348
HMR_0417	(9Z,12Z,15Z,18Z)-TTA[c] + ATP[c] + CoA[c] <=> (9Z,12Z,15Z,18Z)-tetracosatetraenoyl-CoA[c] + AMP[c] + PPi[c]	0.00830251	0.010316	0.0137083	0.0131864	0.00726206	0.0103222	0.0148028	0.0118918	0.0126177	0.00683409	0.00945603	0.0083779	0.0122888	0.0138124	0.0107885	0.0153913	0.00997814	0.0117634	0.0119201	0.00872161	0.00850538	0.00909677	0.0109428	0.0101118	0.00524288	0.0121086	0.011997	0.00684663	0.00932443	0.00738557	0.00940323	0.0119424	0.00745393	0.0090841	0.0115295	0.00746807	0.00881766	0.010147	0.0106875	0.010899	0.00781769	0.0105952	0.00839351	0.00621653	0.00778165	0.00778165	0.0100354	0.0115218
HMR_0421	(6Z,9Z,12Z,15Z,18Z)-TPA[c] + ATP[c] + CoA[c] <=> (6Z,9Z,12Z,15Z,18Z)-tetracosapentaenoyl-CoA[c] + AMP[c] + PPi[c]	0.00830251	0.010316	0.0137083	0.0131864	0.00726206	0.0103222	0.0148028	0.0118918	0.0126177	0.00683409	0.00945603	0.0083779	0.0122888	0.0138124	0.0107885	0.0153913	0.00997814	0.0117634	0.0119201	0.00872161	0.00850538	0.00909677	0.0109428	0.0101118	0.00524288	0.0121086	0.011997	0.00684663	0.00932443	0.00738557	0.00940323	0.0119424	0.00745393	0.0090841	0.0115295	0.00746807	0.00881766	0.010147	0.0106875	0.010899	0.00781769	0.0105952	0.00839351	0.00621653	0.00778165	0.00778165	0.0100354	0.0115218
[truncated: 6,426 more rows]
[truncated: 25 more columns]
