# Supplementary material for: Personal model‐assisted identification of NAD+ and glutathione metabolism as intervention target in NAFLD
Source: Mol Syst Biol. 2017 Mar 2;13(3):916. doi: 10.15252/msb.20167422 (PMC5371732; doi:10.15252/msb.20167422)
Supplement: Supplementary file 3 — Dataset EV3 [file MSB-13-916-s003.xlsx]

## Sheet: Dataset 3
Dataset EV3	The correlation between the hepatic steatosis (HS) and intracellular fluxes is calculated. Pearson correlations coefficient (r) and p-values are presented. Related to Figure 2.
ID	RXNID	EQUATION	P-value	Corr-Pearson	Abs (Corr-Pearson)	Category
ID_1114	HMR_5130	ATP[c] + tRNA(tyr)[c] + tyrosine[c] => AMP[c] + L-tyrosyl-tRNA(tyr)[c] + PPi[c]	1.1712e-07	0.573023	0.573023	Protein synthesis
ID_1115	HMR_5131	ATP[c] + alanine[c] + tRNA(ala)[c] => AMP[c] + L-alanyl-tRNA(ala)[c] + PPi[c]	1.1712e-07	0.573023	0.573023	Protein synthesis
ID_1116	HMR_5132	ATP[c] + arginine[c] + tRNA(arg)[c] => AMP[c] + L-arginyl-tRNA(arg)[c] + PPi[c]	1.1712e-07	0.573023	0.573023	Protein synthesis
ID_1117	HMR_5133	ATP[c] + asparagine[c] + tRNA(asn)[c] => AMP[c] + L-asparaginyl-tRNA(asn)[c] + PPi[c]	1.1712e-07	0.573023	0.573023	Protein synthesis
ID_1118	HMR_5134	ATP[c] + aspartate[c] + tRNA(asp)[c] => AMP[c] + L-aspartyl-tRNA(asp)[c] + PPi[c]	1.1712e-07	0.573023	0.573023	Protein synthesis
ID_1119	HMR_5135	ATP[c] + cysteine[c] + tRNA(cys)[c] => AMP[c] + L-cysteinyl-tRNA(cys)[c] + PPi[c]	1.1712e-07	0.573023	0.573023	Protein synthesis
ID_1120	HMR_5136	ATP[c] + glutamine[c] + tRNA(gln)[c] => AMP[c] + L-glutaminyl-tRNA(gln)[c] + PPi[c]	1.1712e-07	0.573023	0.573023	Protein synthesis
ID_1121	HMR_5137	ATP[c] + glutamate[c] + tRNA(glu)[c] => AMP[c] + L-glutamyl-tRNA(glu)[c] + PPi[c]	1.1712e-07	0.573023	0.573023	Protein synthesis
ID_1123	HMR_5139	ATP[c] + histidine[c] + tRNA(his)[c] => AMP[c] + L-histidyl-tRNA(his)[c] + PPi[c]	1.1712e-07	0.573023	0.573023	Protein synthesis
ID_1124	HMR_5140	ATP[c] + isoleucine[c] + tRNA(ile)[c] => AMP[c] + L-isoleucyl-tRNA(ile)[c] + PPi[c]	1.1712e-07	0.573023	0.573023	Protein synthesis
ID_1125	HMR_5141	ATP[c] + leucine[c] + tRNA(leu)[c] => AMP[c] + L-leucyl-tRNA(leu)[c] + PPi[c]	1.1712e-07	0.573023	0.573023	Protein synthesis
ID_1126	HMR_5142	ATP[c] + lysine[c] + tRNA(lys)[c] => AMP[c] + L-lysyl-tRNA(lys)[c] + PPi[c]	1.1712e-07	0.573023	0.573023	Protein synthesis
ID_1127	HMR_5143	ATP[c] + methionine[c] + tRNA(met)[c] => AMP[c] + L-methionyl-tRNA(met)[c] + PPi[c]	1.1712e-07	0.573023	0.573023	Protein synthesis
ID_1129	HMR_5145	ATP[c] + phenylalanine[c] + tRNA(phe)[c] => AMP[c] + L-phenylalanyl-tRNA(phe)[c] + PPi[c]	1.1712e-07	0.573023	0.573023	Protein synthesis
ID_1130	HMR_5146	ATP[c] + proline[c] + tRNA(pro)[c] => AMP[c] + L-prolyl-tRNA(pro)[c] + PPi[c]	1.1712e-07	0.573023	0.573023	Protein synthesis
ID_1131	HMR_5147	ATP[c] + serine[c] + tRNA(ser)[c] => AMP[c] + L-seryl-tRNA(ser)[c] + PPi[c]	1.1712e-07	0.573023	0.573023	Protein synthesis
ID_1132	HMR_5148	ATP[c] + tRNA(thr)[c] + threonine[c] => AMP[c] + L-threonyl-tRNA(thr)[c] + PPi[c]	1.1712e-07	0.573023	0.573023	Protein synthesis
ID_1133	HMR_5149	ATP[c] + tRNA(trp)[c] + tryptophan[c] => AMP[c] + L-tryptophanyl-tRNA(trp)[c] + PPi[c]	1.1712e-07	0.573023	0.573023	Protein synthesis
ID_1134	HMR_5150	ATP[c] + tRNA(val)[c] + valine[c] => AMP[c] + L-valyl-tRNA(val)[c] + PPi[c]	1.1712e-07	0.573023	0.573023	Protein synthesis
ID_1245	HMR_5154	13683 ATP[c] + 18244 H2O[c] + 275 L-alanyl-tRNA(ala)[c] + 150 L-arginyl-tRNA(arg)[c] + 247 L-asparaginyl-tRNA(asn)[c] + 233 L-aspartyl-tRNA(asp)[c] + 25 L-cysteinyl-tRNA(cys)[c] + 230 L-glutaminyl-tRNA(gln)[c] + 298 L-glutamyl-tRNA(glu)[c] + 115 L-histidyl-tRNA(his)[c] + 285 L-isoleucyl-tRNA(ile)[c] + 533 L-leucyl-tRNA(leu)[c] + 357 L-lysyl-tRNA(lys)[c] + 79 L-methionyl-tRNA(met)[c] + 224 L-pheny…	1.1712e-07	0.573023	0.573023	apoB100 synthesis
ID_7869	HMR_9884	apoB100[c] => apoB100[x]	1.1712e-07	0.573023	0.573023	Protein synthesis
ID_1122	HMR_5138	ATP[c] + glycine[c] + tRNA(gly)[c] => AMP[c] + PPi[c] + glycyl-tRNA(gly)[c]	1.1712e-07	0.573023	0.573023	Protein synthesis
ID_6545	HMR_3946	H2O2[c] <=> H2O2[m]	1.59926e-05	0.481691	0.481691	Reduction of H2O2
ID_0681	HMR_7703	O2[c] + glycolate[c] => H2O2[c] + glyoxalate[c]	1.61857e-05	0.481432	0.481432	Reduction of H2O2
ID_1369	HMR_8779	H+[m] + NADPH[m] + glyoxalate[m] => NADP+[m] + glycolate[m]	1.61857e-05	0.481432	0.481432	Reduction of H2O2
ID_6804	HMR_9675	glycolate[m] <=> glycolate[c]	1.61857e-05	0.481432	0.481432	Reduction of H2O2
ID_6717	HMR_7708	glyoxalate[c] <=> glyoxalate[m]	1.63153e-05	0.481261	0.481261	Reduction of H2O2
ID_1390	HMR_4271	H+[c] + NADH[m] + NADP+[m] => H+[m] + NAD+[m] + NADPH[m]	1.89932e-05	0.477964	0.477964	Synthesis of NADPH
ID_1011	HMR_3870	GSSG[m] + H+[m] + NADPH[m] => 2 GSH[m] + NADP+[m]	1.92473e-05	0.477674	0.477674	Reduction of oxidized GSH
ID_1014	HMR_4121	2 GSH[m] + H2O2[m] => GSSG[m] + 2 H2O[m]	1.92473e-05	0.477674	0.477674	Reduction of H2O2
ID_5127	HMR_4896	O2[s] <=> O2[c]	1.93191e-05	0.477593	0.477593	Oxygen uptake
ID_7442	HMR_9048	O2[x] => O2[s]	1.93191e-05	0.477593	0.477593	Oxygen uptake
ID_0743	HMR_3164	H2O[m] + crotonyl-CoA[m] => (S)-3-hydroxybutyryl-CoA[m]	1.9594e-05	0.477284	0.477284	Fat oxidation
ID_0744	HMR_3166	(S)-3-hydroxybutyryl-CoA[m] + NAD+[m] => H+[m] + NADH[m] + acetoacetyl-CoA[m]	1.9594e-05	0.477284	0.477284	Fat oxidation
ID_2529	HMR_3057	O2[p] + hexacosanoyl-CoA[p] => (2E)-hexacosenoyl-CoA[p] + H2O2[p]	2.06265e-05	0.47616	0.47616	Fat oxidation
ID_2530	HMR_3058	(2E)-hexacosenoyl-CoA[p] + H2O[p] => 3-hydroxyhexacosanoyl-CoA[p]	2.06265e-05	0.47616	0.47616	Fat oxidation
ID_2531	HMR_3059	3-hydroxyhexacosanoyl-CoA[p] + NAD+[p] => 3-oxohexacosanoyl-CoA[p] + H+[p] + NADH[p]	2.06265e-05	0.47616	0.47616	Fat oxidation
ID_2532	HMR_3060	3-oxohexacosanoyl-CoA[p] + CoA[p] => acetyl-CoA[p] + tetracosanoyl-CoA[p]	2.06265e-05	0.47616	0.47616	Fat oxidation
ID_6838	HMR_3022	hexacosanoyl-CoA[c] <=> hexacosanoyl-CoA[p]	2.06265e-05	0.47616	0.47616	Fat oxidation
ID_2558	HMR_3087	(2E)-dodecenoyl-CoA[p] + H2O[p] => (S)-3-hydroxydodecanoyl-CoA[p]	2.06329e-05	0.476154	0.476154	Fat oxidation
ID_2559	HMR_3088	(S)-3-hydroxydodecanoyl-CoA[p] + NAD+[p] => 3-oxododecanoyl-CoA[p] + H+[p] + NADH[p]	2.06329e-05	0.476154	0.476154	Fat oxidation
ID_2560	HMR_3089	3-oxododecanoyl-CoA[p] + CoA[p] => acetyl-CoA[p] + decanoyl-CoA[p]	2.06329e-05	0.476154	0.476154	Fat oxidation
ID_2561	HMR_3090	O2[p] + decanoyl-CoA[p] => (2E)-decenoyl-CoA[p] + H2O2[p]	2.06329e-05	0.476154	0.476154	Fat oxidation
ID_2562	HMR_3091	(2E)-decenoyl-CoA[p] + H2O[p] => (S)-hydroxydecanoyl-CoA[p]	2.06329e-05	0.476154	0.476154	Fat oxidation
ID_2563	HMR_3092	(S)-hydroxydecanoyl-CoA[p] + NAD+[p] => 3-oxodecanoyl-CoA[p] + H+[p] + NADH[p]	2.06329e-05	0.476154	0.476154	Fat oxidation
ID_2564	HMR_3093	3-oxodecanoyl-CoA[p] + CoA[p] => acetyl-CoA[p] + octanoyl-CoA[p]	2.06329e-05	0.476154	0.476154	Fat oxidation
ID_2233	HMR_2702	CoA[c] + docosanoylcarnitine[c] <=> L-carnitine[c] + docosanoyl-CoA[c]	2.06925e-05	-0.47609	0.47609	Fat oxidation
ID_2324	HMR_2703	L-carnitine[c] + docosanoylcarnitine[m] <=> L-carnitine[m] + docosanoylcarnitine[c]	2.06925e-05	-0.47609	0.47609	Fat oxidation
ID_2325	HMR_2704	CoA[m] + docosanoylcarnitine[m] <=> L-carnitine[m] + docosanoyl-CoA[m]	2.06925e-05	0.47609	0.47609	Fat oxidation
ID_2659	HMR_3107	FAD[m] + docosanoyl-CoA[m] => (2E)-docosenoyl-CoA[m] + FADH2[m]	2.06925e-05	0.47609	0.47609	Fat oxidation
ID_2660	HMR_3108	(2E)-docosenoyl-CoA[m] + H2O[m] => 3-hydroxydocosanoyl-CoA[m]	2.06925e-05	0.47609	0.47609	Fat oxidation
ID_2661	HMR_3109	3-hydroxydocosanoyl-CoA[m] + NAD+[m] => 3-oxodocosanoyl-CoA[m] + H+[m] + NADH[m]	2.06925e-05	0.47609	0.47609	Fat oxidation
ID_2662	HMR_3110	3-oxodocosanoyl-CoA[m] + CoA[m] => acetyl-CoA[m] + eicosanoyl-CoA[m]	2.06925e-05	0.47609	0.47609	Fat oxidation
ID_2533	HMR_3062	O2[p] + tetracosanoyl-CoA[p] => (2E)-tetracosenoyl-CoA[p] + H2O2[p]	2.07423e-05	0.476038	0.476038	Fat oxidation
ID_2534	HMR_3063	(2E)-tetracosenoyl-CoA[p] + H2O[p] => 3-hydroxytetracosanoyl-CoA[p]	2.07423e-05	0.476038	0.476038	Fat oxidation
ID_2535	HMR_3064	3-hydroxytetracosanoyl-CoA[p] + NAD+[p] => 3-oxotetracosanoyl-CoA[p] + H+[p] + NADH[p]	2.07423e-05	0.476038	0.476038	Fat oxidation
ID_2536	HMR_3065	3-oxotetracosanoyl-CoA[p] + CoA[p] => acetyl-CoA[p] + docosanoyl-CoA[p]	2.07423e-05	0.476038	0.476038	Fat oxidation
ID_2537	HMR_3066	O2[p] + docosanoyl-CoA[p] => (2E)-docosenoyl-CoA[p] + H2O2[p]	2.07423e-05	0.476038	0.476038	Fat oxidation
ID_2538	HMR_3067	(2E)-docosenoyl-CoA[p] + H2O[p] => 3-hydroxydocosanoyl-CoA[p]	2.07423e-05	0.476038	0.476038	Fat oxidation
ID_2539	HMR_3068	3-hydroxydocosanoyl-CoA[p] + NAD+[p] => 3-oxodocosanoyl-CoA[p] + H+[p] + NADH[p]	2.07423e-05	0.476038	0.476038	Fat oxidation
ID_2540	HMR_3069	3-oxodocosanoyl-CoA[p] + CoA[p] => acetyl-CoA[p] + eicosanoyl-CoA[p]	2.07423e-05	0.476038	0.476038	Fat oxidation
ID_2541	HMR_3070	O2[p] + eicosanoyl-CoA[p] => (2E)-eicosenoyl-CoA[p] + H2O2[p]	2.07423e-05	0.476038	0.476038	Fat oxidation
ID_2542	HMR_3071	(2E)-eicosenoyl-CoA[p] + H2O[p] => 3-hydroxyeicosanoyl-CoA[p]	2.07423e-05	0.476038	0.476038	Fat oxidation
ID_2543	HMR_3072	3-hydroxyeicosanoyl-CoA[p] + NAD+[p] => 3-oxoeicosanoyl-CoA[p] + H+[p] + NADH[p]	2.07423e-05	0.476038	0.476038	Fat oxidation
ID_2544	HMR_3073	3-oxoeicosanoyl-CoA[p] + CoA[p] => acetyl-CoA[p] + stearoyl-CoA[p]	2.07423e-05	0.476038	0.476038	Fat oxidation
ID_2545	HMR_3074	O2[p] + stearoyl-CoA[p] => (2E)-octadecenoyl-CoA[p] + H2O2[p]	2.07423e-05	0.476038	0.476038	Fat oxidation
ID_2546	HMR_3075	(2E)-octadecenoyl-CoA[p] + H2O[p] => 3-hydroxyoctadecanoyl-CoA[p]	2.07423e-05	0.476038	0.476038	Fat oxidation
ID_2547	HMR_3076	3-hydroxyoctadecanoyl-CoA[p] + NAD+[p] => 3-oxooctadecanoyl-CoA[p] + H+[p] + NADH[p]	2.07423e-05	0.476038	0.476038	Fat oxidation
ID_2548	HMR_3077	3-oxooctadecanoyl-CoA[p] + CoA[p] => acetyl-CoA[p] + palmitoyl-CoA[p]	2.07423e-05	0.476038	0.476038	Fat oxidation
ID_2549	HMR_3078	O2[p] + palmitoyl-CoA[p] => (2E)-hexadecenoyl-CoA[p] + H2O2[p]	2.07423e-05	0.476038	0.476038	Fat oxidation
ID_2550	HMR_3079	(2E)-hexadecenoyl-CoA[p] + H2O[p] => (S)-3-hydroxyhexadecanoyl-CoA[p]	2.07423e-05	0.476038	0.476038	Fat oxidation
ID_2551	HMR_3080	(S)-3-hydroxyhexadecanoyl-CoA[p] + NAD+[p] => 3-oxopalmitoyl-CoA[p] + H+[p] + NADH[p]	2.07423e-05	0.476038	0.476038	Fat oxidation
ID_2552	HMR_3081	3-oxopalmitoyl-CoA[p] + CoA[p] => acetyl-CoA[p] + myristoyl-CoA[p]	2.07423e-05	0.476038	0.476038	Fat oxidation
ID_2553	HMR_3082	O2[p] + myristoyl-CoA[p] => (2E)-tetradecenoyl-CoA[p] + H2O2[p]	2.07423e-05	0.476038	0.476038	Fat oxidation
ID_2554	HMR_3083	(2E)-tetradecenoyl-CoA[p] + H2O[p] => (S)-3-hydroxytetradecanoyl-CoA[p]	2.07423e-05	0.476038	0.476038	Fat oxidation
ID_2555	HMR_3084	(S)-3-hydroxytetradecanoyl-CoA[p] + NAD+[p] => 3-oxotetradecanoyl-CoA[p] + H+[p] + NADH[p]	2.07423e-05	0.476038	0.476038	Fat oxidation
ID_2556	HMR_3085	3-oxotetradecanoyl-CoA[p] + CoA[p] => acetyl-CoA[p] + lauroyl-CoA[p]	2.07423e-05	0.476038	0.476038	Fat oxidation
ID_2557	HMR_3086	O2[p] + lauroyl-CoA[p] => (2E)-dodecenoyl-CoA[p] + H2O2[p]	2.07423e-05	0.476038	0.476038	Fat oxidation
ID_2231	HMR_2693	(5Z,8Z,11Z)-eicosatrienoyl-CoA[c] + L-carnitine[c] <=> (5Z,8Z,11Z)-eicosatrienoylcarnitine[c] + CoA[c]	2.07514e-05	0.476028	0.476028	Fat oxidation
ID_2320	HMR_2695	(5Z,8Z,11Z)-eicosatrienoylcarnitine[c] + L-carnitine[m] <=> (5Z,8Z,11Z)-eicosatrienoylcarnitine[m] + L-carnitine[c]	2.07514e-05	0.476028	0.476028	Fat oxidation
ID_2321	HMR_2697	(5Z,8Z,11Z)-eicosatrienoyl-CoA[m] + L-carnitine[m] <=> (5Z,8Z,11Z)-eicosatrienoylcarnitine[m] + CoA[m]	2.07514e-05	-0.476028	0.476028	Fat oxidation
ID_2702	HMR_3414	(5Z,8Z,11Z)-eicosatrienoyl-CoA[m] + 9 CoA[m] + 6 FAD[m] + 9 H2O[m] + 9 NAD+[m] => 6 FADH2[m] + 9 H+[m] + 9 NADH[m] + 10 acetyl-CoA[m]	2.07514e-05	0.476028	0.476028	Fat oxidation
ID_6836	HMR_3020	(15Z)-tetracosenoyl-CoA[c] => (15Z)-tetracosenoyl-CoA[p]	2.07514e-05	0.476028	0.476028	Fat oxidation
ID_2218	HMR_2654	CoA[c] + stearoylcarnitine[c] <=> L-carnitine[c] + stearoyl-CoA[c]	2.07572e-05	0.476022	0.476022	Fat oxidation
ID_2294	HMR_2655	L-carnitine[c] + stearoylcarnitine[m] <=> L-carnitine[m] + stearoylcarnitine[c]	2.07572e-05	0.476022	0.476022	Fat oxidation
ID_2295	HMR_2656	CoA[m] + stearoylcarnitine[m] <=> L-carnitine[m] + stearoyl-CoA[m]	2.07572e-05	-0.476022	0.476022	Fat oxidation
ID_2663	HMR_3111	FAD[m] + eicosanoyl-CoA[m] => (2E)-eicosenoyl-CoA[m] + FADH2[m]	2.07572e-05	0.476022	0.476022	Fat oxidation
ID_2664	HMR_3112	(2E)-eicosenoyl-CoA[m] + H2O[m] => 3-hydroxyeicosanoyl-CoA[m]	2.07572e-05	0.476022	0.476022	Fat oxidation
ID_2665	HMR_3113	3-hydroxyeicosanoyl-CoA[m] + NAD+[m] => 3-oxoeicosanoyl-CoA[m] + H+[m] + NADH[m]	2.07572e-05	0.476022	0.476022	Fat oxidation
ID_2666	HMR_3114	3-oxoeicosanoyl-CoA[m] + CoA[m] => acetyl-CoA[m] + stearoyl-CoA[m]	2.07572e-05	0.476022	0.476022	Fat oxidation
ID_2226	HMR_2678	CoA[c] + eicosanoylcarnitine[c] <=> L-carnitine[c] + eicosanoyl-CoA[c]	2.08084e-05	-0.475968	0.475968	Fat oxidation
ID_2310	HMR_2679	L-carnitine[c] + eicosanoylcarnitine[m] <=> L-carnitine[m] + eicosanoylcarnitine[c]	2.08084e-05	-0.475968	0.475968	Fat oxidation
ID_2311	HMR_2680	CoA[m] + eicosanoylcarnitine[m] <=> L-carnitine[m] + eicosanoyl-CoA[m]	2.08084e-05	0.475968	0.475968	Fat oxidation
ID_6835	HMR_3019	tetracosanoyl-CoA[c] <=> tetracosanoyl-CoA[p]	2.08295e-05	0.475946	0.475946	Fat oxidation
ID_2734	HMR_3186	FAD[m] + tridecanoyl-CoA[m] => (2E)-tridecenoyl-CoA[m] + FADH2[m]	2.08866e-05	0.475886	0.475886	Fat oxidation
ID_2735	HMR_3187	(2E)-tridecenoyl-CoA[m] + H2O[m] => 3-hydroxytridecanoyl-CoA[m]	2.08866e-05	0.475886	0.475886	Fat oxidation
ID_2736	HMR_3188	3-hydroxytridecanoyl-CoA[m] + NAD+[m] => 3-oxotridecanoyl-CoA[m] + H+[m] + NADH[m]	2.08866e-05	0.475886	0.475886	Fat oxidation
ID_2737	HMR_3189	3-oxotridecanoyl-CoA[m] + CoA[m] => acetyl-CoA[m] + undecanoyl-CoA[m]	2.08866e-05	0.475886	0.475886	Fat oxidation
ID_2738	HMR_3190	FAD[m] + undecanoyl-CoA[m] => (2E)-undecenoyl-CoA[m] + FADH2[m]	2.08866e-05	0.475886	0.475886	Fat oxidation
ID_2739	HMR_3191	(2E)-undecenoyl-CoA[m] + H2O[m] => 3-hydroxyundecanoyl-CoA[m]	2.08866e-05	0.475886	0.475886	Fat oxidation
ID_2740	HMR_3192	3-hydroxyundecanoyl-CoA[m] + NAD+[m] => 3-oxoundecanoyl-CoA[m] + H+[m] + NADH[m]	2.08866e-05	0.475886	0.475886	Fat oxidation
ID_2741	HMR_3193	3-oxoundecanoyl-CoA[m] + CoA[m] => acetyl-CoA[m] + nonanoyl-CoA[m]	2.08866e-05	0.475886	0.475886	Fat oxidation
ID_2742	HMR_3194	FAD[m] + nonanoyl-CoA[m] => (2E)-nonenoyl-CoA[m] + FADH2[m]	2.08866e-05	0.475886	0.475886	Fat oxidation
ID_2743	HMR_3195	(2E)-nonenoyl-CoA[m] + H2O[m] => 3-hydroxynonanoyl-CoA[m]	2.08866e-05	0.475886	0.475886	Fat oxidation
ID_2744	HMR_3196	3-hydroxynonanoyl-CoA[m] + NAD+[m] => 3-oxononanoyl-CoA[m] + H+[m] + NADH[m]	2.08866e-05	0.475886	0.475886	Fat oxidation
ID_2745	HMR_3197	3-oxononanoyl-CoA[m] + CoA[m] => acetyl-CoA[m] + heptanoyl-CoA[m]	2.08866e-05	0.475886	0.475886	Fat oxidation
ID_2746	HMR_3198	FAD[m] + heptanoyl-CoA[m] => (2E)-heptenoyl-CoA[m] + FADH2[m]	2.08866e-05	0.475886	0.475886	Fat oxidation
ID_2747	HMR_3199	(2E)-heptenoyl-CoA[m] + H2O[m] => 3-hydroxyheptanoyl-CoA[m]	2.08866e-05	0.475886	0.475886	Fat oxidation
ID_2748	HMR_3200	3-hydroxyheptanoyl-CoA[m] + NAD+[m] => 3-oxoheptanoyl-CoA[m] + H+[m] + NADH[m]	2.08866e-05	0.475886	0.475886	Fat oxidation
ID_2749	HMR_3201	3-oxoheptanoyl-CoA[m] + CoA[m] => acetyl-CoA[m] + pentanoyl-CoA[m]	2.08866e-05	0.475886	0.475886	Fat oxidation
ID_2750	HMR_3202	FAD[m] + pentanoyl-CoA[m] => (2E)-pentenoyl-CoA[m] + FADH2[m]	2.08866e-05	0.475886	0.475886	Fat oxidation
ID_2751	HMR_3203	(2E)-pentenoyl-CoA[m] + H2O[m] => 3-hydroxypentanoyl-CoA[m]	2.08866e-05	0.475886	0.475886	Fat oxidation
ID_2752	HMR_3204	3-hydroxypentanoyl-CoA[m] + NAD+[m] => 3-oxopentanoyl-CoA[m] + H+[m] + NADH[m]	2.08866e-05	0.475886	0.475886	Fat oxidation
ID_2753	HMR_3205	3-oxopentanoyl-CoA[m] + CoA[m] => acetyl-CoA[m] + propanoyl-CoA[m]	2.08866e-05	0.475886	0.475886	Fat oxidation
ID_2242	HMR_2733	(11Z,14Z,17Z)-eicosatrienoyl-CoA[c] + L-carnitine[c] <=> (11Z,14Z,17Z)-eicosatrienoylcarnitine[c] + CoA[c]	2.08931e-05	0.475879	0.475879	Fat oxidation
ID_2342	HMR_2734	(11Z,14Z,17Z)-eicosatrienoylcarnitine[c] + L-carnitine[m] <=> (11Z,14Z,17Z)-eicosatrienoylcarnitine[m] + L-carnitine[c]	2.08931e-05	0.475879	0.475879	Fat oxidation
ID_2343	HMR_2735	(11Z,14Z,17Z)-eicosatrienoyl-CoA[m] + L-carnitine[m] <=> (11Z,14Z,17Z)-eicosatrienoylcarnitine[m] + CoA[m]	2.08931e-05	-0.475879	0.475879	Fat oxidation
ID_2715	HMR_3431	(11Z,14Z,17Z)-eicosatrienoyl-CoA[m] + 9 CoA[m] + 6 FAD[m] + 9 H2O[m] + 9 NAD+[m] => 6 FADH2[m] + 9 H+[m] + 9 NADH[m] + 10 acetyl-CoA[m]	2.08931e-05	0.475879	0.475879	Fat oxidation
ID_2217	HMR_2651	9-heptadecenoyl-CoA[c] + L-carnitine[c] <=> CoA[c] + heptadecenoylcarnitine(8)[c]	2.0929e-05	0.475841	0.475841	Fat oxidation
ID_2292	HMR_2652	L-carnitine[c] + heptadecenoylcarnitine(8)[m] <=> L-carnitine[m] + heptadecenoylcarnitine(8)[c]	2.0929e-05	-0.475841	0.475841	Fat oxidation
ID_2293	HMR_2653	9-heptadecenoyl-CoA[m] + L-carnitine[m] <=> CoA[m] + heptadecenoylcarnitine(8)[m]	2.0929e-05	-0.475841	0.475841	Fat oxidation
ID_2755	HMR_3397	9-heptadecenoyl-CoA[m] + 7 CoA[m] + 6 FAD[m] + 7 H2O[m] + 7 NAD+[m] => 6 FADH2[m] + 7 H+[m] + 7 NADH[m] + 7 acetyl-CoA[m] + propanoyl-CoA[m]	2.0929e-05	0.475841	0.475841	Fat oxidation
ID_1653	HMR_2289	H+[c] + NADPH[c] + O2[c] + heptadecanoyl-CoA[c] => 9-heptadecenoyl-CoA[c] + 2 H2O[c] + NADP+[c]	2.09885e-05	0.475779	0.475779	Fat oxidation
ID_2211	HMR_2623	CoA[c] + pentadecanoylcarnitine[c] <=> L-carnitine[c] + pentadecanoyl-CoA[c]	2.09951e-05	-0.475772	0.475772	Fat oxidation
ID_2280	HMR_2624	L-carnitine[c] + pentadecanoylcarnitine[m] <=> L-carnitine[m] + pentadecanoylcarnitine[c]	2.09951e-05	-0.475772	0.475772	Fat oxidation
ID_2281	HMR_2625	CoA[m] + pentadecanoylcarnitine[m] <=> L-carnitine[m] + pentadecanoyl-CoA[m]	2.09951e-05	0.475772	0.475772	Fat oxidation
ID_2730	HMR_3182	FAD[m] + pentadecanoyl-CoA[m] => (2E)-pentadecenoyl-CoA[m] + FADH2[m]	2.09951e-05	0.475772	0.475772	Fat oxidation
ID_2731	HMR_3183	(2E)-pentadecenoyl-CoA[m] + H2O[m] => 3-hydroxypentadecanoyl-CoA[m]	2.09951e-05	0.475772	0.475772	Fat oxidation
ID_2732	HMR_3184	3-hydroxypentadecanoyl-CoA[m] + NAD+[m] => 3-oxopentadecanoyl-CoA[m] + H+[m] + NADH[m]	2.09951e-05	0.475772	0.475772	Fat oxidation
ID_2733	HMR_3185	3-oxopentadecanoyl-CoA[m] + CoA[m] => acetyl-CoA[m] + tridecanoyl-CoA[m]	2.09951e-05	0.475772	0.475772	Fat oxidation
ID_2205	HMR_2602	CoA[c] + dodecanoylcarnitine[c] <=> L-carnitine[c] + lauroyl-CoA[c]	2.101e-05	-0.475756	0.475756	Fat oxidation
ID_2268	HMR_2603	L-carnitine[c] + dodecanoylcarnitine[m] <=> L-carnitine[m] + dodecanoylcarnitine[c]	2.101e-05	-0.475756	0.475756	Fat oxidation
ID_2269	HMR_2604	CoA[m] + dodecanoylcarnitine[m] <=> L-carnitine[m] + lauroyl-CoA[m]	2.101e-05	0.475756	0.475756	Fat oxidation
ID_2679	HMR_3135	FAD[m] + lauroyl-CoA[m] => (2E)-dodecenoyl-CoA[m] + FADH2[m]	2.101e-05	0.475756	0.475756	Fat oxidation
ID_2216	HMR_2648	(10Z)-heptadecenoyl-CoA[c] + L-carnitine[c] <=> CoA[c] + heptadecenoylcarnitine(7)[c]	2.10434e-05	0.475721	0.475721	Fat oxidation
ID_2290	HMR_2649	L-carnitine[c] + heptadecenoylcarnitine(7)[m] <=> L-carnitine[m] + heptadecenoylcarnitine(7)[c]	2.10434e-05	-0.475721	0.475721	Fat oxidation
ID_2291	HMR_2650	(10Z)-heptadecenoyl-CoA[m] + L-carnitine[m] <=> CoA[m] + heptadecenoylcarnitine(7)[m]	2.10434e-05	-0.475721	0.475721	Fat oxidation
ID_2754	HMR_3396	(10Z)-heptadecenoyl-CoA[m] + 7 CoA[m] + 6 FAD[m] + 7 H2O[m] + 7 NAD+[m] => 6 FADH2[m] + 7 H+[m] + 7 NADH[m] + 7 acetyl-CoA[m] + propanoyl-CoA[m]	2.10434e-05	0.475721	0.475721	Fat oxidation
ID_0101	HMR_0454	ATP[c] + glyceraldehyde[c] => ADP[c] + GAP[c]	2.11299e-05	0.475631	0.475631	Fat oxidation
ID_3370	HMR_0453	H+[c] + NADPH[c] + glyceraldehyde[c] <=> NADP+[c] + glycerol[c]	2.11299e-05	-0.475631	0.475631
ID_4945	HMR_0015	NEFA blood pool in[s] => 0.0048 (10Z)-heptadecenoic acid[s] + 0.0016 (11Z,14Z)-eicosadienoic acid[s] + 0.0016 (11Z,14Z,17Z)-eicosatrienoic acid[s] + 0.0001 (13Z)-eicosenoic acid[s] + 0.0001 (13Z)-octadecenoic acid[s] + 0.0001 (13Z,16Z)-docosadienoic acid[s] + 0.0001 (4Z,7Z,10Z,13Z,16Z)-DPA[s] + 0.0001 (6Z,9Z)-octadecadienoic acid[s] + 0.0001 (6Z,9Z,12Z,15Z,18Z)-TPA[s] + 0.0001 (6Z,9Z,12Z,15Z,18Z,…	2.11299e-05	0.475631	0.475631	Fat oxidation
ID_4955	HMR_0187	lauric acid[s] => lauric acid[c]	2.11299e-05	0.475631	0.475631	Fat oxidation
ID_4957	HMR_0191	tridecylic acid[s] => tridecylic acid[c]	2.11299e-05	0.475631	0.475631	Fat oxidation
ID_4959	HMR_0195	myristic acid[s] => myristic acid[c]	2.11299e-05	0.475631	0.475631	Fat oxidation
ID_4961	HMR_0199	(9E)-tetradecenoic acid[s] => (9E)-tetradecenoic acid[c]	2.11299e-05	0.475631	0.475631	Fat oxidation
ID_4963	HMR_0203	(7Z)-tetradecenoic acid[s] => (7Z)-tetradecenoic acid[c]	2.11299e-05	0.475631	0.475631	Fat oxidation
ID_4965	HMR_0208	physeteric acid[s] => physeteric acid[c]	2.11299e-05	0.475631	0.475631	Fat oxidation
ID_4967	HMR_0212	pentadecylic acid[s] => pentadecylic acid[c]	2.11299e-05	0.475631	0.475631	Fat oxidation
ID_4969	HMR_0216	palmitate[s] => palmitate[c]	2.11299e-05	0.475631	0.475631	Fat oxidation
ID_4971	HMR_0225	palmitolate[s] => palmitolate[c]	2.11299e-05	0.475631	0.475631	Fat oxidation
ID_4973	HMR_0232	7-palmitoleic acid[s] => 7-palmitoleic acid[c]	2.11299e-05	0.475631	0.475631	Fat oxidation
ID_4975	HMR_0236	margaric acid[s] => margaric acid[c]	2.11299e-05	0.475631	0.475631	Fat oxidation
ID_4977	HMR_0240	(10Z)-heptadecenoic acid[s] => (10Z)-heptadecenoic acid[c]	2.11299e-05	0.475631	0.475631	Fat oxidation
ID_4979	HMR_0244	9-heptadecylenic acid[s] => 9-heptadecylenic acid[c]	2.11299e-05	0.475631	0.475631	Fat oxidation
ID_4981	HMR_0248	stearate[s] => stearate[c]	2.11299e-05	0.475631	0.475631	Fat oxidation
ID_4983	HMR_0254	(13Z)-octadecenoic acid[s] => (13Z)-octadecenoic acid[c]	2.11299e-05	0.475631	0.475631	Fat oxidation
ID_4985	HMR_0258	cis-vaccenic acid[s] => cis-vaccenic acid[c]	2.11299e-05	0.475631	0.475631	Fat oxidation
ID_4987	HMR_0262	oleate[s] => oleate[c]	2.11299e-05	0.475631	0.475631	Fat oxidation
ID_4989	HMR_0266	elaidate[s] => elaidate[c]	2.11299e-05	0.475631	0.475631	Fat oxidation
ID_4991	HMR_0270	(7Z)-octadecenoic acid[s] => (7Z)-octadecenoic acid[c]	2.11299e-05	0.475631	0.475631	Fat oxidation
ID_4993	HMR_0274	(6Z,9Z)-octadecadienoic acid[s] => (6Z,9Z)-octadecadienoic acid[c]	2.11299e-05	0.475631	0.475631	Fat oxidation
ID_4995	HMR_0278	nonadecylic acid[s] => nonadecylic acid[c]	2.11299e-05	0.475631	0.475631	Fat oxidation
ID_4997	HMR_0282	eicosanoate[s] => eicosanoate[c]	2.11299e-05	0.475631	0.475631	Fat oxidation
ID_4999	HMR_0288	(13Z)-eicosenoic acid[s] => (13Z)-eicosenoic acid[c]	2.11299e-05	0.475631	0.475631	Fat oxidation
ID_5001	HMR_0292	cis-gondoic acid[s] => cis-gondoic acid[c]	2.11299e-05	0.475631	0.475631	Fat oxidation
ID_5003	HMR_0296	9-eicosenoic acid[s] => 9-eicosenoic acid[c]	2.11299e-05	0.475631	0.475631	Fat oxidation
ID_5005	HMR_0300	8,11-eicosadienoic acid[s] => 8,11-eicosadienoic acid[c]	2.11299e-05	0.475631	0.475631	Fat oxidation
ID_5007	HMR_0304	mead acid[s] => mead acid[c]	2.11299e-05	0.475631	0.475631	Fat oxidation
ID_5009	HMR_0308	henicosanoic acid[s] => henicosanoic acid[c]	2.11299e-05	0.475631	0.475631	Fat oxidation
ID_5011	HMR_0312	behenic acid[s] => behenic acid[c]	2.11299e-05	0.475631	0.475631	Fat oxidation
ID_5013	HMR_0318	cis-erucic acid[s] => cis-erucic acid[c]	2.11299e-05	0.475631	0.475631	Fat oxidation
ID_5015	HMR_0322	cis-cetoleic acid[s] => cis-cetoleic acid[c]	2.11299e-05	0.475631	0.475631	Fat oxidation
ID_5017	HMR_0326	tricosanoic acid[s] => tricosanoic acid[c]	2.11299e-05	0.475631	0.475631	Fat oxidation
ID_5019	HMR_0330	lignocerate[s] => lignocerate[c]	2.11299e-05	0.475631	0.475631	Fat oxidation
ID_5021	HMR_0336	nervonic acid[s] => nervonic acid[c]	2.11299e-05	0.475631	0.475631	Fat oxidation
ID_5023	HMR_0340	cerotic acid[s] => cerotic acid[c]	2.11299e-05	0.475631	0.475631	Fat oxidation
ID_5025	HMR_0344	ximenic acid[s] => ximenic acid[c]	2.11299e-05	0.475631	0.475631	Fat oxidation
ID_5027	HMR_0348	linolenate[s] => linolenate[c]	2.11299e-05	0.475631	0.475631	Fat oxidation
ID_5029	HMR_0352	stearidonic acid[s] => stearidonic acid[c]	2.11299e-05	0.475631	0.475631	Fat oxidation
ID_5031	HMR_0356	omega-3-arachidonic acid[s] => omega-3-arachidonic acid[c]	2.11299e-05	0.475631	0.475631	Fat oxidation
ID_5033	HMR_0360	EPA[s] => EPA[c]	2.11299e-05	0.475631	0.475631	Fat oxidation
ID_5035	HMR_0364	DPA[s] => DPA[c]	2.11299e-05	0.475631	0.475631	Fat oxidation
ID_5037	HMR_0368	(9Z,12Z,15Z,18Z,21Z)-TPA[s] => (9Z,12Z,15Z,18Z,21Z)-TPA[c]	2.11299e-05	0.475631	0.475631	Fat oxidation
ID_5039	HMR_0372	(6Z,9Z,12Z,15Z,18Z,21Z)-THA[s] => (6Z,9Z,12Z,15Z,18Z,21Z)-THA[c]	2.11299e-05	0.475631	0.475631	Fat oxidation
ID_5041	HMR_0376	DHA[s] => DHA[c]	2.11299e-05	0.475631	0.475631	Fat oxidation
ID_5043	HMR_0380	(11Z,14Z,17Z)-eicosatrienoic acid[s] => (11Z,14Z,17Z)-eicosatrienoic acid[c]	2.11299e-05	0.475631	0.475631	Fat oxidation
ID_5045	HMR_0384	13,16,19-docosatrienoic acid[s] => 13,16,19-docosatrienoic acid[c]	2.11299e-05	0.475631	0.475631	Fat oxidation
ID_5047	HMR_0388	10,13,16,19-docosatetraenoic acid[s] => 10,13,16,19-docosatetraenoic acid[c]	2.11299e-05	0.475631	0.475631	Fat oxidation
ID_5049	HMR_0392	12,15,18,21-tetracosatetraenoic acid[s] => 12,15,18,21-tetracosatetraenoic acid[c]	2.11299e-05	0.475631	0.475631	Fat oxidation
ID_5051	HMR_0396	linoleate[s] => linoleate[c]	2.11299e-05	0.475631	0.475631	Fat oxidation
ID_5053	HMR_0400	gamma-linolenate[s] => gamma-linolenate[c]	2.11299e-05	0.475631	0.475631	Fat oxidation
ID_5055	HMR_0404	dihomo-gamma-linolenate[s] => dihomo-gamma-linolenate[c]	2.11299e-05	0.475631	0.475631	Fat oxidation
ID_5057	HMR_0408	arachidonate[s] => arachidonate[c]	2.11299e-05	0.475631	0.475631	Fat oxidation
ID_5059	HMR_0412	adrenic acid[s] => adrenic acid[c]	2.11299e-05	0.475631	0.475631	Fat oxidation
ID_5061	HMR_0416	(9Z,12Z,15Z,18Z)-TTA[s] => (9Z,12Z,15Z,18Z)-TTA[c]	2.11299e-05	0.475631	0.475631	Fat oxidation
ID_5063	HMR_0420	(6Z,9Z,12Z,15Z,18Z)-TPA[s] => (6Z,9Z,12Z,15Z,18Z)-TPA[c]	2.11299e-05	0.475631	0.475631	Fat oxidation
ID_5065	HMR_0424	(4Z,7Z,10Z,13Z,16Z)-DPA[s] => (4Z,7Z,10Z,13Z,16Z)-DPA[c]	2.11299e-05	0.475631	0.475631	Fat oxidation
ID_5067	HMR_0428	(11Z,14Z)-eicosadienoic acid[s] => (11Z,14Z)-eicosadienoic acid[c]	2.11299e-05	0.475631	0.475631	Fat oxidation
ID_5069	HMR_0432	(13Z,16Z)-docosadienoic acid[s] => (13Z,16Z)-docosadienoic acid[c]	2.11299e-05	0.475631	0.475631	Fat oxidation
ID_5071	HMR_0436	10,13,16-docosatriynoic acid[s] => 10,13,16-docosatriynoic acid[c]	2.11299e-05	0.475631	0.475631	Fat oxidation
ID_5074	HMR_0444	glycerol[c] <=> glycerol[s]	2.11299e-05	-0.475631	0.475631
ID_7429	HMR_9033	NEFA blood pool in[x] <=> NEFA blood pool in[s]	2.11299e-05	0.475631	0.475631
ID_7473	HMR_9085	glycerol[x] <=> glycerol[s]	2.11299e-05	0.475631	0.475631
ID_1409	HMR_0237	AMP[c] + PPi[c] + heptadecanoyl-CoA[c] <=> ATP[c] + CoA[c] + margaric acid[c]	2.15363e-05	-0.475213	0.475213
ID_2234	HMR_2705	(13Z)-docosenoyl-CoA[c] + L-carnitine[c] <=> CoA[c] + docosenoylcarnitine[c]	2.15734e-05	0.475175	0.475175
ID_2326	HMR_2706	L-carnitine[c] + docosenoylcarnitine[m] <=> L-carnitine[m] + docosenoylcarnitine[c]	2.15734e-05	-0.475175	0.475175
ID_2327	HMR_2707	(13Z)-docosenoyl-CoA[m] + L-carnitine[m] <=> CoA[m] + docosenoylcarnitine[m]	2.15734e-05	-0.475175	0.475175
ID_2781	HMR_3218	(13Z)-docosenoyl-CoA[m] + FAD[m] => FADH2[m] + trans,cis-2,13-docosadienoyl-CoA[m]	2.15734e-05	0.475175	0.475175
ID_2782	HMR_3219	H2O[m] + trans,cis-2,13-docosadienoyl-CoA[m] => 3(S)-hydroxy-13-cis-docosenoyl-CoA[m]	2.15734e-05	0.475175	0.475175
ID_2783	HMR_3220	3(S)-hydroxy-13-cis-docosenoyl-CoA[m] + NAD+[m] => 3-oxo-13cis-docosenoyl-CoA[m] + H+[m] + NADH[m]	2.15734e-05	0.475175	0.475175
ID_2784	HMR_3221	3-oxo-13cis-docosenoyl-CoA[m] + CoA[m] => (11Z)-eicosenoyl-CoA[m] + acetyl-CoA[m]	2.15734e-05	0.475175	0.475175
ID_2582	HMR_3330	(15Z)-tetracosenoyl-CoA[p] + O2[p] => H2O2[p] + trans,cis-2,15-tetracosadienoyl-CoA[p]	2.15734e-05	0.475175	0.475175
ID_2583	HMR_3331	H2O[p] + trans,cis-2,15-tetracosadienoyl-CoA[p] => 3(S)-hydroxy-cis-15-tetracosaenoyl-CoA[p]	2.15734e-05	0.475175	0.475175
ID_2584	HMR_3332	3(S)-hydroxy-cis-15-tetracosaenoyl-CoA[p] + NAD+[p] => 3-oxo-cis-15-tetracosaenoyl-CoA[p] + H+[p] + NADH[p]	2.15734e-05	0.475175	0.475175
ID_2585	HMR_3333	3-oxo-cis-15-tetracosaenoyl-CoA[p] + CoA[p] => (13Z)-docosenoyl-CoA[p] + acetyl-CoA[p]	2.15734e-05	0.475175	0.475175
ID_2586	HMR_3334	(13Z)-docosenoyl-CoA[p] + O2[p] => H2O2[p] + trans,cis-2,13-docosadienoyl-CoA[p]	2.15734e-05	0.475175	0.475175
ID_2587	HMR_3335	H2O[p] + trans,cis-2,13-docosadienoyl-CoA[p] => 3(S)-hydroxy-13-cis-docosenoyl-CoA[p]	2.15734e-05	0.475175	0.475175
ID_2588	HMR_3336	3(S)-hydroxy-13-cis-docosenoyl-CoA[p] + NAD+[p] => 3-oxo-13cis-docosenoyl-CoA[p] + H+[p] + NADH[p]	2.15734e-05	0.475175	0.475175
ID_2589	HMR_3337	3-oxo-13cis-docosenoyl-CoA[p] + CoA[p] => (11Z)-eicosenoyl-CoA[p] + acetyl-CoA[p]	2.15734e-05	0.475175	0.475175
ID_2590	HMR_3338	(11Z)-eicosenoyl-CoA[p] + O2[p] => H2O2[p] + trans,cis-2,11-eicosadienoyl-CoA[p]	2.15734e-05	0.475175	0.475175
ID_2591	HMR_3339	H2O[p] + trans,cis-2,11-eicosadienoyl-CoA[p] => 3(S)-hydroxy-11-cis-eicosenoyl-CoA[p]	2.15734e-05	0.475175	0.475175
ID_2592	HMR_3340	3(S)-hydroxy-11-cis-eicosenoyl-CoA[p] + NAD+[p] => 3-oxo-11-cis-eicosenoyl-CoA[p] + H+[p] + NADH[p]	2.15734e-05	0.475175	0.475175
ID_2593	HMR_3341	3-oxo-11-cis-eicosenoyl-CoA[p] + CoA[p] => acetyl-CoA[p] + oleoyl-CoA[p]	2.15734e-05	0.475175	0.475175
ID_2594	HMR_3342	O2[p] + oleoyl-CoA[p] => H2O2[p] + trans,cis-octadeca-2,9-dienoyl-CoA[p]	2.15734e-05	0.475175	0.475175
ID_2595	HMR_3343	H2O[p] + trans,cis-octadeca-2,9-dienoyl-CoA[p] => (S)-3-hydroxyoleyleoyl-CoA[p]	2.15734e-05	0.475175	0.475175
ID_2596	HMR_3344	(S)-3-hydroxyoleyleoyl-CoA[p] + NAD+[p] => 3-oxooleoyl-CoA[p] + H+[p] + NADH[p]	2.15734e-05	0.475175	0.475175
ID_2597	HMR_3345	3-oxooleoyl-CoA[p] + CoA[p] => 7-hexadecenoyl-CoA[p] + acetyl-CoA[p]	2.15734e-05	0.475175	0.475175
ID_2598	HMR_3346	7-hexadecenoyl-CoA[p] + O2[p] => H2O2[p] + trans,cis-hexadeca-2,7-dienoyl-CoA[p]	2.15734e-05	0.475175	0.475175
ID_2599	HMR_3347	H2O[p] + trans,cis-hexadeca-2,7-dienoyl-CoA[p] => (S)-3-hydroxy-7-hexadecenoyl-CoA[p]	2.15734e-05	0.475175	0.475175
ID_2600	HMR_3348	(S)-3-hydroxy-7-hexadecenoyl-CoA[p] + NAD+[p] => 3-oxo-7-hexadecenoyl-CoA[p] + H+[p] + NADH[p]	2.15734e-05	0.475175	0.475175
ID_2601	HMR_3349	3-oxo-7-hexadecenoyl-CoA[p] + CoA[p] => 5-tetradecenoyl-CoA[p] + acetyl-CoA[p]	2.15734e-05	0.475175	0.475175
ID_2602	HMR_3350	5-tetradecenoyl-CoA[p] + O2[p] => H2O2[p] + trans,cis-myristo-2,5-dienoyl-CoA[p]	2.15734e-05	0.475175	0.475175
ID_2603	HMR_3351	H2O[p] + trans,cis-myristo-2,5-dienoyl-CoA[p] => cis-(3S)-hydroxytetradec-5-enoyl-CoA[p]	2.15734e-05	0.475175	0.475175
ID_2604	HMR_3352	NAD+[p] + cis-(3S)-hydroxytetradec-5-enoyl-CoA[p] => 3-oxomyrist-5-enoyl-CoA[p] + H+[p] + NADH[p]	2.15734e-05	0.475175	0.475175
ID_2605	HMR_3353	3-oxomyrist-5-enoyl-CoA[p] + CoA[p] => (3Z)-dodecenoyl-CoA[p] + acetyl-CoA[p]	2.15734e-05	0.475175	0.475175
ID_2606	HMR_3355	(2E)-dodecenoyl-CoA[p] <=> (3Z)-dodecenoyl-CoA[p]	2.15734e-05	-0.475175	0.475175
ID_1410	HMR_0241	(10Z)-heptadecenoic acid[c] + ATP[c] + CoA[c] <=> (10Z)-heptadecenoyl-CoA[c] + AMP[c] + PPi[c]	2.16131e-05	0.475135	0.475135
ID_6331	HMR_8721	retinoate[c] <=> retinoate[s]	2.16845e-05	0.475062	0.475062	Fat oxidation
ID_5859	HMR_6053	(R)-3-hydroxybutanoate[c] + retinoate[s] <=> (R)-3-hydroxybutanoate[s] + retinoate[c]	2.16918e-05	0.475055	0.475055	Fat oxidation
ID_1399	HMR_0188	AMP[c] + PPi[c] + lauroyl-CoA[c] <=> ATP[c] + CoA[c] + lauric acid[c]	2.18488e-05	-0.474896	0.474896
ID_1415	HMR_0263	ATP[c] + CoA[c] + oleate[c] => AMP[c] + PPi[c] + oleoyl-CoA[c]	2.19551e-05	0.474789	0.474789
ID_0188	HMR_4461	(R)-3-hydroxybutanoate[m] + NAD+[m] <=> H+[m] + NADH[m] + acetoacetate[m]	2.19573e-05	-0.474787	0.474787
ID_6601	HMR_5015	(R)-3-hydroxybutanoate[m] + H+[c] => (R)-3-hydroxybutanoate[c] + H+[m]	2.19573e-05	0.474787	0.474787
ID_7519	HMR_9134	(R)-3-hydroxybutanoate[s] <=> (R)-3-hydroxybutanoate[x]	2.19573e-05	0.474787	0.474787
ID_1405	HMR_0213	AMP[c] + PPi[c] + pentadecanoyl-CoA[c] <=> ATP[c] + CoA[c] + pentadecylic acid[c]	2.19636e-05	-0.47478	0.47478
ID_2856	HMR_1573	H2O[m] + acetoacetyl-CoA[m] + acetyl-CoA[m] => CoA[m] + HMG-CoA[m]	2.20028e-05	0.474741	0.474741
ID_3031	HMR_1577	HMG-CoA[m] => acetoacetate[m] + acetyl-CoA[m]	2.20059e-05	0.474738	0.474738
ID_0745	HMR_3885	CoA[m] + acetoacetyl-CoA[m] <=> 2 acetyl-CoA[m]	2.22786e-05	-0.474467	0.474467
ID_1448	HMR_0401	AMP[c] + PPi[c] + gamma-linolenoyl-CoA[c] <=> ATP[c] + CoA[c] + gamma-linolenate[c]	2.23595e-05	-0.474387	0.474387
ID_0187	HMR_3163	FAD[m] + butyryl-CoA[m] => FADH2[m] + crotonyl-CoA[m]	2.24098e-05	0.474337	0.474337	Fat oxidation
ID_2687	HMR_3149	FAD[m] + octanoyl-CoA[m] => (2E)-octenoyl-CoA[m] + FADH2[m]	2.24098e-05	0.474337	0.474337	Fat oxidation
ID_2688	HMR_3150	(2E)-octenoyl-CoA[m] + H2O[m] => (S)-hydroxyoctanoyl-CoA[m]	2.24098e-05	0.474337	0.474337	Fat oxidation
ID_2689	HMR_3151	(S)-hydroxyoctanoyl-CoA[m] + NAD+[m] => 3-oxooctanoyl-CoA[m] + H+[m] + NADH[m]	2.24098e-05	0.474337	0.474337	Fat oxidation
ID_2690	HMR_3153	3-oxooctanoyl-CoA[m] + CoA[m] => acetyl-CoA[m] + hexanoyl-CoA[m]	2.24098e-05	0.474337	0.474337	Fat oxidation
ID_2691	HMR_3156	FAD[m] + hexanoyl-CoA[m] => (2E)-hexenoyl-CoA[m] + FADH2[m]	2.24098e-05	0.474337	0.474337	Fat oxidation
ID_2692	HMR_3157	(2E)-hexenoyl-CoA[m] + H2O[m] => (S)-hydroxyhexanoyl-CoA[m]	2.24098e-05	0.474337	0.474337	Fat oxidation
ID_2693	HMR_3158	(S)-hydroxyhexanoyl-CoA[m] + NAD+[m] => 3-oxohexanoyl-CoA[m] + H+[m] + NADH[m]	2.24098e-05	0.474337	0.474337	Fat oxidation
ID_2694	HMR_3160	3-oxohexanoyl-CoA[m] + CoA[m] => acetyl-CoA[m] + butyryl-CoA[m]	2.24098e-05	0.474337	0.474337	Fat oxidation
ID_1443	HMR_0381	(11Z,14Z,17Z)-eicosatrienoic acid[c] + ATP[c] + CoA[c] <=> (11Z,14Z,17Z)-eicosatrienoyl-CoA[c] + AMP[c] + PPi[c]	2.2958e-05	0.473804	0.473804
ID_1455	HMR_0429	(11Z,14Z)-eicosadienoic acid[c] + ATP[c] + CoA[c] <=> (11Z,14Z)-eicosadienoyl-CoA[c] + AMP[c] + PPi[c]	2.2958e-05	0.473804	0.473804
ID_2680	HMR_3136	(2E)-dodecenoyl-CoA[m] + H2O[m] => (S)-3-hydroxydodecanoyl-CoA[m]	2.31051e-05	0.473663	0.473663
ID_2681	HMR_3137	(S)-3-hydroxydodecanoyl-CoA[m] + NAD+[m] => 3-oxododecanoyl-CoA[m] + H+[m] + NADH[m]	2.31051e-05	0.473663	0.473663
ID_2682	HMR_3139	3-oxododecanoyl-CoA[m] + CoA[m] => acetyl-CoA[m] + decanoyl-CoA[m]	2.31051e-05	0.473663	0.473663
ID_2683	HMR_3142	FAD[m] + decanoyl-CoA[m] => (2E)-decenoyl-CoA[m] + FADH2[m]	2.31051e-05	0.473663	0.473663
ID_2684	HMR_3143	(2E)-decenoyl-CoA[m] + H2O[m] => (S)-hydroxydecanoyl-CoA[m]	2.31051e-05	0.473663	0.473663
ID_2685	HMR_3144	(S)-hydroxydecanoyl-CoA[m] + NAD+[m] => 3-oxodecanoyl-CoA[m] + H+[m] + NADH[m]	2.31051e-05	0.473663	0.473663
ID_2686	HMR_3146	3-oxodecanoyl-CoA[m] + CoA[m] => acetyl-CoA[m] + octanoyl-CoA[m]	2.31051e-05	0.473663	0.473663
ID_1785	HMR_2380	H+[c] + NADPH[c] + O2[c] + dihomo-gamma-linolenoyl-CoA[c] => 2 H2O[c] + NADP+[c] + arachidonyl-CoA[c]	2.33181e-05	0.47346	0.47346
ID_2255	HMR_3032	CoA[c] + L-octanoylcarnitine[c] <=> L-carnitine[c] + octanoyl-CoA[c]	2.33995e-05	-0.473383	0.473383
ID_6505	HMR_0175	octanoyl-CoA[c] <=> octanoyl-CoA[m]	2.33995e-05	-0.473383	0.473383
ID_2221	HMR_2663	CoA[c] + L-oleoylcarnitine[c] <=> L-carnitine[c] + oleoyl-CoA[c]	2.33995e-05	0.473383	0.473383
ID_2300	HMR_2664	L-carnitine[c] + L-oleoylcarnitine[m] <=> L-carnitine[m] + L-oleoylcarnitine[c]	2.33995e-05	0.473383	0.473383
ID_2301	HMR_2665	CoA[m] + L-oleoylcarnitine[m] <=> L-carnitine[m] + oleoyl-CoA[m]	2.33995e-05	-0.473383	0.473383
ID_2577	HMR_3056	10 CoA[p] + 10 H2O[p] + 10 NAD+[p] + 10 O2[p] + tricosanoyl-CoA[p] => 10 H+[p] + 10 H2O2[p] + 10 NADH[p] + 10 acetyl-CoA[p] + propanoyl-CoA[p]	2.33995e-05	0.473383	0.473383
ID_2785	HMR_3222	(11Z)-eicosenoyl-CoA[m] + FAD[m] => FADH2[m] + trans,cis-2,11-eicosadienoyl-CoA[m]	2.33995e-05	0.473383	0.473383
ID_2786	HMR_3223	H2O[m] + trans,cis-2,11-eicosadienoyl-CoA[m] => 3(S)-hydroxy-11-cis-eicosenoyl-CoA[m]	2.33995e-05	0.473383	0.473383
ID_2787	HMR_3224	3(S)-hydroxy-11-cis-eicosenoyl-CoA[m] + NAD+[m] => 3-oxo-11-cis-eicosenoyl-CoA[m] + H+[m] + NADH[m]	2.33995e-05	0.473383	0.473383
ID_2788	HMR_3225	3-oxo-11-cis-eicosenoyl-CoA[m] + CoA[m] => acetyl-CoA[m] + oleoyl-CoA[m]	2.33995e-05	0.473383	0.473383
ID_6631	HMR_5361	propanoyl-CoA[c] <=> propanoyl-CoA[m]	2.33995e-05	0.473383	0.473383
ID_6834	HMR_3018	tricosanoyl-CoA[c] <=> tricosanoyl-CoA[p]	2.33995e-05	0.473383	0.473383
ID_6862	HMR_5362	propanoyl-CoA[c] <=> propanoyl-CoA[p]	2.33995e-05	-0.473383	0.473383
ID_1451	HMR_0413	(7Z,10Z,13Z,16Z)-docosatetraenoyl-CoA[c] + AMP[c] + PPi[c] <=> ATP[c] + CoA[c] + adrenic acid[c]	2.37771e-05	-0.473029	0.473029
ID_1431	HMR_0331	AMP[c] + PPi[c] + tetracosanoyl-CoA[c] <=> ATP[c] + CoA[c] + lignocerate[c]	2.38206e-05	-0.472988	0.472988
ID_1406	HMR_0217	AMP[c] + PPi[c] + palmitoyl-CoA[c] <=> ATP[c] + CoA[c] + palmitate[c]	2.38637e-05	-0.472948	0.472948
ID_1420	HMR_0283	AMP[c] + PPi[c] + eicosanoyl-CoA[c] <=> ATP[c] + CoA[c] + eicosanoate[c]	2.41662e-05	-0.472669	0.472669
ID_2768	HMR_3258	(7Z)-tetradecenoyl-CoA[m] + FAD[m] => FADH2[m] + trans,cis-myristo-2,7-dienoyl-CoA[m]	2.42689e-05	0.472575	0.472575
ID_2769	HMR_3260	H2O[m] + trans,cis-myristo-2,7-dienoyl-CoA[m] => cis-(3S)-hydroxytetradec-7-enoyl-CoA[m]	2.42689e-05	0.472575	0.472575
ID_2770	HMR_3262	NAD+[m] + cis-(3S)-hydroxytetradec-7-enoyl-CoA[m] => 3-oxomyrist-7-enoyl-CoA[m] + H+[m] + NADH[m]	2.42689e-05	0.472575	0.472575
ID_2771	HMR_3264	3-oxomyrist-7-enoyl-CoA[m] + CoA[m] => (5Z)-dodecenoyl-CoA[m] + acetyl-CoA[m]	2.42689e-05	0.472575	0.472575
ID_2772	HMR_3272	(2E)-dodecenoyl-CoA[m] <=> (5Z)-dodecenoyl-CoA[m]	2.42689e-05	-0.472575	0.472575
ID_2214	HMR_2636	CoA[c] + palmitoleoyl-carnitine[c] <=> L-carnitine[c] + palmitoleoyl-CoA[c]	2.42908e-05	-0.472555	0.472555
ID_2286	HMR_2638	L-carnitine[c] + palmitoleoyl-carnitine[m] <=> L-carnitine[m] + palmitoleoyl-carnitine[c]	2.42908e-05	-0.472555	0.472555
ID_2287	HMR_2640	CoA[m] + palmitoleoyl-carnitine[m] <=> L-carnitine[m] + palmitoleoyl-CoA[m]	2.42908e-05	0.472555	0.472555
ID_2764	HMR_3250	FAD[m] + palmitoleoyl-CoA[m] => FADH2[m] + trans,cis-hexadeca-2,9-dienoyl-CoA[m]	2.42908e-05	0.472555	0.472555
ID_2765	HMR_3252	H2O[m] + trans,cis-hexadeca-2,9-dienoyl-CoA[m] => (S)-3-hydroxypalmitoleoyl-CoA[m]	2.42908e-05	0.472555	0.472555
ID_2766	HMR_3254	(S)-3-hydroxypalmitoleoyl-CoA[m] + NAD+[m] => 3-oxopalmitoleoyl-CoA[m] + H+[m] + NADH[m]	2.42908e-05	0.472555	0.472555
ID_2767	HMR_3256	3-oxopalmitoleoyl-CoA[m] + CoA[m] => (7Z)-tetradecenoyl-CoA[m] + acetyl-CoA[m]	2.42908e-05	0.472555	0.472555
ID_1407	HMR_0226	AMP[c] + PPi[c] + palmitoleoyl-CoA[c] <=> ATP[c] + CoA[c] + palmitolate[c]	2.4376e-05	-0.472477	0.472477
ID_1427	HMR_0313	AMP[c] + PPi[c] + docosanoyl-CoA[c] <=> ATP[c] + CoA[c] + behenic acid[c]	2.70099e-05	-0.470194	0.470194
ID_1425	HMR_0305	(5Z,8Z,11Z)-eicosatrienoyl-CoA[c] + AMP[c] + PPi[c] <=> ATP[c] + CoA[c] + mead acid[c]	3.11568e-05	-0.466987	0.466987
ID_1433	HMR_0341	AMP[c] + PPi[c] + hexacosanoyl-CoA[c] <=> ATP[c] + CoA[c] + cerotic acid[c]	3.11568e-05	-0.466987	0.466987
ID_1376	HMR_6911	FADH2[m] + ubiquinone[m] <=> FAD[m] + ubiquinol[m]	3.2423e-05	0.466087	0.466087
ID_2220	HMR_2660	CoA[c] + octadecenoylcarnitine(7)[c] <=> L-carnitine[c] + cis-vaccenoyl-CoA[c]	3.24257e-05	0.466086	0.466086
ID_1636	HMR_2267	heneicosanoyl-CoA[c] + malonyl-CoA[c] => 3-oxotricosanoyl-CoA[c] + CO2[c] + CoA[c]	3.24257e-05	0.466086	0.466086
ID_1637	HMR_2268	3-oxotricosanoyl-CoA[c] + H+[c] + NADPH[c] => 3-hydroxytricosanoyl-CoA[c] + NADP+[c]	3.24257e-05	0.466086	0.466086
ID_1638	HMR_2269	3-hydroxytricosanoyl-CoA[c] => (2E)-tricosenoyl-CoA[c] + H2O[c]	3.24257e-05	0.466086	0.466086
ID_1639	HMR_2270	(2E)-tricosenoyl-CoA[c] + H+[c] + NADPH[c] => NADP+[c] + tricosanoyl-CoA[c]	3.24257e-05	0.466086	0.466086
ID_1651	HMR_2365	(8Z,11Z)-eicosadienoyl-CoA[c] + H+[c] + NADPH[c] + O2[c] => (5Z,8Z,11Z)-eicosatrienoyl-CoA[c] + 2 H2O[c] + NADP+[c]	3.24257e-05	0.466086	0.466086
ID_1795	HMR_2403	(9Z,12Z,15Z,18Z)-tetracosatetraenoyl-CoA[c] + H+[c] + NADPH[c] + O2[c] => (6Z,9Z,12Z,15Z,18Z)-tetracosapentaenoyl-CoA[c] + 2 H2O[c] + NADP+[c]	3.24257e-05	0.466086	0.466086
ID_1796	HMR_2408	(6Z,9Z,12Z,15Z,18Z)-tetracosapentaenoyl-CoA[p] + O2[p] => H2O2[p] + trans-2-all-cis-6,9,12,15,18-tetracosahexaenoyl-CoA[p]	3.24257e-05	0.466086	0.466086
ID_1797	HMR_2409	H2O[p] + trans-2-all-cis-6,9,12,15,18-tetracosahexaenoyl-CoA[p] => 3(S)-hydroxy-tetracosa-6,9,12,15,18-all-cis-pentaenoyl-CoA[p]	3.24257e-05	0.466086	0.466086
ID_1798	HMR_2410	3(S)-hydroxy-tetracosa-6,9,12,15,18-all-cis-pentaenoyl-CoA[p] + NAD+[p] => 3-oxo-all-cis-6,9,12,15,18-tetracosapentaenoyl-CoA[p] + H+[p] + NADH[p]	3.24257e-05	0.466086	0.466086
ID_1799	HMR_2411	3-oxo-all-cis-6,9,12,15,18-tetracosapentaenoyl-CoA[p] + CoA[p] => (4Z,7Z,10Z,13Z,16Z)-docosapentaenoyl-CoA[p] + acetyl-CoA[p]	3.24257e-05	0.466086	0.466086
ID_1800	HMR_2412	(4Z,7Z,10Z,13Z,16Z)-docosapentaenoyl-CoA[c] <=> (4Z,7Z,10Z,13Z,16Z)-docosapentaenoyl-CoA[p]	3.24257e-05	-0.466086	0.466086
ID_2206	HMR_2605	CoA[c] + tridecanoylcarnitine[c] <=> L-carnitine[c] + tridecanoyl-CoA[c]	3.24257e-05	-0.466086	0.466086
ID_2209	HMR_2614	(7Z)-tetradecenoyl-CoA[c] + L-carnitine[c] <=> CoA[c] + tetradecenoylcarnitine(7)[c]	3.24257e-05	0.466086	0.466086
ID_2210	HMR_2620	5-tetradecenoyl-CoA[c] + L-carnitine[c] <=> CoA[c] + tetradecenoylcarnitine(9)[c]	3.24257e-05	0.466086	0.466086
ID_2215	HMR_2642	CoA[c] + heptadecanoylcarnitine[c] <=> L-carnitine[c] + heptadecanoyl-CoA[c]	3.24257e-05	0.466086	0.466086
ID_2219	HMR_2657	(13Z)-octadecenoyl-CoA[c] + L-carnitine[c] <=> CoA[c] + octadecenoylcarnitine(5)[c]	3.24257e-05	0.466086	0.466086
ID_2222	HMR_2666	(9E)-octadecenoyl-CoA[c] + L-carnitine[c] <=> (9E)-octadecenoylcarnitine[c] + CoA[c]	3.24257e-05	0.466086	0.466086
ID_2223	HMR_2669	(7Z)-octadecenoyl-CoA[c] + L-carnitine[c] <=> CoA[c] + octadecenoylcarnitine(11)[c]	3.24257e-05	0.466086	0.466086
ID_2225	HMR_2675	CoA[c] + nonadecanoylcarnitine[c] <=> L-carnitine[c] + nonadecanoyl-CoA[c]	3.24257e-05	-0.466086	0.466086
ID_2227	HMR_2681	(13Z)-eicosenoyl-CoA[c] + L-carnitine[c] <=> CoA[c] + eicosenoylcarnitine(7)[c]	3.24257e-05	0.466086	0.466086
ID_2228	HMR_2684	(11Z)-eicosenoyl-CoA[c] + L-carnitine[c] <=> CoA[c] + eicosenoylcarnitine(9)[c]	3.24257e-05	0.466086	0.466086
ID_2229	HMR_2687	9-eicosenoyl-CoA[c] + L-carnitine[c] <=> CoA[c] + eicosenoylcarnitine(11)[c]	3.24257e-05	0.466086	0.466086
ID_2235	HMR_2708	(11Z)-docosenoyl-CoA[c] + L-carnitine[c] <=> CoA[c] + docosenoylcarnitine(11)[c]	3.24257e-05	0.466086	0.466086
ID_2243	HMR_2736	13,16,19-docosatrienoyl-CoA[c] + L-carnitine[c] <=> 13,16,19-docosatrienoylcarnitine[c] + CoA[c]	3.24257e-05	0.466086	0.466086
ID_2244	HMR_2739	10,13,16,19-docosatetraenoyl-CoA[c] + L-carnitine[c] <=> 10,13,16,19-docosatetraenoylcarnitine[c] + CoA[c]	3.24257e-05	0.466086	0.466086
ID_2252	HMR_2771	(13Z,16Z)-docosadienoyl-CoA[c] + L-carnitine[c] <=> (13Z,16Z)-docosadienoylcarnitine[c] + CoA[c]	3.24257e-05	0.466086	0.466086
ID_2253	HMR_2774	10,13,16-docosatrienoyl-CoA[c] + L-carnitine[c] <=> 10,13,16-docosatrienoylcarnitine[c] + CoA[c]	3.24257e-05	0.466086	0.466086
ID_2270	HMR_2606	L-carnitine[c] + tridecanoylcarnitine[m] <=> L-carnitine[m] + tridecanoylcarnitine[c]	3.24257e-05	-0.466086	0.466086
ID_2271	HMR_2607	CoA[m] + tridecanoylcarnitine[m] <=> L-carnitine[m] + tridecanoyl-CoA[m]	3.24257e-05	0.466086	0.466086
ID_2276	HMR_2616	L-carnitine[c] + tetradecenoylcarnitine(7)[m] <=> L-carnitine[m] + tetradecenoylcarnitine(7)[c]	3.24257e-05	-0.466086	0.466086
ID_2277	HMR_2618	(7Z)-tetradecenoyl-CoA[m] + L-carnitine[m] <=> CoA[m] + tetradecenoylcarnitine(7)[m]	3.24257e-05	-0.466086	0.466086
ID_2278	HMR_2621	L-carnitine[c] + tetradecenoylcarnitine(9)[m] <=> L-carnitine[m] + tetradecenoylcarnitine(9)[c]	3.24257e-05	-0.466086	0.466086
ID_2279	HMR_2622	5-tetradecenoyl-CoA[m] + L-carnitine[m] <=> CoA[m] + tetradecenoylcarnitine(9)[m]	3.24257e-05	-0.466086	0.466086
ID_2288	HMR_2644	L-carnitine[c] + heptadecanoylcarnitine[m] <=> L-carnitine[m] + heptadecanoylcarnitine[c]	3.24257e-05	0.466086	0.466086
ID_2289	HMR_2646	CoA[m] + heptadecanoylcarnitine[m] <=> L-carnitine[m] + heptadecanoyl-CoA[m]	3.24257e-05	-0.466086	0.466086
ID_2296	HMR_2658	L-carnitine[c] + octadecenoylcarnitine(5)[m] <=> L-carnitine[m] + octadecenoylcarnitine(5)[c]	3.24257e-05	-0.466086	0.466086
ID_2297	HMR_2659	(13Z)-octadecenoyl-CoA[m] + L-carnitine[m] <=> CoA[m] + octadecenoylcarnitine(5)[m]	3.24257e-05	-0.466086	0.466086
ID_2298	HMR_2661	L-carnitine[c] + octadecenoylcarnitine(7)[m] <=> L-carnitine[m] + octadecenoylcarnitine(7)[c]	3.24257e-05	0.466086	0.466086
ID_2299	HMR_2662	CoA[m] + octadecenoylcarnitine(7)[m] <=> L-carnitine[m] + cis-vaccenoyl-CoA[m]	3.24257e-05	-0.466086	0.466086
ID_2302	HMR_2667	(9E)-octadecenoylcarnitine[c] + L-carnitine[m] <=> (9E)-octadecenoylcarnitine[m] + L-carnitine[c]	3.24257e-05	0.466086	0.466086
ID_2303	HMR_2668	(9E)-octadecenoyl-CoA[m] + L-carnitine[m] <=> (9E)-octadecenoylcarnitine[m] + CoA[m]	3.24257e-05	-0.466086	0.466086
ID_2304	HMR_2670	L-carnitine[c] + octadecenoylcarnitine(11)[m] <=> L-carnitine[m] + octadecenoylcarnitine(11)[c]	3.24257e-05	-0.466086	0.466086
ID_2305	HMR_2671	(7Z)-octadecenoyl-CoA[m] + L-carnitine[m] <=> CoA[m] + octadecenoylcarnitine(11)[m]	3.24257e-05	-0.466086	0.466086
ID_2308	HMR_2676	L-carnitine[c] + nonadecanoylcarnitine[m] <=> L-carnitine[m] + nonadecanoylcarnitine[c]	3.24257e-05	-0.466086	0.466086
ID_2309	HMR_2677	CoA[m] + nonadecanoylcarnitine[m] <=> L-carnitine[m] + nonadecanoyl-CoA[m]	3.24257e-05	0.466086	0.466086
ID_2312	HMR_2682	L-carnitine[c] + eicosenoylcarnitine(7)[m] <=> L-carnitine[m] + eicosenoylcarnitine(7)[c]	3.24257e-05	-0.466086	0.466086
ID_2313	HMR_2683	(13Z)-eicosenoyl-CoA[m] + L-carnitine[m] <=> CoA[m] + eicosenoylcarnitine(7)[m]	3.24257e-05	-0.466086	0.466086
ID_2314	HMR_2685	L-carnitine[c] + eicosenoylcarnitine(9)[m] <=> L-carnitine[m] + eicosenoylcarnitine(9)[c]	3.24257e-05	-0.466086	0.466086
ID_2315	HMR_2686	(11Z)-eicosenoyl-CoA[m] + L-carnitine[m] <=> CoA[m] + eicosenoylcarnitine(9)[m]	3.24257e-05	-0.466086	0.466086
ID_2316	HMR_2688	L-carnitine[c] + eicosenoylcarnitine(11)[m] <=> L-carnitine[m] + eicosenoylcarnitine(11)[c]	3.24257e-05	-0.466086	0.466086
ID_2317	HMR_2689	9-eicosenoyl-CoA[m] + L-carnitine[m] <=> CoA[m] + eicosenoylcarnitine(11)[m]	3.24257e-05	-0.466086	0.466086
ID_2328	HMR_2709	L-carnitine[c] + docosenoylcarnitine(11)[m] <=> L-carnitine[m] + docosenoylcarnitine(11)[c]	3.24257e-05	-0.466086	0.466086
ID_2329	HMR_2710	(11Z)-docosenoyl-CoA[m] + L-carnitine[m] <=> CoA[m] + docosenoylcarnitine(11)[m]	3.24257e-05	-0.466086	0.466086
ID_2344	HMR_2737	13,16,19-docosatrienoylcarnitine[c] + L-carnitine[m] <=> 13,16,19-docosatrienoylcarnitine[m] + L-carnitine[c]	3.24257e-05	0.466086	0.466086
ID_2345	HMR_2738	13,16,19-docosatrienoyl-CoA[m] + L-carnitine[m] <=> 13,16,19-docosatrienoylcarnitine[m] + CoA[m]	3.24257e-05	-0.466086	0.466086
ID_2346	HMR_2740	10,13,16,19-docosatetraenoylcarnitine[c] + L-carnitine[m] <=> 10,13,16,19-docosatetraenoylcarnitine[m] + L-carnitine[c]	3.24257e-05	0.466086	0.466086
ID_2347	HMR_2741	10,13,16,19-docosatetraenoyl-CoA[m] + L-carnitine[m] <=> 10,13,16,19-docosatetraenoylcarnitine[m] + CoA[m]	3.24257e-05	-0.466086	0.466086
ID_2362	HMR_2772	(13Z,16Z)-docosadienoylcarnitine[c] + L-carnitine[m] <=> (13Z,16Z)-docosadienoylcarnitine[m] + L-carnitine[c]	3.24257e-05	0.466086	0.466086
ID_2363	HMR_2773	(13Z,16Z)-docosadienoyl-CoA[m] + L-carnitine[m] <=> (13Z,16Z)-docosadienoylcarnitine[m] + CoA[m]	3.24257e-05	-0.466086	0.466086
ID_2364	HMR_2775	10,13,16-docosatrienoylcarnitine[c] + L-carnitine[m] <=> 10,13,16-docosatrienoylcarnitine[m] + L-carnitine[c]	3.24257e-05	0.466086	0.466086
ID_2365	HMR_2776	10,13,16-docosatrienoyl-CoA[m] + L-carnitine[m] <=> 10,13,16-docosatrienoylcarnitine[m] + CoA[m]	3.24257e-05	-0.466086	0.466086
ID_2526	HMR_3053	12,15,18,21-tetracosatetraenoyl-CoA[p] + 11 CoA[p] + 11 H2O[p] + 11 NAD+[p] + 7 O2[p] => 11 H+[p] + 7 H2O2[p] + 11 NADH[p] + 12 acetyl-CoA[p]	3.24257e-05	0.466086	0.466086
ID_2578	HMR_3326	O2[p] + hexacosenoyl-CoA[p] => H2O2[p] + trans,cis-2,17-hexacosadienoyl-CoA[p]	3.24257e-05	0.466086	0.466086
ID_2579	HMR_3327	H2O[p] + trans,cis-2,17-hexacosadienoyl-CoA[p] => 3(S)-hydroxy-hexacosenoyl-CoA[p]	3.24257e-05	0.466086	0.466086
ID_2580	HMR_3328	3(S)-hydroxy-hexacosenoyl-CoA[p] + NAD+[p] => 3-oxo-hexacosenoyl-CoA[p] + H+[p] + NADH[p]	3.24257e-05	0.466086	0.466086
ID_2581	HMR_3329	3-oxo-hexacosenoyl-CoA[p] + CoA[p] => (15Z)-tetracosenoyl-CoA[p] + acetyl-CoA[p]	3.24257e-05	0.466086	0.466086
ID_2696	HMR_3406	(13Z)-octadecenoyl-CoA[m] + 8 CoA[m] + 7 FAD[m] + 8 H2O[m] + 8 NAD+[m] => 7 FADH2[m] + 8 H+[m] + 8 NADH[m] + 9 acetyl-CoA[m]	3.24257e-05	0.466086	0.466086
ID_2697	HMR_3407	(9E)-octadecenoyl-CoA[m] + 8 CoA[m] + 7 FAD[m] + 8 H2O[m] + 8 NAD+[m] => 7 FADH2[m] + 8 H+[m] + 8 NADH[m] + 9 acetyl-CoA[m]	3.24257e-05	0.466086	0.466086
ID_2698	HMR_3408	(7Z)-octadecenoyl-CoA[m] + 8 CoA[m] + 7 FAD[m] + 8 H2O[m] + 8 NAD+[m] => 7 FADH2[m] + 8 H+[m] + 8 NADH[m] + 9 acetyl-CoA[m]	3.24257e-05	0.466086	0.466086
ID_2700	HMR_3411	9-eicosenoyl-CoA[m] + 9 CoA[m] + 8 FAD[m] + 9 H2O[m] + 9 NAD+[m] => 8 FADH2[m] + 9 H+[m] + 9 NADH[m] + 10 acetyl-CoA[m]	3.24257e-05	0.466086	0.466086
ID_2703	HMR_3416	(11Z)-docosenoyl-CoA[m] + 10 CoA[m] + 9 FAD[m] + 10 H2O[m] + 10 NAD+[m] => 9 FADH2[m] + 10 H+[m] + 10 NADH[m] + 11 acetyl-CoA[m]	3.24257e-05	0.466086	0.466086
ID_2707	HMR_3424	(13Z,16Z)-docosadienoyl-CoA[m] + 10 CoA[m] + 8 FAD[m] + 10 H2O[m] + 10 NAD+[m] => 8 FADH2[m] + 10 H+[m] + 10 NADH[m] + 11 acetyl-CoA[m]	3.24257e-05	0.466086	0.466086
ID_2708	HMR_3425	10,13,16-docosatrienoyl-CoA[m] + 10 CoA[m] + 7 FAD[m] + 10 H2O[m] + 10 NAD+[m] => 7 FADH2[m] + 10 H+[m] + 10 NADH[m] + 11 acetyl-CoA[m]	3.24257e-05	0.466086	0.466086
ID_2716	HMR_3432	13,16,19-docosatrienoyl-CoA[m] + 10 CoA[m] + 7 FAD[m] + 10 H2O[m] + 10 NAD+[m] => 7 FADH2[m] + 10 H+[m] + 10 NADH[m] + 11 acetyl-CoA[m]	3.24257e-05	0.466086	0.466086
ID_2717	HMR_3433	10,13,16,19-docosatetraenoyl-CoA[m] + 10 CoA[m] + 6 FAD[m] + 10 H2O[m] + 10 NAD+[m] => 6 FADH2[m] + 10 H+[m] + 10 NADH[m] + 11 acetyl-CoA[m]	3.24257e-05	0.466086	0.466086
ID_2722	HMR_3174	FAD[m] + nonadecanoyl-CoA[m] => (2E)-nonadecenoyl-CoA[m] + FADH2[m]	3.24257e-05	0.466086	0.466086
ID_2723	HMR_3175	(2E)-nonadecenoyl-CoA[m] + H2O[m] => 3-hydroxynonadecanoyl-CoA[m]	3.24257e-05	0.466086	0.466086
ID_2724	HMR_3176	3-hydroxynonadecanoyl-CoA[m] + NAD+[m] => 3-oxononadecanoyl-CoA[m] + H+[m] + NADH[m]	3.24257e-05	0.466086	0.466086
ID_2725	HMR_3177	3-oxononadecanoyl-CoA[m] + CoA[m] => acetyl-CoA[m] + heptadecanoyl-CoA[m]	3.24257e-05	0.466086	0.466086
ID_2756	HMR_3240	(13Z)-eicosenoyl-CoA[m] + FAD[m] => FADH2[m] + trans,cis-2,13-eicosadienoyl-CoA[m]	3.24257e-05	0.466086	0.466086
ID_2757	HMR_3241	H2O[m] + trans,cis-2,13-eicosadienoyl-CoA[m] => 3(S)-hydroxy-13-cis-eicosenoyl-CoA[m]	3.24257e-05	0.466086	0.466086
ID_2758	HMR_3242	3(S)-hydroxy-13-cis-eicosenoyl-CoA[m] + NAD+[m] => 3-oxo-13-cis-eicosenoyl-CoA[m] + H+[m] + NADH[m]	3.24257e-05	0.466086	0.466086
ID_2759	HMR_3243	3-oxo-13-cis-eicosenoyl-CoA[m] + CoA[m] => acetyl-CoA[m] + cis-vaccenoyl-CoA[m]	3.24257e-05	0.466086	0.466086
ID_2797	HMR_3234	5-tetradecenoyl-CoA[m] + FAD[m] => FADH2[m] + trans,cis-myristo-2,5-dienoyl-CoA[m]	3.24257e-05	0.466086	0.466086
ID_2798	HMR_3235	H2O[m] + trans,cis-myristo-2,5-dienoyl-CoA[m] => cis-(3S)-hydroxytetradec-5-enoyl-CoA[m]	3.24257e-05	0.466086	0.466086
ID_2799	HMR_3236	NAD+[m] + cis-(3S)-hydroxytetradec-5-enoyl-CoA[m] => 3-oxomyrist-5-enoyl-CoA[m] + H+[m] + NADH[m]	3.24257e-05	0.466086	0.466086
ID_2800	HMR_3237	3-oxomyrist-5-enoyl-CoA[m] + CoA[m] => (3Z)-dodecenoyl-CoA[m] + acetyl-CoA[m]	3.24257e-05	0.466086	0.466086
ID_2801	HMR_3239	(2E)-dodecenoyl-CoA[m] <=> (3Z)-dodecenoyl-CoA[m]	3.24257e-05	-0.466086	0.466086
ID_6826	HMR_2407	(6Z,9Z,12Z,15Z,18Z)-tetracosapentaenoyl-CoA[c] <=> (6Z,9Z,12Z,15Z,18Z)-tetracosapentaenoyl-CoA[p]	3.24257e-05	0.466086	0.466086
ID_6837	HMR_3021	12,15,18,21-tetracosatetraenoyl-CoA[c] <=> 12,15,18,21-tetracosatetraenoyl-CoA[p]	3.24257e-05	0.466086	0.466086
ID_6839	HMR_3023	hexacosenoyl-CoA[c] => hexacosenoyl-CoA[p]	3.24257e-05	0.466086	0.466086
ID_2208	HMR_2611	(9E)-tetradecenoyl-CoA[c] + L-carnitine[c] <=> CoA[c] + tetradecenoylcarnitine(5)[c]	3.24936e-05	0.466038	0.466038
ID_2274	HMR_2612	L-carnitine[c] + tetradecenoylcarnitine(5)[m] <=> L-carnitine[m] + tetradecenoylcarnitine(5)[c]	3.24936e-05	-0.466038	0.466038
ID_2275	HMR_2613	(9E)-tetradecenoyl-CoA[m] + L-carnitine[m] <=> CoA[m] + tetradecenoylcarnitine(5)[m]	3.24936e-05	-0.466038	0.466038
ID_2695	HMR_3398	(9E)-tetradecenoyl-CoA[m] + 6 CoA[m] + 5 FAD[m] + 6 H2O[m] + 6 NAD+[m] => 5 FADH2[m] + 6 H+[m] + 6 NADH[m] + 7 acetyl-CoA[m]	3.24936e-05	0.466038	0.466038
ID_1640	HMR_2281	H+[c] + NADPH[c] + O2[c] + myristoyl-CoA[c] => (9E)-tetradecenoyl-CoA[c] + 2 H2O[c] + NADP+[c]	3.24938e-05	0.466038	0.466038
ID_1378	HMR_6914	8 H+[m] + O2[m] + 4 ferrocytochrome C[m] => 4 H+[c] + 2 H2O[m] + 4 ferricytochrome C[m]	3.25808e-05	0.465978	0.465978
ID_1380	HMR_6918	2 H+[m] + 2 ferricytochrome C[m] + ubiquinol[m] => 4 H+[c] + 2 ferrocytochrome C[m] + ubiquinone[m]	3.25808e-05	0.465978	0.465978
ID_6581	HMR_4898	O2[c] <=> O2[m]	3.27895e-05	0.465833	0.465833
ID_2224	HMR_2672	(6Z,9Z)-octadecadienoyl-CoA[c] + L-carnitine[c] <=> (6Z,9Z)-octadecadienoylcarnitine[c] + CoA[c]	3.3129e-05	0.4656	0.4656
ID_2306	HMR_2673	(6Z,9Z)-octadecadienoylcarnitine[c] + L-carnitine[m] <=> (6Z,9Z)-octadecadienoylcarnitine[m] + L-carnitine[c]	3.3129e-05	0.4656	0.4656
ID_2307	HMR_2674	(6Z,9Z)-octadecadienoyl-CoA[m] + L-carnitine[m] <=> (6Z,9Z)-octadecadienoylcarnitine[m] + CoA[m]	3.3129e-05	-0.4656	0.4656
ID_2699	HMR_3409	(6Z,9Z)-octadecadienoyl-CoA[m] + 8 CoA[m] + 6 FAD[m] + 8 H2O[m] + 8 NAD+[m] => 6 FADH2[m] + 8 H+[m] + 8 NADH[m] + 9 acetyl-CoA[m]	3.3129e-05	0.4656	0.4656
ID_1650	HMR_2359	H+[c] + NADPH[c] + O2[c] + oleoyl-CoA[c] => (6Z,9Z)-octadecadienoyl-CoA[c] + 2 H2O[c] + NADP+[c]	3.31292e-05	0.4656	0.4656
ID_1401	HMR_0196	AMP[c] + PPi[c] + myristoyl-CoA[c] <=> ATP[c] + CoA[c] + myristic acid[c]	3.33773e-05	-0.46543	0.46543
ID_2207	HMR_2608	CoA[c] + tetradecanoylcarnitine[c] <=> L-carnitine[c] + myristoyl-CoA[c]	4.153e-05	0.460437	0.460437
ID_2212	HMR_2626	CoA[c] + L-palmitoylcarnitine[c] <=> L-carnitine[c] + palmitoyl-CoA[c]	4.153e-05	-0.460437	0.460437
ID_2272	HMR_2609	L-carnitine[c] + tetradecanoylcarnitine[m] <=> L-carnitine[m] + tetradecanoylcarnitine[c]	4.153e-05	0.460437	0.460437
ID_2273	HMR_2610	CoA[m] + tetradecanoylcarnitine[m] <=> L-carnitine[m] + myristoyl-CoA[m]	4.153e-05	-0.460437	0.460437
ID_2282	HMR_2629	L-carnitine[c] + L-palmitoylcarnitine[m] <=> L-carnitine[m] + L-palmitoylcarnitine[c]	4.153e-05	-0.460437	0.460437
ID_2283	HMR_2630	CoA[m] + L-palmitoylcarnitine[m] <=> L-carnitine[m] + palmitoyl-CoA[m]	4.153e-05	0.460437	0.460437
ID_2671	HMR_3121	FAD[m] + palmitoyl-CoA[m] => (2E)-hexadecenoyl-CoA[m] + FADH2[m]	4.153e-05	0.460437	0.460437
ID_2672	HMR_3122	(2E)-hexadecenoyl-CoA[m] + H2O[m] => (S)-3-hydroxyhexadecanoyl-CoA[m]	4.153e-05	0.460437	0.460437
ID_2673	HMR_3123	(S)-3-hydroxyhexadecanoyl-CoA[m] + NAD+[m] => 3-oxopalmitoyl-CoA[m] + H+[m] + NADH[m]	4.153e-05	0.460437	0.460437
ID_2674	HMR_3125	3-oxopalmitoyl-CoA[m] + CoA[m] => acetyl-CoA[m] + myristoyl-CoA[m]	4.153e-05	0.460437	0.460437
ID_6580	HMR_4926	H+[c] + pyruvate[c] => H+[m] + pyruvate[m]	4.56595e-05	0.458247	0.458247
ID_1432	HMR_0337	(15Z)-tetracosenoyl-CoA[c] + AMP[c] + PPi[c] <=> ATP[c] + CoA[c] + nervonic acid[c]	4.57354e-05	-0.458209	0.458209
ID_1374	HMR_3977	H2O[c] + PPi[c] => 2 Pi[c]	4.58509e-05	0.45815	0.45815
ID_1447	HMR_0397	AMP[c] + PPi[c] + linoleoyl-CoA[c] <=> ATP[c] + CoA[c] + linoleate[c]	5.10957e-05	-0.455629	0.455629
ID_1412	HMR_0249	AMP[c] + PPi[c] + stearoyl-CoA[c] <=> ATP[c] + CoA[c] + stearate[c]	5.3529e-05	-0.454539	0.454539
ID_1781	HMR_2371	gamma-linolenoyl-CoA[c] + malonyl-CoA[c] => 3-oxo-dihomo-gamma-linolenoyl-CoA[c] + CO2[c] + CoA[c]	5.67316e-05	0.453174	0.453174
ID_1782	HMR_2374	3-oxo-dihomo-gamma-linolenoyl-CoA[c] + H+[c] + NADPH[c] => 3(S)-hydroxy-dihomo-gamma-linolenoyl-CoA[c] + NADP+[c]	5.67316e-05	0.453174	0.453174
ID_1783	HMR_2376	3(S)-hydroxy-dihomo-gamma-linolenoyl-CoA[c] => H2O[c] + trans-2-cis,cis,cis-8,11,14-eicosatetraenoyl-CoA[c]	5.67316e-05	0.453174	0.453174
ID_1784	HMR_2378	H+[c] + NADPH[c] + trans-2-cis,cis,cis-8,11,14-eicosatetraenoyl-CoA[c] => NADP+[c] + dihomo-gamma-linolenoyl-CoA[c]	5.67316e-05	0.453174	0.453174
ID_1647	HMR_2294	H+[c] + NADPH[c] + O2[c] + stearoyl-CoA[c] => 2 H2O[c] + NADP+[c] + oleoyl-CoA[c]	6.22405e-05	0.450984	0.450984
ID_0553	HMR_3956	CO2[m] + H2O[m] => H+[m] + HCO3-[m]	7.32581e-05	0.447096	0.447096
ID_1428	HMR_0319	(13Z)-docosenoyl-CoA[c] + AMP[c] + PPi[c] <=> ATP[c] + CoA[c] + cis-erucic acid[c]	7.64616e-05	-0.446067	0.446067
ID_1430	HMR_0327	AMP[c] + PPi[c] + tricosanoyl-CoA[c] <=> ATP[c] + CoA[c] + tricosanoic acid[c]	7.64616e-05	-0.446067	0.446067
ID_1721	HMR_2510	(6Z,9Z,12Z,15Z,18Z,21Z)-tetracosahexaenoyl-CoA[p] + O2[p] => H2O2[p] + delta2-THA-CoA[p]	7.88094e-05	0.445338	0.445338
ID_1722	HMR_2511	H2O[p] + delta2-THA-CoA[p] => 3-hydroxy-THA-CoA[p]	7.88094e-05	0.445338	0.445338
ID_1723	HMR_2512	3-hydroxy-THA-CoA[p] + NAD+[p] => 3-keto-THA-CoA[p] + H+[p] + NADH[p]	7.88094e-05	0.445338	0.445338
ID_1724	HMR_2513	3-keto-THA-CoA[p] + CoA[p] => (4Z,7Z,10Z,13Z,16Z,19Z)-docosahexaenoyl-CoA[p] + acetyl-CoA[p]	7.88094e-05	0.445338	0.445338
ID_1725	HMR_2514	(4Z,7Z,10Z,13Z,16Z,19Z)-docosahexaenoyl-CoA[c] <=> (4Z,7Z,10Z,13Z,16Z,19Z)-docosahexaenoyl-CoA[p]	7.88094e-05	-0.445338	0.445338
ID_6827	HMR_2509	(6Z,9Z,12Z,15Z,18Z,21Z)-tetracosahexaenoyl-CoA[c] <=> (6Z,9Z,12Z,15Z,18Z,21Z)-tetracosahexaenoyl-CoA[p]	7.88094e-05	0.445338	0.445338
ID_6573	HMR_4865	Pi[c] + malate[m] <=> Pi[m] + malate[c]	8.37363e-05	0.443871	0.443871
ID_0149	HMR_4143	ATP[m] + H+[m] + HCO3-[m] + pyruvate[m] => ADP[m] + OAA[m] + Pi[m]	9.91179e-05	0.439756	0.439756
ID_1545	HMR_4156	ATP[c] + H+[c] + HCO3-[c] + acetyl-CoA[c] => ADP[c] + Pi[c] + malonyl-CoA[c]	0.000106285	0.438037	0.438037
ID_2576	HMR_3106	acetyl-CoA[c] <=> acetyl-CoA[p]	0.000106285	-0.438037	0.438037
ID_4895	HMR_3955	CO2[c] + H2O[c] => H+[c] + HCO3-[c]	0.000106285	0.438037	0.438037
ID_6855	HMR_4915	CoA[c] <=> CoA[p]	0.000126489	0.433712	0.433712
ID_6677	HMR_6333	ATP[m] + dGDP[c] => ATP[c] + dGDP[m]	0.000133426	-0.432374	0.432374
ID_1439	HMR_0365	(7Z,10Z,13Z,16Z,19Z)-docosapentaenoyl-CoA[c] + AMP[c] + PPi[c] <=> ATP[c] + CoA[c] + DPA[c]	0.000140333	-0.431103	0.431103
ID_0145	HMR_4089	NADP+[c] + malate[c] => CO2[c] + H+[c] + NADPH[c] + pyruvate[c]	0.000146592	0.430001	0.430001
ID_1280	HMR_5263	209 ATP[l] + 209 H2O[l] + antitrypsin[l] => 209 ADP[l] + 209 Pi[l] + 26 alanine[l] + 7 arginine[l] + 19 asparagine[l] + 24 aspartate[l] + 3 cysteine[l] + 32 glutamate[l] + 18 glutamine[l] + 24 glycine[l] + 13 histidine[l] + 20 isoleucine[l] + 51 leucine[l] + 34 lysine[l] + 10 methionine[l] + 27 phenylalanine[l] + 19 proline[l] + 25 serine[l] + 30 threonine[l] + 3 tryptophan[l] + 6 tyrosine[l] + 2…	0.000148306	0.429706	0.429706
ID_7013	HMR_5201	antitrypsin[s] => antitrypsin[l]	0.000148306	0.429706	0.429706
ID_5210	HMR_5202	antitrypsin[c] <=> antitrypsin[s]	0.000154821	0.428615	0.428615
ID_1244	HMR_5153	1254 ATP[c] + 1672 H2O[c] + 26 L-alanyl-tRNA(ala)[c] + 7 L-arginyl-tRNA(arg)[c] + 19 L-asparaginyl-tRNA(asn)[c] + 24 L-aspartyl-tRNA(asp)[c] + 3 L-cysteinyl-tRNA(cys)[c] + 18 L-glutaminyl-tRNA(gln)[c] + 32 L-glutamyl-tRNA(glu)[c] + 13 L-histidyl-tRNA(his)[c] + 20 L-isoleucyl-tRNA(ile)[c] + 51 L-leucyl-tRNA(leu)[c] + 34 L-lysyl-tRNA(lys)[c] + 10 L-methionyl-tRNA(met)[c] + 27 L-phenylalanyl-tRNA(ph…	0.000173042	0.425774	0.425774
ID_3463	HMR_0591	1-acylglycerol-3P-LD-PS pool[c] + acyl-CoA-LD-PS pool[c] => CoA[c] + phosphatidate-LD-PS pool[c]	0.000187574	0.4237	0.4237
ID_4916	HMR_0550	0.0005 (10Z)-heptadecenoyl-CoA[c] + 0.0005 (11Z)-docosenoyl-CoA[c] + 0.0005 (11Z)-eicosenoyl-CoA[c] + 0.0005 (11Z,14Z)-eicosadienoyl-CoA[c] + 0.0005 (11Z,14Z,17Z)-eicosatrienoyl-CoA[c] + 0.0005 (13Z)-docosenoyl-CoA[c] + 0.0005 (13Z)-eicosenoyl-CoA[c] + 0.0005 (13Z)-octadecenoyl-CoA[c] + 0.0005 (13Z,16Z)-docosadienoyl-CoA[c] + 0.0005 (15Z)-tetracosenoyl-CoA[c] + 0.0055 (4Z,7Z,10Z,13Z,16Z)-docosape…	0.000187574	0.4237	0.4237
ID_4923	HMR_0558	0.0005 1-acylglycerol-3P-10,13,16,19-doco[c] + 0.0005 1-acylglycerol-3P-10,13,16-docosa[c] + 0.0005 1-acylglycerol-3P-10-heptade[c] + 0.0005 1-acylglycerol-3P-11,14,17-eico[c] + 0.0005 1-acylglycerol-3P-11,14-eicosa[c] + 0.0005 1-acylglycerol-3P-11-docose[c] + 0.0005 1-acylglycerol-3P-11-eico[c] + 0.0005 1-acylglycerol-3P-12,15,18,21-tetra[c] + 0.0005 1-acylglycerol-3P-13,16,19-doco[c] + 0.0005 1…	0.000187574	0.4237	0.4237
ID_1379	HMR_6916	ADP[m] + 4 H+[c] + Pi[m] => ATP[m] + 4 H+[m] + H2O[m]	0.000213095	0.42039	0.42039
ID_0216	HMR_4002	2 ADP[c] <=> AMP[c] + ATP[c]	0.000220958	-0.419444	0.419444
ID_2950	HMR_1953	H2O[c] + pregnenolone sulfate[c] => pregnenolone[c] + sulfate[c]	0.000222918	0.419213	0.419213
ID_7239	HMR_8834	Pi[g] => Pi[c]	0.000225037	-0.418965	0.418965
ID_6879	HMR_7782	ADP[c] <=> ADP[p]	0.000230205	0.41837	0.41837
ID_0794	HMR_6419	2-oxo-3-methylvalerate[m] + lipoamide[m] => CO2[m] + S-(2-methylbutanoyl)-dihydrolipoamide[m]	0.000254717	0.415703	0.415703
ID_0795	HMR_6420	CoA[m] + S-(2-methylbutanoyl)-dihydrolipoamide[m] => 2-methylbutyryl-CoA[m] + dihydrolipoamide[m]	0.000254717	0.415703	0.415703
ID_1076	HMR_6416	3-methyl-2-oxobutyrate[m] + lipoamide[m] => CO2[m] + S-(2-methylpropanoyl)-dihydrolipoamide[m]	0.000254865	-0.415688	0.415688
ID_6880	HMR_7783	AMP[c] <=> AMP[p]	0.000261927	-0.414964	0.414964
ID_0467	HMR_8454	dADP[c] + dCDP[c] <=> dATP[c] + dCMP[c]	0.000267137	-0.414441	0.414441
ID_6673	HMR_6328	ADP[c] + ATP[m] <=> ADP[m] + ATP[c]	0.000273478	0.413817	0.413817
ID_1400	HMR_0192	AMP[c] + PPi[c] + tridecanoyl-CoA[c] <=> ATP[c] + CoA[c] + tridecylic acid[c]	0.000298084	-0.411516	0.411516
ID_1402	HMR_0200	(9E)-tetradecenoic acid[c] + ATP[c] + CoA[c] <=> (9E)-tetradecenoyl-CoA[c] + AMP[c] + PPi[c]	0.000298084	0.411516	0.411516
ID_1403	HMR_0204	(7Z)-tetradecenoic acid[c] + ATP[c] + CoA[c] <=> (7Z)-tetradecenoyl-CoA[c] + AMP[c] + PPi[c]	0.000298084	0.411516	0.411516
ID_1404	HMR_0209	5-tetradecenoyl-CoA[c] + AMP[c] + PPi[c] <=> ATP[c] + CoA[c] + physeteric acid[c]	0.000298084	-0.411516	0.411516
ID_1408	HMR_0233	7-hexadecenoyl-CoA[c] + AMP[c] + PPi[c] <=> 7-palmitoleic acid[c] + ATP[c] + CoA[c]	0.000298084	-0.411516	0.411516
ID_1411	HMR_0245	9-heptadecenoyl-CoA[c] + AMP[c] + PPi[c] <=> 9-heptadecylenic acid[c] + ATP[c] + CoA[c]	0.000298084	-0.411516	0.411516
ID_1413	HMR_0255	(13Z)-octadecenoic acid[c] + ATP[c] + CoA[c] <=> (13Z)-octadecenoyl-CoA[c] + AMP[c] + PPi[c]	0.000298084	0.411516	0.411516
ID_1416	HMR_0267	(9E)-octadecenoyl-CoA[c] + AMP[c] + PPi[c] <=> ATP[c] + CoA[c] + elaidate[c]	0.000298084	-0.411516	0.411516
ID_1417	HMR_0271	(7Z)-octadecenoyl-CoA[c] + AMP[c] + PPi[c] <=> (7Z)-octadecenoic acid[c] + ATP[c] + CoA[c]	0.000298084	-0.411516	0.411516
ID_1418	HMR_0275	(6Z,9Z)-octadecadienoic acid[c] + ATP[c] + CoA[c] <=> (6Z,9Z)-octadecadienoyl-CoA[c] + AMP[c] + PPi[c]	0.000298084	0.411516	0.411516
ID_1419	HMR_0279	AMP[c] + PPi[c] + nonadecanoyl-CoA[c] <=> ATP[c] + CoA[c] + nonadecylic acid[c]	0.000298084	-0.411516	0.411516
ID_1421	HMR_0289	(13Z)-eicosenoic acid[c] + ATP[c] + CoA[c] <=> (13Z)-eicosenoyl-CoA[c] + AMP[c] + PPi[c]	0.000298084	0.411516	0.411516
ID_1422	HMR_0293	(11Z)-eicosenoyl-CoA[c] + AMP[c] + PPi[c] <=> ATP[c] + CoA[c] + cis-gondoic acid[c]	0.000298084	-0.411516	0.411516
ID_1423	HMR_0297	9-eicosenoic acid[c] + ATP[c] + CoA[c] <=> 9-eicosenoyl-CoA[c] + AMP[c] + PPi[c]	0.000298084	0.411516	0.411516
ID_1424	HMR_0301	(8Z,11Z)-eicosadienoyl-CoA[c] + AMP[c] + PPi[c] <=> 8,11-eicosadienoic acid[c] + ATP[c] + CoA[c]	0.000298084	-0.411516	0.411516
ID_1426	HMR_0309	AMP[c] + PPi[c] + heneicosanoyl-CoA[c] <=> ATP[c] + CoA[c] + henicosanoic acid[c]	0.000298084	-0.411516	0.411516
ID_1429	HMR_0323	(11Z)-docosenoyl-CoA[c] + AMP[c] + PPi[c] <=> ATP[c] + CoA[c] + cis-cetoleic acid[c]	0.000298084	-0.411516	0.411516
ID_1434	HMR_0345	AMP[c] + PPi[c] + hexacosenoyl-CoA[c] <=> ATP[c] + CoA[c] + ximenic acid[c]	0.000298084	-0.411516	0.411516
ID_1440	HMR_0369	(9Z,12Z,15Z,18Z,21Z)-TPA[c] + ATP[c] + CoA[c] <=> (9Z,12Z,15Z,18Z,21Z)-tetracosapentaenoyl-CoA[c] + AMP[c] + PPi[c]	0.000298084	0.411516	0.411516
ID_1441	HMR_0373	(6Z,9Z,12Z,15Z,18Z,21Z)-THA[c] + ATP[c] + CoA[c] <=> (6Z,9Z,12Z,15Z,18Z,21Z)-tetracosahexaenoyl-CoA[c] + AMP[c] + PPi[c]	0.000298084	0.411516	0.411516
ID_1444	HMR_0385	13,16,19-docosatrienoic acid[c] + ATP[c] + CoA[c] <=> 13,16,19-docosatrienoyl-CoA[c] + AMP[c] + PPi[c]	0.000298084	0.411516	0.411516
ID_1445	HMR_0389	10,13,16,19-docosatetraenoic acid[c] + ATP[c] + CoA[c] <=> 10,13,16,19-docosatetraenoyl-CoA[c] + AMP[c] + PPi[c]	0.000298084	0.411516	0.411516
ID_1446	HMR_0393	12,15,18,21-tetracosatetraenoic acid[c] + ATP[c] + CoA[c] <=> 12,15,18,21-tetracosatetraenoyl-CoA[c] + AMP[c] + PPi[c]	0.000298084	0.411516	0.411516
ID_1452	HMR_0417	(9Z,12Z,15Z,18Z)-TTA[c] + ATP[c] + CoA[c] <=> (9Z,12Z,15Z,18Z)-tetracosatetraenoyl-CoA[c] + AMP[c] + PPi[c]	0.000298084	0.411516	0.411516
ID_1453	HMR_0421	(6Z,9Z,12Z,15Z,18Z)-TPA[c] + ATP[c] + CoA[c] <=> (6Z,9Z,12Z,15Z,18Z)-tetracosapentaenoyl-CoA[c] + AMP[c] + PPi[c]	0.000298084	0.411516	0.411516
ID_1456	HMR_0433	(13Z,16Z)-docosadienoic acid[c] + ATP[c] + CoA[c] <=> (13Z,16Z)-docosadienoyl-CoA[c] + AMP[c] + PPi[c]	0.000298084	0.411516	0.411516
ID_1457	HMR_0437	10,13,16-docosatrienoyl-CoA[c] + AMP[c] + PPi[c] <=> 10,13,16-docosatriynoic acid[c] + ATP[c] + CoA[c]	0.000298084	-0.411516	0.411516
ID_2617	HMR_3480	AMP[c] + PPi[c] + phytanoyl-CoA[c] <=> ATP[c] + CoA[c] + phytanic acid[c]	0.00029956	0.411383	0.411383
ID_0298	HMR_6606	ascorbate[c] + urate radical[c] <=> monodehydroascorbate[c] + urate[c]	0.000320362	-0.409578	0.409578
ID_4521	HMR_6393	H2O[c] + dehydroascorbic acid[c] <=> hydroxide[c] + monodehydroascorbate[c]	0.000320362	0.409578	0.409578
ID_6611	HMR_5118	H+[c] + valine[c] => H+[m] + valine[m]	0.000346764	-0.407434	0.407434
ID_3451	HMR_0481	DHAP[p] + H+[p] + NADH[p] => NAD+[p] + sn-glycerol-3-phosphate[p]	0.000363355	0.406163	0.406163
ID_6847	HMR_4393	DHAP[c] <=> DHAP[p]	0.000363355	0.406163	0.406163
ID_6863	HMR_5414	sn-glycerol-3-phosphate[c] <=> sn-glycerol-3-phosphate[p]	0.000363355	-0.406163	0.406163
ID_1383	HMR_3984	2 H2O2[p] => 2 H2O[p] + O2[p]	0.000417669	0.402342	0.402342
ID_6853	HMR_4900	O2[c] <=> O2[p]	0.000417669	0.402342	0.402342
ID_6605	HMR_5043	H+[c] + Pi[c] <=> H+[m] + Pi[m]	0.000422595	0.402019	0.402019
ID_3469	HMR_0599	H2O[c] + phosphatidate-LD-PS pool[c] => 1,2-diacylglycerol-LD-PS pool[c] + Pi[c]	0.000463157	0.399478	0.399478
ID_3477	HMR_0615	1,2-diacylglycerol-LD-PS pool[c] + CDP-ethanolamine[c] => CMP[c] + PE-PS-LD pool[c]	0.000463157	0.399478	0.399478
ID_3478	HMR_0616	CO2[c] + PE-PS-LD pool[c] => PS-LD pool[c]	0.000463157	0.399478	0.399478
ID_3499	HMR_0648	ATP[c] + ethanolamine[c] => ADP[c] + ethanolamine-phosphate[c]	0.000463157	0.399478	0.399478
ID_3501	HMR_0651	CTP[c] + ethanolamine-phosphate[c] => CDP-ethanolamine[c] + PPi[c]	0.000463157	0.399478	0.399478
ID_1720	HMR_2505	(9Z,12Z,15Z,18Z,21Z)-tetracosapentaenoyl-CoA[c] + H+[c] + NADH[c] + O2[c] => (6Z,9Z,12Z,15Z,18Z,21Z)-tetracosahexaenoyl-CoA[c] + 2 H2O[c] + NAD+[c]	0.000500699	0.397301	0.397301
ID_1264	HMR_5173	1404 ATP[c] + 1872 H2O[c] + 31 L-alanyl-tRNA(ala)[c] + 19 L-arginyl-tRNA(arg)[c] + 19 L-asparaginyl-tRNA(asn)[c] + 27 L-aspartyl-tRNA(asp)[c] + 19 L-cysteinyl-tRNA(cys)[c] + 16 L-glutaminyl-tRNA(gln)[c] + 34 L-glutamyl-tRNA(glu)[c] + 13 L-histidyl-tRNA(his)[c] + 29 L-isoleucyl-tRNA(ile)[c] + 47 L-leucyl-tRNA(leu)[c] + 33 L-lysyl-tRNA(lys)[c] + 15 L-methionyl-tRNA(met)[c] + 22 L-phenylalanyl-tRNA(…	0.000502284	-0.397212	0.397212
ID_1306	HMR_5289	234 ATP[l] + 234 H2O[l] + PPARA[l] => 234 ADP[l] + 234 Pi[l] + 31 alanine[l] + 19 arginine[l] + 19 asparagine[l] + 27 aspartate[l] + 19 cysteine[l] + 34 glutamate[l] + 16 glutamine[l] + 28 glycine[l] + 13 histidine[l] + 29 isoleucine[l] + 47 leucine[l] + 33 lysine[l] + 15 methionine[l] + 22 phenylalanine[l] + 20 proline[l] + 37 serine[l] + 18 threonine[l] + 14 tyrosine[l] + 27 valine[l]	0.000502284	-0.397212	0.397212
ID_7023	HMR_9864	PPARA[c] => PPARA[l]	0.000502284	-0.397212	0.397212
ID_6854	HMR_4908	ADP[c] + ATP[p] <=> ADP[p] + ATP[c]	0.000529253	-0.395743	0.395743
ID_0964	HMR_8539	O2[c] + phenylalanine[c] + tetrahydrobiopterin[c] => 4alpha-hydroxytetrahydrobiopterin[c] + tyrosine[c]	0.000628568	0.390862	0.390862
ID_3415	HMR_0526	(7Z,10Z,13Z,16Z,19Z)-docosapentaenoyl-CoA[c] + sn-glycerol-3-phosphate[c] => 1-acylglycerol-3P-7,10,13,16,19-docosa[c] + CoA[c]	0.00100263	0.377221	0.377221
ID_6599	HMR_4998	dGMP[m] => dGMP[c]	0.00123972	-0.370821	0.370821
ID_1381	HMR_6921	5 H+[m] + NADH[m] + ubiquinone[m] => 4 H+[c] + NAD+[m] + ubiquinol[m]	0.00136624	-0.367847	0.367847
ID_1442	HMR_0377	(4Z,7Z,10Z,13Z,16Z,19Z)-docosahexaenoyl-CoA[c] + AMP[c] + PPi[c] <=> ATP[c] + CoA[c] + DHA[c]	0.00148537	-0.365265	0.365265
ID_1323	HMR_8664	(3S)-citramalyl-CoA[m] <=> H2O[m] + itaconyl-CoA[m]	0.0015336	0.364273	0.364273
ID_6612	HMR_5109	H+[c] + leucine[c] => H+[m] + leucine[m]	0.00167095	-0.361594	0.361594
ID_3427	HMR_0538	(7Z,10Z,13Z,16Z)-docosatetraenoyl-CoA[c] + sn-glycerol-3-phosphate[c] => 1-acylglycerol-3P-7,10,13,16-docosa[c] + CoA[c]	0.00173228	0.360462	0.360462
ID_1438	HMR_0361	(5Z,8Z,11Z,14Z,17Z)-eicosapentaenoyl-CoA[c] + AMP[c] + PPi[c] <=> ATP[c] + CoA[c] + EPA[c]	0.00184952	-0.358394	0.358394
ID_3418	HMR_0529	(4Z,7Z,10Z,13Z,16Z,19Z)-docosahexaenoyl-CoA[c] + sn-glycerol-3-phosphate[c] => 1-acylglycerol-3P-4,7,10,13,16,19-doco[c] + CoA[c]	0.00191881	0.357226	0.357226
ID_3388	HMR_0499	sn-glycerol-3-phosphate[c] + stearoyl-CoA[c] => 1-acylglycerol-3P-stea[c] + CoA[c]	0.00203061	0.35542	0.35542
ID_0014	HMR_4365	3-phospho-D-glycerate[c] <=> 2-phospho-D-glycerate[c]	0.00237154	0.350415	0.350415
ID_0015	HMR_4363	2-phospho-D-glycerate[c] <=> H2O[c] + PEP[c]	0.00237154	0.350415	0.350415
ID_2511	HMR_0605	1,2-diacylglycerol-LD-TAG pool[c] + acyl-CoA-LD-TG3 pool[c] => CoA[c] + TAG-LD pool[c]	0.00280071	0.344962	0.344962
ID_4913	HMR_0547	0.0001 (10Z)-heptadecenoyl-CoA[c] + 0.0001 (11Z)-docosenoyl-CoA[c] + 0.0001 (11Z)-eicosenoyl-CoA[c] + 0.0001 (11Z,14Z)-eicosadienoyl-CoA[c] + 0.0001 (11Z,14Z,17Z)-eicosatrienoyl-CoA[c] + 0.0001 (13Z)-docosenoyl-CoA[c] + 0.0001 (13Z)-eicosenoyl-CoA[c] + 0.0001 (13Z)-octadecenoyl-CoA[c] + 0.0001 (13Z,16Z)-docosadienoyl-CoA[c] + 0.0001 (15Z)-tetracosenoyl-CoA[c] + 0.0011 (4Z,7Z,10Z,13Z,16Z)-docosape…	0.00280071	0.344962	0.344962
ID_3434	HMR_0588	1-acylglycerol-3P-LD-TG1 pool[c] + acyl-CoA-LD-TG2 pool[c] => CoA[c] + phosphatidate-LD-TAG pool[c]	0.00285173	0.344364	0.344364
ID_3435	HMR_0596	H2O[c] + phosphatidate-LD-TAG pool[c] => 1,2-diacylglycerol-LD-TAG pool[c] + Pi[c]	0.00285173	0.344364	0.344364
ID_4912	HMR_0546	0.0001 (10Z)-heptadecenoyl-CoA[c] + 0.0001 (11Z)-docosenoyl-CoA[c] + 0.0001 (11Z)-eicosenoyl-CoA[c] + 0.0001 (11Z,14Z)-eicosadienoyl-CoA[c] + 0.0001 (11Z,14Z,17Z)-eicosatrienoyl-CoA[c] + 0.0001 (13Z)-docosenoyl-CoA[c] + 0.0001 (13Z)-eicosenoyl-CoA[c] + 0.0001 (13Z)-octadecenoyl-CoA[c] + 0.0001 (13Z,16Z)-docosadienoyl-CoA[c] + 0.0001 (15Z)-tetracosenoyl-CoA[c] + 0.0016 (4Z,7Z,10Z,13Z,16Z)-docosape…	0.00285173	0.344364	0.344364
ID_4920	HMR_0555	0.0001 1-acylglycerol-3P-10,13,16,19-doco[c] + 0.0001 1-acylglycerol-3P-10,13,16-docosa[c] + 0.0001 1-acylglycerol-3P-10-heptade[c] + 0.0001 1-acylglycerol-3P-11,14,17-eico[c] + 0.0001 1-acylglycerol-3P-11,14-eicosa[c] + 0.0001 1-acylglycerol-3P-11-docose[c] + 0.0001 1-acylglycerol-3P-11-eico[c] + 0.0001 1-acylglycerol-3P-12,15,18,21-tetra[c] + 0.0001 1-acylglycerol-3P-13,16,19-doco[c] + 0.0001 1…	0.00285173	0.344364	0.344364
ID_0023	HMR_4362	ATP[c] + H2O[c] + pyruvate[c] => AMP[c] + PEP[c] + Pi[c]	0.00297037	-0.34301	0.34301
ID_2565	HMR_3094	O2[p] + octanoyl-CoA[p] => (2E)-octenoyl-CoA[p] + H2O2[p]	0.00309811	0.341605	0.341605
ID_2566	HMR_3095	(2E)-octenoyl-CoA[p] + H2O[p] => (S)-hydroxyoctanoyl-CoA[p]	0.00309811	0.341605	0.341605
ID_2567	HMR_3096	(S)-hydroxyoctanoyl-CoA[p] + NAD+[p] => 3-oxooctanoyl-CoA[p] + H+[p] + NADH[p]	0.00309811	0.341605	0.341605
ID_2568	HMR_3097	3-oxooctanoyl-CoA[p] + CoA[p] => acetyl-CoA[p] + hexanoyl-CoA[p]	0.00309811	0.341605	0.341605
ID_2569	HMR_3098	O2[p] + hexanoyl-CoA[p] => (2E)-hexenoyl-CoA[p] + H2O2[p]	0.00309811	0.341605	0.341605
ID_2570	HMR_3099	(2E)-hexenoyl-CoA[p] + H2O[p] => (S)-hydroxyhexanoyl-CoA[p]	0.00309811	0.341605	0.341605
ID_2571	HMR_3100	(S)-hydroxyhexanoyl-CoA[p] + NAD+[p] => 3-oxohexanoyl-CoA[p] + H+[p] + NADH[p]	0.00309811	0.341605	0.341605
ID_2572	HMR_3101	3-oxohexanoyl-CoA[p] + CoA[p] => acetyl-CoA[p] + butyryl-CoA[p]	0.00309811	0.341605	0.341605
ID_2573	HMR_3102	O2[p] + butyryl-CoA[p] => H2O2[p] + crotonyl-CoA[p]	0.00309811	0.341605	0.341605
ID_2574	HMR_3103	H2O[p] + crotonyl-CoA[p] => (S)-3-hydroxybutyryl-CoA[p]	0.00309811	0.341605	0.341605
ID_2575	HMR_3104	(S)-3-hydroxybutyryl-CoA[p] + NAD+[p] => H+[p] + NADH[p] + acetoacetyl-CoA[p]	0.00309811	0.341605	0.341605
ID_3032	HMR_3105	CoA[p] + acetoacetyl-CoA[p] <=> 2 acetyl-CoA[p]	0.00309811	0.341605	0.341605
ID_3426	HMR_0537	arachidonyl-CoA[c] + sn-glycerol-3-phosphate[c] => 1-acylglycerol-3P-arach[c] + CoA[c]	0.00311403	0.341434	0.341434
ID_6991	HMR_5048	arginine[l] => arginine[c]	0.00316339	0.340907	0.340907
ID_1289	HMR_5272	1337 ATP[l] + 1337 H2O[l] + fibrinogen[l] => 1337 ADP[l] + 1337 Pi[l] + 134 alanine[l] + 134 arginine[l] + 138 asparagine[l] + 176 aspartate[l] + 48 cysteine[l] + 186 glutamate[l] + 110 glutamine[l] + 262 glycine[l] + 62 histidine[l] + 104 isoleucine[l] + 166 leucine[l] + 154 lysine[l] + 48 methionine[l] + 98 phenylalanine[l] + 114 proline[l] + 278 serine[l] + 182 threonine[l] + 60 tryptophan[l] …	0.00337936	-0.338686	0.338686
ID_7015	HMR_5212	fibrinogen[s] => fibrinogen[l]	0.00337936	-0.338686	0.338686
ID_3414	HMR_0525	(5Z,8Z,11Z,14Z,17Z)-eicosapentaenoyl-CoA[c] + sn-glycerol-3-phosphate[c] => 1-acylglycerol-3P-5,8,11,14,17-eico[c] + CoA[c]	0.00366391	0.335945	0.335945
ID_1336	HMR_4139	H+[c] + NADH[c] + OAA[c] <=> NAD+[c] + malate[c]	0.00376078	0.335055	0.335055
ID_5212	HMR_5213	fibrinogen[c] <=> fibrinogen[s]	0.00384317	-0.334314	0.334314
ID_1449	HMR_0405	AMP[c] + PPi[c] + dihomo-gamma-linolenoyl-CoA[c] <=> ATP[c] + CoA[c] + dihomo-gamma-linolenate[c]	0.00394527	-0.333415	0.333415
ID_0150	HMR_8497	H+[c] + NADPH[c] + methylglyoxal[c] => NADP+[c] + hydroxyacetone[c]	0.00396537	-0.333241	0.333241
ID_0152	HMR_8499	H+[c] + NADPH[c] + O2[c] + hydroxyacetone[c] => 2 H2O[c] + NADP+[c] + methylglyoxal[c]	0.00396537	-0.333241	0.333241
ID_6546	HMR_3949	OAA[c] + malate[m] <=> OAA[m] + malate[c]	0.00436099	-0.329956	0.329956
ID_0009	HMR_4373	GAP[c] + NAD+[c] + Pi[c] <=> 1,3-bisphospho-D-glycerate[c] + H+[c] + NADH[c]	0.00465398	0.32769	0.32769
ID_0010	HMR_4368	1,3-bisphospho-D-glycerate[c] + ADP[c] <=> 3-phospho-D-glycerate[c] + ATP[c]	0.00465398	0.32769	0.32769
ID_0026	HMR_4137	CoA[m] + NAD+[m] + pyruvate[m] => CO2[m] + H+[m] + NADH[m] + acetyl-CoA[m]	0.00577434	0.320051	0.320051
ID_1644	HMR_2287	H+[c] + NADPH[c] + O2[c] + palmitoyl-CoA[c] => 7-hexadecenoyl-CoA[c] + 2 H2O[c] + NADP+[c]	0.00625856	0.317149	0.317149
ID_3384	HMR_0495	7-hexadecenoyl-CoA[c] + sn-glycerol-3-phosphate[c] => 1-acylglycerol-3P-7-hexade[c] + CoA[c]	0.00637968	0.316455	0.316455
ID_1646	HMR_2293	H+[c] + NADPH[c] + O2[c] + stearoyl-CoA[c] => 2 H2O[c] + NADP+[c] + cis-vaccenoyl-CoA[c]	0.00647011	0.315943	0.315943
ID_3377	HMR_0488	myristoyl-CoA[c] + sn-glycerol-3-phosphate[c] => 1-acylglycerol-3P-myrist[c] + CoA[c]	0.00650542	0.315745	0.315745
ID_1436	HMR_0353	(6Z,9Z,12Z,15Z)-octadecatetraenoyl-CoA[c] + AMP[c] + PPi[c] <=> ATP[c] + CoA[c] + stearidonic acid[c]	0.00730346	-0.311507	0.311507
ID_1010	HMR_4118	GSSG[c] + H+[c] + NADPH[c] => 2 GSH[c] + NADP+[c]	0.0075872	0.310098	0.310098
ID_1868	HMR_0958	O2[c] + arachidonate[c] => 5(S)-HPETE[c]	0.0075872	0.310098	0.310098
ID_1870	HMR_0960	5(S)-HPETE[c] + 2 GSH[c] => 5(S)-HETE[c] + GSSG[c] + H2O[c]	0.0075872	0.310098	0.310098
ID_1877	HMR_0973	5(S)-HETE[c] + NAD+[c] => 5-oxo-ETE[c] + H+[c] + NADH[c]	0.0075872	0.310098	0.310098
ID_1878	HMR_0976	5-oxo-ETE[c] + 2 H+[c] + O2[c] => 5-oxo-12-HETE[c] + H2O[c]	0.0075872	0.310098	0.310098
ID_1879	HMR_0979	5-oxo-12-HETE[c] <=> 5-oxo-6-trans-LTB4[c]	0.0075872	0.310098	0.310098
ID_2010	HMR_1150	5-oxo-6-trans-LTB4[m] + H+[m] + NADPH[m] => 6,7-dihydro-5-oxo-LTB4[m] + NADP+[m]	0.0075872	0.310098	0.310098
ID_2018	HMR_1158	5-oxo-12(R)-hydroxy-eicosa-(8E,10E,14Z)-trienoyl-CoA[m] + AMP[m] + PPi[m] <=> 6,7-dihydro-5-oxo-LTB4[m] + ATP[m] + CoA[m]	0.0075872	-0.310098	0.310098
ID_2021	HMR_1161	5-oxo-12(R)-hydroxy-eicosa-(8E,10E,14Z)-trienoyl-CoA[m] + O2[m] => 5-oxo-12(R)-hydroxy-eicosa-(2E,8E,10E,14Z)-tetraenoyl-CoA[m] + H2O2[m]	0.0075872	0.310098	0.310098
ID_2023	HMR_1163	5-oxo-12(R)-hydroxy-eicosa-(2E,8E,10E,14Z)-tetraenoyl-CoA[m] + H2O[m] => 3(S),12(R)-dihydroxy-5-oxo-eicosa-(8E,10E,14Z)-trienoyl-CoA[m]	0.0075872	0.310098	0.310098
ID_2025	HMR_1165	3(S),12(R)-dihydroxy-5-oxo-eicosa-(8E,10E,14Z)-trienoyl-CoA[m] + NAD+[m] => 3,5-dioxo-12(R)-hydroxy-eicosa-(8E,10E,14Z)-trienoyl-CoA[m] + H+[m] + NADH[m]	0.0075872	0.310098	0.310098
ID_2027	HMR_1167	3,5-dioxo-12(R)-hydroxy-eicosa-(8E,10E,14Z)-trienoyl-CoA[m] + CoA[m] => 3-oxo-10(R)-hydroxy-octadeca-(6E,8E,12Z)-trienoyl-CoA[m] + acetyl-CoA[m]	0.0075872	0.310098	0.310098
ID_2029	HMR_1170	3-oxo-10(R)-hydroxy-octadeca-(6E,8E,12Z)-trienoyl-CoA[m] + H2O[m] => 3-oxo-10(R)-hydroxy-octadeca-(6E,8E,12Z)-trienoate[m] + CoA[m]	0.0075872	0.310098	0.310098
ID_2821	HMR_1174	3-oxo-10(R)-hydroxy-octadeca-(6E,8E,12Z)-trienoate[m] + CoA[m] => 8(R)-hydroxy-hexadeca-(4E,6E,10Z)-trienoate[m] + acetyl-CoA[m]	0.0075872	0.310098	0.310098
ID_2822	HMR_1175	8(R)-hydroxy-hexadeca-(4E,6E,10Z)-trienoate[m] + O2[m] => 8(R)-hydroxy-hexadeca-(2E,4E,6E,10Z)-tetraenoate[m] + H2O2[m]	0.0075872	0.310098	0.310098
ID_2823	HMR_1176	8(R)-hydroxy-hexadeca-(2E,4E,6E,10Z)-tetraenoate[m] + H+[m] + NADPH[m] => 8(R)-hydroxy-hexadeca-(2E,6E,10Z)-trienoate[m] + NADP+[m]	0.0075872	0.310098	0.310098
ID_2824	HMR_1177	8(R)-hydroxy-hexadeca-(2E,6E,10Z)-trienoate[m] + H2O[m] => 3(S),8(R)-dihydroxy-(6E,10Z)-hexadecadienoate[m]	0.0075872	0.310098	0.310098
ID_2825	HMR_1178	3(S),8(R)-dihydroxy-(6E,10Z)-hexadecadienoate[m] + NAD+[m] => 3-oxo-8(R)-hydroxy-hexadeca-(6E,10Z)-dienoate[m] + H+[m] + NADH[m]	0.0075872	0.310098	0.310098
ID_2826	HMR_1179	3-oxo-8(R)-hydroxy-hexadeca-(6E,10Z)-dienoate[m] + CoA[m] => 6(R)-hydroxy-tetradeca-(4E,8Z)-dienoate[m] + acetyl-CoA[m]	0.0075872	0.310098	0.310098
ID_2827	HMR_1180	6(R)-hydroxy-tetradeca-(4E,8Z)-dienoate[m] + O2[m] => 6(R)-hydroxy-tetradeca-(2E,4E,8Z)-trienoate[m] + H2O2[m]	0.0075872	0.310098	0.310098
ID_2828	HMR_1181	6(R)-hydroxy-tetradeca-(2E,4E,8Z)-trienoate[m] + H+[m] + NADPH[m] => 6(R)-hydroxy-tetradeca-(2E,8Z)-dienoate[m] + NADP+[m]	0.0075872	0.310098	0.310098
ID_2829	HMR_1182	6(R)-hydroxy-tetradeca-(2E,8Z)-dienoate[m] + H2O[m] => 3(S),6(R)-dihydroxy-tetradec-(8Z)-enoate[m]	0.0075872	0.310098	0.310098
ID_2830	HMR_1183	3(S),6(R)-dihydroxy-tetradec-(8Z)-enoate[m] + NAD+[m] => 3-oxo-6(R)-hydroxy-tetradec-8-cis-enoate[m] + H+[m] + NADH[m]	0.0075872	0.310098	0.310098
ID_2831	HMR_1184	3-oxo-6(R)-hydroxy-tetradec-8-cis-enoate[m] + CoA[m] => 4(R)-hydroxy-dodec-(6Z)-enoate[m] + acetyl-CoA[m]	0.0075872	0.310098	0.310098
ID_4935	HMR_1185	4(R)-hydroxy-dodec-(6Z)-enoate[m] + CoA[m] => (2E)-dodecenoyl-CoA[m] + 2 H+[m] + O2[m]	0.0075872	0.310098	0.310098
ID_6513	HMR_1145	5-oxo-6-trans-LTB4[c] <=> 5-oxo-6-trans-LTB4[m]	0.0075872	0.310098	0.310098
ID_6940	HMR_4538	4alpha-hydroxytetrahydrobiopterin[c] <=> 4alpha-hydroxytetrahydrobiopterin[n]	0.00836048	0.306479	0.306479
ID_3505	HMR_0660	H2O[c] + PS-LD pool[c] => phosphatidate-LD-PS pool[c] + serine[c]	0.00843738	0.306136	0.306136
ID_3382	HMR_0493	palmitoyl-CoA[c] + sn-glycerol-3-phosphate[c] => 1-acylglycerol-3P-palm[c] + CoA[c]	0.00891123	0.304077	0.304077
ID_3412	HMR_0523	(6Z,9Z,12Z,15Z)-octadecatetraenoyl-CoA[c] + sn-glycerol-3-phosphate[c] => 1-acylglycerol-3P-6,9,12,15-octa[c] + CoA[c]	0.00898422	0.303769	0.303769
ID_5131	HMR_4919	CO2[c] <=> CO2[s]	0.00937924	0.302136	0.302136
ID_7444	HMR_9058	CO2[s] => CO2[x]	0.00937924	0.302136	0.302136
ID_1435	HMR_0349	AMP[c] + PPi[c] + linolenoyl-CoA[c] <=> ATP[c] + CoA[c] + linolenate[c]	0.0100226	-0.2996	0.2996
ID_7000	HMR_5057	methionine[l] => methionine[c]	0.0116225	0.293862	0.293862
ID_1715	HMR_2495	(7Z,10Z,13Z,16Z,19Z)-docosapentaenoyl-CoA[c] + H+[c] + NADPH[c] + O2[c] => (4Z,7Z,10Z,13Z,16Z,19Z)-docosahexaenoyl-CoA[c] + 2 H2O[c] + NADP+[c]	0.0125792	0.290751	0.290751
ID_3424	HMR_0535	gamma-linolenoyl-CoA[c] + sn-glycerol-3-phosphate[c] => 1-acylglycerol-3P-gamma-lin[c] + CoA[c]	0.0130661	0.289246	0.289246
ID_3430	HMR_0541	(4Z,7Z,10Z,13Z,16Z)-docosapentaenoyl-CoA[c] + sn-glycerol-3-phosphate[c] => 1-acylglycerol-3P-4,7,10,13,16-docosa[c] + CoA[c]	0.0131971	0.288849	0.288849
ID_7005	HMR_5062	tyrosine[l] => tyrosine[c]	0.0134269	-0.288161	0.288161
ID_3411	HMR_0522	linolenoyl-CoA[c] + sn-glycerol-3-phosphate[c] => 1-acylglycerol-3P-linolen[c] + CoA[c]	0.0134989	0.287948	0.287948
ID_4515	HMR_4835	2,5-diamino-6-(5-triphosphoryl-3,4-trihydroxy-2-oxopentyl)-amino-4-oxopyrimidine[c] <=> 2,5-diaminopyrimidine nucleoside triphosphate[c]	0.0138278	-0.286986	0.286986
ID_4511	HMR_4817	2,5-diamino-6-(5-triphosphoryl-3,4-trihydroxy-2-oxopentyl)-amino-4-oxopyrimidine[c] <=> 6-[(1S,2R)-1,2-dihydroxy-3-triphosphooxypropyl]-7,8-dihydropterin[c] + H2O[c]	0.0138314	0.286975	0.286975
ID_1454	HMR_0425	(4Z,7Z,10Z,13Z,16Z)-DPA[c] + ATP[c] + CoA[c] <=> (4Z,7Z,10Z,13Z,16Z)-docosapentaenoyl-CoA[c] + AMP[c] + PPi[c]	0.0144539	0.285207	0.285207
ID_0130	HMR_8352	L-gulonate[c] + NAD+[c] => 3-dehydro-L-gulonate[c] + H+[c] + NADH[c]	0.0155647	-0.282209	0.282209
ID_0131	HMR_8353	3-dehydro-L-gulonate[c] => CO2[c] + L-xylulose[c]	0.0155647	-0.282209	0.282209
ID_0314	HMR_4028	ADP[c] + CTP[c] <=> ATP[c] + CDP[c]	0.0164205	-0.280022	0.280022
ID_0125	HMR_4592	D-xylose[c] + H+[c] + NADPH[c] <=> NADP+[c] + xylitol[c]	0.0165316	0.279746	0.279746
ID_7027	HMR_7252	D-xylose[l] => D-xylose[c]	0.0165316	0.279746	0.279746
ID_0123	HMR_4590	H+[c] + L-xylulose[c] + NADPH[c] => NADP+[c] + xylitol[c]	0.016538	-0.27973	0.27973
ID_3391	HMR_0502	oleoyl-CoA[c] + sn-glycerol-3-phosphate[c] => 1-acylglycerol-3P-ol[c] + CoA[c]	0.0165406	0.279723	0.279723
ID_0385	HMR_4024	ADP[c] + CDP[c] <=> ATP[c] + CMP[c]	0.0176678	-0.277005	0.277005
ID_3390	HMR_0501	cis-vaccenoyl-CoA[c] + sn-glycerol-3-phosphate[c] => 1-acylglycerol-3P-cis-vac[c] + CoA[c]	0.0182486	0.275662	0.275662
ID_6995	HMR_5052	glutamine[l] => glutamine[c]	0.0194692	-0.272954	0.272954
ID_3375	HMR_0486	lauroyl-CoA[c] + sn-glycerol-3-phosphate[c] => 1-acylglycerol-3P-laur[c] + CoA[c]	0.0195492	0.272782	0.272782
ID_3376	HMR_0487	sn-glycerol-3-phosphate[c] + tridecanoyl-CoA[c] => 1-acylglycerol-3P-tridec[c] + CoA[c]	0.0195492	0.272782	0.272782
ID_3378	HMR_0489	(9E)-tetradecenoyl-CoA[c] + sn-glycerol-3-phosphate[c] => 1-acylglycerol-3P-9-tetrade[c] + CoA[c]	0.0195492	0.272782	0.272782
ID_3379	HMR_0490	(7Z)-tetradecenoyl-CoA[c] + sn-glycerol-3-phosphate[c] => 1-acylglycerol-3P-7-tetrade[c] + CoA[c]	0.0195492	0.272782	0.272782
ID_3380	HMR_0491	5-tetradecenoyl-CoA[c] + sn-glycerol-3-phosphate[c] => 1-acylglycerol-3P-5-tetrade[c] + CoA[c]	0.0195492	0.272782	0.272782
ID_3381	HMR_0492	pentadecanoyl-CoA[c] + sn-glycerol-3-phosphate[c] => 1-acylglycerol-3P-pentade[c] + CoA[c]	0.0195492	0.272782	0.272782
ID_3383	HMR_0494	palmitoleoyl-CoA[c] + sn-glycerol-3-phosphate[c] => 1-acylglycerol-3P-palmn[c] + CoA[c]	0.0195492	0.272782	0.272782
ID_3385	HMR_0496	heptadecanoyl-CoA[c] + sn-glycerol-3-phosphate[c] => 1-acylglycerol-3P-heptade[c] + CoA[c]	0.0195492	0.272782	0.272782
ID_3386	HMR_0497	(10Z)-heptadecenoyl-CoA[c] + sn-glycerol-3-phosphate[c] => 1-acylglycerol-3P-10-heptade[c] + CoA[c]	0.0195492	0.272782	0.272782
ID_3387	HMR_0498	9-heptadecenoyl-CoA[c] + sn-glycerol-3-phosphate[c] => 1-acylglycerol-3P-9-heptade[c] + CoA[c]	0.0195492	0.272782	0.272782
ID_3389	HMR_0500	(13Z)-octadecenoyl-CoA[c] + sn-glycerol-3-phosphate[c] => 1-acylglycerol-3P-13-octade[c] + CoA[c]	0.0195492	0.272782	0.272782
ID_3392	HMR_0503	(9E)-octadecenoyl-CoA[c] + sn-glycerol-3-phosphate[c] => 1-acylglycerol-3P-9-octade[c] + CoA[c]	0.0195492	0.272782	0.272782
ID_3393	HMR_0504	(7Z)-octadecenoyl-CoA[c] + sn-glycerol-3-phosphate[c] => 1-acylglycerol-3P-7-octade[c] + CoA[c]	0.0195492	0.272782	0.272782
ID_3394	HMR_0505	(6Z,9Z)-octadecadienoyl-CoA[c] + sn-glycerol-3-phosphate[c] => 1-acylglycerol-3P-6,9-octa[c] + CoA[c]	0.0195492	0.272782	0.272782
ID_3395	HMR_0506	nonadecanoyl-CoA[c] + sn-glycerol-3-phosphate[c] => 1-acylglycerol-3P-nanode[c] + CoA[c]	0.0195492	0.272782	0.272782
ID_3396	HMR_0507	eicosanoyl-CoA[c] + sn-glycerol-3-phosphate[c] => 1-acylglycerol-3P-eico[c] + CoA[c]	0.0195492	0.272782	0.272782
ID_3397	HMR_0508	(13Z)-eicosenoyl-CoA[c] + sn-glycerol-3-phosphate[c] => 1-acylglycerol-3P-13-eicose[c] + CoA[c]	0.0195492	0.272782	0.272782
ID_3398	HMR_0509	(11Z)-eicosenoyl-CoA[c] + sn-glycerol-3-phosphate[c] => 1-acylglycerol-3P-11-eico[c] + CoA[c]	0.0195492	0.272782	0.272782
ID_3399	HMR_0510	9-eicosenoyl-CoA[c] + sn-glycerol-3-phosphate[c] => 1-acylglycerol-3P-9-eicose[c] + CoA[c]	0.0195492	0.272782	0.272782
ID_3400	HMR_0511	(8Z,11Z)-eicosadienoyl-CoA[c] + sn-glycerol-3-phosphate[c] => 1-acylglycerol-3P-8,11-eico[c] + CoA[c]	0.0195492	0.272782	0.272782
ID_3401	HMR_0512	(5Z,8Z,11Z)-eicosatrienoyl-CoA[c] + sn-glycerol-3-phosphate[c] => 1-acylglycerol-3P-5,8,11-eico[c] + CoA[c]	0.0195492	0.272782	0.272782
ID_3402	HMR_0513	heneicosanoyl-CoA[c] + sn-glycerol-3-phosphate[c] => 1-acylglycerol-3P-heneico[c] + CoA[c]	0.0195492	0.272782	0.272782
ID_3403	HMR_0514	docosanoyl-CoA[c] + sn-glycerol-3-phosphate[c] => 1-acylglycerol-3P-docosa[c] + CoA[c]	0.0195492	0.272782	0.272782
ID_3404	HMR_0515	(13Z)-docosenoyl-CoA[c] + sn-glycerol-3-phosphate[c] => 1-acylglycerol-3P-13-docose[c] + CoA[c]	0.0195492	0.272782	0.272782
ID_3405	HMR_0516	(11Z)-docosenoyl-CoA[c] + sn-glycerol-3-phosphate[c] => 1-acylglycerol-3P-11-docose[c] + CoA[c]	0.0195492	0.272782	0.272782
ID_3406	HMR_0517	sn-glycerol-3-phosphate[c] + tricosanoyl-CoA[c] => 1-acylglycerol-3P-trico[c] + CoA[c]	0.0195492	0.272782	0.272782
ID_3407	HMR_0518	sn-glycerol-3-phosphate[c] + tetracosanoyl-CoA[c] => 1-acylglycerol-3P-tetraco[c] + CoA[c]	0.0195492	0.272782	0.272782
ID_3408	HMR_0519	(15Z)-tetracosenoyl-CoA[c] + sn-glycerol-3-phosphate[c] => 1-acylglycerol-3P-15-tetra[c] + CoA[c]	0.0195492	0.272782	0.272782
ID_3409	HMR_0520	hexacosanoyl-CoA[c] + sn-glycerol-3-phosphate[c] => 1-acylglycerol-3P-hexacosa[c] + CoA[c]	0.0195492	0.272782	0.272782
ID_3410	HMR_0521	hexacosenoyl-CoA[c] + sn-glycerol-3-phosphate[c] => 1-acylglycerol-3P-hexecose[c] + CoA[c]	0.0195492	0.272782	0.272782
ID_3416	HMR_0527	(9Z,12Z,15Z,18Z,21Z)-tetracosapentaenoyl-CoA[c] + sn-glycerol-3-phosphate[c] => 1-acylglycerol-3P-9,12,15,18,21-tetra[c] + CoA[c]	0.0195492	0.272782	0.272782
ID_3417	HMR_0528	(6Z,9Z,12Z,15Z,18Z,21Z)-tetracosahexaenoyl-CoA[c] + sn-glycerol-3-phosphate[c] => 1-acylglycerol-3P-6,9,12,15,18,21-tetra[c] + CoA[c]	0.0195492	0.272782	0.272782
ID_3419	HMR_0530	(11Z,14Z,17Z)-eicosatrienoyl-CoA[c] + sn-glycerol-3-phosphate[c] => 1-acylglycerol-3P-11,14,17-eico[c] + CoA[c]	0.0195492	0.272782	0.272782
ID_3420	HMR_0531	13,16,19-docosatrienoyl-CoA[c] + sn-glycerol-3-phosphate[c] => 1-acylglycerol-3P-13,16,19-doco[c] + CoA[c]	0.0195492	0.272782	0.272782
ID_3421	HMR_0532	10,13,16,19-docosatetraenoyl-CoA[c] + sn-glycerol-3-phosphate[c] => 1-acylglycerol-3P-10,13,16,19-doco[c] + CoA[c]	0.0195492	0.272782	0.272782
ID_3422	HMR_0533	12,15,18,21-tetracosatetraenoyl-CoA[c] + sn-glycerol-3-phosphate[c] => 1-acylglycerol-3P-12,15,18,21-tetra[c] + CoA[c]	0.0195492	0.272782	0.272782
ID_3428	HMR_0539	(9Z,12Z,15Z,18Z)-tetracosatetraenoyl-CoA[c] + sn-glycerol-3-phosphate[c] => 1-acylglycerol-3P-9,12,15,18-tetraco[c] + CoA[c]	0.0195492	0.272782	0.272782
ID_3429	HMR_0540	(6Z,9Z,12Z,15Z,18Z)-tetracosapentaenoyl-CoA[c] + sn-glycerol-3-phosphate[c] => 1-acylglycerol-3P-6,9,12,15,18-tetraco[c] + CoA[c]	0.0195492	0.272782	0.272782
ID_3431	HMR_0542	(11Z,14Z)-eicosadienoyl-CoA[c] + sn-glycerol-3-phosphate[c] => 1-acylglycerol-3P-11,14-eicosa[c] + CoA[c]	0.0195492	0.272782	0.272782
ID_3432	HMR_0543	(13Z,16Z)-docosadienoyl-CoA[c] + sn-glycerol-3-phosphate[c] => 1-acylglycerol-3P-13,16-docosa[c] + CoA[c]	0.0195492	0.272782	0.272782
ID_3433	HMR_0544	10,13,16-docosatrienoyl-CoA[c] + sn-glycerol-3-phosphate[c] => 1-acylglycerol-3P-10,13,16-docosa[c] + CoA[c]	0.0195492	0.272782	0.272782
ID_0136	HMR_6537	H+[c] + NADPH[c] + glucuronate[c] => L-gulonate[c] + NADP+[c]	0.0199891	-0.271845	0.271845
ID_1437	HMR_0357	(8Z,11Z,14Z,17Z)-eicosatetraenoyl-CoA[c] + AMP[c] + PPi[c] <=> ATP[c] + CoA[c] + omega-3-arachidonic acid[c]	0.0229425	-0.265974	0.265974
ID_5211	HMR_5206	apoA1[c] <=> apoA1[s]	0.0233307	-0.26525	0.26525
ID_1705	HMR_2472	H+[c] + NADPH[c] + O2[c] + linolenoyl-CoA[c] => (6Z,9Z,12Z,15Z)-octadecatetraenoyl-CoA[c] + 2 H2O[c] + NADP+[c]	0.0234031	0.265117	0.265117
ID_0781	HMR_3208	ATP[m] + H+[m] + HCO3-[m] + propanoyl-CoA[m] => ADP[m] + Pi[m] + methylmalonyl-CoA[m]	0.0237863	0.264415	0.264415
ID_0783	HMR_3213	methylmalonyl-CoA[m] => (R)-methylmalonyl-CoA[m]	0.0237863	0.264415	0.264415
ID_1414	HMR_0259	AMP[c] + PPi[c] + cis-vaccenoyl-CoA[c] <=> ATP[c] + CoA[c] + cis-vaccenic acid[c]	0.0252333	-0.261847	0.261847
ID_0008	HMR_4391	DHAP[c] <=> GAP[c]	0.0264489	-0.259785	0.259785
ID_0222	HMR_4014	H2O[c] + cAMP[c] => AMP[c]	0.0266022	-0.259531	0.259531
ID_1257	HMR_5166	801 ATP[c] + 1068 H2O[c] + 23 L-alanyl-tRNA(ala)[c] + 17 L-arginyl-tRNA(arg)[c] + 5 L-asparaginyl-tRNA(asn)[c] + 16 L-aspartyl-tRNA(asp)[c] + 19 L-glutaminyl-tRNA(gln)[c] + 30 L-glutamyl-tRNA(glu)[c] + 6 L-histidyl-tRNA(his)[c] + 41 L-leucyl-tRNA(leu)[c] + 22 L-lysyl-tRNA(lys)[c] + 4 L-methionyl-tRNA(met)[c] + 8 L-phenylalanyl-tRNA(phe)[c] + 10 L-prolyl-tRNA(pro)[c] + 16 L-seryl-tRNA(ser)[c] + 12…	0.0270759	-0.258753	0.258753
ID_0503	HMR_3804	AKG[m] + H+[m] + NADPH[m] + NH3[m] <=> H2O[m] + NADP+[m] + glutamate[m]	0.0273502	-0.258308	0.258308
ID_6933	HMR_7856	dTDP[c] <=> dTDP[n]	0.0276429	-0.257837	0.257837
ID_3482	HMR_0627	PS-LD pool[c] => CO2[c] + PE-LD pool[c]	0.0286878	0.256189	0.256189
ID_3494	HMR_0643	H2O[c] + PE-LD pool[c] => 1-acyl-PE pool[c] + fatty acid-LD-PE pool[c]	0.0286878	0.256189	0.256189
ID_3496	HMR_0645	1-acyl-PE pool[c] + H2O[c] => fatty acid-LD-PE pool[c] + sn-glycerol-3-PE[c]	0.0286878	0.256189	0.256189
ID_3497	HMR_0646	H2O[c] + sn-glycerol-3-PE[c] => ethanolamine[c] + sn-glycerol-3-phosphate[c]	0.0286878	0.256189	0.256189
ID_4931	HMR_0689	fatty acid-LD-PE pool[c] => 0.0005 (10Z)-heptadecenoic acid[c] + 0.0005 (11Z,14Z)-eicosadienoic acid[c] + 0.0005 (11Z,14Z,17Z)-eicosatrienoic acid[c] + 0.0005 (13Z)-eicosenoic acid[c] + 0.0005 (13Z)-octadecenoic acid[c] + 0.0005 (13Z,16Z)-docosadienoic acid[c] + 0.0052 (4Z,7Z,10Z,13Z,16Z)-DPA[c] + 0.0005 (6Z,9Z)-octadecadienoic acid[c] + 0.0005 (6Z,9Z,12Z,15Z,18Z)-TPA[c] + 0.0005 (6Z,9Z,12Z,15Z,1…	0.0286878	0.256189	0.256189
ID_3413	HMR_0524	(8Z,11Z,14Z,17Z)-eicosatetraenoyl-CoA[c] + sn-glycerol-3-phosphate[c] => 1-acylglycerol-3P-8,11,14,17-eico[c] + CoA[c]	0.0291894	0.255416	0.255416
ID_0784	HMR_3215	(R)-methylmalonyl-CoA[m] => succinyl-CoA[m]	0.0315385	0.251937	0.251937
ID_1339	HMR_4147	CoA[m] + GTP[m] + succinate[m] <=> GDP[m] + Pi[m] + succinyl-CoA[m]	0.0315385	-0.251937	0.251937
ID_6564	HMR_4843	GDP[c] + GTP[m] <=> GDP[m] + GTP[c]	0.0315385	0.251937	0.251937
ID_2251	HMR_2768	(11Z,14Z)-eicosadienoyl-CoA[c] + L-carnitine[c] <=> CoA[c] + eicosadienoylcarnitine[c]	0.0323972	0.250719	0.250719
ID_2360	HMR_2769	L-carnitine[c] + eicosadienoylcarnitine[m] <=> L-carnitine[m] + eicosadienoylcarnitine[c]	0.0323972	-0.250719	0.250719
ID_2361	HMR_2770	(11Z,14Z)-eicosadienoyl-CoA[m] + L-carnitine[m] <=> CoA[m] + eicosadienoylcarnitine[m]	0.0323972	-0.250719	0.250719
ID_2706	HMR_3423	(11Z,14Z)-eicosadienoyl-CoA[m] + 9 CoA[m] + 7 FAD[m] + 9 H2O[m] + 9 NAD+[m] => 7 FADH2[m] + 9 H+[m] + 9 NADH[m] + 10 acetyl-CoA[m]	0.0323972	0.250719	0.250719
ID_6956	HMR_8840	1D-myo-inositol-1,3,4,6-tetrakisphosphate[c] <=> 1D-myo-inositol-1,3,4,6-tetrakisphosphate[n]	0.0353799	-0.246691	0.246691
ID_7058	HMR_7915	10-formyl-THF-glu(5)[c] => 10-formyl-THF-glu(5)[l]	0.0366691	-0.245037	0.245037
ID_6523	HMR_1925	cholesterol-STAR[c] <=> cholesterol-STAR[m]	0.036956	0.244675	0.244675
ID_1805	HMR_2423	linoleoyl-CoA[c] + malonyl-CoA[c] => 3-oxoeicosa-cis,cis-11,14-dienoyl-CoA[c] + CO2[c] + CoA[c]	0.0401059	0.240853	0.240853
ID_1806	HMR_2426	3-oxoeicosa-cis,cis-11,14-dienoyl-CoA[c] + H+[c] + NADPH[c] => (3S)-hydroxy-eicosa-cis,cis-11,14-dienoyl-CoA[c] + NADP+[c]	0.0401059	0.240853	0.240853
ID_1807	HMR_2428	(3S)-hydroxy-eicosa-cis,cis-11,14-dienoyl-CoA[c] => H2O[c] + trans,cis,cis-2,11,14-eicosatrienoyl-CoA[c]	0.0401059	0.240853	0.240853
ID_1808	HMR_2430	H+[c] + NADPH[c] + trans,cis,cis-2,11,14-eicosatrienoyl-CoA[c] => (11Z,14Z)-eicosadienoyl-CoA[c] + NADP+[c]	0.0401059	0.240853	0.240853
ID_7003	HMR_5060	serine[l] => serine[c]	0.0433804	0.237136	0.237136
ID_6884	HMR_7797	AKG[c] <=> AKG[p]	0.0440542	0.236399	0.236399
ID_0308	HMR_4044	ADP[c] + dATP[c] <=> ATP[c] + dADP[c]	0.0454907	0.234861	0.234861
ID_1711	HMR_2486	(5Z,8Z,11Z,14Z,17Z)-eicosapentaenoyl-CoA[c] + malonyl-CoA[c] => 3-oxo-docosa-7,10,13,16,19-all-cis-pentaenoyl-CoA[c] + CO2[c] + CoA[c]	0.0486238	0.231639	0.231639
ID_1712	HMR_2489	3-oxo-docosa-7,10,13,16,19-all-cis-pentaenoyl-CoA[c] + H+[c] + NADPH[c] => 3(S)-hydroxy-docosa-7,10,13,16,19-all-cis-pentaenoyl-CoA[c] + NADP+[c]	0.0486238	0.231639	0.231639
ID_1713	HMR_2491	3(S)-hydroxy-docosa-7,10,13,16,19-all-cis-pentaenoyl-CoA[c] => 2-trans-7,10,13,16,19-all-cis-docosahexaenoyl-CoA[c] + H2O[c]	0.0486238	0.231639	0.231639
ID_1714	HMR_2493	2-trans-7,10,13,16,19-all-cis-docosahexaenoyl-CoA[c] + H+[c] + NADPH[c] => (7Z,10Z,13Z,16Z,19Z)-docosapentaenoyl-CoA[c] + NADP+[c]	0.0486238	0.231639	0.231639
ID_0425	HMR_7866	2 UDP[n] <=> UMP[n] + UTP[n]	0.049914	-0.230362	0.230362
ID_0366	HMR_5299	ATP[c] + uridine[c] => ADP[c] + UMP[c]	0.049914	-0.230362	0.230362
ID_0437	HMR_7879	H+[c] + H2O[c] + dITP[c] => PPi[c] + dIMP[c]	0.049914	-0.230362	0.230362
ID_0438	HMR_7880	H2O[c] + dIMP[c] => H+[c] + Pi[c] + deoxyinosine[c]	0.049914	-0.230362	0.230362
ID_5957	HMR_6156	HCO3-[c] + S-glutathionyl-ethacrynic acid[c] + leukotriene E4[s] <=> HCO3-[s] + S-glutathionyl-ethacrynic acid[s] + leukotriene E4[c]	0.0532429	-0.227188	0.227188
ID_1258	HMR_5167	315 ATP[c] + 420 H2O[c] + 8 L-alanyl-tRNA(ala)[c] + 3 L-asparaginyl-tRNA(asn)[c] + 7 L-aspartyl-tRNA(asp)[c] + 5 L-cysteinyl-tRNA(cys)[c] + 5 L-glutaminyl-tRNA(gln)[c] + 10 L-glutamyl-tRNA(glu)[c] + L-histidyl-tRNA(his)[c] + 4 L-isoleucyl-tRNA(ile)[c] + 6 L-leucyl-tRNA(leu)[c] + 12 L-lysyl-tRNA(lys)[c] + 3 L-methionyl-tRNA(met)[c] + 9 L-phenylalanyl-tRNA(phe)[c] + 3 L-prolyl-tRNA(pro)[c] + 7 L-se…	0.0533907	0.22705	0.22705
ID_0049	HMR_4101	GTP[c] + OAA[c] => CO2[c] + GDP[c] + PEP[c]	0.0564726	0.224259	0.224259
ID_0472	HMR_8459	ADP[n] + dCDP[n] <=> ATP[n] + dCMP[n]	0.0655509	0.216701	0.216701
ID_4498	HMR_4165	6-pyruvoyltetrahydropterin[c] + 2 H+[c] + 2 NADPH[c] => 2 NADP+[c] + tetrahydrobiopterin[c]	0.0668716	0.215673	0.215673
ID_4497	HMR_4163	6-[(1S,2R)-1,2-dihydroxy-3-triphosphooxypropyl]-7,8-dihydropterin[c] => 6-pyruvoyltetrahydropterin[c] + triphosphate[c]	0.0668716	0.215673	0.215673
ID_4188	HMR_1848	ATP[r] + CoA[r] + cholate[r] => AMP[r] + PPi[r] + choloyl-CoA[r]	0.0675437	-0.215156	0.215156
ID_6721	HMR_7806	dADP[m] + dGDP[c] <=> dADP[c] + dGDP[m]	0.0694399	0.21372	0.21372
ID_3450	HMR_0479	DHAP[c] + H+[c] + NADH[c] => NAD+[c] + sn-glycerol-3-phosphate[c]	0.0705215	0.212915	0.212915
ID_0573	HMR_4782	2 H+[c] + O2[c] + trans-4-hydroxy-L-proline[c] => 2 H2O[c] + L-1-pyrroline-3-hydroxy-5-carboxylate[c]	0.0720356	0.211804	0.211804
ID_2374	HMR_3033	L-carnitine[c] + L-octanoylcarnitine[p] <=> L-carnitine[p] + L-octanoylcarnitine[c]	0.072951	-0.211142	0.211142
ID_2375	HMR_3034	CoA[p] + L-octanoylcarnitine[p] <=> L-carnitine[p] + octanoyl-CoA[p]	0.072951	0.211142	0.211142
ID_4174	HMR_1841	ATP[c] + lithocholate[c] + taurine[c] => AMP[c] + PPi[c] + taurolithocholate[c]	0.0766857	0.208507	0.208507
ID_0625	HMR_8431	2 H+[c] + creatine-phosphate[c] => Pi[c] + creatinine[c]	0.0812156	0.205445	0.205445
ID_6417	HMR_9195	creatinine[c] <=> creatinine[s]	0.0820641	0.204886	0.204886
ID_6928	HMR_7786	ATP[c] <=> ATP[n]	0.0835536	-0.203917	0.203917
ID_6927	HMR_7773	NAD+[c] <=> NAD+[n]	0.0843358	0.203413	0.203413
ID_0870	HMR_6752	H2O[c] + O2[c] + noradrenaline[c] => 3,4-dihydroxymandelaldehyde[c] + H2O2[c] + NH3[c]	0.0866554	-0.201942	0.201942
ID_2969	HMR_2015	4-androstene-3,17-dione[r] + H+[r] + NADPH[r] => 5alpha-androstane-3,17-dione[r] + NADP+[r]	0.0873987	-0.201477	0.201477
ID_3041	HMR_2037	PAPS[c] + estrone[c] => PAP[c] + estrone 3-sulfate[c]	0.0875669	0.201372	0.201372
ID_3423	HMR_0534	linoleoyl-CoA[c] + sn-glycerol-3-phosphate[c] => 1-acylglycerol-3P-lin[c] + CoA[c]	0.0875896	0.201358	0.201358
ID_0248	HMR_4481	H2O[c] + adenosine[c] => NH3[c] + inosine[c]	0.0884094	-0.200849	0.200849
ID_5871	HMR_6066	GSH[c] + HCO3-[c] + sulfoglycolithocholate[s] <=> GSH[s] + HCO3-[s] + sulfoglycolithocholate[c]	0.0884094	-0.200849	0.200849
ID_5899	HMR_6094	HCO3-[c] + S-glutathionyl-ethacrynic acid[c] + sulfochenodeoxycholate[s] <=> HCO3-[s] + S-glutathionyl-ethacrynic acid[s] + sulfochenodeoxycholate[c]	0.0884094	-0.200849	0.200849
ID_4367	HMR_6569	1D-myo-inositol-1,3,4-trisphosphate[c] + H2O[c] => 1D-myo-inositol-3,4-bisphosphate[c] + Pi[c]	0.0887363	0.200648	0.200648
ID_4368	HMR_6570	1D-myo-inositol-3,4-bisphosphate[c] + H2O[c] => 1D-myo-inositol-3-phosphate[c] + Pi[c]	0.0887363	0.200648	0.200648
ID_6720	HMR_7804	dADP[m] + dCDP[c] <=> dADP[c] + dCDP[m]	0.0911196	-0.199195	0.199195
ID_6976	HMR_0796	SM pool[c] <=> SM pool[l]	0.0915545	0.198933	0.198933
ID_3425	HMR_0536	dihomo-gamma-linolenoyl-CoA[c] + sn-glycerol-3-phosphate[c] => 1-acylglycerol-3P-dihomo-gamma[c] + CoA[c]	0.0921603	0.198569	0.198569
ID_0273	HMR_4632	H2O[c] + dAMP[c] => Pi[c] + deoxyadenosine[c]	0.0973379	-0.195539	0.195539
ID_4677	HMR_4064	H2O[c] + pyridoxal-phosphate[c] => Pi[c] + pyridoxal[c]	0.0977961	-0.195277	0.195277
ID_1344	HMR_4410	H2O[m] + fumarate[m] <=> malate[m]	0.0989673	0.194612	0.194612
ID_1354	HMR_4652	fumarate[m] + ubiquinol[m] <=> succinate[m] + ubiquinone[m]	0.0989673	-0.194612	0.194612
ID_4293	HMR_4262	PPi[c] + nicotinamide D-ribonucleotide[c] <=> PRPP[c] + nicotinamide[c]	0.0995796	-0.194266	0.194266
ID_0863	HMR_6745	H2O[c] + O2[c] + adrenaline[c] => 3,4-dihydroxymandelaldehyde[c] + H2O2[c] + methylamine[c]	0.0998871	0.194094	0.194094
ID_4094	HMR_1723	chenodeoxycholoyl-CoA[c] + taurine[c] => CoA[c] + taurochenodeoxycholate[c]	0.100846	0.193557	0.193557
ID_6762	HMR_7914	10-formyl-THF-glu(5)[m] => 10-formyl-THF-glu(5)[c]	0.100871	-0.193543	0.193543
ID_3515	HMR_7613	1-organyl-2-lyso-sn-glycero-3-phosphocholine[c] + acetyl-CoA[c] => 2-acetyl-1-alkyl-sn-glycero-3-phosphocholine[c] + CoA[c]	0.102492	-0.192646	0.192646
ID_1301	HMR_5284	133 ATP[l] + 133 H2O[l] + apoA1[l] => 133 ADP[l] + 133 Pi[l] + 23 alanine[l] + 17 arginine[l] + 5 asparagine[l] + 16 aspartate[l] + 30 glutamate[l] + 19 glutamine[l] + 11 glycine[l] + 6 histidine[l] + 41 leucine[l] + 22 lysine[l] + 4 methionine[l] + 8 phenylalanine[l] + 10 proline[l] + 16 serine[l] + 12 threonine[l] + 5 tryptophan[l] + 7 tyrosine[l] + 15 valine[l]	0.102509	-0.192636	0.192636
ID_7014	HMR_5204	apoA1[s] => apoA1[l]	0.102509	-0.192636	0.192636
ID_1251	HMR_5160	8022 ATP[c] + 10696 H2O[c] + 134 L-alanyl-tRNA(ala)[c] + 134 L-arginyl-tRNA(arg)[c] + 138 L-asparaginyl-tRNA(asn)[c] + 176 L-aspartyl-tRNA(asp)[c] + 48 L-cysteinyl-tRNA(cys)[c] + 110 L-glutaminyl-tRNA(gln)[c] + 186 L-glutamyl-tRNA(glu)[c] + 62 L-histidyl-tRNA(his)[c] + 104 L-isoleucyl-tRNA(ile)[c] + 166 L-leucyl-tRNA(leu)[c] + 154 L-lysyl-tRNA(lys)[c] + 48 L-methionyl-tRNA(met)[c] + 98 L-phenylal…	0.104602	-0.191494	0.191494
ID_4338	HMR_6539	O2[c] + inositol[c] => H2O[c] + glucuronate[c]	0.105521	-0.190998	0.190998
ID_0670	HMR_4699	betaine[c] + homocysteine[c] => dimethylglycine[c] + methionine[c]	0.107344	-0.190024	0.190024
ID_6800	HMR_8890	betaine[c] <=> betaine[m]	0.107344	0.190024	0.190024
ID_2260	HMR_0162	L-carnitine[m] + L-octanoylcarnitine[c] <=> L-carnitine[c] + L-octanoylcarnitine[m]	0.110513	-0.18836	0.18836
ID_2261	HMR_0163	CoA[m] + L-octanoylcarnitine[m] <=> L-carnitine[m] + octanoyl-CoA[m]	0.110513	-0.18836	0.18836
ID_5808	HMR_6002	acetoacetate[c] + formate[s] <=> acetoacetate[s] + formate[c]	0.11275	0.187208	0.187208
ID_5811	HMR_6005	acetoacetate[c] + retinoate[s] <=> acetoacetate[s] + retinoate[c]	0.11275	-0.187208	0.187208
ID_6501	HMR_0158	L-carnitine[c] + butyryl-CoA[m] <=> L-carnitine[m] + butyryl-CoA[c]	0.113806	-0.18667	0.18667
ID_7106	HMR_7284	[protein]-L-asparagine[l] <=> [protein]-L-asparagine[r]	0.114048	-0.186547	0.186547
ID_0688	HMR_8440	H2O[m] + NAD+[m] + betaine_aldehyde[m] => 2 H+[m] + NADH[m] + betaine[m]	0.114439	-0.186349	0.186349
ID_0689	HMR_8441	FAD[m] + choline[m] => FADH2[m] + betaine_aldehyde[m]	0.114439	-0.186349	0.186349
ID_6791	HMR_8657	choline[c] <=> choline[m]	0.114439	-0.186349	0.186349
ID_4475	HMR_8133	4 H2O[l] + pentaglutamyl-folate(THF)[l] => THF[l] + 4 glutamate[l]	0.116539	-0.185296	0.185296
ID_7063	HMR_8119	pentaglutamyl-folate(THF)[c] => pentaglutamyl-folate(THF)[l]	0.116539	-0.185296	0.185296
ID_7069	HMR_8134	THF[c] <=> THF[l]	0.116539	0.185296	0.185296
ID_0284	HMR_4709	2-deoxy-D-ribose-1-phosphate[c] + hypoxanthine[c] <=> Pi[c] + deoxyinosine[c]	0.118766	0.184194	0.184194
ID_5145	HMR_4954	choline[c] <=> choline[s]	0.119553	-0.183809	0.183809
ID_7008	HMR_5065	isoleucine[l] => isoleucine[c]	0.123046	0.182121	0.182121
ID_4296	HMR_4265	ATP[c] + nicotinamide ribonucleoside[c] => ADP[c] + H+[c] + nicotinamide D-ribonucleotide[c]	0.124578	-0.181392	0.181392
ID_4315	HMR_8791	H+[c] + nicotinamide[c] + ribose-1-phosphate[c] <=> Pi[c] + nicotinamide ribonucleoside[c]	0.124578	-0.181392	0.181392
ID_6453	HMR_9623	AKG[c] + dehydroepiandrosterone sulfate[s] => AKG[s] + dehydroepiandrosterone sulfate[c]	0.125255	0.181072	0.181072
ID_6576	HMR_4870	Pi[c] + malonate[m] <=> Pi[m] + malonate[c]	0.125298	-0.181052	0.181052
ID_6997	HMR_5054	histidine[l] => histidine[c]	0.125641	0.180891	0.180891
ID_7197	HMR_8086	cAMP[c] <=> cAMP[g]	0.125705	0.180861	0.180861
ID_4383	HMR_6592	1-phosphatidyl-1D-myo-inositol-3,4-bisphosphate[c] + ATP[c] => ADP[c] + phosphatidylinositol-3,4,5-trisphosphate[c]	0.12609	-0.18068	0.18068
ID_0662	HMR_4200	serine[c] => H2O[c] + dehydroalanine[c]	0.126203	0.180627	0.180627
ID_0276	HMR_4649	H2O[c] + O2[c] + xanthine[c] => H2O2[c] + urate[c]	0.126613	-0.180435	0.180435
ID_0647	HMR_3841	3-phosphonooxypyruvate[c] + glutamate[c] <=> 3-phosphoserine[c] + AKG[c]	0.126628	-0.180428	0.180428
ID_5841	HMR_6035	acetate[c] + retinoate[s] <=> acetate[s] + retinoate[c]	0.126742	-0.180374	0.180374
ID_0295	HMR_6602	H2O2[c] + urate[c] <=> alloxan[c] + urea[c]	0.126815	-0.180341	0.180341
ID_6459	HMR_9639	alloxan[c] <=> alloxan[s]	0.126815	-0.180341	0.180341
ID_4096	HMR_1726	ATP[c] + CoA[c] + chenodiol[c] => AMP[c] + PPi[c] + chenodeoxycholoyl-CoA[c]	0.126827	-0.180335	0.180335
ID_4194	HMR_1854	chenodiol[c] <=> chenodiol[r]	0.126827	0.180335	0.180335
ID_5865	HMR_6060	GSH[c] + HCO3-[c] + lithocholate[s] <=> GSH[s] + HCO3-[s] + lithocholate[c]	0.12683	-0.180333	0.180333
ID_4095	HMR_1725	chenodeoxycholoyl-CoA[c] <=> chenodeoxycholoyl-CoA[r]	0.12683	-0.180333	0.180333
ID_0296	HMR_6603	H2O2[s] + urate[s] <=> alloxan[s] + urea[s]	0.12683	0.180333	0.180333
ID_0935	HMR_6839	3,5,3-triiodothyronine-4-sulfate[c] + H2O[c] => reverse triiodthyronine[c] + sulfate[c]	0.12683	-0.180333	0.180333
ID_5828	HMR_6022	AKG[c] + acetate[s] <=> AKG[s] + acetate[c]	0.12683	-0.180333	0.180333
ID_5951	HMR_6150	HCO3-[c] + S-glutathionyl-ethacrynic acid[c] + leukotriene A4[s] <=> HCO3-[s] + S-glutathionyl-ethacrynic acid[s] + leukotriene A4[c]	0.12683	-0.180333	0.180333
ID_6041	HMR_6240	GSH[c] + HCO3-[c] + prostaglandin I2[s] <=> GSH[s] + HCO3-[s] + prostaglandin I2[c]	0.12683	0.180333	0.180333
ID_6074	HMR_6274	prostaglandin I2[c] <=> prostaglandin I2[s]	0.12683	0.180333	0.180333
ID_4097	HMR_1727	ATP[r] + CoA[r] + chenodiol[r] => AMP[r] + PPi[r] + chenodeoxycholoyl-CoA[r]	0.12683	0.180333	0.180333
ID_4176	HMR_1844	ATP[c] + glycine[c] + lithocholate[c] => AMP[c] + PPi[c] + glycolithocholate[c]	0.126831	-0.180333	0.180333
ID_6054	HMR_6254	leukotriene A4[c] <=> leukotriene A4[s]	0.126835	0.180331	0.180331
ID_5893	HMR_6088	HCO3-[c] + S-glutathionyl-ethacrynic acid[c] + sulfoglycolithocholate[s] <=> HCO3-[s] + S-glutathionyl-ethacrynic acid[s] + sulfoglycolithocholate[c]	0.126838	0.18033	0.18033
ID_3495	HMR_0644	1-acyl-PE pool[c] + acyl-CoA-LD-PE pool[c] => CoA[c] + PE-LD pool[c]	0.126842	0.180328	0.180328
ID_2926	HMR_7950	H2O[r] + cholesterol-sulfate[r] => cholesterol[r] + sulfate[r]	0.126847	0.180326	0.180326
ID_4396	HMR_8806	1D-myo-inositol-1,4-bisphosphate[c] + H2O[c] => Pi[c] + inositol-1-phosphate[c]	0.126849	-0.180325	0.180325
ID_7357	HMR_7949	cholesterol-sulfate[c] <=> cholesterol-sulfate[r]	0.12685	0.180324	0.180324
ID_2874	HMR_1920	H2O[c] + cholesterol-sulfate[c] => cholesterol[c] + sulfate[c]	0.126852	-0.180323	0.180323
ID_4187	HMR_1847	H+[c] + H2O[c] + sulfoglycolithocholate[c] => glycolithocholate[c] + sulfate[c]	0.126884	0.180308	0.180308
ID_4455	HMR_7919	10-formyl-THF-glu(6)[l] + H2O[l] => 10-formyl-THF-glu(5)[l] + glutamate[l]	0.127442	0.180048	0.180048
ID_6695	HMR_5223	H+[c] + mitothioredoxin[c] <=> H+[m] + mitothioredoxin[m]	0.128452	0.17958	0.17958
ID_4426	HMR_8836	1D-myo-inositol-bisdiphosphate-tetrakisphosphate[n] + 2 H2O[n] => 1D-myo-inositol-1,3,4,5,6-pentakisphosphate[n] + PPi[n] + Pi[n]	0.129133	0.179265	0.179265
ID_4505	HMR_4540	4alpha-hydroxytetrahydrobiopterin[n] <=> H2O[n] + O2-4a-cyclic-tetrahydrobiopterin[n]	0.129945	0.178892	0.178892
ID_6774	HMR_8120	pentaglutamyl-folate(THF)[m] => pentaglutamyl-folate(THF)[c]	0.130147	-0.1788	0.1788
ID_4353	HMR_6555	ATP[c] + phosphatidylinositol-4,5-bisphosphate[c] => ADP[c] + phosphatidylinositol-3,4,5-trisphosphate[c]	0.130575	0.178604	0.178604
ID_0646	HMR_3839	3-phospho-D-glycerate[c] + NAD+[c] <=> 3-phosphonooxypyruvate[c] + H+[c] + NADH[c]	0.130756	-0.178521	0.178521
ID_5216	HMR_5221	[apotransferin][c] <=> [apotransferin][s]	0.131589	-0.178142	0.178142
ID_0517	HMR_3899	AKG[c] + alanine[c] <=> glutamate[c] + pyruvate[c]	0.131646	0.178116	0.178116
ID_1259	HMR_5168	498 ATP[c] + 664 H2O[c] + 11 L-alanyl-tRNA(ala)[c] + 9 L-arginyl-tRNA(arg)[c] + 4 L-asparaginyl-tRNA(asn)[c] + 12 L-aspartyl-tRNA(asp)[c] + 3 L-cysteinyl-tRNA(cys)[c] + 10 L-glutaminyl-tRNA(gln)[c] + 6 L-glutamyl-tRNA(glu)[c] + 3 L-histidyl-tRNA(his)[c] + 9 L-isoleucyl-tRNA(ile)[c] + 15 L-leucyl-tRNA(leu)[c] + 11 L-lysyl-tRNA(lys)[c] + 4 L-methionyl-tRNA(met)[c] + 6 L-phenylalanyl-tRNA(phe)[c] + …	0.13201	0.177951	0.177951
ID_4905	HMR_7794	H2O[n] + PPi[n] => 2 Pi[n]	0.134005	-0.177053	0.177053
ID_7443	HMR_9047	H2O[s] => H2O[x]	0.134251	0.176942	0.176942
ID_5213	HMR_5215	haptoglobin[c] <=> haptoglobin[s]	0.135293	-0.176478	0.176478
ID_4470	HMR_8116	ATP[m] + glutamate[m] + pentaglutamyl-folate(THF)[m] => ADP[m] + Pi[m] + hexaglutamyl-folate(THF)[m]	0.137491	0.175506	0.175506
ID_5126	HMR_4885	H2O[c] <=> H2O[s]	0.138323	0.175142	0.175142
ID_0720	HMR_6974	lysine[c] => H2O[c] + [protein]-L-lysine[c]	0.139714	-0.174535	0.174535
ID_0721	HMR_6975	SAM[c] + [protein]-L-lysine[c] => SAH[c] + [protein]-N6-methyl-L-lysine[c]	0.139714	-0.174535	0.174535
ID_0722	HMR_6976	SAM[c] + [protein]-N6-methyl-L-lysine[c] => SAH[c] + [protein]-N6,N6-dimethyl-L-lysine[c]	0.139714	-0.174535	0.174535
ID_0723	HMR_6977	H+[c] + SAM[c] + [protein]-N6,N6-dimethyl-L-lysine[c] => SAH[c] + [protein]-N6,N6,N6-trimethyl-L-lysine[c]	0.139714	-0.174535	0.174535
ID_0724	HMR_6978	H2O[c] + [protein]-N6,N6,N6-trimethyl-L-lysine[c] => 2 H+[c] + N6,N6,N6-trimethyl-L-lysine[c]	0.139714	-0.174535	0.174535
ID_0725	HMR_6979	AKG[c] + N6,N6,N6-trimethyl-L-lysine[c] + O2[c] => 3-hydroxy-N6,N6,N6-trimethyl-L-lysine[c] + CO2[c] + succinate[c]	0.139714	-0.174535	0.174535
ID_0726	HMR_6980	3-hydroxy-N6,N6,N6-trimethyl-L-lysine[c] + H+[c] => 4-trimethylammoniobutanal[c] + glycine[c]	0.139714	-0.174535	0.174535
ID_0727	HMR_6981	4-trimethylammoniobutanal[c] + H2O[c] + NAD+[c] => 2 H+[c] + NADH[c] + gamma-butyrobetaine[c]	0.139714	-0.174535	0.174535
ID_0728	HMR_6982	AKG[c] + O2[c] + gamma-butyrobetaine[c] => CO2[c] + L-carnitine[c] + succinate[c]	0.139714	-0.174535	0.174535
ID_1255	HMR_5164	2094 ATP[c] + 2792 H2O[c] + 61 L-alanyl-tRNA(ala)[c] + 27 L-arginyl-tRNA(arg)[c] + 34 L-asparaginyl-tRNA(asn)[c] + 45 L-aspartyl-tRNA(asp)[c] + 40 L-cysteinyl-tRNA(cys)[c] + 17 L-glutaminyl-tRNA(gln)[c] + 42 L-glutamyl-tRNA(glu)[c] + 19 L-histidyl-tRNA(his)[c] + 15 L-isoleucyl-tRNA(ile)[c] + 65 L-leucyl-tRNA(leu)[c] + 58 L-lysyl-tRNA(lys)[c] + 10 L-methionyl-tRNA(met)[c] + 28 L-phenylalanyl-tRNA(…	0.144492	-0.172488	0.172488
ID_6891	HMR_8926	NH3[c] <=> NH3[p]	0.145601	-0.17202	0.17202
ID_1318	HMR_4701	SAH[c] + dimethylglycine[c] => SAM[c] + sarcosine[c]	0.145929	-0.171882	0.171882
ID_1107	HMR_8373	N-acetyl-D-mannosamine[c] + pyruvate[c] <=> N-acetylneuraminate[c]	0.147817	0.171093	0.171093
ID_6718	HMR_7758	H+[c] + choloyl-CoA[c] <=> H+[m] + choloyl-CoA[m]	0.151313	-0.169652	0.169652
ID_1252	HMR_5161	1218 ATP[c] + 1624 H2O[c] + 30 L-alanyl-tRNA(ala)[c] + 9 L-arginyl-tRNA(arg)[c] + 21 L-asparaginyl-tRNA(asn)[c] + 25 L-aspartyl-tRNA(asp)[c] + 12 L-cysteinyl-tRNA(cys)[c] + 17 L-glutaminyl-tRNA(gln)[c] + 25 L-glutamyl-tRNA(glu)[c] + 13 L-histidyl-tRNA(his)[c] + 18 L-isoleucyl-tRNA(ile)[c] + 31 L-leucyl-tRNA(leu)[c] + 35 L-lysyl-tRNA(lys)[c] + 5 L-methionyl-tRNA(met)[c] + 8 L-phenylalanyl-tRNA(phe…	0.153729	-0.16867	0.16867
ID_7002	HMR_5059	proline[l] => proline[c]	0.154235	0.168465	0.168465
ID_5088	HMR_1904	HCO3-[c] + acetylcholine[s] + glutathionyl-leukotriene C4[c] <=> HCO3-[s] + acetylcholine[c] + glutathionyl-leukotriene C4[s]	0.155299	0.168038	0.168038
ID_5215	HMR_5219	prothrombin[c] <=> prothrombin[s]	0.155333	0.168024	0.168024
ID_1254	HMR_5163	1866 ATP[c] + 2488 H2O[c] + 42 L-alanyl-tRNA(ala)[c] + 44 L-arginyl-tRNA(arg)[c] + 25 L-asparaginyl-tRNA(asn)[c] + 35 L-aspartyl-tRNA(asp)[c] + 26 L-cysteinyl-tRNA(cys)[c] + 26 L-glutaminyl-tRNA(gln)[c] + 51 L-glutamyl-tRNA(glu)[c] + 13 L-histidyl-tRNA(his)[c] + 22 L-isoleucyl-tRNA(ile)[c] + 51 L-leucyl-tRNA(leu)[c] + 29 L-lysyl-tRNA(lys)[c] + 9 L-methionyl-tRNA(met)[c] + 21 L-phenylalanyl-tRNA(p…	0.155536	0.167943	0.167943
ID_1295	HMR_5278	311 ATP[l] + 311 H2O[l] + prothrombin[l] => 311 ADP[l] + 311 Pi[l] + 42 alanine[l] + 44 arginine[l] + 25 asparagine[l] + 35 aspartate[l] + 26 cysteine[l] + 51 glutamate[l] + 26 glutamine[l] + 49 glycine[l] + 13 histidine[l] + 22 isoleucine[l] + 51 leucine[l] + 29 lysine[l] + 9 methionine[l] + 21 phenylalanine[l] + 33 proline[l] + 38 serine[l] + 36 threonine[l] + 14 tryptophan[l] + 21 tyrosine[l] …	0.155657	0.167894	0.167894
ID_7018	HMR_5218	prothrombin[s] => prothrombin[l]	0.155657	0.167894	0.167894
ID_0415	HMR_7721	CMP[l] + H2O[l] => Pi[l] + cytidine[l]	0.159013	-0.166561	0.166561
ID_4366	HMR_6568	1D-myo-inositol-1,3,4,6-tetrakisphosphate[c] + ATP[c] => 1D-myo-inositol-1,3,4,5,6-pentakisphosphate[c] + ADP[c]	0.159318	-0.166441	0.166441
ID_6877	HMR_7771	NAD+[p] => NAD+[c]	0.160092	0.166138	0.166138
ID_0473	HMR_8460	CDP[n] + dCDP[n] <=> CTP[n] + dCMP[n]	0.160678	0.165908	0.165908
ID_2523	HMR_0683	1-acylglycerol-LD-PI pool[c] + H2O[c] => fatty acid-LD-PI pool[c] + glycerol[c]	0.162005	-0.165391	0.165391
ID_3518	HMR_8421	H2O[s] + acetylcholine[s] => acetate[s] + choline[s]	0.163411	-0.164846	0.164846
ID_0656	HMR_3901	SAM[c] + glycine[c] => SAH[c] + sarcosine[c]	0.163485	0.164817	0.164817
ID_0479	HMR_8466	2 CDP[n] <=> CMP[n] + CTP[n]	0.163485	-0.164817	0.164817
ID_4687	HMR_8725	H2O[c] + pyridoxine-phosphate[c] => Pi[c] + pyridoxine[c]	0.163485	0.164817	0.164817
ID_4336	HMR_0663	H2O[c] + PI pool[c] => 1,2-diacylglycerol-LD-PI pool[c] + inositol-1-phosphate[c]	0.16355	-0.164792	0.164792
ID_1155	HMR_7255	dehydrodolichol-diphosphate[c] => dolichyl-diphosphate[c]	0.163841	0.16468	0.16468
ID_1156	HMR_7256	H2O[c] + dolichyl-diphosphate[c] => Pi[c] + dolichyl-phosphate[c]	0.163841	0.16468	0.16468
ID_4933	HMR_0691	fatty acid-LD-PI pool[c] => 0.0005 (10Z)-heptadecenoic acid[c] + 0.0005 (11Z,14Z)-eicosadienoic acid[c] + 0.0005 (11Z,14Z,17Z)-eicosatrienoic acid[c] + 0.0005 (13Z)-eicosenoic acid[c] + 0.0005 (13Z)-octadecenoic acid[c] + 0.0005 (13Z,16Z)-docosadienoic acid[c] + 0.0124 (4Z,7Z,10Z,13Z,16Z)-DPA[c] + 0.0005 (6Z,9Z)-octadecadienoic acid[c] + 0.0005 (6Z,9Z,12Z,15Z,18Z)-TPA[c] + 0.0005 (6Z,9Z,12Z,15Z,1…	0.164785	-0.164317	0.164317
ID_2514	HMR_0668	1,2-diacylglycerol-LD-PI pool[c] + H2O[c] => 1-acylglycerol-LD-PI pool[c] + fatty acid-LD-PI pool[c]	0.167681	-0.163213	0.163213
ID_0624	HMR_8427	ADP[m] + 2 H+[m] + creatine-phosphate[m] <=> ATP[m] + creatine[m]	0.168209	0.163013	0.163013
ID_2355	HMR_2758	CoA[m] + arachidonyl-carnitine[m] <=> L-carnitine[m] + arachidonyl-CoA[m]	0.169288	-0.162606	0.162606
ID_1018	HMR_4175	GSH[c] + H2O[c] => cys-gly[c] + glutamate[c]	0.170181	-0.162271	0.162271
ID_4298	HMR_4268	ATP[m] + NAD+[m] => ADP[m] + NADP+[m]	0.171423	-0.161807	0.161807
ID_1817	HMR_3448	FAD[m] + dihomo-gamma-linolenoyl-CoA[m] => FADH2[m] + trans-2-cis,cis,cis-8,11,14-eicosatetraenoyl-CoA[m]	0.171894	0.161631	0.161631
ID_2352	HMR_2753	L-carnitine[c] + eicosatrienoylcarnitine[m] <=> L-carnitine[m] + eicosatrienoylcarnitine[c]	0.171894	-0.161631	0.161631
ID_2353	HMR_2754	CoA[m] + eicosatrienoylcarnitine[m] <=> L-carnitine[m] + dihomo-gamma-linolenoyl-CoA[m]	0.171894	0.161631	0.161631
ID_3470	HMR_0600	H2O[c] + phosphatidate-LD-PI pool[c] => 1,2-diacylglycerol-LD-PI pool[c] + Pi[c]	0.171998	-0.161592	0.161592
ID_1813	HMR_3444	FAD[m] + arachidonyl-CoA[m] => 2-trans-cis,cis,cis,cis-4,8,11,14-eicosapentaenoyl-CoA[m] + FADH2[m]	0.17259	-0.161373	0.161373
ID_1815	HMR_3446	2-trans-cis,cis,cis,cis-4,8,11,14-eicosapentaenoyl-CoA[m] + H+[m] + NADPH[m] => NADP+[m] + trans-3-cis-8,11,14-eicosatetraenoyl-CoA[m]	0.17259	-0.161373	0.161373
ID_1816	HMR_3447	trans-3-cis-8,11,14-eicosatetraenoyl-CoA[m] => trans-2-cis,cis,cis-8,11,14-eicosatetraenoyl-CoA[m]	0.17259	-0.161373	0.161373
ID_2354	HMR_2757	L-carnitine[c] + arachidonyl-carnitine[m] <=> L-carnitine[m] + arachidonyl-carnitine[c]	0.173353	0.16109	0.16109
ID_0774	HMR_8543	3-iodo-L-tyrosine[c] + iodine[c] => 3,5-diiodo-L-tyrosine[c] + H+[c] + iodide[c]	0.173901	-0.160888	0.160888
ID_0763	HMR_6988	2 H+[c] + H2O2[c] + 2 iodide[c] => 2 H2O[c] + iodine[c]	0.173958	-0.160866	0.160866
ID_0775	HMR_8544	iodine[c] + tyrosine[c] => 3-iodo-L-tyrosine[c] + H+[c] + iodide[c]	0.174097	-0.160815	0.160815
ID_2911	HMR_6796	3,5-diiodo-L-tyrosine[c] + 3-iodo-L-tyrosine[c] + H2O2[c] => 2 H2O[c] + dehydroalanine[c] + triiodothyronine[c]	0.174914	-0.160515	0.160515
ID_0636	HMR_0457	ATP[c] + glycerate[c] => 3-phospho-D-glycerate[c] + ADP[c]	0.176352	0.159988	0.159988
ID_0660	HMR_4467	pyruvate[p] + serine[p] => alanine[p] + hydroxypyruvate[p]	0.176352	0.159988	0.159988
ID_0675	HMR_4791	alanine[p] + glyoxalate[p] => glycine[p] + pyruvate[p]	0.176352	0.159988	0.159988
ID_1372	HMR_8782	H+[c] + NADH[c] + hydroxypyruvate[c] => NAD+[c] + glycerate[c]	0.176352	0.159988	0.159988
ID_6848	HMR_4468	serine[c] <=> serine[p]	0.176352	0.159988	0.159988
ID_6849	HMR_4469	hydroxypyruvate[c] <=> hydroxypyruvate[p]	0.176352	-0.159988	0.159988
ID_0864	HMR_6746	SAM[c] + adrenaline[c] => L-metanephrine[c] + SAH[c]	0.17837	0.159254	0.159254
ID_0865	HMR_6747	H2O[c] + L-metanephrine[c] + O2[c] => 3-methoxy-4-hydroxyphenylglycolaldehyde[c] + H2O2[c] + methylamine[c]	0.17837	0.159254	0.159254
ID_0881	HMR_6763	SAM[c] + dopamine[c] => 3-methoxytyramine[c] + SAH[c]	0.179602	-0.158809	0.158809
ID_0882	HMR_6764	3-methoxytyramine[c] + H2O[c] + O2[c] => 3-methoxy-4-hydroxyphenylacetaldehyde[c] + H2O2[c] + NH3[c]	0.179602	-0.158809	0.158809
ID_4057	HMR_1663	H2O[p] + choloyl-CoA[p] => CoA[p] + cholate[p]	0.18326	0.157501	0.157501
ID_4058	HMR_1665	cholate[p] => cholate[c]	0.18326	0.157501	0.157501
ID_2258	HMR_0160	L-carnitine[c] + O-butanoylcarnitine[m] <=> L-carnitine[m] + O-butanoylcarnitine[c]	0.183892	0.157277	0.157277
ID_2201	HMR_0159	L-carnitine[c] + butyryl-CoA[c] <=> CoA[c] + O-butanoylcarnitine[c]	0.183892	-0.157277	0.157277
ID_2259	HMR_0161	CoA[m] + O-butanoylcarnitine[m] <=> L-carnitine[m] + butyryl-CoA[m]	0.183892	-0.157277	0.157277
ID_4212	HMR_1875	GSH[c] + HCO3-[c] + cholate[s] <=> GSH[s] + HCO3-[s] + cholate[c]	0.185689	-0.156643	0.156643
ID_6497	HMR_8430	creatine-phosphate[m] => creatine-phosphate[c]	0.187047	-0.156166	0.156166
ID_6869	HMR_6986	isocitrate[c] <=> isocitrate[p]	0.187631	0.155962	0.155962
ID_6715	HMR_6902	all-trans-decaprenyl-diphosphate[c] <=> all-trans-decaprenyl-diphosphate[m]	0.192601	0.154243	0.154243
ID_6674	HMR_6330	AKG[c] + Pi[m] <=> AKG[m] + Pi[c]	0.193136	-0.15406	0.15406
ID_6930	HMR_7795	ITP[c] <=> ITP[n]	0.193236	-0.154026	0.154026
ID_6966	HMR_8909	IDP[c] <=> IDP[n]	0.193236	0.154026	0.154026
ID_0451	HMR_7893	ADP[n] + ITP[n] <=> ATP[n] + IDP[n]	0.193236	-0.154026	0.154026
ID_0254	HMR_4492	ITP[c] + mannose[c] => IDP[c] + mannose-6-phosphate[c]	0.193236	0.154026	0.154026
ID_6454	HMR_9624	AKG[c] + estrone 3-sulfate[s] => AKG[s] + estrone 3-sulfate[c]	0.194589	-0.153565	0.153565
ID_0217	HMR_4004	2 ADP[m] <=> AMP[m] + ATP[m]	0.198223	-0.152338	0.152338
ID_1377	HMR_6912	H2O[m] + PPi[m] => 2 Pi[m]	0.198223	0.152338	0.152338
ID_6915	HMR_5423	CTP[c] <=> CTP[n]	0.198566	-0.152222	0.152222
ID_1095	HMR_4536	CTP[n] + N-acetylneuraminate[n] => CMP-N-acetylneuraminate[n] + PPi[n]	0.199067	-0.152055	0.152055
ID_1110	HMR_8377	CTP[c] + N-acetylneuraminate[c] => CMP-N-acetylneuraminate[c] + PPi[c]	0.199072	0.152053	0.152053
ID_6910	HMR_4535	CMP-N-acetylneuraminate[c] <=> CMP-N-acetylneuraminate[n]	0.199072	0.152053	0.152053
ID_6916	HMR_5424	N-acetylneuraminate[c] <=> N-acetylneuraminate[n]	0.199072	-0.152053	0.152053
ID_6914	HMR_5422	PPi[c] <=> PPi[n]	0.202581	-0.150886	0.150886
ID_6960	HMR_8844	1D-myo-inositol-bisdiphosphate-tetrakisphosphate[c] <=> 1D-myo-inositol-bisdiphosphate-tetrakisphosphate[n]	0.203729	0.150508	0.150508
ID_4523	HMR_6396	H+[c] + NADPH[c] + dehydroascorbic acid[c] => NADP+[c] + ascorbate[c]	0.203789	-0.150488	0.150488
ID_4464	HMR_8109	ATP[c] + glutamate[c] + pentaglutamyl-folate(THF)[c] => ADP[c] + Pi[c] + hexaglutamyl-folate(THF)[c]	0.204176	0.150361	0.150361
ID_6776	HMR_8124	hexaglutamyl-folate(THF)[m] => hexaglutamyl-folate(THF)[c]	0.204176	-0.150361	0.150361
ID_1547	HMR_2227	[ACP][c] + propanoyl-CoA[c] => CoA[c] + propanoyl-[ACP][c]	0.206062	0.149743	0.149743
ID_1548	HMR_2228	malonyl-[ACP][c] + propanoyl-[ACP][c] => 3-oxopentanoyl-[ACP][c] + CO2[c] + [ACP][c]	0.206062	0.149743	0.149743
ID_1549	HMR_2229	3-oxopentanoyl-[ACP][c] + H+[c] + NADPH[c] => 3-hydroxypentanoyl-[ACP][c] + NADP+[c]	0.206062	0.149743	0.149743
ID_1550	HMR_2230	3-hydroxypentanoyl-[ACP][c] => (2E)-pentenoyl-[ACP][c] + H2O[c]	0.206062	0.149743	0.149743
ID_1551	HMR_2231	(2E)-pentenoyl-[ACP][c] + H+[c] + NADPH[c] => NADP+[c] + pentanoyl-[ACP][c]	0.206062	0.149743	0.149743
ID_1552	HMR_2232	malonyl-[ACP][c] + pentanoyl-[ACP][c] => 3-oxoheptanoyl-[ACP][c] + CO2[c] + [ACP][c]	0.206062	0.149743	0.149743
ID_1553	HMR_2233	3-oxoheptanoyl-[ACP][c] + H+[c] + NADPH[c] => 3-hydroxyheptanoyl-[ACP][c] + NADP+[c]	0.206062	0.149743	0.149743
ID_1554	HMR_2234	3-hydroxyheptanoyl-[ACP][c] => (2E)-heptenoyl-[ACP][c] + H2O[c]	0.206062	0.149743	0.149743
ID_1555	HMR_2235	(2E)-heptenoyl-[ACP][c] + H+[c] + NADPH[c] => NADP+[c] + heptanoyl-[ACP][c]	0.206062	0.149743	0.149743
ID_1556	HMR_2236	heptanoyl-[ACP][c] + malonyl-[ACP][c] => 3-oxononanoyl-[ACP][c] + CO2[c] + [ACP][c]	0.206062	0.149743	0.149743
ID_1557	HMR_2237	3-oxononanoyl-[ACP][c] + H+[c] + NADPH[c] => 3-hydroxynonanoyl-[ACP][c] + NADP+[c]	0.206062	0.149743	0.149743
ID_1558	HMR_2238	3-hydroxynonanoyl-[ACP][c] => (2E)-nonenoyl-[ACP][c] + H2O[c]	0.206062	0.149743	0.149743
ID_1559	HMR_2239	(2E)-nonenoyl-[ACP][c] + H+[c] + NADPH[c] => NADP+[c] + nonanoyl-[ACP][c]	0.206062	0.149743	0.149743
ID_1560	HMR_2240	malonyl-[ACP][c] + nonanoyl-[ACP][c] => 3-oxoundecanoyl-[ACP][c] + CO2[c] + [ACP][c]	0.206062	0.149743	0.149743
ID_1561	HMR_2241	3-oxoundecanoyl-[ACP][c] + H+[c] + NADPH[c] => 3-hydroxyundecanoyl-[ACP][c] + NADP+[c]	0.206062	0.149743	0.149743
ID_1562	HMR_2242	3-hydroxyundecanoyl-[ACP][c] => (2E)-undecenoyl-[ACP][c] + H2O[c]	0.206062	0.149743	0.149743
ID_1563	HMR_2243	(2E)-undecenoyl-[ACP][c] + H+[c] + NADPH[c] => NADP+[c] + undecanoyl-[ACP][c]	0.206062	0.149743	0.149743
ID_1564	HMR_2244	malonyl-[ACP][c] + undecanoyl-[ACP][c] => 3-oxotridecanoyl-[ACP][c] + CO2[c] + [ACP][c]	0.206062	0.149743	0.149743
ID_1565	HMR_2245	3-oxotridecanoyl-[ACP][c] + H+[c] + NADPH[c] => 3-hydroxytridecanoyl-[ACP][c] + NADP+[c]	0.206062	0.149743	0.149743
ID_1566	HMR_2246	3-hydroxytridecanoyl-[ACP][c] => (2E)-tridecenoyl-[ACP][c] + H2O[c]	0.206062	0.149743	0.149743
ID_1567	HMR_2247	(2E)-tridecenoyl-[ACP][c] + H+[c] + NADPH[c] => NADP+[c] + tridecanoyl-[ACP][c]	0.206062	0.149743	0.149743
ID_1568	HMR_2249	malonyl-[ACP][c] + tridecanoyl-[ACP][c] => 3-oxopentadecanoyl-[ACP][c] + CO2[c] + [ACP][c]	0.206062	0.149743	0.149743
ID_1569	HMR_2250	3-oxopentadecanoyl-[ACP][c] + H+[c] + NADPH[c] => 3-hydroxypentadecanoyl-[ACP][c] + NADP+[c]	0.206062	0.149743	0.149743
ID_1570	HMR_2251	3-hydroxypentadecanoyl-[ACP][c] => (2E)-pentadecenoyl-[ACP][c] + H2O[c]	0.206062	0.149743	0.149743
ID_1571	HMR_2252	(2E)-pentadecenoyl-[ACP][c] + H+[c] + NADPH[c] => NADP+[c] + pentadecanoyl-[ACP][c]	0.206062	0.149743	0.149743
ID_1572	HMR_2254	malonyl-[ACP][c] + pentadecanoyl-[ACP][c] => 3-oxoheptadecanoyl-[ACP][c] + CO2[c] + [ACP][c]	0.206062	0.149743	0.149743
ID_1573	HMR_2255	3-oxoheptadecanoyl-[ACP][c] + H+[c] + NADPH[c] => 3-hydroxyheptadecanoyl-[ACP][c] + NADP+[c]	0.206062	0.149743	0.149743
ID_1574	HMR_2256	3-hydroxyheptadecanoyl-[ACP][c] => (2E)-heptadecenoyl-[ACP][c] + H2O[c]	0.206062	0.149743	0.149743
ID_1575	HMR_2257	(2E)-heptadecenoyl-[ACP][c] + H+[c] + NADPH[c] => NADP+[c] + heptadecanoyl-[ACP][c]	0.206062	0.149743	0.149743
ID_1662	HMR_2258	H2O[c] + heptadecanoyl-[ACP][c] => [ACP][c] + margaric acid[c]	0.206062	0.149743	0.149743
ID_0859	HMR_6741	O2[c] + ascorbate[c] + dopamine[c] => H2O[c] + dehydroascorbic acid[c] + noradrenaline[c]	0.206265	-0.149677	0.149677
ID_0851	HMR_6731	L-dopa[c] => CO2[c] + dopamine[c]	0.206421	-0.149626	0.149626
ID_6613	HMR_5107	H+[c] + isoleucine[c] => H+[m] + isoleucine[m]	0.20705	0.149421	0.149421
ID_6843	HMR_3848	glycine[c] <=> glycine[p]	0.207218	-0.149367	0.149367
ID_6876	HMR_7707	glyoxalate[c] <=> glyoxalate[p]	0.207218	0.149367	0.149367
ID_2872	HMR_1644	3alpha,7alpha,12alpha-trihydroxy-5beta-cholest-24-enoyl-CoA[m] + H2O[m] => (24R,25R)3alpha,7alpha,12alpha,24-tetrahydroxy-5beta-cholestanoyl-CoA[m]	0.207303	-0.149339	0.149339
ID_2873	HMR_1651	(24R,25R)3alpha,7alpha,12alpha,24-tetrahydroxy-5beta-cholestanoyl-CoA[m] + NAD+[m] => 3alpha,7alpha,12alpha-trihydroxy-5beta-24-oxocholestanoyl-CoA[m] + H+[m] + NADH[m]	0.207303	-0.149339	0.149339
ID_4042	HMR_1630	25(R)THCA-CoA[c] <=> 25(R)THCA-CoA[m]	0.207303	-0.149339	0.149339
ID_4045	HMR_1635	25(R)THCA-CoA[m] => 25(S)THCA-CoA[m]	0.207303	-0.149339	0.149339
ID_4046	HMR_1637	25(S)THCA-CoA[m] + O2[m] => 3alpha,7alpha,12alpha-trihydroxy-5beta-cholest-24-enoyl-CoA[m] + H2O2[m]	0.207303	-0.149339	0.149339
ID_4052	HMR_1653	3alpha,7alpha,12alpha-trihydroxy-5beta-24-oxocholestanoyl-CoA[m] + CoA[m] => choloyl-CoA[m] + propanoyl-CoA[m]	0.207303	-0.149339	0.149339
ID_0490	HMR_8480	H2O[n] + deoxycytidine[n] => NH3[n] + deoxyuridine[n]	0.207303	0.149339	0.149339
ID_6963	HMR_8868	deoxyuridine[c] <=> deoxyuridine[n]	0.207303	-0.149339	0.149339
ID_4311	HMR_7676	H+[c] + SAM[c] + nicotinamide[c] => 1-methylnicotinamide[c] + SAH[c]	0.207652	0.149226	0.149226
ID_7299	HMR_4765	bilirubin[c] <=> bilirubin[r]	0.208021	0.149106	0.149106
ID_6931	HMR_7796	UTP[c] <=> UTP[n]	0.208079	-0.149087	0.149087
ID_0772	HMR_8541	O2[c] + 2 tyrosine[c] => 2 L-dopa[c]	0.208613	-0.148914	0.148914
ID_4320	HMR_4500	CoA[c] + apo-[ACP][c] => PAP[c] + [ACP][c]	0.220884	-0.145024	0.145024
ID_6999	HMR_5056	lysine[l] => lysine[c]	0.223566	-0.144194	0.144194
ID_0272	HMR_4621	UDP[c] + thioredoxin[c] => H2O[c] + dUDP[c] + oxidized thioredoxin[c]	0.22479	0.143817	0.143817
ID_4421	HMR_8830	ATP[n] + PI pool[n] => 1-phosphatidyl-1D-myo-inositol-4-phosphate[n] + ADP[n]	0.227382	0.143025	0.143025
ID_0327	HMR_4008	ADP[c] + UDP[c] <=> ATP[c] + UMP[c]	0.227664	0.142939	0.142939
ID_0674	HMR_4789	H2O[p] + O2[p] + glycine[p] => H2O2[p] + NH3[p] + glyoxalate[p]	0.228748	0.14261	0.14261
ID_1246	HMR_5155	372 ATP[c] + 496 H2O[c] + 11 L-alanyl-tRNA(ala)[c] + 9 L-arginyl-tRNA(arg)[c] + L-asparaginyl-tRNA(asn)[c] + 8 L-aspartyl-tRNA(asp)[c] + 2 L-cysteinyl-tRNA(cys)[c] + 7 L-glutaminyl-tRNA(gln)[c] + 5 L-glutamyl-tRNA(glu)[c] + L-histidyl-tRNA(his)[c] + 4 L-isoleucyl-tRNA(ile)[c] + 20 L-leucyl-tRNA(leu)[c] + 4 L-lysyl-tRNA(lys)[c] + 5 L-methionyl-tRNA(met)[c] + 3 L-phenylalanyl-tRNA(phe)[c] + 9 L-pro…	0.231305	-0.141837	0.141837
ID_4386	HMR_7654	5-pp-inspP5[n] + H2O[n] => Pi[n] + myo-inositol-hexakisphosphate[n]	0.232622	0.141442	0.141442
ID_1999	HMR_1134	20-oxo-LTB4[r] + H2O[r] + NAD+[r] => 20-COOH-LTB4[r] + H+[r] + NADH[r]	0.232883	-0.141364	0.141364
ID_2004	HMR_1140	20-dihydroxy-LTB4[r] + H+[r] + NADPH[r] + O2[r] => 20-trihydroxy-LTB4[r] + H2O[r] + NADP+[r]	0.232883	0.141364	0.141364
ID_2005	HMR_1142	20-COOH-LTB4[r] + H2O[r] <=> 20-trihydroxy-LTB4[r]	0.232883	-0.141364	0.141364
ID_5989	HMR_6188	HCO3-[c] + S-glutathionyl-2-4-dinitrobenzene[c] + prostaglandin D3[s] <=> HCO3-[s] + S-glutathionyl-2-4-dinitrobenzene[s] + prostaglandin D3[c]	0.232883	0.141364	0.141364
ID_7042	HMR_7711	AMP[c] <=> AMP[l]	0.232883	0.141364	0.141364
ID_5188	HMR_5068	arginine[s] => arginine[c]	0.232968	0.141338	0.141338
ID_5189	HMR_5070	histidine[c] <=> histidine[s]	0.232968	-0.141338	0.141338
ID_5190	HMR_5071	lysine[s] => lysine[c]	0.232968	0.141338	0.141338
ID_5192	HMR_5074	tyrosine[c] <=> tyrosine[s]	0.232968	-0.141338	0.141338
ID_5194	HMR_5077	alanine[s] => alanine[c]	0.232968	0.141338	0.141338
ID_5195	HMR_5078	glutamine[c] <=> glutamine[s]	0.232968	-0.141338	0.141338
ID_5197	HMR_5080	tryptophan[c] <=> tryptophan[s]	0.232968	-0.141338	0.141338
ID_5200	HMR_5085	leucine[c] <=> leucine[s]	0.232968	-0.141338	0.141338
ID_5202	HMR_5088	asparagine[s] => asparagine[c]	0.232968	0.141338	0.141338
ID_5203	HMR_5089	valine[c] <=> valine[s]	0.232968	-0.141338	0.141338
ID_5204	HMR_5091	threonine[s] => threonine[c]	0.232968	0.141338	0.141338
ID_5205	HMR_5092	isoleucine[c] <=> isoleucine[s]	0.232968	-0.141338	0.141338
ID_5240	HMR_5328	Na+[s] + aspartate[s] => Na+[c] + aspartate[c]	0.232968	0.141338	0.141338
ID_7433	HMR_9038	histidine[x] => histidine[s]	0.232968	0.141338	0.141338
ID_7434	HMR_9039	isoleucine[x] => isoleucine[s]	0.232968	0.141338	0.141338
ID_7435	HMR_9040	leucine[x] => leucine[s]	0.232968	0.141338	0.141338
ID_7436	HMR_9041	lysine[x] => lysine[s]	0.232968	0.141338	0.141338
ID_7437	HMR_9042	methionine[x] => methionine[s]	0.232968	0.141338	0.141338
ID_7438	HMR_9043	phenylalanine[x] => phenylalanine[s]	0.232968	0.141338	0.141338
ID_7439	HMR_9044	threonine[x] => threonine[s]	0.232968	0.141338	0.141338
ID_7440	HMR_9045	tryptophan[x] => tryptophan[s]	0.232968	0.141338	0.141338
ID_7441	HMR_9046	valine[x] => valine[s]	0.232968	0.141338	0.141338
ID_7445	HMR_9061	alanine[x] <=> alanine[s]	0.232968	0.141338	0.141338
ID_7446	HMR_9062	asparagine[x] <=> asparagine[s]	0.232968	0.141338	0.141338
ID_7447	HMR_9063	glutamine[x] <=> glutamine[s]	0.232968	0.141338	0.141338
ID_7448	HMR_9064	tyrosine[x] <=> tyrosine[s]	0.232968	0.141338	0.141338
ID_7450	HMR_9066	arginine[x] <=> arginine[s]	0.232968	0.141338	0.141338
ID_7451	HMR_9067	glycine[x] <=> glycine[s]	0.232968	0.141338	0.141338
ID_7452	HMR_9068	proline[x] <=> proline[s]	0.232968	0.141338	0.141338
ID_7454	HMR_9070	aspartate[x] <=> aspartate[s]	0.232968	0.141338	0.141338
ID_5193	HMR_5076	glycine[s] => glycine[c]	0.232968	0.141338	0.141338
ID_1450	HMR_0409	AMP[c] + PPi[c] + arachidonyl-CoA[c] <=> ATP[c] + CoA[c] + arachidonate[c]	0.233223	-0.141262	0.141262
ID_4508	HMR_4543	4alpha-hydroxytetrahydrobiopterin[c] <=> H2O[c] + quinonoid dihydrobiopterin[c]	0.233339	-0.141227	0.141227
ID_4322	HMR_4715	ATP[m] + pantetheine[m] => ADP[m] + phosphopantetheine[m]	0.233555	-0.141162	0.141162
ID_4477	HMR_8136	H2O[l] + hexaglutamyl-folate(DHF)[l] => glutamate[l] + pentaglutamyl-folate(DHF)[l]	0.237504	0.139989	0.139989
ID_7064	HMR_8121	hexaglutamyl-folate(DHF)[c] => hexaglutamyl-folate(DHF)[l]	0.237965	0.139853	0.139853
ID_6955	HMR_8839	1D-myo-inositol-1,3,4,5,6-pentakisphosphate[c] <=> 1D-myo-inositol-1,3,4,5,6-pentakisphosphate[n]	0.239233	-0.139479	0.139479
ID_5932	HMR_6128	HCO3-[c] + S-glutathionyl-ethacrynic acid[c] + leukotriene C4[s] <=> HCO3-[s] + S-glutathionyl-ethacrynic acid[s] + leukotriene C4[c]	0.239668	-0.139352	0.139352
ID_1297	HMR_5280	349 ATP[l] + 349 H2O[l] + [apotransferin][l] => 349 ADP[l] + 349 Pi[l] + 61 alanine[l] + 27 arginine[l] + 34 asparagine[l] + 45 aspartate[l] + 40 cysteine[l] + 42 glutamate[l] + 17 glutamine[l] + 52 glycine[l] + 19 histidine[l] + 15 isoleucine[l] + 65 leucine[l] + 58 lysine[l] + 10 methionine[l] + 28 phenylalanine[l] + 32 proline[l] + 41 serine[l] + 30 threonine[l] + 8 tryptophan[l] + 26 tyrosine…	0.241172	-0.138911	0.138911
ID_7019	HMR_5220	[apotransferin][s] => [apotransferin][l]	0.241172	-0.138911	0.138911
ID_7179	HMR_7331	GMP[c] <=> GMP[g]	0.244661	-0.137896	0.137896
ID_4473	HMR_8130	4 H2O[l] + pentaglutamyl-folate(DHF)[l] => dihydrofolate[l] + 4 glutamate[l]	0.244824	0.137849	0.137849
ID_7068	HMR_8131	dihydrofolate[c] <=> dihydrofolate[l]	0.244824	-0.137849	0.137849
ID_0261	HMR_4574	Pi[c] + inosine[c] <=> hypoxanthine[c] + ribose-1-phosphate[c]	0.245003	-0.137797	0.137797
ID_0516	HMR_9802	H2O[c] + glutamine[c] => NH3[c] + glutamate[c]	0.245404	0.137681	0.137681
ID_4466	HMR_8112	4 ATP[m] + dihydrofolate[m] + 4 glutamate[m] => 4 ADP[m] + 4 Pi[m] + pentaglutamyl-folate(DHF)[m]	0.245506	0.137652	0.137652
ID_4467	HMR_8113	ATP[m] + glutamate[m] + pentaglutamyl-folate(DHF)[m] => ADP[m] + Pi[m] + hexaglutamyl-folate(DHF)[m]	0.245506	0.137652	0.137652
ID_6775	HMR_8122	hexaglutamyl-folate(DHF)[m] => hexaglutamyl-folate(DHF)[c]	0.245506	0.137652	0.137652
ID_0972	HMR_3912	AKG[c] + cysteine[c] <=> glutamate[c] + mercaptopyruvate[c]	0.247015	0.137217	0.137217
ID_6842	HMR_3473	AMP[p] + ATP[c] => AMP[c] + ATP[p]	0.247858	0.136975	0.136975
ID_0293	HMR_5353	ADP[c] + dGDP[c] <=> ATP[c] + dGMP[c]	0.247993	0.136936	0.136936
ID_4441	HMR_4655	H+[c] + NADPH[c] + folate[c] => NADP+[c] + dihydrofolate[c]	0.249589	-0.136479	0.136479
ID_4442	HMR_4656	H+[m] + NADPH[m] + folate[m] => NADP+[m] + dihydrofolate[m]	0.249604	0.136475	0.136475
ID_6600	HMR_5006	folate[c] => folate[m]	0.249604	0.136475	0.136475
ID_6909	HMR_4277	NH3[c] <=> NH3[n]	0.25022	-0.136299	0.136299
ID_4302	HMR_4278	ATP[n] + NH3[n] + deamido-NAD[n] => AMP[n] + NAD+[n] + PPi[n]	0.250432	-0.136239	0.136239
ID_6922	HMR_7712	AMP[c] <=> AMP[n]	0.250432	0.136239	0.136239
ID_6907	HMR_4274	deamido-NAD[c] <=> deamido-NAD[n]	0.251339	-0.13598	0.13598
ID_7328	HMR_6387	Na+[c] + Pi[c] <=> Na+[r] + Pi[r]	0.254283	0.135147	0.135147
ID_0551	HMR_3895	ATP[m] + glutamate[m] => ADP[m] + glutamyl-5-phosphate[m]	0.255628	0.134769	0.134769
ID_0552	HMR_3897	H+[m] + NADPH[m] + glutamyl-5-phosphate[m] => L-glutamate 5-semialdehyde[m] + NADP+[m] + Pi[m]	0.255628	0.134769	0.134769
ID_0242	HMR_4419	GMP[c] + H+[c] + NADPH[c] => IMP[c] + NADP+[c] + NH3[c]	0.257445	-0.134259	0.134259
ID_1502	HMR_2987	(6Z,9Z,12Z,15Z,18Z,21Z)-THA[r] + ATP[r] + CoA[r] <=> (6Z,9Z,12Z,15Z,18Z,21Z)-tetracosahexaenoyl-CoA[r] + AMP[r] + PPi[r]	0.257975	0.134111	0.134111
ID_2508	HMR_2932	(6Z,9Z,12Z,15Z,18Z,21Z)-tetracosahexaenoyl-CoA[r] + L-carnitine[r] <=> (6Z,9Z,12Z,15Z,18Z,21Z)-tetracosahexaenoylcarnitine[r] + CoA[r]	0.257975	0.134111	0.134111
ID_2506	HMR_2930	(6Z,9Z,12Z,15Z,18Z,21Z)-tetracosahexaenoyl-CoA[c] + L-carnitine[c] <=> (6Z,9Z,12Z,15Z,18Z,21Z)-tetracosahexaenoylcarnitine[c] + CoA[c]	0.257975	-0.134111	0.134111
ID_2507	HMR_2931	(6Z,9Z,12Z,15Z,18Z,21Z)-tetracosahexaenoylcarnitine[c] + L-carnitine[r] <=> (6Z,9Z,12Z,15Z,18Z,21Z)-tetracosahexaenoylcarnitine[r] + L-carnitine[c]	0.257975	-0.134111	0.134111
ID_2718	HMR_3170	FAD[m] + heneicosanoyl-CoA[m] => (2E)-heneicosenoyl-CoA[m] + FADH2[m]	0.25824	0.134037	0.134037
ID_2719	HMR_3171	(2E)-heneicosenoyl-CoA[m] + H2O[m] => 3-hydroxyheneicosanoyl-CoA[m]	0.25824	0.134037	0.134037
ID_2720	HMR_3172	3-hydroxyheneicosanoyl-CoA[m] + NAD+[m] => 3-oxoheneicosanoyl-CoA[m] + H+[m] + NADH[m]	0.25824	0.134037	0.134037
ID_2721	HMR_3173	3-oxoheneicosanoyl-CoA[m] + CoA[m] => acetyl-CoA[m] + nonadecanoyl-CoA[m]	0.25824	0.134037	0.134037
ID_0994	HMR_6515	mercaptopyruvate[c] + sulfite[c] => pyruvate[c] + thiosulfate[c]	0.258251	0.134034	0.134034
ID_7265	HMR_0461	PC-LD pool[c] <=> PC-LD pool[r]	0.258556	-0.133949	0.133949
ID_0885	HMR_6767	3-methoxy-4-hydroxyphenylacetaldehyde[c] + H2O[c] + NADP+[c] <=> H+[c] + NADPH[c] + homovanillate[c]	0.261829	-0.133041	0.133041
ID_2318	HMR_2691	(8Z,11Z)-eicosadienoylcarnitine[c] + L-carnitine[m] <=> (8Z,11Z)-eicosadienoylcarnitine[m] + L-carnitine[c]	0.261829	0.133041	0.133041
ID_2319	HMR_2692	(8Z,11Z)-eicosadienoyl-CoA[m] + L-carnitine[m] <=> (8Z,11Z)-eicosadienoylcarnitine[m] + CoA[m]	0.261829	-0.133041	0.133041
ID_2701	HMR_3413	(8Z,11Z)-eicosadienoyl-CoA[m] + 9 CoA[m] + 7 FAD[m] + 9 H2O[m] + 9 NAD+[m] => 7 FADH2[m] + 9 H+[m] + 9 NADH[m] + 10 acetyl-CoA[m]	0.261829	0.133041	0.133041
ID_3198	HMR_3666	(9Z,12Z,15Z,18Z,21Z)-tetracosapentaenoyl-CoA[r] + cholesterol[r] => CoA[r] + cholesterol-ester-9,12,15,18,21-tetra[r]	0.261829	0.133041	0.133041
ID_3258	HMR_3726	H2O[r] + cholesterol-ester-6,9,12,15,18,21-tetra[r] => (6Z,9Z,12Z,15Z,18Z,21Z)-THA[r] + cholesterol[r]	0.261829	0.133041	0.133041
ID_5935	HMR_6131	HCO3-[c] + S-glutathionyl-2-4-dinitrobenzene[c] + estrone 3-sulfate[s] <=> HCO3-[s] + S-glutathionyl-2-4-dinitrobenzene[s] + estrone 3-sulfate[c]	0.261829	0.133041	0.133041
ID_6034	HMR_6233	GSH[c] + HCO3-[c] + prostaglandin E1[s] <=> GSH[s] + HCO3-[s] + prostaglandin E1[c]	0.261829	0.133041	0.133041
ID_7076	HMR_8244	phosphocholine[c] <=> phosphocholine[l]	0.261829	-0.133041	0.133041
ID_7166	HMR_0731	ceramide pool[c] => ceramide pool[g]	0.261829	0.133041	0.133041
ID_6710	HMR_6522	malate[c] + thiosulfate[m] <=> malate[m] + thiosulfate[c]	0.264599	-0.132278	0.132278
ID_6566	HMR_4851	AKG[c] + succinate[m] <=> AKG[m] + succinate[c]	0.264987	-0.132171	0.132171
ID_7235	HMR_8524	choline[c] <=> choline[g]	0.265322	0.13208	0.13208
ID_0466	HMR_8453	2 dCDP[n] <=> dCMP[n] + dCTP[n]	0.26571	-0.131973	0.131973
ID_0544	HMR_3819	1-pyrroline-5-carboxylate[c] + H2O[c] <=> L-glutamate 5-semialdehyde[c]	0.266502	-0.131757	0.131757
ID_0548	HMR_3835	1-pyrroline-5-carboxylate[c] + H+[c] + NADH[c] => NAD+[c] + proline[c]	0.266502	0.131757	0.131757
ID_6540	HMR_3818	L-glutamate 5-semialdehyde[c] <=> L-glutamate 5-semialdehyde[m]	0.266502	-0.131757	0.131757
ID_1022	HMR_4708	gamma-glutamyl-cysteine[c] => 5-oxoproline[c] + cysteine[c]	0.267797	0.131404	0.131404
ID_5198	HMR_5082	phenylalanine[c] <=> phenylalanine[s]	0.268587	-0.131189	0.131189
ID_6062	HMR_6262	prostaglandin B2[c] <=> prostaglandin B2[s]	0.269402	0.130968	0.130968
ID_0567	HMR_4776	AKG[c] + O2[c] + proline[c] => CO2[c] + succinate[c] + trans-4-hydroxy-L-proline[c]	0.272428	0.13015	0.13015
ID_0575	HMR_4784	2 H2O[m] + L-1-pyrroline-3-hydroxy-5-carboxylate[m] + NAD+[m] => H+[m] + L-erythro-4-hydroxyglutamate[m] + NADH[m]	0.272428	0.13015	0.13015
ID_0577	HMR_4787	4-hydroxy-2-oxoglutarate[m] => glyoxalate[m] + pyruvate[m]	0.272428	0.13015	0.13015
ID_0620	HMR_8098	L-erythro-4-hydroxyglutamate[m] + OAA[m] => 4-hydroxy-2-oxoglutarate[m] + aspartate[m]	0.272428	0.13015	0.13015
ID_6806	HMR_9677	L-1-pyrroline-3-hydroxy-5-carboxylate[m] <=> L-1-pyrroline-3-hydroxy-5-carboxylate[c]	0.272428	-0.13015	0.13015
ID_0571	HMR_4780	NADP+[c] + trans-4-hydroxy-L-proline[c] <=> H+[c] + L-1-pyrroline-3-hydroxy-5-carboxylate[c] + NADPH[c]	0.272428	0.13015	0.13015
ID_6500	HMR_0157	butyryl-CoA[c] => butyryl-CoA[m]	0.273883	-0.129759	0.129759
ID_1302	HMR_5285	142 ATP[l] + 142 H2O[l] + STAR[l] => 142 ADP[l] + 142 Pi[l] + 21 alanine[l] + 20 arginine[l] + 11 asparagine[l] + 10 aspartate[l] + 5 cysteine[l] + 22 glutamate[l] + 17 glutamine[l] + 21 glycine[l] + 6 histidine[l] + 10 isoleucine[l] + 31 leucine[l] + 19 lysine[l] + 12 methionine[l] + 6 phenylalanine[l] + 12 proline[l] + 20 serine[l] + 12 threonine[l] + 5 tryptophan[l] + 4 tyrosine[l] + 21 valine…	0.275246	0.129395	0.129395
ID_7020	HMR_5224	STAR[c] => STAR[l]	0.275246	0.129395	0.129395
ID_1389	HMR_9838	NADPH[c] + O2[c] => O2-[c] + NADP+[c] + H+[c]	0.275383	0.129358	0.129358
ID_2980	HMR_1448	(R)-5-phosphomevalonate[c] + ATP[c] <=> (R)-5-diphosphomevalonate[c] + ADP[c]	0.275883	-0.129224	0.129224
ID_2981	HMR_1451	(R)-5-diphosphomevalonate[c] + ATP[c] => ADP[c] + CO2[c] + Pi[c] + isopentenyl-pPP[c]	0.275883	-0.129224	0.129224
ID_7378	HMR_8553	LTD4[c] <=> LTD4[r]	0.276081	-0.129172	0.129172
ID_1260	HMR_5169	855 ATP[c] + 1140 H2O[c] + 21 L-alanyl-tRNA(ala)[c] + 20 L-arginyl-tRNA(arg)[c] + 11 L-asparaginyl-tRNA(asn)[c] + 10 L-aspartyl-tRNA(asp)[c] + 5 L-cysteinyl-tRNA(cys)[c] + 17 L-glutaminyl-tRNA(gln)[c] + 22 L-glutamyl-tRNA(glu)[c] + 6 L-histidyl-tRNA(his)[c] + 10 L-isoleucyl-tRNA(ile)[c] + 31 L-leucyl-tRNA(leu)[c] + 19 L-lysyl-tRNA(lys)[c] + 12 L-methionyl-tRNA(met)[c] + 6 L-phenylalanyl-tRNA(phe)…	0.277601	0.128767	0.128767
ID_7306	HMR_4879	UDP-glucose[c] + UMP[r] <=> UDP-glucose[r] + UMP[c]	0.28379	0.127134	0.127134
ID_7305	HMR_4878	UDP-glucose[c] <=> UDP-glucose[r]	0.28379	-0.127134	0.127134
ID_3296	HMR_0765	UDP-galactose[r] + glucosylceramide pool[r] => LacCer pool[r] + UDP[r]	0.28379	-0.127134	0.127134
ID_7326	HMR_6385	UDP-galactose[c] + UMP[r] => UDP-galactose[r] + UMP[c]	0.28379	-0.127134	0.127134
ID_7396	HMR_9627	LacCer pool[r] <=> LacCer pool[c]	0.28379	-0.127134	0.127134
ID_2906	HMR_4766	2 UDP-glucuronate[r] + bilirubin[r] => 2 UDP[r] + bilirubin-bisglucuronoside[r]	0.28379	0.127134	0.127134
ID_3292	HMR_8248	UDP-glucose[r] + ceramide pool[r] => UDP[r] + glucosylceramide pool[r]	0.28379	-0.127134	0.127134
ID_6296	HMR_8520	1-alkyl-2-lysoglycerol-3-phosphocholine[c] <=> 1-alkyl-2-lysoglycerol-3-phosphocholine[s]	0.285469	0.126696	0.126696
ID_4427	HMR_3923	NAD+[m] + THF[m] + glycine[m] => 5,10-methylene-THF[m] + CO2[m] + H+[m] + NADH[m] + NH3[m]	0.285942	0.126572	0.126572
ID_5322	HMR_5513	methionine[c] + phenylalanine[s] <=> methionine[s] + phenylalanine[c]	0.286265	-0.126488	0.126488
ID_5345	HMR_5536	phenylalanine[c] + proline[s] <=> phenylalanine[s] + proline[c]	0.286265	0.126488	0.126488
ID_3513	HMR_7611	2-acetyl-1-alkyl-sn-glycero-3-phosphocholine[c] + H2O[c] => 1-organyl-2-lyso-sn-glycero-3-phosphocholine[c] + acetate[c]	0.286697	-0.126376	0.126376
ID_7193	HMR_7740	PAPS[c] <=> PAPS[g]	0.287051	-0.126284	0.126284
ID_6547	HMR_3950	5,10-methylene-THF[c] <=> 5,10-methylene-THF[m]	0.287204	-0.126244	0.126244
ID_6548	HMR_3952	THF[c] <=> THF[m]	0.287204	0.126244	0.126244
ID_0082	HMR_3944	UTP[c] + glucose-1-phosphate[c] => PPi[c] + UDP-glucose[c]	0.287412	-0.12619	0.12619
ID_0042	HMR_4396	glucose-1-phosphate[c] <=> glucose-6-phosphate[c]	0.287412	0.12619	0.12619
ID_6520	HMR_1572	HMG-CoA[c] <=> HMG-CoA[m]	0.287435	0.126184	0.126184
ID_2978	HMR_1440	2 H+[c] + HMG-CoA[c] + 2 NADPH[c] => (R)-mevalonate[c] + CoA[c] + 2 NADP+[c]	0.287435	-0.126184	0.126184
ID_2979	HMR_1445	(R)-mevalonate[c] + ATP[c] => (R)-5-phosphomevalonate[c] + ADP[c]	0.287435	-0.126184	0.126184
ID_1340	HMR_4149	ATP[c] + CoA[c] + citrate[c] => ADP[c] + OAA[c] + Pi[c] + acetyl-CoA[c]	0.288436	0.125924	0.125924
ID_7301	HMR_4856	glucose-6-phosphate[c] <=> glucose-6-phosphate[r]	0.288788	-0.125833	0.125833
ID_0868	HMR_6750	SAM[c] + noradrenaline[c] => SAH[c] + normetanephrine[c]	0.288927	0.125797	0.125797
ID_0869	HMR_6751	H2O[c] + O2[c] + normetanephrine[c] => 3-methoxy-4-hydroxyphenylglycolaldehyde[c] + H2O2[c] + NH3[c]	0.288927	0.125797	0.125797
ID_3506	HMR_4627	SAM[c] + ethanolamine-phosphate[c] => N-methylethanolamine-phosphate[c] + SAH[c]	0.289392	-0.125677	0.125677
ID_3507	HMR_4838	N-methylethanolamine-phosphate[c] + SAM[c] => SAH[c] + phosphodimethylethanolamine[c]	0.289392	-0.125677	0.125677
ID_3508	HMR_4839	H+[c] + SAM[c] + phosphodimethylethanolamine[c] => SAH[c] + phosphocholine[c]	0.289392	-0.125677	0.125677
ID_1160	HMR_7261	H2O[r] + dolichyl-phosphate[r] => Pi[r] + dolichol[r]	0.291009	0.125259	0.125259
ID_6977	HMR_0798	sphingosine[c] <=> sphingosine[l]	0.291215	0.125206	0.125206
ID_0299	HMR_6607	H2O[c] + urate radical[c] <=> hydroxyl radical[c] + urate[c]	0.29136	0.125169	0.125169
ID_4216	HMR_1879	GSH[c] + HCO3-[c] + taurochenodeoxycholate[s] <=> GSH[s] + HCO3-[s] + taurochenodeoxycholate[c]	0.29136	-0.125169	0.125169
ID_5975	HMR_6174	HCO3-[c] + S-glutathionyl-ethacrynic acid[c] + prostaglandin B2[s] <=> HCO3-[s] + S-glutathionyl-ethacrynic acid[s] + prostaglandin B2[c]	0.29136	0.125169	0.125169
ID_6019	HMR_6218	GSH[c] + HCO3-[c] + arachidonate[s] <=> GSH[s] + HCO3-[s] + arachidonate[c]	0.29136	0.125169	0.125169
ID_6684	HMR_6340	ATP[m] + dUTP[c] => ATP[c] + dUTP[m]	0.29136	-0.125169	0.125169
ID_2367	HMR_3520	4,8-dimethylnonanoylcarnitine[c] + L-carnitine[m] <=> 4,8-dimethylnonanoylcarnitine[m] + L-carnitine[c]	0.292043	0.124993	0.124993
ID_6541	HMR_3825	H+[c] + aspartate[m] + glutamate[c] => H+[m] + aspartate[c] + glutamate[m]	0.293142	0.124711	0.124711
ID_1384	HMR_3960	2 H+[c] + 2 O2-[c] => H2O2[c] + O2[c]	0.293356	0.124656	0.124656
ID_0436	HMR_7878	ADP[c] + dITP[c] <=> ATP[c] + dIDP[c]	0.293441	-0.124635	0.124635
ID_0439	HMR_7881	ADP[n] + dITP[n] <=> ATP[n] + dIDP[n]	0.293441	0.124635	0.124635
ID_6941	HMR_7877	dIDP[c] <=> dIDP[n]	0.293441	-0.124635	0.124635
ID_6932	HMR_7855	dITP[c] <=> dITP[n]	0.293441	0.124635	0.124635
ID_7178	HMR_7204	UDP-glucuronate[c] + UMP[g] <=> UDP-glucuronate[g] + UMP[c]	0.293471	0.124627	0.124627
ID_3521	HMR_8518	2-acetyl-1-alkyl-sn-glycero-3-phosphocholine[c] + H2O[c] => 1-alkyl-2-lysoglycerol-3-phosphocholine[c] + acetate[c]	0.297268	0.123658	0.123658
ID_0322	HMR_4635	ADP[c] + dTTP[c] <=> ATP[c] + dTDP[c]	0.297456	-0.123611	0.123611
ID_4055	HMR_1660	H2O[c] + choloyl-CoA[c] => CoA[c] + cholate[c]	0.297456	0.123611	0.123611
ID_0649	HMR_3845	THF[c] + serine[c] <=> 5,10-methylene-THF[c] + H2O[c] + glycine[c]	0.297612	-0.123571	0.123571
ID_7395	HMR_9626	sulfate[r] <=> sulfate[c]	0.297784	-0.123528	0.123528
ID_0361	HMR_4644	5,10-methylene-THF[c] + dUMP[c] <=> dTMP[c] + dihydrofolate[c]	0.299253	-0.123156	0.123156
ID_1215	HMR_7323	(alpha-D-mannosyl)4-beta-D-mannosyl-diacetylchitobiosyl-L-asparagine (protein)[g] + UDP-N-acetylglucosamine[g] => UDP[g] + nm4masn[g]	0.300253	0.122903	0.122903
ID_1216	HMR_7324	2 H2O[g] + nm4masn[g] => 2 mannose[g] + nm2masn[g]	0.300253	0.122903	0.122903
ID_1217	HMR_7325	UDP-N-acetylglucosamine[g] + nm2masn[g] => UDP[g] + n2m2masn[g]	0.300253	0.122903	0.122903
ID_1218	HMR_7326	UDP-N-acetylglucosamine[g] + n2m2masn[g] => UDP[g] + n2m2nmasn[g]	0.300253	0.122903	0.122903
ID_0477	HMR_8464	CDP[n] + GDP[n] <=> CMP[n] + GTP[n]	0.300584	-0.122819	0.122819
ID_1225	HMR_7428	(alpha-D-mannosyl)2-beta-D-mannosyl-N-acetylglucosamine[l] + 2 H2O[l] => beta-1,4-mannose-N-acetylglucosamine[l] + 2 mannose[l]	0.300584	-0.122819	0.122819
ID_1226	HMR_7429	H2O[l] + beta-1,4-mannose-N-acetylglucosamine[l] => N-acetylglucosamine[l] + mannose[l]	0.300584	-0.122819	0.122819
ID_1234	HMR_7585	H2O[l] + n2m2nmasn[l] => [protein]-L-asparagine[l] + n2m2nm[l]	0.300584	-0.122819	0.122819
ID_1235	HMR_7586	H2O[l] + n2m2nm[l] => N-acetylglucosamine[l] + n2m2nmn[l]	0.300584	-0.122819	0.122819
ID_1236	HMR_7587	3 H2O[l] + n2m2nmn[l] => (alpha-D-mannosyl)2-beta-D-mannosyl-N-acetylglucosamine[l] + 3 N-acetylglucosamine[l]	0.300584	-0.122819	0.122819
ID_4389	HMR_8799	1D-myo-inositol-1,3,4,5-tetrakisphosphate[n] + ATP[n] => 1D-myo-inositol-1,3,4,5,6-pentakisphosphate[n] + ADP[n]	0.300584	0.122819	0.122819
ID_4390	HMR_8800	1D-myo-inositol-1,3,4,6-tetrakisphosphate[n] + ATP[n] => 1D-myo-inositol-1,3,4,5,6-pentakisphosphate[n] + ADP[n]	0.300584	-0.122819	0.122819
ID_4395	HMR_8805	ATP[n] + D-myo-inositol-1,4,5-trisphosphate[n] => 1D-myo-inositol-1,3,4,5-tetrakisphosphate[n] + ADP[n]	0.300584	0.122819	0.122819
ID_4408	HMR_8818	H2O[n] + phosphatidylinositol-4,5-bisphosphate[n] => 1,2-diacylglycerol-LD-TAG pool[n] + D-myo-inositol-1,4,5-trisphosphate[n]	0.300584	0.122819	0.122819
ID_4424	HMR_8833	H2O[n] + PI pool[n] => 1,2-diacylglycerol-LD-TAG pool[n] + inositol-1-phosphate[n]	0.300584	-0.122819	0.122819
ID_6156	HMR_7583	n2m2nmasn[g] <=> n2m2nmasn[s]	0.300584	0.122819	0.122819
ID_6958	HMR_8842	inositol-1-phosphate[c] <=> inositol-1-phosphate[n]	0.300584	0.122819	0.122819
ID_7030	HMR_7430	mannose[l] => mannose[c]	0.300584	-0.122819	0.122819
ID_7041	HMR_7584	n2m2nmasn[s] => n2m2nmasn[l]	0.300584	-0.122819	0.122819
ID_0475	HMR_8462	GDP[n] + dCDP[n] <=> GTP[n] + dCMP[n]	0.300584	0.122819	0.122819
ID_4410	HMR_8820	1-phosphatidyl-1D-myo-inositol-4-phosphate[n] + H2O[n] => PI pool[n] + Pi[n]	0.300584	-0.122819	0.122819
ID_4411	HMR_8821	1-phosphatidyl-1D-myo-inositol-4-phosphate[n] + ATP[n] => ADP[n] + phosphatidylinositol-4,5-bisphosphate[n]	0.300584	0.122819	0.122819
ID_4337	HMR_4308	inositol-1-phosphate[c] => glucose-6-phosphate[c]	0.300584	-0.122819	0.122819
ID_6923	HMR_7763	H2O2[c] <=> H2O2[n]	0.300584	-0.122819	0.122819
ID_1387	HMR_8413	2 H+[n] + 2 O2-[n] => H2O2[n] + O2[n]	0.300584	0.122819	0.122819
ID_6912	HMR_4904	O2[c] <=> O2[n]	0.300584	-0.122819	0.122819
ID_6947	HMR_8412	O2-[c] <=> O2-[n]	0.300584	0.122819	0.122819
ID_3765	HMR_7615	1-radyl-2-acyl-sn-glycero-3-phosphocholine[c] + H2O[c] => 1-organyl-2-lyso-sn-glycero-3-phosphocholine[c] + fatty acid-LD-TG2 pool[c]	0.30084	0.122755	0.122755
ID_0541	HMR_3807	AKG[m] + ornithine[m] <=> L-glutamate 5-semialdehyde[m] + glutamate[m]	0.301937	0.122479	0.122479
ID_6987	HMR_4887	H2O[c] => H2O[l]	0.302482	-0.122342	0.122342
ID_0543	HMR_3816	H2O[c] + arginine[c] => ornithine[c] + urea[c]	0.30313	0.122179	0.122179
ID_6665	HMR_6317	H+[c] + citrulline[m] + ornithine[c] => H+[m] + citrulline[c] + ornithine[m]	0.30313	0.122179	0.122179
ID_4642	HMR_6507	FMN[c] + H2O[c] => Pi[c] + riboflavin[c]	0.303267	-0.122145	0.122145
ID_0876	HMR_6758	H2O[c] + O2[c] + dopamine[c] => 3,4-dihydroxyphenylacetaldehyde[c] + H2O2[c] + NH3[c]	0.303671	0.122043	0.122043
ID_7782	HMR_9438	urea[s] <=> urea[x]	0.30383	0.122004	0.122004
ID_0504	HMR_3811	ATP[c] + aspartate[c] + citrulline[c] => AMP[c] + PPi[c] + argininosuccinate[c]	0.303931	0.121978	0.121978
ID_0505	HMR_3813	arginine[c] + fumarate[c] <=> argininosuccinate[c]	0.303931	-0.121978	0.121978
ID_0512	HMR_3873	2 ATP[m] + CO2[m] + H2O[m] + NH3[m] => 2 ADP[m] + Pi[m] + carbamoyl-phosphate[m]	0.303931	0.121978	0.121978
ID_0542	HMR_3809	Pi[m] + citrulline[m] <=> carbamoyl-phosphate[m] + ornithine[m]	0.303931	-0.121978	0.121978
ID_0818	HMR_4231	2-amino-3-carboxymuconate semialdehyde[c] => 2-aminomuconate semialdehyde[c] + CO2[c]	0.30468	0.121791	0.121791
ID_0820	HMR_4233	2-aminomuconate semialdehyde[c] + H2O[c] + NAD+[c] => 2-aminomuconate[c] + H+[c] + NADH[c]	0.30468	0.121791	0.121791
ID_0821	HMR_4235	2-aminomuconate[c] + H+[c] + H2O[c] + NADPH[c] => 2-oxoadipate[c] + NADP+[c] + NH3[c]	0.30468	0.121791	0.121791
ID_6553	HMR_4237	2-oxoadipate[c] + AKG[m] <=> 2-oxoadipate[m] + AKG[c]	0.30468	0.121791	0.121791
ID_0808	HMR_4214	O2[c] + tryptophan[c] => L-formylkynurenine[c]	0.30468	0.121791	0.121791
ID_0810	HMR_4218	H2O[c] + L-formylkynurenine[c] => alanine[c] + formylanthranilate[c]	0.30468	0.121791	0.121791
ID_0811	HMR_4219	H2O[c] + formylanthranilate[c] => anthranilate[c] + formate[c]	0.30468	0.121791	0.121791
ID_0815	HMR_9866	anthranilate[c] + FADH2[c] + O2[c] <=> 3-hydroxyanthranilate[c] + FAD[c] + H2O[c]	0.30468	0.121791	0.121791
ID_4283	HMR_4228	3-hydroxyanthranilate[c] + O2[c] => 2-amino-3-carboxymuconate semialdehyde[c]	0.30468	0.121791	0.121791
ID_4434	HMR_4340	ATP[m] + THF[m] + formate[m] => 10-formyl-THF[m] + ADP[m] + Pi[m]	0.30468	0.121791	0.121791
ID_4437	HMR_4444	5,10-methenyl-THF[m] + NADPH[m] <=> 5,10-methylene-THF[m] + NADP+[m]	0.30468	0.121791	0.121791
ID_4440	HMR_4505	10-formyl-THF[m] + H+[m] <=> 5,10-methenyl-THF[m] + H2O[m]	0.30468	0.121791	0.121791
ID_6587	HMR_4944	formate[c] <=> formate[m]	0.30468	0.121791	0.121791
ID_0507	HMR_3827	AKG[m] + aspartate[m] <=> OAA[m] + glutamate[m]	0.305497	-0.121587	0.121587
ID_3047	HMR_2046	H+[c] + NADPH[c] + O2[c] + estradiol-17beta[c] => 4-hydroxy-17beta-estradiol[c] + H2O[c] + NADP+[c]	0.305716	-0.121532	0.121532
ID_2924	HMR_7945	H2O[r] + estrone 3-sulfate[r] => estrone[r] + sulfate[r]	0.305716	-0.121532	0.121532
ID_7355	HMR_7944	estrone 3-sulfate[c] <=> estrone 3-sulfate[r]	0.305716	-0.121532	0.121532
ID_5815	HMR_6009	2-hydroxybutyrate[c] + formate[s] <=> 2-hydroxybutyrate[s] + formate[c]	0.305716	-0.121532	0.121532
ID_2907	HMR_4767	bilirubin-bisglucuronoside[r] + bilirubin[r] => 2 bilirubin-monoglucuronoside[r]	0.305716	0.121532	0.121532
ID_4234	HMR_1897	ATP[r] + H2O[r] + bilirubin-monoglucuronoside[r] => ADP[r] + Pi[r] + bilirubin-monoglucuronoside[s]	0.305716	0.121532	0.121532
ID_7389	HMR_8906	4-hydroxy-17beta-estradiol[c] <=> 4-hydroxy-17beta-estradiol[r]	0.305716	-0.121532	0.121532
ID_2927	HMR_7952	H2O[r] + dehydroepiandrosterone sulfate[r] => dehydroepiandrosterone[r] + sulfate[r]	0.305716	0.121532	0.121532
ID_4509	HMR_4544	4alpha-hydroxytetrahydrobiopterin[n] <=> H2O[n] + quinonoid dihydrobiopterin[n]	0.30647	0.121344	0.121344
ID_4184	HMR_8064	2 3-sulfinoalanine[m] + O2[m] => 2 L-cysteate[m]	0.306512	0.121334	0.121334
ID_1008	HMR_9869	mercaptopyruvate[m] + sulfite[m] => pyruvate[m] + thiosulfate[m]	0.307437	-0.121104	0.121104
ID_2127	HMR_8549	H2O[c] + leukotriene F4[c] <=> glutamate[c] + leukotriene E4[c]	0.308005	-0.120963	0.120963
ID_0679	HMR_6409	NAD+[m] + dihydrolipoamide[m] => H+[m] + NADH[m] + lipoamide[m]	0.308226	0.120908	0.120908
ID_2256	HMR_3521	4(R),8-dimethyl-nonanoyl-CoA[c] + L-carnitine[c] <=> 4,8-dimethylnonanoylcarnitine[c] + CoA[c]	0.309161	-0.120676	0.120676
ID_1343	HMR_4408	H2O[c] + fumarate[c] <=> malate[c]	0.309832	0.12051	0.12051
ID_5897	HMR_6092	HCO3-[c] + glutathionyl-leukotriene C4[c] + sulfochenodeoxycholate[s] <=> HCO3-[s] + glutathionyl-leukotriene C4[s] + sulfochenodeoxycholate[c]	0.310085	-0.120448	0.120448
ID_7249	HMR_8920	mannose[g] => mannose[c]	0.311148	0.120185	0.120185
ID_4670	HMR_4208	H2O[c] + thiamin-PP[c] => Pi[c] + thiamin-P[c]	0.312327	-0.119895	0.119895
ID_6924	HMR_7764	Pi[c] <=> Pi[n]	0.312538	0.119843	0.119843
ID_0281	HMR_4694	H2O[c] + deoxyadenosine[c] => NH3[c] + deoxyinosine[c]	0.313202	-0.11968	0.11968
ID_4430	HMR_4333	H+[c] + NADPH[c] + dihydrofolate[c] => NADP+[c] + THF[c]	0.313296	-0.119657	0.119657
ID_4053	HMR_1656	choloyl-CoA[c] <=> choloyl-CoA[p]	0.31382	0.119528	0.119528
ID_0313	HMR_4006	ADP[c] + UTP[c] <=> ATP[c] + UDP[c]	0.314141	0.119449	0.119449
ID_6010	HMR_6209	HCO3-[c] + S-glutathionyl-2-4-dinitrobenzene[c] + prostaglandin H2[s] <=> HCO3-[s] + S-glutathionyl-2-4-dinitrobenzene[s] + prostaglandin H2[c]	0.314298	-0.119411	0.119411
ID_0446	HMR_7888	ADP[n] + dGTP[n] <=> ATP[n] + dGDP[n]	0.314691	0.119315	0.119315
ID_1182	HMR_7289	(alpha-D-Glucosyl)-(alpha-D-mannosyl)8-beta-D-mannosyl-diacetylchitobiosyl-L-asparagine (protein)[r] + H2O[r] => glucosyl-(alpha-D-mannosyl)7-beta-D-mannosyl-diacetylchitobiosyl-L-asparagine, isoform B (protein)[r] + mannose[r]	0.315253	-0.119177	0.119177
ID_1191	HMR_7298	glucosyl-(alpha-D-mannosyl)7-beta-D-mannosyl-diacetylchitobiosyl-L-asparagine, isoform B (protein)[r] => glucosyl-(alpha-D-mannosyl)7-beta-D-mannosyl-diacetylchitobiosyl-L-asparagine, isoform B (protein)[g]	0.315253	-0.119177	0.119177
ID_1198	HMR_7305	2 H2O[g] + glucosyl-(alpha-D-mannosyl)7-beta-D-mannosyl-diacetylchitobiosyl-L-asparagine, isoform B (protein)[g] => (alpha-D-mannosyl)6-beta-D-mannosyl-diacetylchitobiosyl-L-asparagine (protein) (B2)[g] + glucose[g] + mannose[g]	0.315253	-0.119177	0.119177
ID_7392	HMR_8919	mannose[r] => mannose[c]	0.315253	-0.119177	0.119177
ID_4346	HMR_6548	1-phosphatidyl-1D-myo-inositol-4-phosphate[c] + ATP[c] => 1-phosphatidyl-1D-myo-inositol-3,4-bisphosphate[c] + ADP[c]	0.315253	-0.119177	0.119177
ID_0442	HMR_7884	ADP[n] + UTP[n] <=> ATP[n] + UDP[n]	0.315253	-0.119177	0.119177
ID_4340	HMR_6542	ATP[c] + PI pool[c] => 1-phosphatidyl-1D-myo-inositol-3-phosphate[c] + ADP[c]	0.315253	0.119177	0.119177
ID_4403	HMR_8813	1-phosphatidyl-1D-myo-inositol-3-phosphate[c] + ATP[c] => 1-phosphatidyl-1D-myo-inositol-3,4-bisphosphate[c] + ADP[c]	0.315253	0.119177	0.119177
ID_6952	HMR_8828	PI pool[c] <=> PI pool[n]	0.3157	-0.119068	0.119068
ID_6953	HMR_8837	phosphatidylinositol-4,5-bisphosphate[c] <=> phosphatidylinositol-4,5-bisphosphate[n]	0.3157	0.119068	0.119068
ID_4349	HMR_6551	1-phosphatidyl-1D-myo-inositol-4-phosphate[c] + ATP[c] => ADP[c] + phosphatidylinositol-4,5-bisphosphate[c]	0.3157	0.119068	0.119068
ID_4415	HMR_8826	1-phosphatidyl-1D-myo-inositol-5-phosphate[n] + ATP[n] => ADP[n] + phosphatidylinositol-4,5-bisphosphate[n]	0.3157	-0.119068	0.119068
ID_4422	HMR_8831	ATP[n] + PI pool[n] => 1-phosphatidyl-1D-myo-inositol-5-phosphate[n] + ADP[n]	0.3157	-0.119068	0.119068
ID_0435	HMR_7876	ADP[n] + UDP[n] <=> ATP[n] + UMP[n]	0.316136	-0.118961	0.118961
ID_6634	HMR_6276	cis-aconitate[c] + citrate[m] <=> cis-aconitate[m] + citrate[c]	0.316545	-0.118862	0.118862
ID_1654	HMR_0709	H2O[p] + palmitoyl-CoA[p] => CoA[p] + palmitate[p]	0.316545	-0.118862	0.118862
ID_6635	HMR_6277	cis-aconitate[c] + isocitrate[m] <=> cis-aconitate[m] + isocitrate[c]	0.316545	0.118862	0.118862
ID_6158	HMR_7609	1-organyl-2-lyso-sn-glycero-3-phosphocholine[c] <=> 1-organyl-2-lyso-sn-glycero-3-phosphocholine[s]	0.316545	0.118862	0.118862
ID_0486	HMR_8473	H2O[s] + deoxyadenosine[s] => NH3[s] + deoxyinosine[s]	0.316545	-0.118862	0.118862
ID_2202	HMR_2591	CoA[c] + O-acetylcarnitine[c] <=> L-carnitine[c] + acetyl-CoA[c]	0.316545	0.118862	0.118862
ID_3764	HMR_7614	1-organyl-2-lyso-sn-glycero-3-phosphocholine[c] + acyl-CoA-LD-TG2 pool[c] => 1-radyl-2-acyl-sn-glycero-3-phosphocholine[c] + CoA[c]	0.316545	-0.118862	0.118862
ID_6092	HMR_6367	deoxyadenosine[c] <=> deoxyadenosine[s]	0.316545	-0.118862	0.118862
ID_6094	HMR_6369	deoxyinosine[c] => deoxyinosine[s]	0.316545	0.118862	0.118862
ID_6810	HMR_0713	AKG[c] + isocitrate[p] => AKG[p] + isocitrate[c]	0.316545	-0.118862	0.118862
ID_1353	HMR_4589	H2O[m] + cis-aconitate[m] <=> isocitrate[m]	0.316545	0.118862	0.118862
ID_1347	HMR_4458	H2O[m] + cis-aconitate[m] <=> citrate[m]	0.316545	-0.118862	0.118862
ID_3511	HMR_7597	alkyl-glycerone-3-phosphate[c] + fatty acid-LD-TG2 pool[c] => 2-acyl-1-alkyl-sn-glycero-3-phosphate[c] + H2O[c]	0.316545	0.118862	0.118862
ID_3755	HMR_7598	2-acyl-1-alkyl-sn-glycero-3-phosphate[c] + H2O[c] => 1-alkyl-2-acylglycerol[c] + Pi[c]	0.316545	0.118862	0.118862
ID_3756	HMR_7600	1-alkyl-2-acylglycerol[c] + CDP-choline[c] => 1-radyl-2-acyl-sn-glycero-3-phosphocholine[c] + CMP[c]	0.316545	0.118862	0.118862
ID_1338	HMR_4145	H2O[m] + OAA[m] + acetyl-CoA[m] <=> CoA[m] + citrate[m]	0.316545	0.118862	0.118862
ID_6592	HMR_4964	H+[m] + citrate[m] + malate[c] <=> H+[c] + citrate[c] + malate[m]	0.316545	0.118862	0.118862
ID_6856	HMR_4924	CO2[c] <=> CO2[p]	0.316545	-0.118862	0.118862
ID_3510	HMR_7594	acylglycerone-phosphate[p] + hexadecanol[p] => palmitate[p] + alkyl-glycerone-3-phosphate[p]	0.316545	0.118862	0.118862
ID_3751	HMR_0703	2 H+[p] + 2 NADPH[p] + palmitoyl-CoA[p] => CoA[p] + 2 NADP+[p] + hexadecanol[p]	0.316545	0.118862	0.118862
ID_6871	HMR_7590	acylglycerone-phosphate[c] <=> acylglycerone-phosphate[p]	0.316545	0.118862	0.118862
ID_6872	HMR_7596	alkyl-glycerone-3-phosphate[c] <=> alkyl-glycerone-3-phosphate[p]	0.316545	-0.118862	0.118862
ID_4281	HMR_0712	NADP+[p] + isocitrate[p] => AKG[p] + CO2[p] + H+[p] + NADPH[p]	0.316545	0.118862	0.118862
ID_3509	HMR_7591	1-acylglycerol-3P-LD-TG1 pool[c] + NADP+[c] <=> H+[c] + NADPH[c] + acylglycerone-phosphate[c]	0.316545	0.118862	0.118862
ID_0867	HMR_6749	3-methoxy-4-hydroxyphenylglycolaldehyde[c] + H2O[c] + NADP+[c] <=> H+[c] + NADPH[c] + vanillylmandelate[c]	0.316684	0.118828	0.118828
ID_0623	HMR_8426	H2O[m] + arginine[m] => ornithine[m] + urea[m]	0.318497	0.118387	0.118387
ID_6588	HMR_4951	urea[c] <=> urea[m]	0.318497	-0.118387	0.118387
ID_6668	HMR_6323	H+[c] + arginine[c] => H+[m] + arginine[m]	0.318497	0.118387	0.118387
ID_0465	HMR_8452	2 dCDP[c] <=> dCMP[c] + dCTP[c]	0.320306	-0.117948	0.117948
ID_4436	HMR_4442	5,10-methenyl-THF[c] + NADPH[c] <=> 5,10-methylene-THF[c] + NADP+[c]	0.320452	0.117913	0.117913
ID_0698	HMR_4437	histidine[c] => NH3[c] + urocanate[c]	0.320452	0.117913	0.117913
ID_0699	HMR_4658	5-formiminotetrahydrofolate[c] + glutamate[c] <=> N-formimino-L-glutamate[c] + THF[c]	0.320452	-0.117913	0.117913
ID_0700	HMR_4660	4-imidazolone-5-propanoate[c] + H2O[c] => N-formimino-L-glutamate[c]	0.320452	0.117913	0.117913
ID_0701	HMR_4712	H2O[c] + urocanate[c] => 4-imidazolone-5-propanoate[c]	0.320452	0.117913	0.117913
ID_4428	HMR_3929	5,10-methenyl-THF[c] + NH3[c] <=> 5-formiminotetrahydrofolate[c] + H+[c]	0.320452	-0.117913	0.117913
ID_4433	HMR_4338	ATP[c] + THF[c] + formate[c] => 10-formyl-THF[c] + ADP[c] + Pi[c]	0.320669	0.11786	0.11786
ID_0083	HMR_4128	UDP-galactose[c] <=> UDP-glucose[c]	0.321004	0.117779	0.117779
ID_3628	HMR_0793	D-galactosyl-N-acylsphingosine[l] + H2O[l] => ceramide pool[l] + glucose[l]	0.321004	-0.117779	0.117779
ID_7091	HMR_8887	H+[c] + glucuronate[c] <=> H+[l] + glucuronate[l]	0.321004	0.117779	0.117779
ID_7056	HMR_7799	ATP[c] + 4 H+[c] + H2O[c] => ADP[c] + 4 H+[l] + Pi[c]	0.321004	-0.117779	0.117779
ID_1087	HMR_4526	H2O[c] + UDP-N-acetylglucosamine[c] => N-acetyl-D-mannosamine[c] + UDP[c]	0.321004	0.117779	0.117779
ID_7170	HMR_0918	UDP-galactose[c] + UMP[g] <=> UDP-galactose[g] + UMP[c]	0.321004	-0.117779	0.117779
ID_1088	HMR_4527	N-acetyl-D-mannosamine[c] <=> N-acetylglucosamine[c]	0.321004	0.117779	0.117779
ID_7097	HMR_4961	N-acetylglucosamine[l] <=> N-acetylglucosamine[r]	0.321004	-0.117779	0.117779
ID_7316	HMR_4960	N-acetylglucosamine[c] <=> N-acetylglucosamine[r]	0.321004	0.117779	0.117779
ID_0359	HMR_4642	H2O[c] + dUMP[c] => Pi[c] + deoxyuridine[c]	0.321004	0.117779	0.117779
ID_0872	HMR_6754	3,4-dihydroxymandelaldehyde[c] + H2O[c] + NADP+[c] <=> 3,4-dihydroxymandelate[c] + H+[c] + NADPH[c]	0.321004	-0.117779	0.117779
ID_2126	HMR_8548	H2O[r] + leukotriene C4[r] <=> LTD4[r] + glutamate[r]	0.321004	0.117779	0.117779
ID_4525	HMR_8345	D-glucurono-6,3-lactone[c] + H2O[c] <=> glucuronate[c]	0.321004	0.117779	0.117779
ID_3882	HMR_7571	H2O[l] + hyaluronate[l] => glucuronate[l] + hyaluronan degradation product 1[l]	0.321004	-0.117779	0.117779
ID_3883	HMR_7572	H2O[l] + hyaluronan degradation product 1[l] => N-acetylglucosamine[l] + hyaluronan biosynthesis, precursor 1[l]	0.321004	-0.117779	0.117779
ID_3884	HMR_7573	2 H2O[l] + hyaluronan biosynthesis, precursor 1[l] => N-acetylglucosamine[l] + glucuronate[l]	0.321004	-0.117779	0.117779
ID_6153	HMR_7568	UDP-N-acetylglucosamine[c] + UDP-glucuronate[c] => 2 UDP[c] + hyaluronan biosynthesis, precursor 1[s]	0.321004	-0.117779	0.117779
ID_6154	HMR_7569	UDP-N-acetylglucosamine[c] + UDP-glucuronate[c] + hyaluronan biosynthesis, precursor 1[s] => 2 UDP[c] + hyaluronate[s]	0.321004	-0.117779	0.117779
ID_7039	HMR_7570	hyaluronate[s] => hyaluronate[l]	0.321004	-0.117779	0.117779
ID_7240	HMR_8856	UDP-galactose[c] => UDP-galactose[g]	0.321004	0.117779	0.117779
ID_2513	HMR_0667	1,2-diacylglycerol-LD-TAG pool[c] + H2O[c] => 1-acylglycerol-LD-TG1 pool[c] + fatty acid-LD-TG2 pool[c]	0.321151	0.117744	0.117744
ID_7356	HMR_7947	pregnenolone sulfate[c] <=> pregnenolone sulfate[r]	0.321242	0.117722	0.117722
ID_1007	HMR_8684	AKG[m] + cysteine[m] <=> glutamate[m] + mercaptopyruvate[m]	0.321471	0.117666	0.117666
ID_0447	HMR_7889	ADP[n] + dUTP[n] <=> ATP[n] + dUDP[n]	0.322073	-0.117521	0.117521
ID_6935	HMR_7858	dUDP[c] <=> dUDP[n]	0.322073	0.117521	0.117521
ID_6917	HMR_6617	thioredoxin[c] <=> thioredoxin[n]	0.322073	-0.117521	0.117521
ID_0374	HMR_6622	UTP[n] + thioredoxin[n] => H2O[n] + dUTP[n] + oxidized thioredoxin[n]	0.322073	-0.117521	0.117521
ID_6918	HMR_6619	oxidized thioredoxin[c] <=> oxidized thioredoxin[n]	0.322073	0.117521	0.117521
ID_7275	HMR_1035	GSH[c] <=> GSH[r]	0.322118	-0.11751	0.11751
ID_1262	HMR_5171	975 ATP[c] + 1300 H2O[c] + 38 L-alanyl-tRNA(ala)[c] + 23 L-arginyl-tRNA(arg)[c] + 5 L-asparaginyl-tRNA(asn)[c] + 14 L-aspartyl-tRNA(asp)[c] + 6 L-cysteinyl-tRNA(cys)[c] + 7 L-glutaminyl-tRNA(gln)[c] + 15 L-glutamyl-tRNA(glu)[c] + 10 L-histidyl-tRNA(his)[c] + 6 L-isoleucyl-tRNA(ile)[c] + 37 L-leucyl-tRNA(leu)[c] + 14 L-lysyl-tRNA(lys)[c] + 14 L-methionyl-tRNA(met)[c] + 10 L-phenylalanyl-tRNA(phe)[…	0.32214	0.117505	0.117505
ID_1304	HMR_5287	162 ATP[l] + 162 H2O[l] + apocytochrome-C[l] => 162 ADP[l] + 162 Pi[l] + 38 alanine[l] + 23 arginine[l] + 5 asparagine[l] + 14 aspartate[l] + 6 cysteine[l] + 15 glutamate[l] + 7 glutamine[l] + 28 glycine[l] + 10 histidine[l] + 6 isoleucine[l] + 37 leucine[l] + 14 lysine[l] + 14 methionine[l] + 10 phenylalanine[l] + 26 proline[l] + 25 serine[l] + 10 threonine[l] + 3 tryptophan[l] + 14 tyrosine[l] …	0.32214	0.117505	0.117505
ID_7022	HMR_5228	apocytochrome-C[c] => apocytochrome-C[l]	0.32214	0.117505	0.117505
ID_0809	HMR_4216	H2O[c] + L-formylkynurenine[c] => formate[c] + kynurenine[c]	0.322294	0.117468	0.117468
ID_0718	HMR_4740	1-piperideine-6-carboxylate[c] + H2O[c] <=> 2-aminoadipate 6-semialdehyde[c]	0.323578	0.117159	0.117159
ID_0732	HMR_8017	H2O[p] + O2[p] + lysine[p] => 6-amino-2-oxohexanoate[p] + H2O2[p] + NH3[p]	0.323578	0.117159	0.117159
ID_0733	HMR_8018	6-amino-2-oxohexanoate[p] => H2O[p] + delta1-piperideine-2-carboxylate[p]	0.323578	0.117159	0.117159
ID_0734	HMR_8019	H+[p] + NADH[p] + delta1-piperideine-2-carboxylate[p] => L-pipecolate[p] + NAD+[p]	0.323578	0.117159	0.117159
ID_0735	HMR_8021	L-pipecolate[p] + O2[p] => 1-piperideine-6-carboxylate[p] + H2O2[p]	0.323578	0.117159	0.117159
ID_6498	HMR_8022	AKG[c] + L-2-aminoadipate[m] <=> AKG[m] + L-2-aminoadipate[c]	0.323578	-0.117159	0.117159
ID_6559	HMR_4738	2-aminoadipate 6-semialdehyde[c] + L-2-aminoadipate[m] <=> 2-aminoadipate 6-semialdehyde[m] + L-2-aminoadipate[c]	0.323578	0.117159	0.117159
ID_6885	HMR_8016	lysine[c] => lysine[p]	0.323578	0.117159	0.117159
ID_6886	HMR_8020	1-piperideine-6-carboxylate[c] <=> 1-piperideine-6-carboxylate[p]	0.323578	-0.117159	0.117159
ID_3351	HMR_8210	D-galactosyl-N-acylsphingosine[l] + H2O[l] => ceramide pool[l] + galactose[l]	0.326101	0.116554	0.116554
ID_0488	HMR_8478	ADP[n] + dCMP[n] <=> ATP[n] + deoxycytidine[n]	0.327176	0.116296	0.116296
ID_7317	HMR_5004	Na+[c] + bilirubin[c] <=> Na+[r] + bilirubin[r]	0.328492	-0.115983	0.115983
ID_0710	HMR_4239	2-oxoadipate[m] + CoA[m] + NAD+[m] => CO2[m] + H+[m] + NADH[m] + glutaryl-CoA[m]	0.329018	0.115858	0.115858
ID_0822	HMR_4242	glutaryl-CoA[m] + ubiquinone[m] => CO2[m] + crotonyl-CoA[m] + ubiquinol[m]	0.329018	0.115858	0.115858
ID_5891	HMR_6086	HCO3-[c] + glutathionyl-leukotriene C4[c] + sulfoglycolithocholate[s] <=> HCO3-[s] + glutathionyl-leukotriene C4[s] + sulfoglycolithocholate[c]	0.329168	0.115822	0.115822
ID_3637	HMR_0914	H2O[l] + psychosine[l] => galactose[l] + sphingosine[l]	0.329168	-0.115822	0.115822
ID_6980	HMR_0913	psychosine[c] <=> psychosine[l]	0.329168	-0.115822	0.115822
ID_3625	HMR_0912	UDP-galactose[c] + sphingosine[c] <=> UDP[c] + psychosine[c]	0.329168	-0.115822	0.115822
ID_6974	HMR_0769	glucosylceramide pool[c] <=> glucosylceramide pool[l]	0.329168	-0.115822	0.115822
ID_3294	HMR_0787	H2O[l] + glucosylceramide pool[l] => ceramide pool[l] + glucose[l]	0.329168	-0.115822	0.115822
ID_7007	HMR_5064	alanine[l] => alanine[c]	0.330401	0.115529	0.115529
ID_4223	HMR_1886	HCO3-[c] + chenodiol[s] + glutathionyl-leukotriene C4[c] <=> HCO3-[s] + chenodiol[c] + glutathionyl-leukotriene C4[s]	0.330514	-0.115502	0.115502
ID_0713	HMR_4597	2-oxoadipate[m] + glutamate[m] <=> AKG[m] + L-2-aminoadipate[m]	0.332507	-0.11503	0.11503
ID_0717	HMR_4739	2-aminoadipate 6-semialdehyde[m] + H2O[m] + NAD+[m] => H+[m] + L-2-aminoadipate[m] + NADH[m]	0.332507	0.11503	0.11503
ID_1162	HMR_7264	UDP-N-acetylglucosamine[c] + dolichyl-phosphate[c] => N-acetyl-D-glucosaminyldiphosphodolichol[c] + UMP[c]	0.333604	-0.114771	0.114771
ID_1163	HMR_7265	N-acetyl-D-glucosaminyldiphosphodolichol[c] + UDP-N-acetylglucosamine[c] => N,N-chitobiosyldiphosphodolichol[c] + UDP[c]	0.333604	-0.114771	0.114771
ID_1164	HMR_7266	GDP-mannose[c] + N,N-chitobiosyldiphosphodolichol[c] => GDP[c] + beta-D-mannosyldiacetylchitobiosyldiphosphodolichol[c]	0.333604	-0.114771	0.114771
ID_1165	HMR_7267	GDP-mannose[c] + beta-D-mannosyldiacetylchitobiosyldiphosphodolichol[c] => GDP[c] + alpha-D-mannosyl-beta-D-mannosyl-diacetylchitobiosyldiphosphodolichol[c]	0.333604	-0.114771	0.114771
ID_1166	HMR_7268	GDP-mannose[c] + alpha-D-mannosyl-beta-D-mannosyl-diacetylchitobiosyldiphosphodolichol[c] => G00005[c] + GDP[c]	0.333604	-0.114771	0.114771
ID_1167	HMR_7269	G00005[c] + GDP-mannose[c] => G10526[c] + GDP[c]	0.333604	-0.114771	0.114771
ID_1168	HMR_7270	G10526[c] + GDP-mannose[c] => G00006[c] + GDP[c]	0.333604	-0.114771	0.114771
ID_1169	HMR_7271	GDP-mannose[c] + dolichyl-phosphate[c] => GDP[c] + dolichyl-phosphate-D-mannose[c]	0.333604	-0.114771	0.114771
ID_1170	HMR_7274	G00006[r] + dolichyl-phosphate-D-mannose[r] => G10595[r] + dolichyl-phosphate[r]	0.333604	-0.114771	0.114771
ID_1171	HMR_7275	G10595[r] + dolichyl-phosphate-D-mannose[r] => G10596[r] + dolichyl-phosphate[r]	0.333604	-0.114771	0.114771
ID_1172	HMR_7276	G10596[r] + dolichyl-phosphate-D-mannose[r] => G10597[r] + dolichyl-phosphate[r]	0.333604	-0.114771	0.114771
ID_1173	HMR_7277	G10597[r] + dolichyl-phosphate-D-mannose[r] => G00007[r] + dolichyl-phosphate[r]	0.333604	-0.114771	0.114771
ID_1174	HMR_7278	UDP-glucose[r] + dolichyl-phosphate[r] => UDP[r] + dolichyl-D-glucosyl-phosphate[r]	0.333604	-0.114771	0.114771
ID_1175	HMR_7279	G00007[r] + dolichyl-D-glucosyl-phosphate[r] => G10598[r] + dolichyl-phosphate[r]	0.333604	-0.114771	0.114771
ID_1176	HMR_7280	G10598[r] + dolichyl-D-glucosyl-phosphate[r] => G10599[r] + dolichyl-phosphate[r]	0.333604	-0.114771	0.114771
ID_1177	HMR_7281	G10599[r] + dolichyl-D-glucosyl-phosphate[r] => (Glc)3 (GlcNAc)2 (Man)9 (PP-Dol)1[r] + dolichyl-phosphate[r]	0.333604	-0.114771	0.114771
ID_1178	HMR_7285	(Glc)3 (GlcNAc)2 (Man)9 (PP-Dol)1[r] + [protein]-L-asparagine[r] => (alpha-D-Glucosyl)3-(alpha-D-mannosyl)8-beta-D-mannosyl-diacetylchitobiosyl-L-asparagine (protein)[r] + dolichyl-diphosphate[r]	0.333604	-0.114771	0.114771
ID_1237	HMR_8691	H2O[r] + dolichyl-diphosphate[r] => Pi[r] + dolichyl-phosphate[r]	0.333604	-0.114771	0.114771
ID_7343	HMR_7272	dolichyl-phosphate-D-mannose[c] => dolichyl-phosphate-D-mannose[r]	0.333604	-0.114771	0.114771
ID_7344	HMR_7273	G00006[c] => G00006[r]	0.333604	-0.114771	0.114771
ID_6881	HMR_7785	ATP[c] <=> ATP[p]	0.333907	-0.1147	0.1147
ID_3629	HMR_0794	H2O[c] + dehydroepiandrosterone sulfate[c] => dehydroepiandrosterone[c] + sulfate[c]	0.33714	-0.11394	0.11394
ID_7358	HMR_7953	dehydroepiandrosterone[c] <=> dehydroepiandrosterone[r]	0.33714	-0.11394	0.11394
ID_2968	HMR_2014	4-androstene-3,17-dione[c] + H+[c] + NADPH[c] => 5alpha-androstane-3,17-dione[c] + NADP+[c]	0.337452	-0.113867	0.113867
ID_2970	HMR_2016	5alpha-androstane-3,17-dione[c] + H+[c] + NADH[c] => NAD+[c] + androsterone[c]	0.337452	-0.113867	0.113867
ID_7379	HMR_8594	androsterone[c] <=> androsterone[r]	0.337452	-0.113867	0.113867
ID_2928	HMR_7954	NAD+[r] + dehydroepiandrosterone[r] => 4-androstene-3,17-dione[r] + H+[r] + NADH[r]	0.337452	-0.113867	0.113867
ID_2961	HMR_1973	4-androstene-3,17-dione[c] + H+[c] + NADPH[c] => NADP+[c] + testosterone[c]	0.337452	0.113867	0.113867
ID_2929	HMR_7955	4-androstene-3,17-dione[r] + H+[r] + NADH[r] => NAD+[r] + testosterone[r]	0.337452	-0.113867	0.113867
ID_6934	HMR_7857	dTTP[c] <=> dTTP[n]	0.338371	-0.113652	0.113652
ID_0084	HMR_4130	ATP[c] + galactose[c] => ADP[c] + alpha-D-galactose-1-phosphate[c]	0.339518	-0.113384	0.113384
ID_2334	HMR_2718	(8Z,11Z,14Z,17Z)-eicosatetraenoylcarnitine[c] + L-carnitine[m] <=> (8Z,11Z,14Z,17Z)-eicosatetraenoylcarnitine[m] + L-carnitine[c]	0.339518	0.113384	0.113384
ID_3829	HMR_7529	H2O[l] + chondroitin sulfate C (GalNAc6S-GlcA), degradation product 2[l] => chondroitin sulfate C (GalNAc6S-GlcA), degradation product 3[l] + glucuronate[l]	0.339518	-0.113384	0.113384
ID_3831	HMR_7531	2 H2O[l] + chondroitin sulfate C (GalNAc6S-GlcA), degradation product 3[l] => N-acetylgalactosamine[l] + chondroitin sulfate C (GalNAc6S-GlcA), degradation product 5[l] + sulfate[l]	0.339518	-0.113384	0.113384
ID_3833	HMR_7533	4 H2O[l] + chondroitin sulfate C (GalNAc6S-GlcA), degradation product 5[l] => D-xylose[l] + 2 galactose[l] + glucuronate[l] + sulfate[l]	0.339518	-0.113384	0.113384
ID_2616	HMR_3478	phytanic acid[c] => phytanic acid[p]	0.339621	-0.11336	0.11336
ID_2619	HMR_3482	AMP[p] + PPi[p] + phytanoyl-CoA[p] <=> ATP[p] + CoA[p] + phytanic acid[p]	0.339621	0.11336	0.11336
ID_0343	HMR_4343	PRPP[c] + uracil[c] => PPi[c] + UMP[c]	0.33991	0.113293	0.113293
ID_2104	HMR_1285	10,11-dihydro-12-epi-LTB4[c] <=> 10,11-dihydro-LTB4[c]	0.33991	0.113293	0.113293
ID_0108	HMR_4319	ATP[c] + fructose[c] => ADP[c] + fructose-6-phosphate[c]	0.33991	-0.113293	0.113293
ID_0253	HMR_4489	dATP[c] + fructose[c] => dADP[c] + fructose-6-phosphate[c]	0.33991	0.113293	0.113293
ID_2925	HMR_7948	H2O[r] + pregnenolone sulfate[r] => pregnenolone[r] + sulfate[r]	0.341615	0.112896	0.112896
ID_5881	HMR_6076	HCO3-[c] + S-glutathionyl-ethacrynic acid[c] + glycolithocholate[s] <=> HCO3-[s] + S-glutathionyl-ethacrynic acid[s] + glycolithocholate[c]	0.341646	0.112889	0.112889
ID_6557	HMR_4720	pantetheine[c] <=> pantetheine[m]	0.343174	-0.112534	0.112534
ID_4230	HMR_1893	HCO3-[c] + S-glutathionyl-2-4-dinitrobenzene[c] + taurochenodeoxycholate[s] <=> HCO3-[s] + S-glutathionyl-2-4-dinitrobenzene[s] + taurochenodeoxycholate[c]	0.343624	0.11243	0.11243
ID_3461	HMR_0589	1-acylglycerol-3P-LD-PC pool[c] + acyl-CoA-LD-PC pool[c] => CoA[c] + phosphatidate-LD-PC pool[c]	0.344594	0.112206	0.112206
ID_3467	HMR_0597	H2O[c] + phosphatidate-LD-PC pool[c] => 1,2-diacylglycerol-LD-PC pool[c] + Pi[c]	0.344594	0.112206	0.112206
ID_3480	HMR_0623	PC-LD pool[c] + serine[c] => PS-LD pool[c] + choline[c]	0.344594	0.112206	0.112206
ID_3481	HMR_0625	1,2-diacylglycerol-LD-PC pool[c] + CDP-choline[c] + H+[c] => CMP[c] + PC-LD pool[c]	0.344594	0.112206	0.112206
ID_3489	HMR_0636	ATP[c] + choline[c] => ADP[c] + phosphocholine[c]	0.344594	0.112206	0.112206
ID_3490	HMR_0638	CTP[c] + phosphocholine[c] => CDP-choline[c] + H+[c] + PPi[c]	0.344594	0.112206	0.112206
ID_4914	HMR_0548	0.0005 (10Z)-heptadecenoyl-CoA[c] + 0.0005 (11Z)-docosenoyl-CoA[c] + 0.0005 (11Z)-eicosenoyl-CoA[c] + 0.0005 (11Z,14Z)-eicosadienoyl-CoA[c] + 0.0005 (11Z,14Z,17Z)-eicosatrienoyl-CoA[c] + 0.0005 (13Z)-docosenoyl-CoA[c] + 0.0005 (13Z)-eicosenoyl-CoA[c] + 0.0005 (13Z)-octadecenoyl-CoA[c] + 0.0005 (13Z,16Z)-docosadienoyl-CoA[c] + 0.0005 (15Z)-tetracosenoyl-CoA[c] + 0.0039 (4Z,7Z,10Z,13Z,16Z)-docosape…	0.344594	0.112206	0.112206
ID_4921	HMR_0556	0.0005 1-acylglycerol-3P-10,13,16,19-doco[c] + 0.0005 1-acylglycerol-3P-10,13,16-docosa[c] + 0.0005 1-acylglycerol-3P-10-heptade[c] + 0.0005 1-acylglycerol-3P-11,14,17-eico[c] + 0.0005 1-acylglycerol-3P-11,14-eicosa[c] + 0.0005 1-acylglycerol-3P-11-docose[c] + 0.0005 1-acylglycerol-3P-11-eico[c] + 0.0005 1-acylglycerol-3P-12,15,18,21-tetra[c] + 0.0005 1-acylglycerol-3P-13,16,19-doco[c] + 0.0005 1…	0.344594	0.112206	0.112206
ID_1179	HMR_7286	(alpha-D-Glucosyl)3-(alpha-D-mannosyl)8-beta-D-mannosyl-diacetylchitobiosyl-L-asparagine (protein)[r] + H2O[r] => (alpha-D-Glucosyl)2-(alpha-D-mannosyl)8-beta-D-mannosyl-diacetylchitobiosyl-L-asparagine (protein)[r] + glucose[r]	0.346382	-0.111793	0.111793
ID_1180	HMR_7287	(alpha-D-Glucosyl)2-(alpha-D-mannosyl)8-beta-D-mannosyl-diacetylchitobiosyl-L-asparagine (protein)[r] + H2O[r] => (alpha-D-Glucosyl)-(alpha-D-mannosyl)8-beta-D-mannosyl-diacetylchitobiosyl-L-asparagine (protein)[r] + glucose[r]	0.346382	-0.111793	0.111793
ID_3698	HMR_1325	prostaglandin H2[c] + thioredoxin[c] => prostaglandin F2alpha[c] + oxidized thioredoxin[c]	0.346722	-0.111715	0.111715
ID_4351	HMR_6553	H2O[c] + phosphatidylinositol-4,5-bisphosphate[c] => 1-phosphatidyl-1D-myo-inositol-5-phosphate[c] + Pi[c]	0.346722	-0.111715	0.111715
ID_4375	HMR_6579	ATP[c] + PI pool[c] => 1-phosphatidyl-1D-myo-inositol-5-phosphate[c] + ADP[c]	0.346722	0.111715	0.111715
ID_4413	HMR_8823	1-phosphatidyl-1D-myo-inositol-4-phosphate[n] + H2O[n] => 1,2-diacylglycerol-LD-TAG pool[n] + 1D-myo-inositol-1,4-bisphosphate[n]	0.346722	0.111715	0.111715
ID_6957	HMR_8841	1D-myo-inositol-1,4-bisphosphate[c] <=> 1D-myo-inositol-1,4-bisphosphate[n]	0.346722	-0.111715	0.111715
ID_2134	HMR_8559	prostaglandin D2[r] <=> prostaglandin H2[r]	0.346722	-0.111715	0.111715
ID_3701	HMR_1329	H+[c] + NADPH[c] + prostaglandin D2[c] => NADP+[c] + prostaglandin F2alpha[c]	0.346722	0.111715	0.111715
ID_7283	HMR_1331	prostaglandin D2[c] <=> prostaglandin D2[r]	0.346722	-0.111715	0.111715
ID_4647	HMR_4537	O2[c] + tetrahydrobiopterin[c] + tryptophan[c] => 4alpha-hydroxytetrahydrobiopterin[c] + 5-hydroxy-L-tryptophan[c]	0.347802	-0.111466	0.111466
ID_4648	HMR_4545	5-hydroxy-L-tryptophan[c] => CO2[c] + serotonin[c]	0.347802	-0.111466	0.111466
ID_3484	HMR_0630	H2O[c] + PC-LD pool[c] => 2-lysolecithin pool[c] + fatty acid-LD-PC pool[c]	0.348038	0.111412	0.111412
ID_7282	HMR_1311	prostaglandin H2[c] <=> prostaglandin H2[r]	0.348158	0.111385	0.111385
ID_0746	HMR_4250	2-amino-3-carboxymuconate semialdehyde[c] => H2O[c] + quinolinate[c]	0.349536	-0.111069	0.111069
ID_4284	HMR_4251	H+[c] + PRPP[c] + quinolinate[c] => CO2[c] + PPi[c] + nicotinate ribonucleotide[c]	0.349536	-0.111069	0.111069
ID_1020	HMR_4326	ATP[c] + gamma-glutamyl-cysteine[c] + glycine[c] => ADP[c] + GSH[c] + Pi[c]	0.351786	-0.110554	0.110554
ID_4645	HMR_6510	FAD[c] + H+[c] + NADH[c] => FADH2[c] + NAD+[c]	0.352657	0.110356	0.110356
ID_6522	HMR_1915	cholesterol[c] <=> cholesterol[m]	0.353011	0.110275	0.110275
ID_6514	HMR_1173	3-oxo-10(R)-hydroxy-octadeca-(6E,8E,12Z)-trienoate[c] <=> 3-oxo-10(R)-hydroxy-octadeca-(6E,8E,12Z)-trienoate[m]	0.355123	0.109795	0.109795
ID_6938	HMR_7861	dATP[c] <=> dATP[n]	0.356	-0.109596	0.109596
ID_2128	HMR_8550	GSH[r] + leukotriene A4[r] => leukotriene C4[r]	0.35665	0.109449	0.109449
ID_7214	HMR_8241	SM pool[c] <=> SM pool[g]	0.358805	-0.108963	0.108963
ID_4289	HMR_4257	ATP[c] + nicotinate ribonucleotide[c] <=> PPi[c] + deamido-NAD[c]	0.359659	-0.10877	0.10877
ID_7168	HMR_0734	PC-LD pool[c] <=> PC-LD pool[g]	0.359685	0.108764	0.108764
ID_6348	HMR_8861	H2O[c] + urea[c] <=> H2O[s] + urea[s]	0.363817	0.107838	0.107838
ID_1315	HMR_4084	H2O[c] + PAP[c] => AMP[c] + Pi[c]	0.364192	-0.107754	0.107754
ID_0893	HMR_6782	4-hydroxyphenylpyruvate[c] + H+[c] + NADH[c] => 4-hydroxyphenyllactate[c] + NAD+[c]	0.364249	0.107741	0.107741
ID_0894	HMR_6783	4-hydroxyphenyllactate[c] + H2O[c] => 4-coumarate[c] + 4 H+[c]	0.364249	0.107741	0.107741
ID_0895	HMR_6784	4-coumarate[c] + ATP[c] + CoA[c] => 4-coumaroyl-CoA[c] + AMP[c] + PPi[c]	0.364249	0.107741	0.107741
ID_0896	HMR_6785	4-coumaroyl-CoA[c] + CoA[c] + H2O[c] + NAD+[c] => 4-hydroxybenzoyl-CoA[c] + H+[c] + NADH[c] + acetyl-CoA[c]	0.364249	0.107741	0.107741
ID_0897	HMR_6786	4-hydroxybenzoyl-CoA[c] + H2O[c] => 4-hydroxybenzoate[c] + CoA[c]	0.364249	0.107741	0.107741
ID_2858	HMR_6903	4-hydroxybenzoate[m] + all-trans-decaprenyl-diphosphate[m] => 3-decaprenyl-4-hydroxybenzoate[m] + PPi[m]	0.364249	0.107741	0.107741
ID_2859	HMR_6904	3-decaprenyl-4-hydroxybenzoate[m] + H+[m] + NADPH[m] + O2[m] => 3,4-dihydroxy-5-all-trans-decaprenylbenzoate[m] + H2O[m] + NADP+[m]	0.364249	0.107741	0.107741
ID_2860	HMR_6905	3,4-dihydroxy-5-all-trans-decaprenylbenzoate[m] + SAM[m] => 3-methoxy-4-hydroxy-5-all-trans-decaprenylbenzoate[m] + SAH[m]	0.364249	0.107741	0.107741
ID_2861	HMR_6906	3-methoxy-4-hydroxy-5-all-trans-decaprenylbenzoate[m] => 2-methoxy-6-(all-trans-decaprenyl)phenol[m] + CO2[m]	0.364249	0.107741	0.107741
ID_2862	HMR_6907	2-methoxy-6-(all-trans-decaprenyl)phenol[m] + 3 H+[m] + NADPH[m] + O2[m] => 2-methoxy-6-all trans-decaprenyl-2-methoxy-1,4-benzoquinol[m] + H2O[m] + NADP+[m]	0.364249	0.107741	0.107741
ID_2863	HMR_6908	2-methoxy-6-all trans-decaprenyl-2-methoxy-1,4-benzoquinol[m] + SAM[m] => 6-methoxy-3-methyl-2-all-trans-decaprenyl-1,4-benzoquinol[m] + SAH[m]	0.364249	0.107741	0.107741
ID_2864	HMR_6909	6-methoxy-3-methyl-2-all-trans-decaprenyl-1,4-benzoquinol[m] + H+[m] + NADPH[m] + O2[m] => 3-demethylubiquinol-10[m] + H2O[m] + NADP+[m]	0.364249	0.107741	0.107741
ID_2865	HMR_6910	3-demethylubiquinol-10[m] + SAM[m] => 2 H+[m] + SAH[m] + ubiquinol[m]	0.364249	0.107741	0.107741
ID_6714	HMR_6890	4-hydroxybenzoate[c] <=> 4-hydroxybenzoate[m]	0.364249	0.107741	0.107741
ID_6719	HMR_7769	SAH[c] + SAM[m] <=> SAH[m] + SAM[c]	0.364249	-0.107741	0.107741
ID_0115	HMR_4399	GDP-mannose[c] => GDP-4-dehydro-6-deoxy-D-mannose[c] + H2O[c]	0.366164	-0.107314	0.107314
ID_0116	HMR_4400	GDP-4-dehydro-6-deoxy-D-mannose[c] + H+[c] + NADH[c] => GDP-L-fucose[c] + NAD+[c]	0.366164	-0.107314	0.107314
ID_7192	HMR_7733	GDP-L-fucose[c] + GMP[g] <=> GDP-L-fucose[g] + GMP[c]	0.366164	-0.107314	0.107314
ID_5179	HMR_5032	adenosine[c] <=> adenosine[s]	0.366765	0.107181	0.107181
ID_5187	HMR_5042	inosine[c] <=> inosine[s]	0.366765	-0.107181	0.107181
ID_7266	HMR_0462	2-lysolecithin pool[c] <=> 2-lysolecithin pool[r]	0.370189	0.106421	0.106421
ID_4643	HMR_6508	ATP[c] + FMN[c] => FAD[c] + PPi[c]	0.370547	0.106342	0.106342
ID_7388	HMR_8888	glutamate[c] <=> glutamate[r]	0.370731	-0.106302	0.106302
ID_5093	HMR_1909	HCO3-[c] + S-glutathionyl-ethacrynic acid[c] + dopamine[s] <=> HCO3-[s] + S-glutathionyl-ethacrynic acid[s] + dopamine[c]	0.371807	0.106064	0.106064
ID_4365	HMR_6567	1D-myo-inositol-1,3,4-trisphosphate[c] + ATP[c] => 1D-myo-inositol-1,3,4,6-tetrakisphosphate[c] + ADP[c]	0.372203	-0.105977	0.105977
ID_6989	HMR_4962	N-acetylglucosamine[l] => N-acetylglucosamine[c]	0.37236	-0.105942	0.105942
ID_0445	HMR_7887	ADP[n] + dTTP[n] <=> ATP[n] + dTDP[n]	0.372878	-0.105828	0.105828
ID_2528	HMR_3055	(9Z,12Z,15Z,18Z)-tetracosatetraenoyl-CoA[p] + 11 CoA[p] + 11 H2O[p] + 11 NAD+[p] + 11 O2[p] => 3 H+[p] + 11 H2O2[p] + 11 NADH[p] + 12 acetyl-CoA[p]	0.373042	0.105792	0.105792
ID_3297	HMR_0766	H2O[s] + LacCer pool[s] => galactose[s] + glucosylceramide pool[s]	0.373042	-0.105792	0.105792
ID_3527	HMR_0815	LacCer pool[c] + UDP-N-acetyl-D-galactosamine[c] => GA2[c] + UDP[c]	0.373042	0.105792	0.105792
ID_3531	HMR_0820	CMP-N-acetylneuraminate[c] + GA1[c] => CMP[c] + GM1[c]	0.373042	0.105792	0.105792
ID_3535	HMR_0824	CMP-N-acetylneuraminate[c] + LacCer pool[c] => CMP[c] + GM3[c]	0.373042	-0.105792	0.105792
ID_3538	HMR_0828	GM2[c] + H2O[c] => GM3[c] + N-acetylgalactosamine[c]	0.373042	0.105792	0.105792
ID_3539	HMR_0829	GM2[c] + UDP-galactose[c] => GM1[c] + UDP[c]	0.373042	-0.105792	0.105792
ID_4364	HMR_6566	1D-myo-inositol-1,3,4-trisphosphate[c] + ATP[c] => 1D-myo-inositol-1,3,4,5-tetrakisphosphate[c] + ADP[c]	0.373042	0.105792	0.105792
ID_5121	HMR_4858	galactose[c] <=> galactose[s]	0.373042	0.105792	0.105792
ID_6460	HMR_9640	LacCer pool[c] <=> LacCer pool[s]	0.373042	-0.105792	0.105792
ID_6841	HMR_3025	(9Z,12Z,15Z,18Z)-tetracosatetraenoyl-CoA[c] <=> (9Z,12Z,15Z,18Z)-tetracosatetraenoyl-CoA[p]	0.373042	0.105792	0.105792
ID_0400	HMR_4640	ATP[m] + dUMP[m] => ADP[m] + dUDP[m]	0.373457	0.105701	0.105701
ID_4649	HMR_4546	acetyl-CoA[c] + serotonin[c] => CoA[c] + N-acetyl-serotonin[c]	0.374315	-0.105512	0.105512
ID_4650	HMR_4547	N-acetyl-serotonin[c] + SAM[c] => SAH[c] + melatonin[c]	0.374315	-0.105512	0.105512
ID_0522	HMR_4172	H2O[c] + asparagine[c] => NH3[c] + aspartate[c]	0.375552	0.105241	0.105241
ID_3639	HMR_0919	UDP-galactose[c] + ceramide pool[c] => D-galactosyl-N-acylsphingosine[c] + UDP[c]	0.375982	0.105146	0.105146
ID_6975	HMR_0791	D-galactosyl-N-acylsphingosine[c] <=> D-galactosyl-N-acylsphingosine[l]	0.375982	0.105146	0.105146
ID_5087	HMR_1903	HCO3-[c] + S-glutathionyl-ethacrynic acid[c] + serotonin[s] <=> HCO3-[s] + S-glutathionyl-ethacrynic acid[s] + serotonin[c]	0.377156	0.104889	0.104889
ID_6003	HMR_6202	HCO3-[c] + glutathionyl-leukotriene C4[c] + prostaglandin F2beta[s] <=> HCO3-[s] + glutathionyl-leukotriene C4[s] + prostaglandin F2beta[c]	0.377156	0.104889	0.104889
ID_6005	HMR_6204	HCO3-[c] + S-glutathionyl-ethacrynic acid[c] + prostaglandin F2beta[s] <=> HCO3-[s] + S-glutathionyl-ethacrynic acid[s] + prostaglandin F2beta[c]	0.377156	-0.104889	0.104889
ID_6044	HMR_6243	serotonin[c] <=> serotonin[s]	0.377156	0.104889	0.104889
ID_0332	HMR_4056	H2O[c] + dTMP[c] => Pi[c] + thymidine[c]	0.381861	0.103865	0.103865
ID_0648	HMR_3843	3-phosphoserine[c] + H2O[c] => Pi[c] + serine[c]	0.38198	0.103839	0.103839
ID_1706	HMR_2475	(6Z,9Z,12Z,15Z)-octadecatetraenoyl-CoA[c] + malonyl-CoA[c] => 3-keto-eicosa-8,11,14,17-all-cis-tetraenoyl-CoA[c] + CO2[c] + CoA[c]	0.382063	0.103821	0.103821
ID_1707	HMR_2478	3-keto-eicosa-8,11,14,17-all-cis-tetraenoyl-CoA[c] + H+[c] + NADPH[c] => 3(S)-hydroxy-all-cis-8,11,14,17-eicosatetraenoyl-CoA[c] + NADP+[c]	0.382063	0.103821	0.103821
ID_1708	HMR_2480	3(S)-hydroxy-all-cis-8,11,14,17-eicosatetraenoyl-CoA[c] => H2O[c] + eicosa-(2E,8Z,11Z,14Z,17Z)-pentaenoyl-CoA[c]	0.382063	0.103821	0.103821
ID_1709	HMR_2482	H+[c] + NADPH[c] + eicosa-(2E,8Z,11Z,14Z,17Z)-pentaenoyl-CoA[c] => (8Z,11Z,14Z,17Z)-eicosatetraenoyl-CoA[c] + NADP+[c]	0.382063	0.103821	0.103821
ID_4641	HMR_6506	ATP[c] + riboflavin[c] => ADP[c] + FMN[c]	0.383378	-0.103536	0.103536
ID_0358	HMR_4637	ADP[c] + dTDP[c] <=> ATP[c] + dTMP[c]	0.383665	0.103474	0.103474
ID_0371	HMR_6612	dADP[m] + dTDP[m] <=> dATP[m] + dTMP[m]	0.383665	-0.103474	0.103474
ID_6726	HMR_7815	ATP[m] + dTDP[c] => ATP[c] + dTDP[m]	0.383665	-0.103474	0.103474
ID_0347	HMR_4484	H2O[m] + dTMP[m] => Pi[m] + thymidine[m]	0.383665	-0.103474	0.103474
ID_6604	HMR_5033	thymidine[c] <=> thymidine[m]	0.383665	0.103474	0.103474
ID_2036	HMR_1194	5-oxo-(6E)-12-epi-LTB4[m] + H+[m] + NADPH[m] => 6,7-dihydro-5-oxo-12-epi-LTB4[m] + NADP+[m]	0.384227	-0.103352	0.103352
ID_0354	HMR_4579	Pi[c] + uridine[c] <=> ribose-1-phosphate[c] + uracil[c]	0.38456	-0.10328	0.10328
ID_0402	HMR_4680	2-deoxy-D-ribose-1-phosphate[c] + uracil[c] <=> Pi[c] + deoxyuridine[c]	0.38456	-0.10328	0.10328
ID_4287	HMR_4254	H+[c] + PRPP[c] + nicotinate[c] <=> PPi[c] + nicotinate ribonucleotide[c]	0.384985	0.103189	0.103189
ID_4304	HMR_4662	Pi[c] + nicotinate D-ribonucleoside[c] => H+[c] + nicotinate[c] + ribose-1-phosphate[c]	0.384985	0.103189	0.103189
ID_4286	HMR_4253	ATP[c] + nicotinate D-ribonucleoside[c] => ADP[c] + nicotinate ribonucleotide[c]	0.384985	-0.103189	0.103189
ID_0393	HMR_4186	ATP[c] + adenylyl sulfate[c] => ADP[c] + PAPS[c]	0.386931	-0.102769	0.102769
ID_0383	HMR_3968	ADP[c] + dUDP[c] <=> ATP[c] + dUMP[c]	0.387015	0.102751	0.102751
ID_0880	HMR_6762	3,4-dihydroxyphenylacetate[c] + SAM[c] => SAH[c] + homovanillate[c]	0.387604	0.102624	0.102624
ID_1253	HMR_5162	2430 ATP[c] + 3240 H2O[c] + 37 L-alanyl-tRNA(ala)[c] + 42 L-arginyl-tRNA(arg)[c] + 40 L-asparaginyl-tRNA(asn)[c] + 36 L-aspartyl-tRNA(asp)[c] + 48 L-cysteinyl-tRNA(cys)[c] + 31 L-glutaminyl-tRNA(gln)[c] + 56 L-glutamyl-tRNA(glu)[c] + 24 L-histidyl-tRNA(his)[c] + 22 L-isoleucyl-tRNA(ile)[c] + 48 L-leucyl-tRNA(leu)[c] + 49 L-lysyl-tRNA(lys)[c] + 11 L-methionyl-tRNA(met)[c] + 21 L-phenylalanyl-tRNA(…	0.388979	-0.102329	0.102329
ID_6852	HMR_4890	H2O[c] <=> H2O[p]	0.39294	-0.101481	0.101481
ID_5966	HMR_6165	HCO3-[c] + S-glutathionyl-ethacrynic acid[c] + prostaglandin A1[s] <=> HCO3-[s] + S-glutathionyl-ethacrynic acid[s] + prostaglandin A1[c]	0.394298	-0.101192	0.101192
ID_6059	HMR_6259	prostaglandin A1[c] <=> prostaglandin A1[s]	0.394298	-0.101192	0.101192
ID_4329	HMR_4730	(R)-4-phosphopantothenoyl-cysteine[c] + ADP[c] <=> ATP[c] + N-pantothenoylcysteine[c]	0.395464	0.100944	0.100944
ID_5080	HMR_1082	leukotriene C4[c] => leukotriene C4[s]	0.397863	-0.100435	0.100435
ID_2857	HMR_6901	farnesyl-PP[c] + 7 isopentenyl-pPP[c] => 7 PPi[c] + all-trans-decaprenyl-diphosphate[c]	0.40004	-0.0999743	0.0999743
ID_0280	HMR_4664	PRPP[c] + xanthine[c] => PPi[c] + xanthosine-5-phosphate[c]	0.401025	-0.0997666	0.0997666
ID_0651	HMR_3849	H2O[p] + O2[p] + sarcosine[p] => H2O2[p] + formaldehyde[p] + glycine[p]	0.401374	-0.099693	0.099693
ID_6844	HMR_3850	sarcosine[c] <=> sarcosine[p]	0.401374	-0.099693	0.099693
ID_6845	HMR_3867	formaldehyde[c] <=> formaldehyde[p]	0.401374	0.099693	0.099693
ID_1015	HMR_3889	5-oxoproline[c] + ATP[c] + 2 H2O[c] => ADP[c] + Pi[c] + glutamate[c]	0.401374	0.099693	0.099693
ID_0687	HMR_8439	FAD[m] + H2O[m] + dimethylglycine[m] => FADH2[m] + formaldehyde[m] + sarcosine[m]	0.401374	0.099693	0.099693
ID_0142	HMR_8511	(R)-S-lactoylglutathione[m] + H2O[m] => D-lactate[m] + GSH[m]	0.401374	-0.099693	0.099693
ID_6024	HMR_6223	GSH[c] + HCO3-[c] + leukotriene F4[s] <=> GSH[s] + HCO3-[s] + leukotriene F4[c]	0.401374	-0.099693	0.099693
ID_6689	HMR_6391	AKG[c] + GSH[m] <=> AKG[m] + GSH[c]	0.401374	-0.099693	0.099693
ID_6725	HMR_7814	dCDP[c] + dUDP[m] <=> dCDP[m] + dUDP[c]	0.401374	-0.099693	0.099693
ID_6786	HMR_8532	formaldehyde[c] <=> formaldehyde[m]	0.401374	-0.099693	0.099693
ID_6793	HMR_8731	sarcosine[c] <=> sarcosine[m]	0.401374	-0.099693	0.099693
ID_6782	HMR_8438	dimethylglycine[c] <=> dimethylglycine[m]	0.401374	0.099693	0.099693
ID_4644	HMR_6509	FAD[c] + H2O[c] => AMP[c] + FMN[c]	0.402634	0.0994278	0.0994278
ID_1314	HMR_3915	SAM[c] + THF[c] => 5-methyl-THF[c] + SAH[c]	0.404574	0.0990204	0.0990204
ID_4520	HMR_8740	5-methyl-THF[c] + dihydrobiopterin[c] => 5,10-methylene-THF[c] + tetrahydrobiopterin[c]	0.404574	0.0990204	0.0990204
ID_0221	HMR_4012	ATP[c] + adenosine[c] => ADP[c] + AMP[c]	0.404574	0.0990204	0.0990204
ID_0168	HMR_3800	2-oxobutyrate[m] + CoA[m] + NAD+[m] => CO2[m] + H+[m] + NADH[m] + propanoyl-CoA[m]	0.404574	0.0990204	0.0990204
ID_0970	HMR_3879	homocysteine[c] + serine[c] => H2O[c] + L-cystathionine[c]	0.404574	0.0990204	0.0990204
ID_0971	HMR_3881	H2O[c] + L-cystathionine[c] => 2-oxobutyrate[c] + NH3[c] + cysteine[c]	0.404574	0.0990204	0.0990204
ID_6629	HMR_5348	2-oxobutyrate[c] + H+[c] => 2-oxobutyrate[m] + H+[m]	0.404574	0.0990204	0.0990204
ID_0968	HMR_3875	ATP[c] + H2O[c] + methionine[c] => PPi[c] + Pi[c] + SAM[c]	0.404574	0.0990204	0.0990204
ID_0969	HMR_3877	H2O[c] + SAH[c] => adenosine[c] + homocysteine[c]	0.404574	0.0990204	0.0990204
ID_3289	HMR_8211	H2O[l] + ceramide pool[l] => fatty acid-LD-TG1 pool[l] + sphingosine[l]	0.405972	-0.0987276	0.0987276
ID_7093	HMR_9672	fatty acid-LD-TG1 pool[l] => fatty acid-LD-TG1 pool[c]	0.405972	-0.0987276	0.0987276
ID_2519	HMR_0679	1-acylglycerol-LD-TG1 pool[c] + H2O[c] => fatty acid-LD-TG1 pool[c] + glycerol[c]	0.406126	0.0986953	0.0986953
ID_6796	HMR_8745	hydroxide[c] + thiamin-P[m] <=> hydroxide[m] + thiamin-P[c]	0.40646	-0.0986254	0.0986254
ID_6797	HMR_8747	2 hydroxide[m] + thiamin-PP[c] => 2 hydroxide[c] + thiamin-PP[m]	0.40646	-0.0986254	0.0986254
ID_0326	HMR_3970	H2O[c] + UMP[c] => Pi[c] + uridine[c]	0.409959	-0.0978956	0.0978956
ID_6619	HMR_5121	cysteine[c] => cysteine[m]	0.413962	-0.0970651	0.0970651
ID_0215	HMR_4000	ATP[c] => PPi[c] + cAMP[c]	0.415627	0.096721	0.096721
ID_1021	HMR_4324	ATP[c] + cysteine[c] + glutamate[c] => ADP[c] + Pi[c] + gamma-glutamyl-cysteine[c]	0.416345	-0.0965728	0.0965728
ID_0879	HMR_6761	3,4-dihydroxyphenylacetaldehyde[c] + H2O[c] + NADP+[c] <=> 3,4-dihydroxyphenylacetate[c] + H+[c] + NADPH[c]	0.417204	0.0963957	0.0963957
ID_6018	HMR_6217	GSH[c] + HCO3-[c] + dopamine[s] <=> GSH[s] + HCO3-[s] + dopamine[c]	0.418835	0.0960602	0.0960602
ID_7464	HMR_9077	Na+[x] <=> Na+[s]	0.419279	0.0959689	0.0959689
ID_0303	HMR_7144	ADP-ribose[c] + H2O[c] => AMP[c] + ribose-5-phosphate[c]	0.419279	0.0959689	0.0959689
ID_1270	HMR_9735	H2O[c] + [protein]-L-citrulline[c] => citrulline[c]	0.419279	-0.0959689	0.0959689
ID_1272	HMR_7622	H2O[c] + [protein]-L-arginine[c] => NH3[c] + [protein]-L-citrulline[c]	0.419279	-0.0959689	0.0959689
ID_1274	HMR_7626	H2O[c] + N(omega)-(ADP-D-ribosyl)-L-arginine[c] => ADP-ribose[c] + arginine[c]	0.419279	0.0959689	0.0959689
ID_4308	HMR_7625	NAD+[c] + [protein]-L-arginine[c] => N(omega)-(ADP-D-ribosyl)-L-arginine[c] + nicotinamide[c]	0.419279	0.0959689	0.0959689
ID_5199	HMR_5084	cysteine[s] => cysteine[c]	0.419279	-0.0959689	0.0959689
ID_1024	HMR_4329	H2O[s] + cys-gly[s] => cysteine[s] + glycine[s]	0.419288	-0.095967	0.095967
ID_6179	HMR_7680	2 H+[s] + cys-gly[s] => 2 H+[c] + cys-gly[c]	0.419288	0.095967	0.095967
ID_5123	HMR_4873	NH3[c] <=> NH3[s]	0.42069	0.0956794	0.0956794
ID_4928	HMR_0686	fatty acid-LD-TG2 pool[c] => 0.0001 (10Z)-heptadecenoic acid[c] + 0.0001 (11Z,14Z)-eicosadienoic acid[c] + 0.0001 (11Z,14Z,17Z)-eicosatrienoic acid[c] + 0.0001 (13Z)-eicosenoic acid[c] + 0.0001 (13Z)-octadecenoic acid[c] + 0.0001 (13Z,16Z)-docosadienoic acid[c] + 0.0016 (4Z,7Z,10Z,13Z,16Z)-DPA[c] + 0.0001 (6Z,9Z)-octadecadienoic acid[c] + 0.0001 (6Z,9Z,12Z,15Z,18Z)-TPA[c] + 0.0001 (6Z,9Z,12Z,15Z,…	0.420716	0.0956739	0.0956739
ID_5116	HMR_4844	adenosine[c] + inosine[s] <=> adenosine[s] + inosine[c]	0.422418	-0.0953256	0.0953256
ID_0249	HMR_4482	H2O[s] + adenosine[s] => NH3[s] + inosine[s]	0.423295	-0.0951463	0.0951463
ID_2473	HMR_2897	(7Z,10Z,13Z,16Z)-docosatetraenoyl-CoA[r] + L-carnitine[r] <=> CoA[r] + ocosatetraenoylcarnitine[r]	0.424041	0.094994	0.094994
ID_1510	HMR_2998	(7Z,10Z,13Z,16Z)-docosatetraenoyl-CoA[r] + AMP[r] + PPi[r] <=> ATP[r] + CoA[r] + adrenic acid[r]	0.424041	-0.094994	0.094994
ID_2472	HMR_2896	L-carnitine[c] + ocosatetraenoylcarnitine[r] <=> L-carnitine[r] + ocosatetraenoylcarnitine[c]	0.424041	0.094994	0.094994
ID_2249	HMR_2759	(7Z,10Z,13Z,16Z)-docosatetraenoyl-CoA[c] + L-carnitine[c] <=> CoA[c] + ocosatetraenoylcarnitine[c]	0.424041	-0.094994	0.094994
ID_0461	HMR_8448	CDP[c] + dGDP[c] <=> CMP[c] + dGTP[c]	0.427305	0.0943293	0.0943293
ID_7046	HMR_7720	CMP[c] <=> CMP[l]	0.427375	-0.094315	0.094315
ID_7010	HMR_5067	glutamate[l] => glutamate[c]	0.429343	0.0939158	0.0939158
ID_6515	HMR_1187	5-oxo-(6E)-12-epi-LTB4[c] <=> 5-oxo-(6E)-12-epi-LTB4[m]	0.429564	-0.0938711	0.0938711
ID_0484	HMR_8471	CDP[c] + dCDP[c] <=> CMP[c] + dCTP[c]	0.430855	0.0936096	0.0936096
ID_1023	HMR_4328	H2O[c] + cys-gly[c] => cysteine[c] + glycine[c]	0.430857	0.0936092	0.0936092
ID_4332	HMR_4733	(R)-4-phosphopantothenoyl-cysteine[m] => CO2[m] + phosphopantetheine[m]	0.433261	0.0931239	0.0931239
ID_0456	HMR_8087	H2O[g] + cAMP[g] => AMP[g]	0.435157	-0.0927422	0.0927422
ID_7251	HMR_9665	AMP[g] <=> AMP[c]	0.435157	-0.0927422	0.0927422
ID_2240	HMR_2726	(7Z,10Z,13Z,16Z,19Z)-docosapentaenoyl-CoA[c] + L-carnitine[c] <=> (7Z,10Z,13Z,16Z,19Z)-docosapentaenoylcarnitine[c] + CoA[c]	0.440218	-0.0917279	0.0917279
ID_2452	HMR_2867	(7Z,10Z,13Z,16Z,19Z)-docosapentaenoylcarnitine[c] + L-carnitine[r] <=> (7Z,10Z,13Z,16Z,19Z)-docosapentaenoylcarnitine[r] + L-carnitine[c]	0.440218	-0.0917279	0.0917279
ID_7351	HMR_2777	L-carnitine[c] <=> L-carnitine[r]	0.440468	-0.0916779	0.0916779
ID_3282	HMR_0748	ethanolamine-phosphate[c] + hexadecanal[c] => sphinganine-1-phosphate[c]	0.440468	-0.0916779	0.0916779
ID_3301	HMR_0779	sphingosine-1-phosphate[c] => ethanolamine-phosphate[c] + hexadecenal[c]	0.440468	-0.0916779	0.0916779
ID_3302	HMR_0781	H+[c] + NADPH[c] + hexadecenal[c] => NADP+[c] + hexadecanal[c]	0.440468	-0.0916779	0.0916779
ID_3303	HMR_0783	H2O[s] + sphingosine-1-phosphate[s] => Pi[s] + sphingosine[s]	0.440468	0.0916779	0.0916779
ID_5079	HMR_0782	sphingosine-1-phosphate[c] <=> sphingosine-1-phosphate[s]	0.440468	0.0916779	0.0916779
ID_6461	HMR_9641	sphingosine[c] <=> sphingosine[s]	0.440468	-0.0916779	0.0916779
ID_0039	HMR_4360	H2O[c] + NADP+[c] + methylglyoxal[c] => H+[c] + NADPH[c] + pyruvate[c]	0.440468	-0.0916779	0.0916779
ID_3280	HMR_0744	ATP[c] + sphinganine[c] => ADP[c] + sphinganine-1-phosphate[c]	0.440468	0.0916779	0.0916779
ID_3283	HMR_0750	acyl-CoA-LD-SM pool[c] + sphinganine[c] => CoA[c] + dihydroceramide pool[c]	0.44085	-0.0916015	0.0916015
ID_3285	HMR_0758	CoA[c] + ceramide pool[c] => acyl-CoA-LD-SM pool[c] + sphingosine[c]	0.44085	-0.0916015	0.0916015
ID_6988	HMR_4907	ADP[l] + ATP[c] => ADP[c] + ATP[l]	0.441071	0.0915574	0.0915574
ID_3284	HMR_0754	H+[c] + NADPH[c] + O2[c] + dihydroceramide pool[c] => 2 H2O[c] + NADP+[c] + ceramide pool[c]	0.4413	-0.0915117	0.0915117
ID_0414	HMR_7717	H2O[m] + UMP[m] => Pi[m] + uridine[m]	0.441663	-0.0914395	0.0914395
ID_0434	HMR_7875	ADP[m] + UDP[m] <=> ATP[m] + UMP[m]	0.441663	-0.0914395	0.0914395
ID_0441	HMR_7883	ADP[m] + UTP[m] <=> ATP[m] + UDP[m]	0.441663	-0.0914395	0.0914395
ID_6807	HMR_9870	UTP[c] <=> UTP[m]	0.441663	-0.0914395	0.0914395
ID_6697	HMR_7719	uridine[c] <=> uridine[m]	0.441663	0.0914395	0.0914395
ID_3268	HMR_3736	H2O[r] + cholesterol-ester-7,10,13,16-docosa[r] => adrenic acid[r] + cholesterol[r]	0.442819	0.091209	0.091209
ID_4357	HMR_6559	H2O[c] + phosphatidylinositol-4,5-bisphosphate[c] => 1,2-diacylglycerol-LD-TAG pool[c] + D-myo-inositol-1,4,5-trisphosphate[c]	0.442819	-0.091209	0.091209
ID_4301	HMR_4276	ATP[n] + nicotinate ribonucleotide[n] <=> PPi[n] + deamido-NAD[n]	0.442819	-0.091209	0.091209
ID_6908	HMR_4275	nicotinate ribonucleotide[c] <=> nicotinate ribonucleotide[n]	0.442819	-0.091209	0.091209
ID_0432	HMR_7873	UDP[c] + dGDP[c] <=> UMP[c] + dGTP[c]	0.443127	-0.0911478	0.0911478
ID_2043	HMR_1201	5-oxo-12(S)-hydroxy-eicosa-(8E,10E,14Z)-trienoyl-CoA[m] + AMP[m] + PPi[m] <=> 6,7-dihydro-5-oxo-12-epi-LTB4[m] + ATP[m] + CoA[m]	0.443543	0.0910649	0.0910649
ID_0290	HMR_4812	AICAR[c] + fumarate[c] <=> SAICAR[c]	0.444013	-0.0909714	0.0909714
ID_0238	HMR_4406	H2O[c] + PRPP[c] + glutamine[c] => 5-phosphoribosylamine[c] + PPi[c] + glutamate[c]	0.444013	0.0909714	0.0909714
ID_0285	HMR_4799	5-phosphoribosylamine[c] + ATP[c] + glycine[c] => ADP[c] + GAR[c] + Pi[c]	0.444013	0.0909714	0.0909714
ID_0286	HMR_4802	5-phosphoribosylformylglycinamidine[c] + ATP[c] => ADP[c] + AIR[c] + Pi[c]	0.444013	0.0909714	0.0909714
ID_0288	HMR_4808	ATP[c] + H2O[c] + N-formyl-GAR[c] + glutamine[c] => 5-phosphoribosylformylglycinamidine[c] + ADP[c] + Pi[c] + glutamate[c]	0.444013	0.0909714	0.0909714
ID_0289	HMR_4810	5-phosphoribosyl-4-carboxy-5-aminoimidazole[c] + ATP[c] + aspartate[c] => ADP[c] + Pi[c] + SAICAR[c]	0.444013	0.0909714	0.0909714
ID_0291	HMR_4814	10-formyl-THF[c] + AICAR[c] <=> FAICAR[c] + THF[c]	0.444013	0.0909714	0.0909714
ID_0403	HMR_4806	10-formyl-THF[c] + GAR[c] => N-formyl-GAR[c] + THF[c]	0.444013	0.0909714	0.0909714
ID_0287	HMR_4804	5-phosphoribosyl-4-carboxy-5-aminoimidazole[c] <=> AIR[c] + CO2[c]	0.444013	-0.0909714	0.0909714
ID_0225	HMR_4038	FAICAR[c] <=> H2O[c] + IMP[c]	0.444013	0.0909714	0.0909714
ID_0143	HMR_3859	D-lactate[c] + 2 ferricytochrome C[m] => 2 H+[c] + 2 ferrocytochrome C[m] + pyruvate[c]	0.444206	0.0909331	0.0909331
ID_0887	HMR_6770	H2O[c] + O2[c] + tyrosine[c] => 4-hydroxyphenylpyruvate[c] + H2O2[c] + NH3[c]	0.444409	0.0908927	0.0908927
ID_6597	HMR_4977	H+[c] + acetoacetate[c] => H+[m] + acetoacetate[m]	0.444409	0.0908927	0.0908927
ID_0889	HMR_6772	4-hydroxyphenylpyruvate[c] + O2[c] => CO2[c] + homogentisate[c]	0.444409	0.0908927	0.0908927
ID_0890	HMR_6774	O2[c] + homogentisate[c] => 4-maleylacetoacetate[c]	0.444409	0.0908927	0.0908927
ID_0891	HMR_6776	4-maleylacetoacetate[c] => fumarylacetoacetate[c]	0.444409	0.0908927	0.0908927
ID_0892	HMR_6778	H2O[c] + fumarylacetoacetate[c] => acetoacetate[c] + fumarate[c]	0.444409	0.0908927	0.0908927
ID_0135	HMR_8729	H2O[c] + UDP-glucuronate[c] => UDP[c] + glucuronate[c]	0.444729	0.0908292	0.0908292
ID_5873	HMR_6068	HCO3-[c] + glutathionyl-leukotriene C4[c] + lithocholate[s] <=> HCO3-[s] + glutathionyl-leukotriene C4[s] + lithocholate[c]	0.445219	0.0907318	0.0907318
ID_0369	HMR_5416	GDP[m] + mitothioredoxin[m] => H2O[m] + dGDP[m] + mitooxidized thioredoxin[m]	0.446485	-0.0904807	0.0904807
ID_6694	HMR_5036	guanosine[m] <=> guanosine[c]	0.44757	0.0902659	0.0902659
ID_0234	HMR_4135	ADP[m] + GDP[m] <=> ATP[m] + GMP[m]	0.44757	0.0902659	0.0902659
ID_0235	HMR_4451	ADP[m] + GMP[m] => ATP[m] + guanosine[m]	0.44757	0.0902659	0.0902659
ID_1969	HMR_1100	NAD+[c] + leukotriene B4[c] => 12-keto-LTB4[c] + H+[c] + NADH[c]	0.447814	0.0902176	0.0902176
ID_2056	HMR_1228	12-keto-LTB4[c] + H+[c] + NADH[c] => 10,11-dihydro-12-oxo-LTB4[c] + NAD+[c]	0.447814	0.0902176	0.0902176
ID_5879	HMR_6074	HCO3-[c] + glutathionyl-leukotriene C4[c] + glycolithocholate[s] <=> HCO3-[s] + glutathionyl-leukotriene C4[s] + glycolithocholate[c]	0.450256	-0.0897349	0.0897349
ID_4217	HMR_1880	HCO3-[c] + cholate[s] + glutathionyl-leukotriene C4[c] <=> HCO3-[s] + cholate[c] + glutathionyl-leukotriene C4[s]	0.450806	0.0896265	0.0896265
ID_4506	HMR_4541	O2-4a-cyclic-tetrahydrobiopterin[c] <=> quinonoid dihydrobiopterin[c]	0.451182	-0.0895524	0.0895524
ID_4321	HMR_4714	ATP[c] + pantetheine[c] => ADP[c] + phosphopantetheine[c]	0.451658	-0.0894586	0.0894586
ID_0278	HMR_4651	Pi[c] + guanosine[c] <=> guanine[c] + ribose-1-phosphate[c]	0.451792	0.0894322	0.0894322
ID_0080	HMR_8589	H2O[l] + maltose[l] => 2 glucose[l]	0.451899	-0.0894112	0.0894112
ID_0455	HMR_8085	H2O[g] + cGMP[g] => GMP[g]	0.452658	0.0892619	0.0892619
ID_4225	HMR_1888	HCO3-[c] + S-glutathionyl-ethacrynic acid[c] + chenodiol[s] <=> HCO3-[s] + S-glutathionyl-ethacrynic acid[s] + chenodiol[c]	0.452776	0.0892386	0.0892386
ID_0427	HMR_7868	GDP[n] + UDP[n] <=> GTP[n] + UMP[n]	0.452847	0.0892247	0.0892247
ID_4177	HMR_1846	PAPS[c] + glycolithocholate[c] => H+[c] + PAP[c] + sulfoglycolithocholate[c]	0.452847	0.0892247	0.0892247
ID_4401	HMR_8811	1-phosphatidyl-1D-myo-inositol-3,4-bisphosphate[n] + ATP[n] => ADP[n] + phosphatidylinositol-3,4,5-trisphosphate[n]	0.452847	0.0892247	0.0892247
ID_4402	HMR_8812	1-phosphatidyl-1D-myo-inositol-3-phosphate[n] + H2O[n] => PI pool[n] + Pi[n]	0.452847	-0.0892247	0.0892247
ID_4404	HMR_8814	1-phosphatidyl-1D-myo-inositol-3-phosphate[n] + ATP[n] => 1-phosphatidyl-1D-myo-inositol-3,4-bisphosphate[n] + ADP[n]	0.452847	0.0892247	0.0892247
ID_4406	HMR_8816	ATP[n] + phosphatidylinositol-4,5-bisphosphate[n] => ADP[n] + phosphatidylinositol-3,4,5-trisphosphate[n]	0.452847	-0.0892247	0.0892247
ID_4231	HMR_1894	HCO3-[c] + S-glutathionyl-ethacrynic acid[c] + taurochenodeoxycholate[s] <=> HCO3-[s] + S-glutathionyl-ethacrynic acid[s] + taurochenodeoxycholate[c]	0.452942	0.089206	0.089206
ID_0051	HMR_3989	H2O[s] + maltose[s] => 2 glucose[s]	0.454529	0.0888943	0.0888943
ID_6300	HMR_8586	maltose[c] <=> maltose[s]	0.454529	0.0888943	0.0888943
ID_4218	HMR_1881	HCO3-[c] + S-glutathionyl-2-4-dinitrobenzene[c] + cholate[s] <=> HCO3-[s] + S-glutathionyl-2-4-dinitrobenzene[s] + cholate[c]	0.457782	-0.0882571	0.0882571
ID_0265	HMR_4611	ATP[c] + thioredoxin[c] => H2O[c] + dATP[c] + oxidized thioredoxin[c]	0.458276	0.0881605	0.0881605
ID_1000	HMR_8066	3-sulfopyruvate[c] + glutamate[c] <=> AKG[c] + L-cysteate[c]	0.458276	-0.0881605	0.0881605
ID_3170	HMR_3638	cholesterol[r] + stearoyl-CoA[r] => CoA[r] + cholesterol-ester-stea[r]	0.458276	-0.0881605	0.0881605
ID_4214	HMR_1877	GSH[c] + HCO3-[c] + taurocholate[s] <=> GSH[s] + HCO3-[s] + taurocholate[c]	0.458276	-0.0881605	0.0881605
ID_4358	HMR_6560	D-myo-inositol-1,4,5-trisphosphate[c] + H2O[c] => 1D-myo-inositol-1,4-bisphosphate[c] + Pi[c]	0.458276	-0.0881605	0.0881605
ID_5869	HMR_6064	GSH[c] + HCO3-[c] + tauroursodeoxycholate[s] <=> GSH[s] + HCO3-[s] + tauroursodeoxycholate[c]	0.458276	0.0881605	0.0881605
ID_5916	HMR_6112	HCO3-[c] + S-glutathionyl-2-4-dinitrobenzene[c] + thyroxine[s] <=> HCO3-[s] + S-glutathionyl-2-4-dinitrobenzene[s] + thyroxine[c]	0.458276	0.0881605	0.0881605
ID_5981	HMR_6180	HCO3-[c] + S-glutathionyl-ethacrynic acid[c] + prostaglandin C2[s] <=> HCO3-[s] + S-glutathionyl-ethacrynic acid[s] + prostaglandin C2[c]	0.458276	0.0881605	0.0881605
ID_4371	HMR_6573	ATP[c] + D-myo-inositol-1,4,5-trisphosphate[c] => 1D-myo-inositol-1,4,5,6-tetrakisphosphate[c] + ADP[c]	0.458276	0.0881605	0.0881605
ID_4372	HMR_6574	1D-myo-inositol-1,4,5,6-tetrakisphosphate[c] + ATP[c] => 1D-myo-inositol-1,3,4,5,6-pentakisphosphate[c] + ADP[c]	0.458276	0.0881605	0.0881605
ID_4359	HMR_6561	1D-myo-inositol-1,4-bisphosphate[c] + H2O[c] => 1D-myo-inositol-4-phosphate[c] + Pi[c]	0.458276	-0.0881605	0.0881605
ID_4360	HMR_6562	1D-myo-inositol-4-phosphate[c] + H2O[c] => Pi[c] + inositol[c]	0.458276	-0.0881605	0.0881605
ID_5980	HMR_6179	HCO3-[c] + S-glutathionyl-2-4-dinitrobenzene[c] + prostaglandin C2[s] <=> HCO3-[s] + S-glutathionyl-2-4-dinitrobenzene[s] + prostaglandin C2[c]	0.458547	-0.0881076	0.0881076
ID_7279	HMR_1252	20-CoA-20-oxo-LTB4[c] <=> 20-CoA-20-oxo-LTB4[r]	0.459029	0.0880134	0.0880134
ID_7391	HMR_8915	leukotriene B4[c] <=> leukotriene B4[r]	0.459029	-0.0880134	0.0880134
ID_1993	HMR_1128	H+[r] + NADPH[r] + O2[r] + leukotriene B4[r] => 20-OH-LTB4[r] + H2O[r] + NADP+[r]	0.459029	-0.0880134	0.0880134
ID_2062	HMR_1234	10,11-dihydro-LTB4[c] + H+[c] + NADPH[c] + O2[c] => 20-OH-10,11-dihydro-LTB4[c] + H2O[c] + NADP+[c]	0.459029	0.0880134	0.0880134
ID_2064	HMR_1236	20-OH-10,11-dihydro-LTB4[c] + H+[c] + NADPH[c] + O2[c] => 10,11-dihydro-20-dihydroxy-LTB4[c] + H2O[c] + NADP+[c]	0.459029	0.0880134	0.0880134
ID_2066	HMR_1238	10,11-dihydro-20-dihydroxy-LTB4[c] + H+[c] + NADPH[c] + O2[c] => 10,11-dihydro-20-trihydroxy-LTB4[c] + H2O[c] + NADP+[c]	0.459029	0.0880134	0.0880134
ID_2075	HMR_1250	20-COOH-LTB4[r] + ATP[r] + CoA[r] <=> 20-CoA-20-oxo-LTB4[r] + AMP[r] + PPi[r]	0.459029	-0.0880134	0.0880134
ID_2073	HMR_1248	20-COOH-LTB4[c] + ATP[c] + CoA[c] <=> 20-CoA-20-oxo-LTB4[c] + AMP[c] + PPi[c]	0.459029	0.0880134	0.0880134
ID_2069	HMR_1244	20-COOH-10,11-dihydro-LTB4[c] + NAD+[c] => 20-COOH-LTB4[c] + H+[c] + NADH[c]	0.459029	0.0880134	0.0880134
ID_2136	HMR_8561	20-OH-LTB4[r] + O2[r] => 20-COOH-LTB4[r] + H2O[r]	0.459029	-0.0880134	0.0880134
ID_2068	HMR_1241	10,11-dihydro-20-trihydroxy-LTB4[c] <=> 20-COOH-10,11-dihydro-LTB4[c] + H2O[c]	0.459029	0.0880134	0.0880134
ID_2059	HMR_1231	10,11-dihydro-12-oxo-LTB4[c] + H+[c] + NADPH[c] => 10,11-dihydro-LTB4[c] + NADP+[c]	0.459029	0.0880134	0.0880134
ID_6978	HMR_0802	globotriaosylceramide[c] <=> globotriaosylceramide[l]	0.460387	-0.0877486	0.0877486
ID_0398	HMR_4601	ATP[m] + deoxyguanosine[m] => ADP[m] + dGMP[m]	0.460442	-0.0877378	0.0877378
ID_6598	HMR_4997	deoxyguanosine[c] => deoxyguanosine[m]	0.460442	-0.0877378	0.0877378
ID_6558	HMR_4729	N-pantothenoylcysteine[c] <=> N-pantothenoylcysteine[m]	0.460518	0.087723	0.087723
ID_4330	HMR_4731	(R)-4-phosphopantothenoyl-cysteine[m] + ADP[m] <=> ATP[m] + N-pantothenoylcysteine[m]	0.460518	-0.087723	0.087723
ID_7196	HMR_8084	cGMP[c] <=> cGMP[g]	0.463063	0.0872278	0.0872278
ID_4469	HMR_8115	4 ATP[m] + THF[m] + 4 glutamate[m] => 4 ADP[m] + 4 Pi[m] + pentaglutamyl-folate(THF)[m]	0.466509	-0.0865598	0.0865598
ID_1959	HMR_1085	H2O[s] + LTD4[s] => glycine[s] + leukotriene E4[s]	0.470018	0.0858822	0.0858822
ID_0766	HMR_8529	H2O[c] + O2[c] + methylamine[c] => H2O2[c] + NH3[c] + formaldehyde[c]	0.470757	-0.0857399	0.0857399
ID_7090	HMR_8885	glucose[l] => glucose[c]	0.471062	-0.0856811	0.0856811
ID_7181	HMR_7433	UDP-N-acetyl-D-galactosamine[c] + UMP[g] <=> UDP-N-acetyl-D-galactosamine[g] + UMP[c]	0.471399	-0.0856163	0.0856163
ID_4603	HMR_6676	13-cis-retinal[r] + H2O[r] + NAD+[r] => 13-cis-retinoate[r] + H+[r] + NADH[r]	0.473382	-0.0852353	0.0852353
ID_4600	HMR_6673	13-cis-retinal[r] <=> retinal[r]	0.473382	0.0852353	0.0852353
ID_2876	HMR_1926	cholesterol-STAR[m] => STAR[m] + cholesterol[m]	0.473382	0.0852353	0.0852353
ID_6625	HMR_5225	STAR[m] => STAR[c]	0.473382	0.0852353	0.0852353
ID_7382	HMR_8716	13-cis-retinoate[c] => 13-cis-retinoate[r]	0.473382	0.0852353	0.0852353
ID_0075	HMR_8591	H2O[c] + maltotriose[c] => glucose[c] + maltose[c]	0.473382	0.0852353	0.0852353
ID_7084	HMR_8590	maltotriose[c] <=> maltotriose[l]	0.473382	-0.0852353	0.0852353
ID_0076	HMR_8592	H2O[l] + maltotriose[l] => glucose[l] + maltose[l]	0.473382	-0.0852353	0.0852353
ID_7083	HMR_8588	maltose[c] <=> maltose[l]	0.473382	0.0852353	0.0852353
ID_4179	HMR_3908	O2[c] + cysteine[c] => 3-sulfinoalanine[c]	0.473522	0.0852084	0.0852084
ID_0511	HMR_3865	3-sulfinoalanine[m] + AKG[m] => 3-sulfinylpyruvic acid[m] + glutamate[m]	0.473522	0.0852084	0.0852084
ID_1313	HMR_3866	3-sulfinylpyruvic acid[m] + H2O[m] => pyruvate[m] + sulfite[m]	0.473522	0.0852084	0.0852084
ID_6542	HMR_3863	3-sulfinoalanine[c] + aspartate[m] <=> 3-sulfinoalanine[m] + aspartate[c]	0.473522	0.0852084	0.0852084
ID_0981	HMR_4189	H2O[m] + O2[m] + sulfite[m] => H2O2[m] + sulfate[m]	0.473522	0.0852084	0.0852084
ID_6571	HMR_4863	succinate[c] + sulfate[m] <=> succinate[m] + sulfate[c]	0.473522	0.0852084	0.0852084
ID_6121	HMR_6530	chloride[s] + 2 sulfate[c] => chloride[c] + 2 sulfate[s]	0.473522	0.0852084	0.0852084
ID_7460	HMR_9074	sulfate[x] <=> sulfate[s]	0.473522	-0.0852084	0.0852084
ID_7182	HMR_7434	UDP-N-acetylglucosamine[c] + UMP[g] <=> UDP-N-acetylglucosamine[g] + UMP[c]	0.473605	0.0851925	0.0851925
ID_7183	HMR_7435	UDP-N-acetylglucosamine[c] => UDP-N-acetylglucosamine[g]	0.473605	-0.0851925	0.0851925
ID_6867	HMR_3026	L-carnitine[c] <=> L-carnitine[p]	0.475417	-0.084845	0.084845
ID_0401	HMR_4641	ATP[c] + deoxyuridine[c] => ADP[c] + dUMP[c]	0.476583	-0.084622	0.084622
ID_0991	HMR_5391	4-methylthio-2-oxobutanoic acid[c] + glutamate[c] => AKG[c] + methionine[c]	0.476687	-0.084602	0.084602
ID_7273	HMR_0771	SM pool[c] <=> SM pool[r]	0.478023	-0.0843467	0.0843467
ID_4450	HMR_7910	10-formyl-THF-glu(5)[c] + ATP[c] + glutamate[c] => 10-formyl-THF-glu(6)[c] + ADP[c] + Pi[c]	0.47907	0.0841469	0.0841469
ID_4451	HMR_7911	10-formyl-THF-glu(5)[m] + ATP[m] + glutamate[m] => 10-formyl-THF-glu(6)[m] + ADP[m] + Pi[m]	0.47907	-0.0841469	0.0841469
ID_6763	HMR_7917	10-formyl-THF-glu(6)[m] => 10-formyl-THF-glu(6)[c]	0.47907	-0.0841469	0.0841469
ID_6982	HMR_1917	cholesterol[l] => cholesterol[c]	0.479351	0.0840933	0.0840933
ID_7096	HMR_3597	cholesterol-ester pool[l] => cholesterol-ester pool[r]	0.479351	0.0840933	0.0840933
ID_7099	HMR_5249	SM pool[l] => SM pool[r]	0.479351	0.0840933	0.0840933
ID_7102	HMR_5252	PE-LD pool[l] => PE-LD pool[r]	0.479351	0.0840933	0.0840933
ID_7270	HMR_0664	TAG-LD pool[c] <=> TAG-LD pool[r]	0.479351	0.0840933	0.0840933
ID_7285	HMR_1530	cholesterol[c] <=> cholesterol[r]	0.479351	0.0840933	0.0840933
ID_4941	HMR_5243	VLDL remnant[l] => 165 2-lysolecithin pool[l] + 2165 PC-LD pool[l] + 185 PE-LD pool[l] + PI pool[l] + 755 SM pool[l] + 1645 cholesterol-ester pool[l] + 500 cholesterol[l]	0.479351	0.0840933	0.0840933
ID_4942	HMR_5244	165 2-lysolecithin pool[r] + 2165 PC-LD pool[r] + 185 PE-LD pool[r] + PI pool[r] + 755 SM pool[r] + 10385 TAG-LD pool[r] + 1645 cholesterol-ester pool[r] + 500 cholesterol[r] => VLDL[r]	0.479351	0.0840933	0.0840933
ID_5219	HMR_5241	VLDL remnant[s] => VLDL remnant[l]	0.479351	0.0840933	0.0840933
ID_7100	HMR_5250	PI pool[l] => PI pool[r]	0.479351	0.0840933	0.0840933
ID_7101	HMR_5251	PC-LD pool[l] => PC-LD pool[r]	0.479351	0.0840933	0.0840933
ID_7421	HMR_9049	VLDL[r] => VLDL[x]	0.479351	0.0840933	0.0840933
ID_7425	HMR_9029	VLDL remnant[x] => VLDL remnant[s]	0.479351	0.0840933	0.0840933
ID_7104	HMR_5255	2-lysolecithin pool[l] => 2-lysolecithin pool[r]	0.479351	0.0840933	0.0840933
ID_6052	HMR_6251	LTD4[c] <=> LTD4[s]	0.480729	0.0838307	0.0838307
ID_0752	HMR_8566	H+[c] + NADPH[c] + O2[c] + melatonin[c] => 6-hydroxymelatonin[c] + H2O[c] + NADP+[c]	0.482801	0.0834367	0.0834367
ID_4651	HMR_4548	6-hydroxymelatonin[c] + H+[c] <=> hydroxide[c] + melatonin[c]	0.482801	0.0834367	0.0834367
ID_4124	HMR_1762	H+[m] + NADPH[m] + O2[m] + cholesterol[m] => 27-hydroxycholesterol[m] + H2O[m] + NADP+[m]	0.48288	0.0834217	0.0834217
ID_6994	HMR_5051	cysteine[l] => cysteine[c]	0.48342	-0.0833192	0.0833192
ID_7001	HMR_5058	phenylalanine[l] => phenylalanine[c]	0.484953	0.0830285	0.0830285
ID_3640	HMR_0920	UDP-galactose[g] + ceramide pool[g] => D-galactosyl-N-acylsphingosine[g] + UDP[g]	0.485577	0.0829102	0.0829102
ID_4516	HMR_4836	2,5-diamino-6-(5-triphosphoryl-3,4-trihydroxy-2-oxopentyl)-amino-4-oxopyrimidine[n] <=> 2,5-diaminopyrimidine nucleoside triphosphate[n]	0.486716	-0.0826947	0.0826947
ID_6496	HMR_8428	creatine[c] => creatine[m]	0.486911	-0.0826578	0.0826578
ID_6724	HMR_7812	dADP[c] + dUDP[m] <=> dADP[m] + dUDP[c]	0.488844	0.0822927	0.0822927
ID_1324	HMR_8665	(3S)-citramalyl-CoA[m] <=> H2O[m] + mesaconyl-CoA[m]	0.489002	-0.0822628	0.0822628
ID_0666	HMR_4582	arginine[c] + glycine[c] <=> guanidinoacetate[c] + ornithine[c]	0.48943	-0.0821821	0.0821821
ID_6114	HMR_6505	riboflavin[c] <=> riboflavin[s]	0.490048	-0.0820657	0.0820657
ID_7006	HMR_5063	valine[l] => valine[c]	0.490388	0.0820016	0.0820016
ID_1276	HMR_5259	304 ATP[l] + 304 H2O[l] + albumin[l] => 304 ADP[l] + 304 Pi[l] + 63 alanine[l] + 27 arginine[l] + 17 asparagine[l] + 36 aspartate[l] + 35 cysteine[l] + 62 glutamate[l] + 20 glutamine[l] + 13 glycine[l] + 16 histidine[l] + 9 isoleucine[l] + 64 leucine[l] + 60 lysine[l] + 7 methionine[l] + 35 phenylalanine[l] + 24 proline[l] + 28 serine[l] + 29 threonine[l] + 2 tryptophan[l] + 19 tyrosine[l] + 43 v…	0.490763	-0.0819309	0.0819309
ID_7011	HMR_5197	albumin[s] => albumin[l]	0.490763	-0.0819309	0.0819309
ID_7271	HMR_0730	ceramide pool[c] <=> ceramide pool[r]	0.492273	-0.0816468	0.0816468
ID_7054	HMR_7762	H2O2[c] <=> H2O2[l]	0.493468	-0.0814222	0.0814222
ID_3079	HMR_2089	17beta-estradiol-3,4-semiquinone[l] + 2 H2O[l] <=> 4-hydroxy-17beta-estradiol[l] + H2O2[l]	0.493468	0.0814222	0.0814222
ID_6983	HMR_2087	4-hydroxy-17beta-estradiol[c] <=> 4-hydroxy-17beta-estradiol[l]	0.493468	-0.0814222	0.0814222
ID_6984	HMR_2090	17beta-estradiol-3,4-semiquinone[c] <=> 17beta-estradiol-3,4-semiquinone[l]	0.493468	0.0814222	0.0814222
ID_3078	HMR_2088	17beta-estradiol-3,4-semiquinone[c] + 2 H2O[c] <=> 4-hydroxy-17beta-estradiol[c] + H2O2[c]	0.493468	-0.0814222	0.0814222
ID_2351	HMR_2750	CoA[m] + gamma-linolenoylcarnitine[m] <=> L-carnitine[m] + gamma-linolenoyl-CoA[m]	0.494526	-0.0812238	0.0812238
ID_5995	HMR_6194	HCO3-[c] + S-glutathionyl-2-4-dinitrobenzene[c] + prostaglandin E3[s] <=> HCO3-[s] + S-glutathionyl-2-4-dinitrobenzene[s] + prostaglandin E3[c]	0.494993	0.0811362	0.0811362
ID_3042	HMR_2038	H2O[c] + estrone 3-sulfate[c] => estrone[c] + sulfate[c]	0.496038	-0.0809405	0.0809405
ID_6621	HMR_5124	glycine[c] <=> glycine[m]	0.496798	0.0807982	0.0807982
ID_0807	HMR_3940	O2[c] + phenylalanine[c] + tetrahydrobiopterin[c] => H2O[c] + dihydrobiopterin[c] + tyrosine[c]	0.497043	0.0807523	0.0807523
ID_4513	HMR_4833	2,5-diaminopyrimidine nucleoside triphosphate[c] + formate[c] <=> H2O[c] + formamidopyrimidine nucleoside triphosphate[c]	0.498257	-0.0805253	0.0805253
ID_4501	HMR_4169	GTP[c] + H2O[c] => formamidopyrimidine nucleoside triphosphate[c]	0.498257	0.0805253	0.0805253
ID_4512	HMR_4818	2,5-diamino-6-(5-triphosphoryl-3,4-trihydroxy-2-oxopentyl)-amino-4-oxopyrimidine[n] <=> 6-[(1S,2R)-1,2-dihydroxy-3-triphosphooxypropyl]-7,8-dihydropterin[n] + H2O[n]	0.500016	0.080197	0.080197
ID_4370	HMR_6572	glucose-6-phosphate[c] => 1D-myo-inositol-3-phosphate[c]	0.50129	-0.0799596	0.0799596
ID_3440	HMR_0677	1-acylglycerol-LD-PI pool[c] + ATP[c] => 1-acylglycerol-3P-LD-PI pool[c] + ADP[c]	0.501857	0.0798539	0.0798539
ID_0785	HMR_3747	AKG[c] + valine[c] <=> 3-methyl-2-oxobutyrate[c] + glutamate[c]	0.504671	0.079331	0.079331
ID_0787	HMR_3757	3-hydroxyisobutyrate[m] + NAD+[m] => 2-methyl-3-oxopropanoate[m] + H+[m] + NADH[m]	0.504671	0.079331	0.079331
ID_1060	HMR_3748	3-methyl-2-oxobutyrate[m] + CoA[m] + NAD+[m] => CO2[m] + H+[m] + NADH[m] + isobutyryl-CoA[m]	0.504671	0.079331	0.079331
ID_1061	HMR_3751	isobutyryl-CoA[m] + ubiquinone[m] => methacrylyl-CoA[m] + ubiquinol[m]	0.504671	0.079331	0.079331
ID_1062	HMR_3753	H2O[m] + methacrylyl-CoA[m] => 3-hydroxyisobutyryl-CoA[m]	0.504671	0.079331	0.079331
ID_1063	HMR_3755	3-hydroxyisobutyryl-CoA[m] + H2O[m] => 3-hydroxyisobutyrate[m] + CoA[m]	0.504671	0.079331	0.079331
ID_1065	HMR_3763	CoA[m] + methylmalonate[m] => (R)-methylmalonyl-CoA[m] + H2O[m]	0.504671	0.079331	0.079331
ID_1073	HMR_3790	2-methyl-3-oxopropanoate[c] + H2O[c] + O2[c] => H2O2[c] + methylmalonate[c]	0.504671	0.079331	0.079331
ID_6538	HMR_3762	2-methyl-3-oxopropanoate[c] <=> 2-methyl-3-oxopropanoate[m]	0.504671	-0.079331	0.079331
ID_6539	HMR_3789	methylmalonate[c] <=> methylmalonate[m]	0.504671	0.079331	0.079331
ID_6771	HMR_3746	3-methyl-2-oxobutyrate[c] <=> 3-methyl-2-oxobutyrate[m]	0.504671	0.079331	0.079331
ID_4060	HMR_1667	choloyl-CoA[p] + taurine[p] => CoA[p] + taurocholate[p]	0.504968	-0.0792759	0.0792759
ID_4197	HMR_1857	2 ATP[p] + 2 H2O[p] + taurocholate[p] => 2 ADP[p] + 2 Pi[p] + taurocholate[s]	0.504968	-0.0792759	0.0792759
ID_4374	HMR_6576	1D-myo-inositol-1,3,4,5,6-pentakisphosphate[c] + ATP[c] => ADP[c] + myo-inositol-hexakisphosphate[c]	0.504968	0.0792759	0.0792759
ID_2239	HMR_2720	(5Z,8Z,11Z,14Z,17Z)-eicosapentaenoyl-CoA[c] + L-carnitine[c] <=> (5Z,8Z,11Z,14Z,17Z)-eicosapentaenoylcarnitine[c] + CoA[c]	0.506809	0.0789347	0.0789347
ID_2336	HMR_2722	(5Z,8Z,11Z,14Z,17Z)-eicosapentaenoylcarnitine[c] + L-carnitine[m] <=> (5Z,8Z,11Z,14Z,17Z)-eicosapentaenoylcarnitine[m] + L-carnitine[c]	0.506809	0.0789347	0.0789347
ID_2337	HMR_2724	(5Z,8Z,11Z,14Z,17Z)-eicosapentaenoyl-CoA[m] + L-carnitine[m] <=> (5Z,8Z,11Z,14Z,17Z)-eicosapentaenoylcarnitine[m] + CoA[m]	0.506809	-0.0789347	0.0789347
ID_2712	HMR_3428	(5Z,8Z,11Z,14Z,17Z)-eicosapentaenoyl-CoA[m] + 9 CoA[m] + 4 FAD[m] + 9 H2O[m] + 9 NAD+[m] => 4 FADH2[m] + 9 H+[m] + 9 NADH[m] + 10 acetyl-CoA[m]	0.506809	0.0789347	0.0789347
ID_0382	HMR_3967	CDP[c] + GDP[c] <=> CMP[c] + GTP[c]	0.508133	-0.0786896	0.0786896
ID_6584	HMR_4874	NH3[c] <=> NH3[m]	0.508142	0.0786881	0.0786881
ID_0667	HMR_4584	ATP[c] + creatine[c] <=> ADP[c] + 2 H+[c] + creatine-phosphate[c]	0.509728	-0.0783948	0.0783948
ID_7055	HMR_7770	sulfate[c] <=> sulfate[l]	0.510072	0.0783314	0.0783314
ID_6209	HMR_7951	dehydroepiandrosterone sulfate[c] <=> dehydroepiandrosterone sulfate[r]	0.511125	0.0781372	0.0781372
ID_7329	HMR_6388	PPi[c] + Pi[r] <=> PPi[r] + Pi[c]	0.511972	0.077981	0.077981
ID_0460	HMR_8446	H2O[n] + cytidine[n] => NH3[n] + uridine[n]	0.512536	-0.0778771	0.0778771
ID_6948	HMR_8447	cytidine[c] <=> cytidine[n]	0.512536	-0.0778771	0.0778771
ID_6962	HMR_8862	uridine[c] <=> uridine[n]	0.512536	0.0778771	0.0778771
ID_0526	HMR_4690	glutamate[c] => 4-aminobutyrate[c] + CO2[c]	0.512536	-0.0778771	0.0778771
ID_0549	HMR_3837	1-pyrroline-5-carboxylate[m] + H+[m] + NADH[m] => NAD+[m] + proline[m]	0.512536	0.0778771	0.0778771
ID_0555	HMR_4073	H+[c] + SAM[c] => CO2[c] + S-adenosylmethioninamine[c]	0.512536	-0.0778771	0.0778771
ID_0556	HMR_4075	S-adenosylmethioninamine[c] + putrescine[c] => 5-methylthioadenosine[c] + H+[c] + spermidine[c]	0.512536	-0.0778771	0.0778771
ID_0561	HMR_4422	ornithine[s] => CO2[s] + putrescine[s]	0.512536	0.0778771	0.0778771
ID_0562	HMR_4423	H2O[s] + O2[s] + putrescine[s] => 4-aminobutanal[s] + H2O2[s] + NH3[s]	0.512536	0.0778771	0.0778771
ID_0578	HMR_5384	5-methylthioadenosine[c] + Pi[c] => adenine[c] + methylthioribose-1p[c]	0.512536	-0.0778771	0.0778771
ID_0985	HMR_5385	methylthioribose-1p[c] => S-methyl-5-thio-D-ribulose-1-phosphate[c]	0.512536	-0.0778771	0.0778771
ID_0986	HMR_5386	S-methyl-5-thio-D-ribulose-1-phosphate[c] => 2,3-diketo-5-methylthiopentyl-1-phosphate[c] + H2O[c]	0.512536	-0.0778771	0.0778771
ID_0987	HMR_5387	2,3-diketo-5-methylthiopentyl-1-phosphate[c] + H2O[c] => 1,2-dihydroxy-5-(methylthio)pent-1-en-3-one[c] + Pi[c]	0.512536	-0.0778771	0.0778771
ID_0989	HMR_5389	1,2-dihydroxy-5-(methylthio)pent-1-en-3-one[c] + O2[c] => 4-methylthio-2-oxobutanoic acid[c] + formate[c]	0.512536	-0.0778771	0.0778771
ID_1038	HMR_7991	H2O[c] + O2[c] + spermidine[c] => 1,3-diaminopropane[c] + 4-aminobutanal[c] + H2O2[c]	0.512536	-0.0778771	0.0778771
ID_5206	HMR_5094	ornithine[s] => ornithine[c]	0.512536	-0.0778771	0.0778771
ID_5874	HMR_6069	HCO3-[c] + S-glutathionyl-2-4-dinitrobenzene[c] + lithocholate[s] <=> HCO3-[s] + S-glutathionyl-2-4-dinitrobenzene[s] + lithocholate[c]	0.512536	0.0778771	0.0778771
ID_5959	HMR_6158	HCO3-[c] + S-glutathionyl-2-4-dinitrobenzene[c] + leukotriene F4[s] <=> HCO3-[s] + S-glutathionyl-2-4-dinitrobenzene[s] + leukotriene F4[c]	0.512536	0.0778771	0.0778771
ID_6552	HMR_4205	H+[c] + thiamin-PP[c] <=> H+[m] + thiamin-PP[m]	0.513754	0.077653	0.077653
ID_4056	HMR_1662	H2O[m] + choloyl-CoA[m] => CoA[m] + cholate[m]	0.514842	-0.0774531	0.0774531
ID_4059	HMR_1666	cholate[m] => cholate[c]	0.514842	-0.0774531	0.0774531
ID_0279	HMR_4663	Pi[c] + xanthosine[c] <=> ribose-1-phosphate[c] + xanthine[c]	0.514881	-0.0774459	0.0774459
ID_0283	HMR_4705	H2O[c] + xanthosine-5-phosphate[c] => Pi[c] + xanthosine[c]	0.516857	-0.0770832	0.0770832
ID_1852	HMR_0941	H+[c] + NADPH[c] + O2[c] + arachidonate[c] => 20-hydroxy-arachidonate[c] + H2O[c] + NADP+[c]	0.517517	0.0769624	0.0769624
ID_2527	HMR_3054	(9Z,12Z,15Z,18Z,21Z)-tetracosapentaenoyl-CoA[p] + 11 CoA[p] + 11 H2O[p] + 11 NAD+[p] + 6 O2[p] => 11 H+[p] + 6 H2O2[p] + 11 NADH[p] + 12 acetyl-CoA[p]	0.517517	0.0769624	0.0769624
ID_3846	HMR_7559	3 H2O[l] + chondroitin sulfate E (GalNAc4,6diS-GlcA), free chain[l] => N-acetylgalactosamine[l] + chondroitin sulfate E (GalNAc4,6diS-GlcA), degradation product 3[l] + 2 sulfate[l]	0.517517	-0.0769624	0.0769624
ID_4577	HMR_6650	retinal[r] => 9-cis-retinal[r]	0.517517	0.0769624	0.0769624
ID_4579	HMR_6652	9-cis-retinal[r] + H2O[r] + NAD+[r] => 9-cis-retinoate[r] + H+[r] + NADH[r]	0.517517	0.0769624	0.0769624
ID_5245	HMR_5413	H+[s] + Pi[s] => H+[c] + Pi[c]	0.517517	-0.0769624	0.0769624
ID_6840	HMR_3024	(9Z,12Z,15Z,18Z,21Z)-tetracosapentaenoyl-CoA[c] <=> (9Z,12Z,15Z,18Z,21Z)-tetracosapentaenoyl-CoA[p]	0.517517	0.0769624	0.0769624
ID_3498	HMR_0647	ethanolamine[c] => NH3[c] + acetaldehyde[c]	0.518713	-0.0767433	0.0767433
ID_6678	HMR_6334	ATP[m] + dUDP[c] => ATP[c] + dUDP[m]	0.520807	0.0763604	0.0763604
ID_0031	HMR_4099	ATP[m] + CoA[m] + acetate[m] => AMP[m] + PPi[m] + acetyl-CoA[m]	0.521219	-0.0762852	0.0762852
ID_6627	HMR_5292	acetate[c] <=> acetate[m]	0.521219	-0.0762852	0.0762852
ID_0036	HMR_4283	H2O[c] + NADP+[c] + acetaldehyde[c] <=> H+[c] + NADPH[c] + acetate[c]	0.521219	-0.0762852	0.0762852
ID_2983	HMR_1457	dimethylallyl-PP[c] + isopentenyl-pPP[c] => PPi[c] + geranyl-PP[c]	0.523251	-0.0759147	0.0759147
ID_2984	HMR_1460	geranyl-PP[c] + isopentenyl-pPP[c] => PPi[c] + farnesyl-PP[c]	0.523251	-0.0759147	0.0759147
ID_1153	HMR_1532	PPi[c] + trans,trans,cis-geranyl-geranyl-pp[c] <=> dimethylallyl-PP[c] + farnesyl-PP[c]	0.523251	-0.0759147	0.0759147
ID_1154	HMR_7254	isopentenyl-pPP[c] + 17.6 trans,trans,cis-geranyl-geranyl-pp[c] => 17.6 PPi[c] + 0.1 dehydrodolichol-diphosphate[c]	0.523251	0.0759147	0.0759147
ID_6582	HMR_4888	H2O[m] <=> H2O[c]	0.523819	0.0758112	0.0758112
ID_6069	HMR_6269	prostaglandin E3[c] <=> prostaglandin E3[s]	0.526419	0.0753382	0.0753382
ID_6740	HMR_7833	ATP[m] + dTTP[c] => ATP[c] + dTTP[m]	0.52723	-0.0751911	0.0751911
ID_6945	HMR_8361	choline[c] <=> choline[n]	0.527234	0.0751903	0.0751903
ID_6992	HMR_5049	asparagine[l] => asparagine[c]	0.53098	0.0745116	0.0745116
ID_4291	HMR_4260	ATP[c] + H2O[c] + deamido-NAD[c] + glutamine[c] => AMP[c] + NAD+[c] + PPi[c] + glutamate[c]	0.533325	-0.0740879	0.0740879
ID_4300	HMR_4270	H2O[c] + NADP+[c] => NAD+[c] + Pi[c]	0.533414	-0.0740718	0.0740718
ID_6554	HMR_4266	nicotinamide D-ribonucleotide[c] <=> nicotinamide D-ribonucleotide[m]	0.533546	-0.0740479	0.0740479
ID_4297	HMR_4267	ATP[m] + H+[m] + nicotinamide D-ribonucleotide[m] => NAD+[m] + PPi[m]	0.533546	-0.0740479	0.0740479
ID_5081	HMR_1086	leukotriene E4[c] <=> leukotriene E4[s]	0.534276	-0.0739162	0.0739162
ID_4339	HMR_6540	H2O[c] + inositol-1-phosphate[c] => Pi[c] + inositol[c]	0.534744	0.0738318	0.0738318
ID_3464	HMR_0592	1-acylglycerol-3P-LD-PI pool[c] + acyl-CoA-LD-PI pool[c] => CoA[c] + phosphatidate-LD-PI pool[c]	0.534744	0.0738318	0.0738318
ID_3473	HMR_0607	CDP-diacylglycerol-LD-PI pool[c] + PPi[c] <=> CTP[c] + phosphatidate-LD-PI pool[c]	0.534744	-0.0738318	0.0738318
ID_3474	HMR_0610	CDP-diacylglycerol-LD-PI pool[c] + inositol[c] => CMP[c] + PI pool[c]	0.534744	0.0738318	0.0738318
ID_4423	HMR_8832	H2O[c] + PI pool[c] => 1,2-diacylglycerol-LD-TAG pool[c] + inositol-1-phosphate[c]	0.534744	0.0738318	0.0738318
ID_4917	HMR_0551	0.0005 (10Z)-heptadecenoyl-CoA[c] + 0.0005 (11Z)-docosenoyl-CoA[c] + 0.0005 (11Z)-eicosenoyl-CoA[c] + 0.0005 (11Z,14Z)-eicosadienoyl-CoA[c] + 0.0005 (11Z,14Z,17Z)-eicosatrienoyl-CoA[c] + 0.0005 (13Z)-docosenoyl-CoA[c] + 0.0005 (13Z)-eicosenoyl-CoA[c] + 0.0005 (13Z)-octadecenoyl-CoA[c] + 0.0005 (13Z,16Z)-docosadienoyl-CoA[c] + 0.0005 (15Z)-tetracosenoyl-CoA[c] + 0.0124 (4Z,7Z,10Z,13Z,16Z)-docosape…	0.534744	0.0738318	0.0738318
ID_4924	HMR_0559	0.0005 1-acylglycerol-3P-10,13,16,19-doco[c] + 0.0005 1-acylglycerol-3P-10,13,16-docosa[c] + 0.0005 1-acylglycerol-3P-10-heptade[c] + 0.0005 1-acylglycerol-3P-11,14,17-eico[c] + 0.0005 1-acylglycerol-3P-11,14-eicosa[c] + 0.0005 1-acylglycerol-3P-11-docose[c] + 0.0005 1-acylglycerol-3P-11-eico[c] + 0.0005 1-acylglycerol-3P-12,15,18,21-tetra[c] + 0.0005 1-acylglycerol-3P-13,16,19-doco[c] + 0.0005 1…	0.534744	0.0738318	0.0738318
ID_6690	HMR_9015	SAM[c] => SAM[m]	0.535228	0.0737447	0.0737447
ID_0172	HMR_4282	3-oxopropanoate[m] + CoA[m] + NAD+[m] => CO2[m] + H+[m] + NADH[m] + acetyl-CoA[m]	0.538443	0.0731663	0.0731663
ID_0181	HMR_4741	3-hydroxypropionyl-CoA[m] + H2O[m] => CoA[m] + hydracrylate[m]	0.538443	0.0731663	0.0731663
ID_0182	HMR_4497	NAD+[m] + hydracrylate[m] => 3-oxopropanoate[m] + H+[m] + NADH[m]	0.538443	0.0731663	0.0731663
ID_0782	HMR_3211	propanoyl-CoA[m] + ubiquinone[m] => acrylyl-CoA[m] + ubiquinol[m]	0.538443	0.0731663	0.0731663
ID_1037	HMR_4735	H2O[m] + acrylyl-CoA[m] <=> 3-hydroxypropionyl-CoA[m]	0.538443	0.0731663	0.0731663
ID_6954	HMR_8838	1-phosphatidyl-1D-myo-inositol-4-phosphate[c] <=> 1-phosphatidyl-1D-myo-inositol-4-phosphate[n]	0.540746	-0.072753	0.072753
ID_7327	HMR_6386	Pi[r] + glucose-6-phosphate[c] => Pi[c] + glucose-6-phosphate[r]	0.541964	0.0725349	0.0725349
ID_7309	HMR_4883	H2O[c] <=> H2O[r]	0.541964	0.0725349	0.0725349
ID_0002	HMR_4521	H2O[r] + glucose-6-phosphate[r] => Pi[r] + glucose[r]	0.541964	0.0725349	0.0725349
ID_0003	HMR_4381	glucose-6-phosphate[c] <=> fructose-6-phosphate[c]	0.541964	-0.0725349	0.0725349
ID_5178	HMR_5029	glucose[s] <=> glucose[c]	0.541964	-0.0725349	0.0725349
ID_7319	HMR_5027	glucose[c] <=> glucose[r]	0.541964	-0.0725349	0.0725349
ID_7420	HMR_9034	glucose[s] <=> glucose[x]	0.541964	0.0725349	0.0725349
ID_0006	HMR_4377	H2O[c] + fructose-1,6-bisphosphate[c] => Pi[c] + fructose-6-phosphate[c]	0.541964	0.0725349	0.0725349
ID_0007	HMR_4375	fructose-1,6-bisphosphate[c] <=> DHAP[c] + GAP[c]	0.541964	-0.0725349	0.0725349
ID_1316	HMR_4187	H2O[c] + PAPS[c] => Pi[c] + adenylyl sulfate[c]	0.542031	-0.0725228	0.0725228
ID_4294	HMR_4263	H2O[c] + NAD+[c] => AMP[c] + H+[c] + nicotinamide D-ribonucleotide[c]	0.542406	-0.0724558	0.0724558
ID_3485	HMR_0632	2-lysolecithin pool[c] + acyl-CoA-LD-PC pool[c] => CoA[c] + PC-LD pool[c]	0.542445	-0.0724487	0.0724487
ID_0861	HMR_6743	SAM[c] + noradrenaline[c] => SAH[c] + adrenaline[c]	0.542588	0.0724232	0.0724232
ID_0321	HMR_6616	dADP[n] + dTTP[n] <=> dATP[n] + dTDP[n]	0.542623	-0.0724169	0.0724169
ID_7004	HMR_5061	tryptophan[l] => tryptophan[c]	0.545405	0.0719197	0.0719197
ID_7311	HMR_4906	ADP[r] + ATP[c] => ADP[c] + ATP[r]	0.545868	0.0718371	0.0718371
ID_7377	HMR_8526	choline[c] <=> choline[r]	0.547096	0.071618	0.071618
ID_1996	HMR_1131	20-OH-LTB4[r] + NAD+[r] => 20-oxo-LTB4[r] + H+[r] + NADH[r]	0.548148	-0.0714306	0.0714306
ID_2002	HMR_1138	20-OH-LTB4[r] + H+[r] + NADPH[r] + O2[r] => 20-dihydroxy-LTB4[r] + H2O[r] + NADP+[r]	0.548148	0.0714306	0.0714306
ID_1081	HMR_4159	UDP-N-acetyl-D-galactosamine[c] <=> UDP-N-acetylglucosamine[c]	0.548443	0.0713781	0.0713781
ID_1083	HMR_4300	fructose-6-phosphate[c] + glutamine[c] => glucosamine-6-phosphate[c] + glutamate[c]	0.548443	-0.0713781	0.0713781
ID_1096	HMR_4628	acetyl-CoA[c] + glucosamine-6-phosphate[c] => CoA[c] + N-acetylglucosamine-6-phosphate[c]	0.548443	-0.0713781	0.0713781
ID_1080	HMR_4158	N-acetylglucosamine-1-phosphate[c] + UTP[c] => PPi[c] + UDP-N-acetylglucosamine[c]	0.548443	-0.0713781	0.0713781
ID_1098	HMR_4631	N-acetylglucosamine-6-phosphate[c] => N-acetylglucosamine-1-phosphate[c]	0.548443	-0.0713781	0.0713781
ID_7350	HMR_7784	AMP[c] <=> AMP[r]	0.549015	-0.0712763	0.0712763
ID_0334	HMR_4060	H2O[s] + UDP[s] => Pi[s] + UMP[s]	0.551231	0.0708823	0.0708823
ID_0388	HMR_4061	H2O[s] + UTP[s] => Pi[s] + UDP[s]	0.551231	0.0708823	0.0708823
ID_0496	HMR_8487	H2O[s] + UMP[s] => Pi[s] + uridine[s]	0.551231	0.0708823	0.0708823
ID_5141	HMR_4947	UTP[c] <=> UTP[s]	0.551231	0.0708823	0.0708823
ID_5181	HMR_5035	uridine[c] <=> uridine[s]	0.551231	-0.0708823	0.0708823
ID_5992	HMR_6191	HCO3-[c] + S-glutathionyl-2-4-dinitrobenzene[c] + prostaglandin E1[s] <=> HCO3-[s] + S-glutathionyl-2-4-dinitrobenzene[s] + prostaglandin E1[c]	0.552318	-0.0706895	0.0706895
ID_7300	HMR_4846	AMP[c] + ATP[r] <=> AMP[r] + ATP[c]	0.553417	0.0704945	0.0704945
ID_4504	HMR_4539	4alpha-hydroxytetrahydrobiopterin[c] <=> H2O[c] + O2-4a-cyclic-tetrahydrobiopterin[c]	0.556937	0.0698715	0.0698715
ID_4323	HMR_4716	N-pantothenoylcysteine[c] => CO2[c] + pantetheine[c]	0.55891	-0.0695232	0.0695232
ID_3743	HMR_1390	2 O2[c] + dihomo-gamma-linolenate[c] => prostaglandin G1[c]	0.559085	0.0694923	0.0694923
ID_3746	HMR_1394	prostaglandin E1[c] <=> prostaglandin H1[c]	0.559085	-0.0694923	0.0694923
ID_7284	HMR_1392	2 H+[c] + prostaglandin G1[c] <=> H2O[r] + prostaglandin H1[c]	0.559085	0.0694923	0.0694923
ID_0574	HMR_4783	2 H+[m] + O2[m] + trans-4-hydroxy-L-proline[m] => 2 H2O[m] + L-1-pyrroline-3-hydroxy-5-carboxylate[m]	0.559156	-0.0694797	0.0694797
ID_0557	HMR_4077	S-adenosylmethioninamine[c] + spermidine[c] => 5-methylthioadenosine[c] + H+[c] + spermine[c]	0.559156	-0.0694797	0.0694797
ID_0572	HMR_4781	NADP+[m] + trans-4-hydroxy-L-proline[m] <=> H+[m] + L-1-pyrroline-3-hydroxy-5-carboxylate[m] + NADPH[m]	0.559156	0.0694797	0.0694797
ID_1029	HMR_4078	H2O[c] + O2[c] + spermine[c] => 3-amino-propanal[c] + H2O2[c] + spermidine[c]	0.559156	-0.0694797	0.0694797
ID_1040	HMR_7993	3-amino-propanal[c] + H2O[c] + NAD+[c] => H+[c] + NADH[c] + beta-alanine[c]	0.559156	-0.0694797	0.0694797
ID_2952	HMR_1959	17alpha-hydroxypregnenolone[c] + H+[c] + NADPH[c] + O2[c] => H2O[c] + NADP+[c] + acetate[c] + dehydroepiandrosterone[c]	0.559156	-0.0694797	0.0694797
ID_4222	HMR_1885	HCO3-[c] + S-glutathionyl-ethacrynic acid[c] + glycocholate[s] <=> HCO3-[s] + S-glutathionyl-ethacrynic acid[s] + glycocholate[c]	0.559156	0.0694797	0.0694797
ID_4345	HMR_6547	1-phosphatidyl-1D-myo-inositol-4-phosphate[c] + H2O[c] => PI pool[c] + Pi[c]	0.559156	0.0694797	0.0694797
ID_4352	HMR_6554	1-phosphatidyl-1D-myo-inositol-5-phosphate[c] + ATP[c] => ADP[c] + phosphatidylinositol-4,5-bisphosphate[c]	0.559156	0.0694797	0.0694797
ID_4378	HMR_6583	1-phosphatidyl-1D-myo-inositol-5-phosphate[c] + H2O[c] => PI pool[c] + Pi[c]	0.559156	-0.0694797	0.0694797
ID_5924	HMR_6120	HCO3-[c] + glutathionyl-leukotriene C4[c] + prostaglandin E2[s] <=> HCO3-[s] + glutathionyl-leukotriene C4[s] + prostaglandin E2[c]	0.559156	0.0694797	0.0694797
ID_5926	HMR_6122	HCO3-[c] + S-glutathionyl-ethacrynic acid[c] + prostaglandin E2[s] <=> HCO3-[s] + S-glutathionyl-ethacrynic acid[s] + prostaglandin E2[c]	0.559156	-0.0694797	0.0694797
ID_6057	HMR_6257	reverse triiodthyronine[c] <=> reverse triiodthyronine[s]	0.559156	0.0694797	0.0694797
ID_6993	HMR_5050	aspartate[l] => aspartate[c]	0.559742	0.0693763	0.0693763
ID_7323	HMR_5342	H+[c] + Pi[c] <=> H+[r] + Pi[r]	0.561804	0.0690132	0.0690132
ID_2000	HMR_1136	20-dihydroxy-LTB4[r] <=> 20-oxo-LTB4[r] + H2O[r]	0.563578	0.0687011	0.0687011
ID_4099	HMR_1730	H2O[c] + sulfochenodeoxycholate[c] => H+[c] + chenodiol[c] + sulfate[c]	0.563664	-0.0686861	0.0686861
ID_0228	HMR_4046	ATP[c] + H2O[c] + glutamine[c] + xanthosine-5-phosphate[c] => AMP[c] + GMP[c] + PPi[c] + glutamate[c]	0.564847	-0.0684784	0.0684784
ID_2985	HMR_1465	2 farnesyl-PP[c] <=> PPi[c] + presqualene-PP[c]	0.564975	-0.0684558	0.0684558
ID_2986	HMR_1467	H+[c] + NADPH[c] + presqualene-PP[c] => NADP+[c] + PPi[c] + squalene[c]	0.564975	-0.0684558	0.0684558
ID_2987	HMR_1470	H+[c] + NADPH[c] + O2[c] + squalene[c] => H2O[c] + NADP+[c] + squalene 2,3-oxide[c]	0.564975	-0.0684558	0.0684558
ID_2988	HMR_1473	squalene 2,3-oxide[c] => lanosterol[c]	0.564975	-0.0684558	0.0684558
ID_3026	HMR_1553	cholestenol[c] => lathosterol[c]	0.565821	-0.0683073	0.0683073
ID_3011	HMR_1535	H+[c] + NADPH[c] + lanosterol[c] => 24,25-dihydrolanosterol[c] + NADP+[c]	0.565821	-0.0683073	0.0683073
ID_3012	HMR_1536	24,25-dihydrolanosterol[c] + H+[c] + NADPH[c] + O2[c] => 4,4-dimethyl-14alpha-hydroxymethyl-5alpha-cholesta-8-en-3beta-ol[c] + H2O[c] + NADP+[c]	0.565821	-0.0683073	0.0683073
ID_3013	HMR_1538	4,4-dimethyl-14alpha-hydroxymethyl-5alpha-cholesta-8-en-3beta-ol[c] + H+[c] + NADPH[c] + O2[c] => 4,4-dimethyl-14alpha-formyl-5alpha-cholesta-8-en-3beta-ol[c] + 2 H2O[c] + NADP+[c]	0.565821	-0.0683073	0.0683073
ID_3014	HMR_1539	4,4-dimethyl-14alpha-formyl-5alpha-cholesta-8-en-3beta-ol[c] + H+[c] + NADPH[c] + O2[c] => 4,4-dimethyl-5alpha-cholesta-8,14-dien-3-beta-ol[c] + H2O[c] + NADP+[c] + formate[c]	0.565821	-0.0683073	0.0683073
ID_3015	HMR_1540	4,4-dimethyl-5alpha-cholesta-8,14-dien-3-beta-ol[c] + H+[c] + NADPH[c] => 4,4-dimethyl-5alpha-cholesta-8-en-3-beta-ol[c] + NADP+[c]	0.565821	-0.0683073	0.0683073
ID_3016	HMR_1543	4,4-dimethyl-5alpha-cholesta-8-en-3-beta-ol[c] + H+[c] + NADPH[c] + O2[c] => 4alpha-hydroxymethyl-4beta-methyl-5alpha-cholesta-8-en-3beta-ol[c] + H2O[c] + NADP+[c]	0.565821	-0.0683073	0.0683073
ID_3017	HMR_1544	4alpha-hydroxymethyl-4beta-methyl-5alpha-cholesta-8-en-3beta-ol[c] + H+[c] + NADPH[c] + O2[c] => 4alpha-formyl-4beta-methyl-5alpha-cholesta-8-en-3beta-ol[c] + 2 H2O[c] + NADP+[c]	0.565821	-0.0683073	0.0683073
ID_3018	HMR_1545	4alpha-formyl-4beta-methyl-5alpha-cholesta-8-en-3beta-ol[c] + H+[c] + NADPH[c] + O2[c] => 4alpha-carboxy-4beta-methyl-5alpha-cholesta-8-en-3beta-ol[c] + H2O[c] + NADP+[c]	0.565821	-0.0683073	0.0683073
ID_3019	HMR_1546	4alpha-carboxy-4beta-methyl-5alpha-cholesta-8-en-3beta-ol[c] + NADP+[c] => 4alpha-methyl-5alpha-cholesta-8-en-3-one[c] + CO2[c] + H+[c] + NADPH[c]	0.565821	-0.0683073	0.0683073
ID_3020	HMR_1547	4alpha-methyl-5alpha-cholesta-8-en-3-one[c] + H+[c] + NADPH[c] => 4alpha-methyl-cholesta-8-enol[c] + NADP+[c]	0.565821	-0.0683073	0.0683073
ID_3021	HMR_1548	4alpha-methyl-cholesta-8-enol[c] + H+[c] + NADPH[c] + O2[c] => 4alpha-hydroxymethyl-5alpha-cholesta-8-en-3beta-ol[c] + H2O[c] + NADP+[c]	0.565821	-0.0683073	0.0683073
ID_3022	HMR_1549	4alpha-hydroxymethyl-5alpha-cholesta-8-en-3beta-ol[c] + H+[c] + NADPH[c] + O2[c] => 4alpha-formyl-5alpha-cholesta-8-en-3beta-ol[c] + 2 H2O[c] + NADP+[c]	0.565821	-0.0683073	0.0683073
ID_3023	HMR_1550	4alpha-formyl-5alpha-cholesta-8-en-3beta-ol[c] + H+[c] + NADPH[c] + O2[c] => 4alpha-carboxy-5alpha-cholesta-8-en-3beta-ol[c] + H2O[c] + NADP+[c]	0.565821	-0.0683073	0.0683073
ID_3024	HMR_1551	4alpha-carboxy-5alpha-cholesta-8-en-3beta-ol[c] + NADP+[c] => 5alpha-cholesta-8-en-3-one[c] + CO2[c] + H+[c] + NADPH[c]	0.565821	-0.0683073	0.0683073
ID_3025	HMR_1552	5alpha-cholesta-8-en-3-one[c] + H+[c] + NADPH[c] => NADP+[c] + cholestenol[c]	0.565821	-0.0683073	0.0683073
ID_3009	HMR_1558	H+[c] + NADPH[c] + O2[c] + lathosterol[c] => 2 H2O[c] + NADP+[c] + provitamin D3[c]	0.565884	-0.0682963	0.0682963
ID_3010	HMR_1565	H+[c] + NADPH[c] + provitamin D3[c] => NADP+[c] + cholesterol[c]	0.565884	-0.0682963	0.0682963
ID_6937	HMR_7860	dCTP[c] <=> dCTP[n]	0.568714	0.0678006	0.0678006
ID_0245	HMR_4452	GMP[c] + PPi[c] <=> PRPP[c] + guanine[c]	0.569397	-0.0676811	0.0676811
ID_0260	HMR_4520	H2O[c] + O2[c] + hypoxanthine[c] => H2O2[c] + xanthine[c]	0.5707	-0.0674533	0.0674533
ID_5807	HMR_6001	acetate[c] + acetoacetate[s] <=> acetate[s] + acetoacetate[c]	0.571275	0.0673529	0.0673529
ID_0384	HMR_3999	ADP[s] + H2O[s] => AMP[s] + Pi[s]	0.573934	0.0668891	0.0668891
ID_0487	HMR_8474	ATP[s] + 2 H2O[s] => AMP[s] + 2 Pi[s]	0.573934	-0.0668891	0.0668891
ID_5223	HMR_5303	ATP[c] <=> ATP[s]	0.573934	-0.0668891	0.0668891
ID_6198	HMR_7781	ADP[c] => ADP[s]	0.573934	0.0668891	0.0668891
ID_6589	HMR_4953	beta-alanine[c] <=> beta-alanine[m]	0.574254	-0.0668334	0.0668334
ID_1031	HMR_4330	3-oxopropanoate[m] + glutamate[m] <=> AKG[m] + beta-alanine[m]	0.575538	0.0666098	0.0666098
ID_1261	HMR_5170	579 ATP[c] + 772 H2O[c] + 10 L-alanyl-tRNA(ala)[c] + 4 L-arginyl-tRNA(arg)[c] + 3 L-asparaginyl-tRNA(asn)[c] + 9 L-aspartyl-tRNA(asp)[c] + 8 L-cysteinyl-tRNA(cys)[c] + 4 L-glutaminyl-tRNA(gln)[c] + 11 L-glutamyl-tRNA(glu)[c] + 3 L-histidyl-tRNA(his)[c] + 12 L-isoleucyl-tRNA(ile)[c] + 28 L-leucyl-tRNA(leu)[c] + 11 L-lysyl-tRNA(lys)[c] + 4 L-methionyl-tRNA(met)[c] + 5 L-phenylalanyl-tRNA(phe)[c] + …	0.576678	-0.0664115	0.0664115
ID_1303	HMR_5286	96 ATP[l] + GM2A[l] + 96 H2O[l] => 96 ADP[l] + 96 Pi[l] + 10 alanine[l] + 4 arginine[l] + 3 asparagine[l] + 9 aspartate[l] + 8 cysteine[l] + 11 glutamate[l] + 4 glutamine[l] + 13 glycine[l] + 3 histidine[l] + 12 isoleucine[l] + 28 leucine[l] + 11 lysine[l] + 4 methionine[l] + 5 phenylalanine[l] + 19 proline[l] + 20 serine[l] + 10 threonine[l] + 3 tryptophan[l] + 4 tyrosine[l] + 12 valine[l]	0.576678	-0.0664115	0.0664115
ID_7021	HMR_5226	GM2A[c] => GM2A[l]	0.576678	-0.0664115	0.0664115
ID_6060	HMR_6260	prostaglandin A2[c] <=> prostaglandin A2[s]	0.577088	-0.0663403	0.0663403
ID_6512	HMR_0962	5(S)-HPETE[c] <=> 5(S)-HPETE[m]	0.581329	-0.0656044	0.0656044
ID_2101	HMR_1280	10,11-dihydro-12-oxo-LTB4[c] + H+[c] + NADPH[c] => 10,11-dihydro-12-epi-LTB4[c] + NADP+[c]	0.581329	0.0656044	0.0656044
ID_6519	HMR_1284	10,11-dihydro-12-epi-LTB4[c] <=> 10,11-dihydro-12-epi-LTB4[m]	0.581329	0.0656044	0.0656044
ID_2102	HMR_1281	10,11-dihydro-12-oxo-LTB4[m] + H+[m] + NADPH[m] => 10,11-dihydro-12-epi-LTB4[m] + NADP+[m]	0.581329	-0.0656044	0.0656044
ID_1869	HMR_0959	5(S)-HPETE[c] => H2O[c] + leukotriene A4[c]	0.581329	0.0656044	0.0656044
ID_1956	HMR_1080	H2O[c] + leukotriene A4[c] => leukotriene B4[c]	0.581329	0.0656044	0.0656044
ID_5967	HMR_6166	HCO3-[c] + glutathionyl-leukotriene C4[c] + prostaglandin A2[s] <=> HCO3-[s] + glutathionyl-leukotriene C4[s] + prostaglandin A2[c]	0.585799	-0.0648315	0.0648315
ID_6723	HMR_7810	dGDP[c] + dUDP[m] <=> dGDP[m] + dUDP[c]	0.587086	0.0646095	0.0646095
ID_7349	HMR_7776	NADH[c] => NADH[r]	0.588378	0.0643868	0.0643868
ID_7348	HMR_7772	NAD+[r] => NAD+[c]	0.588378	0.0643868	0.0643868
ID_6949	HMR_8476	deoxycytidine[c] <=> deoxycytidine[n]	0.588693	-0.0643326	0.0643326
ID_0349	HMR_4510	H2O[c] + dCMP[c] => Pi[c] + deoxycytidine[c]	0.588693	-0.0643326	0.0643326
ID_2125	HMR_8547	H2O[c] + leukotriene C4[c] <=> glycine[c] + leukotriene F4[c]	0.589924	-0.0641206	0.0641206
ID_4190	HMR_1850	cholate[c] <=> cholate[r]	0.59064	0.0639975	0.0639975
ID_3281	HMR_0746	H2O[c] + sphinganine-1-phosphate[c] => Pi[c] + sphinganine[c]	0.591015	-0.0639329	0.0639329
ID_1656	HMR_2151	[ACP][c] + malonyl-CoA[c] => CoA[c] + malonyl-[ACP][c]	0.592324	-0.0637081	0.0637081
ID_7295	HMR_2569	EPA[c] <=> EPA[r]	0.592672	-0.0636482	0.0636482
ID_0312	HMR_4572	ADP[m] + dGTP[m] <=> ATP[m] + dGDP[m]	0.595073	0.0632364	0.0632364
ID_0350	HMR_4512	ADP[c] + dCDP[c] <=> ATP[c] + dCMP[c]	0.596218	0.0630402	0.0630402
ID_4318	HMR_4498	H2O[c] + [ACP][c] => apo-[ACP][c] + phosphopantetheine[c]	0.597814	0.062767	0.062767
ID_0316	HMR_4670	ADP[c] + dCTP[c] <=> ATP[c] + dCDP[c]	0.600477	-0.062312	0.062312
ID_4503	HMR_4523	H+[c] + NADPH[c] + dihydrobiopterin[c] => NADP+[c] + tetrahydrobiopterin[c]	0.601093	0.0622069	0.0622069
ID_2451	HMR_2866	(5Z,8Z,11Z,14Z,17Z)-eicosapentaenoyl-CoA[r] + L-carnitine[r] <=> (5Z,8Z,11Z,14Z,17Z)-eicosapentaenoylcarnitine[r] + CoA[r]	0.601508	-0.0621361	0.0621361
ID_1499	HMR_2984	(5Z,8Z,11Z,14Z,17Z)-eicosapentaenoyl-CoA[r] + AMP[r] + PPi[r] <=> ATP[r] + CoA[r] + EPA[r]	0.601508	0.0621361	0.0621361
ID_2450	HMR_2865	(5Z,8Z,11Z,14Z,17Z)-eicosapentaenoylcarnitine[c] + L-carnitine[r] <=> (5Z,8Z,11Z,14Z,17Z)-eicosapentaenoylcarnitine[r] + L-carnitine[c]	0.601508	0.0621361	0.0621361
ID_0502	HMR_3802	H2O[m] + NAD+[m] + glutamate[m] <=> AKG[m] + H+[m] + NADH[m] + NH3[m]	0.603198	0.0618481	0.0618481
ID_4927	HMR_0685	fatty acid-LD-TG1 pool[c] => 0.0001 (10Z)-heptadecenoic acid[c] + 0.0001 (11Z,14Z)-eicosadienoic acid[c] + 0.0001 (11Z,14Z,17Z)-eicosatrienoic acid[c] + 0.0001 (13Z)-eicosenoic acid[c] + 0.0001 (13Z)-octadecenoic acid[c] + 0.0001 (13Z,16Z)-docosadienoic acid[c] + 0.0001 (4Z,7Z,10Z,13Z,16Z)-DPA[c] + 0.0001 (6Z,9Z)-octadecadienoic acid[c] + 0.0001 (6Z,9Z,12Z,15Z,18Z)-TPA[c] + 0.0001 (6Z,9Z,12Z,15Z,…	0.604992	-0.0615425	0.0615425
ID_0266	HMR_4612	ADP[c] + thioredoxin[c] => H2O[c] + dADP[c] + oxidized thioredoxin[c]	0.605135	-0.0615183	0.0615183
ID_0241	HMR_4418	IMP[c] + PPi[c] <=> PRPP[c] + hypoxanthine[c]	0.605963	0.0613774	0.0613774
ID_6734	HMR_7827	dTDP[m] + dUTP[c] => dTDP[c] + dUTP[m]	0.607078	0.0611878	0.0611878
ID_4388	HMR_7656	5-pp-inspP5[c] + ATP[c] => 1D-myo-inositol-bisdiphosphate-tetrakisphosphate[c] + ADP[c]	0.607078	0.0611878	0.0611878
ID_0999	HMR_8062	H+[c] + NADPH[c] + PAPS[c] + dehydroalanine[c] => L-cysteate[c] + NADP+[c] + PAP[c]	0.607078	0.0611878	0.0611878
ID_0658	HMR_3974	H2O[c] + dehydroalanine[c] => NH3[c] + pyruvate[c]	0.607078	-0.0611878	0.0611878
ID_6722	HMR_7808	dTDP[c] + dUDP[m] <=> dTDP[m] + dUDP[c]	0.607078	0.0611878	0.0611878
ID_6973	HMR_9018	ADP[c] => ADP[l]	0.607439	0.0611265	0.0611265
ID_3278	HMR_0738	palmitoyl-CoA[c] + serine[c] => 3-dehydrosphinganine[c] + CO2[c] + CoA[c]	0.607741	0.0610753	0.0610753
ID_3279	HMR_0741	3-dehydrosphinganine[c] + H+[c] + NADPH[c] => NADP+[c] + sphinganine[c]	0.607741	0.0610753	0.0610753
ID_7325	HMR_5354	CDP-choline[c] <=> CDP-choline[r]	0.607741	0.0610753	0.0610753
ID_3295	HMR_0763	CDP-choline[r] + H+[r] + ceramide pool[r] <=> CMP[r] + SM pool[r]	0.607741	0.0610753	0.0610753
ID_7314	HMR_4941	CMP[c] <=> CMP[r]	0.607741	-0.0610753	0.0610753
ID_7194	HMR_7743	GDP[c] + H+[c] <=> GDP[g] + H+[g]	0.608512	-0.0609444	0.0609444
ID_7195	HMR_7793	H+[c] <=> H+[g]	0.608512	0.0609444	0.0609444
ID_4316	HMR_3871	ATP[c] + dephospho-CoA[c] => ADP[c] + CoA[c]	0.608602	-0.0609291	0.0609291
ID_6023	HMR_6222	GSH[c] + HCO3-[c] + leukotriene B4[s] <=> GSH[s] + HCO3-[s] + leukotriene B4[c]	0.609447	0.0607858	0.0607858
ID_0167	HMR_3212	FAD[m] + propanoyl-CoA[m] <=> FADH2[m] + acrylyl-CoA[m]	0.60994	0.0607022	0.0607022
ID_6572	HMR_4864	succinate[c] + sulfite[m] <=> succinate[m] + sulfite[c]	0.614081	0.0600012	0.0600012
ID_4024	HMR_1593	7alpha,12alpha-dihydroxycholest-4-en-3-one[c] <=> 7alpha,12alpha-dihydroxycholest-4-en-3-one[r]	0.61531	0.0597934	0.0597934
ID_5954	HMR_6153	HCO3-[c] + S-glutathionyl-ethacrynic acid[c] + leukotriene B4[s] <=> HCO3-[s] + S-glutathionyl-ethacrynic acid[s] + leukotriene B4[c]	0.615532	-0.0597561	0.0597561
ID_0984	HMR_5381	PAPS[c] + thioredoxin[c] => PAP[c] + oxidized thioredoxin[c] + sulfite[c]	0.61612	-0.0596567	0.0596567
ID_3517	HMR_8362	acetyl-CoA[n] + choline[n] => CoA[n] + acetylcholine[n]	0.616528	0.0595878	0.0595878
ID_6913	HMR_4916	CoA[c] <=> CoA[n]	0.616528	-0.0595878	0.0595878
ID_1360	HMR_7704	H2O[p] + O2[p] + glyoxalate[p] => H2O2[p] + oxalate[p]	0.616675	-0.0595631	0.0595631
ID_6897	HMR_9852	oxalate[p] <=> oxalate[c]	0.616675	-0.0595631	0.0595631
ID_2323	HMR_2701	CoA[m] + heneicosanoylcarnitine[m] <=> L-carnitine[m] + heneicosanoyl-CoA[m]	0.616837	-0.0595358	0.0595358
ID_0462	HMR_8449	CDP[n] + dGDP[n] <=> CMP[n] + dGTP[n]	0.616978	0.0595119	0.0595119
ID_4574	HMR_6647	H2O[r] + NAD+[r] + retinal[r] => H+[r] + NADH[r] + retinoate[r]	0.617194	0.0594756	0.0594756
ID_0768	HMR_8533	2 2-carboxy-2,3-dihydro-5,6-dihydroxyindole[c] + O2[c] => 2 H2O[c] + 2 L-dopachrome[c]	0.617194	-0.0594756	0.0594756
ID_0950	HMR_6876	2-carboxy-2,3-dihydro-5,6-dihydroxyindole[c] + L-dopaquinone[c] <=> L-dopa[c] + L-dopachrome[c]	0.617194	0.0594756	0.0594756
ID_2038	HMR_1196	5-oxo-(6E)-12-epi-LTB4[p] + H+[p] + NADPH[p] => 6,7-dihydro-5-oxo-12-epi-LTB4[p] + NADP+[p]	0.617194	-0.0594756	0.0594756
ID_0319	HMR_6614	dADP[c] + dTTP[c] <=> dATP[c] + dTDP[c]	0.618008	-0.0593382	0.0593382
ID_6247	HMR_5448	HCO3-[c] + 2 Na+[c] => HCO3-[s] + 2 Na+[s]	0.618891	0.0591894	0.0591894
ID_2264	HMR_2596	L-carnitine[c] + O-propanoylcarnitine[m] <=> L-carnitine[m] + O-propanoylcarnitine[c]	0.618983	-0.0591739	0.0591739
ID_0560	HMR_4212	ornithine[c] => CO2[c] + putrescine[c]	0.619551	-0.0590782	0.0590782
ID_0429	HMR_7870	UDP[n] + dADP[n] <=> UMP[n] + dATP[n]	0.619675	0.0590575	0.0590575
ID_7324	HMR_5347	PPi[c] <=> PPi[r]	0.621398	-0.0587675	0.0587675
ID_5090	HMR_1906	HCO3-[c] + S-glutathionyl-ethacrynic acid[c] + acetylcholine[s] <=> HCO3-[s] + S-glutathionyl-ethacrynic acid[s] + acetylcholine[c]	0.621841	0.058693	0.058693
ID_0368	HMR_5415	ADP[m] + mitothioredoxin[m] => H2O[m] + dADP[m] + mitooxidized thioredoxin[m]	0.625993	0.0579959	0.0579959
ID_1157	HMR_7258	H2O[c] + dehydrodolichol-diphosphate[c] => Pi[c] + dehydrodolichol-phosphate[c]	0.626382	0.0579306	0.0579306
ID_1158	HMR_7259	H2O[c] + dehydrodolichol-phosphate[c] => Pi[c] + dehydrodolichol[c]	0.626382	0.0579306	0.0579306
ID_1159	HMR_7260	H+[c] + NADPH[c] + dehydrodolichol[c] => NADP+[c] + dolichol[c]	0.626382	0.0579306	0.0579306
ID_6815	HMR_1188	5-oxo-(6E)-12-epi-LTB4[c] <=> 5-oxo-(6E)-12-epi-LTB4[p]	0.627958	-0.0576666	0.0576666
ID_1265	HMR_7282	asparagine[c] => [protein]-L-asparagine[c] + H2O[c]	0.628245	0.0576185	0.0576185
ID_7028	HMR_7283	[protein]-L-asparagine[c] <=> [protein]-L-asparagine[l]	0.628245	0.0576185	0.0576185
ID_0264	HMR_4603	2-deoxy-D-ribose-1-phosphate[c] + guanine[c] <=> Pi[c] + deoxyguanosine[c]	0.629186	-0.057461	0.057461
ID_7341	HMR_7257	dolichyl-phosphate[r] => dolichyl-phosphate[c]	0.629826	-0.0573539	0.0573539
ID_4630	HMR_8698	H+[c] + NADPH[c] + retinoate[c] => H2O[c] + NADP+[c] + retinal[c]	0.631135	0.0571351	0.0571351
ID_4560	HMR_6632	NADP+[r] + retinol[r] <=> H+[r] + NADPH[r] + retinal[r]	0.631135	0.0571351	0.0571351
ID_7338	HMR_6629	retinol[c] <=> retinol[r]	0.631135	0.0571351	0.0571351
ID_4558	HMR_6630	NADP+[c] + retinol[c] <=> H+[c] + NADPH[c] + retinal[c]	0.631135	-0.0571351	0.0571351
ID_0370	HMR_5417	H+[m] + NADPH[m] + mitooxidized thioredoxin[m] => NADP+[m] + mitothioredoxin[m]	0.63227	-0.0569456	0.0569456
ID_7207	HMR_8205	D-galactosyl-N-acylsphingosine[c] <=> D-galactosyl-N-acylsphingosine[g]	0.632293	0.0569418	0.0569418
ID_4023	HMR_1592	7alpha,12alpha-dihydroxycholest-4-en-3-one[r] + 2 ATP[r] + 2 H2O[r] => 7alpha,12alpha-dihydroxycholest-4-en-3-one[c] + 2 ADP[r] + 2 Pi[r]	0.633029	0.0568189	0.0568189
ID_7363	HMR_7969	estradiol-17beta[c] <=> estradiol-17beta[r]	0.635468	0.0564122	0.0564122
ID_0311	HMR_4570	ADP[c] + dGTP[c] <=> ATP[c] + dGDP[c]	0.636817	0.0561876	0.0561876
ID_0450	HMR_7892	ADP[n] + dATP[n] <=> ATP[n] + dADP[n]	0.636817	-0.0561876	0.0561876
ID_2956	HMR_1967	NAD+[c] + dehydroepiandrosterone[c] => 5-androstene-3,17-dione[c] + H+[c] + NADH[c]	0.636817	-0.0561876	0.0561876
ID_2959	HMR_1970	5-androstene-3,17-dione[c] + H+[c] + NAD+[c] => 4-androstene-3,17-dione[c] + NADH[c]	0.636817	-0.0561876	0.0561876
ID_5909	HMR_6104	GSH[c] + HCO3-[c] + bilirubin-bisglucuronoside[s] <=> GSH[s] + HCO3-[s] + bilirubin-bisglucuronoside[c]	0.636817	-0.0561876	0.0561876
ID_6011	HMR_6210	HCO3-[c] + S-glutathionyl-ethacrynic acid[c] + prostaglandin H2[s] <=> HCO3-[s] + S-glutathionyl-ethacrynic acid[s] + prostaglandin H2[c]	0.636817	0.0561876	0.0561876
ID_6073	HMR_6273	prostaglandin H2[c] <=> prostaglandin H2[s]	0.636817	0.0561876	0.0561876
ID_0483	HMR_8470	CDP[n] + dADP[n] <=> CMP[n] + dATP[n]	0.636817	-0.0561876	0.0561876
ID_4303	HMR_4279	ATP[n] + NAD+[n] => ADP[n] + NADP+[n]	0.63728	0.0561105	0.0561105
ID_0247	HMR_4480	ADP[c] + dADP[c] <=> ATP[c] + dAMP[c]	0.637953	0.0559985	0.0559985
ID_6628	HMR_5304	dTMP[c] <=> dTMP[m]	0.638364	0.0559301	0.0559301
ID_0481	HMR_8468	CDP[n] + UDP[n] <=> CMP[n] + UTP[n]	0.640565	0.0555644	0.0555644
ID_2356	HMR_2760	L-carnitine[c] + ocosatetraenoylcarnitine[m] <=> L-carnitine[m] + ocosatetraenoylcarnitine[c]	0.640565	-0.0555644	0.0555644
ID_4290	HMR_4259	H+[c] + H2O[c] + nicotinamide D-ribonucleotide[c] => NH3[c] + nicotinate ribonucleotide[c]	0.640565	0.0555644	0.0555644
ID_5256	HMR_5442	ATP[c] + GSH[c] + H2O[c] => ADP[c] + GSH[s] + Pi[c]	0.640565	0.0555644	0.0555644
ID_5955	HMR_6154	HCO3-[c] + glutathionyl-leukotriene C4[c] + leukotriene E4[s] <=> HCO3-[s] + glutathionyl-leukotriene C4[s] + leukotriene E4[c]	0.640565	0.0555644	0.0555644
ID_5982	HMR_6181	HCO3-[c] + glutathionyl-leukotriene C4[c] + prostaglandin D1[s] <=> HCO3-[s] + glutathionyl-leukotriene C4[s] + prostaglandin D1[c]	0.640565	0.0555644	0.0555644
ID_5983	HMR_6182	HCO3-[c] + S-glutathionyl-2-4-dinitrobenzene[c] + prostaglandin D1[s] <=> HCO3-[s] + S-glutathionyl-2-4-dinitrobenzene[s] + prostaglandin D1[c]	0.640565	-0.0555644	0.0555644
ID_2922	HMR_7941	H+[r] + NADPH[r] + 2 O2[r] + testosterone[r] => 2 H2O[r] + NADP+[r] + estradiol-17beta[r] + formate[r]	0.641887	-0.0553449	0.0553449
ID_3034	HMR_2029	2 H+[c] + O2[c] + testosterone[c] => 19-hydroxytestosterone[c] + H2O[c]	0.641887	0.0553449	0.0553449
ID_3035	HMR_2030	19-hydroxytestosterone[c] + 2 H+[c] + O2[c] => 19-oxo-testosterone[c] + 2 H2O[c]	0.641887	0.0553449	0.0553449
ID_3036	HMR_2031	19-oxo-testosterone[c] + 2 H+[c] + O2[c] => H2O[c] + estradiol-17beta[c] + formate[c]	0.641887	0.0553449	0.0553449
ID_7315	HMR_4942	formate[c] <=> formate[r]	0.641887	0.0553449	0.0553449
ID_1337	HMR_4141	H+[m] + NADH[m] + OAA[m] <=> NAD+[m] + malate[m]	0.642452	0.0552512	0.0552512
ID_6676	HMR_6332	ATP[m] + dADP[c] => ATP[c] + dADP[m]	0.644443	-0.0549211	0.0549211
ID_2982	HMR_1454	isopentenyl-pPP[c] => dimethylallyl-PP[c]	0.645124	-0.0548084	0.0548084
ID_4514	HMR_4834	2,5-diaminopyrimidine nucleoside triphosphate[n] + formate[n] <=> H2O[n] + formamidopyrimidine nucleoside triphosphate[n]	0.645674	0.0547172	0.0547172
ID_4502	HMR_4170	GTP[n] + H2O[n] => formamidopyrimidine nucleoside triphosphate[n]	0.645676	-0.054717	0.054717
ID_0489	HMR_8479	UDP[n] + dCMP[n] <=> UTP[n] + deoxycytidine[n]	0.646617	-0.0545612	0.0545612
ID_0431	HMR_7872	UDP[n] + dCDP[n] <=> UMP[n] + dCTP[n]	0.648072	0.0543206	0.0543206
ID_0424	HMR_7865	2 UDP[c] <=> UMP[c] + UTP[c]	0.649045	-0.0541599	0.0541599
ID_0532	HMR_9868	ATP[c] + (S)-2-aminobutanoate[c] + glutamate[c] => ADP[c] + Pi[c] + gamma-L-glutamyl-L-alpha-aminobutyrate[c]	0.649785	-0.0540377	0.0540377
ID_0533	HMR_6971	gamma-L-glutamyl-L-alpha-aminobutyrate[c] => (S)-2-aminobutanoate[c] + 5-oxoproline[c]	0.649785	-0.0540377	0.0540377
ID_3173	HMR_3641	cholesterol[r] + oleoyl-CoA[r] => CoA[r] + cholesterol-ester-ol[r]	0.651963	0.0536783	0.0536783
ID_3232	HMR_3700	H2O[r] + cholesterol-ester-ol[r] => cholesterol[r] + oleate[r]	0.651963	0.0536783	0.0536783
ID_5863	HMR_6057	Na+[s] + Pi[s] => Na+[c] + Pi[c]	0.653659	0.0533988	0.0533988
ID_3747	HMR_1395	H2O[c] + prostaglandin A1[c] <=> prostaglandin E1[c]	0.656605	-0.052914	0.052914
ID_0433	HMR_7874	UDP[n] + dGDP[n] <=> UMP[n] + dGTP[n]	0.656606	-0.0529138	0.0529138
ID_0712	HMR_4288	AKG[m] + H+[m] + NADPH[m] + lysine[m] => H2O[m] + NADP+[m] + saccharopine[m]	0.656606	-0.0529138	0.0529138
ID_0715	HMR_4667	H2O[m] + NAD+[m] + saccharopine[m] => 2-aminoadipate 6-semialdehyde[m] + H+[m] + NADH[m] + glutamate[m]	0.656606	-0.0529138	0.0529138
ID_3203	HMR_3671	10,13,16,19-docosatetraenoyl-CoA[r] + cholesterol[r] => CoA[r] + cholesterol-ester-10,13,16,19-docosa[r]	0.656606	0.0529138	0.0529138
ID_3694	HMR_1321	H2O[c] + prostaglandin A2[c] <=> prostaglandin E2[c]	0.656606	0.0529138	0.0529138
ID_6654	HMR_6306	H+[c] + citrulline[m] + lysine[c] => H+[m] + citrulline[c] + lysine[m]	0.656606	-0.0529138	0.0529138
ID_0351	HMR_4513	ATP[c] + deoxycytidine[c] => ADP[c] + dCMP[c]	0.656606	0.0529138	0.0529138
ID_0352	HMR_4514	H2O[c] + deoxycytidine[c] => NH3[c] + deoxyuridine[c]	0.656606	-0.0529138	0.0529138
ID_2087	HMR_1263	10,11-dihydro-LTB4-CoA[c] + AMP[c] + PPi[c] <=> 10,11-dihydro-LTB4[c] + ATP[c] + CoA[c]	0.656606	-0.0529138	0.0529138
ID_3702	HMR_1330	prostaglandin H2[c] => prostaglandin D2[c]	0.656606	0.0529138	0.0529138
ID_7280	HMR_1269	10,11-dihydro-LTB4-CoA[c] => 10,11-dihydro-LTB4-CoA[r]	0.656606	0.0529138	0.0529138
ID_3757	HMR_7602	1-(1-alkenyl)-sn-glycero-3-phosphoethanolamine[c] + acyl-CoA-LD-TG2 pool[c] => CoA[c] + O-1-alk-1-enyl-2-acyl-sn-glycero-3-phosphoethanolamine[c]	0.656697	-0.0528987	0.0528987
ID_3758	HMR_7603	H2O[c] + O-1-alk-1-enyl-2-acyl-sn-glycero-3-phosphoethanolamine[c] => 1-(1-alkenyl)-sn-glycero-3-phosphoethanolamine[c] + fatty acid-LD-TG2 pool[c]	0.656697	-0.0528987	0.0528987
ID_6692	HMR_9020	FAD[c] => FAD[m]	0.656971	0.0528537	0.0528537
ID_6894	HMR_9678	palmitate[p] => palmitate[c]	0.658314	-0.052633	0.052633
[truncated: 5,881 more rows]
