# Supplementary material for: Personal model‐assisted identification of NAD+ and glutathione metabolism as intervention target in NAFLD
Source: Mol Syst Biol. 2017 Mar 2;13(3):916. doi: 10.15252/msb.20167422 (PMC5371732; doi:10.15252/msb.20167422)
Supplement: Supplementary file 4 — Dataset EV4 [file MSB-13-916-s004.xlsx]

## Sheet: Dataset 4
Dataset EV4	The correlation between the net fat influx (NFI) and intracellular fluxes is calculated. Pearson correlations coefficient (r) and p-values are presented. Related to Figure 2.
ID	RXNID	EQUATION	P-value	Corr-Pearson	Abs (Corr-Pearson)
ID_1011	HMR_3870	GSSG[m] + H+[m] + NADPH[m] => 2 GSH[m] + NADP+[m]	3.05941e-18	0.811645	0.811645
ID_1014	HMR_4121	2 GSH[m] + H2O2[m] => GSSG[m] + 2 H2O[m]	3.05941e-18	0.811645	0.811645
ID_1390	HMR_4271	H+[c] + NADH[m] + NADP+[m] => H+[m] + NAD+[m] + NADPH[m]	3.31992e-18	0.811164	0.811164
ID_1781	HMR_2371	gamma-linolenoyl-CoA[c] + malonyl-CoA[c] => 3-oxo-dihomo-gamma-linolenoyl-CoA[c] + CO2[c] + CoA[c]	3.48265e-18	0.810882	0.810882
ID_1782	HMR_2374	3-oxo-dihomo-gamma-linolenoyl-CoA[c] + H+[c] + NADPH[c] => 3(S)-hydroxy-dihomo-gamma-linolenoyl-CoA[c] + NADP+[c]	3.48265e-18	0.810882	0.810882
ID_1783	HMR_2376	3(S)-hydroxy-dihomo-gamma-linolenoyl-CoA[c] => H2O[c] + trans-2-cis,cis,cis-8,11,14-eicosatetraenoyl-CoA[c]	3.48265e-18	0.810882	0.810882
ID_1784	HMR_2378	H+[c] + NADPH[c] + trans-2-cis,cis,cis-8,11,14-eicosatetraenoyl-CoA[c] => NADP+[c] + dihomo-gamma-linolenoyl-CoA[c]	3.48265e-18	0.810882	0.810882
ID_0681	HMR_7703	O2[c] + glycolate[c] => H2O2[c] + glyoxalate[c]	6.0602e-18	0.807578	0.807578
ID_1369	HMR_8779	H+[m] + NADPH[m] + glyoxalate[m] => NADP+[m] + glycolate[m]	6.0602e-18	0.807578	0.807578
ID_6804	HMR_9675	glycolate[m] <=> glycolate[c]	6.0602e-18	0.807578	0.807578
ID_6545	HMR_3946	H2O2[c] <=> H2O2[m]	7.12369e-18	0.806601	0.806601
ID_6717	HMR_7708	glyoxalate[c] <=> glyoxalate[m]	7.64217e-18	0.806175	0.806175
ID_2207	HMR_2608	CoA[c] + tetradecanoylcarnitine[c] <=> L-carnitine[c] + myristoyl-CoA[c]	7.93491e-18	0.805947	0.805947
ID_2212	HMR_2626	CoA[c] + L-palmitoylcarnitine[c] <=> L-carnitine[c] + palmitoyl-CoA[c]	7.93491e-18	-0.805947	0.805947
ID_2272	HMR_2609	L-carnitine[c] + tetradecanoylcarnitine[m] <=> L-carnitine[m] + tetradecanoylcarnitine[c]	7.93491e-18	0.805947	0.805947
ID_2273	HMR_2610	CoA[m] + tetradecanoylcarnitine[m] <=> L-carnitine[m] + myristoyl-CoA[m]	7.93491e-18	-0.805947	0.805947
ID_2282	HMR_2629	L-carnitine[c] + L-palmitoylcarnitine[m] <=> L-carnitine[m] + L-palmitoylcarnitine[c]	7.93491e-18	-0.805947	0.805947
ID_2283	HMR_2630	CoA[m] + L-palmitoylcarnitine[m] <=> L-carnitine[m] + palmitoyl-CoA[m]	7.93491e-18	0.805947	0.805947
ID_2671	HMR_3121	FAD[m] + palmitoyl-CoA[m] => (2E)-hexadecenoyl-CoA[m] + FADH2[m]	7.93491e-18	0.805947	0.805947
ID_2672	HMR_3122	(2E)-hexadecenoyl-CoA[m] + H2O[m] => (S)-3-hydroxyhexadecanoyl-CoA[m]	7.93491e-18	0.805947	0.805947
ID_2673	HMR_3123	(S)-3-hydroxyhexadecanoyl-CoA[m] + NAD+[m] => 3-oxopalmitoyl-CoA[m] + H+[m] + NADH[m]	7.93491e-18	0.805947	0.805947
ID_2674	HMR_3125	3-oxopalmitoyl-CoA[m] + CoA[m] => acetyl-CoA[m] + myristoyl-CoA[m]	7.93491e-18	0.805947	0.805947
ID_1381	HMR_6921	5 H+[m] + NADH[m] + ubiquinone[m] => 4 H+[c] + NAD+[m] + ubiquinol[m]	2.90922e-17	-0.797863	0.797863
ID_1640	HMR_2281	H+[c] + NADPH[c] + O2[c] + myristoyl-CoA[c] => (9E)-tetradecenoyl-CoA[c] + 2 H2O[c] + NADP+[c]	2.95757e-17	0.797758	0.797758
ID_2208	HMR_2611	(9E)-tetradecenoyl-CoA[c] + L-carnitine[c] <=> CoA[c] + tetradecenoylcarnitine(5)[c]	2.9585e-17	0.797756	0.797756
ID_2274	HMR_2612	L-carnitine[c] + tetradecenoylcarnitine(5)[m] <=> L-carnitine[m] + tetradecenoylcarnitine(5)[c]	2.9585e-17	-0.797756	0.797756
ID_2275	HMR_2613	(9E)-tetradecenoyl-CoA[m] + L-carnitine[m] <=> CoA[m] + tetradecenoylcarnitine(5)[m]	2.9585e-17	-0.797756	0.797756
ID_2695	HMR_3398	(9E)-tetradecenoyl-CoA[m] + 6 CoA[m] + 5 FAD[m] + 6 H2O[m] + 6 NAD+[m] => 5 FADH2[m] + 6 H+[m] + 6 NADH[m] + 7 acetyl-CoA[m]	2.9585e-17	0.797756	0.797756
ID_3451	HMR_0481	DHAP[p] + H+[p] + NADH[p] => NAD+[p] + sn-glycerol-3-phosphate[p]	3.50209e-17	0.796679	0.796679
ID_6847	HMR_4393	DHAP[c] <=> DHAP[p]	3.50209e-17	0.796679	0.796679
ID_6863	HMR_5414	sn-glycerol-3-phosphate[c] <=> sn-glycerol-3-phosphate[p]	3.50209e-17	-0.796679	0.796679
ID_1376	HMR_6911	FADH2[m] + ubiquinone[m] <=> FAD[m] + ubiquinol[m]	6.36792e-17	0.792806	0.792806
ID_1636	HMR_2267	heneicosanoyl-CoA[c] + malonyl-CoA[c] => 3-oxotricosanoyl-CoA[c] + CO2[c] + CoA[c]	8.91014e-17	0.790593	0.790593
ID_1637	HMR_2268	3-oxotricosanoyl-CoA[c] + H+[c] + NADPH[c] => 3-hydroxytricosanoyl-CoA[c] + NADP+[c]	8.91014e-17	0.790593	0.790593
ID_1638	HMR_2269	3-hydroxytricosanoyl-CoA[c] => (2E)-tricosenoyl-CoA[c] + H2O[c]	8.91014e-17	0.790593	0.790593
ID_1639	HMR_2270	(2E)-tricosenoyl-CoA[c] + H+[c] + NADPH[c] => NADP+[c] + tricosanoyl-CoA[c]	8.91014e-17	0.790593	0.790593
ID_1796	HMR_2408	(6Z,9Z,12Z,15Z,18Z)-tetracosapentaenoyl-CoA[p] + O2[p] => H2O2[p] + trans-2-all-cis-6,9,12,15,18-tetracosahexaenoyl-CoA[p]	8.91014e-17	0.790593	0.790593
ID_1797	HMR_2409	H2O[p] + trans-2-all-cis-6,9,12,15,18-tetracosahexaenoyl-CoA[p] => 3(S)-hydroxy-tetracosa-6,9,12,15,18-all-cis-pentaenoyl-CoA[p]	8.91014e-17	0.790593	0.790593
ID_1798	HMR_2410	3(S)-hydroxy-tetracosa-6,9,12,15,18-all-cis-pentaenoyl-CoA[p] + NAD+[p] => 3-oxo-all-cis-6,9,12,15,18-tetracosapentaenoyl-CoA[p] + H+[p] + NADH[p]	8.91014e-17	0.790593	0.790593
ID_1799	HMR_2411	3-oxo-all-cis-6,9,12,15,18-tetracosapentaenoyl-CoA[p] + CoA[p] => (4Z,7Z,10Z,13Z,16Z)-docosapentaenoyl-CoA[p] + acetyl-CoA[p]	8.91014e-17	0.790593	0.790593
ID_1800	HMR_2412	(4Z,7Z,10Z,13Z,16Z)-docosapentaenoyl-CoA[c] <=> (4Z,7Z,10Z,13Z,16Z)-docosapentaenoyl-CoA[p]	8.91014e-17	-0.790593	0.790593
ID_2206	HMR_2605	CoA[c] + tridecanoylcarnitine[c] <=> L-carnitine[c] + tridecanoyl-CoA[c]	8.91014e-17	-0.790593	0.790593
ID_2209	HMR_2614	(7Z)-tetradecenoyl-CoA[c] + L-carnitine[c] <=> CoA[c] + tetradecenoylcarnitine(7)[c]	8.91014e-17	0.790593	0.790593
ID_2210	HMR_2620	5-tetradecenoyl-CoA[c] + L-carnitine[c] <=> CoA[c] + tetradecenoylcarnitine(9)[c]	8.91014e-17	0.790593	0.790593
ID_2215	HMR_2642	CoA[c] + heptadecanoylcarnitine[c] <=> L-carnitine[c] + heptadecanoyl-CoA[c]	8.91014e-17	0.790593	0.790593
ID_2219	HMR_2657	(13Z)-octadecenoyl-CoA[c] + L-carnitine[c] <=> CoA[c] + octadecenoylcarnitine(5)[c]	8.91014e-17	0.790593	0.790593
ID_2220	HMR_2660	CoA[c] + octadecenoylcarnitine(7)[c] <=> L-carnitine[c] + cis-vaccenoyl-CoA[c]	8.91014e-17	0.790593	0.790593
ID_2225	HMR_2675	CoA[c] + nonadecanoylcarnitine[c] <=> L-carnitine[c] + nonadecanoyl-CoA[c]	8.91014e-17	-0.790593	0.790593
ID_2227	HMR_2681	(13Z)-eicosenoyl-CoA[c] + L-carnitine[c] <=> CoA[c] + eicosenoylcarnitine(7)[c]	8.91014e-17	0.790593	0.790593
ID_2228	HMR_2684	(11Z)-eicosenoyl-CoA[c] + L-carnitine[c] <=> CoA[c] + eicosenoylcarnitine(9)[c]	8.91014e-17	0.790593	0.790593
ID_2229	HMR_2687	9-eicosenoyl-CoA[c] + L-carnitine[c] <=> CoA[c] + eicosenoylcarnitine(11)[c]	8.91014e-17	0.790593	0.790593
ID_2235	HMR_2708	(11Z)-docosenoyl-CoA[c] + L-carnitine[c] <=> CoA[c] + docosenoylcarnitine(11)[c]	8.91014e-17	0.790593	0.790593
ID_2243	HMR_2736	13,16,19-docosatrienoyl-CoA[c] + L-carnitine[c] <=> 13,16,19-docosatrienoylcarnitine[c] + CoA[c]	8.91014e-17	0.790593	0.790593
ID_2244	HMR_2739	10,13,16,19-docosatetraenoyl-CoA[c] + L-carnitine[c] <=> 10,13,16,19-docosatetraenoylcarnitine[c] + CoA[c]	8.91014e-17	0.790593	0.790593
ID_2252	HMR_2771	(13Z,16Z)-docosadienoyl-CoA[c] + L-carnitine[c] <=> (13Z,16Z)-docosadienoylcarnitine[c] + CoA[c]	8.91014e-17	0.790593	0.790593
ID_2253	HMR_2774	10,13,16-docosatrienoyl-CoA[c] + L-carnitine[c] <=> 10,13,16-docosatrienoylcarnitine[c] + CoA[c]	8.91014e-17	0.790593	0.790593
ID_2270	HMR_2606	L-carnitine[c] + tridecanoylcarnitine[m] <=> L-carnitine[m] + tridecanoylcarnitine[c]	8.91014e-17	-0.790593	0.790593
ID_2271	HMR_2607	CoA[m] + tridecanoylcarnitine[m] <=> L-carnitine[m] + tridecanoyl-CoA[m]	8.91014e-17	0.790593	0.790593
ID_2276	HMR_2616	L-carnitine[c] + tetradecenoylcarnitine(7)[m] <=> L-carnitine[m] + tetradecenoylcarnitine(7)[c]	8.91014e-17	-0.790593	0.790593
ID_2277	HMR_2618	(7Z)-tetradecenoyl-CoA[m] + L-carnitine[m] <=> CoA[m] + tetradecenoylcarnitine(7)[m]	8.91014e-17	-0.790593	0.790593
ID_2278	HMR_2621	L-carnitine[c] + tetradecenoylcarnitine(9)[m] <=> L-carnitine[m] + tetradecenoylcarnitine(9)[c]	8.91014e-17	-0.790593	0.790593
ID_2279	HMR_2622	5-tetradecenoyl-CoA[m] + L-carnitine[m] <=> CoA[m] + tetradecenoylcarnitine(9)[m]	8.91014e-17	-0.790593	0.790593
ID_2288	HMR_2644	L-carnitine[c] + heptadecanoylcarnitine[m] <=> L-carnitine[m] + heptadecanoylcarnitine[c]	8.91014e-17	0.790593	0.790593
ID_2289	HMR_2646	CoA[m] + heptadecanoylcarnitine[m] <=> L-carnitine[m] + heptadecanoyl-CoA[m]	8.91014e-17	-0.790593	0.790593
ID_2296	HMR_2658	L-carnitine[c] + octadecenoylcarnitine(5)[m] <=> L-carnitine[m] + octadecenoylcarnitine(5)[c]	8.91014e-17	-0.790593	0.790593
ID_2297	HMR_2659	(13Z)-octadecenoyl-CoA[m] + L-carnitine[m] <=> CoA[m] + octadecenoylcarnitine(5)[m]	8.91014e-17	-0.790593	0.790593
ID_2298	HMR_2661	L-carnitine[c] + octadecenoylcarnitine(7)[m] <=> L-carnitine[m] + octadecenoylcarnitine(7)[c]	8.91014e-17	0.790593	0.790593
ID_2299	HMR_2662	CoA[m] + octadecenoylcarnitine(7)[m] <=> L-carnitine[m] + cis-vaccenoyl-CoA[m]	8.91014e-17	-0.790593	0.790593
ID_2308	HMR_2676	L-carnitine[c] + nonadecanoylcarnitine[m] <=> L-carnitine[m] + nonadecanoylcarnitine[c]	8.91014e-17	-0.790593	0.790593
ID_2309	HMR_2677	CoA[m] + nonadecanoylcarnitine[m] <=> L-carnitine[m] + nonadecanoyl-CoA[m]	8.91014e-17	0.790593	0.790593
ID_2312	HMR_2682	L-carnitine[c] + eicosenoylcarnitine(7)[m] <=> L-carnitine[m] + eicosenoylcarnitine(7)[c]	8.91014e-17	-0.790593	0.790593
ID_2313	HMR_2683	(13Z)-eicosenoyl-CoA[m] + L-carnitine[m] <=> CoA[m] + eicosenoylcarnitine(7)[m]	8.91014e-17	-0.790593	0.790593
ID_2314	HMR_2685	L-carnitine[c] + eicosenoylcarnitine(9)[m] <=> L-carnitine[m] + eicosenoylcarnitine(9)[c]	8.91014e-17	-0.790593	0.790593
ID_2315	HMR_2686	(11Z)-eicosenoyl-CoA[m] + L-carnitine[m] <=> CoA[m] + eicosenoylcarnitine(9)[m]	8.91014e-17	-0.790593	0.790593
ID_2316	HMR_2688	L-carnitine[c] + eicosenoylcarnitine(11)[m] <=> L-carnitine[m] + eicosenoylcarnitine(11)[c]	8.91014e-17	-0.790593	0.790593
ID_2317	HMR_2689	9-eicosenoyl-CoA[m] + L-carnitine[m] <=> CoA[m] + eicosenoylcarnitine(11)[m]	8.91014e-17	-0.790593	0.790593
ID_2328	HMR_2709	L-carnitine[c] + docosenoylcarnitine(11)[m] <=> L-carnitine[m] + docosenoylcarnitine(11)[c]	8.91014e-17	-0.790593	0.790593
ID_2329	HMR_2710	(11Z)-docosenoyl-CoA[m] + L-carnitine[m] <=> CoA[m] + docosenoylcarnitine(11)[m]	8.91014e-17	-0.790593	0.790593
ID_2344	HMR_2737	13,16,19-docosatrienoylcarnitine[c] + L-carnitine[m] <=> 13,16,19-docosatrienoylcarnitine[m] + L-carnitine[c]	8.91014e-17	0.790593	0.790593
ID_2345	HMR_2738	13,16,19-docosatrienoyl-CoA[m] + L-carnitine[m] <=> 13,16,19-docosatrienoylcarnitine[m] + CoA[m]	8.91014e-17	-0.790593	0.790593
ID_2346	HMR_2740	10,13,16,19-docosatetraenoylcarnitine[c] + L-carnitine[m] <=> 10,13,16,19-docosatetraenoylcarnitine[m] + L-carnitine[c]	8.91014e-17	0.790593	0.790593
ID_2347	HMR_2741	10,13,16,19-docosatetraenoyl-CoA[m] + L-carnitine[m] <=> 10,13,16,19-docosatetraenoylcarnitine[m] + CoA[m]	8.91014e-17	-0.790593	0.790593
ID_2362	HMR_2772	(13Z,16Z)-docosadienoylcarnitine[c] + L-carnitine[m] <=> (13Z,16Z)-docosadienoylcarnitine[m] + L-carnitine[c]	8.91014e-17	0.790593	0.790593
ID_2363	HMR_2773	(13Z,16Z)-docosadienoyl-CoA[m] + L-carnitine[m] <=> (13Z,16Z)-docosadienoylcarnitine[m] + CoA[m]	8.91014e-17	-0.790593	0.790593
ID_2364	HMR_2775	10,13,16-docosatrienoylcarnitine[c] + L-carnitine[m] <=> 10,13,16-docosatrienoylcarnitine[m] + L-carnitine[c]	8.91014e-17	0.790593	0.790593
ID_2365	HMR_2776	10,13,16-docosatrienoyl-CoA[m] + L-carnitine[m] <=> 10,13,16-docosatrienoylcarnitine[m] + CoA[m]	8.91014e-17	-0.790593	0.790593
ID_2526	HMR_3053	12,15,18,21-tetracosatetraenoyl-CoA[p] + 11 CoA[p] + 11 H2O[p] + 11 NAD+[p] + 7 O2[p] => 11 H+[p] + 7 H2O2[p] + 11 NADH[p] + 12 acetyl-CoA[p]	8.91014e-17	0.790593	0.790593
ID_2578	HMR_3326	O2[p] + hexacosenoyl-CoA[p] => H2O2[p] + trans,cis-2,17-hexacosadienoyl-CoA[p]	8.91014e-17	0.790593	0.790593
ID_2579	HMR_3327	H2O[p] + trans,cis-2,17-hexacosadienoyl-CoA[p] => 3(S)-hydroxy-hexacosenoyl-CoA[p]	8.91014e-17	0.790593	0.790593
ID_2580	HMR_3328	3(S)-hydroxy-hexacosenoyl-CoA[p] + NAD+[p] => 3-oxo-hexacosenoyl-CoA[p] + H+[p] + NADH[p]	8.91014e-17	0.790593	0.790593
ID_2581	HMR_3329	3-oxo-hexacosenoyl-CoA[p] + CoA[p] => (15Z)-tetracosenoyl-CoA[p] + acetyl-CoA[p]	8.91014e-17	0.790593	0.790593
ID_2696	HMR_3406	(13Z)-octadecenoyl-CoA[m] + 8 CoA[m] + 7 FAD[m] + 8 H2O[m] + 8 NAD+[m] => 7 FADH2[m] + 8 H+[m] + 8 NADH[m] + 9 acetyl-CoA[m]	8.91014e-17	0.790593	0.790593
ID_2700	HMR_3411	9-eicosenoyl-CoA[m] + 9 CoA[m] + 8 FAD[m] + 9 H2O[m] + 9 NAD+[m] => 8 FADH2[m] + 9 H+[m] + 9 NADH[m] + 10 acetyl-CoA[m]	8.91014e-17	0.790593	0.790593
ID_2703	HMR_3416	(11Z)-docosenoyl-CoA[m] + 10 CoA[m] + 9 FAD[m] + 10 H2O[m] + 10 NAD+[m] => 9 FADH2[m] + 10 H+[m] + 10 NADH[m] + 11 acetyl-CoA[m]	8.91014e-17	0.790593	0.790593
ID_2707	HMR_3424	(13Z,16Z)-docosadienoyl-CoA[m] + 10 CoA[m] + 8 FAD[m] + 10 H2O[m] + 10 NAD+[m] => 8 FADH2[m] + 10 H+[m] + 10 NADH[m] + 11 acetyl-CoA[m]	8.91014e-17	0.790593	0.790593
ID_2708	HMR_3425	10,13,16-docosatrienoyl-CoA[m] + 10 CoA[m] + 7 FAD[m] + 10 H2O[m] + 10 NAD+[m] => 7 FADH2[m] + 10 H+[m] + 10 NADH[m] + 11 acetyl-CoA[m]	8.91014e-17	0.790593	0.790593
ID_2716	HMR_3432	13,16,19-docosatrienoyl-CoA[m] + 10 CoA[m] + 7 FAD[m] + 10 H2O[m] + 10 NAD+[m] => 7 FADH2[m] + 10 H+[m] + 10 NADH[m] + 11 acetyl-CoA[m]	8.91014e-17	0.790593	0.790593
ID_2717	HMR_3433	10,13,16,19-docosatetraenoyl-CoA[m] + 10 CoA[m] + 6 FAD[m] + 10 H2O[m] + 10 NAD+[m] => 6 FADH2[m] + 10 H+[m] + 10 NADH[m] + 11 acetyl-CoA[m]	8.91014e-17	0.790593	0.790593
ID_2722	HMR_3174	FAD[m] + nonadecanoyl-CoA[m] => (2E)-nonadecenoyl-CoA[m] + FADH2[m]	8.91014e-17	0.790593	0.790593
ID_2723	HMR_3175	(2E)-nonadecenoyl-CoA[m] + H2O[m] => 3-hydroxynonadecanoyl-CoA[m]	8.91014e-17	0.790593	0.790593
ID_2724	HMR_3176	3-hydroxynonadecanoyl-CoA[m] + NAD+[m] => 3-oxononadecanoyl-CoA[m] + H+[m] + NADH[m]	8.91014e-17	0.790593	0.790593
ID_2725	HMR_3177	3-oxononadecanoyl-CoA[m] + CoA[m] => acetyl-CoA[m] + heptadecanoyl-CoA[m]	8.91014e-17	0.790593	0.790593
ID_2756	HMR_3240	(13Z)-eicosenoyl-CoA[m] + FAD[m] => FADH2[m] + trans,cis-2,13-eicosadienoyl-CoA[m]	8.91014e-17	0.790593	0.790593
ID_2757	HMR_3241	H2O[m] + trans,cis-2,13-eicosadienoyl-CoA[m] => 3(S)-hydroxy-13-cis-eicosenoyl-CoA[m]	8.91014e-17	0.790593	0.790593
ID_2758	HMR_3242	3(S)-hydroxy-13-cis-eicosenoyl-CoA[m] + NAD+[m] => 3-oxo-13-cis-eicosenoyl-CoA[m] + H+[m] + NADH[m]	8.91014e-17	0.790593	0.790593
ID_2759	HMR_3243	3-oxo-13-cis-eicosenoyl-CoA[m] + CoA[m] => acetyl-CoA[m] + cis-vaccenoyl-CoA[m]	8.91014e-17	0.790593	0.790593
ID_2797	HMR_3234	5-tetradecenoyl-CoA[m] + FAD[m] => FADH2[m] + trans,cis-myristo-2,5-dienoyl-CoA[m]	8.91014e-17	0.790593	0.790593
ID_2798	HMR_3235	H2O[m] + trans,cis-myristo-2,5-dienoyl-CoA[m] => cis-(3S)-hydroxytetradec-5-enoyl-CoA[m]	8.91014e-17	0.790593	0.790593
ID_2799	HMR_3236	NAD+[m] + cis-(3S)-hydroxytetradec-5-enoyl-CoA[m] => 3-oxomyrist-5-enoyl-CoA[m] + H+[m] + NADH[m]	8.91014e-17	0.790593	0.790593
ID_2800	HMR_3237	3-oxomyrist-5-enoyl-CoA[m] + CoA[m] => (3Z)-dodecenoyl-CoA[m] + acetyl-CoA[m]	8.91014e-17	0.790593	0.790593
ID_2801	HMR_3239	(2E)-dodecenoyl-CoA[m] <=> (3Z)-dodecenoyl-CoA[m]	8.91014e-17	-0.790593	0.790593
ID_6826	HMR_2407	(6Z,9Z,12Z,15Z,18Z)-tetracosapentaenoyl-CoA[c] <=> (6Z,9Z,12Z,15Z,18Z)-tetracosapentaenoyl-CoA[p]	8.91014e-17	0.790593	0.790593
ID_6837	HMR_3021	12,15,18,21-tetracosatetraenoyl-CoA[c] <=> 12,15,18,21-tetracosatetraenoyl-CoA[p]	8.91014e-17	0.790593	0.790593
ID_6839	HMR_3023	hexacosenoyl-CoA[c] => hexacosenoyl-CoA[p]	8.91014e-17	0.790593	0.790593
ID_1651	HMR_2365	(8Z,11Z)-eicosadienoyl-CoA[c] + H+[c] + NADPH[c] + O2[c] => (5Z,8Z,11Z)-eicosatrienoyl-CoA[c] + 2 H2O[c] + NADP+[c]	8.91014e-17	0.790593	0.790593
ID_1795	HMR_2403	(9Z,12Z,15Z,18Z)-tetracosatetraenoyl-CoA[c] + H+[c] + NADPH[c] + O2[c] => (6Z,9Z,12Z,15Z,18Z)-tetracosapentaenoyl-CoA[c] + 2 H2O[c] + NADP+[c]	8.91014e-17	0.790593	0.790593
ID_2222	HMR_2666	(9E)-octadecenoyl-CoA[c] + L-carnitine[c] <=> (9E)-octadecenoylcarnitine[c] + CoA[c]	8.91014e-17	0.790593	0.790593
ID_2223	HMR_2669	(7Z)-octadecenoyl-CoA[c] + L-carnitine[c] <=> CoA[c] + octadecenoylcarnitine(11)[c]	8.91014e-17	0.790593	0.790593
ID_2302	HMR_2667	(9E)-octadecenoylcarnitine[c] + L-carnitine[m] <=> (9E)-octadecenoylcarnitine[m] + L-carnitine[c]	8.91014e-17	0.790593	0.790593
ID_2303	HMR_2668	(9E)-octadecenoyl-CoA[m] + L-carnitine[m] <=> (9E)-octadecenoylcarnitine[m] + CoA[m]	8.91014e-17	-0.790593	0.790593
ID_2304	HMR_2670	L-carnitine[c] + octadecenoylcarnitine(11)[m] <=> L-carnitine[m] + octadecenoylcarnitine(11)[c]	8.91014e-17	-0.790593	0.790593
ID_2305	HMR_2671	(7Z)-octadecenoyl-CoA[m] + L-carnitine[m] <=> CoA[m] + octadecenoylcarnitine(11)[m]	8.91014e-17	-0.790593	0.790593
ID_2697	HMR_3407	(9E)-octadecenoyl-CoA[m] + 8 CoA[m] + 7 FAD[m] + 8 H2O[m] + 8 NAD+[m] => 7 FADH2[m] + 8 H+[m] + 8 NADH[m] + 9 acetyl-CoA[m]	8.91014e-17	0.790593	0.790593
ID_2698	HMR_3408	(7Z)-octadecenoyl-CoA[m] + 8 CoA[m] + 7 FAD[m] + 8 H2O[m] + 8 NAD+[m] => 7 FADH2[m] + 8 H+[m] + 8 NADH[m] + 9 acetyl-CoA[m]	8.91014e-17	0.790593	0.790593
ID_6573	HMR_4865	Pi[c] + malate[m] <=> Pi[m] + malate[c]	1.03225e-16	0.789616	0.789616
ID_2224	HMR_2672	(6Z,9Z)-octadecadienoyl-CoA[c] + L-carnitine[c] <=> (6Z,9Z)-octadecadienoylcarnitine[c] + CoA[c]	1.71883e-16	0.786188	0.786188
ID_2306	HMR_2673	(6Z,9Z)-octadecadienoylcarnitine[c] + L-carnitine[m] <=> (6Z,9Z)-octadecadienoylcarnitine[m] + L-carnitine[c]	1.71883e-16	0.786188	0.786188
ID_2307	HMR_2674	(6Z,9Z)-octadecadienoyl-CoA[m] + L-carnitine[m] <=> (6Z,9Z)-octadecadienoylcarnitine[m] + CoA[m]	1.71883e-16	-0.786188	0.786188
ID_2699	HMR_3409	(6Z,9Z)-octadecadienoyl-CoA[m] + 8 CoA[m] + 6 FAD[m] + 8 H2O[m] + 8 NAD+[m] => 6 FADH2[m] + 8 H+[m] + 8 NADH[m] + 9 acetyl-CoA[m]	1.71883e-16	0.786188	0.786188
ID_1650	HMR_2359	H+[c] + NADPH[c] + O2[c] + oleoyl-CoA[c] => (6Z,9Z)-octadecadienoyl-CoA[c] + 2 H2O[c] + NADP+[c]	1.71908e-16	0.786187	0.786187
ID_0745	HMR_3885	CoA[m] + acetoacetyl-CoA[m] <=> 2 acetyl-CoA[m]	2.50906e-16	-0.783603	0.783603
ID_2856	HMR_1573	H2O[m] + acetoacetyl-CoA[m] + acetyl-CoA[m] => CoA[m] + HMG-CoA[m]	2.83542e-16	0.78276	0.78276
ID_3031	HMR_1577	HMG-CoA[m] => acetoacetate[m] + acetyl-CoA[m]	2.94231e-16	0.782504	0.782504
ID_0188	HMR_4461	(R)-3-hydroxybutanoate[m] + NAD+[m] <=> H+[m] + NADH[m] + acetoacetate[m]	3.09884e-16	-0.782145	0.782145
ID_6601	HMR_5015	(R)-3-hydroxybutanoate[m] + H+[c] => (R)-3-hydroxybutanoate[c] + H+[m]	3.09884e-16	0.782145	0.782145
ID_7519	HMR_9134	(R)-3-hydroxybutanoate[s] <=> (R)-3-hydroxybutanoate[x]	3.09884e-16	0.782145	0.782145
ID_6331	HMR_8721	retinoate[c] <=> retinoate[s]	3.12436e-16	0.782088	0.782088
ID_5859	HMR_6053	(R)-3-hydroxybutanoate[c] + retinoate[s] <=> (R)-3-hydroxybutanoate[s] + retinoate[c]	3.13271e-16	0.78207	0.78207
ID_2680	HMR_3136	(2E)-dodecenoyl-CoA[m] + H2O[m] => (S)-3-hydroxydodecanoyl-CoA[m]	3.99281e-16	0.78038	0.78038
ID_2681	HMR_3137	(S)-3-hydroxydodecanoyl-CoA[m] + NAD+[m] => 3-oxododecanoyl-CoA[m] + H+[m] + NADH[m]	3.99281e-16	0.78038	0.78038
ID_2682	HMR_3139	3-oxododecanoyl-CoA[m] + CoA[m] => acetyl-CoA[m] + decanoyl-CoA[m]	3.99281e-16	0.78038	0.78038
ID_2683	HMR_3142	FAD[m] + decanoyl-CoA[m] => (2E)-decenoyl-CoA[m] + FADH2[m]	3.99281e-16	0.78038	0.78038
ID_2684	HMR_3143	(2E)-decenoyl-CoA[m] + H2O[m] => (S)-hydroxydecanoyl-CoA[m]	3.99281e-16	0.78038	0.78038
ID_2685	HMR_3144	(S)-hydroxydecanoyl-CoA[m] + NAD+[m] => 3-oxodecanoyl-CoA[m] + H+[m] + NADH[m]	3.99281e-16	0.78038	0.78038
ID_2686	HMR_3146	3-oxodecanoyl-CoA[m] + CoA[m] => acetyl-CoA[m] + octanoyl-CoA[m]	3.99281e-16	0.78038	0.78038
ID_1545	HMR_4156	ATP[c] + H+[c] + HCO3-[c] + acetyl-CoA[c] => ADP[c] + Pi[c] + malonyl-CoA[c]	4.22709e-16	0.779981	0.779981
ID_2576	HMR_3106	acetyl-CoA[c] <=> acetyl-CoA[p]	4.22709e-16	-0.779981	0.779981
ID_4895	HMR_3955	CO2[c] + H2O[c] => H+[c] + HCO3-[c]	4.22709e-16	0.779981	0.779981
ID_6855	HMR_4915	CoA[c] <=> CoA[p]	5.03437e-16	0.778752	0.778752
ID_1647	HMR_2294	H+[c] + NADPH[c] + O2[c] + stearoyl-CoA[c] => 2 H2O[c] + NADP+[c] + oleoyl-CoA[c]	5.3136e-16	0.77837	0.77837
ID_5127	HMR_4896	O2[s] <=> O2[c]	8.57556e-16	0.774956	0.774956
ID_7442	HMR_9048	O2[x] => O2[s]	8.57556e-16	0.774956	0.774956
ID_0187	HMR_3163	FAD[m] + butyryl-CoA[m] => FADH2[m] + crotonyl-CoA[m]	1.35849e-15	0.771618	0.771618
ID_2687	HMR_3149	FAD[m] + octanoyl-CoA[m] => (2E)-octenoyl-CoA[m] + FADH2[m]	1.35849e-15	0.771618	0.771618
ID_2688	HMR_3150	(2E)-octenoyl-CoA[m] + H2O[m] => (S)-hydroxyoctanoyl-CoA[m]	1.35849e-15	0.771618	0.771618
ID_2689	HMR_3151	(S)-hydroxyoctanoyl-CoA[m] + NAD+[m] => 3-oxooctanoyl-CoA[m] + H+[m] + NADH[m]	1.35849e-15	0.771618	0.771618
ID_2690	HMR_3153	3-oxooctanoyl-CoA[m] + CoA[m] => acetyl-CoA[m] + hexanoyl-CoA[m]	1.35849e-15	0.771618	0.771618
ID_2691	HMR_3156	FAD[m] + hexanoyl-CoA[m] => (2E)-hexenoyl-CoA[m] + FADH2[m]	1.35849e-15	0.771618	0.771618
ID_2692	HMR_3157	(2E)-hexenoyl-CoA[m] + H2O[m] => (S)-hydroxyhexanoyl-CoA[m]	1.35849e-15	0.771618	0.771618
ID_2693	HMR_3158	(S)-hydroxyhexanoyl-CoA[m] + NAD+[m] => 3-oxohexanoyl-CoA[m] + H+[m] + NADH[m]	1.35849e-15	0.771618	0.771618
ID_2694	HMR_3160	3-oxohexanoyl-CoA[m] + CoA[m] => acetyl-CoA[m] + butyryl-CoA[m]	1.35849e-15	0.771618	0.771618
ID_2221	HMR_2663	CoA[c] + L-oleoylcarnitine[c] <=> L-carnitine[c] + oleoyl-CoA[c]	2.66425e-15	0.766627	0.766627
ID_2300	HMR_2664	L-carnitine[c] + L-oleoylcarnitine[m] <=> L-carnitine[m] + L-oleoylcarnitine[c]	2.66425e-15	0.766627	0.766627
ID_2301	HMR_2665	CoA[m] + L-oleoylcarnitine[m] <=> L-carnitine[m] + oleoyl-CoA[m]	2.66425e-15	-0.766627	0.766627
ID_2577	HMR_3056	10 CoA[p] + 10 H2O[p] + 10 NAD+[p] + 10 O2[p] + tricosanoyl-CoA[p] => 10 H+[p] + 10 H2O2[p] + 10 NADH[p] + 10 acetyl-CoA[p] + propanoyl-CoA[p]	2.66425e-15	0.766627	0.766627
ID_2785	HMR_3222	(11Z)-eicosenoyl-CoA[m] + FAD[m] => FADH2[m] + trans,cis-2,11-eicosadienoyl-CoA[m]	2.66425e-15	0.766627	0.766627
ID_2786	HMR_3223	H2O[m] + trans,cis-2,11-eicosadienoyl-CoA[m] => 3(S)-hydroxy-11-cis-eicosenoyl-CoA[m]	2.66425e-15	0.766627	0.766627
ID_2787	HMR_3224	3(S)-hydroxy-11-cis-eicosenoyl-CoA[m] + NAD+[m] => 3-oxo-11-cis-eicosenoyl-CoA[m] + H+[m] + NADH[m]	2.66425e-15	0.766627	0.766627
ID_2788	HMR_3225	3-oxo-11-cis-eicosenoyl-CoA[m] + CoA[m] => acetyl-CoA[m] + oleoyl-CoA[m]	2.66425e-15	0.766627	0.766627
ID_6631	HMR_5361	propanoyl-CoA[c] <=> propanoyl-CoA[m]	2.66425e-15	0.766627	0.766627
ID_6834	HMR_3018	tricosanoyl-CoA[c] <=> tricosanoyl-CoA[p]	2.66425e-15	0.766627	0.766627
ID_6862	HMR_5362	propanoyl-CoA[c] <=> propanoyl-CoA[p]	2.66425e-15	-0.766627	0.766627
ID_2255	HMR_3032	CoA[c] + L-octanoylcarnitine[c] <=> L-carnitine[c] + octanoyl-CoA[c]	2.66425e-15	-0.766627	0.766627
ID_6505	HMR_0175	octanoyl-CoA[c] <=> octanoyl-CoA[m]	2.66425e-15	-0.766627	0.766627
ID_1010	HMR_4118	GSSG[c] + H+[c] + NADPH[c] => 2 GSH[c] + NADP+[c]	4.98469e-15	0.761871	0.761871
ID_1868	HMR_0958	O2[c] + arachidonate[c] => 5(S)-HPETE[c]	4.98469e-15	0.761871	0.761871
ID_1870	HMR_0960	5(S)-HPETE[c] + 2 GSH[c] => 5(S)-HETE[c] + GSSG[c] + H2O[c]	4.98469e-15	0.761871	0.761871
ID_1877	HMR_0973	5(S)-HETE[c] + NAD+[c] => 5-oxo-ETE[c] + H+[c] + NADH[c]	4.98469e-15	0.761871	0.761871
ID_1878	HMR_0976	5-oxo-ETE[c] + 2 H+[c] + O2[c] => 5-oxo-12-HETE[c] + H2O[c]	4.98469e-15	0.761871	0.761871
ID_1879	HMR_0979	5-oxo-12-HETE[c] <=> 5-oxo-6-trans-LTB4[c]	4.98469e-15	0.761871	0.761871
ID_2010	HMR_1150	5-oxo-6-trans-LTB4[m] + H+[m] + NADPH[m] => 6,7-dihydro-5-oxo-LTB4[m] + NADP+[m]	4.98469e-15	0.761871	0.761871
ID_2018	HMR_1158	5-oxo-12(R)-hydroxy-eicosa-(8E,10E,14Z)-trienoyl-CoA[m] + AMP[m] + PPi[m] <=> 6,7-dihydro-5-oxo-LTB4[m] + ATP[m] + CoA[m]	4.98469e-15	-0.761871	0.761871
ID_2021	HMR_1161	5-oxo-12(R)-hydroxy-eicosa-(8E,10E,14Z)-trienoyl-CoA[m] + O2[m] => 5-oxo-12(R)-hydroxy-eicosa-(2E,8E,10E,14Z)-tetraenoyl-CoA[m] + H2O2[m]	4.98469e-15	0.761871	0.761871
ID_2023	HMR_1163	5-oxo-12(R)-hydroxy-eicosa-(2E,8E,10E,14Z)-tetraenoyl-CoA[m] + H2O[m] => 3(S),12(R)-dihydroxy-5-oxo-eicosa-(8E,10E,14Z)-trienoyl-CoA[m]	4.98469e-15	0.761871	0.761871
ID_2025	HMR_1165	3(S),12(R)-dihydroxy-5-oxo-eicosa-(8E,10E,14Z)-trienoyl-CoA[m] + NAD+[m] => 3,5-dioxo-12(R)-hydroxy-eicosa-(8E,10E,14Z)-trienoyl-CoA[m] + H+[m] + NADH[m]	4.98469e-15	0.761871	0.761871
ID_2027	HMR_1167	3,5-dioxo-12(R)-hydroxy-eicosa-(8E,10E,14Z)-trienoyl-CoA[m] + CoA[m] => 3-oxo-10(R)-hydroxy-octadeca-(6E,8E,12Z)-trienoyl-CoA[m] + acetyl-CoA[m]	4.98469e-15	0.761871	0.761871
ID_2029	HMR_1170	3-oxo-10(R)-hydroxy-octadeca-(6E,8E,12Z)-trienoyl-CoA[m] + H2O[m] => 3-oxo-10(R)-hydroxy-octadeca-(6E,8E,12Z)-trienoate[m] + CoA[m]	4.98469e-15	0.761871	0.761871
ID_2821	HMR_1174	3-oxo-10(R)-hydroxy-octadeca-(6E,8E,12Z)-trienoate[m] + CoA[m] => 8(R)-hydroxy-hexadeca-(4E,6E,10Z)-trienoate[m] + acetyl-CoA[m]	4.98469e-15	0.761871	0.761871
ID_2822	HMR_1175	8(R)-hydroxy-hexadeca-(4E,6E,10Z)-trienoate[m] + O2[m] => 8(R)-hydroxy-hexadeca-(2E,4E,6E,10Z)-tetraenoate[m] + H2O2[m]	4.98469e-15	0.761871	0.761871
ID_2823	HMR_1176	8(R)-hydroxy-hexadeca-(2E,4E,6E,10Z)-tetraenoate[m] + H+[m] + NADPH[m] => 8(R)-hydroxy-hexadeca-(2E,6E,10Z)-trienoate[m] + NADP+[m]	4.98469e-15	0.761871	0.761871
ID_2824	HMR_1177	8(R)-hydroxy-hexadeca-(2E,6E,10Z)-trienoate[m] + H2O[m] => 3(S),8(R)-dihydroxy-(6E,10Z)-hexadecadienoate[m]	4.98469e-15	0.761871	0.761871
ID_2825	HMR_1178	3(S),8(R)-dihydroxy-(6E,10Z)-hexadecadienoate[m] + NAD+[m] => 3-oxo-8(R)-hydroxy-hexadeca-(6E,10Z)-dienoate[m] + H+[m] + NADH[m]	4.98469e-15	0.761871	0.761871
ID_2826	HMR_1179	3-oxo-8(R)-hydroxy-hexadeca-(6E,10Z)-dienoate[m] + CoA[m] => 6(R)-hydroxy-tetradeca-(4E,8Z)-dienoate[m] + acetyl-CoA[m]	4.98469e-15	0.761871	0.761871
ID_2827	HMR_1180	6(R)-hydroxy-tetradeca-(4E,8Z)-dienoate[m] + O2[m] => 6(R)-hydroxy-tetradeca-(2E,4E,8Z)-trienoate[m] + H2O2[m]	4.98469e-15	0.761871	0.761871
ID_2828	HMR_1181	6(R)-hydroxy-tetradeca-(2E,4E,8Z)-trienoate[m] + H+[m] + NADPH[m] => 6(R)-hydroxy-tetradeca-(2E,8Z)-dienoate[m] + NADP+[m]	4.98469e-15	0.761871	0.761871
ID_2829	HMR_1182	6(R)-hydroxy-tetradeca-(2E,8Z)-dienoate[m] + H2O[m] => 3(S),6(R)-dihydroxy-tetradec-(8Z)-enoate[m]	4.98469e-15	0.761871	0.761871
ID_2830	HMR_1183	3(S),6(R)-dihydroxy-tetradec-(8Z)-enoate[m] + NAD+[m] => 3-oxo-6(R)-hydroxy-tetradec-8-cis-enoate[m] + H+[m] + NADH[m]	4.98469e-15	0.761871	0.761871
ID_2831	HMR_1184	3-oxo-6(R)-hydroxy-tetradec-8-cis-enoate[m] + CoA[m] => 4(R)-hydroxy-dodec-(6Z)-enoate[m] + acetyl-CoA[m]	4.98469e-15	0.761871	0.761871
ID_4935	HMR_1185	4(R)-hydroxy-dodec-(6Z)-enoate[m] + CoA[m] => (2E)-dodecenoyl-CoA[m] + 2 H+[m] + O2[m]	4.98469e-15	0.761871	0.761871
ID_6513	HMR_1145	5-oxo-6-trans-LTB4[c] <=> 5-oxo-6-trans-LTB4[m]	4.98469e-15	0.761871	0.761871
ID_7870	HMR_9883	TAG-LD pool[x] => TAG-LD pool[c]	6.06983e-15	-0.760352	0.760352
ID_2234	HMR_2705	(13Z)-docosenoyl-CoA[c] + L-carnitine[c] <=> CoA[c] + docosenoylcarnitine[c]	1.43662e-14	0.753575	0.753575
ID_2326	HMR_2706	L-carnitine[c] + docosenoylcarnitine[m] <=> L-carnitine[m] + docosenoylcarnitine[c]	1.43662e-14	-0.753575	0.753575
ID_2327	HMR_2707	(13Z)-docosenoyl-CoA[m] + L-carnitine[m] <=> CoA[m] + docosenoylcarnitine[m]	1.43662e-14	-0.753575	0.753575
ID_2582	HMR_3330	(15Z)-tetracosenoyl-CoA[p] + O2[p] => H2O2[p] + trans,cis-2,15-tetracosadienoyl-CoA[p]	1.43662e-14	0.753575	0.753575
ID_2583	HMR_3331	H2O[p] + trans,cis-2,15-tetracosadienoyl-CoA[p] => 3(S)-hydroxy-cis-15-tetracosaenoyl-CoA[p]	1.43662e-14	0.753575	0.753575
ID_2584	HMR_3332	3(S)-hydroxy-cis-15-tetracosaenoyl-CoA[p] + NAD+[p] => 3-oxo-cis-15-tetracosaenoyl-CoA[p] + H+[p] + NADH[p]	1.43662e-14	0.753575	0.753575
ID_2585	HMR_3333	3-oxo-cis-15-tetracosaenoyl-CoA[p] + CoA[p] => (13Z)-docosenoyl-CoA[p] + acetyl-CoA[p]	1.43662e-14	0.753575	0.753575
ID_2586	HMR_3334	(13Z)-docosenoyl-CoA[p] + O2[p] => H2O2[p] + trans,cis-2,13-docosadienoyl-CoA[p]	1.43662e-14	0.753575	0.753575
ID_2587	HMR_3335	H2O[p] + trans,cis-2,13-docosadienoyl-CoA[p] => 3(S)-hydroxy-13-cis-docosenoyl-CoA[p]	1.43662e-14	0.753575	0.753575
ID_2588	HMR_3336	3(S)-hydroxy-13-cis-docosenoyl-CoA[p] + NAD+[p] => 3-oxo-13cis-docosenoyl-CoA[p] + H+[p] + NADH[p]	1.43662e-14	0.753575	0.753575
ID_2589	HMR_3337	3-oxo-13cis-docosenoyl-CoA[p] + CoA[p] => (11Z)-eicosenoyl-CoA[p] + acetyl-CoA[p]	1.43662e-14	0.753575	0.753575
ID_2590	HMR_3338	(11Z)-eicosenoyl-CoA[p] + O2[p] => H2O2[p] + trans,cis-2,11-eicosadienoyl-CoA[p]	1.43662e-14	0.753575	0.753575
ID_2591	HMR_3339	H2O[p] + trans,cis-2,11-eicosadienoyl-CoA[p] => 3(S)-hydroxy-11-cis-eicosenoyl-CoA[p]	1.43662e-14	0.753575	0.753575
ID_2592	HMR_3340	3(S)-hydroxy-11-cis-eicosenoyl-CoA[p] + NAD+[p] => 3-oxo-11-cis-eicosenoyl-CoA[p] + H+[p] + NADH[p]	1.43662e-14	0.753575	0.753575
ID_2593	HMR_3341	3-oxo-11-cis-eicosenoyl-CoA[p] + CoA[p] => acetyl-CoA[p] + oleoyl-CoA[p]	1.43662e-14	0.753575	0.753575
ID_2594	HMR_3342	O2[p] + oleoyl-CoA[p] => H2O2[p] + trans,cis-octadeca-2,9-dienoyl-CoA[p]	1.43662e-14	0.753575	0.753575
ID_2595	HMR_3343	H2O[p] + trans,cis-octadeca-2,9-dienoyl-CoA[p] => (S)-3-hydroxyoleyleoyl-CoA[p]	1.43662e-14	0.753575	0.753575
ID_2596	HMR_3344	(S)-3-hydroxyoleyleoyl-CoA[p] + NAD+[p] => 3-oxooleoyl-CoA[p] + H+[p] + NADH[p]	1.43662e-14	0.753575	0.753575
ID_2597	HMR_3345	3-oxooleoyl-CoA[p] + CoA[p] => 7-hexadecenoyl-CoA[p] + acetyl-CoA[p]	1.43662e-14	0.753575	0.753575
ID_2598	HMR_3346	7-hexadecenoyl-CoA[p] + O2[p] => H2O2[p] + trans,cis-hexadeca-2,7-dienoyl-CoA[p]	1.43662e-14	0.753575	0.753575
ID_2599	HMR_3347	H2O[p] + trans,cis-hexadeca-2,7-dienoyl-CoA[p] => (S)-3-hydroxy-7-hexadecenoyl-CoA[p]	1.43662e-14	0.753575	0.753575
ID_2600	HMR_3348	(S)-3-hydroxy-7-hexadecenoyl-CoA[p] + NAD+[p] => 3-oxo-7-hexadecenoyl-CoA[p] + H+[p] + NADH[p]	1.43662e-14	0.753575	0.753575
ID_2601	HMR_3349	3-oxo-7-hexadecenoyl-CoA[p] + CoA[p] => 5-tetradecenoyl-CoA[p] + acetyl-CoA[p]	1.43662e-14	0.753575	0.753575
ID_2602	HMR_3350	5-tetradecenoyl-CoA[p] + O2[p] => H2O2[p] + trans,cis-myristo-2,5-dienoyl-CoA[p]	1.43662e-14	0.753575	0.753575
ID_2603	HMR_3351	H2O[p] + trans,cis-myristo-2,5-dienoyl-CoA[p] => cis-(3S)-hydroxytetradec-5-enoyl-CoA[p]	1.43662e-14	0.753575	0.753575
ID_2604	HMR_3352	NAD+[p] + cis-(3S)-hydroxytetradec-5-enoyl-CoA[p] => 3-oxomyrist-5-enoyl-CoA[p] + H+[p] + NADH[p]	1.43662e-14	0.753575	0.753575
ID_2605	HMR_3353	3-oxomyrist-5-enoyl-CoA[p] + CoA[p] => (3Z)-dodecenoyl-CoA[p] + acetyl-CoA[p]	1.43662e-14	0.753575	0.753575
ID_2606	HMR_3355	(2E)-dodecenoyl-CoA[p] <=> (3Z)-dodecenoyl-CoA[p]	1.43662e-14	-0.753575	0.753575
ID_2781	HMR_3218	(13Z)-docosenoyl-CoA[m] + FAD[m] => FADH2[m] + trans,cis-2,13-docosadienoyl-CoA[m]	1.43662e-14	0.753575	0.753575
ID_2782	HMR_3219	H2O[m] + trans,cis-2,13-docosadienoyl-CoA[m] => 3(S)-hydroxy-13-cis-docosenoyl-CoA[m]	1.43662e-14	0.753575	0.753575
ID_2783	HMR_3220	3(S)-hydroxy-13-cis-docosenoyl-CoA[m] + NAD+[m] => 3-oxo-13cis-docosenoyl-CoA[m] + H+[m] + NADH[m]	1.43662e-14	0.753575	0.753575
ID_2784	HMR_3221	3-oxo-13cis-docosenoyl-CoA[m] + CoA[m] => (11Z)-eicosenoyl-CoA[m] + acetyl-CoA[m]	1.43662e-14	0.753575	0.753575
ID_1721	HMR_2510	(6Z,9Z,12Z,15Z,18Z,21Z)-tetracosahexaenoyl-CoA[p] + O2[p] => H2O2[p] + delta2-THA-CoA[p]	2.13688e-14	0.750377	0.750377
ID_1722	HMR_2511	H2O[p] + delta2-THA-CoA[p] => 3-hydroxy-THA-CoA[p]	2.13688e-14	0.750377	0.750377
ID_1723	HMR_2512	3-hydroxy-THA-CoA[p] + NAD+[p] => 3-keto-THA-CoA[p] + H+[p] + NADH[p]	2.13688e-14	0.750377	0.750377
ID_1724	HMR_2513	3-keto-THA-CoA[p] + CoA[p] => (4Z,7Z,10Z,13Z,16Z,19Z)-docosahexaenoyl-CoA[p] + acetyl-CoA[p]	2.13688e-14	0.750377	0.750377
ID_1725	HMR_2514	(4Z,7Z,10Z,13Z,16Z,19Z)-docosahexaenoyl-CoA[c] <=> (4Z,7Z,10Z,13Z,16Z,19Z)-docosahexaenoyl-CoA[p]	2.13688e-14	-0.750377	0.750377
ID_6827	HMR_2509	(6Z,9Z,12Z,15Z,18Z,21Z)-tetracosahexaenoyl-CoA[c] <=> (6Z,9Z,12Z,15Z,18Z,21Z)-tetracosahexaenoyl-CoA[p]	2.13688e-14	0.750377	0.750377
ID_6581	HMR_4898	O2[c] <=> O2[m]	2.581e-14	0.748839	0.748839
ID_1378	HMR_6914	8 H+[m] + O2[m] + 4 ferrocytochrome C[m] => 4 H+[c] + 2 H2O[m] + 4 ferricytochrome C[m]	6.18931e-14	0.741567	0.741567
ID_1380	HMR_6918	2 H+[m] + 2 ferricytochrome C[m] + ubiquinol[m] => 4 H+[c] + 2 ferrocytochrome C[m] + ubiquinone[m]	6.18931e-14	0.741567	0.741567
ID_0743	HMR_3164	H2O[m] + crotonyl-CoA[m] => (S)-3-hydroxybutyryl-CoA[m]	6.60825e-14	0.741012	0.741012
ID_0744	HMR_3166	(S)-3-hydroxybutyryl-CoA[m] + NAD+[m] => H+[m] + NADH[m] + acetoacetyl-CoA[m]	6.60825e-14	0.741012	0.741012
ID_2231	HMR_2693	(5Z,8Z,11Z)-eicosatrienoyl-CoA[c] + L-carnitine[c] <=> (5Z,8Z,11Z)-eicosatrienoylcarnitine[c] + CoA[c]	7.24636e-14	0.740229	0.740229
ID_2320	HMR_2695	(5Z,8Z,11Z)-eicosatrienoylcarnitine[c] + L-carnitine[m] <=> (5Z,8Z,11Z)-eicosatrienoylcarnitine[m] + L-carnitine[c]	7.24636e-14	0.740229	0.740229
ID_2321	HMR_2697	(5Z,8Z,11Z)-eicosatrienoyl-CoA[m] + L-carnitine[m] <=> (5Z,8Z,11Z)-eicosatrienoylcarnitine[m] + CoA[m]	7.24636e-14	-0.740229	0.740229
ID_2702	HMR_3414	(5Z,8Z,11Z)-eicosatrienoyl-CoA[m] + 9 CoA[m] + 6 FAD[m] + 9 H2O[m] + 9 NAD+[m] => 6 FADH2[m] + 9 H+[m] + 9 NADH[m] + 10 acetyl-CoA[m]	7.24636e-14	0.740229	0.740229
ID_6836	HMR_3020	(15Z)-tetracosenoyl-CoA[c] => (15Z)-tetracosenoyl-CoA[p]	7.24636e-14	0.740229	0.740229
ID_0150	HMR_8497	H+[c] + NADPH[c] + methylglyoxal[c] => NADP+[c] + hydroxyacetone[c]	7.88238e-14	-0.739512	0.739512
ID_0152	HMR_8499	H+[c] + NADPH[c] + O2[c] + hydroxyacetone[c] => 2 H2O[c] + NADP+[c] + methylglyoxal[c]	7.88238e-14	-0.739512	0.739512
ID_2529	HMR_3057	O2[p] + hexacosanoyl-CoA[p] => (2E)-hexacosenoyl-CoA[p] + H2O2[p]	2.48312e-13	0.729496	0.729496
ID_2530	HMR_3058	(2E)-hexacosenoyl-CoA[p] + H2O[p] => 3-hydroxyhexacosanoyl-CoA[p]	2.48312e-13	0.729496	0.729496
ID_2531	HMR_3059	3-hydroxyhexacosanoyl-CoA[p] + NAD+[p] => 3-oxohexacosanoyl-CoA[p] + H+[p] + NADH[p]	2.48312e-13	0.729496	0.729496
ID_2532	HMR_3060	3-oxohexacosanoyl-CoA[p] + CoA[p] => acetyl-CoA[p] + tetracosanoyl-CoA[p]	2.48312e-13	0.729496	0.729496
ID_6838	HMR_3022	hexacosanoyl-CoA[c] <=> hexacosanoyl-CoA[p]	2.48312e-13	0.729496	0.729496
ID_2558	HMR_3087	(2E)-dodecenoyl-CoA[p] + H2O[p] => (S)-3-hydroxydodecanoyl-CoA[p]	2.70511e-13	0.72873	0.72873
ID_2559	HMR_3088	(S)-3-hydroxydodecanoyl-CoA[p] + NAD+[p] => 3-oxododecanoyl-CoA[p] + H+[p] + NADH[p]	2.70511e-13	0.72873	0.72873
ID_2560	HMR_3089	3-oxododecanoyl-CoA[p] + CoA[p] => acetyl-CoA[p] + decanoyl-CoA[p]	2.70511e-13	0.72873	0.72873
ID_2561	HMR_3090	O2[p] + decanoyl-CoA[p] => (2E)-decenoyl-CoA[p] + H2O2[p]	2.70511e-13	0.72873	0.72873
ID_2562	HMR_3091	(2E)-decenoyl-CoA[p] + H2O[p] => (S)-hydroxydecanoyl-CoA[p]	2.70511e-13	0.72873	0.72873
ID_2563	HMR_3092	(S)-hydroxydecanoyl-CoA[p] + NAD+[p] => 3-oxodecanoyl-CoA[p] + H+[p] + NADH[p]	2.70511e-13	0.72873	0.72873
ID_2564	HMR_3093	3-oxodecanoyl-CoA[p] + CoA[p] => acetyl-CoA[p] + octanoyl-CoA[p]	2.70511e-13	0.72873	0.72873
ID_0149	HMR_4143	ATP[m] + H+[m] + HCO3-[m] + pyruvate[m] => ADP[m] + OAA[m] + Pi[m]	3.47122e-13	0.726485	0.726485
ID_2233	HMR_2702	CoA[c] + docosanoylcarnitine[c] <=> L-carnitine[c] + docosanoyl-CoA[c]	4.13064e-13	-0.724906	0.724906
ID_2324	HMR_2703	L-carnitine[c] + docosanoylcarnitine[m] <=> L-carnitine[m] + docosanoylcarnitine[c]	4.13064e-13	-0.724906	0.724906
ID_2325	HMR_2704	CoA[m] + docosanoylcarnitine[m] <=> L-carnitine[m] + docosanoyl-CoA[m]	4.13064e-13	0.724906	0.724906
ID_2659	HMR_3107	FAD[m] + docosanoyl-CoA[m] => (2E)-docosenoyl-CoA[m] + FADH2[m]	4.13064e-13	0.724906	0.724906
ID_2660	HMR_3108	(2E)-docosenoyl-CoA[m] + H2O[m] => 3-hydroxydocosanoyl-CoA[m]	4.13064e-13	0.724906	0.724906
ID_2661	HMR_3109	3-hydroxydocosanoyl-CoA[m] + NAD+[m] => 3-oxodocosanoyl-CoA[m] + H+[m] + NADH[m]	4.13064e-13	0.724906	0.724906
ID_2662	HMR_3110	3-oxodocosanoyl-CoA[m] + CoA[m] => acetyl-CoA[m] + eicosanoyl-CoA[m]	4.13064e-13	0.724906	0.724906
ID_2533	HMR_3062	O2[p] + tetracosanoyl-CoA[p] => (2E)-tetracosenoyl-CoA[p] + H2O2[p]	5.15118e-13	0.722886	0.722886
ID_2534	HMR_3063	(2E)-tetracosenoyl-CoA[p] + H2O[p] => 3-hydroxytetracosanoyl-CoA[p]	5.15118e-13	0.722886	0.722886
ID_2535	HMR_3064	3-hydroxytetracosanoyl-CoA[p] + NAD+[p] => 3-oxotetracosanoyl-CoA[p] + H+[p] + NADH[p]	5.15118e-13	0.722886	0.722886
ID_2536	HMR_3065	3-oxotetracosanoyl-CoA[p] + CoA[p] => acetyl-CoA[p] + docosanoyl-CoA[p]	5.15118e-13	0.722886	0.722886
ID_2537	HMR_3066	O2[p] + docosanoyl-CoA[p] => (2E)-docosenoyl-CoA[p] + H2O2[p]	5.15118e-13	0.722886	0.722886
ID_2538	HMR_3067	(2E)-docosenoyl-CoA[p] + H2O[p] => 3-hydroxydocosanoyl-CoA[p]	5.15118e-13	0.722886	0.722886
ID_2539	HMR_3068	3-hydroxydocosanoyl-CoA[p] + NAD+[p] => 3-oxodocosanoyl-CoA[p] + H+[p] + NADH[p]	5.15118e-13	0.722886	0.722886
ID_2540	HMR_3069	3-oxodocosanoyl-CoA[p] + CoA[p] => acetyl-CoA[p] + eicosanoyl-CoA[p]	5.15118e-13	0.722886	0.722886
ID_2541	HMR_3070	O2[p] + eicosanoyl-CoA[p] => (2E)-eicosenoyl-CoA[p] + H2O2[p]	5.15118e-13	0.722886	0.722886
ID_2542	HMR_3071	(2E)-eicosenoyl-CoA[p] + H2O[p] => 3-hydroxyeicosanoyl-CoA[p]	5.15118e-13	0.722886	0.722886
ID_2543	HMR_3072	3-hydroxyeicosanoyl-CoA[p] + NAD+[p] => 3-oxoeicosanoyl-CoA[p] + H+[p] + NADH[p]	5.15118e-13	0.722886	0.722886
ID_2544	HMR_3073	3-oxoeicosanoyl-CoA[p] + CoA[p] => acetyl-CoA[p] + stearoyl-CoA[p]	5.15118e-13	0.722886	0.722886
ID_2545	HMR_3074	O2[p] + stearoyl-CoA[p] => (2E)-octadecenoyl-CoA[p] + H2O2[p]	5.15118e-13	0.722886	0.722886
ID_2546	HMR_3075	(2E)-octadecenoyl-CoA[p] + H2O[p] => 3-hydroxyoctadecanoyl-CoA[p]	5.15118e-13	0.722886	0.722886
ID_2547	HMR_3076	3-hydroxyoctadecanoyl-CoA[p] + NAD+[p] => 3-oxooctadecanoyl-CoA[p] + H+[p] + NADH[p]	5.15118e-13	0.722886	0.722886
ID_2548	HMR_3077	3-oxooctadecanoyl-CoA[p] + CoA[p] => acetyl-CoA[p] + palmitoyl-CoA[p]	5.15118e-13	0.722886	0.722886
ID_2549	HMR_3078	O2[p] + palmitoyl-CoA[p] => (2E)-hexadecenoyl-CoA[p] + H2O2[p]	5.15118e-13	0.722886	0.722886
ID_2550	HMR_3079	(2E)-hexadecenoyl-CoA[p] + H2O[p] => (S)-3-hydroxyhexadecanoyl-CoA[p]	5.15118e-13	0.722886	0.722886
ID_2551	HMR_3080	(S)-3-hydroxyhexadecanoyl-CoA[p] + NAD+[p] => 3-oxopalmitoyl-CoA[p] + H+[p] + NADH[p]	5.15118e-13	0.722886	0.722886
ID_2552	HMR_3081	3-oxopalmitoyl-CoA[p] + CoA[p] => acetyl-CoA[p] + myristoyl-CoA[p]	5.15118e-13	0.722886	0.722886
ID_2553	HMR_3082	O2[p] + myristoyl-CoA[p] => (2E)-tetradecenoyl-CoA[p] + H2O2[p]	5.15118e-13	0.722886	0.722886
ID_2554	HMR_3083	(2E)-tetradecenoyl-CoA[p] + H2O[p] => (S)-3-hydroxytetradecanoyl-CoA[p]	5.15118e-13	0.722886	0.722886
ID_2555	HMR_3084	(S)-3-hydroxytetradecanoyl-CoA[p] + NAD+[p] => 3-oxotetradecanoyl-CoA[p] + H+[p] + NADH[p]	5.15118e-13	0.722886	0.722886
ID_2556	HMR_3085	3-oxotetradecanoyl-CoA[p] + CoA[p] => acetyl-CoA[p] + lauroyl-CoA[p]	5.15118e-13	0.722886	0.722886
ID_2557	HMR_3086	O2[p] + lauroyl-CoA[p] => (2E)-dodecenoyl-CoA[p] + H2O2[p]	5.15118e-13	0.722886	0.722886
ID_2218	HMR_2654	CoA[c] + stearoylcarnitine[c] <=> L-carnitine[c] + stearoyl-CoA[c]	5.4526e-13	0.722363	0.722363
ID_2294	HMR_2655	L-carnitine[c] + stearoylcarnitine[m] <=> L-carnitine[m] + stearoylcarnitine[c]	5.4526e-13	0.722363	0.722363
ID_2295	HMR_2656	CoA[m] + stearoylcarnitine[m] <=> L-carnitine[m] + stearoyl-CoA[m]	5.4526e-13	-0.722363	0.722363
ID_2663	HMR_3111	FAD[m] + eicosanoyl-CoA[m] => (2E)-eicosenoyl-CoA[m] + FADH2[m]	5.4526e-13	0.722363	0.722363
ID_2664	HMR_3112	(2E)-eicosenoyl-CoA[m] + H2O[m] => 3-hydroxyeicosanoyl-CoA[m]	5.4526e-13	0.722363	0.722363
ID_2665	HMR_3113	3-hydroxyeicosanoyl-CoA[m] + NAD+[m] => 3-oxoeicosanoyl-CoA[m] + H+[m] + NADH[m]	5.4526e-13	0.722363	0.722363
ID_2666	HMR_3114	3-oxoeicosanoyl-CoA[m] + CoA[m] => acetyl-CoA[m] + stearoyl-CoA[m]	5.4526e-13	0.722363	0.722363
ID_2226	HMR_2678	CoA[c] + eicosanoylcarnitine[c] <=> L-carnitine[c] + eicosanoyl-CoA[c]	6.49402e-13	-0.720747	0.720747
ID_2310	HMR_2679	L-carnitine[c] + eicosanoylcarnitine[m] <=> L-carnitine[m] + eicosanoylcarnitine[c]	6.49402e-13	-0.720747	0.720747
ID_2311	HMR_2680	CoA[m] + eicosanoylcarnitine[m] <=> L-carnitine[m] + eicosanoyl-CoA[m]	6.49402e-13	0.720747	0.720747
ID_6835	HMR_3019	tetracosanoyl-CoA[c] <=> tetracosanoyl-CoA[p]	6.93128e-13	0.720142	0.720142
ID_2734	HMR_3186	FAD[m] + tridecanoyl-CoA[m] => (2E)-tridecenoyl-CoA[m] + FADH2[m]	8.14165e-13	0.718641	0.718641
ID_2735	HMR_3187	(2E)-tridecenoyl-CoA[m] + H2O[m] => 3-hydroxytridecanoyl-CoA[m]	8.14165e-13	0.718641	0.718641
ID_2736	HMR_3188	3-hydroxytridecanoyl-CoA[m] + NAD+[m] => 3-oxotridecanoyl-CoA[m] + H+[m] + NADH[m]	8.14165e-13	0.718641	0.718641
ID_2737	HMR_3189	3-oxotridecanoyl-CoA[m] + CoA[m] => acetyl-CoA[m] + undecanoyl-CoA[m]	8.14165e-13	0.718641	0.718641
ID_2738	HMR_3190	FAD[m] + undecanoyl-CoA[m] => (2E)-undecenoyl-CoA[m] + FADH2[m]	8.14165e-13	0.718641	0.718641
ID_2739	HMR_3191	(2E)-undecenoyl-CoA[m] + H2O[m] => 3-hydroxyundecanoyl-CoA[m]	8.14165e-13	0.718641	0.718641
ID_2740	HMR_3192	3-hydroxyundecanoyl-CoA[m] + NAD+[m] => 3-oxoundecanoyl-CoA[m] + H+[m] + NADH[m]	8.14165e-13	0.718641	0.718641
ID_2741	HMR_3193	3-oxoundecanoyl-CoA[m] + CoA[m] => acetyl-CoA[m] + nonanoyl-CoA[m]	8.14165e-13	0.718641	0.718641
ID_2742	HMR_3194	FAD[m] + nonanoyl-CoA[m] => (2E)-nonenoyl-CoA[m] + FADH2[m]	8.14165e-13	0.718641	0.718641
ID_2743	HMR_3195	(2E)-nonenoyl-CoA[m] + H2O[m] => 3-hydroxynonanoyl-CoA[m]	8.14165e-13	0.718641	0.718641
ID_2744	HMR_3196	3-hydroxynonanoyl-CoA[m] + NAD+[m] => 3-oxononanoyl-CoA[m] + H+[m] + NADH[m]	8.14165e-13	0.718641	0.718641
ID_2745	HMR_3197	3-oxononanoyl-CoA[m] + CoA[m] => acetyl-CoA[m] + heptanoyl-CoA[m]	8.14165e-13	0.718641	0.718641
ID_2746	HMR_3198	FAD[m] + heptanoyl-CoA[m] => (2E)-heptenoyl-CoA[m] + FADH2[m]	8.14165e-13	0.718641	0.718641
ID_2747	HMR_3199	(2E)-heptenoyl-CoA[m] + H2O[m] => 3-hydroxyheptanoyl-CoA[m]	8.14165e-13	0.718641	0.718641
ID_2748	HMR_3200	3-hydroxyheptanoyl-CoA[m] + NAD+[m] => 3-oxoheptanoyl-CoA[m] + H+[m] + NADH[m]	8.14165e-13	0.718641	0.718641
ID_2749	HMR_3201	3-oxoheptanoyl-CoA[m] + CoA[m] => acetyl-CoA[m] + pentanoyl-CoA[m]	8.14165e-13	0.718641	0.718641
ID_2750	HMR_3202	FAD[m] + pentanoyl-CoA[m] => (2E)-pentenoyl-CoA[m] + FADH2[m]	8.14165e-13	0.718641	0.718641
ID_2751	HMR_3203	(2E)-pentenoyl-CoA[m] + H2O[m] => 3-hydroxypentanoyl-CoA[m]	8.14165e-13	0.718641	0.718641
ID_2752	HMR_3204	3-hydroxypentanoyl-CoA[m] + NAD+[m] => 3-oxopentanoyl-CoA[m] + H+[m] + NADH[m]	8.14165e-13	0.718641	0.718641
ID_2753	HMR_3205	3-oxopentanoyl-CoA[m] + CoA[m] => acetyl-CoA[m] + propanoyl-CoA[m]	8.14165e-13	0.718641	0.718641
ID_2242	HMR_2733	(11Z,14Z,17Z)-eicosatrienoyl-CoA[c] + L-carnitine[c] <=> (11Z,14Z,17Z)-eicosatrienoylcarnitine[c] + CoA[c]	8.28263e-13	0.71848	0.71848
ID_2342	HMR_2734	(11Z,14Z,17Z)-eicosatrienoylcarnitine[c] + L-carnitine[m] <=> (11Z,14Z,17Z)-eicosatrienoylcarnitine[m] + L-carnitine[c]	8.28263e-13	0.71848	0.71848
ID_2343	HMR_2735	(11Z,14Z,17Z)-eicosatrienoyl-CoA[m] + L-carnitine[m] <=> (11Z,14Z,17Z)-eicosatrienoylcarnitine[m] + CoA[m]	8.28263e-13	-0.71848	0.71848
ID_2715	HMR_3431	(11Z,14Z,17Z)-eicosatrienoyl-CoA[m] + 9 CoA[m] + 6 FAD[m] + 9 H2O[m] + 9 NAD+[m] => 6 FADH2[m] + 9 H+[m] + 9 NADH[m] + 10 acetyl-CoA[m]	8.28263e-13	0.71848	0.71848
ID_2217	HMR_2651	9-heptadecenoyl-CoA[c] + L-carnitine[c] <=> CoA[c] + heptadecenoylcarnitine(8)[c]	9.07629e-13	0.717621	0.717621
ID_2292	HMR_2652	L-carnitine[c] + heptadecenoylcarnitine(8)[m] <=> L-carnitine[m] + heptadecenoylcarnitine(8)[c]	9.07629e-13	-0.717621	0.717621
ID_2293	HMR_2653	9-heptadecenoyl-CoA[m] + L-carnitine[m] <=> CoA[m] + heptadecenoylcarnitine(8)[m]	9.07629e-13	-0.717621	0.717621
ID_2755	HMR_3397	9-heptadecenoyl-CoA[m] + 7 CoA[m] + 6 FAD[m] + 7 H2O[m] + 7 NAD+[m] => 6 FADH2[m] + 7 H+[m] + 7 NADH[m] + 7 acetyl-CoA[m] + propanoyl-CoA[m]	9.07629e-13	0.717621	0.717621
ID_1653	HMR_2289	H+[c] + NADPH[c] + O2[c] + heptadecanoyl-CoA[c] => 9-heptadecenoyl-CoA[c] + 2 H2O[c] + NADP+[c]	1.04448e-12	0.716297	0.716297
ID_2211	HMR_2623	CoA[c] + pentadecanoylcarnitine[c] <=> L-carnitine[c] + pentadecanoyl-CoA[c]	1.06e-12	-0.716158	0.716158
ID_2280	HMR_2624	L-carnitine[c] + pentadecanoylcarnitine[m] <=> L-carnitine[m] + pentadecanoylcarnitine[c]	1.06e-12	-0.716158	0.716158
ID_2281	HMR_2625	CoA[m] + pentadecanoylcarnitine[m] <=> L-carnitine[m] + pentadecanoyl-CoA[m]	1.06e-12	0.716158	0.716158
ID_2730	HMR_3182	FAD[m] + pentadecanoyl-CoA[m] => (2E)-pentadecenoyl-CoA[m] + FADH2[m]	1.06e-12	0.716158	0.716158
ID_2731	HMR_3183	(2E)-pentadecenoyl-CoA[m] + H2O[m] => 3-hydroxypentadecanoyl-CoA[m]	1.06e-12	0.716158	0.716158
ID_2732	HMR_3184	3-hydroxypentadecanoyl-CoA[m] + NAD+[m] => 3-oxopentadecanoyl-CoA[m] + H+[m] + NADH[m]	1.06e-12	0.716158	0.716158
ID_2733	HMR_3185	3-oxopentadecanoyl-CoA[m] + CoA[m] => acetyl-CoA[m] + tridecanoyl-CoA[m]	1.06e-12	0.716158	0.716158
ID_2205	HMR_2602	CoA[c] + dodecanoylcarnitine[c] <=> L-carnitine[c] + lauroyl-CoA[c]	1.09548e-12	-0.715846	0.715846
ID_2268	HMR_2603	L-carnitine[c] + dodecanoylcarnitine[m] <=> L-carnitine[m] + dodecanoylcarnitine[c]	1.09548e-12	-0.715846	0.715846
ID_2269	HMR_2604	CoA[m] + dodecanoylcarnitine[m] <=> L-carnitine[m] + lauroyl-CoA[m]	1.09548e-12	0.715846	0.715846
ID_2679	HMR_3135	FAD[m] + lauroyl-CoA[m] => (2E)-dodecenoyl-CoA[m] + FADH2[m]	1.09548e-12	0.715846	0.715846
ID_2216	HMR_2648	(10Z)-heptadecenoyl-CoA[c] + L-carnitine[c] <=> CoA[c] + heptadecenoylcarnitine(7)[c]	1.17708e-12	0.715165	0.715165
ID_2290	HMR_2649	L-carnitine[c] + heptadecenoylcarnitine(7)[m] <=> L-carnitine[m] + heptadecenoylcarnitine(7)[c]	1.17708e-12	-0.715165	0.715165
ID_2291	HMR_2650	(10Z)-heptadecenoyl-CoA[m] + L-carnitine[m] <=> CoA[m] + heptadecenoylcarnitine(7)[m]	1.17708e-12	-0.715165	0.715165
ID_2754	HMR_3396	(10Z)-heptadecenoyl-CoA[m] + 7 CoA[m] + 6 FAD[m] + 7 H2O[m] + 7 NAD+[m] => 6 FADH2[m] + 7 H+[m] + 7 NADH[m] + 7 acetyl-CoA[m] + propanoyl-CoA[m]	1.17708e-12	0.715165	0.715165
ID_0101	HMR_0454	ATP[c] + glyceraldehyde[c] => ADP[c] + GAP[c]	1.39986e-12	0.713512	0.713512
ID_3370	HMR_0453	H+[c] + NADPH[c] + glyceraldehyde[c] <=> NADP+[c] + glycerol[c]	1.39986e-12	-0.713512	0.713512
ID_4955	HMR_0187	lauric acid[s] => lauric acid[c]	1.39986e-12	0.713512	0.713512
ID_4957	HMR_0191	tridecylic acid[s] => tridecylic acid[c]	1.39986e-12	0.713512	0.713512
ID_4959	HMR_0195	myristic acid[s] => myristic acid[c]	1.39986e-12	0.713512	0.713512
ID_4961	HMR_0199	(9E)-tetradecenoic acid[s] => (9E)-tetradecenoic acid[c]	1.39986e-12	0.713512	0.713512
ID_4963	HMR_0203	(7Z)-tetradecenoic acid[s] => (7Z)-tetradecenoic acid[c]	1.39986e-12	0.713512	0.713512
ID_4965	HMR_0208	physeteric acid[s] => physeteric acid[c]	1.39986e-12	0.713512	0.713512
ID_4967	HMR_0212	pentadecylic acid[s] => pentadecylic acid[c]	1.39986e-12	0.713512	0.713512
ID_4969	HMR_0216	palmitate[s] => palmitate[c]	1.39986e-12	0.713512	0.713512
ID_4971	HMR_0225	palmitolate[s] => palmitolate[c]	1.39986e-12	0.713512	0.713512
ID_4973	HMR_0232	7-palmitoleic acid[s] => 7-palmitoleic acid[c]	1.39986e-12	0.713512	0.713512
ID_4975	HMR_0236	margaric acid[s] => margaric acid[c]	1.39986e-12	0.713512	0.713512
ID_4977	HMR_0240	(10Z)-heptadecenoic acid[s] => (10Z)-heptadecenoic acid[c]	1.39986e-12	0.713512	0.713512
ID_4979	HMR_0244	9-heptadecylenic acid[s] => 9-heptadecylenic acid[c]	1.39986e-12	0.713512	0.713512
ID_4981	HMR_0248	stearate[s] => stearate[c]	1.39986e-12	0.713512	0.713512
ID_4983	HMR_0254	(13Z)-octadecenoic acid[s] => (13Z)-octadecenoic acid[c]	1.39986e-12	0.713512	0.713512
ID_4985	HMR_0258	cis-vaccenic acid[s] => cis-vaccenic acid[c]	1.39986e-12	0.713512	0.713512
ID_4987	HMR_0262	oleate[s] => oleate[c]	1.39986e-12	0.713512	0.713512
ID_4989	HMR_0266	elaidate[s] => elaidate[c]	1.39986e-12	0.713512	0.713512
ID_4991	HMR_0270	(7Z)-octadecenoic acid[s] => (7Z)-octadecenoic acid[c]	1.39986e-12	0.713512	0.713512
ID_4993	HMR_0274	(6Z,9Z)-octadecadienoic acid[s] => (6Z,9Z)-octadecadienoic acid[c]	1.39986e-12	0.713512	0.713512
ID_4995	HMR_0278	nonadecylic acid[s] => nonadecylic acid[c]	1.39986e-12	0.713512	0.713512
ID_4997	HMR_0282	eicosanoate[s] => eicosanoate[c]	1.39986e-12	0.713512	0.713512
ID_4999	HMR_0288	(13Z)-eicosenoic acid[s] => (13Z)-eicosenoic acid[c]	1.39986e-12	0.713512	0.713512
ID_5001	HMR_0292	cis-gondoic acid[s] => cis-gondoic acid[c]	1.39986e-12	0.713512	0.713512
ID_5003	HMR_0296	9-eicosenoic acid[s] => 9-eicosenoic acid[c]	1.39986e-12	0.713512	0.713512
ID_5005	HMR_0300	8,11-eicosadienoic acid[s] => 8,11-eicosadienoic acid[c]	1.39986e-12	0.713512	0.713512
ID_5007	HMR_0304	mead acid[s] => mead acid[c]	1.39986e-12	0.713512	0.713512
ID_5009	HMR_0308	henicosanoic acid[s] => henicosanoic acid[c]	1.39986e-12	0.713512	0.713512
ID_5011	HMR_0312	behenic acid[s] => behenic acid[c]	1.39986e-12	0.713512	0.713512
ID_5013	HMR_0318	cis-erucic acid[s] => cis-erucic acid[c]	1.39986e-12	0.713512	0.713512
ID_5015	HMR_0322	cis-cetoleic acid[s] => cis-cetoleic acid[c]	1.39986e-12	0.713512	0.713512
ID_5017	HMR_0326	tricosanoic acid[s] => tricosanoic acid[c]	1.39986e-12	0.713512	0.713512
ID_5019	HMR_0330	lignocerate[s] => lignocerate[c]	1.39986e-12	0.713512	0.713512
ID_5021	HMR_0336	nervonic acid[s] => nervonic acid[c]	1.39986e-12	0.713512	0.713512
ID_5023	HMR_0340	cerotic acid[s] => cerotic acid[c]	1.39986e-12	0.713512	0.713512
ID_5025	HMR_0344	ximenic acid[s] => ximenic acid[c]	1.39986e-12	0.713512	0.713512
ID_5027	HMR_0348	linolenate[s] => linolenate[c]	1.39986e-12	0.713512	0.713512
ID_5029	HMR_0352	stearidonic acid[s] => stearidonic acid[c]	1.39986e-12	0.713512	0.713512
ID_5031	HMR_0356	omega-3-arachidonic acid[s] => omega-3-arachidonic acid[c]	1.39986e-12	0.713512	0.713512
ID_5033	HMR_0360	EPA[s] => EPA[c]	1.39986e-12	0.713512	0.713512
ID_5035	HMR_0364	DPA[s] => DPA[c]	1.39986e-12	0.713512	0.713512
ID_5037	HMR_0368	(9Z,12Z,15Z,18Z,21Z)-TPA[s] => (9Z,12Z,15Z,18Z,21Z)-TPA[c]	1.39986e-12	0.713512	0.713512
ID_5039	HMR_0372	(6Z,9Z,12Z,15Z,18Z,21Z)-THA[s] => (6Z,9Z,12Z,15Z,18Z,21Z)-THA[c]	1.39986e-12	0.713512	0.713512
ID_5041	HMR_0376	DHA[s] => DHA[c]	1.39986e-12	0.713512	0.713512
ID_5043	HMR_0380	(11Z,14Z,17Z)-eicosatrienoic acid[s] => (11Z,14Z,17Z)-eicosatrienoic acid[c]	1.39986e-12	0.713512	0.713512
ID_5045	HMR_0384	13,16,19-docosatrienoic acid[s] => 13,16,19-docosatrienoic acid[c]	1.39986e-12	0.713512	0.713512
ID_5047	HMR_0388	10,13,16,19-docosatetraenoic acid[s] => 10,13,16,19-docosatetraenoic acid[c]	1.39986e-12	0.713512	0.713512
ID_5049	HMR_0392	12,15,18,21-tetracosatetraenoic acid[s] => 12,15,18,21-tetracosatetraenoic acid[c]	1.39986e-12	0.713512	0.713512
ID_5051	HMR_0396	linoleate[s] => linoleate[c]	1.39986e-12	0.713512	0.713512
ID_5053	HMR_0400	gamma-linolenate[s] => gamma-linolenate[c]	1.39986e-12	0.713512	0.713512
ID_5055	HMR_0404	dihomo-gamma-linolenate[s] => dihomo-gamma-linolenate[c]	1.39986e-12	0.713512	0.713512
ID_5057	HMR_0408	arachidonate[s] => arachidonate[c]	1.39986e-12	0.713512	0.713512
ID_5059	HMR_0412	adrenic acid[s] => adrenic acid[c]	1.39986e-12	0.713512	0.713512
ID_5061	HMR_0416	(9Z,12Z,15Z,18Z)-TTA[s] => (9Z,12Z,15Z,18Z)-TTA[c]	1.39986e-12	0.713512	0.713512
ID_5063	HMR_0420	(6Z,9Z,12Z,15Z,18Z)-TPA[s] => (6Z,9Z,12Z,15Z,18Z)-TPA[c]	1.39986e-12	0.713512	0.713512
ID_5065	HMR_0424	(4Z,7Z,10Z,13Z,16Z)-DPA[s] => (4Z,7Z,10Z,13Z,16Z)-DPA[c]	1.39986e-12	0.713512	0.713512
ID_5067	HMR_0428	(11Z,14Z)-eicosadienoic acid[s] => (11Z,14Z)-eicosadienoic acid[c]	1.39986e-12	0.713512	0.713512
ID_5069	HMR_0432	(13Z,16Z)-docosadienoic acid[s] => (13Z,16Z)-docosadienoic acid[c]	1.39986e-12	0.713512	0.713512
ID_5071	HMR_0436	10,13,16-docosatriynoic acid[s] => 10,13,16-docosatriynoic acid[c]	1.39986e-12	0.713512	0.713512
ID_5074	HMR_0444	glycerol[c] <=> glycerol[s]	1.39986e-12	-0.713512	0.713512
ID_7473	HMR_9085	glycerol[x] <=> glycerol[s]	1.39986e-12	0.713512	0.713512
ID_4945	HMR_0015	NEFA blood pool in[s] => 0.0048 (10Z)-heptadecenoic acid[s] + 0.0016 (11Z,14Z)-eicosadienoic acid[s] + 0.0016 (11Z,14Z,17Z)-eicosatrienoic acid[s] + 0.0001 (13Z)-eicosenoic acid[s] + 0.0001 (13Z)-octadecenoic acid[s] + 0.0001 (13Z,16Z)-docosadienoic acid[s] + 0.0001 (4Z,7Z,10Z,13Z,16Z)-DPA[s] + 0.0001 (6Z,9Z)-octadecadienoic acid[s] + 0.0001 (6Z,9Z,12Z,15Z,18Z)-TPA[s] + 0.0001 (6Z,9Z,12Z,15Z,18Z,…	1.39986e-12	0.713512	0.713512
ID_7429	HMR_9033	NEFA blood pool in[x] <=> NEFA blood pool in[s]	1.39986e-12	0.713512	0.713512
ID_2565	HMR_3094	O2[p] + octanoyl-CoA[p] => (2E)-octenoyl-CoA[p] + H2O2[p]	2.05584e-12	0.709807	0.709807
ID_2566	HMR_3095	(2E)-octenoyl-CoA[p] + H2O[p] => (S)-hydroxyoctanoyl-CoA[p]	2.05584e-12	0.709807	0.709807
ID_2567	HMR_3096	(S)-hydroxyoctanoyl-CoA[p] + NAD+[p] => 3-oxooctanoyl-CoA[p] + H+[p] + NADH[p]	2.05584e-12	0.709807	0.709807
ID_2568	HMR_3097	3-oxooctanoyl-CoA[p] + CoA[p] => acetyl-CoA[p] + hexanoyl-CoA[p]	2.05584e-12	0.709807	0.709807
ID_2569	HMR_3098	O2[p] + hexanoyl-CoA[p] => (2E)-hexenoyl-CoA[p] + H2O2[p]	2.05584e-12	0.709807	0.709807
ID_2570	HMR_3099	(2E)-hexenoyl-CoA[p] + H2O[p] => (S)-hydroxyhexanoyl-CoA[p]	2.05584e-12	0.709807	0.709807
ID_2571	HMR_3100	(S)-hydroxyhexanoyl-CoA[p] + NAD+[p] => 3-oxohexanoyl-CoA[p] + H+[p] + NADH[p]	2.05584e-12	0.709807	0.709807
ID_2572	HMR_3101	3-oxohexanoyl-CoA[p] + CoA[p] => acetyl-CoA[p] + butyryl-CoA[p]	2.05584e-12	0.709807	0.709807
ID_2573	HMR_3102	O2[p] + butyryl-CoA[p] => H2O2[p] + crotonyl-CoA[p]	2.05584e-12	0.709807	0.709807
ID_2574	HMR_3103	H2O[p] + crotonyl-CoA[p] => (S)-3-hydroxybutyryl-CoA[p]	2.05584e-12	0.709807	0.709807
ID_2575	HMR_3104	(S)-3-hydroxybutyryl-CoA[p] + NAD+[p] => H+[p] + NADH[p] + acetoacetyl-CoA[p]	2.05584e-12	0.709807	0.709807
ID_3032	HMR_3105	CoA[p] + acetoacetyl-CoA[p] <=> 2 acetyl-CoA[p]	2.05584e-12	0.709807	0.709807
ID_0553	HMR_3956	CO2[m] + H2O[m] => H+[m] + HCO3-[m]	2.53935e-12	0.707745	0.707745
ID_1409	HMR_0237	AMP[c] + PPi[c] + heptadecanoyl-CoA[c] <=> ATP[c] + CoA[c] + margaric acid[c]	2.54593e-12	-0.70772	0.70772
ID_1410	HMR_0241	(10Z)-heptadecenoic acid[c] + ATP[c] + CoA[c] <=> (10Z)-heptadecenoyl-CoA[c] + AMP[c] + PPi[c]	2.8095e-12	0.706752	0.706752
ID_1399	HMR_0188	AMP[c] + PPi[c] + lauroyl-CoA[c] <=> ATP[c] + CoA[c] + lauric acid[c]	3.72482e-12	-0.70396	0.70396
ID_1415	HMR_0263	ATP[c] + CoA[c] + oleate[c] => AMP[c] + PPi[c] + oleoyl-CoA[c]	4.19422e-12	0.702776	0.702776
ID_1405	HMR_0213	AMP[c] + PPi[c] + pentadecanoyl-CoA[c] <=> ATP[c] + CoA[c] + pentadecylic acid[c]	4.23328e-12	-0.702683	0.702683
ID_1448	HMR_0401	AMP[c] + PPi[c] + gamma-linolenoyl-CoA[c] <=> ATP[c] + CoA[c] + gamma-linolenate[c]	6.33927e-12	-0.698607	0.698607
ID_1443	HMR_0381	(11Z,14Z,17Z)-eicosatrienoic acid[c] + ATP[c] + CoA[c] <=> (11Z,14Z,17Z)-eicosatrienoyl-CoA[c] + AMP[c] + PPi[c]	1.07545e-11	0.693167	0.693167
ID_1455	HMR_0429	(11Z,14Z)-eicosadienoic acid[c] + ATP[c] + CoA[c] <=> (11Z,14Z)-eicosadienoyl-CoA[c] + AMP[c] + PPi[c]	1.07545e-11	0.693167	0.693167
ID_1451	HMR_0413	(7Z,10Z,13Z,16Z)-docosatetraenoyl-CoA[c] + AMP[c] + PPi[c] <=> ATP[c] + CoA[c] + adrenic acid[c]	1.98866e-11	-0.686687	0.686687
ID_2251	HMR_2768	(11Z,14Z)-eicosadienoyl-CoA[c] + L-carnitine[c] <=> CoA[c] + eicosadienoylcarnitine[c]	2.0476e-11	0.686374	0.686374
ID_2360	HMR_2769	L-carnitine[c] + eicosadienoylcarnitine[m] <=> L-carnitine[m] + eicosadienoylcarnitine[c]	2.0476e-11	-0.686374	0.686374
ID_2361	HMR_2770	(11Z,14Z)-eicosadienoyl-CoA[m] + L-carnitine[m] <=> CoA[m] + eicosadienoylcarnitine[m]	2.0476e-11	-0.686374	0.686374
ID_2706	HMR_3423	(11Z,14Z)-eicosadienoyl-CoA[m] + 9 CoA[m] + 7 FAD[m] + 9 H2O[m] + 9 NAD+[m] => 7 FADH2[m] + 9 H+[m] + 9 NADH[m] + 10 acetyl-CoA[m]	2.0476e-11	0.686374	0.686374
ID_1431	HMR_0331	AMP[c] + PPi[c] + tetracosanoyl-CoA[c] <=> ATP[c] + CoA[c] + lignocerate[c]	2.04908e-11	-0.686367	0.686367
ID_1406	HMR_0217	AMP[c] + PPi[c] + palmitoyl-CoA[c] <=> ATP[c] + CoA[c] + palmitate[c]	2.11036e-11	-0.686051	0.686051
ID_1420	HMR_0283	AMP[c] + PPi[c] + eicosanoyl-CoA[c] <=> ATP[c] + CoA[c] + eicosanoate[c]	2.57883e-11	-0.683896	0.683896
ID_2768	HMR_3258	(7Z)-tetradecenoyl-CoA[m] + FAD[m] => FADH2[m] + trans,cis-myristo-2,7-dienoyl-CoA[m]	2.75097e-11	0.683197	0.683197
ID_2769	HMR_3260	H2O[m] + trans,cis-myristo-2,7-dienoyl-CoA[m] => cis-(3S)-hydroxytetradec-7-enoyl-CoA[m]	2.75097e-11	0.683197	0.683197
ID_2770	HMR_3262	NAD+[m] + cis-(3S)-hydroxytetradec-7-enoyl-CoA[m] => 3-oxomyrist-7-enoyl-CoA[m] + H+[m] + NADH[m]	2.75097e-11	0.683197	0.683197
ID_2771	HMR_3264	3-oxomyrist-7-enoyl-CoA[m] + CoA[m] => (5Z)-dodecenoyl-CoA[m] + acetyl-CoA[m]	2.75097e-11	0.683197	0.683197
ID_2772	HMR_3272	(2E)-dodecenoyl-CoA[m] <=> (5Z)-dodecenoyl-CoA[m]	2.75097e-11	-0.683197	0.683197
ID_2214	HMR_2636	CoA[c] + palmitoleoyl-carnitine[c] <=> L-carnitine[c] + palmitoleoyl-CoA[c]	2.79104e-11	-0.68304	0.68304
ID_2286	HMR_2638	L-carnitine[c] + palmitoleoyl-carnitine[m] <=> L-carnitine[m] + palmitoleoyl-carnitine[c]	2.79104e-11	-0.68304	0.68304
ID_2287	HMR_2640	CoA[m] + palmitoleoyl-carnitine[m] <=> L-carnitine[m] + palmitoleoyl-CoA[m]	2.79104e-11	0.68304	0.68304
ID_2764	HMR_3250	FAD[m] + palmitoleoyl-CoA[m] => FADH2[m] + trans,cis-hexadeca-2,9-dienoyl-CoA[m]	2.79104e-11	0.68304	0.68304
ID_2765	HMR_3252	H2O[m] + trans,cis-hexadeca-2,9-dienoyl-CoA[m] => (S)-3-hydroxypalmitoleoyl-CoA[m]	2.79104e-11	0.68304	0.68304
ID_2766	HMR_3254	(S)-3-hydroxypalmitoleoyl-CoA[m] + NAD+[m] => 3-oxopalmitoleoyl-CoA[m] + H+[m] + NADH[m]	2.79104e-11	0.68304	0.68304
ID_2767	HMR_3256	3-oxopalmitoleoyl-CoA[m] + CoA[m] => (7Z)-tetradecenoyl-CoA[m] + acetyl-CoA[m]	2.79104e-11	0.68304	0.68304
ID_1407	HMR_0226	AMP[c] + PPi[c] + palmitoleoyl-CoA[c] <=> ATP[c] + CoA[c] + palmitolate[c]	2.94637e-11	-0.682453	0.682453
ID_1805	HMR_2423	linoleoyl-CoA[c] + malonyl-CoA[c] => 3-oxoeicosa-cis,cis-11,14-dienoyl-CoA[c] + CO2[c] + CoA[c]	5.62002e-11	0.675342	0.675342
ID_1806	HMR_2426	3-oxoeicosa-cis,cis-11,14-dienoyl-CoA[c] + H+[c] + NADPH[c] => (3S)-hydroxy-eicosa-cis,cis-11,14-dienoyl-CoA[c] + NADP+[c]	5.62002e-11	0.675342	0.675342
ID_1807	HMR_2428	(3S)-hydroxy-eicosa-cis,cis-11,14-dienoyl-CoA[c] => H2O[c] + trans,cis,cis-2,11,14-eicosatrienoyl-CoA[c]	5.62002e-11	0.675342	0.675342
ID_1808	HMR_2430	H+[c] + NADPH[c] + trans,cis,cis-2,11,14-eicosatrienoyl-CoA[c] => (11Z,14Z)-eicosadienoyl-CoA[c] + NADP+[c]	5.62002e-11	0.675342	0.675342
ID_1427	HMR_0313	AMP[c] + PPi[c] + docosanoyl-CoA[c] <=> ATP[c] + CoA[c] + behenic acid[c]	1.1697e-10	-0.667025	0.667025
ID_0145	HMR_4089	NADP+[c] + malate[c] => CO2[c] + H+[c] + NADPH[c] + pyruvate[c]	1.34415e-10	0.665417	0.665417
ID_1720	HMR_2505	(9Z,12Z,15Z,18Z,21Z)-tetracosapentaenoyl-CoA[c] + H+[c] + NADH[c] + O2[c] => (6Z,9Z,12Z,15Z,18Z,21Z)-tetracosahexaenoyl-CoA[c] + 2 H2O[c] + NAD+[c]	1.45169e-10	0.664523	0.664523
ID_1785	HMR_2380	H+[c] + NADPH[c] + O2[c] + dihomo-gamma-linolenoyl-CoA[c] => 2 H2O[c] + NADP+[c] + arachidonyl-CoA[c]	2.32522e-10	0.658981	0.658981
ID_1425	HMR_0305	(5Z,8Z,11Z)-eicosatrienoyl-CoA[c] + AMP[c] + PPi[c] <=> ATP[c] + CoA[c] + mead acid[c]	5.42139e-10	-0.648725	0.648725
ID_1433	HMR_0341	AMP[c] + PPi[c] + hexacosanoyl-CoA[c] <=> ATP[c] + CoA[c] + cerotic acid[c]	5.42139e-10	-0.648725	0.648725
ID_1401	HMR_0196	AMP[c] + PPi[c] + myristoyl-CoA[c] <=> ATP[c] + CoA[c] + myristic acid[c]	1.02841e-09	-0.640702	0.640702
ID_0216	HMR_4002	2 ADP[c] <=> AMP[c] + ATP[c]	3.31454e-09	-0.625404	0.625404
ID_6673	HMR_6328	ADP[c] + ATP[m] <=> ADP[m] + ATP[c]	1.14945e-08	0.608183	0.608183
ID_1432	HMR_0337	(15Z)-tetracosenoyl-CoA[c] + AMP[c] + PPi[c] <=> ATP[c] + CoA[c] + nervonic acid[c]	1.18248e-08	-0.607779	0.607779
ID_1379	HMR_6916	ADP[m] + 4 H+[c] + Pi[m] => ATP[m] + 4 H+[m] + H2O[m]	2.37187e-08	0.597655	0.597655
ID_1447	HMR_0397	AMP[c] + PPi[c] + linoleoyl-CoA[c] <=> ATP[c] + CoA[c] + linoleate[c]	2.44997e-08	-0.597175	0.597175
ID_1412	HMR_0249	AMP[c] + PPi[c] + stearoyl-CoA[c] <=> ATP[c] + CoA[c] + stearate[c]	3.27702e-08	-0.592832	0.592832
ID_1383	HMR_3984	2 H2O2[p] => 2 H2O[p] + O2[p]	3.44893e-08	0.592062	0.592062
ID_6853	HMR_4900	O2[c] <=> O2[p]	3.44893e-08	0.592062	0.592062
ID_0008	HMR_4391	DHAP[c] <=> GAP[c]	8.00031e-08	-0.57909	0.57909
ID_1374	HMR_3977	H2O[c] + PPi[c] => 2 Pi[c]	1.05155e-07	0.574751	0.574751
ID_6605	HMR_5043	H+[c] + Pi[c] <=> H+[m] + Pi[m]	1.1855e-07	0.572828	0.572828
ID_4941	HMR_5243	VLDL remnant[l] => 165 2-lysolecithin pool[l] + 2165 PC-LD pool[l] + 185 PE-LD pool[l] + PI pool[l] + 755 SM pool[l] + 1645 cholesterol-ester pool[l] + 500 cholesterol[l]	1.66723e-07	-0.567291	0.567291
ID_4942	HMR_5244	165 2-lysolecithin pool[r] + 2165 PC-LD pool[r] + 185 PE-LD pool[r] + PI pool[r] + 755 SM pool[r] + 10385 TAG-LD pool[r] + 1645 cholesterol-ester pool[r] + 500 cholesterol[r] => VLDL[r]	1.66723e-07	-0.567291	0.567291
ID_5219	HMR_5241	VLDL remnant[s] => VLDL remnant[l]	1.66723e-07	-0.567291	0.567291
ID_6982	HMR_1917	cholesterol[l] => cholesterol[c]	1.66723e-07	-0.567291	0.567291
ID_7096	HMR_3597	cholesterol-ester pool[l] => cholesterol-ester pool[r]	1.66723e-07	-0.567291	0.567291
ID_7099	HMR_5249	SM pool[l] => SM pool[r]	1.66723e-07	-0.567291	0.567291
ID_7100	HMR_5250	PI pool[l] => PI pool[r]	1.66723e-07	-0.567291	0.567291
ID_7101	HMR_5251	PC-LD pool[l] => PC-LD pool[r]	1.66723e-07	-0.567291	0.567291
ID_7102	HMR_5252	PE-LD pool[l] => PE-LD pool[r]	1.66723e-07	-0.567291	0.567291
ID_7270	HMR_0664	TAG-LD pool[c] <=> TAG-LD pool[r]	1.66723e-07	-0.567291	0.567291
ID_7285	HMR_1530	cholesterol[c] <=> cholesterol[r]	1.66723e-07	-0.567291	0.567291
ID_7421	HMR_9049	VLDL[r] => VLDL[x]	1.66723e-07	-0.567291	0.567291
ID_7425	HMR_9029	VLDL remnant[x] => VLDL remnant[s]	1.66723e-07	-0.567291	0.567291
ID_7104	HMR_5255	2-lysolecithin pool[l] => 2-lysolecithin pool[r]	1.66723e-07	-0.567291	0.567291
ID_1428	HMR_0319	(13Z)-docosenoyl-CoA[c] + AMP[c] + PPi[c] <=> ATP[c] + CoA[c] + cis-erucic acid[c]	2.41899e-07	-0.561129	0.561129
ID_1430	HMR_0327	AMP[c] + PPi[c] + tricosanoyl-CoA[c] <=> ATP[c] + CoA[c] + tricosanoic acid[c]	2.41899e-07	-0.561129	0.561129
ID_2374	HMR_3033	L-carnitine[c] + L-octanoylcarnitine[p] <=> L-carnitine[p] + L-octanoylcarnitine[c]	2.46758e-07	-0.560796	0.560796
ID_2375	HMR_3034	CoA[p] + L-octanoylcarnitine[p] <=> L-carnitine[p] + octanoyl-CoA[p]	2.46758e-07	0.560796	0.560796
ID_2260	HMR_0162	L-carnitine[m] + L-octanoylcarnitine[c] <=> L-carnitine[c] + L-octanoylcarnitine[m]	1.37962e-06	-0.530539	0.530539
ID_2261	HMR_0163	CoA[m] + L-octanoylcarnitine[m] <=> L-carnitine[m] + octanoyl-CoA[m]	1.37962e-06	-0.530539	0.530539
ID_1439	HMR_0365	(7Z,10Z,13Z,16Z,19Z)-docosapentaenoyl-CoA[c] + AMP[c] + PPi[c] <=> ATP[c] + CoA[c] + DPA[c]	3.80581e-06	-0.511216	0.511216
ID_6580	HMR_4926	H+[c] + pyruvate[c] => H+[m] + pyruvate[m]	4.30008e-06	0.508809	0.508809
ID_0002	HMR_4521	H2O[r] + glucose-6-phosphate[r] => Pi[r] + glucose[r]	4.38009e-05	0.459209	0.459209
ID_0003	HMR_4381	glucose-6-phosphate[c] <=> fructose-6-phosphate[c]	4.38009e-05	-0.459209	0.459209
ID_0006	HMR_4377	H2O[c] + fructose-1,6-bisphosphate[c] => Pi[c] + fructose-6-phosphate[c]	4.38009e-05	0.459209	0.459209
ID_0007	HMR_4375	fructose-1,6-bisphosphate[c] <=> DHAP[c] + GAP[c]	4.38009e-05	-0.459209	0.459209
ID_5178	HMR_5029	glucose[s] <=> glucose[c]	4.38009e-05	-0.459209	0.459209
ID_7309	HMR_4883	H2O[c] <=> H2O[r]	4.38009e-05	0.459209	0.459209
ID_7319	HMR_5027	glucose[c] <=> glucose[r]	4.38009e-05	-0.459209	0.459209
ID_7327	HMR_6386	Pi[r] + glucose-6-phosphate[c] => Pi[c] + glucose-6-phosphate[r]	4.38009e-05	0.459209	0.459209
ID_7420	HMR_9034	glucose[s] <=> glucose[x]	4.38009e-05	0.459209	0.459209
ID_1400	HMR_0192	AMP[c] + PPi[c] + tridecanoyl-CoA[c] <=> ATP[c] + CoA[c] + tridecylic acid[c]	5.75919e-05	-0.452819	0.452819
ID_1402	HMR_0200	(9E)-tetradecenoic acid[c] + ATP[c] + CoA[c] <=> (9E)-tetradecenoyl-CoA[c] + AMP[c] + PPi[c]	5.75919e-05	0.452819	0.452819
ID_1403	HMR_0204	(7Z)-tetradecenoic acid[c] + ATP[c] + CoA[c] <=> (7Z)-tetradecenoyl-CoA[c] + AMP[c] + PPi[c]	5.75919e-05	0.452819	0.452819
ID_1404	HMR_0209	5-tetradecenoyl-CoA[c] + AMP[c] + PPi[c] <=> ATP[c] + CoA[c] + physeteric acid[c]	5.75919e-05	-0.452819	0.452819
ID_1408	HMR_0233	7-hexadecenoyl-CoA[c] + AMP[c] + PPi[c] <=> 7-palmitoleic acid[c] + ATP[c] + CoA[c]	5.75919e-05	-0.452819	0.452819
ID_1411	HMR_0245	9-heptadecenoyl-CoA[c] + AMP[c] + PPi[c] <=> 9-heptadecylenic acid[c] + ATP[c] + CoA[c]	5.75919e-05	-0.452819	0.452819
ID_1413	HMR_0255	(13Z)-octadecenoic acid[c] + ATP[c] + CoA[c] <=> (13Z)-octadecenoyl-CoA[c] + AMP[c] + PPi[c]	5.75919e-05	0.452819	0.452819
ID_1416	HMR_0267	(9E)-octadecenoyl-CoA[c] + AMP[c] + PPi[c] <=> ATP[c] + CoA[c] + elaidate[c]	5.75919e-05	-0.452819	0.452819
ID_1417	HMR_0271	(7Z)-octadecenoyl-CoA[c] + AMP[c] + PPi[c] <=> (7Z)-octadecenoic acid[c] + ATP[c] + CoA[c]	5.75919e-05	-0.452819	0.452819
ID_1418	HMR_0275	(6Z,9Z)-octadecadienoic acid[c] + ATP[c] + CoA[c] <=> (6Z,9Z)-octadecadienoyl-CoA[c] + AMP[c] + PPi[c]	5.75919e-05	0.452819	0.452819
ID_1419	HMR_0279	AMP[c] + PPi[c] + nonadecanoyl-CoA[c] <=> ATP[c] + CoA[c] + nonadecylic acid[c]	5.75919e-05	-0.452819	0.452819
ID_1421	HMR_0289	(13Z)-eicosenoic acid[c] + ATP[c] + CoA[c] <=> (13Z)-eicosenoyl-CoA[c] + AMP[c] + PPi[c]	5.75919e-05	0.452819	0.452819
ID_1422	HMR_0293	(11Z)-eicosenoyl-CoA[c] + AMP[c] + PPi[c] <=> ATP[c] + CoA[c] + cis-gondoic acid[c]	5.75919e-05	-0.452819	0.452819
ID_1423	HMR_0297	9-eicosenoic acid[c] + ATP[c] + CoA[c] <=> 9-eicosenoyl-CoA[c] + AMP[c] + PPi[c]	5.75919e-05	0.452819	0.452819
ID_1424	HMR_0301	(8Z,11Z)-eicosadienoyl-CoA[c] + AMP[c] + PPi[c] <=> 8,11-eicosadienoic acid[c] + ATP[c] + CoA[c]	5.75919e-05	-0.452819	0.452819
ID_1426	HMR_0309	AMP[c] + PPi[c] + heneicosanoyl-CoA[c] <=> ATP[c] + CoA[c] + henicosanoic acid[c]	5.75919e-05	-0.452819	0.452819
ID_1429	HMR_0323	(11Z)-docosenoyl-CoA[c] + AMP[c] + PPi[c] <=> ATP[c] + CoA[c] + cis-cetoleic acid[c]	5.75919e-05	-0.452819	0.452819
ID_1434	HMR_0345	AMP[c] + PPi[c] + hexacosenoyl-CoA[c] <=> ATP[c] + CoA[c] + ximenic acid[c]	5.75919e-05	-0.452819	0.452819
ID_1440	HMR_0369	(9Z,12Z,15Z,18Z,21Z)-TPA[c] + ATP[c] + CoA[c] <=> (9Z,12Z,15Z,18Z,21Z)-tetracosapentaenoyl-CoA[c] + AMP[c] + PPi[c]	5.75919e-05	0.452819	0.452819
ID_1441	HMR_0373	(6Z,9Z,12Z,15Z,18Z,21Z)-THA[c] + ATP[c] + CoA[c] <=> (6Z,9Z,12Z,15Z,18Z,21Z)-tetracosahexaenoyl-CoA[c] + AMP[c] + PPi[c]	5.75919e-05	0.452819	0.452819
ID_1444	HMR_0385	13,16,19-docosatrienoic acid[c] + ATP[c] + CoA[c] <=> 13,16,19-docosatrienoyl-CoA[c] + AMP[c] + PPi[c]	5.75919e-05	0.452819	0.452819
ID_1445	HMR_0389	10,13,16,19-docosatetraenoic acid[c] + ATP[c] + CoA[c] <=> 10,13,16,19-docosatetraenoyl-CoA[c] + AMP[c] + PPi[c]	5.75919e-05	0.452819	0.452819
ID_1446	HMR_0393	12,15,18,21-tetracosatetraenoic acid[c] + ATP[c] + CoA[c] <=> 12,15,18,21-tetracosatetraenoyl-CoA[c] + AMP[c] + PPi[c]	5.75919e-05	0.452819	0.452819
ID_1452	HMR_0417	(9Z,12Z,15Z,18Z)-TTA[c] + ATP[c] + CoA[c] <=> (9Z,12Z,15Z,18Z)-tetracosatetraenoyl-CoA[c] + AMP[c] + PPi[c]	5.75919e-05	0.452819	0.452819
ID_1453	HMR_0421	(6Z,9Z,12Z,15Z,18Z)-TPA[c] + ATP[c] + CoA[c] <=> (6Z,9Z,12Z,15Z,18Z)-tetracosapentaenoyl-CoA[c] + AMP[c] + PPi[c]	5.75919e-05	0.452819	0.452819
ID_1456	HMR_0433	(13Z,16Z)-docosadienoic acid[c] + ATP[c] + CoA[c] <=> (13Z,16Z)-docosadienoyl-CoA[c] + AMP[c] + PPi[c]	5.75919e-05	0.452819	0.452819
ID_1457	HMR_0437	10,13,16-docosatrienoyl-CoA[c] + AMP[c] + PPi[c] <=> 10,13,16-docosatriynoic acid[c] + ATP[c] + CoA[c]	5.75919e-05	-0.452819	0.452819
ID_2239	HMR_2720	(5Z,8Z,11Z,14Z,17Z)-eicosapentaenoyl-CoA[c] + L-carnitine[c] <=> (5Z,8Z,11Z,14Z,17Z)-eicosapentaenoylcarnitine[c] + CoA[c]	9.34808e-05	0.441191	0.441191
ID_2336	HMR_2722	(5Z,8Z,11Z,14Z,17Z)-eicosapentaenoylcarnitine[c] + L-carnitine[m] <=> (5Z,8Z,11Z,14Z,17Z)-eicosapentaenoylcarnitine[m] + L-carnitine[c]	9.34808e-05	0.441191	0.441191
ID_2337	HMR_2724	(5Z,8Z,11Z,14Z,17Z)-eicosapentaenoyl-CoA[m] + L-carnitine[m] <=> (5Z,8Z,11Z,14Z,17Z)-eicosapentaenoylcarnitine[m] + CoA[m]	9.34808e-05	-0.441191	0.441191
ID_2712	HMR_3428	(5Z,8Z,11Z,14Z,17Z)-eicosapentaenoyl-CoA[m] + 9 CoA[m] + 4 FAD[m] + 9 H2O[m] + 9 NAD+[m] => 4 FADH2[m] + 9 H+[m] + 9 NADH[m] + 10 acetyl-CoA[m]	9.34808e-05	0.441191	0.441191
ID_3463	HMR_0591	1-acylglycerol-3P-LD-PS pool[c] + acyl-CoA-LD-PS pool[c] => CoA[c] + phosphatidate-LD-PS pool[c]	0.000144299	0.430399	0.430399
ID_4916	HMR_0550	0.0005 (10Z)-heptadecenoyl-CoA[c] + 0.0005 (11Z)-docosenoyl-CoA[c] + 0.0005 (11Z)-eicosenoyl-CoA[c] + 0.0005 (11Z,14Z)-eicosadienoyl-CoA[c] + 0.0005 (11Z,14Z,17Z)-eicosatrienoyl-CoA[c] + 0.0005 (13Z)-docosenoyl-CoA[c] + 0.0005 (13Z)-eicosenoyl-CoA[c] + 0.0005 (13Z)-octadecenoyl-CoA[c] + 0.0005 (13Z,16Z)-docosadienoyl-CoA[c] + 0.0005 (15Z)-tetracosenoyl-CoA[c] + 0.0055 (4Z,7Z,10Z,13Z,16Z)-docosape…	0.000144299	0.430399	0.430399
ID_4923	HMR_0558	0.0005 1-acylglycerol-3P-10,13,16,19-doco[c] + 0.0005 1-acylglycerol-3P-10,13,16-docosa[c] + 0.0005 1-acylglycerol-3P-10-heptade[c] + 0.0005 1-acylglycerol-3P-11,14,17-eico[c] + 0.0005 1-acylglycerol-3P-11,14-eicosa[c] + 0.0005 1-acylglycerol-3P-11-docose[c] + 0.0005 1-acylglycerol-3P-11-eico[c] + 0.0005 1-acylglycerol-3P-12,15,18,21-tetra[c] + 0.0005 1-acylglycerol-3P-13,16,19-doco[c] + 0.0005 1…	0.000144299	0.430399	0.430399
ID_1114	HMR_5130	ATP[c] + tRNA(tyr)[c] + tyrosine[c] => AMP[c] + L-tyrosyl-tRNA(tyr)[c] + PPi[c]	0.000151852	0.429107	0.429107
ID_1115	HMR_5131	ATP[c] + alanine[c] + tRNA(ala)[c] => AMP[c] + L-alanyl-tRNA(ala)[c] + PPi[c]	0.000151852	0.429107	0.429107
ID_1116	HMR_5132	ATP[c] + arginine[c] + tRNA(arg)[c] => AMP[c] + L-arginyl-tRNA(arg)[c] + PPi[c]	0.000151852	0.429107	0.429107
ID_1117	HMR_5133	ATP[c] + asparagine[c] + tRNA(asn)[c] => AMP[c] + L-asparaginyl-tRNA(asn)[c] + PPi[c]	0.000151852	0.429107	0.429107
ID_1118	HMR_5134	ATP[c] + aspartate[c] + tRNA(asp)[c] => AMP[c] + L-aspartyl-tRNA(asp)[c] + PPi[c]	0.000151852	0.429107	0.429107
ID_1119	HMR_5135	ATP[c] + cysteine[c] + tRNA(cys)[c] => AMP[c] + L-cysteinyl-tRNA(cys)[c] + PPi[c]	0.000151852	0.429107	0.429107
ID_1120	HMR_5136	ATP[c] + glutamine[c] + tRNA(gln)[c] => AMP[c] + L-glutaminyl-tRNA(gln)[c] + PPi[c]	0.000151852	0.429107	0.429107
ID_1121	HMR_5137	ATP[c] + glutamate[c] + tRNA(glu)[c] => AMP[c] + L-glutamyl-tRNA(glu)[c] + PPi[c]	0.000151852	0.429107	0.429107
ID_1122	HMR_5138	ATP[c] + glycine[c] + tRNA(gly)[c] => AMP[c] + PPi[c] + glycyl-tRNA(gly)[c]	0.000151852	0.429107	0.429107
ID_1123	HMR_5139	ATP[c] + histidine[c] + tRNA(his)[c] => AMP[c] + L-histidyl-tRNA(his)[c] + PPi[c]	0.000151852	0.429107	0.429107
ID_1124	HMR_5140	ATP[c] + isoleucine[c] + tRNA(ile)[c] => AMP[c] + L-isoleucyl-tRNA(ile)[c] + PPi[c]	0.000151852	0.429107	0.429107
ID_1125	HMR_5141	ATP[c] + leucine[c] + tRNA(leu)[c] => AMP[c] + L-leucyl-tRNA(leu)[c] + PPi[c]	0.000151852	0.429107	0.429107
ID_1126	HMR_5142	ATP[c] + lysine[c] + tRNA(lys)[c] => AMP[c] + L-lysyl-tRNA(lys)[c] + PPi[c]	0.000151852	0.429107	0.429107
ID_1127	HMR_5143	ATP[c] + methionine[c] + tRNA(met)[c] => AMP[c] + L-methionyl-tRNA(met)[c] + PPi[c]	0.000151852	0.429107	0.429107
ID_1129	HMR_5145	ATP[c] + phenylalanine[c] + tRNA(phe)[c] => AMP[c] + L-phenylalanyl-tRNA(phe)[c] + PPi[c]	0.000151852	0.429107	0.429107
ID_1130	HMR_5146	ATP[c] + proline[c] + tRNA(pro)[c] => AMP[c] + L-prolyl-tRNA(pro)[c] + PPi[c]	0.000151852	0.429107	0.429107
ID_1131	HMR_5147	ATP[c] + serine[c] + tRNA(ser)[c] => AMP[c] + L-seryl-tRNA(ser)[c] + PPi[c]	0.000151852	0.429107	0.429107
ID_1132	HMR_5148	ATP[c] + tRNA(thr)[c] + threonine[c] => AMP[c] + L-threonyl-tRNA(thr)[c] + PPi[c]	0.000151852	0.429107	0.429107
ID_1133	HMR_5149	ATP[c] + tRNA(trp)[c] + tryptophan[c] => AMP[c] + L-tryptophanyl-tRNA(trp)[c] + PPi[c]	0.000151852	0.429107	0.429107
ID_1134	HMR_5150	ATP[c] + tRNA(val)[c] + valine[c] => AMP[c] + L-valyl-tRNA(val)[c] + PPi[c]	0.000151852	0.429107	0.429107
ID_1245	HMR_5154	13683 ATP[c] + 18244 H2O[c] + 275 L-alanyl-tRNA(ala)[c] + 150 L-arginyl-tRNA(arg)[c] + 247 L-asparaginyl-tRNA(asn)[c] + 233 L-aspartyl-tRNA(asp)[c] + 25 L-cysteinyl-tRNA(cys)[c] + 230 L-glutaminyl-tRNA(gln)[c] + 298 L-glutamyl-tRNA(glu)[c] + 115 L-histidyl-tRNA(his)[c] + 285 L-isoleucyl-tRNA(ile)[c] + 533 L-leucyl-tRNA(leu)[c] + 357 L-lysyl-tRNA(lys)[c] + 79 L-methionyl-tRNA(met)[c] + 224 L-pheny…	0.000151852	0.429107	0.429107
ID_7869	HMR_9884	apoB100[c] => apoB100[x]	0.000151852	0.429107	0.429107
ID_0503	HMR_3804	AKG[m] + H+[m] + NADPH[m] + NH3[m] <=> H2O[m] + NADP+[m] + glutamate[m]	0.000224367	-0.419043	0.419043
ID_0172	HMR_4282	3-oxopropanoate[m] + CoA[m] + NAD+[m] => CO2[m] + H+[m] + NADH[m] + acetyl-CoA[m]	0.000233817	0.417961	0.417961
ID_0181	HMR_4741	3-hydroxypropionyl-CoA[m] + H2O[m] => CoA[m] + hydracrylate[m]	0.000233817	0.417961	0.417961
ID_0182	HMR_4497	NAD+[m] + hydracrylate[m] => 3-oxopropanoate[m] + H+[m] + NADH[m]	0.000233817	0.417961	0.417961
ID_0782	HMR_3211	propanoyl-CoA[m] + ubiquinone[m] => acrylyl-CoA[m] + ubiquinol[m]	0.000233817	0.417961	0.417961
ID_1037	HMR_4735	H2O[m] + acrylyl-CoA[m] <=> 3-hydroxypropionyl-CoA[m]	0.000233817	0.417961	0.417961
ID_0382	HMR_3967	CDP[c] + GDP[c] <=> CMP[c] + GTP[c]	0.000267359	-0.414419	0.414419
ID_1337	HMR_4141	H+[m] + NADH[m] + OAA[m] <=> NAD+[m] + malate[m]	0.000273952	0.413771	0.413771
ID_6867	HMR_3026	L-carnitine[c] <=> L-carnitine[p]	0.000653635	-0.389742	0.389742
ID_0991	HMR_5391	4-methylthio-2-oxobutanoic acid[c] + glutamate[c] => AKG[c] + methionine[c]	0.000947131	-0.378916	0.378916
ID_6583	HMR_4922	CO2[m] <=> CO2[c]	0.00122476	-0.37119	0.37119
ID_0031	HMR_4099	ATP[m] + CoA[m] + acetate[m] => AMP[m] + PPi[m] + acetyl-CoA[m]	0.00231379	-0.351216	0.351216
ID_0036	HMR_4283	H2O[c] + NADP+[c] + acetaldehyde[c] <=> H+[c] + NADPH[c] + acetate[c]	0.00231379	-0.351216	0.351216
ID_6627	HMR_5292	acetate[c] <=> acetate[m]	0.00231379	-0.351216	0.351216
ID_3498	HMR_0647	ethanolamine[c] => NH3[c] + acetaldehyde[c]	0.00235361	-0.350662	0.350662
ID_6501	HMR_0158	L-carnitine[c] + butyryl-CoA[m] <=> L-carnitine[m] + butyryl-CoA[c]	0.00247521	-0.349022	0.349022
ID_0636	HMR_0457	ATP[c] + glycerate[c] => 3-phospho-D-glycerate[c] + ADP[c]	0.00316884	0.34085	0.34085
ID_0660	HMR_4467	pyruvate[p] + serine[p] => alanine[p] + hydroxypyruvate[p]	0.00316884	0.34085	0.34085
ID_0675	HMR_4791	alanine[p] + glyoxalate[p] => glycine[p] + pyruvate[p]	0.00316884	0.34085	0.34085
ID_1372	HMR_8782	H+[c] + NADH[c] + hydroxypyruvate[c] => NAD+[c] + glycerate[c]	0.00316884	0.34085	0.34085
ID_6848	HMR_4468	serine[c] <=> serine[p]	0.00316884	0.34085	0.34085
ID_6849	HMR_4469	hydroxypyruvate[c] <=> hydroxypyruvate[p]	0.00316884	-0.34085	0.34085
ID_3469	HMR_0599	H2O[c] + phosphatidate-LD-PS pool[c] => 1,2-diacylglycerol-LD-PS pool[c] + Pi[c]	0.00319677	0.340555	0.340555
ID_3477	HMR_0615	1,2-diacylglycerol-LD-PS pool[c] + CDP-ethanolamine[c] => CMP[c] + PE-PS-LD pool[c]	0.00319677	0.340555	0.340555
ID_3478	HMR_0616	CO2[c] + PE-PS-LD pool[c] => PS-LD pool[c]	0.00319677	0.340555	0.340555
ID_3499	HMR_0648	ATP[c] + ethanolamine[c] => ADP[c] + ethanolamine-phosphate[c]	0.00319677	0.340555	0.340555
ID_3501	HMR_0651	CTP[c] + ethanolamine-phosphate[c] => CDP-ethanolamine[c] + PPi[c]	0.00319677	0.340555	0.340555
ID_0560	HMR_4212	ornithine[c] => CO2[c] + putrescine[c]	0.00364191	0.33615	0.33615
ID_0972	HMR_3912	AKG[c] + cysteine[c] <=> glutamate[c] + mercaptopyruvate[c]	0.00375448	0.335113	0.335113
ID_1442	HMR_0377	(4Z,7Z,10Z,13Z,16Z,19Z)-docosahexaenoyl-CoA[c] + AMP[c] + PPi[c] <=> ATP[c] + CoA[c] + DHA[c]	0.00414166	-0.331743	0.331743
ID_0994	HMR_6515	mercaptopyruvate[c] + sulfite[c] => pyruvate[c] + thiosulfate[c]	0.00428291	0.330583	0.330583
ID_6710	HMR_6522	malate[c] + thiosulfate[m] <=> malate[m] + thiosulfate[c]	0.0044065	-0.329596	0.329596
ID_2201	HMR_0159	L-carnitine[c] + butyryl-CoA[c] <=> CoA[c] + O-butanoylcarnitine[c]	0.00479187	-0.326667	0.326667
ID_2258	HMR_0160	L-carnitine[c] + O-butanoylcarnitine[m] <=> L-carnitine[m] + O-butanoylcarnitine[c]	0.00479187	0.326667	0.326667
ID_2259	HMR_0161	CoA[m] + O-butanoylcarnitine[m] <=> L-carnitine[m] + butyryl-CoA[m]	0.00479187	-0.326667	0.326667
ID_2241	HMR_2730	(4Z,7Z,10Z,13Z,16Z,19Z)-docosahexaenoyl-CoA[c] + L-carnitine[c] <=> CoA[c] + docosahexaenoylcarnitine[c]	0.0048219	0.326448	0.326448
ID_2340	HMR_2731	L-carnitine[c] + docosahexaenoylcarnitine[m] <=> L-carnitine[m] + docosahexaenoylcarnitine[c]	0.0048219	-0.326448	0.326448
ID_2341	HMR_2732	(4Z,7Z,10Z,13Z,16Z,19Z)-docosahexaenoyl-CoA[m] + L-carnitine[m] <=> CoA[m] + docosahexaenoylcarnitine[m]	0.0048219	-0.326448	0.326448
ID_2714	HMR_3430	(4Z,7Z,10Z,13Z,16Z,19Z)-docosahexaenoyl-CoA[m] + 10 CoA[m] + 4 FAD[m] + 10 H2O[m] + 10 NAD+[m] => 4 FADH2[m] + 10 H+[m] + 10 NADH[m] + 11 acetyl-CoA[m]	0.0048219	0.326448	0.326448
ID_3415	HMR_0526	(7Z,10Z,13Z,16Z,19Z)-docosapentaenoyl-CoA[c] + sn-glycerol-3-phosphate[c] => 1-acylglycerol-3P-7,10,13,16,19-docosa[c] + CoA[c]	0.00487536	0.326061	0.326061
ID_6621	HMR_5124	glycine[c] <=> glycine[m]	0.0055289	0.321605	0.321605
ID_7193	HMR_7740	PAPS[c] <=> PAPS[g]	0.00658791	-0.315287	0.315287
ID_1438	HMR_0361	(5Z,8Z,11Z,14Z,17Z)-eicosapentaenoyl-CoA[c] + AMP[c] + PPi[c] <=> ATP[c] + CoA[c] + EPA[c]	0.00662512	-0.315081	0.315081
ID_0674	HMR_4789	H2O[p] + O2[p] + glycine[p] => H2O2[p] + NH3[p] + glyoxalate[p]	0.00684402	0.313894	0.313894
ID_6843	HMR_3848	glycine[c] <=> glycine[p]	0.00686428	-0.313786	0.313786
ID_6876	HMR_7707	glyoxalate[c] <=> glyoxalate[p]	0.00686428	0.313786	0.313786
ID_1786	HMR_2383	arachidonyl-CoA[c] + malonyl-CoA[c] => 3-oxo-docosa-7,10,13,16-all-cis-tetraenoyl-CoA[c] + CO2[c] + CoA[c]	0.00719954	-0.312035	0.312035
ID_1787	HMR_2387	3-oxo-docosa-7,10,13,16-all-cis-tetraenoyl-CoA[c] + H+[c] + NADPH[c] => 3(S)-hydroxy-docosa-7,10,13,16-all-cis-tetraenoyl-CoA[c] + NADP+[c]	0.00719954	-0.312035	0.312035
ID_1788	HMR_2389	3(S)-hydroxy-docosa-7,10,13,16-all-cis-tetraenoyl-CoA[c] => (2E,7Z,10Z,13Z,16Z)-docosapentaenoyl-CoA[c] + H2O[c]	0.00719954	-0.312035	0.312035
ID_1789	HMR_2391	(2E,7Z,10Z,13Z,16Z)-docosapentaenoyl-CoA[c] + H+[c] + NADPH[c] => (7Z,10Z,13Z,16Z)-docosatetraenoyl-CoA[c] + NADP+[c]	0.00719954	-0.312035	0.312035
ID_1008	HMR_9869	mercaptopyruvate[m] + sulfite[m] => pyruvate[m] + thiosulfate[m]	0.00773412	-0.309386	0.309386
ID_1336	HMR_4139	H+[c] + NADH[c] + OAA[c] <=> NAD+[c] + malate[c]	0.00882298	0.304453	0.304453
ID_7456	HMR_9072	Pi[x] <=> Pi[s]	0.0101738	0.299025	0.299025
ID_0630	HMR_8606	H2O[c] + O2[c] + putrescine[c] => 4-aminobutanal[c] + H2O2[c] + NH3[c]	0.0102453	0.298756	0.298756
ID_6458	HMR_9638	4-aminobutanal[c] <=> 4-aminobutanal[s]	0.0108096	0.296685	0.296685
ID_0517	HMR_3899	AKG[c] + alanine[c] <=> glutamate[c] + pyruvate[c]	0.0116498	0.29377	0.29377
ID_7009	HMR_5066	threonine[l] => threonine[c]	0.0119793	-0.292677	0.292677
ID_6120	HMR_6529	chloride[s] + 2 formate[c] => chloride[c] + 2 formate[s]	0.0122268	0.291872	0.291872
ID_3427	HMR_0538	(7Z,10Z,13Z,16Z)-docosatetraenoyl-CoA[c] + sn-glycerol-3-phosphate[c] => 1-acylglycerol-3P-7,10,13,16-docosa[c] + CoA[c]	0.0129358	0.289644	0.289644
ID_1790	HMR_2393	(7Z,10Z,13Z,16Z)-docosatetraenoyl-CoA[c] + H+[c] + NADPH[c] + O2[c] => (4Z,7Z,10Z,13Z,16Z)-docosapentaenoyl-CoA[c] + 2 H2O[c] + NADP+[c]	0.0130133	-0.289407	0.289407
ID_2250	HMR_2762	(4Z,7Z,10Z,13Z,16Z)-docosapentaenoyl-CoA[c] + L-carnitine[c] <=> (4Z,7Z,10Z,13Z,16Z)-docosapentaenoylcarnitine[c] + CoA[c]	0.0136	-0.28765	0.28765
ID_2358	HMR_2764	(4Z,7Z,10Z,13Z,16Z)-docosapentaenoylcarnitine[c] + L-carnitine[m] <=> (4Z,7Z,10Z,13Z,16Z)-docosapentaenoylcarnitine[m] + L-carnitine[c]	0.0136	-0.28765	0.28765
ID_2359	HMR_2766	(4Z,7Z,10Z,13Z,16Z)-docosapentaenoyl-CoA[m] + L-carnitine[m] <=> (4Z,7Z,10Z,13Z,16Z)-docosapentaenoylcarnitine[m] + CoA[m]	0.0136	0.28765	0.28765
ID_2705	HMR_3422	(4Z,7Z,10Z,13Z,16Z)-docosapentaenoyl-CoA[m] + 10 CoA[m] + 5 FAD[m] + 10 H2O[m] + 10 NAD+[m] => 5 FADH2[m] + 10 H+[m] + 10 NADH[m] + 11 acetyl-CoA[m]	0.0136	-0.28765	0.28765
ID_4300	HMR_4270	H2O[c] + NADP+[c] => NAD+[c] + Pi[c]	0.0142958	-0.28565	0.28565
ID_3388	HMR_0499	sn-glycerol-3-phosphate[c] + stearoyl-CoA[c] => 1-acylglycerol-3P-stea[c] + CoA[c]	0.0150761	0.283504	0.283504
ID_3678	HMR_1981	H+[c] + NADPH[c] + O2[c] + progesterone[c] => 17alpha-hydroxyprogesterone[c] + H2O[c] + NADP+[c]	0.0151509	0.283303	0.283303
ID_6649	HMR_6301	H+[c] + lysine[m] + ornithine[c] => H+[m] + lysine[c] + ornithine[m]	0.0151835	-0.283216	0.283216
ID_0141	HMR_3857	(R)-S-lactoylglutathione[c] + H2O[c] => D-lactate[c] + GSH[c]	0.0152	-0.283172	0.283172
ID_3453	HMR_0482	DHAP[c] + FADH2[c] => FAD[c] + sn-glycerol-3-phosphate[c]	0.0152	0.283172	0.283172
ID_5129	HMR_4911	3 Na+[s] + 2 Pi[s] => 3 Na+[c] + 2 Pi[c]	0.0152	0.283172	0.283172
ID_5143	HMR_4949	urea[c] <=> urea[s]	0.0152	0.283172	0.283172
ID_5237	HMR_5322	Na+[s] + proline[s] => Na+[c] + proline[c]	0.0152	0.283172	0.283172
ID_5238	HMR_5324	Na+[s] + methionine[s] => Na+[c] + methionine[c]	0.0152	0.283172	0.283172
ID_5260	HMR_5446	ATP[c] + H2O[c] + urate[c] => ADP[c] + Pi[c] + urate[s]	0.0152	-0.283172	0.283172
ID_5847	HMR_6041	(R)-3-hydroxybutanoate[c] + formate[s] <=> (R)-3-hydroxybutanoate[s] + formate[c]	0.0152	0.283172	0.283172
ID_6098	HMR_6373	H+[s] + proline[s] => H+[c] + proline[c]	0.0152	-0.283172	0.283172
ID_6586	HMR_4940	GSH[c] + Pi[m] <=> GSH[m] + Pi[c]	0.0152	-0.283172	0.283172
ID_6595	HMR_6298	PEP[c] + cis-aconitate[m] <=> PEP[m] + cis-aconitate[c]	0.0152	0.283172	0.283172
ID_6707	HMR_6513	FADH2[c] + FAD[m] <=> FADH2[m] + FAD[c]	0.0152	-0.283172	0.283172
ID_6864	HMR_5452	Na+[c] + taurine[c] <=> Na+[p] + taurine[p]	0.0152	0.283172	0.283172
ID_6859	HMR_4986	taurine[c] <=> taurine[p]	0.0152	-0.283172	0.283172
ID_6784	HMR_8510	(R)-S-lactoylglutathione[c] <=> (R)-S-lactoylglutathione[m]	0.0152005	0.283171	0.283171
ID_6785	HMR_8513	D-lactate[c] + H+[c] <=> D-lactate[m] + H+[m]	0.015203	-0.283164	0.283164
ID_3418	HMR_0529	(4Z,7Z,10Z,13Z,16Z,19Z)-docosahexaenoyl-CoA[c] + sn-glycerol-3-phosphate[c] => 1-acylglycerol-3P-4,7,10,13,16,19-doco[c] + CoA[c]	0.0154183	0.282593	0.282593
ID_0502	HMR_3802	H2O[m] + NAD+[m] + glutamate[m] <=> AKG[m] + H+[m] + NADH[m] + NH3[m]	0.015553	0.282239	0.282239
ID_6674	HMR_6330	AKG[c] + Pi[m] <=> AKG[m] + Pi[c]	0.0157917	-0.281619	0.281619
ID_6546	HMR_3949	OAA[c] + malate[m] <=> OAA[m] + malate[c]	0.0160634	-0.280922	0.280922
ID_6911	HMR_4893	H2O[c] <=> H2O[n]	0.0162558	0.280435	0.280435
ID_2511	HMR_0605	1,2-diacylglycerol-LD-TAG pool[c] + acyl-CoA-LD-TG3 pool[c] => CoA[c] + TAG-LD pool[c]	0.0163038	0.280314	0.280314
ID_4913	HMR_0547	0.0001 (10Z)-heptadecenoyl-CoA[c] + 0.0001 (11Z)-docosenoyl-CoA[c] + 0.0001 (11Z)-eicosenoyl-CoA[c] + 0.0001 (11Z,14Z)-eicosadienoyl-CoA[c] + 0.0001 (11Z,14Z,17Z)-eicosatrienoyl-CoA[c] + 0.0001 (13Z)-docosenoyl-CoA[c] + 0.0001 (13Z)-eicosenoyl-CoA[c] + 0.0001 (13Z)-octadecenoyl-CoA[c] + 0.0001 (13Z,16Z)-docosadienoyl-CoA[c] + 0.0001 (15Z)-tetracosenoyl-CoA[c] + 0.0011 (4Z,7Z,10Z,13Z,16Z)-docosape…	0.0163038	0.280314	0.280314
ID_3434	HMR_0588	1-acylglycerol-3P-LD-TG1 pool[c] + acyl-CoA-LD-TG2 pool[c] => CoA[c] + phosphatidate-LD-TAG pool[c]	0.0166987	0.279333	0.279333
ID_3435	HMR_0596	H2O[c] + phosphatidate-LD-TAG pool[c] => 1,2-diacylglycerol-LD-TAG pool[c] + Pi[c]	0.0166987	0.279333	0.279333
ID_4912	HMR_0546	0.0001 (10Z)-heptadecenoyl-CoA[c] + 0.0001 (11Z)-docosenoyl-CoA[c] + 0.0001 (11Z)-eicosenoyl-CoA[c] + 0.0001 (11Z,14Z)-eicosadienoyl-CoA[c] + 0.0001 (11Z,14Z,17Z)-eicosatrienoyl-CoA[c] + 0.0001 (13Z)-docosenoyl-CoA[c] + 0.0001 (13Z)-eicosenoyl-CoA[c] + 0.0001 (13Z)-octadecenoyl-CoA[c] + 0.0001 (13Z,16Z)-docosadienoyl-CoA[c] + 0.0001 (15Z)-tetracosenoyl-CoA[c] + 0.0016 (4Z,7Z,10Z,13Z,16Z)-docosape…	0.0166987	0.279333	0.279333
ID_4920	HMR_0555	0.0001 1-acylglycerol-3P-10,13,16,19-doco[c] + 0.0001 1-acylglycerol-3P-10,13,16-docosa[c] + 0.0001 1-acylglycerol-3P-10-heptade[c] + 0.0001 1-acylglycerol-3P-11,14,17-eico[c] + 0.0001 1-acylglycerol-3P-11,14-eicosa[c] + 0.0001 1-acylglycerol-3P-11-docose[c] + 0.0001 1-acylglycerol-3P-11-eico[c] + 0.0001 1-acylglycerol-3P-12,15,18,21-tetra[c] + 0.0001 1-acylglycerol-3P-13,16,19-doco[c] + 0.0001 1…	0.0166987	0.279333	0.279333
ID_5808	HMR_6002	acetoacetate[c] + formate[s] <=> acetoacetate[s] + formate[c]	0.0170007	0.278595	0.278595
ID_5811	HMR_6005	acetoacetate[c] + retinoate[s] <=> acetoacetate[s] + retinoate[c]	0.0170007	-0.278595	0.278595
ID_0673	HMR_4788	alanine[m] + glyoxalate[m] => glycine[m] + pyruvate[m]	0.0185918	-0.274885	0.274885
ID_6615	HMR_5113	alanine[c] => alanine[m]	0.0185918	-0.274885	0.274885
ID_4677	HMR_4064	H2O[c] + pyridoxal-phosphate[c] => Pi[c] + pyridoxal[c]	0.0191172	-0.27372	0.27372
ID_4905	HMR_7794	H2O[n] + PPi[n] => 2 Pi[n]	0.0191309	-0.273689	0.273689
ID_7387	HMR_8859	UMP[c] <=> UMP[r]	0.0195656	-0.272746	0.272746
ID_6878	HMR_7775	NADH[c] => NADH[p]	0.0224785	-0.266852	0.266852
ID_5246	HMR_5429	ATP[c] + H2O[c] + 2 K+[s] + 3 Na+[c] => ADP[c] + 2 K+[c] + 3 Na+[s] + Pi[c]	0.0235591	0.26483	0.26483
ID_5798	HMR_5990	K+[c] + chloride[c] => K+[s] + chloride[s]	0.0235591	0.26483	0.26483
ID_6934	HMR_7857	dTTP[c] <=> dTTP[n]	0.02481	-0.262585	0.262585
ID_0384	HMR_3999	ADP[s] + H2O[s] => AMP[s] + Pi[s]	0.0249475	0.262344	0.262344
ID_0487	HMR_8474	ATP[s] + 2 H2O[s] => AMP[s] + 2 Pi[s]	0.0249475	-0.262344	0.262344
ID_6198	HMR_7781	ADP[c] => ADP[s]	0.0249475	0.262344	0.262344
ID_5223	HMR_5303	ATP[c] <=> ATP[s]	0.0249475	-0.262344	0.262344
ID_6914	HMR_5422	PPi[c] <=> PPi[n]	0.0258016	-0.260873	0.260873
ID_6591	HMR_4963	glutamate[m] + proline[c] => glutamate[c] + proline[m]	0.0268115	-0.259186	0.259186
ID_6623	HMR_5126	H+[c] + proline[m] => H+[m] + proline[c]	0.0268115	-0.259186	0.259186
ID_1449	HMR_0405	AMP[c] + PPi[c] + dihomo-gamma-linolenoyl-CoA[c] <=> ATP[c] + CoA[c] + dihomo-gamma-linolenate[c]	0.0284231	-0.256601	0.256601
ID_6719	HMR_7769	SAH[c] + SAM[m] <=> SAH[m] + SAM[c]	0.0299804	-0.254219	0.254219
ID_0893	HMR_6782	4-hydroxyphenylpyruvate[c] + H+[c] + NADH[c] => 4-hydroxyphenyllactate[c] + NAD+[c]	0.0299804	0.254219	0.254219
ID_0894	HMR_6783	4-hydroxyphenyllactate[c] + H2O[c] => 4-coumarate[c] + 4 H+[c]	0.0299804	0.254219	0.254219
ID_0895	HMR_6784	4-coumarate[c] + ATP[c] + CoA[c] => 4-coumaroyl-CoA[c] + AMP[c] + PPi[c]	0.0299804	0.254219	0.254219
ID_0896	HMR_6785	4-coumaroyl-CoA[c] + CoA[c] + H2O[c] + NAD+[c] => 4-hydroxybenzoyl-CoA[c] + H+[c] + NADH[c] + acetyl-CoA[c]	0.0299804	0.254219	0.254219
ID_0897	HMR_6786	4-hydroxybenzoyl-CoA[c] + H2O[c] => 4-hydroxybenzoate[c] + CoA[c]	0.0299804	0.254219	0.254219
ID_2858	HMR_6903	4-hydroxybenzoate[m] + all-trans-decaprenyl-diphosphate[m] => 3-decaprenyl-4-hydroxybenzoate[m] + PPi[m]	0.0299804	0.254219	0.254219
ID_2859	HMR_6904	3-decaprenyl-4-hydroxybenzoate[m] + H+[m] + NADPH[m] + O2[m] => 3,4-dihydroxy-5-all-trans-decaprenylbenzoate[m] + H2O[m] + NADP+[m]	0.0299804	0.254219	0.254219
ID_2860	HMR_6905	3,4-dihydroxy-5-all-trans-decaprenylbenzoate[m] + SAM[m] => 3-methoxy-4-hydroxy-5-all-trans-decaprenylbenzoate[m] + SAH[m]	0.0299804	0.254219	0.254219
ID_2861	HMR_6906	3-methoxy-4-hydroxy-5-all-trans-decaprenylbenzoate[m] => 2-methoxy-6-(all-trans-decaprenyl)phenol[m] + CO2[m]	0.0299804	0.254219	0.254219
ID_2862	HMR_6907	2-methoxy-6-(all-trans-decaprenyl)phenol[m] + 3 H+[m] + NADPH[m] + O2[m] => 2-methoxy-6-all trans-decaprenyl-2-methoxy-1,4-benzoquinol[m] + H2O[m] + NADP+[m]	0.0299804	0.254219	0.254219
ID_2863	HMR_6908	2-methoxy-6-all trans-decaprenyl-2-methoxy-1,4-benzoquinol[m] + SAM[m] => 6-methoxy-3-methyl-2-all-trans-decaprenyl-1,4-benzoquinol[m] + SAH[m]	0.0299804	0.254219	0.254219
ID_2864	HMR_6909	6-methoxy-3-methyl-2-all-trans-decaprenyl-1,4-benzoquinol[m] + H+[m] + NADPH[m] + O2[m] => 3-demethylubiquinol-10[m] + H2O[m] + NADP+[m]	0.0299804	0.254219	0.254219
ID_2865	HMR_6910	3-demethylubiquinol-10[m] + SAM[m] => 2 H+[m] + SAH[m] + ubiquinol[m]	0.0299804	0.254219	0.254219
ID_6714	HMR_6890	4-hydroxybenzoate[c] <=> 4-hydroxybenzoate[m]	0.0299804	0.254219	0.254219
ID_0319	HMR_6614	dADP[c] + dTTP[c] <=> dATP[c] + dTDP[c]	0.0303133	0.253723	0.253723
ID_6496	HMR_8428	creatine[c] => creatine[m]	0.0304716	0.253489	0.253489
ID_0393	HMR_4186	ATP[c] + adenylyl sulfate[c] => ADP[c] + PAPS[c]	0.0304777	-0.25348	0.25348
ID_3426	HMR_0537	arachidonyl-CoA[c] + sn-glycerol-3-phosphate[c] => 1-acylglycerol-3P-arach[c] + CoA[c]	0.0325152	0.250554	0.250554
ID_2528	HMR_3055	(9Z,12Z,15Z,18Z)-tetracosatetraenoyl-CoA[p] + 11 CoA[p] + 11 H2O[p] + 11 NAD+[p] + 11 O2[p] => 3 H+[p] + 11 H2O2[p] + 11 NADH[p] + 12 acetyl-CoA[p]	0.0325798	0.250464	0.250464
ID_3297	HMR_0766	H2O[s] + LacCer pool[s] => galactose[s] + glucosylceramide pool[s]	0.0325798	-0.250464	0.250464
ID_3527	HMR_0815	LacCer pool[c] + UDP-N-acetyl-D-galactosamine[c] => GA2[c] + UDP[c]	0.0325798	0.250464	0.250464
ID_3531	HMR_0820	CMP-N-acetylneuraminate[c] + GA1[c] => CMP[c] + GM1[c]	0.0325798	0.250464	0.250464
ID_3535	HMR_0824	CMP-N-acetylneuraminate[c] + LacCer pool[c] => CMP[c] + GM3[c]	0.0325798	-0.250464	0.250464
ID_3538	HMR_0828	GM2[c] + H2O[c] => GM3[c] + N-acetylgalactosamine[c]	0.0325798	0.250464	0.250464
ID_3539	HMR_0829	GM2[c] + UDP-galactose[c] => GM1[c] + UDP[c]	0.0325798	-0.250464	0.250464
ID_4364	HMR_6566	1D-myo-inositol-1,3,4-trisphosphate[c] + ATP[c] => 1D-myo-inositol-1,3,4,5-tetrakisphosphate[c] + ADP[c]	0.0325798	0.250464	0.250464
ID_5121	HMR_4858	galactose[c] <=> galactose[s]	0.0325798	0.250464	0.250464
ID_6460	HMR_9640	LacCer pool[c] <=> LacCer pool[s]	0.0325798	-0.250464	0.250464
ID_6841	HMR_3025	(9Z,12Z,15Z,18Z)-tetracosatetraenoyl-CoA[c] <=> (9Z,12Z,15Z,18Z)-tetracosatetraenoyl-CoA[p]	0.0325798	0.250464	0.250464
ID_0445	HMR_7887	ADP[n] + dTTP[n] <=> ATP[n] + dTDP[n]	0.0325915	-0.250448	0.250448
ID_1999	HMR_1134	20-oxo-LTB4[r] + H2O[r] + NAD+[r] => 20-COOH-LTB4[r] + H+[r] + NADH[r]	0.0336715	-0.248962	0.248962
ID_2004	HMR_1140	20-dihydroxy-LTB4[r] + H+[r] + NADPH[r] + O2[r] => 20-trihydroxy-LTB4[r] + H2O[r] + NADP+[r]	0.0336715	0.248962	0.248962
ID_2005	HMR_1142	20-COOH-LTB4[r] + H2O[r] <=> 20-trihydroxy-LTB4[r]	0.0336715	-0.248962	0.248962
ID_5989	HMR_6188	HCO3-[c] + S-glutathionyl-2-4-dinitrobenzene[c] + prostaglandin D3[s] <=> HCO3-[s] + S-glutathionyl-2-4-dinitrobenzene[s] + prostaglandin D3[c]	0.0336715	0.248962	0.248962
ID_7042	HMR_7711	AMP[c] <=> AMP[l]	0.0336715	0.248962	0.248962
ID_4508	HMR_4543	4alpha-hydroxytetrahydrobiopterin[c] <=> H2O[c] + quinonoid dihydrobiopterin[c]	0.0337476	-0.248859	0.248859
ID_4386	HMR_7654	5-pp-inspP5[n] + H2O[n] => Pi[n] + myo-inositol-hexakisphosphate[n]	0.0338742	0.248687	0.248687
ID_0666	HMR_4582	arginine[c] + glycine[c] <=> guanidinoacetate[c] + ornithine[c]	0.0362489	-0.245571	0.245571
ID_0667	HMR_4584	ATP[c] + creatine[c] <=> ADP[c] + 2 H+[c] + creatine-phosphate[c]	0.0381919	-0.243145	0.243145
ID_5081	HMR_1086	leukotriene E4[c] <=> leukotriene E4[s]	0.0387383	0.242481	0.242481
ID_5966	HMR_6165	HCO3-[c] + S-glutathionyl-ethacrynic acid[c] + prostaglandin A1[s] <=> HCO3-[s] + S-glutathionyl-ethacrynic acid[s] + prostaglandin A1[c]	0.0387588	-0.242456	0.242456
ID_6059	HMR_6259	prostaglandin A1[c] <=> prostaglandin A1[s]	0.0387588	-0.242456	0.242456
ID_0670	HMR_4699	betaine[c] + homocysteine[c] => dimethylglycine[c] + methionine[c]	0.0397149	-0.241314	0.241314
ID_6800	HMR_8890	betaine[c] <=> betaine[m]	0.0397149	0.241314	0.241314
ID_3414	HMR_0525	(5Z,8Z,11Z,14Z,17Z)-eicosapentaenoyl-CoA[c] + sn-glycerol-3-phosphate[c] => 1-acylglycerol-3P-5,8,11,14,17-eico[c] + CoA[c]	0.0398736	0.241126	0.241126
ID_3524	HMR_8522	1-radyl-2-acyl-sn-glycero-3-phosphocholine[c] + H2O[c] => 1-alkyl-2-lysoglycerol-3-phosphocholine[c] + fatty acid-LD-TG2 pool[c]	0.0406748	-0.24019	0.24019
ID_3679	HMR_1985	17alpha-hydroxyprogesterone[c] + H+[c] + NADPH[c] + O2[c] => 4-androstene-3,17-dione[c] + H2O[c] + NADP+[c] + acetate[c]	0.0409643	0.239855	0.239855
ID_4366	HMR_6568	1D-myo-inositol-1,3,4,6-tetrakisphosphate[c] + ATP[c] => 1D-myo-inositol-1,3,4,5,6-pentakisphosphate[c] + ADP[c]	0.0432197	-0.237312	0.237312
ID_7000	HMR_5057	methionine[l] => methionine[c]	0.047651	0.232621	0.232621
ID_7005	HMR_5062	tyrosine[l] => tyrosine[c]	0.0508303	0.229471	0.229471
ID_1646	HMR_2293	H+[c] + NADPH[c] + O2[c] + stearoyl-CoA[c] => 2 H2O[c] + NADP+[c] + cis-vaccenoyl-CoA[c]	0.0519458	0.228405	0.228405
ID_0014	HMR_4365	3-phospho-D-glycerate[c] <=> 2-phospho-D-glycerate[c]	0.0532338	0.227196	0.227196
ID_0015	HMR_4363	2-phospho-D-glycerate[c] <=> H2O[c] + PEP[c]	0.0532338	0.227196	0.227196
ID_0564	HMR_4583	SAH[c] + creatine[c] <=> SAM[c] + guanidinoacetate[c]	0.0560478	0.224636	0.224636
ID_0321	HMR_6616	dADP[n] + dTTP[n] <=> dATP[n] + dTDP[n]	0.0561724	-0.224525	0.224525
ID_4515	HMR_4835	2,5-diamino-6-(5-triphosphoryl-3,4-trihydroxy-2-oxopentyl)-amino-4-oxopyrimidine[c] <=> 2,5-diaminopyrimidine nucleoside triphosphate[c]	0.0583462	0.222622	0.222622
ID_4511	HMR_4817	2,5-diamino-6-(5-triphosphoryl-3,4-trihydroxy-2-oxopentyl)-amino-4-oxopyrimidine[c] <=> 6-[(1S,2R)-1,2-dihydroxy-3-triphosphooxypropyl]-7,8-dihydropterin[c] + H2O[c]	0.0583541	-0.222615	0.222615
ID_1318	HMR_4701	SAH[c] + dimethylglycine[c] => SAM[c] + sarcosine[c]	0.0584799	-0.222507	0.222507
ID_6589	HMR_4953	beta-alanine[c] <=> beta-alanine[m]	0.0591137	-0.221964	0.221964
ID_1031	HMR_4330	3-oxopropanoate[m] + glutamate[m] <=> AKG[m] + beta-alanine[m]	0.059747	0.221426	0.221426
ID_1644	HMR_2287	H+[c] + NADPH[c] + O2[c] + palmitoyl-CoA[c] => 7-hexadecenoyl-CoA[c] + 2 H2O[c] + NADP+[c]	0.0605306	0.220767	0.220767
ID_6938	HMR_7861	dATP[c] <=> dATP[n]	0.0607359	-0.220596	0.220596
ID_3384	HMR_0495	7-hexadecenoyl-CoA[c] + sn-glycerol-3-phosphate[c] => 1-acylglycerol-3P-7-hexade[c] + CoA[c]	0.0618917	0.219638	0.219638
ID_6599	HMR_4998	dGMP[m] => dGMP[c]	0.06212	-0.219451	0.219451
ID_3377	HMR_0488	myristoyl-CoA[c] + sn-glycerol-3-phosphate[c] => 1-acylglycerol-3P-myrist[c] + CoA[c]	0.0676339	0.215087	0.215087
ID_0964	HMR_8539	O2[c] + phenylalanine[c] + tetrahydrobiopterin[c] => 4alpha-hydroxytetrahydrobiopterin[c] + tyrosine[c]	0.0690833	-0.213988	0.213988
ID_0023	HMR_4362	ATP[c] + H2O[c] + pyruvate[c] => AMP[c] + PEP[c] + Pi[c]	0.0714378	-0.212241	0.212241
ID_0429	HMR_7870	UDP[n] + dADP[n] <=> UMP[n] + dATP[n]	0.0722626	0.21164	0.21164
ID_7106	HMR_7284	[protein]-L-asparagine[l] <=> [protein]-L-asparagine[r]	0.0723965	-0.211543	0.211543
ID_3517	HMR_8362	acetyl-CoA[n] + choline[n] => CoA[n] + acetylcholine[n]	0.073108	0.211029	0.211029
ID_6913	HMR_4916	CoA[c] <=> CoA[n]	0.073108	-0.211029	0.211029
ID_4934	HMR_0692	fatty acid-LD-SM pool[c] <=> 0.002 (10Z)-heptadecenoic acid[c] + 0.002 (11Z,14Z)-eicosadienoic acid[c] + 0.002 (11Z,14Z,17Z)-eicosatrienoic acid[c] + 0.002 (13Z)-eicosenoic acid[c] + 0.002 (13Z)-octadecenoic acid[c] + 0.002 (13Z,16Z)-docosadienoic acid[c] + 0.002 (4Z,7Z,10Z,13Z,16Z)-DPA[c] + 0.002 (6Z,9Z)-octadecadienoic acid[c] + 0.002 (6Z,9Z,12Z,15Z,18Z)-TPA[c] + 0.002 (6Z,9Z,12Z,15Z,18Z,21Z)-T…	0.074265	-0.210203	0.210203
ID_3287	HMR_0753	H2O[c] + dihydroceramide pool[c] <=> fatty acid-LD-SM pool[c] + sphinganine[c]	0.074265	-0.210203	0.210203
ID_0663	HMR_4284	threonine[c] => acetaldehyde[c] + glycine[c]	0.0766836	-0.208508	0.208508
ID_7197	HMR_8086	cAMP[c] <=> cAMP[g]	0.0772825	0.208095	0.208095
ID_1436	HMR_0353	(6Z,9Z,12Z,15Z)-octadecatetraenoyl-CoA[c] + AMP[c] + PPi[c] <=> ATP[c] + CoA[c] + stearidonic acid[c]	0.0780311	-0.207583	0.207583
ID_1022	HMR_4708	gamma-glutamyl-cysteine[c] => 5-oxoproline[c] + cysteine[c]	0.0782116	0.20746	0.20746
ID_3690	HMR_1312	prostaglandin H2[c] => prostaglandin E2[c]	0.0816214	-0.205177	0.205177
ID_1715	HMR_2495	(7Z,10Z,13Z,16Z,19Z)-docosapentaenoyl-CoA[c] + H+[c] + NADPH[c] + O2[c] => (4Z,7Z,10Z,13Z,16Z,19Z)-docosahexaenoyl-CoA[c] + 2 H2O[c] + NADP+[c]	0.0817487	0.205093	0.205093
ID_0473	HMR_8460	CDP[n] + dCDP[n] <=> CTP[n] + dCMP[n]	0.0822614	0.204757	0.204757
ID_1264	HMR_5173	1404 ATP[c] + 1872 H2O[c] + 31 L-alanyl-tRNA(ala)[c] + 19 L-arginyl-tRNA(arg)[c] + 19 L-asparaginyl-tRNA(asn)[c] + 27 L-aspartyl-tRNA(asp)[c] + 19 L-cysteinyl-tRNA(cys)[c] + 16 L-glutaminyl-tRNA(gln)[c] + 34 L-glutamyl-tRNA(glu)[c] + 13 L-histidyl-tRNA(his)[c] + 29 L-isoleucyl-tRNA(ile)[c] + 47 L-leucyl-tRNA(leu)[c] + 33 L-lysyl-tRNA(lys)[c] + 15 L-methionyl-tRNA(met)[c] + 22 L-phenylalanyl-tRNA(…	0.0833191	0.204069	0.204069
ID_1306	HMR_5289	234 ATP[l] + 234 H2O[l] + PPARA[l] => 234 ADP[l] + 234 Pi[l] + 31 alanine[l] + 19 arginine[l] + 19 asparagine[l] + 27 aspartate[l] + 19 cysteine[l] + 34 glutamate[l] + 16 glutamine[l] + 28 glycine[l] + 13 histidine[l] + 29 isoleucine[l] + 47 leucine[l] + 33 lysine[l] + 15 methionine[l] + 22 phenylalanine[l] + 20 proline[l] + 37 serine[l] + 18 threonine[l] + 14 tyrosine[l] + 27 valine[l]	0.0833191	0.204069	0.204069
ID_7023	HMR_9864	PPARA[c] => PPARA[l]	0.0833191	0.204069	0.204069
ID_1020	HMR_4326	ATP[c] + gamma-glutamyl-cysteine[c] + glycine[c] => ADP[c] + GSH[c] + Pi[c]	0.0867761	-0.201866	0.201866
ID_0656	HMR_3901	SAM[c] + glycine[c] => SAH[c] + sarcosine[c]	0.0874784	0.201427	0.201427
ID_0479	HMR_8466	2 CDP[n] <=> CMP[n] + CTP[n]	0.0874784	-0.201427	0.201427
ID_4687	HMR_8725	H2O[c] + pyridoxine-phosphate[c] => Pi[c] + pyridoxine[c]	0.0874784	0.201427	0.201427
ID_4336	HMR_0663	H2O[c] + PI pool[c] => 1,2-diacylglycerol-LD-PI pool[c] + inositol-1-phosphate[c]	0.0878579	-0.201191	0.201191
ID_6348	HMR_8861	H2O[c] + urea[c] <=> H2O[s] + urea[s]	0.0885826	-0.200742	0.200742
ID_2911	HMR_6796	3,5-diiodo-L-tyrosine[c] + 3-iodo-L-tyrosine[c] + H2O2[c] => 2 H2O[c] + dehydroalanine[c] + triiodothyronine[c]	0.0921025	-0.198604	0.198604
ID_0775	HMR_8544	iodine[c] + tyrosine[c] => 3-iodo-L-tyrosine[c] + H+[c] + iodide[c]	0.0921072	-0.198601	0.198601
ID_0763	HMR_6988	2 H+[c] + H2O2[c] + 2 iodide[c] => 2 H2O[c] + iodine[c]	0.0922169	-0.198536	0.198536
ID_0774	HMR_8543	3-iodo-L-tyrosine[c] + iodine[c] => 3,5-diiodo-L-tyrosine[c] + H+[c] + iodide[c]	0.0926152	-0.198298	0.198298
ID_3382	HMR_0493	palmitoyl-CoA[c] + sn-glycerol-3-phosphate[c] => 1-acylglycerol-3P-palm[c] + CoA[c]	0.095405	0.196655	0.196655
ID_6582	HMR_4888	H2O[m] <=> H2O[c]	0.0991382	-0.194515	0.194515
ID_0688	HMR_8440	H2O[m] + NAD+[m] + betaine_aldehyde[m] => 2 H+[m] + NADH[m] + betaine[m]	0.0992884	-0.19443	0.19443
ID_0689	HMR_8441	FAD[m] + choline[m] => FADH2[m] + betaine_aldehyde[m]	0.0992884	-0.19443	0.19443
ID_6791	HMR_8657	choline[c] <=> choline[m]	0.0992884	-0.19443	0.19443
ID_6611	HMR_5118	H+[c] + valine[c] => H+[m] + valine[m]	0.101051	0.193443	0.193443
ID_3464	HMR_0592	1-acylglycerol-3P-LD-PI pool[c] + acyl-CoA-LD-PI pool[c] => CoA[c] + phosphatidate-LD-PI pool[c]	0.101603	0.193136	0.193136
ID_3473	HMR_0607	CDP-diacylglycerol-LD-PI pool[c] + PPi[c] <=> CTP[c] + phosphatidate-LD-PI pool[c]	0.101603	-0.193136	0.193136
ID_3474	HMR_0610	CDP-diacylglycerol-LD-PI pool[c] + inositol[c] => CMP[c] + PI pool[c]	0.101603	0.193136	0.193136
ID_4423	HMR_8832	H2O[c] + PI pool[c] => 1,2-diacylglycerol-LD-TAG pool[c] + inositol-1-phosphate[c]	0.101603	0.193136	0.193136
ID_4917	HMR_0551	0.0005 (10Z)-heptadecenoyl-CoA[c] + 0.0005 (11Z)-docosenoyl-CoA[c] + 0.0005 (11Z)-eicosenoyl-CoA[c] + 0.0005 (11Z,14Z)-eicosadienoyl-CoA[c] + 0.0005 (11Z,14Z,17Z)-eicosatrienoyl-CoA[c] + 0.0005 (13Z)-docosenoyl-CoA[c] + 0.0005 (13Z)-eicosenoyl-CoA[c] + 0.0005 (13Z)-octadecenoyl-CoA[c] + 0.0005 (13Z,16Z)-docosadienoyl-CoA[c] + 0.0005 (15Z)-tetracosenoyl-CoA[c] + 0.0124 (4Z,7Z,10Z,13Z,16Z)-docosape…	0.101603	0.193136	0.193136
ID_4924	HMR_0559	0.0005 1-acylglycerol-3P-10,13,16,19-doco[c] + 0.0005 1-acylglycerol-3P-10,13,16-docosa[c] + 0.0005 1-acylglycerol-3P-10-heptade[c] + 0.0005 1-acylglycerol-3P-11,14,17-eico[c] + 0.0005 1-acylglycerol-3P-11,14-eicosa[c] + 0.0005 1-acylglycerol-3P-11-docose[c] + 0.0005 1-acylglycerol-3P-11-eico[c] + 0.0005 1-acylglycerol-3P-12,15,18,21-tetra[c] + 0.0005 1-acylglycerol-3P-13,16,19-doco[c] + 0.0005 1…	0.101603	0.193136	0.193136
ID_4339	HMR_6540	H2O[c] + inositol-1-phosphate[c] => Pi[c] + inositol[c]	0.101603	0.193136	0.193136
ID_2950	HMR_1953	H2O[c] + pregnenolone sulfate[c] => pregnenolone[c] + sulfate[c]	0.106033	0.190723	0.190723
ID_4645	HMR_6510	FAD[c] + H+[c] + NADH[c] => FADH2[c] + NAD+[c]	0.106144	-0.190663	0.190663
ID_7239	HMR_8834	Pi[g] => Pi[c]	0.106236	-0.190614	0.190614
ID_1706	HMR_2475	(6Z,9Z,12Z,15Z)-octadecatetraenoyl-CoA[c] + malonyl-CoA[c] => 3-keto-eicosa-8,11,14,17-all-cis-tetraenoyl-CoA[c] + CO2[c] + CoA[c]	0.107022	-0.190195	0.190195
ID_1707	HMR_2478	3-keto-eicosa-8,11,14,17-all-cis-tetraenoyl-CoA[c] + H+[c] + NADPH[c] => 3(S)-hydroxy-all-cis-8,11,14,17-eicosatetraenoyl-CoA[c] + NADP+[c]	0.107022	-0.190195	0.190195
ID_1708	HMR_2480	3(S)-hydroxy-all-cis-8,11,14,17-eicosatetraenoyl-CoA[c] => H2O[c] + eicosa-(2E,8Z,11Z,14Z,17Z)-pentaenoyl-CoA[c]	0.107022	-0.190195	0.190195
ID_1709	HMR_2482	H+[c] + NADPH[c] + eicosa-(2E,8Z,11Z,14Z,17Z)-pentaenoyl-CoA[c] => (8Z,11Z,14Z,17Z)-eicosatetraenoyl-CoA[c] + NADP+[c]	0.107022	-0.190195	0.190195
ID_4298	HMR_4268	ATP[m] + NAD+[m] => ADP[m] + NADP+[m]	0.107366	-0.190012	0.190012
ID_3412	HMR_0523	(6Z,9Z,12Z,15Z)-octadecatetraenoyl-CoA[c] + sn-glycerol-3-phosphate[c] => 1-acylglycerol-3P-6,9,12,15-octa[c] + CoA[c]	0.107904	0.189726	0.189726
ID_6612	HMR_5109	H+[c] + leucine[c] => H+[m] + leucine[m]	0.108667	0.189324	0.189324
ID_0229	HMR_4048	H2O[c] + cGMP[c] => GMP[c]	0.108718	-0.189297	0.189297
ID_0467	HMR_8454	dADP[c] + dCDP[c] <=> dATP[c] + dCMP[c]	0.110837	0.188192	0.188192
ID_1076	HMR_6416	3-methyl-2-oxobutyrate[m] + lipoamide[m] => CO2[m] + S-(2-methylpropanoyl)-dihydrolipoamide[m]	0.110877	0.188171	0.188171
ID_0794	HMR_6419	2-oxo-3-methylvalerate[m] + lipoamide[m] => CO2[m] + S-(2-methylbutanoyl)-dihydrolipoamide[m]	0.110964	-0.188126	0.188126
ID_0795	HMR_6420	CoA[m] + S-(2-methylbutanoyl)-dihydrolipoamide[m] => 2-methylbutyryl-CoA[m] + dihydrolipoamide[m]	0.110964	-0.188126	0.188126
ID_3278	HMR_0738	palmitoyl-CoA[c] + serine[c] => 3-dehydrosphinganine[c] + CO2[c] + CoA[c]	0.111848	0.18767	0.18767
ID_3279	HMR_0741	3-dehydrosphinganine[c] + H+[c] + NADPH[c] => NADP+[c] + sphinganine[c]	0.111848	0.18767	0.18767
ID_7314	HMR_4941	CMP[c] <=> CMP[r]	0.111848	-0.18767	0.18767
ID_3295	HMR_0763	CDP-choline[r] + H+[r] + ceramide pool[r] <=> CMP[r] + SM pool[r]	0.111848	0.18767	0.18767
ID_7325	HMR_5354	CDP-choline[c] <=> CDP-choline[r]	0.111848	0.18767	0.18767
ID_0318	HMR_4675	ATP[m] + dUDP[m] <=> ADP[m] + dUTP[m]	0.115883	-0.185623	0.185623
ID_6879	HMR_7782	ADP[c] <=> ADP[p]	0.116775	-0.185178	0.185178
ID_6880	HMR_7783	AMP[c] <=> AMP[p]	0.119416	0.183876	0.183876
ID_6869	HMR_6986	isocitrate[c] <=> isocitrate[p]	0.119515	-0.183827	0.183827
ID_2617	HMR_3480	AMP[c] + PPi[c] + phytanoyl-CoA[c] <=> ATP[c] + CoA[c] + phytanic acid[c]	0.122322	-0.182468	0.182468
ID_0009	HMR_4373	GAP[c] + NAD+[c] + Pi[c] <=> 1,3-bisphospho-D-glycerate[c] + H+[c] + NADH[c]	0.122976	0.182154	0.182154
ID_0010	HMR_4368	1,3-bisphospho-D-glycerate[c] + ADP[c] <=> 3-phospho-D-glycerate[c] + ATP[c]	0.122976	0.182154	0.182154
ID_1435	HMR_0349	AMP[c] + PPi[c] + linolenoyl-CoA[c] <=> ATP[c] + CoA[c] + linolenate[c]	0.123927	-0.181701	0.181701
ID_4421	HMR_8830	ATP[n] + PI pool[n] => 1-phosphatidyl-1D-myo-inositol-4-phosphate[n] + ADP[n]	0.124166	0.181588	0.181588
ID_1021	HMR_4324	ATP[c] + cysteine[c] + glutamate[c] => ADP[c] + Pi[c] + gamma-glutamyl-cysteine[c]	0.127493	-0.180025	0.180025
ID_6991	HMR_5048	arginine[l] => arginine[c]	0.12766	0.179947	0.179947
ID_2354	HMR_2757	L-carnitine[c] + arachidonyl-carnitine[m] <=> L-carnitine[m] + arachidonyl-carnitine[c]	0.12879	0.179423	0.179423
ID_6690	HMR_9015	SAM[c] => SAM[m]	0.129142	-0.179261	0.179261
ID_1813	HMR_3444	FAD[m] + arachidonyl-CoA[m] => 2-trans-cis,cis,cis,cis-4,8,11,14-eicosapentaenoyl-CoA[m] + FADH2[m]	0.129772	-0.178971	0.178971
ID_1815	HMR_3446	2-trans-cis,cis,cis,cis-4,8,11,14-eicosapentaenoyl-CoA[m] + H+[m] + NADPH[m] => NADP+[m] + trans-3-cis-8,11,14-eicosatetraenoyl-CoA[m]	0.129772	-0.178971	0.178971
ID_1816	HMR_3447	trans-3-cis-8,11,14-eicosatetraenoyl-CoA[m] => trans-2-cis,cis,cis-8,11,14-eicosatetraenoyl-CoA[m]	0.129772	-0.178971	0.178971
ID_2355	HMR_2758	CoA[m] + arachidonyl-carnitine[m] <=> L-carnitine[m] + arachidonyl-CoA[m]	0.13204	-0.177938	0.177938
ID_2523	HMR_0683	1-acylglycerol-LD-PI pool[c] + H2O[c] => fatty acid-LD-PI pool[c] + glycerol[c]	0.132308	-0.177816	0.177816
ID_4223	HMR_1886	HCO3-[c] + chenodiol[s] + glutathionyl-leukotriene C4[c] <=> HCO3-[s] + chenodiol[c] + glutathionyl-leukotriene C4[s]	0.132356	-0.177794	0.177794
ID_2132	HMR_8557	H+[c] + NADPH[c] + 2 O2[c] + arachidonate[c] => H2O[c] + NADP+[c] + prostaglandin H2[c]	0.132415	0.177768	0.177768
ID_4175	HMR_1843	PAPS[c] + taurolithocholate[c] => PAP[c] + sulfotaurolithocholate[c]	0.132415	0.177768	0.177768
ID_5876	HMR_6071	HCO3-[c] + glutathionyl-leukotriene C4[c] + taurolithocholate[s] <=> HCO3-[s] + glutathionyl-leukotriene C4[s] + taurolithocholate[c]	0.132415	0.177768	0.177768
ID_4587	HMR_6660	9-cis-retinoate[r] <=> retinoate[r]	0.132415	0.177768	0.177768
ID_5927	HMR_6123	HCO3-[c] + arachidonate[s] + glutathionyl-leukotriene C4[c] <=> HCO3-[s] + arachidonate[c] + glutathionyl-leukotriene C4[s]	0.132415	-0.177768	0.177768
ID_6742	HMR_7835	dTTP[c] + dUDP[m] => dTTP[m] + dUDP[c]	0.132415	-0.177768	0.177768
ID_4509	HMR_4544	4alpha-hydroxytetrahydrobiopterin[n] <=> H2O[n] + quinonoid dihydrobiopterin[n]	0.132459	0.177748	0.177748
ID_4933	HMR_0691	fatty acid-LD-PI pool[c] => 0.0005 (10Z)-heptadecenoic acid[c] + 0.0005 (11Z,14Z)-eicosadienoic acid[c] + 0.0005 (11Z,14Z,17Z)-eicosatrienoic acid[c] + 0.0005 (13Z)-eicosenoic acid[c] + 0.0005 (13Z)-octadecenoic acid[c] + 0.0005 (13Z,16Z)-docosadienoic acid[c] + 0.0124 (4Z,7Z,10Z,13Z,16Z)-DPA[c] + 0.0005 (6Z,9Z)-octadecadienoic acid[c] + 0.0005 (6Z,9Z,12Z,15Z,18Z)-TPA[c] + 0.0005 (6Z,9Z,12Z,15Z,1…	0.132536	-0.177713	0.177713
ID_0460	HMR_8446	H2O[n] + cytidine[n] => NH3[n] + uridine[n]	0.13267	0.177652	0.177652
ID_6948	HMR_8447	cytidine[c] <=> cytidine[n]	0.13267	0.177652	0.177652
ID_6962	HMR_8862	uridine[c] <=> uridine[n]	0.13267	-0.177652	0.177652
ID_0526	HMR_4690	glutamate[c] => 4-aminobutyrate[c] + CO2[c]	0.13267	0.177652	0.177652
ID_0549	HMR_3837	1-pyrroline-5-carboxylate[m] + H+[m] + NADH[m] => NAD+[m] + proline[m]	0.13267	-0.177652	0.177652
ID_0555	HMR_4073	H+[c] + SAM[c] => CO2[c] + S-adenosylmethioninamine[c]	0.13267	0.177652	0.177652
ID_0556	HMR_4075	S-adenosylmethioninamine[c] + putrescine[c] => 5-methylthioadenosine[c] + H+[c] + spermidine[c]	0.13267	0.177652	0.177652
ID_0561	HMR_4422	ornithine[s] => CO2[s] + putrescine[s]	0.13267	-0.177652	0.177652
ID_0562	HMR_4423	H2O[s] + O2[s] + putrescine[s] => 4-aminobutanal[s] + H2O2[s] + NH3[s]	0.13267	-0.177652	0.177652
ID_0578	HMR_5384	5-methylthioadenosine[c] + Pi[c] => adenine[c] + methylthioribose-1p[c]	0.13267	0.177652	0.177652
ID_0985	HMR_5385	methylthioribose-1p[c] => S-methyl-5-thio-D-ribulose-1-phosphate[c]	0.13267	0.177652	0.177652
ID_0986	HMR_5386	S-methyl-5-thio-D-ribulose-1-phosphate[c] => 2,3-diketo-5-methylthiopentyl-1-phosphate[c] + H2O[c]	0.13267	0.177652	0.177652
ID_0987	HMR_5387	2,3-diketo-5-methylthiopentyl-1-phosphate[c] + H2O[c] => 1,2-dihydroxy-5-(methylthio)pent-1-en-3-one[c] + Pi[c]	0.13267	0.177652	0.177652
ID_0989	HMR_5389	1,2-dihydroxy-5-(methylthio)pent-1-en-3-one[c] + O2[c] => 4-methylthio-2-oxobutanoic acid[c] + formate[c]	0.13267	0.177652	0.177652
ID_1038	HMR_7991	H2O[c] + O2[c] + spermidine[c] => 1,3-diaminopropane[c] + 4-aminobutanal[c] + H2O2[c]	0.13267	0.177652	0.177652
ID_5206	HMR_5094	ornithine[s] => ornithine[c]	0.13267	0.177652	0.177652
ID_5874	HMR_6069	HCO3-[c] + S-glutathionyl-2-4-dinitrobenzene[c] + lithocholate[s] <=> HCO3-[s] + S-glutathionyl-2-4-dinitrobenzene[s] + lithocholate[c]	0.13267	-0.177652	0.177652
ID_5959	HMR_6158	HCO3-[c] + S-glutathionyl-2-4-dinitrobenzene[c] + leukotriene F4[s] <=> HCO3-[s] + S-glutathionyl-2-4-dinitrobenzene[s] + leukotriene F4[c]	0.13267	-0.177652	0.177652
ID_2514	HMR_0668	1,2-diacylglycerol-LD-PI pool[c] + H2O[c] => 1-acylglycerol-LD-PI pool[c] + fatty acid-LD-PI pool[c]	0.132838	-0.177577	0.177577
ID_6209	HMR_7951	dehydroepiandrosterone sulfate[c] <=> dehydroepiandrosterone sulfate[r]	0.133263	-0.177386	0.177386
ID_5322	HMR_5513	methionine[c] + phenylalanine[s] <=> methionine[s] + phenylalanine[c]	0.133296	0.177371	0.177371
ID_5345	HMR_5536	phenylalanine[c] + proline[s] <=> phenylalanine[s] + proline[c]	0.133296	-0.177371	0.177371
ID_3505	HMR_0660	H2O[c] + PS-LD pool[c] => phosphatidate-LD-PS pool[c] + serine[c]	0.136818	0.175802	0.175802
ID_4501	HMR_4169	GTP[c] + H2O[c] => formamidopyrimidine nucleoside triphosphate[c]	0.138701	-0.174977	0.174977
ID_4513	HMR_4833	2,5-diaminopyrimidine nucleoside triphosphate[c] + formate[c] <=> H2O[c] + formamidopyrimidine nucleoside triphosphate[c]	0.138701	0.174977	0.174977
ID_1107	HMR_8373	N-acetyl-D-mannosamine[c] + pyruvate[c] <=> N-acetylneuraminate[c]	0.139826	0.174487	0.174487
ID_0298	HMR_6606	ascorbate[c] + urate radical[c] <=> monodehydroascorbate[c] + urate[c]	0.140257	-0.1743	0.1743
ID_4521	HMR_6393	H2O[c] + dehydroascorbic acid[c] <=> hydroxide[c] + monodehydroascorbate[c]	0.140257	0.1743	0.1743
ID_6891	HMR_8926	NH3[c] <=> NH3[p]	0.140436	-0.174223	0.174223
ID_3640	HMR_0920	UDP-galactose[g] + ceramide pool[g] => D-galactosyl-N-acylsphingosine[g] + UDP[g]	0.141066	0.173951	0.173951
ID_6000	HMR_6199	HCO3-[c] + glutathionyl-leukotriene C4[c] + prostaglandin F2alpha[s] <=> HCO3-[s] + glutathionyl-leukotriene C4[s] + prostaglandin F2alpha[c]	0.142922	-0.173155	0.173155
ID_6002	HMR_6201	HCO3-[c] + S-glutathionyl-ethacrynic acid[c] + prostaglandin F2alpha[s] <=> HCO3-[s] + S-glutathionyl-ethacrynic acid[s] + prostaglandin F2alpha[c]	0.142922	0.173155	0.173155
ID_1817	HMR_3448	FAD[m] + dihomo-gamma-linolenoyl-CoA[m] => FADH2[m] + trans-2-cis,cis,cis-8,11,14-eicosatetraenoyl-CoA[m]	0.142941	0.173147	0.173147
ID_2352	HMR_2753	L-carnitine[c] + eicosatrienoylcarnitine[m] <=> L-carnitine[m] + eicosatrienoylcarnitine[c]	0.142941	-0.173147	0.173147
ID_2353	HMR_2754	CoA[m] + eicosatrienoylcarnitine[m] <=> L-carnitine[m] + dihomo-gamma-linolenoyl-CoA[m]	0.142941	0.173147	0.173147
ID_4293	HMR_4262	PPi[c] + nicotinamide D-ribonucleotide[c] <=> PRPP[c] + nicotinamide[c]	0.143554	-0.172886	0.172886
ID_6854	HMR_4908	ADP[c] + ATP[p] <=> ADP[p] + ATP[c]	0.143849	0.172761	0.172761
ID_6584	HMR_4874	NH3[c] <=> NH3[m]	0.144258	-0.172587	0.172587
ID_0263	HMR_4602	H2O[c] + dGMP[c] => Pi[c] + deoxyguanosine[c]	0.145478	0.172072	0.172072
ID_5210	HMR_5202	antitrypsin[c] <=> antitrypsin[s]	0.145981	-0.171861	0.171861
ID_3462	HMR_0590	1-acylglycerol-3P-LD-PE pool[c] + acyl-CoA-LD-PE pool[c] => CoA[c] + phosphatidate-LD-PE pool[c]	0.146668	0.171572	0.171572
ID_3493	HMR_0642	H2O[c] + PE-LD pool[c] => ethanolamine[c] + phosphatidate-LD-PE pool[c]	0.146668	-0.171572	0.171572
ID_1280	HMR_5263	209 ATP[l] + 209 H2O[l] + antitrypsin[l] => 209 ADP[l] + 209 Pi[l] + 26 alanine[l] + 7 arginine[l] + 19 asparagine[l] + 24 aspartate[l] + 3 cysteine[l] + 32 glutamate[l] + 18 glutamine[l] + 24 glycine[l] + 13 histidine[l] + 20 isoleucine[l] + 51 leucine[l] + 34 lysine[l] + 10 methionine[l] + 27 phenylalanine[l] + 19 proline[l] + 25 serine[l] + 30 threonine[l] + 3 tryptophan[l] + 6 tyrosine[l] + 2…	0.147147	-0.171372	0.171372
ID_7013	HMR_5201	antitrypsin[s] => antitrypsin[l]	0.147147	-0.171372	0.171372
ID_4221	HMR_1884	HCO3-[c] + S-glutathionyl-2-4-dinitrobenzene[c] + glycocholate[s] <=> HCO3-[s] + S-glutathionyl-2-4-dinitrobenzene[s] + glycocholate[c]	0.147334	-0.171294	0.171294
ID_3365	HMR_8245	H2O[c] + SM pool[c] => fatty acid-LD-TG1 pool[c] + sphingosylphosphorylcholine[c]	0.147549	-0.171205	0.171205
ID_3366	HMR_8246	H2O[c] + sphingosylphosphorylcholine[c] => phosphocholine[c] + sphingosine[c]	0.147549	-0.171205	0.171205
ID_5214	HMR_5216	plasminogen[c] <=> plasminogen[s]	0.147549	-0.171205	0.171205
ID_0317	HMR_4673	ADP[c] + dUTP[c] <=> ATP[c] + dUDP[c]	0.147549	-0.171205	0.171205
ID_6575	HMR_4868	malate[c] + sulfite[m] <=> malate[m] + sulfite[c]	0.147549	-0.171205	0.171205
ID_6565	HMR_4850	dUMP[m] => dUMP[c]	0.147549	-0.171205	0.171205
ID_0292	HMR_5301	GTP[c] + uridine[c] => GDP[c] + UMP[c]	0.147549	-0.171205	0.171205
ID_0360	HMR_4643	H2O[m] + dUTP[m] => PPi[m] + dUMP[m]	0.147549	-0.171205	0.171205
ID_2284	HMR_2634	L-carnitine[c] + hexadecenoylcarnitine(9)[m] <=> L-carnitine[m] + hexadecenoylcarnitine(9)[c]	0.147549	-0.171205	0.171205
ID_2285	HMR_2635	7-hexadecenoyl-CoA[m] + L-carnitine[m] <=> CoA[m] + hexadecenoylcarnitine(9)[m]	0.147549	-0.171205	0.171205
ID_2941	HMR_7974	5-alpha-dihydrotestosterone[c] + PAPS[c] => 5alpha-dihydrotestosterone-sulfate[c] + PAP[c]	0.147549	-0.171205	0.171205
ID_2977	HMR_2025	5-alpha-dihydrotestosterone[c] + sulfate[c] <=> 5alpha-dihydrotestosterone-sulfate[c] + H2O[c]	0.147549	0.171205	0.171205
ID_2998	HMR_1500	3-keto-4-methylzymosterol[c] + H+[c] + NADPH[c] => 4alpha-methylzymosterol[c] + NADP+[c]	0.147549	0.171205	0.171205
ID_2999	HMR_1502	4alpha-methylzymosterol[c] + H+[c] + NADPH[c] + O2[c] => 4alpha-hydroxymethyl-5alpha-cholesta-8,24-dien-3beta-ol[c] + H2O[c] + NADP+[c]	0.147549	0.171205	0.171205
ID_3000	HMR_1503	4alpha-hydroxymethyl-5alpha-cholesta-8,24-dien-3beta-ol[c] + H+[c] + NADPH[c] + O2[c] => 4alpha-formyl-5alpha-cholesta-8,24-dien-3beta-ol[c] + 2 H2O[c] + NADP+[c]	0.147549	0.171205	0.171205
ID_3001	HMR_1504	4alpha-formyl-5alpha-cholesta-8,24-dien-3beta-ol[c] + H+[c] + NADPH[c] + O2[c] => 4alpha-carboxy-5alpha-cholesta-8,24-dien-3beta-ol[c] + H2O[c] + NADP+[c]	0.147549	0.171205	0.171205
ID_3002	HMR_1505	4alpha-carboxy-5alpha-cholesta-8,24-dien-3beta-ol[c] + NADP+[c] => 5alpha-cholesta-8,24-dien-3-one[c] + CO2[c] + H+[c] + NADPH[c]	0.147549	0.171205	0.171205
ID_3003	HMR_1509	5alpha-cholesta-8,24-dien-3-one[c] + H+[c] + NADPH[c] => NADP+[c] + zymosterol[c]	0.147549	0.171205	0.171205
ID_3004	HMR_1512	zymosterol[c] => 5alpha-cholesta-7,24-dien-3beta-ol[c]	0.147549	0.171205	0.171205
ID_3008	HMR_1533	5alpha-cholesta-7,24-dien-3beta-ol[c] + H+[c] + NADPH[c] => NADP+[c] + lathosterol[c]	0.147549	0.171205	0.171205
ID_4192	HMR_1852	glycocholate[c] + lepidimoide[c] <=> glycocholate[s] + lepidimoide[s]	0.147549	-0.171205	0.171205
ID_4679	HMR_4066	ATP[c] + pyridoxine[c] => ADP[c] + pyridoxine-phosphate[c]	0.147549	0.171205	0.171205
ID_4684	HMR_4071	H2O2[c] + pyridoxal[c] <=> O2[c] + pyridoxine[c]	0.147549	0.171205	0.171205
ID_5388	HMR_5579	lysine[c] + ornithine[s] <=> lysine[s] + ornithine[c]	0.147549	0.171205	0.171205
ID_6015	HMR_6214	GSH[c] + HCO3-[c] + noradrenaline[s] <=> GSH[s] + HCO3-[s] + noradrenaline[c]	0.147549	0.171205	0.171205
ID_6042	HMR_6241	noradrenaline[c] <=> noradrenaline[s]	0.147549	0.171205	0.171205
ID_7180	HMR_7431	[protein]-L-serine[c] <=> [protein]-L-serine[g]	0.147549	0.171205	0.171205
ID_2875	HMR_1924	STAR[c] + cholesterol[c] => cholesterol-STAR[c]	0.147549	0.171205	0.171205
ID_3277	HMR_0736	PC-LD pool[c] + ceramide pool[c] => 1,2-diacylglycerol-LD-TAG pool[c] + SM pool[c]	0.147549	-0.171205	0.171205
ID_1243	HMR_5152	1269 ATP[c] + 1692 H2O[c] + 34 L-alanyl-tRNA(ala)[c] + 16 L-arginyl-tRNA(arg)[c] + 19 L-asparaginyl-tRNA(asn)[c] + 25 L-aspartyl-tRNA(asp)[c] + 3 L-cysteinyl-tRNA(cys)[c] + 17 L-glutaminyl-tRNA(gln)[c] + 29 L-glutamyl-tRNA(glu)[c] + 9 L-histidyl-tRNA(his)[c] + 20 L-isoleucyl-tRNA(ile)[c] + 59 L-leucyl-tRNA(leu)[c] + 26 L-lysyl-tRNA(lys)[c] + 14 L-methionyl-tRNA(met)[c] + 25 L-phenylalanyl-tRNA(ph…	0.147549	0.171205	0.171205
ID_5209	HMR_5200	antichymotrypsin[c] <=> antichymotrypsin[s]	0.147549	0.171205	0.171205
ID_1244	HMR_5153	1254 ATP[c] + 1672 H2O[c] + 26 L-alanyl-tRNA(ala)[c] + 7 L-arginyl-tRNA(arg)[c] + 19 L-asparaginyl-tRNA(asn)[c] + 24 L-aspartyl-tRNA(asp)[c] + 3 L-cysteinyl-tRNA(cys)[c] + 18 L-glutaminyl-tRNA(gln)[c] + 32 L-glutamyl-tRNA(glu)[c] + 13 L-histidyl-tRNA(his)[c] + 20 L-isoleucyl-tRNA(ile)[c] + 51 L-leucyl-tRNA(leu)[c] + 34 L-lysyl-tRNA(lys)[c] + 10 L-methionyl-tRNA(met)[c] + 27 L-phenylalanyl-tRNA(ph…	0.149609	-0.170351	0.170351
ID_4296	HMR_4265	ATP[c] + nicotinamide ribonucleoside[c] => ADP[c] + H+[c] + nicotinamide D-ribonucleotide[c]	0.15071	-0.169898	0.169898
ID_4315	HMR_8791	H+[c] + nicotinamide[c] + ribose-1-phosphate[c] <=> Pi[c] + nicotinamide ribonucleoside[c]	0.15071	-0.169898	0.169898
ID_4647	HMR_4537	O2[c] + tetrahydrobiopterin[c] + tryptophan[c] => 4alpha-hydroxytetrahydrobiopterin[c] + 5-hydroxy-L-tryptophan[c]	0.151498	0.169576	0.169576
ID_4648	HMR_4545	5-hydroxy-L-tryptophan[c] => CO2[c] + serotonin[c]	0.151498	0.169576	0.169576
ID_5957	HMR_6156	HCO3-[c] + S-glutathionyl-ethacrynic acid[c] + leukotriene E4[s] <=> HCO3-[s] + S-glutathionyl-ethacrynic acid[s] + leukotriene E4[c]	0.151945	-0.169393	0.169393
ID_4231	HMR_1894	HCO3-[c] + S-glutathionyl-ethacrynic acid[c] + taurochenodeoxycholate[s] <=> HCO3-[s] + S-glutathionyl-ethacrynic acid[s] + taurochenodeoxycholate[c]	0.151981	0.169379	0.169379
ID_4225	HMR_1888	HCO3-[c] + S-glutathionyl-ethacrynic acid[c] + chenodiol[s] <=> HCO3-[s] + S-glutathionyl-ethacrynic acid[s] + chenodiol[c]	0.152012	0.169366	0.169366
ID_0427	HMR_7868	GDP[n] + UDP[n] <=> GTP[n] + UMP[n]	0.152065	0.169344	0.169344
ID_4177	HMR_1846	PAPS[c] + glycolithocholate[c] => H+[c] + PAP[c] + sulfoglycolithocholate[c]	0.152065	0.169344	0.169344
ID_4401	HMR_8811	1-phosphatidyl-1D-myo-inositol-3,4-bisphosphate[n] + ATP[n] => ADP[n] + phosphatidylinositol-3,4,5-trisphosphate[n]	0.152065	0.169344	0.169344
ID_4402	HMR_8812	1-phosphatidyl-1D-myo-inositol-3-phosphate[n] + H2O[n] => PI pool[n] + Pi[n]	0.152065	-0.169344	0.169344
ID_4404	HMR_8814	1-phosphatidyl-1D-myo-inositol-3-phosphate[n] + ATP[n] => 1-phosphatidyl-1D-myo-inositol-3,4-bisphosphate[n] + ADP[n]	0.152065	0.169344	0.169344
ID_4406	HMR_8816	ATP[n] + phosphatidylinositol-4,5-bisphosphate[n] => ADP[n] + phosphatidylinositol-3,4,5-trisphosphate[n]	0.152065	-0.169344	0.169344
ID_4649	HMR_4546	acetyl-CoA[c] + serotonin[c] => CoA[c] + N-acetyl-serotonin[c]	0.152575	0.169137	0.169137
ID_4650	HMR_4547	N-acetyl-serotonin[c] + SAM[c] => SAH[c] + melatonin[c]	0.152575	0.169137	0.169137
ID_0752	HMR_8566	H+[c] + NADPH[c] + O2[c] + melatonin[c] => 6-hydroxymelatonin[c] + H2O[c] + NADP+[c]	0.152737	0.169071	0.169071
ID_4651	HMR_4548	6-hydroxymelatonin[c] + H+[c] <=> hydroxide[c] + melatonin[c]	0.152737	0.169071	0.169071
ID_1254	HMR_5163	1866 ATP[c] + 2488 H2O[c] + 42 L-alanyl-tRNA(ala)[c] + 44 L-arginyl-tRNA(arg)[c] + 25 L-asparaginyl-tRNA(asn)[c] + 35 L-aspartyl-tRNA(asp)[c] + 26 L-cysteinyl-tRNA(cys)[c] + 26 L-glutaminyl-tRNA(gln)[c] + 51 L-glutamyl-tRNA(glu)[c] + 13 L-histidyl-tRNA(his)[c] + 22 L-isoleucyl-tRNA(ile)[c] + 51 L-leucyl-tRNA(leu)[c] + 29 L-lysyl-tRNA(lys)[c] + 9 L-methionyl-tRNA(met)[c] + 21 L-phenylalanyl-tRNA(p…	0.153025	-0.168955	0.168955
ID_5215	HMR_5219	prothrombin[c] <=> prothrombin[s]	0.153064	-0.168939	0.168939
ID_1295	HMR_5278	311 ATP[l] + 311 H2O[l] + prothrombin[l] => 311 ADP[l] + 311 Pi[l] + 42 alanine[l] + 44 arginine[l] + 25 asparagine[l] + 35 aspartate[l] + 26 cysteine[l] + 51 glutamate[l] + 26 glutamine[l] + 49 glycine[l] + 13 histidine[l] + 22 isoleucine[l] + 51 leucine[l] + 29 lysine[l] + 9 methionine[l] + 21 phenylalanine[l] + 33 proline[l] + 38 serine[l] + 36 threonine[l] + 14 tryptophan[l] + 21 tyrosine[l] …	0.153119	-0.168917	0.168917
ID_7018	HMR_5218	prothrombin[s] => prothrombin[l]	0.153119	-0.168917	0.168917
ID_1969	HMR_1100	NAD+[c] + leukotriene B4[c] => 12-keto-LTB4[c] + H+[c] + NADH[c]	0.155455	0.167975	0.167975
ID_2056	HMR_1228	12-keto-LTB4[c] + H+[c] + NADH[c] => 10,11-dihydro-12-oxo-LTB4[c] + NAD+[c]	0.155455	0.167975	0.167975
ID_0327	HMR_4008	ADP[c] + UDP[c] <=> ATP[c] + UMP[c]	0.156518	0.16755	0.16755
ID_0297	HMR_6605	H2O[c] + urate radical[c] <=> hydroxide[c] + urate[c]	0.158444	0.166786	0.166786
ID_6954	HMR_8838	1-phosphatidyl-1D-myo-inositol-4-phosphate[c] <=> 1-phosphatidyl-1D-myo-inositol-4-phosphate[n]	0.159426	-0.166399	0.166399
ID_3424	HMR_0535	gamma-linolenoyl-CoA[c] + sn-glycerol-3-phosphate[c] => 1-acylglycerol-3P-gamma-lin[c] + CoA[c]	0.160477	0.165987	0.165987
ID_0624	HMR_8427	ADP[m] + 2 H+[m] + creatine-phosphate[m] <=> ATP[m] + creatine[m]	0.161233	0.165691	0.165691
ID_6877	HMR_7771	NAD+[p] => NAD+[c]	0.16241	0.165233	0.165233
ID_1377	HMR_6912	H2O[m] + PPi[m] => 2 Pi[m]	0.163716	0.164728	0.164728
ID_0217	HMR_4004	2 ADP[m] <=> AMP[m] + ATP[m]	0.163716	-0.164728	0.164728
ID_0400	HMR_4640	ATP[m] + dUMP[m] => ADP[m] + dUDP[m]	0.163925	0.164648	0.164648
ID_2718	HMR_3170	FAD[m] + heneicosanoyl-CoA[m] => (2E)-heneicosenoyl-CoA[m] + FADH2[m]	0.166318	-0.163731	0.163731
ID_2719	HMR_3171	(2E)-heneicosenoyl-CoA[m] + H2O[m] => 3-hydroxyheneicosanoyl-CoA[m]	0.166318	-0.163731	0.163731
ID_2720	HMR_3172	3-hydroxyheneicosanoyl-CoA[m] + NAD+[m] => 3-oxoheneicosanoyl-CoA[m] + H+[m] + NADH[m]	0.166318	-0.163731	0.163731
ID_2721	HMR_3173	3-oxoheneicosanoyl-CoA[m] + CoA[m] => acetyl-CoA[m] + nonadecanoyl-CoA[m]	0.166318	-0.163731	0.163731
ID_5093	HMR_1909	HCO3-[c] + S-glutathionyl-ethacrynic acid[c] + dopamine[s] <=> HCO3-[s] + S-glutathionyl-ethacrynic acid[s] + dopamine[c]	0.166923	0.163501	0.163501
ID_1142	HMR_7197	serine[c] => H2O[c] + [protein]-L-serine[c]	0.167563	0.163257	0.163257
ID_0456	HMR_8087	H2O[g] + cAMP[g] => AMP[g]	0.168204	-0.163015	0.163015
ID_7251	HMR_9665	AMP[g] <=> AMP[c]	0.168204	-0.163015	0.163015
ID_7279	HMR_1252	20-CoA-20-oxo-LTB4[c] <=> 20-CoA-20-oxo-LTB4[r]	0.168946	0.162735	0.162735
ID_2059	HMR_1231	10,11-dihydro-12-oxo-LTB4[c] + H+[c] + NADPH[c] => 10,11-dihydro-LTB4[c] + NADP+[c]	0.168946	0.162735	0.162735
ID_2068	HMR_1241	10,11-dihydro-20-trihydroxy-LTB4[c] <=> 20-COOH-10,11-dihydro-LTB4[c] + H2O[c]	0.168946	0.162735	0.162735
ID_2069	HMR_1244	20-COOH-10,11-dihydro-LTB4[c] + NAD+[c] => 20-COOH-LTB4[c] + H+[c] + NADH[c]	0.168946	0.162735	0.162735
ID_2073	HMR_1248	20-COOH-LTB4[c] + ATP[c] + CoA[c] <=> 20-CoA-20-oxo-LTB4[c] + AMP[c] + PPi[c]	0.168946	0.162735	0.162735
ID_2136	HMR_8561	20-OH-LTB4[r] + O2[r] => 20-COOH-LTB4[r] + H2O[r]	0.168946	-0.162735	0.162735
ID_2075	HMR_1250	20-COOH-LTB4[r] + ATP[r] + CoA[r] <=> 20-CoA-20-oxo-LTB4[r] + AMP[r] + PPi[r]	0.168946	-0.162735	0.162735
ID_2062	HMR_1234	10,11-dihydro-LTB4[c] + H+[c] + NADPH[c] + O2[c] => 20-OH-10,11-dihydro-LTB4[c] + H2O[c] + NADP+[c]	0.168946	0.162735	0.162735
ID_2064	HMR_1236	20-OH-10,11-dihydro-LTB4[c] + H+[c] + NADPH[c] + O2[c] => 10,11-dihydro-20-dihydroxy-LTB4[c] + H2O[c] + NADP+[c]	0.168946	0.162735	0.162735
ID_2066	HMR_1238	10,11-dihydro-20-dihydroxy-LTB4[c] + H+[c] + NADPH[c] + O2[c] => 10,11-dihydro-20-trihydroxy-LTB4[c] + H2O[c] + NADP+[c]	0.168946	0.162735	0.162735
ID_1993	HMR_1128	H+[r] + NADPH[r] + O2[r] + leukotriene B4[r] => 20-OH-LTB4[r] + H2O[r] + NADP+[r]	0.168946	-0.162735	0.162735
ID_7391	HMR_8915	leukotriene B4[c] <=> leukotriene B4[r]	0.168946	-0.162735	0.162735
ID_6497	HMR_8430	creatine-phosphate[m] => creatine-phosphate[c]	0.169425	-0.162555	0.162555
ID_6988	HMR_4907	ADP[l] + ATP[c] => ADP[c] + ATP[l]	0.169431	-0.162552	0.162552
ID_3470	HMR_0600	H2O[c] + phosphatidate-LD-PI pool[c] => 1,2-diacylglycerol-LD-PI pool[c] + Pi[c]	0.171807	-0.161664	0.161664
ID_4316	HMR_3871	ATP[c] + dephospho-CoA[c] => ADP[c] + CoA[c]	0.173386	-0.161078	0.161078
ID_0798	HMR_6923	AKG[c] + leucine[c] <=> 4-methyl-2-oxopentanoate[c] + glutamate[c]	0.174738	-0.160579	0.160579
ID_1066	HMR_3767	4-methyl-2-oxopentanoate[m] + CoA[m] + NAD+[m] => CO2[m] + H+[m] + NADH[m] + isovaleryl-CoA[m]	0.174738	-0.160579	0.160579
ID_1067	HMR_3769	3-methylcrotonyl-CoA[m] + ubiquinol[m] <=> isovaleryl-CoA[m] + ubiquinone[m]	0.174738	0.160579	0.160579
ID_1068	HMR_3773	3-methylcrotonyl-CoA[m] + ATP[m] + H+[m] + HCO3-[m] => 3-methylglutaconyl-CoA[m] + ADP[m] + Pi[m]	0.174738	-0.160579	0.160579
ID_1069	HMR_3775	3-methylglutaconyl-CoA[m] + H2O[m] <=> HMG-CoA[m]	0.174738	-0.160579	0.160579
ID_6773	HMR_8099	4-methyl-2-oxopentanoate[c] <=> 4-methyl-2-oxopentanoate[m]	0.174738	-0.160579	0.160579
ID_6692	HMR_9020	FAD[c] => FAD[m]	0.177619	0.159527	0.159527
ID_3411	HMR_0522	linolenoyl-CoA[c] + sn-glycerol-3-phosphate[c] => 1-acylglycerol-3P-linolen[c] + CoA[c]	0.178539	0.159193	0.159193
ID_0746	HMR_4250	2-amino-3-carboxymuconate semialdehyde[c] => H2O[c] + quinolinate[c]	0.178828	-0.159089	0.159089
ID_4284	HMR_4251	H+[c] + PRPP[c] + quinolinate[c] => CO2[c] + PPi[c] + nicotinate ribonucleotide[c]	0.178828	-0.159089	0.159089
ID_5198	HMR_5082	phenylalanine[c] <=> phenylalanine[s]	0.178943	0.159047	0.159047
ID_2102	HMR_1281	10,11-dihydro-12-oxo-LTB4[m] + H+[m] + NADPH[m] => 10,11-dihydro-12-epi-LTB4[m] + NADP+[m]	0.183636	-0.157367	0.157367
ID_2101	HMR_1280	10,11-dihydro-12-oxo-LTB4[c] + H+[c] + NADPH[c] => 10,11-dihydro-12-epi-LTB4[c] + NADP+[c]	0.183636	0.157367	0.157367
ID_6519	HMR_1284	10,11-dihydro-12-epi-LTB4[c] <=> 10,11-dihydro-12-epi-LTB4[m]	0.183636	0.157367	0.157367
ID_6512	HMR_0962	5(S)-HPETE[c] <=> 5(S)-HPETE[m]	0.183636	-0.157367	0.157367
ID_1956	HMR_1080	H2O[c] + leukotriene A4[c] => leukotriene B4[c]	0.183636	0.157367	0.157367
ID_1869	HMR_0959	5(S)-HPETE[c] => H2O[c] + leukotriene A4[c]	0.183636	0.157367	0.157367
ID_0350	HMR_4512	ADP[c] + dCDP[c] <=> ATP[c] + dCMP[c]	0.185071	0.15686	0.15686
ID_4289	HMR_4257	ATP[c] + nicotinate ribonucleotide[c] <=> PPi[c] + deamido-NAD[c]	0.188603	-0.155623	0.155623
ID_7390	HMR_8914	leukotriene A4[c] <=> leukotriene A4[r]	0.189794	-0.15521	0.15521
ID_0780	HMR_3206	2-methylacetoacetyl-CoA[m] + CoA[m] => acetyl-CoA[m] + propanoyl-CoA[m]	0.190017	-0.155133	0.155133
ID_0789	HMR_3777	AKG[c] + isoleucine[c] <=> 2-oxo-3-methylvalerate[c] + glutamate[c]	0.190017	-0.155133	0.155133
ID_1070	HMR_3780	2-oxo-3-methylvalerate[m] + CoA[m] + NAD+[m] => 2-methylbutyryl-CoA[m] + CO2[m] + H+[m] + NADH[m]	0.190017	-0.155133	0.155133
ID_1071	HMR_3783	2-methylbutyryl-CoA[m] + ubiquinone[m] <=> tiglyl-CoA[m] + ubiquinol[m]	0.190017	-0.155133	0.155133
ID_1072	HMR_3785	H2O[m] + tiglyl-CoA[m] => (S)-3-hydroxy-2-methylbutyryl-CoA[m]	0.190017	-0.155133	0.155133
ID_1075	HMR_3823	(S)-3-hydroxy-2-methylbutyryl-CoA[m] + NAD+[m] => 2-methylacetoacetyl-CoA[m] + H+[m] + NADH[m]	0.190017	-0.155133	0.155133
ID_6772	HMR_8093	2-oxo-3-methylvalerate[c] <=> 2-oxo-3-methylvalerate[m]	0.190017	-0.155133	0.155133
ID_7058	HMR_7915	10-formyl-THF-glu(5)[c] => 10-formyl-THF-glu(5)[l]	0.191845	-0.154503	0.154503
ID_0495	HMR_8486	Pi[c] + adenosine[c] <=> adenine[c] + ribose-1-phosphate[c]	0.192176	-0.154389	0.154389
ID_0389	HMR_4083	ATP[m] + adenosine[m] => ADP[m] + AMP[m]	0.193954	-0.153781	0.153781
ID_6603	HMR_5031	adenosine[c] <=> adenosine[m]	0.193954	-0.153781	0.153781
ID_6960	HMR_8844	1D-myo-inositol-bisdiphosphate-tetrakisphosphate[c] <=> 1D-myo-inositol-bisdiphosphate-tetrakisphosphate[n]	0.197554	0.152562	0.152562
ID_5881	HMR_6076	HCO3-[c] + S-glutathionyl-ethacrynic acid[c] + glycolithocholate[s] <=> HCO3-[s] + S-glutathionyl-ethacrynic acid[s] + glycolithocholate[c]	0.200753	0.151492	0.151492
ID_0391	HMR_4180	ATP[c] + cytidine[c] => ADP[c] + CMP[c]	0.201894	-0.151114	0.151114
ID_1161	HMR_7263	CTP[c] + dolichol[c] => CDP[c] + dolichyl-phosphate[c]	0.201894	-0.151114	0.151114
ID_1454	HMR_0425	(4Z,7Z,10Z,13Z,16Z)-DPA[c] + ATP[c] + CoA[c] <=> (4Z,7Z,10Z,13Z,16Z)-docosapentaenoyl-CoA[c] + AMP[c] + PPi[c]	0.202084	0.151051	0.151051
ID_2376	HMR_3035	L-carnitine[c] + O-propanoylcarnitine[p] <=> L-carnitine[p] + O-propanoylcarnitine[c]	0.203339	-0.150636	0.150636
ID_0026	HMR_4137	CoA[m] + NAD+[m] + pyruvate[m] => CO2[m] + H+[m] + NADH[m] + acetyl-CoA[m]	0.203339	0.150636	0.150636
ID_1382	HMR_6608	hydroxide[c] <=> hydroxyl radical[c]	0.203457	0.150597	0.150597
ID_0242	HMR_4419	GMP[c] + H+[c] + NADPH[c] => IMP[c] + NADP+[c] + NH3[c]	0.203804	0.150483	0.150483
ID_3371	HMR_0456	H2O[c] + NAD+[c] + glyceraldehyde[c] => H+[c] + NADH[c] + glycerate[c]	0.20419	-0.150356	0.150356
ID_5873	HMR_6068	HCO3-[c] + glutathionyl-leukotriene C4[c] + lithocholate[s] <=> HCO3-[s] + glutathionyl-leukotriene C4[s] + lithocholate[c]	0.204844	-0.150142	0.150142
ID_3430	HMR_0541	(4Z,7Z,10Z,13Z,16Z)-docosapentaenoyl-CoA[c] + sn-glycerol-3-phosphate[c] => 1-acylglycerol-3P-4,7,10,13,16-docosa[c] + CoA[c]	0.205479	0.149934	0.149934
ID_0283	HMR_4705	H2O[c] + xanthosine-5-phosphate[c] => Pi[c] + xanthosine[c]	0.206735	-0.149524	0.149524
ID_6731	HMR_7824	dCDP[m] + dGDP[c] <=> dCDP[c] + dGDP[m]	0.207076	-0.149413	0.149413
ID_1852	HMR_0941	H+[c] + NADPH[c] + O2[c] + arachidonate[c] => 20-hydroxy-arachidonate[c] + H2O[c] + NADP+[c]	0.20719	0.149376	0.149376
ID_2527	HMR_3054	(9Z,12Z,15Z,18Z,21Z)-tetracosapentaenoyl-CoA[p] + 11 CoA[p] + 11 H2O[p] + 11 NAD+[p] + 6 O2[p] => 11 H+[p] + 6 H2O2[p] + 11 NADH[p] + 12 acetyl-CoA[p]	0.20719	0.149376	0.149376
ID_3846	HMR_7559	3 H2O[l] + chondroitin sulfate E (GalNAc4,6diS-GlcA), free chain[l] => N-acetylgalactosamine[l] + chondroitin sulfate E (GalNAc4,6diS-GlcA), degradation product 3[l] + 2 sulfate[l]	0.20719	-0.149376	0.149376
ID_4577	HMR_6650	retinal[r] => 9-cis-retinal[r]	0.20719	0.149376	0.149376
ID_4579	HMR_6652	9-cis-retinal[r] + H2O[r] + NAD+[r] => 9-cis-retinoate[r] + H+[r] + NADH[r]	0.20719	0.149376	0.149376
ID_5245	HMR_5413	H+[s] + Pi[s] => H+[c] + Pi[c]	0.20719	-0.149376	0.149376
ID_6840	HMR_3024	(9Z,12Z,15Z,18Z,21Z)-tetracosapentaenoyl-CoA[c] <=> (9Z,12Z,15Z,18Z,21Z)-tetracosapentaenoyl-CoA[p]	0.20719	0.149376	0.149376
ID_2377	HMR_3037	CoA[p] + O-propanoylcarnitine[p] <=> L-carnitine[p] + propanoyl-CoA[p]	0.208571	0.148928	0.148928
ID_4338	HMR_6539	O2[c] + inositol[c] => H2O[c] + glucuronate[c]	0.210736	-0.14823	0.14823
ID_3391	HMR_0502	oleoyl-CoA[c] + sn-glycerol-3-phosphate[c] => 1-acylglycerol-3P-ol[c] + CoA[c]	0.213503	0.147345	0.147345
ID_0355	HMR_4580	H2O[c] + cytidine[c] => NH3[c] + uridine[c]	0.214303	0.147091	0.147091
ID_6930	HMR_7795	ITP[c] <=> ITP[n]	0.217331	-0.146134	0.146134
ID_0254	HMR_4492	ITP[c] + mannose[c] => IDP[c] + mannose-6-phosphate[c]	0.217331	0.146134	0.146134
ID_6966	HMR_8909	IDP[c] <=> IDP[n]	0.217331	0.146134	0.146134
ID_0451	HMR_7893	ADP[n] + ITP[n] <=> ATP[n] + IDP[n]	0.217331	-0.146134	0.146134
ID_7001	HMR_5058	phenylalanine[l] => phenylalanine[c]	0.217437	-0.146101	0.146101
ID_6721	HMR_7806	dADP[m] + dGDP[c] <=> dADP[c] + dGDP[m]	0.217853	0.14597	0.14597
ID_3461	HMR_0589	1-acylglycerol-3P-LD-PC pool[c] + acyl-CoA-LD-PC pool[c] => CoA[c] + phosphatidate-LD-PC pool[c]	0.220085	-0.145272	0.145272
ID_3467	HMR_0597	H2O[c] + phosphatidate-LD-PC pool[c] => 1,2-diacylglycerol-LD-PC pool[c] + Pi[c]	0.220085	-0.145272	0.145272
ID_3480	HMR_0623	PC-LD pool[c] + serine[c] => PS-LD pool[c] + choline[c]	0.220085	-0.145272	0.145272
ID_3481	HMR_0625	1,2-diacylglycerol-LD-PC pool[c] + CDP-choline[c] + H+[c] => CMP[c] + PC-LD pool[c]	0.220085	-0.145272	0.145272
ID_3489	HMR_0636	ATP[c] + choline[c] => ADP[c] + phosphocholine[c]	0.220085	-0.145272	0.145272
ID_3490	HMR_0638	CTP[c] + phosphocholine[c] => CDP-choline[c] + H+[c] + PPi[c]	0.220085	-0.145272	0.145272
ID_4914	HMR_0548	0.0005 (10Z)-heptadecenoyl-CoA[c] + 0.0005 (11Z)-docosenoyl-CoA[c] + 0.0005 (11Z)-eicosenoyl-CoA[c] + 0.0005 (11Z,14Z)-eicosadienoyl-CoA[c] + 0.0005 (11Z,14Z,17Z)-eicosatrienoyl-CoA[c] + 0.0005 (13Z)-docosenoyl-CoA[c] + 0.0005 (13Z)-eicosenoyl-CoA[c] + 0.0005 (13Z)-octadecenoyl-CoA[c] + 0.0005 (13Z,16Z)-docosadienoyl-CoA[c] + 0.0005 (15Z)-tetracosenoyl-CoA[c] + 0.0039 (4Z,7Z,10Z,13Z,16Z)-docosape…	0.220085	-0.145272	0.145272
ID_4921	HMR_0556	0.0005 1-acylglycerol-3P-10,13,16,19-doco[c] + 0.0005 1-acylglycerol-3P-10,13,16-docosa[c] + 0.0005 1-acylglycerol-3P-10-heptade[c] + 0.0005 1-acylglycerol-3P-11,14,17-eico[c] + 0.0005 1-acylglycerol-3P-11,14-eicosa[c] + 0.0005 1-acylglycerol-3P-11-docose[c] + 0.0005 1-acylglycerol-3P-11-eico[c] + 0.0005 1-acylglycerol-3P-12,15,18,21-tetra[c] + 0.0005 1-acylglycerol-3P-13,16,19-doco[c] + 0.0005 1…	0.220085	-0.145272	0.145272
ID_6056	HMR_6256	leukotriene F4[c] <=> leukotriene F4[s]	0.226413	0.14332	0.14332
ID_0431	HMR_7872	UDP[n] + dCDP[n] <=> UMP[n] + dCTP[n]	0.226654	0.143247	0.143247
ID_0433	HMR_7874	UDP[n] + dGDP[n] <=> UMP[n] + dGTP[n]	0.2268	-0.143202	0.143202
ID_0712	HMR_4288	AKG[m] + H+[m] + NADPH[m] + lysine[m] => H2O[m] + NADP+[m] + saccharopine[m]	0.2268	-0.143202	0.143202
ID_0715	HMR_4667	H2O[m] + NAD+[m] + saccharopine[m] => 2-aminoadipate 6-semialdehyde[m] + H+[m] + NADH[m] + glutamate[m]	0.2268	-0.143202	0.143202
ID_3203	HMR_3671	10,13,16,19-docosatetraenoyl-CoA[r] + cholesterol[r] => CoA[r] + cholesterol-ester-10,13,16,19-docosa[r]	0.2268	0.143202	0.143202
ID_3694	HMR_1321	H2O[c] + prostaglandin A2[c] <=> prostaglandin E2[c]	0.2268	0.143202	0.143202
ID_6654	HMR_6306	H+[c] + citrulline[m] + lysine[c] => H+[m] + citrulline[c] + lysine[m]	0.2268	-0.143202	0.143202
ID_3173	HMR_3641	cholesterol[r] + oleoyl-CoA[r] => CoA[r] + cholesterol-ester-ol[r]	0.227477	0.142996	0.142996
ID_3232	HMR_3700	H2O[r] + cholesterol-ester-ol[r] => cholesterol[r] + oleate[r]	0.227477	0.142996	0.142996
ID_5991	HMR_6190	HCO3-[c] + glutathionyl-leukotriene C4[c] + prostaglandin E1[s] <=> HCO3-[s] + glutathionyl-leukotriene C4[s] + prostaglandin E1[c]	0.228114	0.142802	0.142802
ID_4291	HMR_4260	ATP[c] + H2O[c] + deamido-NAD[c] + glutamine[c] => AMP[c] + NAD+[c] + PPi[c] + glutamate[c]	0.22894	-0.142552	0.142552
ID_0766	HMR_8529	H2O[c] + O2[c] + methylamine[c] => H2O2[c] + NH3[c] + formaldehyde[c]	0.230523	-0.142073	0.142073
ID_0455	HMR_8085	H2O[g] + cGMP[g] => GMP[g]	0.231753	0.141703	0.141703
ID_0279	HMR_4663	Pi[c] + xanthosine[c] <=> ribose-1-phosphate[c] + xanthine[c]	0.232859	-0.141371	0.141371
ID_4426	HMR_8836	1D-myo-inositol-bisdiphosphate-tetrakisphosphate[n] + 2 H2O[n] => 1D-myo-inositol-1,3,4,5,6-pentakisphosphate[n] + PPi[n] + Pi[n]	0.234331	0.140931	0.140931
ID_6729	HMR_7820	dADP[c] + dTDP[m] <=> dADP[m] + dTDP[c]	0.234353	-0.140924	0.140924
ID_4503	HMR_4523	H+[c] + NADPH[c] + dihydrobiopterin[c] => NADP+[c] + tetrahydrobiopterin[c]	0.236324	-0.140338	0.140338
ID_0290	HMR_4812	AICAR[c] + fumarate[c] <=> SAICAR[c]	0.237386	-0.140024	0.140024
ID_0238	HMR_4406	H2O[c] + PRPP[c] + glutamine[c] => 5-phosphoribosylamine[c] + PPi[c] + glutamate[c]	0.237386	0.140024	0.140024
ID_0285	HMR_4799	5-phosphoribosylamine[c] + ATP[c] + glycine[c] => ADP[c] + GAR[c] + Pi[c]	0.237386	0.140024	0.140024
ID_0286	HMR_4802	5-phosphoribosylformylglycinamidine[c] + ATP[c] => ADP[c] + AIR[c] + Pi[c]	0.237386	0.140024	0.140024
ID_0287	HMR_4804	5-phosphoribosyl-4-carboxy-5-aminoimidazole[c] <=> AIR[c] + CO2[c]	0.237386	-0.140024	0.140024
ID_0288	HMR_4808	ATP[c] + H2O[c] + N-formyl-GAR[c] + glutamine[c] => 5-phosphoribosylformylglycinamidine[c] + ADP[c] + Pi[c] + glutamate[c]	0.237386	0.140024	0.140024
ID_0289	HMR_4810	5-phosphoribosyl-4-carboxy-5-aminoimidazole[c] + ATP[c] + aspartate[c] => ADP[c] + Pi[c] + SAICAR[c]	0.237386	0.140024	0.140024
ID_0291	HMR_4814	10-formyl-THF[c] + AICAR[c] <=> FAICAR[c] + THF[c]	0.237386	0.140024	0.140024
ID_0403	HMR_4806	10-formyl-THF[c] + GAR[c] => N-formyl-GAR[c] + THF[c]	0.237386	0.140024	0.140024
ID_0225	HMR_4038	FAICAR[c] <=> H2O[c] + IMP[c]	0.237386	0.140024	0.140024
ID_1324	HMR_8665	(3S)-citramalyl-CoA[m] <=> H2O[m] + mesaconyl-CoA[m]	0.240027	-0.139246	0.139246
ID_6894	HMR_9678	palmitate[p] => palmitate[c]	0.243168	-0.138329	0.138329
ID_1291	HMR_5274	203 ATP[l] + 203 H2O[l] + haptoglobin[l] => 203 ADP[l] + 203 Pi[l] + 30 alanine[l] + 9 arginine[l] + 21 asparagine[l] + 25 aspartate[l] + 12 cysteine[l] + 25 glutamate[l] + 17 glutamine[l] + 31 glycine[l] + 13 histidine[l] + 18 isoleucine[l] + 31 leucine[l] + 35 lysine[l] + 5 methionine[l] + 8 phenylalanine[l] + 21 proline[l] + 18 serine[l] + 22 threonine[l] + 8 tryptophan[l] + 21 tyrosine[l] + 3…	0.243631	0.138194	0.138194
ID_7016	HMR_5214	haptoglobin[s] => haptoglobin[l]	0.243631	0.138194	0.138194
ID_6500	HMR_0157	butyryl-CoA[c] => butyryl-CoA[m]	0.24397	-0.138096	0.138096
ID_1345	HMR_4454	citrate[c] <=> isocitrate[c]	0.244454	-0.137956	0.137956
ID_4174	HMR_1841	ATP[c] + lithocholate[c] + taurine[c] => AMP[c] + PPi[c] + taurolithocholate[c]	0.244745	0.137872	0.137872
ID_2618	HMR_3481	phytanoyl-CoA[c] <=> phytanoyl-CoA[p]	0.245304	0.13771	0.13771
ID_0772	HMR_8541	O2[c] + 2 tyrosine[c] => 2 L-dopa[c]	0.245717	-0.137591	0.137591
ID_0361	HMR_4644	5,10-methylene-THF[c] + dUMP[c] <=> dTMP[c] + dihydrofolate[c]	0.245838	-0.137556	0.137556
ID_3390	HMR_0501	cis-vaccenoyl-CoA[c] + sn-glycerol-3-phosphate[c] => 1-acylglycerol-3P-cis-vac[c] + CoA[c]	0.246435	0.137384	0.137384
ID_6999	HMR_5056	lysine[l] => lysine[c]	0.246677	-0.137314	0.137314
ID_4430	HMR_4333	H+[c] + NADPH[c] + dihydrofolate[c] => NADP+[c] + THF[c]	0.246747	-0.137294	0.137294
ID_6711	HMR_6618	H+[c] + thioredoxin[c] <=> H+[m] + thioredoxin[m]	0.247263	0.137146	0.137146
ID_6712	HMR_6620	H+[c] + oxidized thioredoxin[c] <=> H+[m] + oxidized thioredoxin[m]	0.247263	-0.137146	0.137146
ID_0492	HMR_8482	H+[m] + NADPH[m] + oxidized thioredoxin[m] => NADP+[m] + thioredoxin[m]	0.247263	-0.137146	0.137146
ID_7299	HMR_4765	bilirubin[c] <=> bilirubin[r]	0.247322	0.137128	0.137128
ID_4523	HMR_6396	H+[c] + NADPH[c] + dehydroascorbic acid[c] => NADP+[c] + ascorbate[c]	0.247411	-0.137103	0.137103
ID_0532	HMR_9868	ATP[c] + (S)-2-aminobutanoate[c] + glutamate[c] => ADP[c] + Pi[c] + gamma-L-glutamyl-L-alpha-aminobutyrate[c]	0.248222	-0.13687	0.13687
ID_0533	HMR_6971	gamma-L-glutamyl-L-alpha-aminobutyrate[c] => (S)-2-aminobutanoate[c] + 5-oxoproline[c]	0.248222	-0.13687	0.13687
ID_0851	HMR_6731	L-dopa[c] => CO2[c] + dopamine[c]	0.248351	-0.136833	0.136833
ID_1385	HMR_8409	2 H+[s] + 2 O2-[s] => H2O2[s] + O2[s]	0.248515	0.136786	0.136786
ID_5103	HMR_3959	O2-[c] <=> O2-[s]	0.248515	0.136786	0.136786
ID_6292	HMR_8408	H2O2[c] <=> H2O2[s]	0.248515	-0.136786	0.136786
ID_0859	HMR_6741	O2[c] + ascorbate[c] + dopamine[c] => H2O[c] + dehydroascorbic acid[c] + noradrenaline[c]	0.24871	-0.136731	0.136731
ID_6845	HMR_3867	formaldehyde[c] <=> formaldehyde[p]	0.248734	0.136724	0.136724
ID_6844	HMR_3850	sarcosine[c] <=> sarcosine[p]	0.248734	-0.136724	0.136724
ID_0651	HMR_3849	H2O[p] + O2[p] + sarcosine[p] => H2O2[p] + formaldehyde[p] + glycine[p]	0.248734	-0.136724	0.136724
ID_1015	HMR_3889	5-oxoproline[c] + ATP[c] + 2 H2O[c] => ADP[c] + Pi[c] + glutamate[c]	0.248734	0.136724	0.136724
ID_6782	HMR_8438	dimethylglycine[c] <=> dimethylglycine[m]	0.248734	0.136724	0.136724
ID_6793	HMR_8731	sarcosine[c] <=> sarcosine[m]	0.248734	-0.136724	0.136724
ID_0687	HMR_8439	FAD[m] + H2O[m] + dimethylglycine[m] => FADH2[m] + formaldehyde[m] + sarcosine[m]	0.248734	0.136724	0.136724
ID_6786	HMR_8532	formaldehyde[c] <=> formaldehyde[m]	0.248734	-0.136724	0.136724
ID_0142	HMR_8511	(R)-S-lactoylglutathione[m] + H2O[m] => D-lactate[m] + GSH[m]	0.248734	-0.136724	0.136724
ID_6024	HMR_6223	GSH[c] + HCO3-[c] + leukotriene F4[s] <=> GSH[s] + HCO3-[s] + leukotriene F4[c]	0.248734	-0.136724	0.136724
ID_6689	HMR_6391	AKG[c] + GSH[m] <=> AKG[m] + GSH[c]	0.248734	-0.136724	0.136724
ID_6725	HMR_7814	dCDP[c] + dUDP[m] <=> dCDP[m] + dUDP[c]	0.248734	-0.136724	0.136724
ID_0490	HMR_8480	H2O[n] + deoxycytidine[n] => NH3[n] + deoxyuridine[n]	0.24966	0.136459	0.136459
ID_6963	HMR_8868	deoxyuridine[c] <=> deoxyuridine[n]	0.24966	-0.136459	0.136459
ID_2872	HMR_1644	3alpha,7alpha,12alpha-trihydroxy-5beta-cholest-24-enoyl-CoA[m] + H2O[m] => (24R,25R)3alpha,7alpha,12alpha,24-tetrahydroxy-5beta-cholestanoyl-CoA[m]	0.24966	-0.136459	0.136459
ID_2873	HMR_1651	(24R,25R)3alpha,7alpha,12alpha,24-tetrahydroxy-5beta-cholestanoyl-CoA[m] + NAD+[m] => 3alpha,7alpha,12alpha-trihydroxy-5beta-24-oxocholestanoyl-CoA[m] + H+[m] + NADH[m]	0.24966	-0.136459	0.136459
ID_4042	HMR_1630	25(R)THCA-CoA[c] <=> 25(R)THCA-CoA[m]	0.24966	-0.136459	0.136459
ID_4045	HMR_1635	25(R)THCA-CoA[m] => 25(S)THCA-CoA[m]	0.24966	-0.136459	0.136459
ID_4046	HMR_1637	25(S)THCA-CoA[m] + O2[m] => 3alpha,7alpha,12alpha-trihydroxy-5beta-cholest-24-enoyl-CoA[m] + H2O2[m]	0.24966	-0.136459	0.136459
ID_4052	HMR_1653	3alpha,7alpha,12alpha-trihydroxy-5beta-24-oxocholestanoyl-CoA[m] + CoA[m] => choloyl-CoA[m] + propanoyl-CoA[m]	0.24966	-0.136459	0.136459
ID_4311	HMR_7676	H+[c] + SAM[c] + nicotinamide[c] => 1-methylnicotinamide[c] + SAH[c]	0.250155	0.136318	0.136318
ID_1547	HMR_2227	[ACP][c] + propanoyl-CoA[c] => CoA[c] + propanoyl-[ACP][c]	0.250316	0.136272	0.136272
ID_1548	HMR_2228	malonyl-[ACP][c] + propanoyl-[ACP][c] => 3-oxopentanoyl-[ACP][c] + CO2[c] + [ACP][c]	0.250316	0.136272	0.136272
ID_1549	HMR_2229	3-oxopentanoyl-[ACP][c] + H+[c] + NADPH[c] => 3-hydroxypentanoyl-[ACP][c] + NADP+[c]	0.250316	0.136272	0.136272
ID_1550	HMR_2230	3-hydroxypentanoyl-[ACP][c] => (2E)-pentenoyl-[ACP][c] + H2O[c]	0.250316	0.136272	0.136272
ID_1551	HMR_2231	(2E)-pentenoyl-[ACP][c] + H+[c] + NADPH[c] => NADP+[c] + pentanoyl-[ACP][c]	0.250316	0.136272	0.136272
ID_1552	HMR_2232	malonyl-[ACP][c] + pentanoyl-[ACP][c] => 3-oxoheptanoyl-[ACP][c] + CO2[c] + [ACP][c]	0.250316	0.136272	0.136272
ID_1553	HMR_2233	3-oxoheptanoyl-[ACP][c] + H+[c] + NADPH[c] => 3-hydroxyheptanoyl-[ACP][c] + NADP+[c]	0.250316	0.136272	0.136272
ID_1554	HMR_2234	3-hydroxyheptanoyl-[ACP][c] => (2E)-heptenoyl-[ACP][c] + H2O[c]	0.250316	0.136272	0.136272
ID_1555	HMR_2235	(2E)-heptenoyl-[ACP][c] + H+[c] + NADPH[c] => NADP+[c] + heptanoyl-[ACP][c]	0.250316	0.136272	0.136272
ID_1556	HMR_2236	heptanoyl-[ACP][c] + malonyl-[ACP][c] => 3-oxononanoyl-[ACP][c] + CO2[c] + [ACP][c]	0.250316	0.136272	0.136272
ID_1557	HMR_2237	3-oxononanoyl-[ACP][c] + H+[c] + NADPH[c] => 3-hydroxynonanoyl-[ACP][c] + NADP+[c]	0.250316	0.136272	0.136272
ID_1558	HMR_2238	3-hydroxynonanoyl-[ACP][c] => (2E)-nonenoyl-[ACP][c] + H2O[c]	0.250316	0.136272	0.136272
ID_1559	HMR_2239	(2E)-nonenoyl-[ACP][c] + H+[c] + NADPH[c] => NADP+[c] + nonanoyl-[ACP][c]	0.250316	0.136272	0.136272
ID_1560	HMR_2240	malonyl-[ACP][c] + nonanoyl-[ACP][c] => 3-oxoundecanoyl-[ACP][c] + CO2[c] + [ACP][c]	0.250316	0.136272	0.136272
ID_1561	HMR_2241	3-oxoundecanoyl-[ACP][c] + H+[c] + NADPH[c] => 3-hydroxyundecanoyl-[ACP][c] + NADP+[c]	0.250316	0.136272	0.136272
ID_1562	HMR_2242	3-hydroxyundecanoyl-[ACP][c] => (2E)-undecenoyl-[ACP][c] + H2O[c]	0.250316	0.136272	0.136272
ID_1563	HMR_2243	(2E)-undecenoyl-[ACP][c] + H+[c] + NADPH[c] => NADP+[c] + undecanoyl-[ACP][c]	0.250316	0.136272	0.136272
ID_1564	HMR_2244	malonyl-[ACP][c] + undecanoyl-[ACP][c] => 3-oxotridecanoyl-[ACP][c] + CO2[c] + [ACP][c]	0.250316	0.136272	0.136272
ID_1565	HMR_2245	3-oxotridecanoyl-[ACP][c] + H+[c] + NADPH[c] => 3-hydroxytridecanoyl-[ACP][c] + NADP+[c]	0.250316	0.136272	0.136272
ID_1566	HMR_2246	3-hydroxytridecanoyl-[ACP][c] => (2E)-tridecenoyl-[ACP][c] + H2O[c]	0.250316	0.136272	0.136272
ID_1567	HMR_2247	(2E)-tridecenoyl-[ACP][c] + H+[c] + NADPH[c] => NADP+[c] + tridecanoyl-[ACP][c]	0.250316	0.136272	0.136272
ID_1568	HMR_2249	malonyl-[ACP][c] + tridecanoyl-[ACP][c] => 3-oxopentadecanoyl-[ACP][c] + CO2[c] + [ACP][c]	0.250316	0.136272	0.136272
ID_1569	HMR_2250	3-oxopentadecanoyl-[ACP][c] + H+[c] + NADPH[c] => 3-hydroxypentadecanoyl-[ACP][c] + NADP+[c]	0.250316	0.136272	0.136272
ID_1570	HMR_2251	3-hydroxypentadecanoyl-[ACP][c] => (2E)-pentadecenoyl-[ACP][c] + H2O[c]	0.250316	0.136272	0.136272
ID_1571	HMR_2252	(2E)-pentadecenoyl-[ACP][c] + H+[c] + NADPH[c] => NADP+[c] + pentadecanoyl-[ACP][c]	0.250316	0.136272	0.136272
ID_1572	HMR_2254	malonyl-[ACP][c] + pentadecanoyl-[ACP][c] => 3-oxoheptadecanoyl-[ACP][c] + CO2[c] + [ACP][c]	0.250316	0.136272	0.136272
ID_1573	HMR_2255	3-oxoheptadecanoyl-[ACP][c] + H+[c] + NADPH[c] => 3-hydroxyheptadecanoyl-[ACP][c] + NADP+[c]	0.250316	0.136272	0.136272
ID_1574	HMR_2256	3-hydroxyheptadecanoyl-[ACP][c] => (2E)-heptadecenoyl-[ACP][c] + H2O[c]	0.250316	0.136272	0.136272
ID_1575	HMR_2257	(2E)-heptadecenoyl-[ACP][c] + H+[c] + NADPH[c] => NADP+[c] + heptadecanoyl-[ACP][c]	0.250316	0.136272	0.136272
ID_1662	HMR_2258	H2O[c] + heptadecanoyl-[ACP][c] => [ACP][c] + margaric acid[c]	0.250316	0.136272	0.136272
ID_0267	HMR_4614	GTP[c] + thioredoxin[c] => H2O[c] + dGTP[c] + oxidized thioredoxin[c]	0.251057	0.136061	0.136061
ID_4464	HMR_8109	ATP[c] + glutamate[c] + pentaglutamyl-folate(THF)[c] => ADP[c] + Pi[c] + hexaglutamyl-folate(THF)[c]	0.253125	0.135474	0.135474
ID_6776	HMR_8124	hexaglutamyl-folate(THF)[m] => hexaglutamyl-folate(THF)[c]	0.253125	-0.135474	0.135474
ID_5974	HMR_6173	HCO3-[c] + S-glutathionyl-2-4-dinitrobenzene[c] + prostaglandin B2[s] <=> HCO3-[s] + S-glutathionyl-2-4-dinitrobenzene[s] + prostaglandin B2[c]	0.255596	0.134778	0.134778
ID_4498	HMR_4165	6-pyruvoyltetrahydropterin[c] + 2 H+[c] + 2 NADPH[c] => 2 NADP+[c] + tetrahydrobiopterin[c]	0.255736	-0.134738	0.134738
ID_4497	HMR_4163	6-[(1S,2R)-1,2-dihydroxy-3-triphosphooxypropyl]-7,8-dihydropterin[c] => 6-pyruvoyltetrahydropterin[c] + triphosphate[c]	0.255736	-0.134738	0.134738
ID_4212	HMR_1875	GSH[c] + HCO3-[c] + cholate[s] <=> GSH[s] + HCO3-[s] + cholate[c]	0.256509	-0.134521	0.134521
ID_4317	HMR_4058	ATP[m] + dephospho-CoA[m] => ADP[m] + CoA[m]	0.259047	0.133813	0.133813
ID_4333	HMR_4734	ATP[m] + phosphopantetheine[m] => PPi[m] + dephospho-CoA[m]	0.259047	0.133813	0.133813
ID_1450	HMR_0409	AMP[c] + PPi[c] + arachidonyl-CoA[c] <=> ATP[c] + CoA[c] + arachidonate[c]	0.259746	0.133618	0.133618
ID_6915	HMR_5423	CTP[c] <=> CTP[n]	0.261329	-0.133179	0.133179
ID_1095	HMR_4536	CTP[n] + N-acetylneuraminate[n] => CMP-N-acetylneuraminate[n] + PPi[n]	0.262026	-0.132986	0.132986
ID_1110	HMR_8377	CTP[c] + N-acetylneuraminate[c] => CMP-N-acetylneuraminate[c] + PPi[c]	0.262043	0.132982	0.132982
ID_6910	HMR_4535	CMP-N-acetylneuraminate[c] <=> CMP-N-acetylneuraminate[n]	0.262043	0.132982	0.132982
ID_6916	HMR_5424	N-acetylneuraminate[c] <=> N-acetylneuraminate[n]	0.262043	-0.132982	0.132982
ID_7443	HMR_9047	H2O[s] => H2O[x]	0.264904	-0.132194	0.132194
ID_3495	HMR_0644	1-acyl-PE pool[c] + acyl-CoA-LD-PE pool[c] => CoA[c] + PE-LD pool[c]	0.265605	0.132002	0.132002
ID_0868	HMR_6750	SAM[c] + noradrenaline[c] => SAH[c] + normetanephrine[c]	0.266036	0.131884	0.131884
ID_0869	HMR_6751	H2O[c] + O2[c] + normetanephrine[c] => 3-methoxy-4-hydroxyphenylglycolaldehyde[c] + H2O2[c] + NH3[c]	0.266036	0.131884	0.131884
ID_1301	HMR_5284	133 ATP[l] + 133 H2O[l] + apoA1[l] => 133 ADP[l] + 133 Pi[l] + 23 alanine[l] + 17 arginine[l] + 5 asparagine[l] + 16 aspartate[l] + 30 glutamate[l] + 19 glutamine[l] + 11 glycine[l] + 6 histidine[l] + 41 leucine[l] + 22 lysine[l] + 4 methionine[l] + 8 phenylalanine[l] + 10 proline[l] + 16 serine[l] + 12 threonine[l] + 5 tryptophan[l] + 7 tyrosine[l] + 15 valine[l]	0.266428	0.131777	0.131777
ID_7014	HMR_5204	apoA1[s] => apoA1[l]	0.266428	0.131777	0.131777
ID_6733	HMR_7826	ATP[m] + dCDP[c] => ATP[c] + dCDP[m]	0.266592	-0.131732	0.131732
ID_0282	HMR_4695	2-deoxy-D-ribose-1-phosphate[c] + adenine[c] <=> Pi[c] + deoxyadenosine[c]	0.268518	-0.131208	0.131208
ID_0354	HMR_4579	Pi[c] + uridine[c] <=> ribose-1-phosphate[c] + uracil[c]	0.269849	0.130847	0.130847
ID_0402	HMR_4680	2-deoxy-D-ribose-1-phosphate[c] + uracil[c] <=> Pi[c] + deoxyuridine[c]	0.269849	0.130847	0.130847
ID_0863	HMR_6745	H2O[c] + O2[c] + adrenaline[c] => 3,4-dihydroxymandelaldehyde[c] + H2O2[c] + methylamine[c]	0.27162	0.130368	0.130368
ID_0491	HMR_8481	dADP[m] + dGDP[m] <=> dATP[m] + dGMP[m]	0.272206	-0.13021	0.13021
ID_6955	HMR_8839	1D-myo-inositol-1,3,4,5,6-pentakisphosphate[c] <=> 1D-myo-inositol-1,3,4,5,6-pentakisphosphate[n]	0.272904	-0.130022	0.130022
ID_2857	HMR_6901	farnesyl-PP[c] + 7 isopentenyl-pPP[c] => 7 PPi[c] + all-trans-decaprenyl-diphosphate[c]	0.2738	0.129782	0.129782
ID_4505	HMR_4540	4alpha-hydroxytetrahydrobiopterin[n] <=> H2O[n] + O2-4a-cyclic-tetrahydrobiopterin[n]	0.274051	-0.129714	0.129714
ID_7196	HMR_8084	cGMP[c] <=> cGMP[g]	0.274528	0.129587	0.129587
ID_7007	HMR_5064	alanine[l] => alanine[c]	0.275126	0.129427	0.129427
ID_4433	HMR_4338	ATP[c] + THF[c] + formate[c] => 10-formyl-THF[c] + ADP[c] + Pi[c]	0.275316	0.129376	0.129376
ID_5932	HMR_6128	HCO3-[c] + S-glutathionyl-ethacrynic acid[c] + leukotriene C4[s] <=> HCO3-[s] + S-glutathionyl-ethacrynic acid[s] + leukotriene C4[c]	0.276883	-0.128958	0.128958
ID_0472	HMR_8459	ADP[n] + dCDP[n] <=> ATP[n] + dCMP[n]	0.277362	0.128831	0.128831
ID_7389	HMR_8906	4-hydroxy-17beta-estradiol[c] <=> 4-hydroxy-17beta-estradiol[r]	0.280655	-0.127958	0.127958
ID_2907	HMR_4767	bilirubin-bisglucuronoside[r] + bilirubin[r] => 2 bilirubin-monoglucuronoside[r]	0.280655	0.127958	0.127958
ID_4234	HMR_1897	ATP[r] + H2O[r] + bilirubin-monoglucuronoside[r] => ADP[r] + Pi[r] + bilirubin-monoglucuronoside[s]	0.280655	0.127958	0.127958
ID_5815	HMR_6009	2-hydroxybutyrate[c] + formate[s] <=> 2-hydroxybutyrate[s] + formate[c]	0.280655	-0.127958	0.127958
ID_2924	HMR_7945	H2O[r] + estrone 3-sulfate[r] => estrone[r] + sulfate[r]	0.280655	-0.127958	0.127958
ID_7355	HMR_7944	estrone 3-sulfate[c] <=> estrone 3-sulfate[r]	0.280655	-0.127958	0.127958
ID_2927	HMR_7952	H2O[r] + dehydroepiandrosterone sulfate[r] => dehydroepiandrosterone[r] + sulfate[r]	0.280655	0.127958	0.127958
ID_3047	HMR_2046	H+[c] + NADPH[c] + O2[c] + estradiol-17beta[c] => 4-hydroxy-17beta-estradiol[c] + H2O[c] + NADP+[c]	0.280655	-0.127958	0.127958
ID_4928	HMR_0686	fatty acid-LD-TG2 pool[c] => 0.0001 (10Z)-heptadecenoic acid[c] + 0.0001 (11Z,14Z)-eicosadienoic acid[c] + 0.0001 (11Z,14Z,17Z)-eicosatrienoic acid[c] + 0.0001 (13Z)-eicosenoic acid[c] + 0.0001 (13Z)-octadecenoic acid[c] + 0.0001 (13Z,16Z)-docosadienoic acid[c] + 0.0016 (4Z,7Z,10Z,13Z,16Z)-DPA[c] + 0.0001 (6Z,9Z)-octadecadienoic acid[c] + 0.0001 (6Z,9Z,12Z,15Z,18Z)-TPA[c] + 0.0001 (6Z,9Z,12Z,15Z,…	0.282122	0.127572	0.127572
ID_0679	HMR_6409	NAD+[m] + dihydrolipoamide[m] => H+[m] + NADH[m] + lipoamide[m]	0.282163	0.127561	0.127561
ID_0383	HMR_3968	ADP[c] + dUDP[c] <=> ATP[c] + dUMP[c]	0.282996	-0.127342	0.127342
ID_7312	HMR_4913	CoA[c] <=> CoA[r]	0.283795	-0.127133	0.127133
ID_0293	HMR_5353	ADP[c] + dGDP[c] <=> ATP[c] + dGMP[c]	0.284505	0.126947	0.126947
ID_0222	HMR_4014	H2O[c] + cAMP[c] => AMP[c]	0.285094	-0.126793	0.126793
ID_0785	HMR_3747	AKG[c] + valine[c] <=> 3-methyl-2-oxobutyrate[c] + glutamate[c]	0.285411	-0.126711	0.126711
ID_0787	HMR_3757	3-hydroxyisobutyrate[m] + NAD+[m] => 2-methyl-3-oxopropanoate[m] + H+[m] + NADH[m]	0.285411	-0.126711	0.126711
ID_1060	HMR_3748	3-methyl-2-oxobutyrate[m] + CoA[m] + NAD+[m] => CO2[m] + H+[m] + NADH[m] + isobutyryl-CoA[m]	0.285411	-0.126711	0.126711
ID_1061	HMR_3751	isobutyryl-CoA[m] + ubiquinone[m] => methacrylyl-CoA[m] + ubiquinol[m]	0.285411	-0.126711	0.126711
ID_1062	HMR_3753	H2O[m] + methacrylyl-CoA[m] => 3-hydroxyisobutyryl-CoA[m]	0.285411	-0.126711	0.126711
ID_1063	HMR_3755	3-hydroxyisobutyryl-CoA[m] + H2O[m] => 3-hydroxyisobutyrate[m] + CoA[m]	0.285411	-0.126711	0.126711
ID_1065	HMR_3763	CoA[m] + methylmalonate[m] => (R)-methylmalonyl-CoA[m] + H2O[m]	0.285411	-0.126711	0.126711
ID_1073	HMR_3790	2-methyl-3-oxopropanoate[c] + H2O[c] + O2[c] => H2O2[c] + methylmalonate[c]	0.285411	-0.126711	0.126711
ID_6538	HMR_3762	2-methyl-3-oxopropanoate[c] <=> 2-methyl-3-oxopropanoate[m]	0.285411	0.126711	0.126711
ID_6539	HMR_3789	methylmalonate[c] <=> methylmalonate[m]	0.285411	-0.126711	0.126711
ID_6771	HMR_3746	3-methyl-2-oxobutyrate[c] <=> 3-methyl-2-oxobutyrate[m]	0.285411	-0.126711	0.126711
ID_6247	HMR_5448	HCO3-[c] + 2 Na+[c] => HCO3-[s] + 2 Na+[s]	0.285477	0.126693	0.126693
ID_6973	HMR_9018	ADP[c] => ADP[l]	0.285971	-0.126565	0.126565
ID_7006	HMR_5063	valine[l] => valine[c]	0.287522	-0.126161	0.126161
ID_0401	HMR_4641	ATP[c] + deoxyuridine[c] => ADP[c] + dUMP[c]	0.287976	0.126043	0.126043
ID_1157	HMR_7258	H2O[c] + dehydrodolichol-diphosphate[c] => Pi[c] + dehydrodolichol-phosphate[c]	0.288757	0.125841	0.125841
ID_1158	HMR_7259	H2O[c] + dehydrodolichol-phosphate[c] => Pi[c] + dehydrodolichol[c]	0.288757	0.125841	0.125841
ID_1159	HMR_7260	H+[c] + NADPH[c] + dehydrodolichol[c] => NADP+[c] + dolichol[c]	0.288757	0.125841	0.125841
ID_0807	HMR_3940	O2[c] + phenylalanine[c] + tetrahydrobiopterin[c] => H2O[c] + dihydrobiopterin[c] + tyrosine[c]	0.289798	-0.125572	0.125572
ID_0136	HMR_6537	H+[c] + NADPH[c] + glucuronate[c] => L-gulonate[c] + NADP+[c]	0.291913	-0.125027	0.125027
ID_3375	HMR_0486	lauroyl-CoA[c] + sn-glycerol-3-phosphate[c] => 1-acylglycerol-3P-laur[c] + CoA[c]	0.294238	0.124431	0.124431
ID_3376	HMR_0487	sn-glycerol-3-phosphate[c] + tridecanoyl-CoA[c] => 1-acylglycerol-3P-tridec[c] + CoA[c]	0.294238	0.124431	0.124431
ID_3378	HMR_0489	(9E)-tetradecenoyl-CoA[c] + sn-glycerol-3-phosphate[c] => 1-acylglycerol-3P-9-tetrade[c] + CoA[c]	0.294238	0.124431	0.124431
ID_3379	HMR_0490	(7Z)-tetradecenoyl-CoA[c] + sn-glycerol-3-phosphate[c] => 1-acylglycerol-3P-7-tetrade[c] + CoA[c]	0.294238	0.124431	0.124431
ID_3380	HMR_0491	5-tetradecenoyl-CoA[c] + sn-glycerol-3-phosphate[c] => 1-acylglycerol-3P-5-tetrade[c] + CoA[c]	0.294238	0.124431	0.124431
ID_3381	HMR_0492	pentadecanoyl-CoA[c] + sn-glycerol-3-phosphate[c] => 1-acylglycerol-3P-pentade[c] + CoA[c]	0.294238	0.124431	0.124431
ID_3383	HMR_0494	palmitoleoyl-CoA[c] + sn-glycerol-3-phosphate[c] => 1-acylglycerol-3P-palmn[c] + CoA[c]	0.294238	0.124431	0.124431
ID_3385	HMR_0496	heptadecanoyl-CoA[c] + sn-glycerol-3-phosphate[c] => 1-acylglycerol-3P-heptade[c] + CoA[c]	0.294238	0.124431	0.124431
ID_3386	HMR_0497	(10Z)-heptadecenoyl-CoA[c] + sn-glycerol-3-phosphate[c] => 1-acylglycerol-3P-10-heptade[c] + CoA[c]	0.294238	0.124431	0.124431
ID_3387	HMR_0498	9-heptadecenoyl-CoA[c] + sn-glycerol-3-phosphate[c] => 1-acylglycerol-3P-9-heptade[c] + CoA[c]	0.294238	0.124431	0.124431
ID_3389	HMR_0500	(13Z)-octadecenoyl-CoA[c] + sn-glycerol-3-phosphate[c] => 1-acylglycerol-3P-13-octade[c] + CoA[c]	0.294238	0.124431	0.124431
ID_3392	HMR_0503	(9E)-octadecenoyl-CoA[c] + sn-glycerol-3-phosphate[c] => 1-acylglycerol-3P-9-octade[c] + CoA[c]	0.294238	0.124431	0.124431
ID_3393	HMR_0504	(7Z)-octadecenoyl-CoA[c] + sn-glycerol-3-phosphate[c] => 1-acylglycerol-3P-7-octade[c] + CoA[c]	0.294238	0.124431	0.124431
ID_3394	HMR_0505	(6Z,9Z)-octadecadienoyl-CoA[c] + sn-glycerol-3-phosphate[c] => 1-acylglycerol-3P-6,9-octa[c] + CoA[c]	0.294238	0.124431	0.124431
ID_3395	HMR_0506	nonadecanoyl-CoA[c] + sn-glycerol-3-phosphate[c] => 1-acylglycerol-3P-nanode[c] + CoA[c]	0.294238	0.124431	0.124431
ID_3396	HMR_0507	eicosanoyl-CoA[c] + sn-glycerol-3-phosphate[c] => 1-acylglycerol-3P-eico[c] + CoA[c]	0.294238	0.124431	0.124431
ID_3397	HMR_0508	(13Z)-eicosenoyl-CoA[c] + sn-glycerol-3-phosphate[c] => 1-acylglycerol-3P-13-eicose[c] + CoA[c]	0.294238	0.124431	0.124431
ID_3398	HMR_0509	(11Z)-eicosenoyl-CoA[c] + sn-glycerol-3-phosphate[c] => 1-acylglycerol-3P-11-eico[c] + CoA[c]	0.294238	0.124431	0.124431
ID_3399	HMR_0510	9-eicosenoyl-CoA[c] + sn-glycerol-3-phosphate[c] => 1-acylglycerol-3P-9-eicose[c] + CoA[c]	0.294238	0.124431	0.124431
ID_3400	HMR_0511	(8Z,11Z)-eicosadienoyl-CoA[c] + sn-glycerol-3-phosphate[c] => 1-acylglycerol-3P-8,11-eico[c] + CoA[c]	0.294238	0.124431	0.124431
ID_3401	HMR_0512	(5Z,8Z,11Z)-eicosatrienoyl-CoA[c] + sn-glycerol-3-phosphate[c] => 1-acylglycerol-3P-5,8,11-eico[c] + CoA[c]	0.294238	0.124431	0.124431
ID_3402	HMR_0513	heneicosanoyl-CoA[c] + sn-glycerol-3-phosphate[c] => 1-acylglycerol-3P-heneico[c] + CoA[c]	0.294238	0.124431	0.124431
ID_3403	HMR_0514	docosanoyl-CoA[c] + sn-glycerol-3-phosphate[c] => 1-acylglycerol-3P-docosa[c] + CoA[c]	0.294238	0.124431	0.124431
ID_3404	HMR_0515	(13Z)-docosenoyl-CoA[c] + sn-glycerol-3-phosphate[c] => 1-acylglycerol-3P-13-docose[c] + CoA[c]	0.294238	0.124431	0.124431
ID_3405	HMR_0516	(11Z)-docosenoyl-CoA[c] + sn-glycerol-3-phosphate[c] => 1-acylglycerol-3P-11-docose[c] + CoA[c]	0.294238	0.124431	0.124431
ID_3406	HMR_0517	sn-glycerol-3-phosphate[c] + tricosanoyl-CoA[c] => 1-acylglycerol-3P-trico[c] + CoA[c]	0.294238	0.124431	0.124431
ID_3407	HMR_0518	sn-glycerol-3-phosphate[c] + tetracosanoyl-CoA[c] => 1-acylglycerol-3P-tetraco[c] + CoA[c]	0.294238	0.124431	0.124431
ID_3408	HMR_0519	(15Z)-tetracosenoyl-CoA[c] + sn-glycerol-3-phosphate[c] => 1-acylglycerol-3P-15-tetra[c] + CoA[c]	0.294238	0.124431	0.124431
ID_3409	HMR_0520	hexacosanoyl-CoA[c] + sn-glycerol-3-phosphate[c] => 1-acylglycerol-3P-hexacosa[c] + CoA[c]	0.294238	0.124431	0.124431
ID_3410	HMR_0521	hexacosenoyl-CoA[c] + sn-glycerol-3-phosphate[c] => 1-acylglycerol-3P-hexecose[c] + CoA[c]	0.294238	0.124431	0.124431
ID_3416	HMR_0527	(9Z,12Z,15Z,18Z,21Z)-tetracosapentaenoyl-CoA[c] + sn-glycerol-3-phosphate[c] => 1-acylglycerol-3P-9,12,15,18,21-tetra[c] + CoA[c]	0.294238	0.124431	0.124431
ID_3417	HMR_0528	(6Z,9Z,12Z,15Z,18Z,21Z)-tetracosahexaenoyl-CoA[c] + sn-glycerol-3-phosphate[c] => 1-acylglycerol-3P-6,9,12,15,18,21-tetra[c] + CoA[c]	0.294238	0.124431	0.124431
ID_3419	HMR_0530	(11Z,14Z,17Z)-eicosatrienoyl-CoA[c] + sn-glycerol-3-phosphate[c] => 1-acylglycerol-3P-11,14,17-eico[c] + CoA[c]	0.294238	0.124431	0.124431
ID_3420	HMR_0531	13,16,19-docosatrienoyl-CoA[c] + sn-glycerol-3-phosphate[c] => 1-acylglycerol-3P-13,16,19-doco[c] + CoA[c]	0.294238	0.124431	0.124431
ID_3421	HMR_0532	10,13,16,19-docosatetraenoyl-CoA[c] + sn-glycerol-3-phosphate[c] => 1-acylglycerol-3P-10,13,16,19-doco[c] + CoA[c]	0.294238	0.124431	0.124431
ID_3422	HMR_0533	12,15,18,21-tetracosatetraenoyl-CoA[c] + sn-glycerol-3-phosphate[c] => 1-acylglycerol-3P-12,15,18,21-tetra[c] + CoA[c]	0.294238	0.124431	0.124431
ID_3428	HMR_0539	(9Z,12Z,15Z,18Z)-tetracosatetraenoyl-CoA[c] + sn-glycerol-3-phosphate[c] => 1-acylglycerol-3P-9,12,15,18-tetraco[c] + CoA[c]	0.294238	0.124431	0.124431
ID_3429	HMR_0540	(6Z,9Z,12Z,15Z,18Z)-tetracosapentaenoyl-CoA[c] + sn-glycerol-3-phosphate[c] => 1-acylglycerol-3P-6,9,12,15,18-tetraco[c] + CoA[c]	0.294238	0.124431	0.124431
ID_3431	HMR_0542	(11Z,14Z)-eicosadienoyl-CoA[c] + sn-glycerol-3-phosphate[c] => 1-acylglycerol-3P-11,14-eicosa[c] + CoA[c]	0.294238	0.124431	0.124431
ID_3432	HMR_0543	(13Z,16Z)-docosadienoyl-CoA[c] + sn-glycerol-3-phosphate[c] => 1-acylglycerol-3P-13,16-docosa[c] + CoA[c]	0.294238	0.124431	0.124431
ID_3433	HMR_0544	10,13,16-docosatrienoyl-CoA[c] + sn-glycerol-3-phosphate[c] => 1-acylglycerol-3P-10,13,16-docosa[c] + CoA[c]	0.294238	0.124431	0.124431
ID_2969	HMR_2015	4-androstene-3,17-dione[r] + H+[r] + NADPH[r] => 5alpha-androstane-3,17-dione[r] + NADP+[r]	0.295344	-0.124148	0.124148
ID_4642	HMR_6507	FMN[c] + H2O[c] => Pi[c] + riboflavin[c]	0.295636	-0.124074	0.124074
ID_3041	HMR_2037	PAPS[c] + estrone[c] => PAP[c] + estrone 3-sulfate[c]	0.295849	0.124019	0.124019
ID_4286	HMR_4253	ATP[c] + nicotinate D-ribonucleoside[c] => ADP[c] + nicotinate ribonucleotide[c]	0.297265	-0.123659	0.123659
ID_4287	HMR_4254	H+[c] + PRPP[c] + nicotinate[c] <=> PPi[c] + nicotinate ribonucleotide[c]	0.297265	0.123659	0.123659
ID_4304	HMR_4662	Pi[c] + nicotinate D-ribonucleoside[c] => H+[c] + nicotinate[c] + ribose-1-phosphate[c]	0.297265	0.123659	0.123659
ID_6720	HMR_7804	dADP[m] + dCDP[c] <=> dADP[c] + dCDP[m]	0.297413	-0.123622	0.123622
ID_6956	HMR_8840	1D-myo-inositol-1,3,4,6-tetrakisphosphate[c] <=> 1D-myo-inositol-1,3,4,6-tetrakisphosphate[n]	0.297534	-0.123591	0.123591
ID_5960	HMR_6159	HCO3-[c] + S-glutathionyl-ethacrynic acid[c] + leukotriene F4[s] <=> HCO3-[s] + S-glutathionyl-ethacrynic acid[s] + leukotriene F4[c]	0.298302	0.123396	0.123396
ID_6997	HMR_5054	histidine[l] => histidine[c]	0.299515	0.123089	0.123089
ID_4367	HMR_6569	1D-myo-inositol-1,3,4-trisphosphate[c] + H2O[c] => 1D-myo-inositol-3,4-bisphosphate[c] + Pi[c]	0.299982	0.122971	0.122971
ID_4368	HMR_6570	1D-myo-inositol-3,4-bisphosphate[c] + H2O[c] => 1D-myo-inositol-3-phosphate[c] + Pi[c]	0.299982	0.122971	0.122971
ID_4450	HMR_7910	10-formyl-THF-glu(5)[c] + ATP[c] + glutamate[c] => 10-formyl-THF-glu(6)[c] + ADP[c] + Pi[c]	0.3027	-0.122287	0.122287
ID_4451	HMR_7911	10-formyl-THF-glu(5)[m] + ATP[m] + glutamate[m] => 10-formyl-THF-glu(6)[m] + ADP[m] + Pi[m]	0.3027	0.122287	0.122287
ID_6763	HMR_7917	10-formyl-THF-glu(6)[m] => 10-formyl-THF-glu(6)[c]	0.3027	0.122287	0.122287
ID_0861	HMR_6743	SAM[c] + noradrenaline[c] => SAH[c] + adrenaline[c]	0.302754	0.122273	0.122273
ID_0488	HMR_8478	ADP[n] + dCMP[n] <=> ATP[n] + deoxycytidine[n]	0.303561	0.122071	0.122071
ID_0870	HMR_6752	H2O[c] + O2[c] + noradrenaline[c] => 3,4-dihydroxymandelaldehyde[c] + H2O2[c] + NH3[c]	0.303663	-0.122045	0.122045
ID_0981	HMR_4189	H2O[m] + O2[m] + sulfite[m] => H2O2[m] + sulfate[m]	0.30387	-0.121993	0.121993
ID_6121	HMR_6530	chloride[s] + 2 sulfate[c] => chloride[c] + 2 sulfate[s]	0.30387	-0.121993	0.121993
ID_6571	HMR_4863	succinate[c] + sulfate[m] <=> succinate[m] + sulfate[c]	0.30387	-0.121993	0.121993
ID_7460	HMR_9074	sulfate[x] <=> sulfate[s]	0.30387	0.121993	0.121993
ID_0511	HMR_3865	3-sulfinoalanine[m] + AKG[m] => 3-sulfinylpyruvic acid[m] + glutamate[m]	0.30387	-0.121993	0.121993
ID_1313	HMR_3866	3-sulfinylpyruvic acid[m] + H2O[m] => pyruvate[m] + sulfite[m]	0.30387	-0.121993	0.121993
ID_6542	HMR_3863	3-sulfinoalanine[c] + aspartate[m] <=> 3-sulfinoalanine[m] + aspartate[c]	0.30387	-0.121993	0.121993
ID_4179	HMR_3908	O2[c] + cysteine[c] => 3-sulfinoalanine[c]	0.30387	-0.121993	0.121993
ID_0466	HMR_8453	2 dCDP[n] <=> dCMP[n] + dCTP[n]	0.304085	-0.12194	0.12194
ID_4294	HMR_4263	H2O[c] + NAD+[c] => AMP[c] + H+[c] + nicotinamide D-ribonucleotide[c]	0.306968	-0.12122	0.12122
ID_7181	HMR_7433	UDP-N-acetyl-D-galactosamine[c] + UMP[g] <=> UDP-N-acetyl-D-galactosamine[g] + UMP[c]	0.311201	0.120172	0.120172
ID_7090	HMR_8885	glucose[l] => glucose[c]	0.311578	0.120079	0.120079
ID_0461	HMR_8448	CDP[c] + dGDP[c] <=> CMP[c] + dGTP[c]	0.312038	0.119966	0.119966
ID_7083	HMR_8588	maltose[c] <=> maltose[l]	0.312144	-0.11994	0.11994
ID_0076	HMR_8592	H2O[l] + maltotriose[l] => glucose[l] + maltose[l]	0.312144	0.11994	0.11994
ID_7084	HMR_8590	maltotriose[c] <=> maltotriose[l]	0.312144	0.11994	0.11994
ID_0075	HMR_8591	H2O[c] + maltotriose[c] => glucose[c] + maltose[c]	0.312144	-0.11994	0.11994
ID_2876	HMR_1926	cholesterol-STAR[m] => STAR[m] + cholesterol[m]	0.312144	-0.11994	0.11994
ID_6625	HMR_5225	STAR[m] => STAR[c]	0.312144	-0.11994	0.11994
ID_7382	HMR_8716	13-cis-retinoate[c] => 13-cis-retinoate[r]	0.312144	-0.11994	0.11994
ID_4600	HMR_6673	13-cis-retinal[r] <=> retinal[r]	0.312144	-0.11994	0.11994
ID_4603	HMR_6676	13-cis-retinal[r] + H2O[r] + NAD+[r] => 13-cis-retinoate[r] + H+[r] + NADH[r]	0.312144	0.11994	0.11994
ID_7182	HMR_7434	UDP-N-acetylglucosamine[c] + UMP[g] <=> UDP-N-acetylglucosamine[g] + UMP[c]	0.312327	-0.119895	0.119895
ID_7183	HMR_7435	UDP-N-acetylglucosamine[c] => UDP-N-acetylglucosamine[g]	0.312327	0.119895	0.119895
ID_6928	HMR_7786	ATP[c] <=> ATP[n]	0.313292	-0.119658	0.119658
ID_6927	HMR_7773	NAD+[c] <=> NAD+[n]	0.31345	0.119619	0.119619
ID_6852	HMR_4890	H2O[c] <=> H2O[p]	0.315936	0.11901	0.11901
ID_7306	HMR_4879	UDP-glucose[c] + UMP[r] <=> UDP-glucose[r] + UMP[c]	0.318319	0.11843	0.11843
ID_2906	HMR_4766	2 UDP-glucuronate[r] + bilirubin[r] => 2 UDP[r] + bilirubin-bisglucuronoside[r]	0.318319	0.11843	0.11843
ID_7305	HMR_4878	UDP-glucose[c] <=> UDP-glucose[r]	0.318319	-0.11843	0.11843
ID_3296	HMR_0765	UDP-galactose[r] + glucosylceramide pool[r] => LacCer pool[r] + UDP[r]	0.318319	-0.11843	0.11843
ID_7326	HMR_6385	UDP-galactose[c] + UMP[r] => UDP-galactose[r] + UMP[c]	0.318319	-0.11843	0.11843
ID_7396	HMR_9627	LacCer pool[r] <=> LacCer pool[c]	0.318319	-0.11843	0.11843
ID_3292	HMR_8248	UDP-glucose[r] + ceramide pool[r] => UDP[r] + glucosylceramide pool[r]	0.318319	-0.11843	0.11843
ID_0314	HMR_4028	ADP[c] + CTP[c] <=> ATP[c] + CDP[c]	0.319332	-0.118184	0.118184
ID_6554	HMR_4266	nicotinamide D-ribonucleotide[c] <=> nicotinamide D-ribonucleotide[m]	0.321585	-0.117639	0.117639
ID_4297	HMR_4267	ATP[m] + H+[m] + nicotinamide D-ribonucleotide[m] => NAD+[m] + PPi[m]	0.321585	-0.117639	0.117639
ID_0889	HMR_6772	4-hydroxyphenylpyruvate[c] + O2[c] => CO2[c] + homogentisate[c]	0.322526	-0.117412	0.117412
ID_0890	HMR_6774	O2[c] + homogentisate[c] => 4-maleylacetoacetate[c]	0.322526	-0.117412	0.117412
ID_0891	HMR_6776	4-maleylacetoacetate[c] => fumarylacetoacetate[c]	0.322526	-0.117412	0.117412
ID_0892	HMR_6778	H2O[c] + fumarylacetoacetate[c] => acetoacetate[c] + fumarate[c]	0.322526	-0.117412	0.117412
ID_6597	HMR_4977	H+[c] + acetoacetate[c] => H+[m] + acetoacetate[m]	0.322526	-0.117412	0.117412
ID_0887	HMR_6770	H2O[c] + O2[c] + tyrosine[c] => 4-hydroxyphenylpyruvate[c] + H2O2[c] + NH3[c]	0.322526	-0.117412	0.117412
ID_0320	HMR_6615	dADP[m] + dTTP[m] <=> dATP[m] + dTDP[m]	0.324397	0.116962	0.116962
ID_0444	HMR_7886	ADP[m] + dTTP[m] <=> ATP[m] + dTDP[m]	0.324397	-0.116962	0.116962
ID_5131	HMR_4919	CO2[c] <=> CO2[s]	0.326123	0.116548	0.116548
ID_7444	HMR_9058	CO2[s] => CO2[x]	0.326123	0.116548	0.116548
ID_0123	HMR_4590	H+[c] + L-xylulose[c] + NADPH[c] => NADP+[c] + xylitol[c]	0.327149	-0.116303	0.116303
ID_1302	HMR_5285	142 ATP[l] + 142 H2O[l] + STAR[l] => 142 ADP[l] + 142 Pi[l] + 21 alanine[l] + 20 arginine[l] + 11 asparagine[l] + 10 aspartate[l] + 5 cysteine[l] + 22 glutamate[l] + 17 glutamine[l] + 21 glycine[l] + 6 histidine[l] + 10 isoleucine[l] + 31 leucine[l] + 19 lysine[l] + 12 methionine[l] + 6 phenylalanine[l] + 12 proline[l] + 20 serine[l] + 12 threonine[l] + 5 tryptophan[l] + 4 tyrosine[l] + 21 valine…	0.327176	0.116297	0.116297
ID_7020	HMR_5224	STAR[c] => STAR[l]	0.327176	0.116297	0.116297
ID_0125	HMR_4592	D-xylose[c] + H+[c] + NADPH[c] <=> NADP+[c] + xylitol[c]	0.327276	0.116273	0.116273
ID_7027	HMR_7252	D-xylose[l] => D-xylose[c]	0.327276	0.116273	0.116273
ID_1155	HMR_7255	dehydrodolichol-diphosphate[c] => dolichyl-diphosphate[c]	0.329805	0.115671	0.115671
ID_1156	HMR_7256	H2O[c] + dolichyl-diphosphate[c] => Pi[c] + dolichyl-phosphate[c]	0.329805	0.115671	0.115671
ID_1260	HMR_5169	855 ATP[c] + 1140 H2O[c] + 21 L-alanyl-tRNA(ala)[c] + 20 L-arginyl-tRNA(arg)[c] + 11 L-asparaginyl-tRNA(asn)[c] + 10 L-aspartyl-tRNA(asp)[c] + 5 L-cysteinyl-tRNA(cys)[c] + 17 L-glutaminyl-tRNA(gln)[c] + 22 L-glutamyl-tRNA(glu)[c] + 6 L-histidyl-tRNA(his)[c] + 10 L-isoleucyl-tRNA(ile)[c] + 31 L-leucyl-tRNA(leu)[c] + 19 L-lysyl-tRNA(lys)[c] + 12 L-methionyl-tRNA(met)[c] + 6 L-phenylalanyl-tRNA(phe)…	0.330276	0.115558	0.115558
ID_4303	HMR_4279	ATP[n] + NAD+[n] => ADP[n] + NADP+[n]	0.330526	0.115499	0.115499
ID_6062	HMR_6262	prostaglandin B2[c] <=> prostaglandin B2[s]	0.331141	0.115353	0.115353
ID_4047	HMR_1638	25(S)THCA-CoA[p] + FADH2[p] + O2[p] => 3alpha,7alpha,12alpha-trihydroxy-5beta-cholest-24-enoyl-CoA[p] + FAD[p] + 2 H2O[p]	0.331433	0.115284	0.115284
ID_4049	HMR_1642	3alpha,7alpha,12alpha-trihydroxy-5beta-cholest-24-enoyl-CoA[p] + H2O[p] => (24R,25R)3alpha,7alpha,12alpha,24-tetrahydroxy-5beta-cholestanoyl-CoA[p]	0.331433	0.115284	0.115284
ID_5875	HMR_6070	HCO3-[c] + S-glutathionyl-ethacrynic acid[c] + lithocholate[s] <=> HCO3-[s] + S-glutathionyl-ethacrynic acid[s] + lithocholate[c]	0.331433	-0.115284	0.115284
ID_6046	HMR_6245	acetylcholine[c] <=> acetylcholine[s]	0.331433	0.115284	0.115284
ID_6724	HMR_7812	dADP[c] + dUDP[m] <=> dADP[m] + dUDP[c]	0.332015	0.115147	0.115147
ID_0248	HMR_4481	H2O[c] + adenosine[c] => NH3[c] + inosine[c]	0.332118	-0.115122	0.115122
ID_5871	HMR_6066	GSH[c] + HCO3-[c] + sulfoglycolithocholate[s] <=> GSH[s] + HCO3-[s] + sulfoglycolithocholate[c]	0.332118	-0.115122	0.115122
ID_5899	HMR_6094	HCO3-[c] + S-glutathionyl-ethacrynic acid[c] + sulfochenodeoxycholate[s] <=> HCO3-[s] + S-glutathionyl-ethacrynic acid[s] + sulfochenodeoxycholate[c]	0.332118	-0.115122	0.115122
ID_4454	HMR_7916	10-formyl-THF-glu(5)[l] + 4 H2O[l] => 10-formyl-THF[l] + 4 glutamate[l]	0.332507	-0.11503	0.11503
ID_7061	HMR_7927	10-formyl-THF[c] <=> 10-formyl-THF[l]	0.332507	0.11503	0.11503
ID_0432	HMR_7873	UDP[c] + dGDP[c] <=> UMP[c] + dGTP[c]	0.333485	-0.114799	0.114799
ID_4332	HMR_4733	(R)-4-phosphopantothenoyl-cysteine[m] => CO2[m] + phosphopantetheine[m]	0.334729	-0.114506	0.114506
ID_4449	HMR_7909	10-formyl-THF[m] + 4 ATP[m] + 4 glutamate[m] => 10-formyl-THF-glu(5)[m] + 4 ADP[m] + 4 Pi[m]	0.335052	-0.11443	0.11443
ID_6990	HMR_5047	Pi[l] => Pi[c]	0.336244	-0.11415	0.11415
ID_0130	HMR_8352	L-gulonate[c] + NAD+[c] => 3-dehydro-L-gulonate[c] + H+[c] + NADH[c]	0.33895	-0.113517	0.113517
ID_0131	HMR_8353	3-dehydro-L-gulonate[c] => CO2[c] + L-xylulose[c]	0.33895	-0.113517	0.113517
ID_6552	HMR_4205	H+[c] + thiamin-PP[c] <=> H+[m] + thiamin-PP[m]	0.348234	0.111367	0.111367
ID_3515	HMR_7613	1-organyl-2-lyso-sn-glycero-3-phosphocholine[c] + acetyl-CoA[c] => 2-acetyl-1-alkyl-sn-glycero-3-phosphocholine[c] + CoA[c]	0.348585	-0.111286	0.111286
ID_1437	HMR_0357	(8Z,11Z,14Z,17Z)-eicosatetraenoyl-CoA[c] + AMP[c] + PPi[c] <=> ATP[c] + CoA[c] + omega-3-arachidonic acid[c]	0.349461	-0.111086	0.111086
ID_1314	HMR_3915	SAM[c] + THF[c] => 5-methyl-THF[c] + SAH[c]	0.35059	-0.110827	0.110827
ID_4520	HMR_8740	5-methyl-THF[c] + dihydrobiopterin[c] => 5,10-methylene-THF[c] + tetrahydrobiopterin[c]	0.35059	-0.110827	0.110827
ID_0168	HMR_3800	2-oxobutyrate[m] + CoA[m] + NAD+[m] => CO2[m] + H+[m] + NADH[m] + propanoyl-CoA[m]	0.35059	-0.110827	0.110827
ID_0968	HMR_3875	ATP[c] + H2O[c] + methionine[c] => PPi[c] + Pi[c] + SAM[c]	0.35059	-0.110827	0.110827
ID_0969	HMR_3877	H2O[c] + SAH[c] => adenosine[c] + homocysteine[c]	0.35059	-0.110827	0.110827
ID_0970	HMR_3879	homocysteine[c] + serine[c] => H2O[c] + L-cystathionine[c]	0.35059	-0.110827	0.110827
ID_0971	HMR_3881	H2O[c] + L-cystathionine[c] => 2-oxobutyrate[c] + NH3[c] + cysteine[c]	0.35059	-0.110827	0.110827
ID_6629	HMR_5348	2-oxobutyrate[c] + H+[c] => 2-oxobutyrate[m] + H+[m]	0.35059	-0.110827	0.110827
ID_0221	HMR_4012	ATP[c] + adenosine[c] => ADP[c] + AMP[c]	0.35059	-0.110827	0.110827
ID_0313	HMR_4006	ADP[c] + UTP[c] <=> ATP[c] + UDP[c]	0.3506	-0.110825	0.110825
ID_4321	HMR_4714	ATP[c] + pantetheine[c] => ADP[c] + phosphopantetheine[c]	0.354809	-0.109866	0.109866
ID_5879	HMR_6074	HCO3-[c] + glutathionyl-leukotriene C4[c] + glycolithocholate[s] <=> HCO3-[s] + glutathionyl-leukotriene C4[s] + glycolithocholate[c]	0.356383	-0.10951	0.10951
ID_0385	HMR_4024	ADP[c] + CDP[c] <=> ATP[c] + CMP[c]	0.357182	-0.109329	0.109329
ID_0051	HMR_3989	H2O[s] + maltose[s] => 2 glucose[s]	0.359401	0.108828	0.108828
ID_6300	HMR_8586	maltose[c] <=> maltose[s]	0.359401	0.108828	0.108828
ID_0413	HMR_7716	H2O[l] + UMP[l] => Pi[l] + uridine[l]	0.359535	-0.108798	0.108798
ID_7044	HMR_7715	UMP[c] <=> UMP[l]	0.359535	-0.108798	0.108798
ID_7045	HMR_7718	uridine[c] <=> uridine[l]	0.359535	0.108798	0.108798
ID_7297	HMR_4123	UDP-glucuronate[c] <=> UDP-glucuronate[r]	0.360447	0.108593	0.108593
ID_0080	HMR_8589	H2O[l] + maltose[l] => 2 glucose[l]	0.360945	-0.108481	0.108481
ID_6157	HMR_7608	2-acetyl-1-alkyl-sn-glycero-3-phosphocholine[c] <=> 2-acetyl-1-alkyl-sn-glycero-3-phosphocholine[s]	0.362098	0.108222	0.108222
ID_1705	HMR_2472	H+[c] + NADPH[c] + O2[c] + linolenoyl-CoA[c] => (6Z,9Z,12Z,15Z)-octadecatetraenoyl-CoA[c] + 2 H2O[c] + NADP+[c]	0.362491	0.108135	0.108135
ID_0351	HMR_4513	ATP[c] + deoxycytidine[c] => ADP[c] + dCMP[c]	0.362528	0.108126	0.108126
ID_0352	HMR_4514	H2O[c] + deoxycytidine[c] => NH3[c] + deoxyuridine[c]	0.362528	-0.108126	0.108126
ID_2087	HMR_1263	10,11-dihydro-LTB4-CoA[c] + AMP[c] + PPi[c] <=> 10,11-dihydro-LTB4[c] + ATP[c] + CoA[c]	0.362528	-0.108126	0.108126
ID_3702	HMR_1330	prostaglandin H2[c] => prostaglandin D2[c]	0.362528	0.108126	0.108126
ID_7280	HMR_1269	10,11-dihydro-LTB4-CoA[c] => 10,11-dihydro-LTB4-CoA[r]	0.362528	0.108126	0.108126
ID_3747	HMR_1395	H2O[c] + prostaglandin A1[c] <=> prostaglandin E1[c]	0.362528	-0.108126	0.108126
ID_4506	HMR_4541	O2-4a-cyclic-tetrahydrobiopterin[c] <=> quinonoid dihydrobiopterin[c]	0.363256	-0.107963	0.107963
ID_4217	HMR_1880	HCO3-[c] + cholate[s] + glutathionyl-leukotriene C4[c] <=> HCO3-[s] + cholate[c] + glutathionyl-leukotriene C4[s]	0.363324	0.107948	0.107948
ID_1080	HMR_4158	N-acetylglucosamine-1-phosphate[c] + UTP[c] => PPi[c] + UDP-N-acetylglucosamine[c]	0.364	0.107797	0.107797
ID_1096	HMR_4628	acetyl-CoA[c] + glucosamine-6-phosphate[c] => CoA[c] + N-acetylglucosamine-6-phosphate[c]	0.364	0.107797	0.107797
ID_1098	HMR_4631	N-acetylglucosamine-6-phosphate[c] => N-acetylglucosamine-1-phosphate[c]	0.364	0.107797	0.107797
ID_1081	HMR_4159	UDP-N-acetyl-D-galactosamine[c] <=> UDP-N-acetylglucosamine[c]	0.364	-0.107797	0.107797
ID_1083	HMR_4300	fructose-6-phosphate[c] + glutamine[c] => glucosamine-6-phosphate[c] + glutamate[c]	0.364	0.107797	0.107797
ID_5978	HMR_6177	HCO3-[c] + S-glutathionyl-ethacrynic acid[c] + prostaglandin C1[s] <=> HCO3-[s] + S-glutathionyl-ethacrynic acid[s] + prostaglandin C1[c]	0.365077	-0.107556	0.107556
ID_3485	HMR_0632	2-lysolecithin pool[c] + acyl-CoA-LD-PC pool[c] => CoA[c] + PC-LD pool[c]	0.368059	-0.106893	0.106893
ID_4516	HMR_4836	2,5-diamino-6-(5-triphosphoryl-3,4-trihydroxy-2-oxopentyl)-amino-4-oxopyrimidine[n] <=> 2,5-diaminopyrimidine nucleoside triphosphate[n]	0.371019	-0.106238	0.106238
ID_7047	HMR_7722	cytidine[c] <=> cytidine[l]	0.371943	0.106034	0.106034
ID_4218	HMR_1881	HCO3-[c] + S-glutathionyl-2-4-dinitrobenzene[c] + cholate[s] <=> HCO3-[s] + S-glutathionyl-2-4-dinitrobenzene[s] + cholate[c]	0.372007	-0.10602	0.10602
ID_0522	HMR_4172	H2O[c] + asparagine[c] => NH3[c] + aspartate[c]	0.373181	-0.105761	0.105761
ID_7008	HMR_5065	isoleucine[l] => isoleucine[c]	0.375424	-0.105269	0.105269
ID_4643	HMR_6508	ATP[c] + FMN[c] => FAD[c] + PPi[c]	0.377273	0.104864	0.104864
ID_0404	HMR_5394	H2O[c] + guanosine[c] => NH3[c] + xanthosine[c]	0.377959	0.104714	0.104714
ID_4099	HMR_1730	H2O[c] + sulfochenodeoxycholate[c] => H+[c] + chenodiol[c] + sulfate[c]	0.380088	-0.10425	0.10425
ID_4229	HMR_1892	HCO3-[c] + glutathionyl-leukotriene C4[c] + taurochenodeoxycholate[s] <=> HCO3-[s] + glutathionyl-leukotriene C4[s] + taurochenodeoxycholate[c]	0.380359	-0.104191	0.104191
ID_4180	HMR_3910	3-sulfinoalanine[c] => CO2[c] + hypotaurine[c]	0.380361	0.104191	0.104191
ID_4330	HMR_4731	(R)-4-phosphopantothenoyl-cysteine[m] + ADP[m] <=> ATP[m] + N-pantothenoylcysteine[m]	0.380961	0.10406	0.10406
ID_6558	HMR_4729	N-pantothenoylcysteine[c] <=> N-pantothenoylcysteine[m]	0.380961	-0.10406	0.10406
ID_0215	HMR_4000	ATP[c] => PPi[c] + cAMP[c]	0.382019	0.10383	0.10383
ID_0316	HMR_4670	ADP[c] + dCTP[c] <=> ATP[c] + dCDP[c]	0.384249	-0.103347	0.103347
ID_6055	HMR_6255	leukotriene B4[c] <=> leukotriene B4[s]	0.384451	0.103304	0.103304
ID_6796	HMR_8745	hydroxide[c] + thiamin-P[m] <=> hydroxide[m] + thiamin-P[c]	0.384728	-0.103244	0.103244
ID_6797	HMR_8747	2 hydroxide[m] + thiamin-PP[c] => 2 hydroxide[c] + thiamin-PP[m]	0.384728	-0.103244	0.103244
ID_4056	HMR_1662	H2O[m] + choloyl-CoA[m] => CoA[m] + cholate[m]	0.387289	-0.102692	0.102692
ID_4059	HMR_1666	cholate[m] => cholate[c]	0.387289	-0.102692	0.102692
ID_1414	HMR_0259	AMP[c] + PPi[c] + cis-vaccenoyl-CoA[c] <=> ATP[c] + CoA[c] + cis-vaccenic acid[c]	0.387485	-0.10265	0.10265
ID_7317	HMR_5004	Na+[c] + bilirubin[c] <=> Na+[r] + bilirubin[r]	0.388362	-0.102461	0.102461
ID_6959	HMR_8843	myo-inositol-hexakisphosphate[c] <=> myo-inositol-hexakisphosphate[n]	0.390753	0.101948	0.101948
ID_1959	HMR_1085	H2O[s] + LTD4[s] => glycine[s] + leukotriene E4[s]	0.393222	-0.101421	0.101421
ID_0623	HMR_8426	H2O[m] + arginine[m] => ornithine[m] + urea[m]	0.393363	-0.101391	0.101391
ID_6588	HMR_4951	urea[c] <=> urea[m]	0.393363	0.101391	0.101391
ID_6668	HMR_6323	H+[c] + arginine[c] => H+[m] + arginine[m]	0.393363	-0.101391	0.101391
ID_4188	HMR_1848	ATP[r] + CoA[r] + cholate[r] => AMP[r] + PPi[r] + choloyl-CoA[r]	0.39481	-0.101083	0.101083
ID_6677	HMR_6333	ATP[m] + dGDP[c] => ATP[c] + dGDP[m]	0.395764	-0.10088	0.10088
ID_2963	HMR_1976	H+[c] + NADPH[c] + testosterone[c] => 5-alpha-dihydrotestosterone[c] + NADP+[c]	0.398327	-0.100336	0.100336
ID_4089	HMR_1716	H2O[p] + chenodeoxycholoyl-CoA[p] => CoA[p] + chenodiol[p]	0.398689	-0.10026	0.10026
ID_6898	HMR_9858	chenodiol[p] => chenodiol[c]	0.398689	-0.10026	0.10026
ID_4323	HMR_4716	N-pantothenoylcysteine[c] => CO2[c] + pantetheine[c]	0.402237	0.0995114	0.0995114
ID_4090	HMR_1717	chenodeoxycholoyl-CoA[c] <=> chenodeoxycholoyl-CoA[p]	0.406575	-0.0986015	0.0986015
ID_1297	HMR_5280	349 ATP[l] + 349 H2O[l] + [apotransferin][l] => 349 ADP[l] + 349 Pi[l] + 61 alanine[l] + 27 arginine[l] + 34 asparagine[l] + 45 aspartate[l] + 40 cysteine[l] + 42 glutamate[l] + 17 glutamine[l] + 52 glycine[l] + 19 histidine[l] + 15 isoleucine[l] + 65 leucine[l] + 58 lysine[l] + 10 methionine[l] + 28 phenylalanine[l] + 32 proline[l] + 41 serine[l] + 30 threonine[l] + 8 tryptophan[l] + 26 tyrosine…	0.407036	-0.0985051	0.0985051
ID_7019	HMR_5220	[apotransferin][s] => [apotransferin][l]	0.407036	-0.0985051	0.0985051
ID_0396	HMR_4507	H2O[c] + dCMP[c] => NH3[c] + dUMP[c]	0.40714	-0.0984834	0.0984834
ID_7003	HMR_5060	serine[l] => serine[c]	0.407362	0.098437	0.098437
ID_0713	HMR_4597	2-oxoadipate[m] + glutamate[m] <=> AKG[m] + L-2-aminoadipate[m]	0.410702	0.0977411	0.0977411
ID_0717	HMR_4739	2-aminoadipate 6-semialdehyde[m] + H2O[m] + NAD+[m] => H+[m] + L-2-aminoadipate[m] + NADH[m]	0.410702	-0.0977411	0.0977411
ID_7053	HMR_7732	dephospho-CoA[c] <=> dephospho-CoA[l]	0.411713	0.097531	0.097531
ID_4334	HMR_7731	CoA[l] + H2O[l] => Pi[l] + dephospho-CoA[l]	0.411713	-0.097531	0.097531
ID_7052	HMR_7730	CoA[c] <=> CoA[l]	0.411713	-0.097531	0.097531
ID_4328	HMR_4727	ATP[c] + phosphopantetheine[c] <=> PPi[c] + dephospho-CoA[c]	0.411713	0.097531	0.097531
ID_4335	HMR_8792	H2O[c] + phosphopantetheine[c] => Pi[c] + pantetheine[c]	0.411713	-0.097531	0.097531
ID_3522	HMR_8519	2-acetyl-1-alkyl-sn-glycero-3-phosphocholine[s] + H2O[s] => 1-alkyl-2-lysoglycerol-3-phosphocholine[s] + acetate[s]	0.413825	-0.0970934	0.0970934
ID_0710	HMR_4239	2-oxoadipate[m] + CoA[m] + NAD+[m] => CO2[m] + H+[m] + NADH[m] + glutaryl-CoA[m]	0.413983	-0.0970606	0.0970606
ID_0822	HMR_4242	glutaryl-CoA[m] + ubiquinone[m] => CO2[m] + crotonyl-CoA[m] + ubiquinol[m]	0.413983	-0.0970606	0.0970606
ID_0299	HMR_6607	H2O[c] + urate radical[c] <=> hydroxyl radical[c] + urate[c]	0.415185	0.0968123	0.0968123
ID_4216	HMR_1879	GSH[c] + HCO3-[c] + taurochenodeoxycholate[s] <=> GSH[s] + HCO3-[s] + taurochenodeoxycholate[c]	0.415185	-0.0968123	0.0968123
ID_5975	HMR_6174	HCO3-[c] + S-glutathionyl-ethacrynic acid[c] + prostaglandin B2[s] <=> HCO3-[s] + S-glutathionyl-ethacrynic acid[s] + prostaglandin B2[c]	0.415185	0.0968123	0.0968123
ID_6019	HMR_6218	GSH[c] + HCO3-[c] + arachidonate[s] <=> GSH[s] + HCO3-[s] + arachidonate[c]	0.415185	0.0968123	0.0968123
ID_6684	HMR_6340	ATP[m] + dUTP[c] => ATP[c] + dUTP[m]	0.415185	-0.0968123	0.0968123
ID_3291	HMR_0761	UDP-glucose[c] + ceramide pool[c] => UDP[c] + glucosylceramide pool[c]	0.416499	0.096541	0.096541
ID_0415	HMR_7721	CMP[l] + H2O[l] => Pi[l] + cytidine[l]	0.417156	-0.0964055	0.0964055
ID_4641	HMR_6506	ATP[c] + riboflavin[c] => ADP[c] + FMN[c]	0.417513	-0.096332	0.096332
ID_7342	HMR_7262	dolichol[c] <=> dolichol[r]	0.417823	0.0962682	0.0962682
ID_0281	HMR_4694	H2O[c] + deoxyadenosine[c] => NH3[c] + deoxyinosine[c]	0.418358	-0.0961581	0.0961581
ID_1276	HMR_5259	304 ATP[l] + 304 H2O[l] + albumin[l] => 304 ADP[l] + 304 Pi[l] + 63 alanine[l] + 27 arginine[l] + 17 asparagine[l] + 36 aspartate[l] + 35 cysteine[l] + 62 glutamate[l] + 20 glutamine[l] + 13 glycine[l] + 16 histidine[l] + 9 isoleucine[l] + 64 leucine[l] + 60 lysine[l] + 7 methionine[l] + 35 phenylalanine[l] + 24 proline[l] + 28 serine[l] + 29 threonine[l] + 2 tryptophan[l] + 19 tyrosine[l] + 43 v…	0.419933	-0.0958347	0.0958347
ID_7011	HMR_5197	albumin[s] => albumin[l]	0.419933	-0.0958347	0.0958347
ID_1316	HMR_4187	H2O[c] + PAPS[c] => Pi[c] + adenylyl sulfate[c]	0.421708	-0.0954707	0.0954707
ID_4436	HMR_4442	5,10-methenyl-THF[c] + NADPH[c] <=> 5,10-methylene-THF[c] + NADP+[c]	0.422208	-0.0953684	0.0953684
ID_0698	HMR_4437	histidine[c] => NH3[c] + urocanate[c]	0.422208	-0.0953684	0.0953684
ID_0699	HMR_4658	5-formiminotetrahydrofolate[c] + glutamate[c] <=> N-formimino-L-glutamate[c] + THF[c]	0.422208	0.0953684	0.0953684
ID_0700	HMR_4660	4-imidazolone-5-propanoate[c] + H2O[c] => N-formimino-L-glutamate[c]	0.422208	-0.0953684	0.0953684
ID_0701	HMR_4712	H2O[c] + urocanate[c] => 4-imidazolone-5-propanoate[c]	0.422208	-0.0953684	0.0953684
ID_4428	HMR_3929	5,10-methenyl-THF[c] + NH3[c] <=> 5-formiminotetrahydrofolate[c] + H+[c]	0.422208	0.0953684	0.0953684
ID_0326	HMR_3970	H2O[c] + UMP[c] => Pi[c] + uridine[c]	0.422813	0.0952447	0.0952447
ID_0880	HMR_6762	3,4-dihydroxyphenylacetate[c] + SAM[c] => SAH[c] + homovanillate[c]	0.423052	0.0951958	0.0951958
ID_0482	HMR_8469	CDP[c] + dADP[c] <=> CMP[c] + dATP[c]	0.426115	0.0945712	0.0945712
ID_0557	HMR_4077	S-adenosylmethioninamine[c] + spermidine[c] => 5-methylthioadenosine[c] + H+[c] + spermine[c]	0.427519	-0.0942858	0.0942858
ID_1029	HMR_4078	H2O[c] + O2[c] + spermine[c] => 3-amino-propanal[c] + H2O2[c] + spermidine[c]	0.427519	-0.0942858	0.0942858
ID_1040	HMR_7993	3-amino-propanal[c] + H2O[c] + NAD+[c] => H+[c] + NADH[c] + beta-alanine[c]	0.427519	-0.0942858	0.0942858
ID_4222	HMR_1885	HCO3-[c] + S-glutathionyl-ethacrynic acid[c] + glycocholate[s] <=> HCO3-[s] + S-glutathionyl-ethacrynic acid[s] + glycocholate[c]	0.427519	0.0942858	0.0942858
ID_4345	HMR_6547	1-phosphatidyl-1D-myo-inositol-4-phosphate[c] + H2O[c] => PI pool[c] + Pi[c]	0.427519	0.0942858	0.0942858
ID_4352	HMR_6554	1-phosphatidyl-1D-myo-inositol-5-phosphate[c] + ATP[c] => ADP[c] + phosphatidylinositol-4,5-bisphosphate[c]	0.427519	0.0942858	0.0942858
ID_4378	HMR_6583	1-phosphatidyl-1D-myo-inositol-5-phosphate[c] + H2O[c] => PI pool[c] + Pi[c]	0.427519	-0.0942858	0.0942858
ID_5924	HMR_6120	HCO3-[c] + glutathionyl-leukotriene C4[c] + prostaglandin E2[s] <=> HCO3-[s] + glutathionyl-leukotriene C4[s] + prostaglandin E2[c]	0.427519	0.0942858	0.0942858
ID_5926	HMR_6122	HCO3-[c] + S-glutathionyl-ethacrynic acid[c] + prostaglandin E2[s] <=> HCO3-[s] + S-glutathionyl-ethacrynic acid[s] + prostaglandin E2[c]	0.427519	-0.0942858	0.0942858
ID_6057	HMR_6257	reverse triiodthyronine[c] <=> reverse triiodthyronine[s]	0.427519	0.0942858	0.0942858
ID_6961	HMR_8845	triphosphate[c] <=> triphosphate[n]	0.428072	-0.0941735	0.0941735
ID_7168	HMR_0734	PC-LD pool[c] <=> PC-LD pool[g]	0.42904	-0.0939773	0.0939773
ID_7214	HMR_8241	SM pool[c] <=> SM pool[g]	0.429491	0.0938859	0.0938859
ID_0272	HMR_4621	UDP[c] + thioredoxin[c] => H2O[c] + dUDP[c] + oxidized thioredoxin[c]	0.429937	-0.0937956	0.0937956
ID_6063	HMR_6263	prostaglandin C1[c] <=> prostaglandin C1[s]	0.430046	0.0937734	0.0937734
ID_6052	HMR_6251	LTD4[c] <=> LTD4[s]	0.430349	-0.0937122	0.0937122
ID_0241	HMR_4418	IMP[c] + PPi[c] <=> PRPP[c] + hypoxanthine[c]	0.430785	0.0936239	0.0936239
ID_7328	HMR_6387	Na+[c] + Pi[c] <=> Na+[r] + Pi[r]	0.432287	-0.0933204	0.0933204
ID_1343	HMR_4408	H2O[c] + fumarate[c] <=> malate[c]	0.432754	-0.0932261	0.0932261
ID_0507	HMR_3827	AKG[m] + aspartate[m] <=> OAA[m] + glutamate[m]	0.437176	0.0923368	0.0923368
ID_4434	HMR_4340	ATP[m] + THF[m] + formate[m] => 10-formyl-THF[m] + ADP[m] + Pi[m]	0.438017	-0.0921681	0.0921681
ID_4437	HMR_4444	5,10-methenyl-THF[m] + NADPH[m] <=> 5,10-methylene-THF[m] + NADP+[m]	0.438017	-0.0921681	0.0921681
ID_4440	HMR_4505	10-formyl-THF[m] + H+[m] <=> 5,10-methenyl-THF[m] + H2O[m]	0.438017	-0.0921681	0.0921681
ID_6587	HMR_4944	formate[c] <=> formate[m]	0.438017	-0.0921681	0.0921681
ID_0808	HMR_4214	O2[c] + tryptophan[c] => L-formylkynurenine[c]	0.438017	-0.0921681	0.0921681
ID_0810	HMR_4218	H2O[c] + L-formylkynurenine[c] => alanine[c] + formylanthranilate[c]	0.438017	-0.0921681	0.0921681
ID_0811	HMR_4219	H2O[c] + formylanthranilate[c] => anthranilate[c] + formate[c]	0.438017	-0.0921681	0.0921681
ID_0815	HMR_9866	anthranilate[c] + FADH2[c] + O2[c] <=> 3-hydroxyanthranilate[c] + FAD[c] + H2O[c]	0.438017	-0.0921681	0.0921681
ID_4283	HMR_4228	3-hydroxyanthranilate[c] + O2[c] => 2-amino-3-carboxymuconate semialdehyde[c]	0.438017	-0.0921681	0.0921681
ID_0818	HMR_4231	2-amino-3-carboxymuconate semialdehyde[c] => 2-aminomuconate semialdehyde[c] + CO2[c]	0.438017	-0.0921681	0.0921681
ID_0820	HMR_4233	2-aminomuconate semialdehyde[c] + H2O[c] + NAD+[c] => 2-aminomuconate[c] + H+[c] + NADH[c]	0.438017	-0.0921681	0.0921681
ID_0821	HMR_4235	2-aminomuconate[c] + H+[c] + H2O[c] + NADPH[c] => 2-oxoadipate[c] + NADP+[c] + NH3[c]	0.438017	-0.0921681	0.0921681
ID_6553	HMR_4237	2-oxoadipate[c] + AKG[m] <=> 2-oxoadipate[m] + AKG[c]	0.438017	-0.0921681	0.0921681
ID_0504	HMR_3811	ATP[c] + aspartate[c] + citrulline[c] => AMP[c] + PPi[c] + argininosuccinate[c]	0.438791	-0.0920132	0.0920132
ID_0505	HMR_3813	arginine[c] + fumarate[c] <=> argininosuccinate[c]	0.438791	0.0920132	0.0920132
ID_0512	HMR_3873	2 ATP[m] + CO2[m] + H2O[m] + NH3[m] => 2 ADP[m] + Pi[m] + carbamoyl-phosphate[m]	0.438791	-0.0920132	0.0920132
ID_0542	HMR_3809	Pi[m] + citrulline[m] <=> carbamoyl-phosphate[m] + ornithine[m]	0.438791	0.0920132	0.0920132
ID_7782	HMR_9438	urea[s] <=> urea[x]	0.438895	-0.0919924	0.0919924
ID_1257	HMR_5166	801 ATP[c] + 1068 H2O[c] + 23 L-alanyl-tRNA(ala)[c] + 17 L-arginyl-tRNA(arg)[c] + 5 L-asparaginyl-tRNA(asn)[c] + 16 L-aspartyl-tRNA(asp)[c] + 19 L-glutaminyl-tRNA(gln)[c] + 30 L-glutamyl-tRNA(glu)[c] + 6 L-histidyl-tRNA(his)[c] + 41 L-leucyl-tRNA(leu)[c] + 22 L-lysyl-tRNA(lys)[c] + 4 L-methionyl-tRNA(met)[c] + 8 L-phenylalanyl-tRNA(phe)[c] + 10 L-prolyl-tRNA(pro)[c] + 16 L-seryl-tRNA(ser)[c] + 12…	0.438956	0.0919802	0.0919802
ID_6114	HMR_6505	riboflavin[c] <=> riboflavin[s]	0.439091	-0.0919531	0.0919531
ID_0718	HMR_4740	1-piperideine-6-carboxylate[c] + H2O[c] <=> 2-aminoadipate 6-semialdehyde[c]	0.439915	-0.0917884	0.0917884
ID_0732	HMR_8017	H2O[p] + O2[p] + lysine[p] => 6-amino-2-oxohexanoate[p] + H2O2[p] + NH3[p]	0.439915	-0.0917884	0.0917884
ID_0733	HMR_8018	6-amino-2-oxohexanoate[p] => H2O[p] + delta1-piperideine-2-carboxylate[p]	0.439915	-0.0917884	0.0917884
ID_0734	HMR_8019	H+[p] + NADH[p] + delta1-piperideine-2-carboxylate[p] => L-pipecolate[p] + NAD+[p]	0.439915	-0.0917884	0.0917884
ID_0735	HMR_8021	L-pipecolate[p] + O2[p] => 1-piperideine-6-carboxylate[p] + H2O2[p]	0.439915	-0.0917884	0.0917884
ID_6498	HMR_8022	AKG[c] + L-2-aminoadipate[m] <=> AKG[m] + L-2-aminoadipate[c]	0.439915	0.0917884	0.0917884
ID_6559	HMR_4738	2-aminoadipate 6-semialdehyde[c] + L-2-aminoadipate[m] <=> 2-aminoadipate 6-semialdehyde[m] + L-2-aminoadipate[c]	0.439915	-0.0917884	0.0917884
ID_6885	HMR_8016	lysine[c] => lysine[p]	0.439915	-0.0917884	0.0917884
ID_6886	HMR_8020	1-piperideine-6-carboxylate[c] <=> 1-piperideine-6-carboxylate[p]	0.439915	0.0917884	0.0917884
ID_0541	HMR_3807	AKG[m] + ornithine[m] <=> L-glutamate 5-semialdehyde[m] + glutamate[m]	0.44086	-0.0915997	0.0915997
ID_0543	HMR_3816	H2O[c] + arginine[c] => ornithine[c] + urea[c]	0.441458	-0.0914802	0.0914802
ID_6665	HMR_6317	H+[c] + citrulline[m] + ornithine[c] => H+[m] + citrulline[c] + ornithine[m]	0.441458	-0.0914802	0.0914802
ID_1262	HMR_5171	975 ATP[c] + 1300 H2O[c] + 38 L-alanyl-tRNA(ala)[c] + 23 L-arginyl-tRNA(arg)[c] + 5 L-asparaginyl-tRNA(asn)[c] + 14 L-aspartyl-tRNA(asp)[c] + 6 L-cysteinyl-tRNA(cys)[c] + 7 L-glutaminyl-tRNA(gln)[c] + 15 L-glutamyl-tRNA(glu)[c] + 10 L-histidyl-tRNA(his)[c] + 6 L-isoleucyl-tRNA(ile)[c] + 37 L-leucyl-tRNA(leu)[c] + 14 L-lysyl-tRNA(lys)[c] + 14 L-methionyl-tRNA(met)[c] + 10 L-phenylalanyl-tRNA(phe)[…	0.441478	0.0914762	0.0914762
ID_1304	HMR_5287	162 ATP[l] + 162 H2O[l] + apocytochrome-C[l] => 162 ADP[l] + 162 Pi[l] + 38 alanine[l] + 23 arginine[l] + 5 asparagine[l] + 14 aspartate[l] + 6 cysteine[l] + 15 glutamate[l] + 7 glutamine[l] + 28 glycine[l] + 10 histidine[l] + 6 isoleucine[l] + 37 leucine[l] + 14 lysine[l] + 14 methionine[l] + 10 phenylalanine[l] + 26 proline[l] + 25 serine[l] + 10 threonine[l] + 3 tryptophan[l] + 14 tyrosine[l] …	0.441478	0.0914762	0.0914762
ID_7022	HMR_5228	apocytochrome-C[c] => apocytochrome-C[l]	0.441478	0.0914762	0.0914762
ID_3513	HMR_7611	2-acetyl-1-alkyl-sn-glycero-3-phosphocholine[c] + H2O[c] => 1-organyl-2-lyso-sn-glycero-3-phosphocholine[c] + acetate[c]	0.441713	-0.0914294	0.0914294
ID_0573	HMR_4782	2 H+[c] + O2[c] + trans-4-hydroxy-L-proline[c] => 2 H2O[c] + L-1-pyrroline-3-hydroxy-5-carboxylate[c]	0.441758	0.0914205	0.0914205
ID_5087	HMR_1903	HCO3-[c] + S-glutathionyl-ethacrynic acid[c] + serotonin[s] <=> HCO3-[s] + S-glutathionyl-ethacrynic acid[s] + serotonin[c]	0.441787	0.0914147	0.0914147
ID_6003	HMR_6202	HCO3-[c] + glutathionyl-leukotriene C4[c] + prostaglandin F2beta[s] <=> HCO3-[s] + glutathionyl-leukotriene C4[s] + prostaglandin F2beta[c]	0.441787	0.0914147	0.0914147
ID_6005	HMR_6204	HCO3-[c] + S-glutathionyl-ethacrynic acid[c] + prostaglandin F2beta[s] <=> HCO3-[s] + S-glutathionyl-ethacrynic acid[s] + prostaglandin F2beta[c]	0.441787	-0.0914147	0.0914147
ID_6044	HMR_6243	serotonin[c] <=> serotonin[s]	0.441787	0.0914147	0.0914147
ID_0284	HMR_4709	2-deoxy-D-ribose-1-phosphate[c] + hypoxanthine[c] <=> Pi[c] + deoxyinosine[c]	0.442654	0.0912418	0.0912418
ID_3482	HMR_0627	PS-LD pool[c] => CO2[c] + PE-LD pool[c]	0.443089	0.0911554	0.0911554
ID_3494	HMR_0643	H2O[c] + PE-LD pool[c] => 1-acyl-PE pool[c] + fatty acid-LD-PE pool[c]	0.443089	0.0911554	0.0911554
ID_3496	HMR_0645	1-acyl-PE pool[c] + H2O[c] => fatty acid-LD-PE pool[c] + sn-glycerol-3-PE[c]	0.443089	0.0911554	0.0911554
ID_3497	HMR_0646	H2O[c] + sn-glycerol-3-PE[c] => ethanolamine[c] + sn-glycerol-3-phosphate[c]	0.443089	0.0911554	0.0911554
ID_4931	HMR_0689	fatty acid-LD-PE pool[c] => 0.0005 (10Z)-heptadecenoic acid[c] + 0.0005 (11Z,14Z)-eicosadienoic acid[c] + 0.0005 (11Z,14Z,17Z)-eicosatrienoic acid[c] + 0.0005 (13Z)-eicosenoic acid[c] + 0.0005 (13Z)-octadecenoic acid[c] + 0.0005 (13Z,16Z)-docosadienoic acid[c] + 0.0052 (4Z,7Z,10Z,13Z,16Z)-DPA[c] + 0.0005 (6Z,9Z)-octadecadienoic acid[c] + 0.0005 (6Z,9Z,12Z,15Z,18Z)-TPA[c] + 0.0005 (6Z,9Z,12Z,15Z,1…	0.443089	0.0911554	0.0911554
ID_0649	HMR_3845	THF[c] + serine[c] <=> 5,10-methylene-THF[c] + H2O[c] + glycine[c]	0.4454	0.090696	0.090696
ID_5126	HMR_4885	H2O[c] <=> H2O[s]	0.445752	-0.0906262	0.0906262
ID_1025	HMR_4937	GSH[c] + alanine[c] => cys-gly[c] + gamma-L-glutamyl-L-alanine[c]	0.445981	0.0905807	0.0905807
ID_1026	HMR_8770	gamma-L-glutamyl-L-alanine[c] => 5-oxoproline[c] + alanine[c]	0.445981	0.0905807	0.0905807
ID_3765	HMR_7615	1-radyl-2-acyl-sn-glycero-3-phosphocholine[c] + H2O[c] => 1-organyl-2-lyso-sn-glycero-3-phosphocholine[c] + fatty acid-LD-TG2 pool[c]	0.446245	0.0905283	0.0905283
ID_0399	HMR_4633	ATP[c] + deoxyadenosine[c] => ADP[c] + dAMP[c]	0.449266	-0.0899305	0.0899305
ID_6541	HMR_3825	H+[c] + aspartate[m] + glutamate[c] => H+[m] + aspartate[c] + glutamate[m]	0.45017	-0.089752	0.089752
ID_3413	HMR_0524	(8Z,11Z,14Z,17Z)-eicosatetraenoyl-CoA[c] + sn-glycerol-3-phosphate[c] => 1-acylglycerol-3P-8,11,14,17-eico[c] + CoA[c]	0.450397	0.0897072	0.0897072
ID_6933	HMR_7856	dTDP[c] <=> dTDP[n]	0.450993	0.0895897	0.0895897
ID_4512	HMR_4818	2,5-diamino-6-(5-triphosphoryl-3,4-trihydroxy-2-oxopentyl)-amino-4-oxopyrimidine[n] <=> 6-[(1S,2R)-1,2-dihydroxy-3-triphosphooxypropyl]-7,8-dihydropterin[n] + H2O[n]	0.452784	0.0892371	0.0892371
ID_6924	HMR_7764	Pi[c] <=> Pi[n]	0.45417	0.0889647	0.0889647
ID_2922	HMR_7941	H+[r] + NADPH[r] + 2 O2[r] + testosterone[r] => 2 H2O[r] + NADP+[r] + estradiol-17beta[r] + formate[r]	0.454523	0.0888954	0.0888954
ID_3034	HMR_2029	2 H+[c] + O2[c] + testosterone[c] => 19-hydroxytestosterone[c] + H2O[c]	0.454523	-0.0888954	0.0888954
ID_3035	HMR_2030	19-hydroxytestosterone[c] + 2 H+[c] + O2[c] => 19-oxo-testosterone[c] + 2 H2O[c]	0.454523	-0.0888954	0.0888954
ID_3036	HMR_2031	19-oxo-testosterone[c] + 2 H+[c] + O2[c] => H2O[c] + estradiol-17beta[c] + formate[c]	0.454523	-0.0888954	0.0888954
ID_7315	HMR_4942	formate[c] <=> formate[r]	0.454523	-0.0888954	0.0888954
ID_7363	HMR_7969	estradiol-17beta[c] <=> estradiol-17beta[r]	0.454975	-0.0888066	0.0888066
ID_0454	HMR_8083	H2O[n] + cGMP[n] => GMP[n]	0.455449	0.0887137	0.0887137
ID_6965	HMR_8894	GMP[c] <=> GMP[n]	0.455615	-0.0886813	0.0886813
ID_6547	HMR_3950	5,10-methylene-THF[c] <=> 5,10-methylene-THF[m]	0.45663	0.0884823	0.0884823
ID_6548	HMR_3952	THF[c] <=> THF[m]	0.45663	-0.0884823	0.0884823
ID_7341	HMR_7257	dolichyl-phosphate[r] => dolichyl-phosphate[c]	0.457111	0.0883883	0.0883883
ID_4427	HMR_3923	NAD+[m] + THF[m] + glycine[m] => 5,10-methylene-THF[m] + CO2[m] + H+[m] + NADH[m] + NH3[m]	0.458023	-0.08821	0.08821
ID_3299	HMR_0773	ATP[c] + sphingosine[c] => ADP[c] + sphingosine-1-phosphate[c]	0.458857	0.088047	0.088047
ID_7300	HMR_4846	AMP[c] + ATP[r] <=> AMP[r] + ATP[c]	0.459766	0.0878696	0.0878696
ID_6594	HMR_6297	PEP[c] + isocitrate[m] <=> PEP[m] + isocitrate[c]	0.459864	0.0878505	0.0878505
ID_0050	HMR_4103	GTP[m] + OAA[m] => CO2[m] + GDP[m] + PEP[m]	0.460089	-0.0878068	0.0878068
ID_1258	HMR_5167	315 ATP[c] + 420 H2O[c] + 8 L-alanyl-tRNA(ala)[c] + 3 L-asparaginyl-tRNA(asn)[c] + 7 L-aspartyl-tRNA(asp)[c] + 5 L-cysteinyl-tRNA(cys)[c] + 5 L-glutaminyl-tRNA(gln)[c] + 10 L-glutamyl-tRNA(glu)[c] + L-histidyl-tRNA(his)[c] + 4 L-isoleucyl-tRNA(ile)[c] + 6 L-leucyl-tRNA(leu)[c] + 12 L-lysyl-tRNA(lys)[c] + 3 L-methionyl-tRNA(met)[c] + 9 L-phenylalanyl-tRNA(phe)[c] + 3 L-prolyl-tRNA(pro)[c] + 7 L-se…	0.462694	-0.0872996	0.0872996
ID_7359	HMR_7956	testosterone[c] <=> testosterone[r]	0.465126	0.0868277	0.0868277
ID_1215	HMR_7323	(alpha-D-mannosyl)4-beta-D-mannosyl-diacetylchitobiosyl-L-asparagine (protein)[g] + UDP-N-acetylglucosamine[g] => UDP[g] + nm4masn[g]	0.465777	0.0867015	0.0867015
ID_1216	HMR_7324	2 H2O[g] + nm4masn[g] => 2 mannose[g] + nm2masn[g]	0.465777	0.0867015	0.0867015
ID_1217	HMR_7325	UDP-N-acetylglucosamine[g] + nm2masn[g] => UDP[g] + n2m2masn[g]	0.465777	0.0867015	0.0867015
ID_1218	HMR_7326	UDP-N-acetylglucosamine[g] + n2m2masn[g] => UDP[g] + n2m2nmasn[g]	0.465777	0.0867015	0.0867015
ID_0446	HMR_7888	ADP[n] + dGTP[n] <=> ATP[n] + dGDP[n]	0.466085	0.0866419	0.0866419
ID_0477	HMR_8464	CDP[n] + GDP[n] <=> CMP[n] + GTP[n]	0.466336	-0.0865933	0.0865933
ID_1225	HMR_7428	(alpha-D-mannosyl)2-beta-D-mannosyl-N-acetylglucosamine[l] + 2 H2O[l] => beta-1,4-mannose-N-acetylglucosamine[l] + 2 mannose[l]	0.466336	-0.0865933	0.0865933
ID_1226	HMR_7429	H2O[l] + beta-1,4-mannose-N-acetylglucosamine[l] => N-acetylglucosamine[l] + mannose[l]	0.466336	-0.0865933	0.0865933
ID_1234	HMR_7585	H2O[l] + n2m2nmasn[l] => [protein]-L-asparagine[l] + n2m2nm[l]	0.466336	-0.0865933	0.0865933
ID_1235	HMR_7586	H2O[l] + n2m2nm[l] => N-acetylglucosamine[l] + n2m2nmn[l]	0.466336	-0.0865933	0.0865933
ID_1236	HMR_7587	3 H2O[l] + n2m2nmn[l] => (alpha-D-mannosyl)2-beta-D-mannosyl-N-acetylglucosamine[l] + 3 N-acetylglucosamine[l]	0.466336	-0.0865933	0.0865933
ID_4424	HMR_8833	H2O[n] + PI pool[n] => 1,2-diacylglycerol-LD-TAG pool[n] + inositol-1-phosphate[n]	0.466336	-0.0865933	0.0865933
ID_6156	HMR_7583	n2m2nmasn[g] <=> n2m2nmasn[s]	0.466336	0.0865933	0.0865933
ID_7030	HMR_7430	mannose[l] => mannose[c]	0.466336	-0.0865933	0.0865933
ID_7041	HMR_7584	n2m2nmasn[s] => n2m2nmasn[l]	0.466336	-0.0865933	0.0865933
ID_4389	HMR_8799	1D-myo-inositol-1,3,4,5-tetrakisphosphate[n] + ATP[n] => 1D-myo-inositol-1,3,4,5,6-pentakisphosphate[n] + ADP[n]	0.466336	0.0865933	0.0865933
ID_4390	HMR_8800	1D-myo-inositol-1,3,4,6-tetrakisphosphate[n] + ATP[n] => 1D-myo-inositol-1,3,4,5,6-pentakisphosphate[n] + ADP[n]	0.466336	-0.0865933	0.0865933
ID_4395	HMR_8805	ATP[n] + D-myo-inositol-1,4,5-trisphosphate[n] => 1D-myo-inositol-1,3,4,5-tetrakisphosphate[n] + ADP[n]	0.466336	0.0865933	0.0865933
ID_4408	HMR_8818	H2O[n] + phosphatidylinositol-4,5-bisphosphate[n] => 1,2-diacylglycerol-LD-TAG pool[n] + D-myo-inositol-1,4,5-trisphosphate[n]	0.466336	0.0865933	0.0865933
ID_6958	HMR_8842	inositol-1-phosphate[c] <=> inositol-1-phosphate[n]	0.466336	0.0865933	0.0865933
ID_4410	HMR_8820	1-phosphatidyl-1D-myo-inositol-4-phosphate[n] + H2O[n] => PI pool[n] + Pi[n]	0.466336	-0.0865933	0.0865933
ID_0475	HMR_8462	GDP[n] + dCDP[n] <=> GTP[n] + dCMP[n]	0.466336	0.0865933	0.0865933
ID_4337	HMR_4308	inositol-1-phosphate[c] => glucose-6-phosphate[c]	0.466336	-0.0865933	0.0865933
ID_4411	HMR_8821	1-phosphatidyl-1D-myo-inositol-4-phosphate[n] + ATP[n] => ADP[n] + phosphatidylinositol-4,5-bisphosphate[n]	0.466336	0.0865933	0.0865933
ID_6923	HMR_7763	H2O2[c] <=> H2O2[n]	0.466336	-0.0865933	0.0865933
ID_1387	HMR_8413	2 H+[n] + 2 O2-[n] => H2O2[n] + O2[n]	0.466336	0.0865933	0.0865933
ID_6912	HMR_4904	O2[c] <=> O2[n]	0.466336	-0.0865933	0.0865933
ID_6947	HMR_8412	O2-[c] <=> O2-[n]	0.466336	0.0865933	0.0865933
ID_0247	HMR_4480	ADP[c] + dADP[c] <=> ATP[c] + dAMP[c]	0.466532	0.0865554	0.0865554
ID_0368	HMR_5415	ADP[m] + mitothioredoxin[m] => H2O[m] + dADP[m] + mitooxidized thioredoxin[m]	0.466758	0.0865117	0.0865117
ID_7311	HMR_4906	ADP[r] + ATP[c] => ADP[c] + ATP[r]	0.468153	0.0862421	0.0862421
ID_7249	HMR_8920	mannose[g] => mannose[c]	0.468626	0.0861508	0.0861508
ID_6572	HMR_4864	succinate[c] + sulfite[m] <=> succinate[m] + sulfite[c]	0.469242	0.0860318	0.0860318
ID_0489	HMR_8479	UDP[n] + dCMP[n] <=> UTP[n] + deoxycytidine[n]	0.469534	-0.0859754	0.0859754
ID_0481	HMR_8468	CDP[n] + UDP[n] <=> CMP[n] + UTP[n]	0.469617	0.0859595	0.0859595
ID_2356	HMR_2760	L-carnitine[c] + ocosatetraenoylcarnitine[m] <=> L-carnitine[m] + ocosatetraenoylcarnitine[c]	0.469617	-0.0859595	0.0859595
ID_4290	HMR_4259	H+[c] + H2O[c] + nicotinamide D-ribonucleotide[c] => NH3[c] + nicotinate ribonucleotide[c]	0.469617	0.0859595	0.0859595
ID_5256	HMR_5442	ATP[c] + GSH[c] + H2O[c] => ADP[c] + GSH[s] + Pi[c]	0.469617	0.0859595	0.0859595
ID_5955	HMR_6154	HCO3-[c] + glutathionyl-leukotriene C4[c] + leukotriene E4[s] <=> HCO3-[s] + glutathionyl-leukotriene C4[s] + leukotriene E4[c]	0.469617	0.0859595	0.0859595
ID_5982	HMR_6181	HCO3-[c] + glutathionyl-leukotriene C4[c] + prostaglandin D1[s] <=> HCO3-[s] + glutathionyl-leukotriene C4[s] + prostaglandin D1[c]	0.469617	0.0859595	0.0859595
ID_5983	HMR_6182	HCO3-[c] + S-glutathionyl-2-4-dinitrobenzene[c] + prostaglandin D1[s] <=> HCO3-[s] + S-glutathionyl-2-4-dinitrobenzene[s] + prostaglandin D1[c]	0.469617	-0.0859595	0.0859595
ID_4502	HMR_4170	GTP[n] + H2O[n] => formamidopyrimidine nucleoside triphosphate[n]	0.470306	-0.0858268	0.0858268
ID_4514	HMR_4834	2,5-diaminopyrimidine nucleoside triphosphate[n] + formate[n] <=> H2O[n] + formamidopyrimidine nucleoside triphosphate[n]	0.470636	0.0857631	0.0857631
ID_5098	HMR_1919	PAPS[c] + cholesterol[c] => PAP[c] + cholesterol-sulfate[c]	0.470947	0.0857034	0.0857034
ID_7350	HMR_7784	AMP[c] <=> AMP[r]	0.471026	-0.0856881	0.0856881
ID_0266	HMR_4612	ADP[c] + thioredoxin[c] => H2O[c] + dADP[c] + oxidized thioredoxin[c]	0.47144	0.0856085	0.0856085
ID_7207	HMR_8205	D-galactosyl-N-acylsphingosine[c] <=> D-galactosyl-N-acylsphingosine[g]	0.471861	-0.0855275	0.0855275
ID_0781	HMR_3208	ATP[m] + H+[m] + HCO3-[m] + propanoyl-CoA[m] => ADP[m] + Pi[m] + methylmalonyl-CoA[m]	0.471882	0.0855234	0.0855234
ID_0783	HMR_3213	methylmalonyl-CoA[m] => (R)-methylmalonyl-CoA[m]	0.471882	0.0855234	0.0855234
ID_6676	HMR_6332	ATP[m] + dADP[c] => ATP[c] + dADP[m]	0.473136	-0.0852826	0.0852826
ID_0571	HMR_4780	NADP+[c] + trans-4-hydroxy-L-proline[c] <=> H+[c] + L-1-pyrroline-3-hydroxy-5-carboxylate[c] + NADPH[c]	0.473365	-0.0852384	0.0852384
ID_0567	HMR_4776	AKG[c] + O2[c] + proline[c] => CO2[c] + succinate[c] + trans-4-hydroxy-L-proline[c]	0.473365	-0.0852384	0.0852384
ID_0575	HMR_4784	2 H2O[m] + L-1-pyrroline-3-hydroxy-5-carboxylate[m] + NAD+[m] => H+[m] + L-erythro-4-hydroxyglutamate[m] + NADH[m]	0.473365	-0.0852384	0.0852384
ID_0577	HMR_4787	4-hydroxy-2-oxoglutarate[m] => glyoxalate[m] + pyruvate[m]	0.473365	-0.0852384	0.0852384
ID_0620	HMR_8098	L-erythro-4-hydroxyglutamate[m] + OAA[m] => 4-hydroxy-2-oxoglutarate[m] + aspartate[m]	0.473365	-0.0852384	0.0852384
ID_6806	HMR_9677	L-1-pyrroline-3-hydroxy-5-carboxylate[m] <=> L-1-pyrroline-3-hydroxy-5-carboxylate[c]	0.473365	0.0852384	0.0852384
ID_0270	HMR_4618	UTP[c] + thioredoxin[c] => H2O[c] + dUTP[c] + oxidized thioredoxin[c]	0.473832	-0.085149	0.085149
ID_0544	HMR_3819	1-pyrroline-5-carboxylate[c] + H2O[c] <=> L-glutamate 5-semialdehyde[c]	0.480356	0.0839017	0.0839017
ID_0548	HMR_3835	1-pyrroline-5-carboxylate[c] + H+[c] + NADH[c] => NAD+[c] + proline[c]	0.480356	-0.0839017	0.0839017
ID_6540	HMR_3818	L-glutamate 5-semialdehyde[c] <=> L-glutamate 5-semialdehyde[m]	0.480356	0.0839017	0.0839017
ID_6566	HMR_4851	AKG[c] + succinate[m] <=> AKG[m] + succinate[c]	0.482171	0.0835565	0.0835565
ID_0449	HMR_7891	ADP[n] + dCTP[n] <=> ATP[n] + dCDP[n]	0.483139	-0.0833725	0.0833725
ID_0648	HMR_3843	3-phosphoserine[c] + H2O[c] => Pi[c] + serine[c]	0.485391	-0.0829455	0.0829455
ID_1346	HMR_4456	citrate[m] <=> isocitrate[m]	0.485633	0.0828997	0.0828997
ID_0119	HMR_4490	ATP[c] + mannose[c] => ADP[c] + mannose-6-phosphate[c]	0.485955	-0.0828386	0.0828386
ID_4318	HMR_4498	H2O[c] + [ACP][c] => apo-[ACP][c] + phosphopantetheine[c]	0.486591	0.0827184	0.0827184
ID_7310	HMR_4894	O2[c] <=> O2[r]	0.486676	0.0827023	0.0827023
ID_0112	HMR_4385	mannose-6-phosphate[c] => mannose-1-phosphate[c]	0.486722	0.0826935	0.0826935
ID_0113	HMR_4386	GDP[c] + mannose-1-phosphate[c] => GDP-mannose[c] + Pi[c]	0.486722	0.0826935	0.0826935
ID_0111	HMR_4383	fructose-6-phosphate[c] <=> mannose-6-phosphate[c]	0.486722	0.0826935	0.0826935
ID_7179	HMR_7331	GMP[c] <=> GMP[g]	0.488144	-0.0824247	0.0824247
ID_0470	HMR_8457	UDP[n] + dCDP[n] <=> UTP[n] + dCMP[n]	0.488344	-0.082387	0.082387
ID_0420	HMR_7802	2 dADP[c] <=> dAMP[c] + dATP[c]	0.488375	0.0823813	0.0823813
ID_2837	HMR_1221	3-oxo-8(S)-hydroxy-hexadeca-(6E,10Z)-dienoate[m] + CoA[m] <=> 6(S)-hydroxy-tetradeca-(4E,8Z)-dienoate[m] + acetyl-CoA[m]	0.488648	-0.0823297	0.0823297
ID_0255	HMR_4493	dATP[c] + mannose[c] => dADP[c] + mannose-6-phosphate[c]	0.488672	0.0823251	0.0823251
ID_0465	HMR_8452	2 dCDP[c] <=> dCMP[c] + dCTP[c]	0.489632	-0.0821441	0.0821441
ID_3042	HMR_2038	H2O[c] + estrone 3-sulfate[c] => estrone[c] + sulfate[c]	0.492576	-0.0815899	0.0815899
ID_0551	HMR_3895	ATP[m] + glutamate[m] => ADP[m] + glutamyl-5-phosphate[m]	0.493632	-0.0813915	0.0813915
ID_0552	HMR_3897	H+[m] + NADPH[m] + glutamyl-5-phosphate[m] => L-glutamate 5-semialdehyde[m] + NADP+[m] + Pi[m]	0.493632	-0.0813915	0.0813915
ID_0268	HMR_4615	GDP[c] + thioredoxin[c] => H2O[c] + dGDP[c] + oxidized thioredoxin[c]	0.49839	-0.0805005	0.0805005
ID_4388	HMR_7656	5-pp-inspP5[c] + ATP[c] => 1D-myo-inositol-bisdiphosphate-tetrakisphosphate[c] + ADP[c]	0.499751	0.0802464	0.0802464
ID_6734	HMR_7827	dTDP[m] + dUTP[c] => dTDP[c] + dUTP[m]	0.499751	0.0802464	0.0802464
ID_0999	HMR_8062	H+[c] + NADPH[c] + PAPS[c] + dehydroalanine[c] => L-cysteate[c] + NADP+[c] + PAP[c]	0.499751	0.0802464	0.0802464
ID_0658	HMR_3974	H2O[c] + dehydroalanine[c] => NH3[c] + pyruvate[c]	0.499751	-0.0802464	0.0802464
ID_6722	HMR_7808	dTDP[c] + dUDP[m] <=> dTDP[m] + dUDP[c]	0.499751	0.0802464	0.0802464
ID_1293	HMR_5276	405 ATP[l] + 405 H2O[l] + plasminogen[l] => 405 ADP[l] + 405 Pi[l] + 37 alanine[l] + 42 arginine[l] + 40 asparagine[l] + 36 aspartate[l] + 48 cysteine[l] + 56 glutamate[l] + 31 glutamine[l] + 62 glycine[l] + 24 histidine[l] + 22 isoleucine[l] + 48 leucine[l] + 49 lysine[l] + 11 methionine[l] + 21 phenylalanine[l] + 69 proline[l] + 56 serine[l] + 61 threonine[l] + 19 tryptophan[l] + 30 tyrosine[l]…	0.505049	0.0792609	0.0792609
ID_7017	HMR_5217	plasminogen[s] => plasminogen[l]	0.505049	0.0792609	0.0792609
ID_0516	HMR_9802	H2O[c] + glutamine[c] => NH3[c] + glutamate[c]	0.506679	-0.0789587	0.0789587
ID_6881	HMR_7785	ATP[c] <=> ATP[p]	0.506999	0.0788995	0.0788995
ID_0271	HMR_4619	CDP[c] + thioredoxin[c] => H2O[c] + dCDP[c] + oxidized thioredoxin[c]	0.508114	-0.0786931	0.0786931
ID_7273	HMR_0771	SM pool[c] <=> SM pool[r]	0.508726	-0.0785799	0.0785799
ID_4387	HMR_7655	5-pp-inspP5[c] + H2O[c] => Pi[c] + myo-inositol-hexakisphosphate[c]	0.513909	0.0776246	0.0776246
ID_6994	HMR_5051	cysteine[l] => cysteine[c]	0.518042	-0.0768662	0.0768662
ID_6628	HMR_5304	dTMP[c] <=> dTMP[m]	0.51889	0.076711	0.076711
ID_5863	HMR_6057	Na+[s] + Pi[s] => Na+[c] + Pi[c]	0.52038	-0.0764385	0.0764385
ID_5193	HMR_5076	glycine[s] => glycine[c]	0.523352	-0.0758963	0.0758963
ID_5190	HMR_5071	lysine[s] => lysine[c]	0.523352	-0.0758963	0.0758963
ID_5192	HMR_5074	tyrosine[c] <=> tyrosine[s]	0.523352	0.0758963	0.0758963
ID_5195	HMR_5078	glutamine[c] <=> glutamine[s]	0.523352	0.0758963	0.0758963
ID_5197	HMR_5080	tryptophan[c] <=> tryptophan[s]	0.523352	0.0758963	0.0758963
ID_5200	HMR_5085	leucine[c] <=> leucine[s]	0.523352	0.0758963	0.0758963
ID_5202	HMR_5088	asparagine[s] => asparagine[c]	0.523352	-0.0758963	0.0758963
ID_5204	HMR_5091	threonine[s] => threonine[c]	0.523352	-0.0758963	0.0758963
ID_5205	HMR_5092	isoleucine[c] <=> isoleucine[s]	0.523352	0.0758963	0.0758963
ID_5240	HMR_5328	Na+[s] + aspartate[s] => Na+[c] + aspartate[c]	0.523352	-0.0758963	0.0758963
ID_7434	HMR_9039	isoleucine[x] => isoleucine[s]	0.523352	-0.0758963	0.0758963
ID_7435	HMR_9040	leucine[x] => leucine[s]	0.523352	-0.0758963	0.0758963
ID_7436	HMR_9041	lysine[x] => lysine[s]	0.523352	-0.0758963	0.0758963
ID_7437	HMR_9042	methionine[x] => methionine[s]	0.523352	-0.0758963	0.0758963
ID_7438	HMR_9043	phenylalanine[x] => phenylalanine[s]	0.523352	-0.0758963	0.0758963
ID_7439	HMR_9044	threonine[x] => threonine[s]	0.523352	-0.0758963	0.0758963
ID_7440	HMR_9045	tryptophan[x] => tryptophan[s]	0.523352	-0.0758963	0.0758963
ID_7446	HMR_9062	asparagine[x] <=> asparagine[s]	0.523352	-0.0758963	0.0758963
ID_7447	HMR_9063	glutamine[x] <=> glutamine[s]	0.523352	-0.0758963	0.0758963
ID_7448	HMR_9064	tyrosine[x] <=> tyrosine[s]	0.523352	-0.0758963	0.0758963
ID_7451	HMR_9067	glycine[x] <=> glycine[s]	0.523352	-0.0758963	0.0758963
ID_7452	HMR_9068	proline[x] <=> proline[s]	0.523352	-0.0758963	0.0758963
ID_7454	HMR_9070	aspartate[x] <=> aspartate[s]	0.523352	-0.0758963	0.0758963
ID_5188	HMR_5068	arginine[s] => arginine[c]	0.523352	-0.0758963	0.0758963
ID_5194	HMR_5077	alanine[s] => alanine[c]	0.523352	-0.0758963	0.0758963
ID_5203	HMR_5089	valine[c] <=> valine[s]	0.523352	0.0758963	0.0758963
ID_7441	HMR_9046	valine[x] => valine[s]	0.523352	-0.0758963	0.0758963
ID_7445	HMR_9061	alanine[x] <=> alanine[s]	0.523352	-0.0758963	0.0758963
ID_7450	HMR_9066	arginine[x] <=> arginine[s]	0.523352	-0.0758963	0.0758963
ID_5189	HMR_5070	histidine[c] <=> histidine[s]	0.523352	0.0758963	0.0758963
ID_7433	HMR_9038	histidine[x] => histidine[s]	0.523352	-0.0758963	0.0758963
ID_6515	HMR_1187	5-oxo-(6E)-12-epi-LTB4[c] <=> 5-oxo-(6E)-12-epi-LTB4[m]	0.524174	-0.0757465	0.0757465
ID_2213	HMR_2633	7-hexadecenoyl-CoA[c] + L-carnitine[c] <=> CoA[c] + hexadecenoylcarnitine(9)[c]	0.525107	0.0755768	0.0755768
ID_2256	HMR_3521	4(R),8-dimethyl-nonanoyl-CoA[c] + L-carnitine[c] <=> 4,8-dimethylnonanoylcarnitine[c] + CoA[c]	0.525301	-0.0755415	0.0755415
ID_0370	HMR_5417	H+[m] + NADPH[m] + mitooxidized thioredoxin[m] => NADP+[m] + mitothioredoxin[m]	0.527081	0.0752181	0.0752181
ID_0879	HMR_6761	3,4-dihydroxyphenylacetaldehyde[c] + H2O[c] + NADP+[c] <=> 3,4-dihydroxyphenylacetate[c] + H+[c] + NADPH[c]	0.528127	0.0750282	0.0750282
ID_0167	HMR_3212	FAD[m] + propanoyl-CoA[m] <=> FADH2[m] + acrylyl-CoA[m]	0.534297	0.0739125	0.0739125
ID_0322	HMR_4635	ADP[c] + dTTP[c] <=> ATP[c] + dTDP[c]	0.538846	-0.073094	0.073094
ID_4055	HMR_1660	H2O[c] + choloyl-CoA[c] => CoA[c] + cholate[c]	0.538846	0.073094	0.073094
ID_7395	HMR_9626	sulfate[r] <=> sulfate[c]	0.53904	-0.0730592	0.0730592
ID_3521	HMR_8518	2-acetyl-1-alkyl-sn-glycero-3-phosphocholine[c] + H2O[c] => 1-alkyl-2-lysoglycerol-3-phosphocholine[c] + acetate[c]	0.539144	0.0730404	0.0730404
ID_6023	HMR_6222	GSH[c] + HCO3-[c] + leukotriene B4[s] <=> GSH[s] + HCO3-[s] + leukotriene B4[c]	0.539446	0.0729862	0.0729862
ID_7367	HMR_7988	5-alpha-dihydrotestosterone[c] <=> 5-alpha-dihydrotestosterone[r]	0.540338	-0.0728263	0.0728263
ID_5211	HMR_5206	apoA1[c] <=> apoA1[s]	0.544744	0.0720377	0.0720377
ID_7194	HMR_7743	GDP[c] + H+[c] <=> GDP[g] + H+[g]	0.547147	0.0716089	0.0716089
ID_7195	HMR_7793	H+[c] <=> H+[g]	0.547147	-0.0716089	0.0716089
ID_5954	HMR_6153	HCO3-[c] + S-glutathionyl-ethacrynic acid[c] + leukotriene B4[s] <=> HCO3-[s] + S-glutathionyl-ethacrynic acid[s] + leukotriene B4[c]	0.548337	-0.0713969	0.0713969
ID_6613	HMR_5107	H+[c] + isoleucine[c] => H+[m] + isoleucine[m]	0.549118	0.071258	0.071258
ID_6516	HMR_1215	3-oxo-10(S)-hydroxy-octadeca-(6E,8E,12Z)-trienoate[c] <=> 3-oxo-10(S)-hydroxy-octadeca-(6E,8E,12Z)-trienoate[m]	0.550098	-0.0710836	0.0710836
ID_2367	HMR_3520	4,8-dimethylnonanoylcarnitine[c] + L-carnitine[m] <=> 4,8-dimethylnonanoylcarnitine[m] + L-carnitine[c]	0.55326	0.0705223	0.0705223
ID_4024	HMR_1593	7alpha,12alpha-dihydroxycholest-4-en-3-one[c] <=> 7alpha,12alpha-dihydroxycholest-4-en-3-one[r]	0.554349	0.0703294	0.0703294
ID_6815	HMR_1188	5-oxo-(6E)-12-epi-LTB4[c] <=> 5-oxo-(6E)-12-epi-LTB4[p]	0.555318	0.0701577	0.0701577
ID_0305	HMR_9797	adenine[c] + H2O[c] => hypoxanthine[c] + NH3[c]	0.555368	-0.070149	0.070149
ID_0428	HMR_7869	UDP[c] + dADP[c] <=> UMP[c] + dATP[c]	0.555896	-0.0700555	0.0700555
ID_2036	HMR_1194	5-oxo-(6E)-12-epi-LTB4[m] + H+[m] + NADPH[m] => 6,7-dihydro-5-oxo-12-epi-LTB4[m] + NADP+[m]	0.560018	-0.0693277	0.0693277
ID_6018	HMR_6217	GSH[c] + HCO3-[c] + dopamine[s] <=> GSH[s] + HCO3-[s] + dopamine[c]	0.560251	0.0692867	0.0692867
ID_6929	HMR_7792	GTP[c] <=> GTP[n]	0.562293	-0.0689271	0.0689271
ID_6964	HMR_8871	formate[c] <=> formate[n]	0.562367	0.0689141	0.0689141
ID_4324	HMR_4717	H2O[c] + pantetheine[c] <=> cysteamine[c] + pantothenate[c]	0.562611	-0.0688712	0.0688712
ID_4182	HMR_4679	O2[c] + cysteamine[c] <=> hypotaurine[c]	0.562611	-0.0688712	0.0688712
ID_6718	HMR_7758	H+[c] + choloyl-CoA[c] <=> H+[m] + choloyl-CoA[m]	0.565897	-0.0682941	0.0682941
ID_4574	HMR_6647	H2O[r] + NAD+[r] + retinal[r] => H+[r] + NADH[r] + retinoate[r]	0.566783	-0.0681388	0.0681388
ID_0768	HMR_8533	2 2-carboxy-2,3-dihydro-5,6-dihydroxyindole[c] + O2[c] => 2 H2O[c] + 2 L-dopachrome[c]	0.566783	0.0681388	0.0681388
ID_0950	HMR_6876	2-carboxy-2,3-dihydro-5,6-dihydroxyindole[c] + L-dopaquinone[c] <=> L-dopa[c] + L-dopachrome[c]	0.566783	-0.0681388	0.0681388
ID_2038	HMR_1196	5-oxo-(6E)-12-epi-LTB4[p] + H+[p] + NADPH[p] => 6,7-dihydro-5-oxo-12-epi-LTB4[p] + NADP+[p]	0.566783	0.0681388	0.0681388
ID_0984	HMR_5381	PAPS[c] + thioredoxin[c] => PAP[c] + oxidized thioredoxin[c] + sulfite[c]	0.566869	-0.0681236	0.0681236
ID_1360	HMR_7704	H2O[p] + O2[p] + glyoxalate[p] => H2O2[p] + oxalate[p]	0.56698	0.0681042	0.0681042
ID_6897	HMR_9852	oxalate[p] <=> oxalate[c]	0.56698	0.0681042	0.0681042
ID_4023	HMR_1592	7alpha,12alpha-dihydroxycholest-4-en-3-one[r] + 2 ATP[r] + 2 H2O[r] => 7alpha,12alpha-dihydroxycholest-4-en-3-one[c] + 2 ADP[r] + 2 Pi[r]	0.571532	0.0673081	0.0673081
ID_0278	HMR_4651	Pi[c] + guanosine[c] <=> guanine[c] + ribose-1-phosphate[c]	0.574171	-0.0668478	0.0668478
ID_0311	HMR_4570	ADP[c] + dGTP[c] <=> ATP[c] + dGDP[c]	0.57516	0.0666756	0.0666756
ID_0450	HMR_7892	ADP[n] + dATP[n] <=> ATP[n] + dADP[n]	0.57516	-0.0666756	0.0666756
ID_2956	HMR_1967	NAD+[c] + dehydroepiandrosterone[c] => 5-androstene-3,17-dione[c] + H+[c] + NADH[c]	0.57516	-0.0666756	0.0666756
ID_2959	HMR_1970	5-androstene-3,17-dione[c] + H+[c] + NAD+[c] => 4-androstene-3,17-dione[c] + NADH[c]	0.57516	-0.0666756	0.0666756
ID_5909	HMR_6104	GSH[c] + HCO3-[c] + bilirubin-bisglucuronoside[s] <=> GSH[s] + HCO3-[s] + bilirubin-bisglucuronoside[c]	0.57516	-0.0666756	0.0666756
ID_6011	HMR_6210	HCO3-[c] + S-glutathionyl-ethacrynic acid[c] + prostaglandin H2[s] <=> HCO3-[s] + S-glutathionyl-ethacrynic acid[s] + prostaglandin H2[c]	0.57516	0.0666756	0.0666756
ID_6073	HMR_6273	prostaglandin H2[c] <=> prostaglandin H2[s]	0.57516	0.0666756	0.0666756
ID_0483	HMR_8470	CDP[n] + dADP[n] <=> CMP[n] + dATP[n]	0.57516	-0.0666756	0.0666756
ID_4230	HMR_1893	HCO3-[c] + S-glutathionyl-2-4-dinitrobenzene[c] + taurochenodeoxycholate[s] <=> HCO3-[s] + S-glutathionyl-2-4-dinitrobenzene[s] + taurochenodeoxycholate[c]	0.575343	-0.0666438	0.0666438
ID_2123	HMR_4796	H2O[c] + leukotriene C4[c] => LTD4[c] + glutamate[c]	0.580647	-0.0657226	0.0657226
ID_1162	HMR_7264	UDP-N-acetylglucosamine[c] + dolichyl-phosphate[c] => N-acetyl-D-glucosaminyldiphosphodolichol[c] + UMP[c]	0.580846	-0.0656881	0.0656881
ID_1163	HMR_7265	N-acetyl-D-glucosaminyldiphosphodolichol[c] + UDP-N-acetylglucosamine[c] => N,N-chitobiosyldiphosphodolichol[c] + UDP[c]	0.580846	-0.0656881	0.0656881
ID_1164	HMR_7266	GDP-mannose[c] + N,N-chitobiosyldiphosphodolichol[c] => GDP[c] + beta-D-mannosyldiacetylchitobiosyldiphosphodolichol[c]	0.580846	-0.0656881	0.0656881
ID_1165	HMR_7267	GDP-mannose[c] + beta-D-mannosyldiacetylchitobiosyldiphosphodolichol[c] => GDP[c] + alpha-D-mannosyl-beta-D-mannosyl-diacetylchitobiosyldiphosphodolichol[c]	0.580846	-0.0656881	0.0656881
ID_1166	HMR_7268	GDP-mannose[c] + alpha-D-mannosyl-beta-D-mannosyl-diacetylchitobiosyldiphosphodolichol[c] => G00005[c] + GDP[c]	0.580846	-0.0656881	0.0656881
ID_1167	HMR_7269	G00005[c] + GDP-mannose[c] => G10526[c] + GDP[c]	0.580846	-0.0656881	0.0656881
ID_1168	HMR_7270	G10526[c] + GDP-mannose[c] => G00006[c] + GDP[c]	0.580846	-0.0656881	0.0656881
ID_1169	HMR_7271	GDP-mannose[c] + dolichyl-phosphate[c] => GDP[c] + dolichyl-phosphate-D-mannose[c]	0.580846	-0.0656881	0.0656881
ID_1170	HMR_7274	G00006[r] + dolichyl-phosphate-D-mannose[r] => G10595[r] + dolichyl-phosphate[r]	0.580846	-0.0656881	0.0656881
ID_1171	HMR_7275	G10595[r] + dolichyl-phosphate-D-mannose[r] => G10596[r] + dolichyl-phosphate[r]	0.580846	-0.0656881	0.0656881
ID_1172	HMR_7276	G10596[r] + dolichyl-phosphate-D-mannose[r] => G10597[r] + dolichyl-phosphate[r]	0.580846	-0.0656881	0.0656881
ID_1173	HMR_7277	G10597[r] + dolichyl-phosphate-D-mannose[r] => G00007[r] + dolichyl-phosphate[r]	0.580846	-0.0656881	0.0656881
ID_1174	HMR_7278	UDP-glucose[r] + dolichyl-phosphate[r] => UDP[r] + dolichyl-D-glucosyl-phosphate[r]	0.580846	-0.0656881	0.0656881
ID_1175	HMR_7279	G00007[r] + dolichyl-D-glucosyl-phosphate[r] => G10598[r] + dolichyl-phosphate[r]	0.580846	-0.0656881	0.0656881
ID_1176	HMR_7280	G10598[r] + dolichyl-D-glucosyl-phosphate[r] => G10599[r] + dolichyl-phosphate[r]	0.580846	-0.0656881	0.0656881
ID_1177	HMR_7281	G10599[r] + dolichyl-D-glucosyl-phosphate[r] => (Glc)3 (GlcNAc)2 (Man)9 (PP-Dol)1[r] + dolichyl-phosphate[r]	0.580846	-0.0656881	0.0656881
ID_1178	HMR_7285	(Glc)3 (GlcNAc)2 (Man)9 (PP-Dol)1[r] + [protein]-L-asparagine[r] => (alpha-D-Glucosyl)3-(alpha-D-mannosyl)8-beta-D-mannosyl-diacetylchitobiosyl-L-asparagine (protein)[r] + dolichyl-diphosphate[r]	0.580846	-0.0656881	0.0656881
ID_1237	HMR_8691	H2O[r] + dolichyl-diphosphate[r] => Pi[r] + dolichyl-phosphate[r]	0.580846	-0.0656881	0.0656881
ID_7343	HMR_7272	dolichyl-phosphate-D-mannose[c] => dolichyl-phosphate-D-mannose[r]	0.580846	-0.0656881	0.0656881
ID_7344	HMR_7273	G00006[c] => G00006[r]	0.580846	-0.0656881	0.0656881
ID_6678	HMR_6334	ATP[m] + dUDP[c] => ATP[c] + dUDP[m]	0.580942	0.0656714	0.0656714
ID_0462	HMR_8449	CDP[n] + dGDP[n] <=> CMP[n] + dGTP[n]	0.581794	0.0655239	0.0655239
ID_2936	HMR_2041	H+[c] + NADPH[r] + estrone[r] => NADP+[r] + estradiol-17beta[r]	0.583448	0.0652376	0.0652376
ID_4558	HMR_6630	NADP+[c] + retinol[c] <=> H+[c] + NADPH[c] + retinal[c]	0.585652	0.0648568	0.0648568
ID_4560	HMR_6632	NADP+[r] + retinol[r] <=> H+[r] + NADPH[r] + retinal[r]	0.585652	-0.0648568	0.0648568
ID_7338	HMR_6629	retinol[c] <=> retinol[r]	0.585652	-0.0648568	0.0648568
ID_4630	HMR_8698	H+[c] + NADPH[c] + retinoate[c] => H2O[c] + NADP+[c] + retinal[c]	0.585652	-0.0648568	0.0648568
ID_2935	HMR_7968	H+[r] + NADH[r] + estrone[r] => NAD+[r] + estradiol-17beta[r]	0.585982	-0.0647999	0.0647999
ID_0202	HMR_4352	ribose-5-phosphate[c] <=> ribulose-5-phosphate[c]	0.586894	-0.0646426	0.0646426
ID_2128	HMR_8550	GSH[r] + leukotriene A4[r] => leukotriene C4[r]	0.592535	-0.0636718	0.0636718
ID_2043	HMR_1201	5-oxo-12(S)-hydroxy-eicosa-(8E,10E,14Z)-trienoyl-CoA[m] + AMP[m] + PPi[m] <=> 6,7-dihydro-5-oxo-12-epi-LTB4[m] + ATP[m] + CoA[m]	0.592608	0.0636592	0.0636592
ID_5090	HMR_1906	HCO3-[c] + S-glutathionyl-ethacrynic acid[c] + acetylcholine[s] <=> HCO3-[s] + S-glutathionyl-ethacrynic acid[s] + acetylcholine[c]	0.593936	0.0634314	0.0634314
ID_6726	HMR_7815	ATP[m] + dTDP[c] => ATP[c] + dTDP[m]	0.596025	0.0630733	0.0630733
ID_6604	HMR_5033	thymidine[c] <=> thymidine[m]	0.596025	-0.0630733	0.0630733
ID_0347	HMR_4484	H2O[m] + dTMP[m] => Pi[m] + thymidine[m]	0.596025	0.0630733	0.0630733
ID_0371	HMR_6612	dADP[m] + dTDP[m] <=> dATP[m] + dTMP[m]	0.596025	0.0630733	0.0630733
ID_0358	HMR_4637	ADP[c] + dTDP[c] <=> ATP[c] + dTMP[c]	0.596025	-0.0630733	0.0630733
ID_2616	HMR_3478	phytanic acid[c] => phytanic acid[p]	0.601006	0.0622218	0.0622218
ID_2619	HMR_3482	AMP[p] + PPi[p] + phytanoyl-CoA[p] <=> ATP[p] + CoA[p] + phytanic acid[p]	0.601006	-0.0622218	0.0622218
ID_0332	HMR_4056	H2O[c] + dTMP[c] => Pi[c] + thymidine[c]	0.601451	-0.0621459	0.0621459
ID_1179	HMR_7286	(alpha-D-Glucosyl)3-(alpha-D-mannosyl)8-beta-D-mannosyl-diacetylchitobiosyl-L-asparagine (protein)[r] + H2O[r] => (alpha-D-Glucosyl)2-(alpha-D-mannosyl)8-beta-D-mannosyl-diacetylchitobiosyl-L-asparagine (protein)[r] + glucose[r]	0.601855	-0.062077	0.062077
ID_1180	HMR_7287	(alpha-D-Glucosyl)2-(alpha-D-mannosyl)8-beta-D-mannosyl-diacetylchitobiosyl-L-asparagine (protein)[r] + H2O[r] => (alpha-D-Glucosyl)-(alpha-D-mannosyl)8-beta-D-mannosyl-diacetylchitobiosyl-L-asparagine (protein)[r] + glucose[r]	0.601855	-0.062077	0.062077
ID_0414	HMR_7717	H2O[m] + UMP[m] => Pi[m] + uridine[m]	0.60248	-0.0619704	0.0619704
ID_0434	HMR_7875	ADP[m] + UDP[m] <=> ATP[m] + UMP[m]	0.60248	-0.0619704	0.0619704
ID_0441	HMR_7883	ADP[m] + UTP[m] <=> ATP[m] + UDP[m]	0.60248	-0.0619704	0.0619704
ID_6807	HMR_9870	UTP[c] <=> UTP[m]	0.60248	-0.0619704	0.0619704
ID_6697	HMR_7719	uridine[c] <=> uridine[m]	0.60248	0.0619704	0.0619704
ID_0084	HMR_4130	ATP[c] + galactose[c] => ADP[c] + alpha-D-galactose-1-phosphate[c]	0.603622	0.0617758	0.0617758
ID_2334	HMR_2718	(8Z,11Z,14Z,17Z)-eicosatetraenoylcarnitine[c] + L-carnitine[m] <=> (8Z,11Z,14Z,17Z)-eicosatetraenoylcarnitine[m] + L-carnitine[c]	0.603622	-0.0617758	0.0617758
ID_3829	HMR_7529	H2O[l] + chondroitin sulfate C (GalNAc6S-GlcA), degradation product 2[l] => chondroitin sulfate C (GalNAc6S-GlcA), degradation product 3[l] + glucuronate[l]	0.603622	0.0617758	0.0617758
ID_3831	HMR_7531	2 H2O[l] + chondroitin sulfate C (GalNAc6S-GlcA), degradation product 3[l] => N-acetylgalactosamine[l] + chondroitin sulfate C (GalNAc6S-GlcA), degradation product 5[l] + sulfate[l]	0.603622	0.0617758	0.0617758
ID_3833	HMR_7533	4 H2O[l] + chondroitin sulfate C (GalNAc6S-GlcA), degradation product 5[l] => D-xylose[l] + 2 galactose[l] + glucuronate[l] + sulfate[l]	0.603622	0.0617758	0.0617758
ID_6514	HMR_1173	3-oxo-10(R)-hydroxy-octadeca-(6E,8E,12Z)-trienoate[c] <=> 3-oxo-10(R)-hydroxy-octadeca-(6E,8E,12Z)-trienoate[m]	0.60383	-0.0617404	0.0617404
ID_4670	HMR_4208	H2O[c] + thiamin-PP[c] => Pi[c] + thiamin-P[c]	0.605613	0.0614369	0.0614369
ID_6454	HMR_9624	AKG[c] + estrone 3-sulfate[s] => AKG[s] + estrone 3-sulfate[c]	0.605876	0.0613922	0.0613922
ID_6564	HMR_4843	GDP[c] + GTP[m] <=> GDP[m] + GTP[c]	0.610559	0.0605973	0.0605973
ID_0784	HMR_3215	(R)-methylmalonyl-CoA[m] => succinyl-CoA[m]	0.610559	0.0605973	0.0605973
ID_1339	HMR_4147	CoA[m] + GTP[m] + succinate[m] <=> GDP[m] + Pi[m] + succinyl-CoA[m]	0.610559	-0.0605973	0.0605973
ID_4469	HMR_8115	4 ATP[m] + THF[m] + 4 glutamate[m] => 4 ADP[m] + 4 Pi[m] + pentaglutamyl-folate(THF)[m]	0.611343	-0.0604645	0.0604645
ID_6939	HMR_7862	dGTP[c] <=> dGTP[n]	0.612686	-0.0602371	0.0602371
ID_0343	HMR_4343	PRPP[c] + uracil[c] => PPi[c] + UMP[c]	0.613421	-0.0601127	0.0601127
ID_2104	HMR_1285	10,11-dihydro-12-epi-LTB4[c] <=> 10,11-dihydro-LTB4[c]	0.613421	-0.0601127	0.0601127
ID_0108	HMR_4319	ATP[c] + fructose[c] => ADP[c] + fructose-6-phosphate[c]	0.613421	0.0601127	0.0601127
ID_0253	HMR_4489	dATP[c] + fructose[c] => dADP[c] + fructose-6-phosphate[c]	0.613421	-0.0601127	0.0601127
ID_0197	HMR_4473	6-phospho-D-gluconate[r] + NADP+[r] => CO2[r] + H+[r] + NADPH[r] + ribulose-5-phosphate[r]	0.613436	0.0601103	0.0601103
ID_7313	HMR_4917	CO2[c] <=> CO2[r]	0.613436	-0.0601103	0.0601103
ID_4226	HMR_1889	HCO3-[c] + glutathionyl-leukotriene C4[c] + taurocholate[s] <=> HCO3-[s] + glutathionyl-leukotriene C4[s] + taurocholate[c]	0.614336	-0.0599581	0.0599581
ID_2350	HMR_2748	L-carnitine[c] + gamma-linolenoylcarnitine[m] <=> L-carnitine[m] + gamma-linolenoylcarnitine[c]	0.614729	-0.0598917	0.0598917
ID_1821	HMR_3452	FAD[m] + gamma-linolenoyl-CoA[m] => (2E,6Z,9Z,12Z)-octadecatetraenoyl-CoA[m] + FADH2[m]	0.615324	0.0597911	0.0597911
ID_1822	HMR_3453	(2E,6Z,9Z,12Z)-octadecatetraenoyl-CoA[m] + H2O[m] => 3(S)-hydroxy-(6Z,9Z,12Z)-octadecatrienoyl-CoA[m]	0.615324	0.0597911	0.0597911
ID_1823	HMR_3454	3(S)-hydroxy-(6Z,9Z,12Z)-octadecatrienoyl-CoA[m] + NAD+[m] => 3-oxo-(6Z,9Z,12Z)-octadecatrienoyl-CoA[m] + H+[m] + NADH[m]	0.615324	0.0597911	0.0597911
ID_5973	HMR_6172	HCO3-[c] + glutathionyl-leukotriene C4[c] + prostaglandin B2[s] <=> HCO3-[s] + glutathionyl-leukotriene C4[s] + prostaglandin B2[c]	0.615324	-0.0597911	0.0597911
ID_5976	HMR_6175	HCO3-[c] + glutathionyl-leukotriene C4[c] + prostaglandin C1[s] <=> HCO3-[s] + glutathionyl-leukotriene C4[s] + prostaglandin C1[c]	0.615324	0.0597911	0.0597911
ID_7307	HMR_4880	UDP-glucuronate[c] + UMP[r] <=> UDP-glucuronate[r] + UMP[c]	0.615324	0.0597911	0.0597911
ID_0198	HMR_4474	6-phospho-D-gluconate[c] + NADP+[c] => CO2[c] + H+[c] + NADPH[c] + ribulose-5-phosphate[c]	0.615324	-0.0597911	0.0597911
ID_3514	HMR_7612	2-acetyl-1-alkyl-sn-glycero-3-phosphocholine[s] + H2O[s] => 1-organyl-2-lyso-sn-glycero-3-phosphocholine[s] + acetate[s]	0.615324	0.0597911	0.0597911
ID_7296	HMR_3953	6-phospho-D-gluconate[c] <=> 6-phospho-D-gluconate[r]	0.615324	0.0597911	0.0597911
ID_2925	HMR_7948	H2O[r] + pregnenolone sulfate[r] => pregnenolone[r] + sulfate[r]	0.616988	-0.0595103	0.0595103
ID_3631	HMR_0804	H2O[l] + globotriaosylceramide[l] => LacCer pool[l] + galactose[l]	0.619437	0.0590974	0.0590974
ID_4299	HMR_4269	ATP[c] + NAD+[c] => ADP[c] + NADP+[c]	0.623748	0.0583725	0.0583725
ID_6968	HMR_9673	tetrahydrobiopterin[n] <=> tetrahydrobiopterin[c]	0.624296	0.0582805	0.0582805
ID_7865	HMR_9725	NADPH[n] + NADP+[c] <=> NADP+[n] + NADPH[c]	0.624296	-0.0582805	0.0582805
ID_4518	HMR_8738	6-[(1S,2R)-1,2-dihydroxy-3-triphosphooxypropyl]-7,8-dihydropterin[n] => 6-pyruvoyltetrahydropterin[n] + triphosphate[n]	0.624296	0.0582805	0.0582805
ID_4519	HMR_8739	6-pyruvoyltetrahydropterin[n] + 2 H+[n] + 2 NADPH[n] => 2 NADP+[n] + tetrahydrobiopterin[n]	0.624296	0.0582805	0.0582805
ID_0203	HMR_4354	ribose-1-phosphate[c] <=> ribose-5-phosphate[c]	0.624895	-0.05818	0.05818
ID_7235	HMR_8524	choline[c] <=> choline[g]	0.62575	-0.0580366	0.0580366
ID_5980	HMR_6179	HCO3-[c] + S-glutathionyl-2-4-dinitrobenzene[c] + prostaglandin C2[s] <=> HCO3-[s] + S-glutathionyl-2-4-dinitrobenzene[s] + prostaglandin C2[c]	0.626105	-0.057977	0.057977
ID_0265	HMR_4611	ATP[c] + thioredoxin[c] => H2O[c] + dATP[c] + oxidized thioredoxin[c]	0.626165	0.057967	0.057967
ID_1000	HMR_8066	3-sulfopyruvate[c] + glutamate[c] <=> AKG[c] + L-cysteate[c]	0.626165	-0.057967	0.057967
ID_3170	HMR_3638	cholesterol[r] + stearoyl-CoA[r] => CoA[r] + cholesterol-ester-stea[r]	0.626165	-0.057967	0.057967
ID_4214	HMR_1877	GSH[c] + HCO3-[c] + taurocholate[s] <=> GSH[s] + HCO3-[s] + taurocholate[c]	0.626165	-0.057967	0.057967
ID_4358	HMR_6560	D-myo-inositol-1,4,5-trisphosphate[c] + H2O[c] => 1D-myo-inositol-1,4-bisphosphate[c] + Pi[c]	0.626165	-0.057967	0.057967
ID_5869	HMR_6064	GSH[c] + HCO3-[c] + tauroursodeoxycholate[s] <=> GSH[s] + HCO3-[s] + tauroursodeoxycholate[c]	0.626165	0.057967	0.057967
ID_5916	HMR_6112	HCO3-[c] + S-glutathionyl-2-4-dinitrobenzene[c] + thyroxine[s] <=> HCO3-[s] + S-glutathionyl-2-4-dinitrobenzene[s] + thyroxine[c]	0.626165	0.057967	0.057967
ID_5981	HMR_6180	HCO3-[c] + S-glutathionyl-ethacrynic acid[c] + prostaglandin C2[s] <=> HCO3-[s] + S-glutathionyl-ethacrynic acid[s] + prostaglandin C2[c]	0.626165	0.057967	0.057967
ID_4371	HMR_6573	ATP[c] + D-myo-inositol-1,4,5-trisphosphate[c] => 1D-myo-inositol-1,4,5,6-tetrakisphosphate[c] + ADP[c]	0.626165	0.057967	0.057967
ID_4372	HMR_6574	1D-myo-inositol-1,4,5,6-tetrakisphosphate[c] + ATP[c] => 1D-myo-inositol-1,3,4,5,6-pentakisphosphate[c] + ADP[c]	0.626165	0.057967	0.057967
ID_4359	HMR_6561	1D-myo-inositol-1,4-bisphosphate[c] + H2O[c] => 1D-myo-inositol-4-phosphate[c] + Pi[c]	0.626165	-0.057967	0.057967
ID_4360	HMR_6562	1D-myo-inositol-4-phosphate[c] + H2O[c] => Pi[c] + inositol[c]	0.626165	-0.057967	0.057967
ID_1315	HMR_4084	H2O[c] + PAP[c] => AMP[c] + Pi[c]	0.626657	0.0578845	0.0578845
ID_1246	HMR_5155	372 ATP[c] + 496 H2O[c] + 11 L-alanyl-tRNA(ala)[c] + 9 L-arginyl-tRNA(arg)[c] + L-asparaginyl-tRNA(asn)[c] + 8 L-aspartyl-tRNA(asp)[c] + 2 L-cysteinyl-tRNA(cys)[c] + 7 L-glutaminyl-tRNA(gln)[c] + 5 L-glutamyl-tRNA(glu)[c] + L-histidyl-tRNA(his)[c] + 4 L-isoleucyl-tRNA(ile)[c] + 20 L-leucyl-tRNA(leu)[c] + 4 L-lysyl-tRNA(lys)[c] + 5 L-methionyl-tRNA(met)[c] + 3 L-phenylalanyl-tRNA(phe)[c] + 9 L-pro…	0.627875	-0.0576804	0.0576804
ID_6989	HMR_4962	N-acetylglucosamine[l] => N-acetylglucosamine[c]	0.628656	0.0575498	0.0575498
ID_0310	HMR_4420	ADP[m] + dATP[m] <=> ATP[m] + dADP[m]	0.630738	-0.0572015	0.0572015
ID_2031	HMR_1186	5-oxo-(6E)-12-epi-LTB4[c] <=> 5-oxo-12-HETE[c]	0.633313	-0.0567715	0.0567715
ID_4439	HMR_4503	10-formyl-THF[c] + H+[c] <=> 5,10-methenyl-THF[c] + H2O[c]	0.634615	-0.0565544	0.0565544
ID_6723	HMR_7810	dGDP[c] + dUDP[m] <=> dGDP[m] + dUDP[c]	0.635619	0.056387	0.056387
ID_0334	HMR_4060	H2O[s] + UDP[s] => Pi[s] + UMP[s]	0.636011	0.0563217	0.0563217
ID_0388	HMR_4061	H2O[s] + UTP[s] => Pi[s] + UDP[s]	0.636011	0.0563217	0.0563217
ID_0496	HMR_8487	H2O[s] + UMP[s] => Pi[s] + uridine[s]	0.636011	0.0563217	0.0563217
ID_5141	HMR_4947	UTP[c] <=> UTP[s]	0.636011	0.0563217	0.0563217
ID_5181	HMR_5035	uridine[c] <=> uridine[s]	0.636011	-0.0563217	0.0563217
ID_6842	HMR_3473	AMP[p] + ATP[c] => AMP[c] + ATP[p]	0.637662	0.056047	0.056047
ID_0398	HMR_4601	ATP[m] + deoxyguanosine[m] => ADP[m] + dGMP[m]	0.638251	0.0559489	0.0559489
ID_6598	HMR_4997	deoxyguanosine[c] => deoxyguanosine[m]	0.638251	0.0559489	0.0559489
ID_7010	HMR_5067	glutamate[l] => glutamate[c]	0.638283	-0.0559436	0.0559436
ID_2985	HMR_1465	2 farnesyl-PP[c] <=> PPi[c] + presqualene-PP[c]	0.639231	-0.055786	0.055786
ID_2986	HMR_1467	H+[c] + NADPH[c] + presqualene-PP[c] => NADP+[c] + PPi[c] + squalene[c]	0.639231	-0.055786	0.055786
ID_2987	HMR_1470	H+[c] + NADPH[c] + O2[c] + squalene[c] => H2O[c] + NADP+[c] + squalene 2,3-oxide[c]	0.639231	-0.055786	0.055786
ID_2988	HMR_1473	squalene 2,3-oxide[c] => lanosterol[c]	0.639231	-0.055786	0.055786
ID_2129	HMR_8552	H2O[c] + LTD4[c] <=> glycine[c] + leukotriene E4[c]	0.641143	0.0554683	0.0554683
ID_5179	HMR_5032	adenosine[c] <=> adenosine[s]	0.642548	-0.0552353	0.0552353
ID_5187	HMR_5042	inosine[c] <=> inosine[s]	0.642548	0.0552353	0.0552353
ID_1278	HMR_5261	211 ATP[l] + 211 H2O[l] + antichymotrypsin[l] => 211 ADP[l] + 211 Pi[l] + 34 alanine[l] + 16 arginine[l] + 19 asparagine[l] + 25 aspartate[l] + 3 cysteine[l] + 29 glutamate[l] + 17 glutamine[l] + 16 glycine[l] + 9 histidine[l] + 20 isoleucine[l] + 59 leucine[l] + 26 lysine[l] + 14 methionine[l] + 25 phenylalanine[l] + 16 proline[l] + 30 serine[l] + 29 threonine[l] + 3 tryptophan[l] + 9 tyrosine[l…	0.643936	-0.0550051	0.0550051
ID_7012	HMR_5199	antichymotrypsin[s] => antichymotrypsin[l]	0.643936	-0.0550051	0.0550051
ID_4185	HMR_8065	L-cysteate[c] => CO2[c] + taurine[c]	0.644173	0.0549659	0.0549659
ID_1921	HMR_1033	O2[r] + arachidonate[r] => 12(S)-HPETE[r]	0.644173	0.0549659	0.0549659
ID_1924	HMR_1039	12(S)-HPETE[r] + 2 GSH[r] => 12(S)-HETE[r] + GSSG[r] + H2O[r]	0.644173	0.0549659	0.0549659
ID_1953	HMR_1077	12(S)-HETE[r] + 2 H+[r] + O2[r] => H2O[r] + leukotriene B4[r]	0.644173	0.0549659	0.0549659
ID_4186	HMR_8759	O2[c] + 2 hypotaurine[c] => 2 taurine[c]	0.644173	-0.0549659	0.0549659
ID_4325	HMR_4718	ATP[c] + pantothenate[c] => ADP[c] + D-4-phosphopantothenate[c]	0.644173	-0.0549659	0.0549659
ID_4326	HMR_4723	CTP[c] + D-4-phosphopantothenate[c] + cysteine[c] => (R)-4-phosphopantothenoyl-cysteine[c] + CMP[c] + PPi[c]	0.644173	-0.0549659	0.0549659
ID_7397	HMR_9628	GSSG[r] <=> GSSG[c]	0.644173	0.0549659	0.0549659
ID_6882	HMR_7788	FADH2[c] <=> FADH2[p]	0.644173	-0.0549659	0.0549659
ID_6909	HMR_4277	NH3[c] <=> NH3[n]	0.645433	-0.0547572	0.0547572
ID_0417	HMR_7728	GMP[l] + H2O[l] => Pi[l] + guanosine[l]	0.645837	-0.0546902	0.0546902
ID_7051	HMR_7729	guanosine[c] <=> guanosine[l]	0.646011	0.0546614	0.0546614
ID_0261	HMR_4574	Pi[c] + inosine[c] <=> hypoxanthine[c] + ribose-1-phosphate[c]	0.646272	-0.0546184	0.0546184
ID_5992	HMR_6191	HCO3-[c] + S-glutathionyl-2-4-dinitrobenzene[c] + prostaglandin E1[s] <=> HCO3-[s] + S-glutathionyl-2-4-dinitrobenzene[s] + prostaglandin E1[c]	0.646489	0.0545824	0.0545824
ID_6857	HMR_4930	H+[c] + pyruvate[c] <=> H+[p] + pyruvate[p]	0.646653	0.0545553	0.0545553
ID_6851	HMR_4790	alanine[c] <=> alanine[p]	0.646653	-0.0545553	0.0545553
ID_2322	HMR_2700	L-carnitine[c] + heneicosanoylcarnitine[m] <=> L-carnitine[m] + heneicosanoylcarnitine[c]	0.647242	0.0544579	0.0544579
ID_3011	HMR_1535	H+[c] + NADPH[c] + lanosterol[c] => 24,25-dihydrolanosterol[c] + NADP+[c]	0.649551	-0.0540762	0.0540762
ID_3012	HMR_1536	24,25-dihydrolanosterol[c] + H+[c] + NADPH[c] + O2[c] => 4,4-dimethyl-14alpha-hydroxymethyl-5alpha-cholesta-8-en-3beta-ol[c] + H2O[c] + NADP+[c]	0.649551	-0.0540762	0.0540762
ID_3013	HMR_1538	4,4-dimethyl-14alpha-hydroxymethyl-5alpha-cholesta-8-en-3beta-ol[c] + H+[c] + NADPH[c] + O2[c] => 4,4-dimethyl-14alpha-formyl-5alpha-cholesta-8-en-3beta-ol[c] + 2 H2O[c] + NADP+[c]	0.649551	-0.0540762	0.0540762
ID_3014	HMR_1539	4,4-dimethyl-14alpha-formyl-5alpha-cholesta-8-en-3beta-ol[c] + H+[c] + NADPH[c] + O2[c] => 4,4-dimethyl-5alpha-cholesta-8,14-dien-3-beta-ol[c] + H2O[c] + NADP+[c] + formate[c]	0.649551	-0.0540762	0.0540762
ID_3015	HMR_1540	4,4-dimethyl-5alpha-cholesta-8,14-dien-3-beta-ol[c] + H+[c] + NADPH[c] => 4,4-dimethyl-5alpha-cholesta-8-en-3-beta-ol[c] + NADP+[c]	0.649551	-0.0540762	0.0540762
ID_3016	HMR_1543	4,4-dimethyl-5alpha-cholesta-8-en-3-beta-ol[c] + H+[c] + NADPH[c] + O2[c] => 4alpha-hydroxymethyl-4beta-methyl-5alpha-cholesta-8-en-3beta-ol[c] + H2O[c] + NADP+[c]	0.649551	-0.0540762	0.0540762
ID_3017	HMR_1544	4alpha-hydroxymethyl-4beta-methyl-5alpha-cholesta-8-en-3beta-ol[c] + H+[c] + NADPH[c] + O2[c] => 4alpha-formyl-4beta-methyl-5alpha-cholesta-8-en-3beta-ol[c] + 2 H2O[c] + NADP+[c]	0.649551	-0.0540762	0.0540762
ID_3018	HMR_1545	4alpha-formyl-4beta-methyl-5alpha-cholesta-8-en-3beta-ol[c] + H+[c] + NADPH[c] + O2[c] => 4alpha-carboxy-4beta-methyl-5alpha-cholesta-8-en-3beta-ol[c] + H2O[c] + NADP+[c]	0.649551	-0.0540762	0.0540762
ID_3019	HMR_1546	4alpha-carboxy-4beta-methyl-5alpha-cholesta-8-en-3beta-ol[c] + NADP+[c] => 4alpha-methyl-5alpha-cholesta-8-en-3-one[c] + CO2[c] + H+[c] + NADPH[c]	0.649551	-0.0540762	0.0540762
ID_3020	HMR_1547	4alpha-methyl-5alpha-cholesta-8-en-3-one[c] + H+[c] + NADPH[c] => 4alpha-methyl-cholesta-8-enol[c] + NADP+[c]	0.649551	-0.0540762	0.0540762
ID_3021	HMR_1548	4alpha-methyl-cholesta-8-enol[c] + H+[c] + NADPH[c] + O2[c] => 4alpha-hydroxymethyl-5alpha-cholesta-8-en-3beta-ol[c] + H2O[c] + NADP+[c]	0.649551	-0.0540762	0.0540762
ID_3022	HMR_1549	4alpha-hydroxymethyl-5alpha-cholesta-8-en-3beta-ol[c] + H+[c] + NADPH[c] + O2[c] => 4alpha-formyl-5alpha-cholesta-8-en-3beta-ol[c] + 2 H2O[c] + NADP+[c]	0.649551	-0.0540762	0.0540762
ID_3023	HMR_1550	4alpha-formyl-5alpha-cholesta-8-en-3beta-ol[c] + H+[c] + NADPH[c] + O2[c] => 4alpha-carboxy-5alpha-cholesta-8-en-3beta-ol[c] + H2O[c] + NADP+[c]	0.649551	-0.0540762	0.0540762
ID_3024	HMR_1551	4alpha-carboxy-5alpha-cholesta-8-en-3beta-ol[c] + NADP+[c] => 5alpha-cholesta-8-en-3-one[c] + CO2[c] + H+[c] + NADPH[c]	0.649551	-0.0540762	0.0540762
ID_3025	HMR_1552	5alpha-cholesta-8-en-3-one[c] + H+[c] + NADPH[c] => NADP+[c] + cholestenol[c]	0.649551	-0.0540762	0.0540762
ID_3026	HMR_1553	cholestenol[c] => lathosterol[c]	0.649551	-0.0540762	0.0540762
ID_7185	HMR_7675	glucose[c] <=> glucose[g]	0.64957	-0.0540731	0.0540731
ID_3757	HMR_7602	1-(1-alkenyl)-sn-glycero-3-phosphoethanolamine[c] + acyl-CoA-LD-TG2 pool[c] => CoA[c] + O-1-alk-1-enyl-2-acyl-sn-glycero-3-phosphoethanolamine[c]	0.649887	0.0540208	0.0540208
ID_3758	HMR_7603	H2O[c] + O-1-alk-1-enyl-2-acyl-sn-glycero-3-phosphoethanolamine[c] => 1-(1-alkenyl)-sn-glycero-3-phosphoethanolamine[c] + fatty acid-LD-TG2 pool[c]	0.649887	0.0540208	0.0540208
ID_0336	HMR_4177	CMP[c] + H2O[c] => Pi[c] + cytidine[c]	0.651266	-0.0537933	0.0537933
ID_3348	HMR_0786	H2O[l] + LacCer pool[l] => galactose[l] + glucosylceramide pool[l]	0.65244	0.0535996	0.0535996
ID_3289	HMR_8211	H2O[l] + ceramide pool[l] => fatty acid-LD-TG1 pool[l] + sphingosine[l]	0.653199	0.0534746	0.0534746
ID_7093	HMR_9672	fatty acid-LD-TG1 pool[l] => fatty acid-LD-TG1 pool[c]	0.653199	0.0534746	0.0534746
ID_3632	HMR_0808	H2O[l] + globoside[l] => N-acetylgalactosamine[l] + globotriaosylceramide[l]	0.653697	-0.0533925	0.0533925
ID_3567	HMR_0806	UDP-N-acetyl-D-galactosamine[l] + globotriaosylceramide[l] => UDP[l] + globoside[l]	0.654213	-0.0533076	0.0533076
ID_4302	HMR_4278	ATP[n] + NH3[n] + deamido-NAD[n] => AMP[n] + NAD+[n] + PPi[n]	0.654638	-0.0532376	0.0532376
ID_6922	HMR_7712	AMP[c] <=> AMP[n]	0.654638	0.0532376	0.0532376
ID_6907	HMR_4274	deamido-NAD[c] <=> deamido-NAD[n]	0.654738	-0.0532211	0.0532211
ID_4053	HMR_1656	choloyl-CoA[c] <=> choloyl-CoA[p]	0.655097	0.0531619	0.0531619
ID_2507	HMR_2931	(6Z,9Z,12Z,15Z,18Z,21Z)-tetracosahexaenoylcarnitine[c] + L-carnitine[r] <=> (6Z,9Z,12Z,15Z,18Z,21Z)-tetracosahexaenoylcarnitine[r] + L-carnitine[c]	0.65773	0.052729	0.052729
ID_2506	HMR_2930	(6Z,9Z,12Z,15Z,18Z,21Z)-tetracosahexaenoyl-CoA[c] + L-carnitine[c] <=> (6Z,9Z,12Z,15Z,18Z,21Z)-tetracosahexaenoylcarnitine[c] + CoA[c]	0.65773	0.052729	0.052729
ID_1502	HMR_2987	(6Z,9Z,12Z,15Z,18Z,21Z)-THA[r] + ATP[r] + CoA[r] <=> (6Z,9Z,12Z,15Z,18Z,21Z)-tetracosahexaenoyl-CoA[r] + AMP[r] + PPi[r]	0.65773	-0.052729	0.052729
ID_2508	HMR_2932	(6Z,9Z,12Z,15Z,18Z,21Z)-tetracosahexaenoyl-CoA[r] + L-carnitine[r] <=> (6Z,9Z,12Z,15Z,18Z,21Z)-tetracosahexaenoylcarnitine[r] + CoA[r]	0.65773	-0.052729	0.052729
ID_7324	HMR_5347	PPi[c] <=> PPi[r]	0.658854	0.0525443	0.0525443
ID_2125	HMR_8547	H2O[c] + leukotriene C4[c] <=> glycine[c] + leukotriene F4[c]	0.65959	-0.0524235	0.0524235
ID_4496	HMR_4162	GTP[n] + H2O[n] => 6-[(1S,2R)-1,2-dihydroxy-3-triphosphooxypropyl]-7,8-dihydropterin[n] + formate[n]	0.660365	-0.0522963	0.0522963
ID_7077	HMR_8370	N-acetylgalactosamine[l] => N-acetylgalactosamine[c]	0.66057	-0.0522627	0.0522627
ID_0885	HMR_6767	3-methoxy-4-hydroxyphenylacetaldehyde[c] + H2O[c] + NADP+[c] <=> H+[c] + NADPH[c] + homovanillate[c]	0.661631	0.0520888	0.0520888
ID_2318	HMR_2691	(8Z,11Z)-eicosadienoylcarnitine[c] + L-carnitine[m] <=> (8Z,11Z)-eicosadienoylcarnitine[m] + L-carnitine[c]	0.661631	-0.0520888	0.0520888
ID_2319	HMR_2692	(8Z,11Z)-eicosadienoyl-CoA[m] + L-carnitine[m] <=> (8Z,11Z)-eicosadienoylcarnitine[m] + CoA[m]	0.661631	0.0520888	0.0520888
ID_2701	HMR_3413	(8Z,11Z)-eicosadienoyl-CoA[m] + 9 CoA[m] + 7 FAD[m] + 9 H2O[m] + 9 NAD+[m] => 7 FADH2[m] + 9 H+[m] + 9 NADH[m] + 10 acetyl-CoA[m]	0.661631	-0.0520888	0.0520888
ID_3198	HMR_3666	(9Z,12Z,15Z,18Z,21Z)-tetracosapentaenoyl-CoA[r] + cholesterol[r] => CoA[r] + cholesterol-ester-9,12,15,18,21-tetra[r]	0.661631	-0.0520888	0.0520888
ID_3258	HMR_3726	H2O[r] + cholesterol-ester-6,9,12,15,18,21-tetra[r] => (6Z,9Z,12Z,15Z,18Z,21Z)-THA[r] + cholesterol[r]	0.661631	-0.0520888	0.0520888
ID_5935	HMR_6131	HCO3-[c] + S-glutathionyl-2-4-dinitrobenzene[c] + estrone 3-sulfate[s] <=> HCO3-[s] + S-glutathionyl-2-4-dinitrobenzene[s] + estrone 3-sulfate[c]	0.661631	-0.0520888	0.0520888
ID_6034	HMR_6233	GSH[c] + HCO3-[c] + prostaglandin E1[s] <=> GSH[s] + HCO3-[s] + prostaglandin E1[c]	0.661631	-0.0520888	0.0520888
ID_7076	HMR_8244	phosphocholine[c] <=> phosphocholine[l]	0.661631	0.0520888	0.0520888
ID_7166	HMR_0731	ceramide pool[c] => ceramide pool[g]	0.661631	-0.0520888	0.0520888
ID_0078	HMR_8582	H2O[c] + maltose[c] => 2 fructose[c]	0.662233	0.0519901	0.0519901
ID_7050	HMR_7727	GMP[c] <=> GMP[l]	0.662235	-0.0519898	0.0519898
ID_3293	HMR_0762	H2O[c] + glucosylceramide pool[c] => ceramide pool[c] + glucose[c]	0.662239	0.0519891	0.0519891
ID_3688	HMR_1308	prostaglandin H2[r] => prostaglandin I2[r]	0.662239	0.0519891	0.0519891
ID_7281	HMR_1309	prostaglandin I2[c] <=> prostaglandin I2[r]	0.662239	-0.0519891	0.0519891
ID_6728	HMR_7818	dGDP[c] + dTDP[m] <=> dGDP[m] + dTDP[c]	0.662292	-0.0519803	0.0519803
ID_0239	HMR_4412	AMP[c] + fumarate[c] <=> adenylosuccinate[c]	0.66239	-0.0519644	0.0519644
ID_0227	HMR_4042	GTP[c] + IMP[c] + aspartate[c] => GDP[c] + Pi[c] + adenylosuccinate[c]	0.66239	0.0519644	0.0519644
ID_6813	HMR_1144	5-oxo-6-trans-LTB4[c] <=> 5-oxo-6-trans-LTB4[p]	0.662729	0.0519088	0.0519088
ID_0077	HMR_8580	H2O[c] + maltotriose[c] => fructose[c] + maltose[c]	0.66335	-0.051807	0.051807
ID_7178	HMR_7204	UDP-glucuronate[c] + UMP[g] <=> UDP-glucuronate[g] + UMP[c]	0.663737	-0.0517437	0.0517437
ID_0193	HMR_4304	NADP+[r] + glucose-6-phosphate[r] => H+[r] + NADPH[r] + glucono-1,5-lactone-6-phosphate[r]	0.66375	0.0517416	0.0517416
ID_0195	HMR_4623	H2O[r] + glucono-1,5-lactone-6-phosphate[r] => 6-phospho-D-gluconate[r]	0.66375	0.0517416	0.0517416
ID_2519	HMR_0679	1-acylglycerol-LD-TG1 pool[c] + H2O[c] => fatty acid-LD-TG1 pool[c] + glycerol[c]	0.664885	-0.0515559	0.0515559
ID_4320	HMR_4500	CoA[c] + apo-[ACP][c] => PAP[c] + [ACP][c]	0.66544	0.051465	0.051465
ID_0357	HMR_4575	(S)-dihydroorotate[c] + ubiquinone[m] <=> orotate[c] + ubiquinol[m]	0.665914	0.0513876	0.0513876
ID_0330	HMR_4036	orotidine-5-phosphate[c] => CO2[c] + UMP[c]	0.665914	0.0513876	0.0513876
ID_0329	HMR_4034	2 ATP[c] + H+[c] + H2O[c] + HCO3-[c] + glutamine[c] => 2 ADP[c] + Pi[c] + carbamoyl-phosphate[c] + glutamate[c]	0.665914	0.0513876	0.0513876
ID_0331	HMR_4050	N-carbamoyl-L-aspartate[c] + Pi[c] <=> aspartate[c] + carbamoyl-phosphate[c]	0.665914	-0.0513876	0.0513876
ID_0356	HMR_4608	(S)-dihydroorotate[c] + H2O[c] <=> N-carbamoyl-L-aspartate[c]	0.665914	-0.0513876	0.0513876
ID_0353	HMR_4577	PPi[c] + orotidine-5-phosphate[c] <=> PRPP[c] + orotate[c]	0.665914	-0.0513876	0.0513876
ID_0205	HMR_4404	D-xylulose-5-phosphate[c] + erythrose-4-phosphate[c] <=> GAP[c] + fructose-6-phosphate[c]	0.666561	-0.0512818	0.0512818
ID_0206	HMR_4477	D-xylulose-5-phosphate[c] <=> ribulose-5-phosphate[c]	0.666561	0.0512818	0.0512818
ID_0208	HMR_4565	GAP[c] + sedoheptulose-7-phosphate[c] <=> erythrose-4-phosphate[c] + fructose-6-phosphate[c]	0.666561	-0.0512818	0.0512818
ID_0207	HMR_4501	D-xylulose-5-phosphate[c] + ribose-5-phosphate[c] <=> GAP[c] + sedoheptulose-7-phosphate[c]	0.666561	-0.0512818	0.0512818
ID_7356	HMR_7947	pregnenolone sulfate[c] <=> pregnenolone sulfate[r]	0.666631	0.0512702	0.0512702
ID_3009	HMR_1558	H+[c] + NADPH[c] + O2[c] + lathosterol[c] => 2 H2O[c] + NADP+[c] + provitamin D3[c]	0.667224	-0.0511734	0.0511734
ID_3010	HMR_1565	H+[c] + NADPH[c] + provitamin D3[c] => NADP+[c] + cholesterol[c]	0.667224	-0.0511734	0.0511734
ID_6449	HMR_9618	1-methylnicotinamide[c] <=> 1-methylnicotinamide[s]	0.668512	-0.050963	0.050963
ID_3570	HMR_0810	UDP-N-acetyl-D-galactosamine[c] + globoside[c] => IV3GalNAca-Gb4Cer[c] + UDP[c]	0.670422	0.0506513	0.0506513
ID_3571	HMR_0811	H2O[c] + IV3GalNAca-Gb4Cer[c] => N-acetylgalactosamine[c] + globoside[c]	0.670422	0.0506513	0.0506513
ID_1188	HMR_7295	(alpha-D-Glucosyl)3-(alpha-D-mannosyl)8-beta-D-mannosyl-diacetylchitobiosyl-L-asparagine (protein)[r] => (alpha-D-Glucosyl)3-(alpha-D-mannosyl)8-beta-D-mannosyl-diacetylchitobiosyl-L-asparagine (protein)[g]	0.671219	-0.0505214	0.0505214
ID_1194	HMR_7301	(alpha-D-Glucosyl)3-(alpha-D-mannosyl)8-beta-D-mannosyl-diacetylchitobiosyl-L-asparagine (protein)[g] + 4 H2O[g] => (alpha-D-mannosyl)7-beta-D-mannosyl-diacetylchitobiosyl-L-asparagine, isoform A (protein)[g] + 3 glucose[g] + mannose[g]	0.671219	-0.0505214	0.0505214
ID_1202	HMR_7310	(alpha-D-mannosyl)7-beta-D-mannosyl-diacetylchitobiosyl-L-asparagine, isoform A (protein)[g] + H2O[g] => (alpha-D-mannosyl)6-beta-D-mannosyl-diacetylchitobiosyl-L-asparagine (protein) (A)[g] + mannose[g]	0.671219	0.0505214	0.0505214
ID_1207	HMR_7315	(alpha-D-mannosyl)6-beta-D-mannosyl-diacetylchitobiosyl-L-asparagine (protein) (A)[g] + H2O[g] => (alpha-D-mannosyl)5-beta-D-mannosyl-diacetylchitobiosyl-L-asparagine (protein) (C)[g] + mannose[g]	0.671219	0.0505214	0.0505214
ID_1212	HMR_7320	(alpha-D-mannosyl)5-beta-D-mannosyl-diacetylchitobiosyl-L-asparagine (protein) (C)[g] + H2O[g] => (alpha-D-mannosyl)4-beta-D-mannosyl-diacetylchitobiosyl-L-asparagine (protein)[g] + mannose[g]	0.671219	0.0505214	0.0505214
ID_1730	HMR_2522	10,13,16,19-docosatetraenoyl-CoA[c] + malonyl-CoA[c] => 3-oxo-tetracosa-12,15,18,21-all-cis-tetraenoyl-CoA[c] + CO2[c] + CoA[c]	0.671219	-0.0505214	0.0505214
ID_1731	HMR_2524	3-oxo-tetracosa-12,15,18,21-all-cis-tetraenoyl-CoA[c] + H+[c] + NADPH[c] => 3(S)-hydroxy-tetracosa-12,15,18,21-all-cis-tetraenoyl-CoA[c] + NADP+[c]	0.671219	-0.0505214	0.0505214
ID_5969	HMR_6168	HCO3-[c] + S-glutathionyl-ethacrynic acid[c] + prostaglandin A2[s] <=> HCO3-[s] + S-glutathionyl-ethacrynic acid[s] + prostaglandin A2[c]	0.671219	-0.0505214	0.0505214
ID_1007	HMR_8684	AKG[m] + cysteine[m] <=> glutamate[m] + mercaptopyruvate[m]	0.672318	0.0503422	0.0503422
ID_6904	HMR_1095	H+[c] <=> H+[n]	0.673229	0.0501939	0.0501939
ID_1153	HMR_1532	PPi[c] + trans,trans,cis-geranyl-geranyl-pp[c] <=> dimethylallyl-PP[c] + farnesyl-PP[c]	0.675692	-0.0497931	0.0497931
ID_1154	HMR_7254	isopentenyl-pPP[c] + 17.6 trans,trans,cis-geranyl-geranyl-pp[c] => 17.6 PPi[c] + 0.1 dehydrodolichol-diphosphate[c]	0.675692	0.0497931	0.0497931
ID_2983	HMR_1457	dimethylallyl-PP[c] + isopentenyl-pPP[c] => PPi[c] + geranyl-PP[c]	0.675692	-0.0497931	0.0497931
ID_2984	HMR_1460	geranyl-PP[c] + isopentenyl-pPP[c] => PPi[c] + farnesyl-PP[c]	0.675692	-0.0497931	0.0497931
ID_7272	HMR_0768	glucosylceramide pool[c] => glucosylceramide pool[r]	0.680816	0.0489611	0.0489611
ID_7388	HMR_8888	glutamate[c] <=> glutamate[r]	0.683758	0.0484843	0.0484843
ID_4391	HMR_8801	1D-myo-inositol-1,3,4-trisphosphate[c] + H2O[c] => Pi[c] + inositol-1,3-bisphosphate[c]	0.684382	-0.0483834	0.0483834
ID_4392	HMR_8802	H2O[c] + inositol-1,3-bisphosphate[c] => Pi[c] + inositol-1-phosphate[c]	0.684382	-0.0483834	0.0483834
ID_3078	HMR_2088	17beta-estradiol-3,4-semiquinone[c] + 2 H2O[c] <=> 4-hydroxy-17beta-estradiol[c] + H2O2[c]	0.686757	0.0479992	0.0479992
ID_6983	HMR_2087	4-hydroxy-17beta-estradiol[c] <=> 4-hydroxy-17beta-estradiol[l]	0.686757	0.0479992	0.0479992
ID_7054	HMR_7762	H2O2[c] <=> H2O2[l]	0.686757	0.0479992	0.0479992
ID_3079	HMR_2089	17beta-estradiol-3,4-semiquinone[l] + 2 H2O[l] <=> 4-hydroxy-17beta-estradiol[l] + H2O2[l]	0.686757	-0.0479992	0.0479992
ID_6984	HMR_2090	17beta-estradiol-3,4-semiquinone[c] <=> 17beta-estradiol-3,4-semiquinone[l]	0.686757	-0.0479992	0.0479992
ID_0484	HMR_8471	CDP[c] + dCDP[c] <=> CMP[c] + dCTP[c]	0.688655	0.0476925	0.0476925
ID_6861	HMR_5346	PPi[c] <=> PPi[p]	0.688865	-0.0476587	0.0476587
ID_6860	HMR_5344	H+[c] + Pi[c] <=> H+[p] + Pi[p]	0.688865	0.0476587	0.0476587
ID_1375	HMR_3979	H2O[p] + PPi[p] => 2 Pi[p]	0.688865	-0.0476587	0.0476587
ID_4060	HMR_1667	choloyl-CoA[p] + taurine[p] => CoA[p] + taurocholate[p]	0.690985	0.0473166	0.0473166
ID_4197	HMR_1857	2 ATP[p] + 2 H2O[p] + taurocholate[p] => 2 ADP[p] + 2 Pi[p] + taurocholate[s]	0.690985	0.0473166	0.0473166
ID_4374	HMR_6576	1D-myo-inositol-1,3,4,5,6-pentakisphosphate[c] + ATP[c] => ADP[c] + myo-inositol-hexakisphosphate[c]	0.690985	-0.0473166	0.0473166
ID_0280	HMR_4664	PRPP[c] + xanthine[c] => PPi[c] + xanthosine-5-phosphate[c]	0.692827	-0.0470197	0.0470197
ID_2012	HMR_1152	5-oxo-6-trans-LTB4[p] + H+[p] + NADPH[p] => 6,7-dihydro-5-oxo-LTB4[p] + NADP+[p]	0.692839	0.0470177	0.0470177
ID_6992	HMR_5049	asparagine[l] => asparagine[c]	0.693883	-0.0468496	0.0468496
ID_4057	HMR_1663	H2O[p] + choloyl-CoA[p] => CoA[p] + cholate[p]	0.69476	0.0467085	0.0467085
ID_4058	HMR_1665	cholate[p] => cholate[c]	0.69476	0.0467085	0.0467085
ID_6694	HMR_5036	guanosine[m] <=> guanosine[c]	0.697292	-0.0463012	0.0463012
ID_0234	HMR_4135	ADP[m] + GDP[m] <=> ATP[m] + GMP[m]	0.697292	-0.0463012	0.0463012
ID_0235	HMR_4451	ADP[m] + GMP[m] => ATP[m] + guanosine[m]	0.697292	-0.0463012	0.0463012
ID_1654	HMR_0709	H2O[p] + palmitoyl-CoA[p] => CoA[p] + palmitate[p]	0.700925	-0.0457178	0.0457178
ID_1353	HMR_4589	H2O[m] + cis-aconitate[m] <=> isocitrate[m]	0.700925	0.0457178	0.0457178
ID_1347	HMR_4458	H2O[m] + cis-aconitate[m] <=> citrate[m]	0.700925	-0.0457178	0.0457178
ID_6635	HMR_6277	cis-aconitate[c] + isocitrate[m] <=> cis-aconitate[m] + isocitrate[c]	0.700925	0.0457178	0.0457178
ID_0486	HMR_8473	H2O[s] + deoxyadenosine[s] => NH3[s] + deoxyinosine[s]	0.700925	-0.0457178	0.0457178
ID_2202	HMR_2591	CoA[c] + O-acetylcarnitine[c] <=> L-carnitine[c] + acetyl-CoA[c]	0.700925	0.0457178	0.0457178
ID_3764	HMR_7614	1-organyl-2-lyso-sn-glycero-3-phosphocholine[c] + acyl-CoA-LD-TG2 pool[c] => 1-radyl-2-acyl-sn-glycero-3-phosphocholine[c] + CoA[c]	0.700925	-0.0457178	0.0457178
ID_6092	HMR_6367	deoxyadenosine[c] <=> deoxyadenosine[s]	0.700925	-0.0457178	0.0457178
ID_6094	HMR_6369	deoxyinosine[c] => deoxyinosine[s]	0.700925	0.0457178	0.0457178
ID_6810	HMR_0713	AKG[c] + isocitrate[p] => AKG[p] + isocitrate[c]	0.700925	-0.0457178	0.0457178
ID_6158	HMR_7609	1-organyl-2-lyso-sn-glycero-3-phosphocholine[c] <=> 1-organyl-2-lyso-sn-glycero-3-phosphocholine[s]	0.700925	0.0457178	0.0457178
ID_1338	HMR_4145	H2O[m] + OAA[m] + acetyl-CoA[m] <=> CoA[m] + citrate[m]	0.700925	0.0457178	0.0457178
ID_6856	HMR_4924	CO2[c] <=> CO2[p]	0.700925	-0.0457178	0.0457178
ID_3511	HMR_7597	alkyl-glycerone-3-phosphate[c] + fatty acid-LD-TG2 pool[c] => 2-acyl-1-alkyl-sn-glycero-3-phosphate[c] + H2O[c]	0.700925	0.0457178	0.0457178
ID_3755	HMR_7598	2-acyl-1-alkyl-sn-glycero-3-phosphate[c] + H2O[c] => 1-alkyl-2-acylglycerol[c] + Pi[c]	0.700925	0.0457178	0.0457178
ID_3756	HMR_7600	1-alkyl-2-acylglycerol[c] + CDP-choline[c] => 1-radyl-2-acyl-sn-glycero-3-phosphocholine[c] + CMP[c]	0.700925	0.0457178	0.0457178
ID_6634	HMR_6276	cis-aconitate[c] + citrate[m] <=> cis-aconitate[m] + citrate[c]	0.700925	-0.0457178	0.0457178
ID_6872	HMR_7596	alkyl-glycerone-3-phosphate[c] <=> alkyl-glycerone-3-phosphate[p]	0.700925	-0.0457178	0.0457178
[truncated: 5,881 more rows]
