# Supplementary material for: Personal model‐assisted identification of NAD+ and glutathione metabolism as intervention target in NAFLD
Source: Mol Syst Biol. 2017 Mar 2;13(3):916. doi: 10.15252/msb.20167422 (PMC5371732; doi:10.15252/msb.20167422)
Supplement: Supplementary file 5 — Dataset EV5 [file MSB-13-916-s005.xlsx]

## Sheet: Dataset 5
Dataset EV5: The correlation between the hepatic steatosis (HS) and plasma levels of ~520 metabolites is calculated. Pearson correlations coefficient (r) and p-values are presented. Related to Figure 3.
BIOCHEMICAL	Pearson correlation coefficient	P value	Abs_Corr-Pearson
butyrylcarnitine	0.455907	2.13981e-05	0.455907
lathosterol	0.371574	0.000877257	0.371574
ornithine	0.331588	0.00181612	0.331588
glycylphenylalanine	0.441965	0.00186934	0.441965
N-acetylglycine	-0.32394	0.00234519	0.32394
X - 13871	0.324889	0.00290073	0.324889
1-methyl-2-piperidinecarboxylic acid	0.317335	0.00346488	0.317335
gamma-tocopherol	0.306143	0.00515514	0.306143
X - 11564	0.30138	0.00593234	0.30138
epiandrosterone sulfate	-0.277135	0.0102365	0.277135
glycerophosphorylcholine (GPC)	-0.274541	0.010525	0.274541
pyruvate	0.273237	0.0109135	0.273237
inositol 1-phosphate (I1P)	0.31371	0.0109363	0.31371
1-oleoylplasmenylethanolamine*	-0.2723	0.0122167	0.2723
kynurenine	0.265387	0.0135286	0.265387
1-palmitoylplasmenylethanolamine*	-0.264879	0.0137152	0.264879
X - 12847	0.329954	0.0148265	0.329954
X - 20643	-0.259443	0.0171644	0.259443
1-docosahexaenoylglycerophosphocholine (22:6n3)*	-0.25407	0.0182481	0.25407
X - 19411	0.260058	0.0182985	0.260058
kynurenate	0.257249	0.0188861	0.257249
alpha-ketoglutarate	0.257954	0.0192964	0.257954
N-methyl proline	-0.273035	0.0212363	0.273035
betaine	-0.24517	0.022895	0.24517
serine	-0.24361	0.0238057	0.24361
7-alpha-hydroxy-3-oxo-4-cholestenoate (7-Hoca)	0.243006	0.0241663	0.243006
chiro-inositol	-0.357847	0.0273946	0.357847
1-linoleoylglycerophosphocholine (18:2n6)	-0.237728	0.0275218	0.237728
glycine	-0.234459	0.0297914	0.234459
X - 02249	0.233142	0.0307501	0.233142
1-stearoylplasmenylethanolamine*	-0.232986	0.0308649	0.232986
androsterone sulfate	-0.231186	0.0322209	0.231186
N-delta-acetylornithine*	-0.237285	0.0329298	0.237285
X - 17705	0.328082	0.0339088	0.328082
X - 16138	-0.292071	0.0356406	0.292071
N-formylmethionine	0.226975	0.0429	0.226975
leucylalanine	-0.270124	0.0460945	0.270124
threonine	-0.215029	0.0467849	0.215029
X - 19137	0.261655	0.0492886	0.261655
N-acetylneuraminate	0.211673	0.0518073	0.211673
N-acetylmethionine	-0.218473	0.054652	0.218473
X - 11469	-0.206087	0.0569493	0.206087
X - 11372	0.2038	0.0598207	0.2038
2-myristoylglycerophosphocholine*	0.215268	0.060084	0.215268
X - 01911	0.213244	0.0608559	0.213244
dehydroisoandrosterone sulfate (DHEA-S)	-0.20298	0.0608786	0.20298
pipecolate	-0.202073	0.0620653	0.202073
pregnenolone sulfate	-0.202769	0.0627237	0.202769
2-hydroxypalmitate	-0.201572	0.0627293	0.201572
S-methylcysteine	-0.199678	0.0669244	0.199678
histidine	-0.198126	0.0674544	0.198126
X - 17441	-0.245606	0.0706969	0.245606
myristoylcarnitine	0.204441	0.070717	0.204441
deoxycarnitine	-0.195528	0.0712042	0.195528
1-docosahexaenoylglycerophosphoethanolamine*	-0.194923	0.0721009	0.194923
cysteine	0.193788	0.0738076	0.193788
X - 17357	0.19485	0.07571	0.19485
2-palmitoylglycerophosphocholine*	-0.191898	0.0767201	0.191898
ascorbate (Vitamin C)	-0.226459	0.0767396	0.226459
X - 12462	-0.191544	0.0772773	0.191544
X - 12230	-0.196719	0.0783753	0.196719
X - 14658	0.276278	0.0803696	0.276278
X - 17682	0.191344	0.0831243	0.191344
X - 12419	0.270182	0.0835438	0.270182
cys-gly, oxidized	0.208508	0.0855579	0.208508
urate	0.183874	0.0901308	0.183874
2-hydroxystearate	-0.182212	0.0931274	0.182212
pyroglutamine*	-0.184427	0.0971794	0.184427
X - 15375	0.217014	0.0987408	0.217014
1-arachidonoylglycerophosphoethanolamine*	-0.178953	0.0992314	0.178953
heptanoate (7:0)	-0.18097	0.0994764	0.18097
propionylcarnitine	0.178421	0.100256	0.178421
tyrosine	0.178371	0.100352	0.178371
X - 12816	-0.208695	0.10071	0.208695
citrulline	-0.178097	0.100885	0.178097
N-acetyl-beta-alanine	0.179859	0.101606	0.179859
glycylproline	0.252927	0.101754	0.252927
N2,N2-dimethylguanosine	0.203155	0.101837	0.203155
alanine	0.177268	0.102506	0.177268
cinnamoylglycine	-0.197645	0.108889	0.197645
indolepropionate	-0.17407	0.108956	0.17407
hypoxanthine	-0.173572	0.109988	0.173572
hexanoylcarnitine	0.176525	0.110402	0.176525
X - 16087	0.211597	0.114089	0.211597
X - 11847	0.183509	0.115035	0.183509
inosine	-0.199905	0.116223	0.199905
4-vinylphenol sulfate	-0.17234	0.116972	0.17234
N-acetylalanine	0.173238	0.119602	0.173238
1-oleoylglycerophosphocholine (18:1)	-0.168797	0.120273	0.168797
arabinose	-0.172299	0.121651	0.172299
4-ethylphenylsulfate	-0.167527	0.12313	0.167527
X - 12851	-0.176761	0.126642	0.176761
X - 17690	0.233978	0.131009	0.233978
succinylcarnitine	0.172138	0.131808	0.172138
cyclo(leu-pro)	0.180343	0.132325	0.180343
erythritol	0.162084	0.135964	0.162084
N1-methyladenosine	0.163872	0.138785	0.163872
stachydrine	-0.163679	0.139258	0.163679
X - 15591	-0.199176	0.14488	0.199176
X - 11299	-0.156822	0.149312	0.156822
beta-alanine	-0.157119	0.153486	0.157119
X - 15382	0.188083	0.15371	0.188083
X - 15484	0.196503	0.154407	0.196503
1-arachidonoylglycerophosphocholine (20:4n6)*	-0.154621	0.155178	0.154621
isovalerylcarnitine	0.154577	0.157792	0.154577
xylonate	-0.15342	0.158449	0.15342
X - 12775	0.155017	0.159135	0.155017
HWESASLLR	-0.24538	0.161882	0.24538
X - 12846	-0.154602	0.162854	0.154602
gamma-CEHC	0.158275	0.163574	0.158275
pregn steroid monosulfate*	-0.151396	0.16408	0.151396
X - 11792	0.184863	0.164761	0.184863
3-phosphoglycerate	0.229695	0.165361	0.229695
5-oxoproline	-0.150564	0.166438	0.150564
2-palmitoylglycerophosphoethanolamine*	-0.151276	0.166966	0.151276
arginine	0.150708	0.168584	0.150708
3-methyl catechol sulfate (1)	-0.156133	0.169423	0.156133
glycerate	-0.149069	0.170735	0.149069
uridine	-0.148568	0.172194	0.148568
4-androsten-3beta,17beta-diol disulfate (2)*	-0.147639	0.174922	0.147639
X - 14314	0.206716	0.178201	0.206716
ribose	-0.196038	0.18175	0.196038
3-indoxyl sulfate	0.144833	0.183354	0.144833
X - 16125	-0.161737	0.184275	0.161737
glutarylcarnitine (C5)	0.14583	0.18563	0.14583
2-palmitoleoylglycerophosphocholine*	0.145677	0.186098	0.145677
X - 11849	0.174184	0.187029	0.174184
lactate	0.142811	0.18961	0.142811
glycerol 2-phosphate	-0.14422	0.19333	0.14422
glycocholate	-0.14331	0.196183	0.14331
X - 17146	0.166263	0.196521	0.166263
X - 13835	0.14781	0.196546	0.14781
cis-vaccenate (18:1n7)	0.140309	0.197567	0.140309
X - 18249	0.141028	0.197951	0.141028
X - 13483	0.140004	0.198553	0.140004
2-hydroxybutyrate (AHB)	0.139662	0.199661	0.139662
asparagine	-0.138938	0.202025	0.138938
octadecanedioate	-0.138903	0.20214	0.138903
X - 19144	-0.155151	0.203031	0.155151
X - 16123	-0.185037	0.203073	0.185037
gluconate	-0.138322	0.206781	0.138322
X - 11640	-0.208462	0.209126	0.208462
gamma-glutamylglutamate	-0.162999	0.209427	0.162999
N6-acetyllysine	-0.136628	0.209701	0.136628
5alpha-androstan-3alpha,17beta-diol disulfate	-0.197259	0.210514	0.197259
andro steroid monosulfate 2*	0.135884	0.212217	0.135884
1-stearoylglycerophosphoinositol	-0.135499	0.213528	0.135499
X - 15523	0.167558	0.217071	0.167558
DSGEGDFXAEGGGVR*	-0.136869	0.220142	0.136869
1-palmitoylglycerophosphocholine (16:0)	-0.133462	0.220554	0.133462
sorbitol	0.139032	0.221711	0.139032
X - 17629	-0.19498	0.221845	0.19498
X - 17185	-0.142411	0.222912	0.142411
tryptophan	0.132391	0.224314	0.132391
quinate	-0.140863	0.224853	0.140863
campesterol	0.198494	0.225758	0.198494
2-aminophenol sulfate	0.135202	0.225866	0.135202
1-myristoylglycerophosphocholine (14:0)	0.130784	0.23004	0.130784
aspartate	-0.130214	0.232095	0.130214
X - 20848	0.156758	0.235755	0.156758
X - 14588	-0.128765	0.248943	0.128765
taurocholate	-0.136517	0.249456	0.136517
3-phenylpropionate (hydrocinnamate)	-0.141412	0.250026	0.141412
1-docosapentaenoylglycerophosphocholine (22:5n3)*	-0.126696	0.250794	0.126696
dimethylglycine	-0.126502	0.254455	0.126502
1-palmitoylglycerophosphoethanolamine	-0.12293	0.259487	0.12293
X - 13866	0.124854	0.260747	0.124854
X - 11793	-0.122713	0.26612	0.122713
2-hydroxyglutarate	-0.122999	0.267953	0.122999
X - 16970	0.170005	0.269906	0.170005
2-aminoheptanoate	0.119975	0.27409	0.119975
theobromine	0.119148	0.274543	0.119148
X - 16134	-0.140806	0.275013	0.140806
etiocholanolone glucuronide	-0.128082	0.280187	0.128082
13-HODE + 9-HODE	-0.117656	0.280641	0.117656
X - 21204	-0.118354	0.280672	0.118354
alpha-hydroxyisocaproate	0.12186	0.281563	0.12186
X - 12822	0.119038	0.286795	0.119038
2-piperidinone	0.120745	0.289154	0.120745
bradykinin, des-arg(9)	-0.136502	0.290099	0.136502
cystine	0.118221	0.290138	0.118221
X - 13452	-0.153126	0.293524	0.153126
2-aminooctanoate	-0.113908	0.296354	0.113908
X - 21684	0.115967	0.299499	0.115967
ADSGEGDFXAEGGGVR*	0.117489	0.302447	0.117489
2-aminobutyrate	-0.112456	0.302594	0.112456
gamma-glutamylleucine	-0.112153	0.303906	0.112153
X - 11261	0.111525	0.30664	0.111525
arabonate	-0.111836	0.308197	0.111836
X - 12056	-0.118267	0.312223	0.118267
X - 19429	-0.148839	0.312665	0.148839
X - 19703	-0.122034	0.314226	0.122034
bilirubin (Z,Z)	0.112801	0.316039	0.112801
hydroxybutyrylcarnitine*	0.12127	0.317287	0.12127
pseudouridine	-0.107299	0.325446	0.107299
5alpha-androstan-3beta,17beta-diol disulfate	-0.107077	0.32645	0.107077
heme	-0.128359	0.328371	0.128359
X - 21208	-0.112037	0.328771	0.112037
homostachydrine*	-0.113503	0.328938	0.113503
creatinine	-0.105486	0.333735	0.105486
phenyllactate (PLA)	0.111212	0.335594	0.111212
gamma-glutamylvaline	-0.104315	0.339158	0.104315
X - 16135	-0.140222	0.341815	0.140222
glycochenodeoxycholate	-0.103264	0.344073	0.103264
trans-urocanate	-0.102669	0.346875	0.102669
X - 18901	-0.113517	0.353033	0.113517
methyl-4-hydroxybenzoate	-0.115315	0.356526	0.115315
glycolate (hydroxyacetate)	0.100365	0.357861	0.100365
X - 18929	-0.0996607	0.36126	0.0996607
trans-4-hydroxyproline	-0.10081	0.361548	0.10081
X - 11315	-0.0990567	0.364192	0.0990567
X - 11444	-0.0989337	0.364791	0.0989337
lysine	0.101359	0.364887	0.101359
sebacate (decanedioate)	-0.13288	0.367932	0.13288
1-eicosenoylglycerophosphocholine (20:1n9)*	-0.109916	0.368609	0.109916
trigonelline (N-methylnicotinate)	0.10402	0.371201	0.10402
X - 12739	-0.129931	0.373562	0.129931
gamma-glutamylglutamine	-0.101285	0.374443	0.101285
1,6-anhydroglucose	0.119454	0.376128	0.119454
laurylcarnitine	0.110669	0.376359	0.110669
X - 15486	0.0982516	0.376869	0.0982516
X - 14665	-0.149456	0.377302	0.149456
X - 12095	0.0961561	0.378475	0.0961561
isovalerate	-0.0968045	0.381033	0.0968045
3-hydroxyisobutyrate	0.0956044	0.381229	0.0956044
glutamine	0.0983689	0.382292	0.0983689
taurochenodeoxycholate	-0.100088	0.383277	0.100088
X - 17138	0.0959235	0.385403	0.0959235
valylarginine	-0.127566	0.387563	0.127566
X - 15728	-0.106126	0.389048	0.106126
gamma-glutamylisoleucine*	-0.0951528	0.38925	0.0951528
X - 17442	-0.119347	0.390023	0.119347
oleate (18:1n9)	0.0931914	0.393418	0.0931914
glucose	-0.0924538	0.39719	0.0924538
X - 11787	-0.0927969	0.398277	0.0927969
N1-Methyl-2-pyridone-5-carboxamide	0.0920297	0.399368	0.0920297
guanosine	-0.133404	0.399653	0.133404
nicotinamide	-0.0922438	0.401107	0.0922438
octaethylene glycol	-0.0907866	0.405793	0.0907866
serotonin (5HT)	-0.093002	0.408918	0.093002
piperine	-0.092013	0.410981	0.092013
X - 16133	-0.121259	0.411649	0.121259
stearate, methyl ester	-0.0894424	0.412809	0.0894424
caproate (6:0)	-0.0892629	0.413751	0.0892629
ADpSGEGDFXAEGGGVR*	0.115758	0.413813	0.115758
malate	0.0889717	0.415282	0.0889717
tetradecanedioate	0.0883373	0.418629	0.0883373
benzoate	-0.0882531	0.419074	0.0882531
myo-inositol	-0.0880863	0.419958	0.0880863
X - 13553	0.0899767	0.421456	0.0899767
beta-hydroxyisovalerate	-0.0874905	0.423121	0.0874905
X - 12100	-0.0869427	0.426041	0.0869427
HWESASXX*	-0.0890744	0.426146	0.0890744
2-oleoylglycerophosphocholine*	-0.0884186	0.426687	0.0884186
C-glycosyltryptophan*	0.0888404	0.427367	0.0888404
phenylalanylserine	-0.115996	0.427372	0.115996
X - 19434	-0.111703	0.430467	0.111703
xylose	0.092545	0.432903	0.092545
tryptophan betaine	-0.0893575	0.433547	0.0893575
X - 17340	0.0855938	0.438843	0.0855938
caffeine	0.0829992	0.447403	0.0829992
allantoin	-0.0823678	0.453602	0.0823678
N-acetylphenylalanine	0.0870913	0.457495	0.0870913
glycodeoxycholate	-0.0809827	0.461256	0.0809827
4-methylcatechol sulfate	0.0802643	0.462562	0.0802643
carnitine	-0.0800737	0.463629	0.0800737
X - 17337	0.0792328	0.468352	0.0792328
4-hydroxyhippurate	0.0812709	0.470747	0.0812709
beta-hydroxypyruvate	-0.0917773	0.474372	0.0917773
1-linoleoylglycerophosphoethanolamine*	-0.0781436	0.474507	0.0781436
glycolithocholate sulfate*	-0.0784888	0.475216	0.0784888
X - 16121	0.0872967	0.475687	0.0872967
N6-carbamoylthreonyladenosine	0.0830671	0.478619	0.0830671
X - 14473	-0.0781169	0.482705	0.0781169
taurocholenate sulfate*	0.0762703	0.485197	0.0762703
1-margaroylglycerophosphocholine (17:0)	-0.0762307	0.485424	0.0762307
glycocholenate sulfate*	0.0758626	0.48754	0.0758626
1-eicosapentaenoylglycerophosphoethanolamine*	-0.0767791	0.487573	0.0767791
3-hydroxyhippurate	0.0783584	0.492448	0.0783584
X - 16663	0.108862	0.492551	0.108862
aspartylphenylalanine	-0.0982622	0.492714	0.0982622
hippurate	-0.0749453	0.492834	0.0749453
7-alpha-hydroxycholesterol	-0.111089	0.494971	0.111089
5alpha-androstan-3beta,17alpha-diol disulfate	-0.094531	0.496549	0.094531
X - 13557	-0.0972119	0.497371	0.0972119
X - 14939	-0.0750639	0.497377	0.0750639
2-linoleoylglycerophosphocholine*	-0.0740367	0.498107	0.0740367
X - 16661	0.104328	0.50034	0.104328
azelate (nonanedioate)	-0.0733742	0.50197	0.0733742
acetoacetate	0.0742215	0.50223	0.0742215
X - 21031	-0.0749954	0.503093	0.0749954
choline	-0.0729764	0.504297	0.0729764
X - 19430	-0.0968821	0.512423	0.0968821
indolelactate	0.0706622	0.517946	0.0706622
glutarate (pentanedioate)	-0.0857515	0.51843	0.0857515
pregnen-diol disulfate*	-0.0703538	0.51978	0.0703538
p-cresol sulfate	-0.0701315	0.521103	0.0701315
3-methylglutarylcarnitine (C6)	0.0738598	0.52885	0.0738598
oleoylcarnitine	0.0687711	0.529238	0.0687711
beta-tocopherol	0.0741438	0.530125	0.0741438
X - 19731	0.101801	0.531935	0.101801
allo-isoleucine	-0.069443	0.532749	0.069443
xylitol	0.0691757	0.534331	0.0691757
X - 11850	-0.0886707	0.536076	0.0886707
4-androsten-3beta,17beta-diol disulfate (1)*	-0.0670577	0.539573	0.0670577
methionine	0.0670084	0.539872	0.0670084
7-methylxanthine	-0.071003	0.542192	0.071003
cortisol	-0.0661219	0.54526	0.0661219
X - 20844	0.0775644	0.54569	0.0775644
glycerol	0.0660115	0.545932	0.0660115
2-docosahexaenoylglycerophosphocholine*	-0.0663535	0.546271	0.0663535
alpha-tocopherol	0.0654875	0.549131	0.0654875
glycylglycine	-0.0802448	0.552933	0.0802448
10-undecenoate (11:1n1)	-0.0644588	0.555437	0.0644588
3-carboxy-4-methyl-5-propyl-2-furanpropanoate (CMPF)	-0.0642543	0.556694	0.0642543
X - 12212	0.0732966	0.558632	0.0732966
X - 14626	0.0820849	0.559002	0.0820849
pantothenate	-0.0637823	0.561963	0.0637823
indoleacetate	0.0635474	0.563408	0.0635474
1-eicosapentaenoylglycerophosphocholine (20:5n3)*	-0.063133	0.563615	0.063133
X - 12742	-0.0662925	0.56676	0.0662925
1,5-anhydroglucitol (1,5-AG)	-0.0626145	0.566828	0.0626145
X - 18935	-0.0970411	0.567749	0.0970411
cis-4-decenoyl carnitine	0.0631429	0.568262	0.0631429
X - 11843	0.089808	0.571664	0.089808
urea	-0.0614822	0.573876	0.0614822
X - 19145	0.0683356	0.576898	0.0683356
2-stearoylglycerophosphocholine*	0.0606847	0.578865	0.0606847
2-arachidonoylglycerophosphoethanolamine*	-0.065866	0.58252	0.065866
X - 17115	-0.061463	0.585695	0.061463
X - 11538	-0.0588042	0.590706	0.0588042
palmitoylcarnitine	0.058694	0.591403	0.058694
5-dodecenoate (12:1n7)	0.0586525	0.591666	0.0586525
3-hydroxypropanoate	0.0584637	0.592861	0.0584637
1-linoleoylglycerol (1-monolinolein)	-0.0583002	0.593897	0.0583002
succinate	-0.0584695	0.595047	0.0584695
1-eicosatrienoylglycerophosphocholine (20:3)*	-0.0578067	0.597031	0.0578067
X - 12830	-0.0636313	0.598065	0.0636313
palmitate, methyl ester	-0.057657	0.600183	0.057657
1,7-dimethylurate	0.057306	0.602408	0.057306
X - 17183	-0.0769193	0.603317	0.0769193
gamma-glutamylalanine	-0.0569035	0.604963	0.0569035
stearoylcarnitine	0.0577142	0.608804	0.0577142
glutamate	-0.0556527	0.610791	0.0556527
bilirubin (E,E)*	0.0559103	0.61129	0.0559103
X - 11537	-0.0567062	0.612842	0.0567062
X - 18140	-0.0676666	0.616986	0.0676666
X - 11540	-0.056015	0.617186	0.056015
3-methoxytyrosine	-0.054424	0.620811	0.054424
7-beta-hydroxycholesterol	-0.0578783	0.621846	0.0578783
methylphosphate	0.053639	0.623779	0.053639
1,2-propanediol	-0.0533747	0.625492	0.0533747
glycoursodeoxycholate	-0.0533335	0.625759	0.0533335
X - 12511	0.0539734	0.62582	0.0539734
1-dihomo-linoleoylglycerophosphocholine (20:2n6)*	-0.0554757	0.627255	0.0554757
X - 13727	-0.0535811	0.632584	0.0535811
glycylvaline	0.0696997	0.637828	0.0696997
X - 16136	0.0688471	0.641956	0.0688471
X - 19412	-0.0680489	0.642229	0.0680489
X - 16654	0.0679988	0.642475	0.0679988
1-linolenoylglycerophosphocholine (18:3n3)*	-0.0508244	0.644125	0.0508244
X - 17438	-0.0538227	0.644243	0.0538227
4-hydroxyphenylpyruvate	-0.0556004	0.64513	0.0556004
13-methylmyristic acid	0.0502611	0.645823	0.0502611
X - 17299	-0.0501939	0.646265	0.0501939
gamma-glutamylmethionine	-0.0517636	0.646278	0.0517636
threitol	-0.0506884	0.647024	0.0506884
iminodiacetate (IDA)	-0.0737511	0.651075	0.0737511
2-ethylhexanoate (isobar with 2-propylpentanoate)	-0.0481604	0.65969	0.0481604
15-methylpalmitate (isobar with 2-methylpalmitate)	0.0476333	0.663187	0.0476333
X - 17137	0.0537283	0.663449	0.0537283
isobutyrylcarnitine	-0.0474824	0.66419	0.0474824
methyl-alpha-glucopyranoside	-0.0707061	0.664617	0.0707061
erythronate*	0.0474081	0.664684	0.0474081
pyridoxate	-0.0468206	0.668594	0.0468206
glycerol 3-phosphate (G3P)	-0.0466864	0.669489	0.0466864
pro-hydroxy-pro	-0.0466429	0.669779	0.0466429
1-oleoylglycerol (1-monoolein)	0.0479621	0.672676	0.0479621
acetylphosphate	-0.0461639	0.672976	0.0461639
3-methylhistidine	0.0467048	0.676924	0.0467048
flavin adenine dinucleotide (FAD)	0.0512101	0.678338	0.0512101
threonate	-0.0452799	0.678891	0.0452799
fructose	-0.043564	0.690429	0.043564
cholate	0.0444998	0.691387	0.0444998
phenylalanine	0.0432041	0.692857	0.0432041
X - 11485	-0.049454	0.695639	0.049454
alpha-hydroxyisovalerate	-0.0426097	0.696876	0.0426097
X - 11437	0.046809	0.698289	0.046809
X - 11840	-0.0418781	0.701833	0.0418781
pelargonate (9:0)	-0.0416244	0.703556	0.0416244
3-hydroxybutyrate (BHBA)	-0.0415969	0.703742	0.0415969
proline	-0.0414915	0.704458	0.0414915
3-dehydrocarnitine*	-0.0410864	0.707212	0.0410864
17-methylstearate	0.0409816	0.707925	0.0409816
3-methyl-2-oxovalerate	0.0407656	0.709396	0.0407656
2-hydroxydecanoate	-0.0403697	0.712094	0.0403697
phenylacetylglutamine	-0.0398704	0.715502	0.0398704
1-methylurate	-0.0394971	0.718053	0.0394971
X - 21215	-0.0428882	0.724441	0.0428882
X - 19437	-0.0393593	0.72553	0.0393593
arabitol	-0.0382418	0.726655	0.0382418
3-hydroxydecanoate	-0.0383928	0.730397	0.0383928
1-palmitoleoylglycerophosphocholine (16:1)*	-0.0376107	0.730993	0.0376107
xanthine	-0.0374538	0.735179	0.0374538
X - 13729	-0.0544637	0.735209	0.0544637
dodecanedioate	0.0366651	0.737508	0.0366651
acisoga	0.0364798	0.738787	0.0364798
X - 11438	0.0373201	0.742411	0.0373201
1-pentadecanoylglycerophosphocholine (15:0)*	0.0360849	0.74452	0.0360849
gamma-glutamylphenylalanine	-0.0350863	0.748427	0.0350863
mannose	-0.0350411	0.74874	0.0350411
X - 18739	-0.0361087	0.748944	0.0361087
X - 12734	0.039003	0.757726	0.039003
pyrophosphate (PPi)	0.0336104	0.760084	0.0336104
4-methyl-2-oxopentanoate	0.0323431	0.767516	0.0323431
1-eicosatrienoylglycerophosphoethanolamine*	-0.0321367	0.768958	0.0321367
X - 17189	-0.0411815	0.769689	0.0411815
1-stearoylglycerophosphocholine (18:0)	-0.0320142	0.769814	0.0320142
phosphate	0.0318618	0.77088	0.0318618
2-docosahexaenoylglycerophosphoethanolamine*	0.0330737	0.773759	0.0330737
creatine	0.0305779	0.779874	0.0305779
X - 16934	-0.0336459	0.780588	0.0336459
X - 19126	-0.0452567	0.781554	0.0452567
2-linoleoylglycerophosphoethanolamine*	-0.0306469	0.78198	0.0306469
phenol sulfate	0.0298557	0.784945	0.0298557
X - 12740	0.0407544	0.785632	0.0407544
X - 11441	0.0304585	0.787216	0.0304585
histidyltryptophan	0.0398544	0.78797	0.0398544
biliverdin	0.0287598	0.792659	0.0287598
N2,N5-diacetylornithine	-0.0316675	0.793195	0.0316675
hexadecanedioate	0.0276363	0.800588	0.0276363
3-hydroxy-2-ethylpropionate	0.0272532	0.805618	0.0272532
1-methylhistidine	0.0273425	0.80617	0.0273425
X - 14384	-0.040049	0.806179	0.040049
O-sulfo-L-tyrosine	0.0268336	0.806265	0.0268336
X - 19440	0.0359947	0.810175	0.0359947
2-oleoylglycerophosphoethanolamine*	-0.0257457	0.816176	0.0257457
X - 12231	-0.0266141	0.817085	0.0266141
X - 15664	0.0257832	0.821551	0.0257832
5alpha-pregnan-3beta,20alpha-diol disulfate	-0.0245082	0.824868	0.0245082
valine	0.0238292	0.8276	0.0238292
linoleate, methyl ester	0.0261102	0.827654	0.0261102
1-palmitoylglycerol (1-monopalmitin)	0.023488	0.830031	0.023488
X - 12410	-0.032536	0.830037	0.032536
isoleucine	0.0232405	0.831796	0.0232405
X - 15668	-0.0245557	0.833234	0.0245557
X - 11440	0.0228841	0.834339	0.0228841
X - 11452	-0.0225136	0.837949	0.0225136
N-acetylcarnosine	0.0226327	0.840052	0.0226327
X - 12844	0.0215459	0.8439	0.0215459
5-methyluridine (ribothymidine)	-0.022053	0.844096	0.022053
catechol sulfate	-0.0211601	0.846661	0.0211601
X - 21222	-0.0242384	0.850436	0.0242384
fumarate	-0.0202327	0.853304	0.0202327
isoleucylvaline	-0.0248987	0.854135	0.0248987
bilirubin (E,Z or Z,E)*	-0.0238043	0.854291	0.0238043
X - 18779	0.0234021	0.854365	0.0234021
X - 20838	-0.0207527	0.857824	0.0207527
mannitol	-0.0197526	0.858455	0.0197526
laurate (12:0)	0.0189656	0.862399	0.0189656
1-oleoylglycerophosphoethanolamine	-0.0184044	0.866432	0.0184044
cortisone	0.0181698	0.868119	0.0181698
acetylcarnitine	0.0179507	0.869696	0.0179507
X - 15808	-0.0179592	0.871191	0.0179592
gamma-glutamyltyrosine	0.0180547	0.871302	0.0180547
X - 16652	0.0199904	0.878465	0.0199904
alanylalanine	-0.0229133	0.878496	0.0229133
X - 16674	0.0198066	0.879574	0.0198066
X - 11805	0.0219084	0.881224	0.0219084
3-methyl-2-oxobutyrate	0.0166525	0.881956	0.0166525
phenylalanyltryptophan	0.0156633	0.888922	0.0156633
X - 11530	-0.0149388	0.891413	0.0149388
X - 18913	-0.0145956	0.893893	0.0145956
phenylalanylleucine	-0.0168861	0.901693	0.0168861
2-eicosapentaenoylglycerophosphoethanolamine*	-0.0137711	0.902884	0.0137711
paraxanthine	0.0132281	0.903784	0.0132281
EDTA	-0.0200804	0.904752	0.0200804
X - 16132	-0.0169944	0.908727	0.0169944
X - 09789	0.0120306	0.912458	0.0120306
adenosine 5-monophosphate (AMP)	-0.0181711	0.914991	0.0181711
decanoylcarnitine	0.0114649	0.917058	0.0114649
4-acetamidobutanoate	0.0103078	0.925404	0.0103078
3-hydroxyoctanoate	-0.0107059	0.927364	0.0107059
X - 11478	0.00997456	0.927809	0.00997456
X - 10346	-0.0122366	0.93002	0.0122366
X - 21216	-0.00974812	0.93161	0.00974812
1-palmitoylglycerophosphoinositol*	-0.00965394	0.931834	0.00965394
X - 12206	0.00957138	0.931988	0.00957138
X - 17628	-0.0143068	0.933023	0.0143068
X - 20615	-0.0131851	0.933952	0.0131851
3-[3-(sulfooxy)phenyl]propanoic acid	-0.013698	0.934039	0.013698
X - 11529	0.00897131	0.934662	0.00897131
1-methylxanthine	-0.00934702	0.934841	0.00934702
1,3-dihydroxyacetone	-0.00935036	0.936541	0.00935036
X - 12792	0.00912741	0.9434	0.00912741
X - 12423	-0.00755278	0.948722	0.00755278
X - 16129	-0.00902105	0.950422	0.00902105
1-stearoylglycerophosphoethanolamine	-0.00675752	0.950762	0.00675752
caprate (10:0)	-0.00647097	0.952847	0.00647097
cholesterol	0.00624014	0.954527	0.00624014
leucylphenylalanine	-0.0072395	0.959788	0.0072395
octanoylcarnitine	-0.00507398	0.963019	0.00507398
X - 13671	-0.00507832	0.963658	0.00507832
X - 11795	0.00485327	0.964626	0.00485327
leucine	-0.004179	0.969538	0.004179
X - 11871	-0.00413631	0.97114	0.00413631
X - 11442	-0.00395279	0.971533	0.00395279
citrate	0.00381265	0.972207	0.00381265
X - 19132	-0.0051498	0.972288	0.0051498
taurolithocholate 3-sulfate	-0.00370741	0.974131	0.00370741
1-arachidonoylglycerophosphoinositol*	0.00318862	0.976755	0.00318862
X - 14082	-0.00407827	0.977576	0.00407827
theophylline	0.00256492	0.981301	0.00256492
fucose	0.00183452	0.987032	0.00183452
X - 16940	0.00147395	0.99181	0.00147395
2-arachidonoylglycerophosphocholine*	-0.00107584	0.992156	0.00107584
phenylalanylphenylalanine	0.000553503	0.997021	0.000553503
caprylate (8:0)	0.000214911	0.998433	0.000214911
3-(4-hydroxyphenyl)lactate	-5.85958e-05	0.999573	5.85958e-05
