# Supplementary material for: Personal model‐assisted identification of NAD+ and glutathione metabolism as intervention target in NAFLD
Source: Mol Syst Biol. 2017 Mar 2;13(3):916. doi: 10.15252/msb.20167422 (PMC5371732; doi:10.15252/msb.20167422)
Supplement: Supplementary file 6 — Dataset EV6 [file MSB-13-916-s006.xlsx]

## Sheet: Dataset 6
Dataset EV6: Plasma levels of ~520 metabolites is detected in subjects with high and low hepatic steatosis (HS) and significantly changed metabolites are presented. Log2 fold changes and p-values are presented. Related to Figure 4.
METS (43HLF/43LLF)	P-VALUE	mean HLF/ mean LLF	log2FC
butyrylcarnitine	5.43252e-06	1.4829	0.568417
betaine	0.00221133	0.838398	-0.254293
glycerophosphorylcholine (GPC)	0.00367613	0.725852	-0.462253
N-acetylglycine	0.00495503	0.647363	-0.627353
1-stearoylplasmenylethanolamine*	0.0057545	0.774784	-0.368134
1-palmitoylplasmenylethanolamine*	0.00665341	0.75396	-0.407441
1-oleoylplasmenylethanolamine*	0.00737836	0.685392	-0.545
glycylphenylalanine	0.00789692	1.30036	0.378906
N-acetylalanine	0.00917576	1.08201	0.113709
gamma-tocopherol	0.0114512	1.37841	0.463006
X - 11564	0.0131674	1.16365	0.218653
N-formylmethionine	0.0134269	1.15915	0.213073
kynurenate	0.0144219	1.18776	0.24824
X - 01911	0.0161622	1.49914	0.584133
X - 02249	0.018499	1.28749	0.364561
N-methyl proline	0.0205269	0.570883	-0.808732
pipecolate	0.0222458	0.773692	-0.370169
X - 15486	0.0224512	1.22352	0.291037
1-arachidonoylglycerophosphoethanolamine*	0.0227152	0.839258	-0.252813
X - 17357	0.026696	1.18714	0.247487
1-linoleoylglycerophosphoethanolamine*	0.0268422	0.831404	-0.266379
4-ethylphenylsulfate	0.0278576	0.603693	-0.728113
X - 16087	0.0285482	1.30352	0.382417
octadecanedioate	0.030334	0.823127	-0.280813
1-linoleoylglycerophosphocholine (18:2n6)	0.0313002	0.860335	-0.21703
C-glycosyltryptophan*	0.0329607	1.09344	0.128869
X - 16138	0.0344398	0.74298	-0.428605
X - 17682	0.0368362	1.15608	0.209243
X - 20643	0.0369805	0.850565	-0.233507
indolepropionate	0.0374017	0.702992	-0.50842
serine	0.0383464	0.86615	-0.207312
N-delta-acetylornithine*	0.0425375	0.751633	-0.411899
glycine	0.0429298	0.857016	-0.222606
inositol 1-phosphate (I1P)	0.04474	1.29497	0.372919
histidine	0.0502725	0.892212	-0.164541
3-phosphoglycerate	0.050706	1.60461	0.682225
arginine	0.0522017	1.1647	0.219962
X - 11787	0.0524613	0.894161	-0.161393
X - 11849	0.0530617	1.81396	0.859139
ornithine	0.0534649	1.22398	0.291579
threonine	0.0542512	0.86579	-0.207911
cinnamoylglycine	0.0544805	0.71308	-0.487864
N-acetylneuraminate	0.0574314	1.2456	0.316838
X - 12230	0.0579474	0.580123	-0.785569
deoxycarnitine	0.0598438	0.912606	-0.131936
S-methylcysteine	0.0622809	0.786759	-0.346005
X - 13483	0.0624525	1.45642	0.542427
X - 11793	0.0632938	0.741218	-0.432031
leucylalanine	0.0637964	0.786308	-0.346833
X - 14314	0.0657002	1.25646	0.329365
1-docosahexaenoylglycerophosphoethanolamine*	0.0662964	0.86775	-0.204648
hexanoylcarnitine	0.0672501	1.13891	0.187657
glycylproline	0.0677455	1.74175	0.800537
1-stearoylglycerophosphocholine (18:0)	0.0682878	0.818734	-0.288533
chiro-inositol	0.069965	0.488807	-1.03266
5-oxoproline	0.0706596	0.843147	-0.246145
X - 19411	0.0718013	1.11731	0.160034
ADSGEGDFXAEGGGVR*	0.0726584	2.40665	1.26703
4-vinylphenol sulfate	0.0739602	0.72208	-0.469769
X - 11847	0.0740519	1.84573	0.884195
1-docosahexaenoylglycerophosphocholine (22:6n3)*	0.0785465	0.850951	-0.232852
pyruvate	0.0788395	1.36288	0.44666
X - 11261	0.0795408	1.27259	0.347771
X - 12419	0.0833112	1.21106	0.276269
X - 16123	0.0845682	0.781674	-0.355361
X - 11469	0.0862291	0.748768	-0.41741
HWESASLLR	0.0872618	0.227541	-2.1358
X - 17690	0.0872983	2.21454	1.147
1-oleoylglycerophosphocholine (18:1)	0.0882304	0.80853	-0.306627
2-linoleoylglycerophosphocholine*	0.0892864	0.888705	-0.170223
X - 13452	0.0913731	0.431441	-1.21276
X - 19137	0.0923274	1.19485	0.256829
arabitol	0.0929377	0.898121	-0.155019
2-hydroxyglutarate	0.0949033	0.771097	-0.375015
X - 17441	0.095992	0.755967	-0.403606
cys-gly, oxidized	0.0976991	1.21082	0.275985
X - 17146	0.0980985	1.70634	0.770909
X - 15484	0.0982041	1.17362	0.230968
1-margaroylglycerophosphocholine (17:0)	0.0989496	0.71766	-0.478627
myristoylcarnitine	0.0994278	1.15946	0.213455
X - 14473	0.0996912	0.852148	-0.230824
X - 16125	0.101754	0.661816	-0.595499
X - 14658	0.102077	1.48574	0.571186
X - 17138	0.103807	1.23024	0.298935
2-myristoylglycerophosphocholine*	0.105255	1.15723	0.21068
gamma-glutamylglutamate	0.105803	0.41463	-1.2701
pantothenate	0.105899	0.83738	-0.256045
heptanoate (7:0)	0.106645	0.901047	-0.150326
X - 11437	0.106889	2.09639	1.06791
uridine	0.110854	0.917614	-0.124041
alpha-ketoglutarate	0.114072	1.18778	0.248264
2-hydroxypalmitate	0.115529	0.894246	-0.161256
alpha-hydroxyisocaproate	0.118673	1.09495	0.130867
X - 17185	0.119172	0.594692	-0.749786
X - 11538	0.123518	0.872902	-0.196108
glucose	0.124554	0.934188	-0.0982146
2-aminooctanoate	0.128249	0.864169	-0.210614
X - 15523	0.130806	1.33016	0.411599
ascorbate (Vitamin C)	0.134792	0.621486	-0.686206
X - 13553	0.135062	1.10289	0.141291
kynurenine	0.135249	1.09296	0.128246
7-methylxanthine	0.135275	0.829287	-0.270057
urea	0.135352	0.914554	-0.128859
fructose	0.139705	0.747024	-0.420773
2-palmitoylglycerophosphocholine*	0.142011	0.851204	-0.232424
X - 12851	0.142948	0.500728	-0.997902
cholesterol	0.143399	0.914224	-0.12938
hypoxanthine	0.148357	0.777439	-0.363199
citrulline	0.148531	0.919223	-0.121513
2-hydroxystearate	0.149023	0.901536	-0.149542
arabinose	0.149843	0.8563	-0.223811
gluconate	0.154357	0.760107	-0.395726
N-acetylcarnosine	0.155852	1.14218	0.191796
X - 16129	0.156587	1.20214	0.265609
X - 12822	0.158672	1.14704	0.197912
cyclo(leu-pro)	0.158869	1.24557	0.316804
methyl-4-hydroxybenzoate	0.159404	0.881769	-0.181528
quinate	0.160845	0.788463	-0.342885
sebacate (decanedioate)	0.161095	0.302022	-1.72727
1,5-anhydroglucitol (1,5-AG)	0.163866	0.899866	-0.152218
campesterol	0.164252	1.1712	0.227983
DSGEGDFXAEGGGVR*	0.164836	0.670172	-0.577397
X - 15382	0.166522	1.15843	0.212173
X - 11444	0.166899	0.889649	-0.168692
X - 16121	0.167707	1.40656	0.492172
succinylcarnitine	0.167988	1.09525	0.131266
gamma-glutamylalanine	0.16841	0.864901	-0.209394
2-stearoylglycerophosphocholine*	0.170102	0.74172	-0.431053
1-eicosenoylglycerophosphocholine (20:1n9)*	0.171112	0.804929	-0.313066
glycerate	0.172376	0.825514	-0.276636
X - 13866	0.175991	1.3301	0.41154
ADpSGEGDFXAEGGGVR*	0.176017	1.51757	0.601763
gamma-glutamylleucine	0.176714	0.69919	-0.516244
X - 15375	0.176869	1.15348	0.205989
asparagine	0.177095	0.903613	-0.146222
1-arachidonoylglycerophosphocholine (20:4n6)*	0.177509	0.893356	-0.162694
stachydrine	0.177952	0.725123	-0.463702
3-methylglutarylcarnitine (C6)	0.17822	1.15826	0.211957
3-methyl catechol sulfate (1)	0.179823	0.741858	-0.430786
inosine	0.181395	0.645073	-0.632466
X - 17705	0.182478	1.32243	0.403188
X - 11478	0.182645	1.18651	0.246722
serotonin (5HT)	0.183113	0.82613	-0.27556
lysine	0.183771	1.05501	0.0772542
X - 12830	0.184053	1.32136	0.402029
dimethylglycine	0.185147	0.822622	-0.281699
X - 18929	0.189452	0.662776	-0.593406
2-docosahexaenoylglycerophosphoethanolamine*	0.191602	1.10776	0.147646
gamma-glutamylmethionine	0.197029	0.879454	-0.18532
azelate (nonanedioate)	0.206523	0.272038	-1.87812
X - 11299	0.21054	0.661755	-0.595631
gamma-glutamylvaline	0.21127	0.635173	-0.654778
aspartate	0.211412	0.91004	-0.135998
acetylphosphate	0.21196	0.926392	-0.110306
1-palmitoylglycerophosphocholine (16:0)	0.214013	0.889492	-0.168946
X - 12462	0.215946	0.844972	-0.243025
xylonate	0.21935	0.916435	-0.125896
X - 11315	0.219823	0.896922	-0.156946
2-aminophenol sulfate	0.222609	1.20674	0.271109
N-acetyl-beta-alanine	0.223947	1.1233	0.167744
X - 12775	0.224064	1.17811	0.236475
13-methylmyristic acid	0.224488	1.1234	0.167866
glycerol 2-phosphate	0.224502	0.843117	-0.246196
1-methyl-2-piperidinecarboxylic acid	0.225223	1.15707	0.21048
isoleucylvaline	0.226751	0.837958	-0.25505
3-phenylpropionate (hydrocinnamate)	0.229552	0.713631	-0.48675
X - 11640	0.230678	0.749566	-0.415872
andro steroid monosulfate 2*	0.230679	1.25964	0.333006
1-dihomo-linoleoylglycerophosphocholine (20:2n6)*	0.235243	0.823192	-0.2807
taurocholenate sulfate*	0.242885	1.23	0.298655
X - 14588	0.243486	0.939928	-0.0893776
X - 18935	0.24479	0.79426	-0.332317
1-linolenoylglycerophosphocholine (18:3n3)*	0.244884	0.887015	-0.17297
beta-alanine	0.252231	0.900424	-0.151324
1,2-propanediol	0.255228	0.48157	-1.05418
creatinine	0.257489	0.953561	-0.0686021
X - 11372	0.259084	1.09965	0.137041
2-linoleoylglycerophosphoethanolamine*	0.259583	0.904691	-0.144502
fumarate	0.264222	0.947218	-0.0782314
5-dodecenoate (12:1n7)	0.265349	1.12793	0.173677
4-hydroxyhippurate	0.265947	1.21938	0.286149
15-methylpalmitate (isobar with 2-methylpalmitate)	0.266692	1.10276	0.141114
2-piperidinone	0.266724	1.37096	0.455188
X - 19429	0.268051	0.851235	-0.232371
myo-inositol	0.270237	0.928174	-0.107533
threitol	0.272405	0.890519	-0.167282
alanylalanine	0.272826	0.867765	-0.204623
X - 12231	0.27825	1.20394	0.267769
cysteine	0.280781	1.10512	0.144198
laurate (12:0)	0.282796	1.09132	0.126077
X - 21208	0.283169	0.823768	-0.279689
glycocholate	0.285414	0.727609	-0.458765
p-cresol sulfate	0.285994	0.878966	-0.186121
cystine	0.289002	1.15647	0.209731
X - 14665	0.292805	0.749191	-0.416595
X - 14626	0.293087	1.25146	0.323609
X - 13871	0.297962	1.13897	0.187729
X - 17629	0.299131	0.867876	-0.20444
threonate	0.304057	0.877183	-0.18905
taurocholate	0.304391	0.579504	-0.78711
X - 12847	0.304748	1.49022	0.575522
N1-methyladenosine	0.304959	1.05531	0.0776695
nicotinamide	0.305179	0.898474	-0.154452
X - 17340	0.306017	1.09156	0.126392
tryptophan betaine	0.308916	0.7308	-0.452451
stearate, methyl ester	0.309611	0.906514	-0.141599
X - 12423	0.309955	0.842498	-0.247254
pyridoxate	0.310125	0.276145	-1.8565
sorbitol	0.312456	1.50884	0.593437
N6-acetyllysine	0.31417	0.933716	-0.0989441
gamma-CEHC	0.314513	1.08352	0.115729
arabonate	0.315143	0.879909	-0.184575
2-palmitoylglycerophosphoethanolamine*	0.3165	0.900387	-0.151382
aspartylphenylalanine	0.316893	0.832215	-0.264972
alpha-hydroxyisovalerate	0.319116	0.901723	-0.149244
2-oleoylglycerophosphocholine*	0.320543	0.894994	-0.160051
1,7-dimethylurate	0.323397	1.18106	0.240082
X - 19703	0.323749	0.826513	-0.274891
3-hydroxyhippurate	0.324731	1.34696	0.429704
caprate (10:0)	0.325292	1.06853	0.0956282
X - 16970	0.327598	1.10963	0.150079
N-acetylmethionine	0.328963	0.941285	-0.0872963
X - 17337	0.329001	1.10196	0.140068
pseudouridine	0.330064	0.946851	-0.0787902
isovalerylcarnitine	0.332889	1.0859	0.118885
X - 21204	0.334985	0.899073	-0.15349
lathosterol	0.336947	1.0977	0.134488
1-eicosatrienoylglycerophosphocholine (20:3)*	0.338103	0.881815	-0.181452
glycerol	0.340223	1.13831	0.186893
X - 11792	0.345291	1.2235	0.291015
X - 19412	0.347951	1.11074	0.15152
2-eicosapentaenoylglycerophosphoethanolamine*	0.351896	1.10794	0.147883
hydroxybutyrylcarnitine*	0.353697	1.20019	0.263265
1-myristoylglycerophosphocholine (14:0)	0.355999	1.09285	0.128093
X - 16663	0.356285	1.12306	0.16744
3-indoxyl sulfate	0.359265	1.0806	0.111833
X - 17442	0.359653	0.830562	-0.26784
trans-urocanate	0.361306	0.931351	-0.102602
X - 17438	0.366503	0.633549	-0.658471
stearoylcarnitine	0.366644	1.05873	0.0823307
EDTA	0.369989	0.910123	-0.135867
X - 11452	0.371486	1.16528	0.220683
glycolate (hydroxyacetate)	0.372578	1.07884	0.109477
glutarate (pentanedioate)	0.376468	0.830577	-0.267813
1-stearoylglycerophosphoinositol	0.377126	0.632832	-0.660105
guanosine	0.382101	0.751519	-0.412118
palmitate, methyl ester	0.383883	0.828549	-0.27134
X - 16940	0.385901	0.580514	-0.784598
bradykinin, des-arg(9)	0.388574	0.770821	-0.375532
bilirubin (Z,Z)	0.391649	1.17082	0.227524
X - 11440	0.395217	1.13006	0.176405
gamma-glutamylphenylalanine	0.395707	0.903909	-0.145751
13-HODE + 9-HODE	0.39685	0.590109	-0.760946
X - 15591	0.398318	0.855518	-0.22513
gamma-glutamylisoleucine*	0.398575	0.774801	-0.368103
valine	0.399581	0.958681	-0.0608778
7-alpha-hydroxy-3-oxo-4-cholestenoate (7-Hoca)	0.399803	1.07019	0.0978696
allantoin	0.400998	0.89845	-0.15449
X - 19132	0.402831	0.807078	-0.30922
X - 13835	0.40483	1.14635	0.197051
pyroglutamine*	0.405342	0.919136	-0.121649
glycolithocholate sulfate*	0.408017	0.851686	-0.231606
X - 13557	0.408904	0.793853	-0.333057
1,6-anhydroglucose	0.412262	1.2005	0.263639
urate	0.412544	1.04811	0.0677861
gamma-glutamylglutamine	0.41363	0.899215	-0.153262
phenylalanylserine	0.418789	1.11568	0.157918
taurochenodeoxycholate	0.419943	0.645287	-0.631987
acetoacetate	0.421184	1.27429	0.349689
pelargonate (9:0)	0.421508	0.920599	-0.119356
glycerol 3-phosphate (G3P)	0.429491	0.851624	-0.231711
pro-hydroxy-pro	0.429818	0.924799	-0.112789
phenylacetylglutamine	0.43537	0.905457	-0.143281
cholate	0.437406	1.28631	0.363236
mannitol	0.438673	0.545019	-0.875622
xylose	0.439756	1.09092	0.125551
X - 15664	0.444577	1.08439	0.116879
2-hydroxybutyrate (AHB)	0.445637	1.06027	0.0844249
1-palmitoleoylglycerophosphocholine (16:1)*	0.448049	0.935943	-0.0955072
glycylglycine	0.448357	0.90613	-0.142211
choline	0.450261	0.95765	-0.0624299
X - 11850	0.460738	0.781336	-0.355985
heme	0.460891	0.818326	-0.289252
X - 11537	0.461652	0.931437	-0.10247
adenosine 5-monophosphate (AMP)	0.461886	1.18615	0.246283
1-linoleoylglycerol (1-monolinolein)	0.465766	0.861129	-0.215698
X - 16134	0.467444	0.875141	-0.192413
valylarginine	0.467725	1.08527	0.11806
oleate (18:1n9)	0.468551	1.05651	0.0793025
1-pentadecanoylglycerophosphocholine (15:0)*	0.469891	1.06713	0.0937393
17-methylstearate	0.471363	1.07203	0.100348
phenol sulfate	0.478591	0.873756	-0.194698
1-palmitoylglycerophosphoethanolamine	0.48135	0.912227	-0.132536
xylitol	0.481403	0.944691	-0.0820859
5alpha-androstan-3beta,17beta-diol disulfate	0.483103	1.15455	0.207335
X - 10346	0.483232	0.846254	-0.240837
2-oleoylglycerophosphoethanolamine*	0.48656	1.0962	0.132505
homostachydrine*	0.487762	0.945908	-0.0802278
X - 12844	0.489595	1.07573	0.105319
N1-Methyl-2-pyridone-5-carboxamide	0.493096	0.949866	-0.0742043
X - 21222	0.493903	0.861122	-0.215711
leucine	0.495425	0.966062	-0.0498131
X - 12212	0.496431	1.3891	0.474155
X - 11840	0.497414	0.973328	-0.0390014
X - 17137	0.498023	1.06818	0.0951503
theophylline	0.500759	1.13117	0.177814
2-aminoheptanoate	0.500831	1.05881	0.0824491
phenylalanine	0.501059	0.965737	-0.0502971
glutarylcarnitine (C5)	0.50435	1.04439	0.0626634
X - 16654	0.504533	1.13399	0.181408
pregnenolone sulfate	0.505296	0.925471	-0.111741
X - 16661	0.507904	1.10448	0.143369
X - 11530	0.509055	0.843909	-0.244841
proline	0.509252	0.957492	-0.0626672
glycoursodeoxycholate	0.511681	0.818346	-0.289217
succinate	0.51431	0.929613	-0.105297
laurylcarnitine	0.51574	1.06961	0.0970909
hippurate	0.516147	0.90078	-0.150754
indoleacetate	0.517081	0.945151	-0.0813832
1-oleoylglycerol (1-monoolein)	0.517436	1.1202	0.163756
X - 12100	0.520655	0.952141	-0.0707536
X - 16934	0.522046	0.809496	-0.304904
dodecanedioate	0.522075	0.922186	-0.11687
iminodiacetate (IDA)	0.523255	0.835967	-0.258481
X - 12816	0.523948	0.866953	-0.205975
propionylcarnitine	0.525419	1.0464	0.0654411
4-acetamidobutanoate	0.525707	0.972153	-0.0407447
histidyltryptophan	0.526662	1.12192	0.165972
isovalerate	0.529025	0.763034	-0.390181
10-undecenoate (11:1n1)	0.529604	1.05921	0.0829855
cis-4-decenoyl carnitine	0.531043	1.07778	0.108065
X - 11438	0.538866	1.07513	0.104518
X - 17183	0.547234	1.07536	0.104819
X - 17115	0.547676	1.0819	0.113574
X - 11871	0.550765	0.946036	-0.0800333
biliverdin	0.556664	1.13633	0.184382
X - 12206	0.560983	0.95896	-0.0604569
X - 17299	0.568531	0.965538	-0.0505945
X - 16674	0.568708	1.13113	0.177759
X - 12410	0.568771	1.17433	0.231836
1-methylurate	0.5691	0.919786	-0.120629
X - 14082	0.571394	0.909877	-0.136257
2-aminobutyrate	0.57417	0.954676	-0.0669163
1-oleoylglycerophosphoethanolamine	0.579305	0.93265	-0.100593
tryptophan	0.581424	0.974798	-0.0368244
X - 18140	0.585553	0.901786	-0.149143
5-methyluridine (ribothymidine)	0.589286	1.03588	0.0508574
cortisol	0.591094	0.960451	-0.0582165
X - 19440	0.592323	1.10408	0.142843
isobutyrylcarnitine	0.594272	0.950072	-0.0738919
alanine	0.59701	1.03335	0.0473227
fucose	0.599228	0.952107	-0.070805
2-arachidonoylglycerophosphocholine*	0.6001	0.958608	-0.0609877
cis-vaccenate (18:1n7)	0.605745	1.04571	0.0644844
glycochenodeoxycholate	0.609551	0.892539	-0.164013
octaethylene glycol	0.612642	0.871309	-0.198743
X - 18249	0.613527	1.06215	0.0869923
tyrosine	0.613621	1.02714	0.0386361
X - 11795	0.623802	0.961712	-0.0563237
N-acetylphenylalanine	0.626505	1.04885	0.0688085
X - 12734	0.633345	0.774568	-0.368537
glutamate	0.634415	0.910027	-0.136019
X - 15728	0.638998	1.13835	0.186949
hexadecanedioate	0.64215	0.909685	-0.136562
X - 17628	0.643716	1.04454	0.0628714
X - 12056	0.644301	0.89949	-0.152821
2-ethylhexanoate (isobar with 2-propylpentanoate)	0.647525	0.972661	-0.0399911
X - 12095	0.651286	0.973044	-0.0394229
beta-hydroxypyruvate	0.655464	0.974632	-0.0370703
isoleucine	0.659115	0.97732	-0.0330974
X - 15808	0.665389	0.95647	-0.0642084
X - 13727	0.667657	0.935993	-0.0954298
benzoate	0.668368	1.02153	0.0307263
allo-isoleucine	0.669221	1.0311	0.0441908
pyrophosphate (PPi)	0.67126	1.07522	0.104628
X - 18739	0.675136	0.963193	-0.0541028
glycodeoxycholate	0.677483	1.21657	0.282819
X - 16136	0.679725	1.09661	0.13305
X - 21215	0.683803	1.05494	0.0771568
X - 21216	0.684022	0.926366	-0.110346
beta-hydroxyisovalerate	0.684192	0.973378	-0.0389283
3-methyl-2-oxobutyrate	0.689355	0.975055	-0.0364451
3-hydroxyoctanoate	0.692346	1.03844	0.0544219
1-arachidonoylglycerophosphoinositol*	0.701939	0.957435	-0.0627543
X - 16132	0.70228	1.06831	0.0953319
X - 17189	0.704374	0.949247	-0.0751449
5alpha-pregnan-3beta,20alpha-diol disulfate	0.709493	1.0512	0.0720357
phenylalanylleucine	0.710841	0.935994	-0.0954283
5alpha-androstan-3alpha,17beta-diol disulfate	0.710876	1.06176	0.0864644
3-methoxytyrosine	0.718139	0.97494	-0.0366147
X - 15668	0.722406	1.08645	0.119622
X - 19126	0.727813	1.03356	0.0476192
decanoylcarnitine	0.729342	1.03553	0.050369
erythritol	0.735339	1.0227	0.0323803
1,3-dihydroxyacetone	0.735852	0.944625	-0.0821866
linoleate, methyl ester	0.738096	0.922959	-0.115662
erythronate*	0.738982	0.974812	-0.0368043
X - 20848	0.741464	1.07694	0.106939
piperine	0.742901	1.06234	0.0872403
3-methylhistidine	0.743885	0.935326	-0.0964589
X - 11441	0.744998	1.08039	0.111559
X - 20615	0.749882	1.17155	0.228419
dehydroisoandrosterone sulfate (DHEA-S)	0.757701	0.96388	-0.0530738
X - 11540	0.765644	0.967287	-0.0479845
glutamine	0.766409	1.01705	0.0243857
catechol sulfate	0.76717	0.962491	-0.0551554
carnitine	0.770189	0.988324	-0.0169445
2-arachidonoylglycerophosphoethanolamine*	0.771601	0.971157	-0.0422238
pregnen-diol disulfate*	0.773915	1.05075	0.0714255
X - 19430	0.774342	0.950474	-0.0732806
methyl-alpha-glucopyranoside	0.775063	0.948825	-0.0757861
1-eicosapentaenoylglycerophosphoethanolamine*	0.775364	0.967597	-0.0475221
X - 19144	0.776645	0.941658	-0.0867251
paraxanthine	0.777917	0.96101	-0.0573759
palmitoylcarnitine	0.779457	1.02495	0.0355581
flavin adenine dinucleotide (FAD)	0.779786	1.02146	0.0306383
X - 11442	0.780815	0.937112	-0.093707
2-docosahexaenoylglycerophosphocholine*	0.781286	0.973747	-0.0383807
X - 11843	0.783051	1.09388	0.129449
5alpha-androstan-3beta,17alpha-diol disulfate	0.79002	1.0746	0.103803
N2,N2-dimethylguanosine	0.792314	1.01706	0.024401
1-stearoylglycerophosphoethanolamine	0.793119	0.980249	-0.0287805
acisoga	0.794292	0.981843	-0.0264364
bilirubin (E,E)*	0.794384	1.04583	0.0646487
theobromine	0.794424	1.04479	0.0632061
1-palmitoylglycerophosphoinositol*	0.795654	0.955611	-0.0655045
X - 11529	0.795803	0.922572	-0.116267
X - 16135	0.797056	1.02956	0.0420256
caproate (6:0)	0.799222	0.935531	-0.0961424
alpha-tocopherol	0.8037	1.02336	0.0333122
acetylcarnitine	0.804393	1.02159	0.0308188
X - 09789	0.807134	1.03964	0.0560851
4-androsten-3beta,17beta-diol disulfate (1)*	0.812037	1.05107	0.0718564
mannose	0.813314	0.984804	-0.0220918
glycylvaline	0.814326	1.06695	0.093498
X - 14384	0.815847	1.04605	0.0649513
methionine	0.818294	0.988052	-0.0173406
cortisone	0.823937	1.01154	0.0165503
ribose	0.82643	0.96075	-0.0577664
4-androsten-3beta,17beta-diol disulfate (2)*	0.833112	0.980246	-0.028784
X - 11485	0.834589	1.04936	0.0695157
octanoylcarnitine	0.835156	0.975695	-0.0354979
X - 19434	0.837572	1.04023	0.0568994
methylphosphate	0.837778	0.982567	-0.0253721
3-carboxy-4-methyl-5-propyl-2-furanpropanoate (CMPF)	0.84017	1.04146	0.0586042
creatine	0.844937	1.01872	0.0267556
3-(4-hydroxyphenyl)lactate	0.84626	0.984767	-0.0221454
beta-tocopherol	0.847156	1.01715	0.0245364
3-hydroxypropanoate	0.847701	1.01483	0.0212413
indolelactate	0.851218	1.01397	0.0200083
caprylate (8:0)	0.855723	1.00906	0.0130057
lactate	0.857269	0.988164	-0.0171769
X - 12742	0.859686	1.03452	0.0489604
X - 12740	0.862685	0.953539	-0.0686367
3-hydroxyisobutyrate	0.863593	0.988347	-0.016911
phenylalanylphenylalanine	0.864506	1.01865	0.0266649
3-hydroxybutyrate (BHBA)	0.867923	0.957472	-0.062698
HWESASXX*	0.868045	0.96253	-0.0550972
X - 19145	0.869955	1.01516	0.0217064
X - 11805	0.871712	1.0453	0.063914
trans-4-hydroxyproline	0.873401	0.988682	-0.0164215
X - 13671	0.87642	1.02982	0.0423978
2-hydroxydecanoate	0.881878	0.986876	-0.0190591
X - 16652	0.882229	1.03408	0.0483416
4-methylcatechol sulfate	0.882338	0.974982	-0.0365526
X - 12792	0.882776	0.983932	-0.0233693
7-beta-hydroxycholesterol	0.883522	1.05787	0.0811614
X - 19731	0.884581	0.987621	-0.0179703
N6-carbamoylthreonyladenosine	0.887074	0.990605	-0.0136182
malate	0.889505	1.01123	0.016107
trigonelline (N-methylnicotinate)	0.892191	1.0293	0.0416569
1-eicosatrienoylglycerophosphoethanolamine*	0.894854	0.981027	-0.0276353
phenyllactate (PLA)	0.896534	1.00806	0.0115805
1-palmitoylglycerol (1-monopalmitin)	0.897193	0.98614	-0.0201355
X - 12739	0.897541	1.02017	0.028805
taurolithocholate 3-sulfate	0.898659	1.02187	0.0312062
X - 20838	0.899398	0.976232	-0.0347046
X - 14939	0.900708	1.01412	0.0202335
X - 21031	0.900791	0.995731	-0.00617268
1-docosapentaenoylglycerophosphocholine (22:5n3)*	0.903578	0.98805	-0.0173433
2-palmitoleoylglycerophosphocholine*	0.906294	1.01005	0.0144316
X - 18913	0.911493	1.01184	0.0169761
X - 21684	0.911682	1.00761	0.0109441
X - 13729	0.914221	1.0211	0.0301174
leucylphenylalanine	0.916521	0.978058	-0.032008
3-hydroxydecanoate	0.918518	1.00867	0.0124486
X - 18901	0.918748	0.976101	-0.034898
X - 19437	0.921929	0.99495	-0.00730375
phosphate	0.930232	1.01344	0.0192671
epiandrosterone sulfate	0.931354	0.988036	-0.017365
3-hydroxy-2-ethylpropionate	0.933725	1.00609	0.00875385
gamma-glutamyltyrosine	0.933735	0.99065	-0.013552
X - 18779	0.946144	0.992715	-0.0105482
4-methyl-2-oxopentanoate	0.946693	1.00509	0.00732647
1-methylxanthine	0.947265	0.994153	-0.00846064
etiocholanolone glucuronide	0.949657	1.00693	0.00996498
bilirubin (E,Z or Z,E)*	0.952372	1.00843	0.0121077
phenylalanyltryptophan	0.953899	1.0088	0.0126342
3-methyl-2-oxovalerate	0.955223	0.995781	-0.00610008
pregn steroid monosulfate*	0.958182	0.992011	-0.0115721
1-methylhistidine	0.960195	1.00382	0.00549778
xanthine	0.962294	0.994282	-0.00827254
tetradecanedioate	0.962646	0.993041	-0.0100755
7-alpha-hydroxycholesterol	0.96461	1.02873	0.0408673
androsterone sulfate	0.96786	1.00581	0.00835911
3-dehydrocarnitine*	0.969145	1.00321	0.0046214
caffeine	0.971862	1.00795	0.0114183
X - 12846	0.972047	0.996836	-0.00457196
O-sulfo-L-tyrosine	0.974119	1.00212	0.00305439
citrate	0.976642	0.996653	-0.00483712
glycocholenate sulfate*	0.977457	0.996923	-0.004446
N2,N5-diacetylornithine	0.979689	1.00178	0.00256303
X - 12511	0.982721	0.997835	-0.00312677
1-eicosapentaenoylglycerophosphocholine (20:5n3)*	0.986277	0.997599	-0.00346866
X - 20844	0.991432	0.998317	-0.00242994
oleoylcarnitine	0.996906	1.00033	0.000471952
X - 16133	0.99852	1.00025	0.000358788
3-[3-(sulfooxy)phenyl]propanoic acid	0.998658	0.999481	-0.000749046
4-hydroxyphenylpyruvate	0.999289	1.00008	0.000116681
