# Supplementary material for: Personal model‐assisted identification of NAD+ and glutathione metabolism as intervention target in NAFLD
Source: Mol Syst Biol. 2017 Mar 2;13(3):916. doi: 10.15252/msb.20167422 (PMC5371732; doi:10.15252/msb.20167422)
Supplement: Supplementary file 7 — Dataset EV7 [file MSB-13-916-s007.xlsx]

## Sheet: Dataset 7
Dataset EV7: Average intracellular fluxes from random sampling (1000 samples of liver tissue) in each personalized GEM are calculated. Related to Figure 3.
RXNID	EQUATION	Patient_ 1	Patient_ 2	Patient_ 3	Patient_ 4	Patient_ 5	Patient_ 6	Patient_ 7	Patient_ 8	Patient_ 9	Patient_10	Patient_11	Patient_12	Patient_13	Patient_14	Patient_15	Patient_16	Patient_17	Patient_18	Patient_19	Patient_20	Patient_21	Patient_22	Patient_23	Patient_24	Patient_25	Patient_26	Patient_27	Patient_28	Patient_29	Patient_30	Patient_31	Patient_32	Patient_33	Patient_34	Patient_35	Patient_36	Patient_37	Patient_38	Patient_39	Patient_40	Patient_41	Patient_42	Patient_43	Patient_44	Patient_45	Patient_46	Patient_47	Patient_48
HMR_4394	ATP[c] + glucose[c] => ADP[c] + glucose-6-phosphate[c]	1.36235	1.79601	1.38744	1.89432	0.741959	5.16225	3.30491	2.30511	3.10297	1.63633	0.895474	3.83172	4.19386	1.63969	2.49721	0.763183	1.70291	1.45632	1.82929	4.18061	1.68629	2.41702	2.74045	1.41781	1.24736	1.97174	0.924971	1.52869	1.27211	1.2544	1.51082	2.66114	1.99867	2.48316	0.881747	1.82791	3.00657	3.20918	3.02336	2.718	1.09661	2.4755	2.0605	2.48264	2.28788	1.56234	0.774076	2.23655
HMR_4521	H2O[r] + glucose-6-phosphate[r] => Pi[r] + glucose[r]	15.6326	15.1313	15.8114	19.4222	11.9529	22.6872	16.4435	17.7026	20.2658	14.3011	20.3248	17.1289	19.1843	17.0192	14.8991	15.7438	16.9976	18.6755	16.2716	17.8126	15.0117	18.4887	18.9149	17.8684	15.5868	17.6293	17.1767	15.209	13.3947	15.4237	17.5674	16.4101	14.1986	18.0276	16.0057	17.3569	18.1706	15.5841	18.2569	21.6389	15.156	16.4239	21.025	14.035	14.1821	14.539	14.7942	16.6052
HMR_4381	glucose-6-phosphate[c] <=> fructose-6-phosphate[c]	-247.211	-182.534	-275.576	-215.73	-223.135	-198.355	-258.142	-234.456	-193.202	-209.779	-181.331	-215.555	-189.125	-208.507	-197.416	-216.697	-192.813	-209.049	-235.468	-191.784	-159.721	-216.338	-219.11	-205.893	-221.726	-215.992	-235.246	-169.012	-217.372	-134.191	-224.456	-210.918	-238.658	-220.947	-166.323	-225.879	-182.829	-247.704	-196.295	-235.121	-233.369	-238.682	-191.709	-230.592	-241.837	-187.321	-219.894	-254.089
HMR_4379	ATP[c] + fructose-6-phosphate[c] => ADP[c] + fructose-1,6-bisphosphate[c]	0.9871	0.935822	2.8005	0.941026	1.97417	0	0	1.92012	0.960211	0	0	0.9871	0.951545	1.83637	1.83928	0.921357	0	0	2.87895	0.9871	0	0	0	0.9871	0.987067	1.92544	0.956985	0	0.9871	0	0.946238	0	0	1.9742	0	0.9871	0	0	0	1.85335	0.975212	0	0.9871	0	0.9871	0.972641	0.9871	0.96654
HMR_4301	UTP[c] + fructose-6-phosphate[c] => UDP[c] + fructose-1,6-bisphosphate[c]	0	0	0	0	0.9871	0	0	0	0.960211	0	0	0.9871	0	0.918187	0.919642	0	0	0	0.95967	0	0	0	0	0	1.9742	0	0	0	0	0.987067	0	0.964559	0.9871	2.9613	-7.31859e-16	0	0.9871	0	0	0	0	0	0.9871	0	0	0	0	0
HMR_4377	H2O[c] + fructose-1,6-bisphosphate[c] => Pi[c] + fructose-6-phosphate[c]	27.4281	24.3217	26.6421	28.211	31.288	26.352	24.9951	25.9012	24.2301	27.3378	25.3713	27.4866	24.4977	26.1426	30.0319	25.139	24.0878	23.0606	29.5224	29.2899	27.6647	24.0469	25.3638	25.1131	29.0755	26.2471	25.7844	26.6759	24.4583	26.3451	27.8796	24.6609	25.9637	31.324	25.8401	25.0942	26.4608	23.4916	23.9306	26.9074	25.0744	25.1883	29.4162	29.8333	27.3184	25.539	27.6206	26.7354
HMR_4375	fructose-1,6-bisphosphate[c] <=> DHAP[c] + GAP[c]	-26.441	-23.3859	-23.8416	-27.27	-28.3267	-26.352	-24.9951	-23.981	-22.3097	-27.3378	-25.3713	-25.5124	-23.5461	-23.388	-27.2729	-24.2177	-24.0878	-23.0606	-25.6838	-28.3028	-27.6647	-24.0469	-25.3638	-24.126	-26.1142	-24.3217	-24.8274	-26.6759	-23.4712	-25.358	-26.9333	-23.6963	-24.9766	-26.3885	-25.8401	-24.1071	-25.4737	-23.4916	-23.9306	-25.054	-24.0992	-25.1883	-27.442	-29.8333	-26.3313	-24.5664	-26.6335	-25.7689
HMR_4391	DHAP[c] <=> GAP[c]	-48.8311	-45.153	-42.3806	-41.4157	-46.0931	-40.5002	-43.1083	-42.0002	-40.2647	-46.7777	-46.0912	-47.9653	-41.2326	-39.1857	-45.5689	-44.9346	-43.5694	-43.2996	-41.5795	-47.1266	-48.9885	-42.1954	-43.5506	-42.5556	-51.834	-40.9623	-48.1988	-49.7927	-42.6682	-44.8492	-43.6374	-44.7769	-46.6077	-50.6025	-42.5286	-50.6124	-49.7265	-47.2084	-38.3032	-45.2835	-42.1606	-41.6743	-46.9595	-44.6319	-49.5082	-47.3497	-40.7817	-40.1225
HMR_4373	GAP[c] + NAD+[c] + Pi[c] <=> 1,3-bisphospho-D-glycerate[c] + H+[c] + NADH[c]	-24.9302	-14.6889	-15.9366	-19.3575	-28.4372	-21.6082	-14.6511	-17.549	-16.0711	-26.9178	-22.8987	-21.7594	-15.8193	-15.052	-15.9393	-13.9127	-20.8725	-16.2914	-19.6204	-24.8093	-24.5032	-21.4857	-16.258	-20.6869	-25.4951	-17.095	-18.5184	-26.8955	-19.2982	-23.2414	-18.9808	-17.4855	-24.9802	-24.7895	-19.5003	-21.9996	-24.4215	-20.8205	-18.2391	-15.8953	-16.8267	-16.4964	-24.7083	-30.317	-25.3899	-23.2264	-21.9496	-18.6861
HMR_4368	1,3-bisphospho-D-glycerate[c] + ADP[c] <=> 3-phospho-D-glycerate[c] + ATP[c]	-26.9117	-19.3672	-17.8036	-21.2396	-28.4372	-22.5784	-16.4749	-20.4292	-18.9517	-30.4213	-22.8987	-22.748	-17.7223	-15.052	-19.6178	-15.715	-23.8342	-17.2082	-20.5801	-25.7972	-26.483	-21.4857	-17.2095	-24.6354	-26.4864	-18.0577	-19.4754	-27.8865	-19.2982	-26.2139	-19.9271	-19.4146	-25.9712	-26.7721	-20.469	-22.9894	-24.4215	-21.8108	-19.0761	-17.7487	-17.8019	-17.4274	-26.6916	-30.317	-27.3678	-25.2078	-21.9496	-20.6184
HMR_4370	1,3-bisphospho-D-glycerate[c] + H2O[c] => 3-phospho-D-glycerate[c] + Pi[c]	0.99076	1.87085	0	0.941026	0	0.97022	0	0.960064	1.92042	1.52232	0	0	0.951545	0	1.83925	1.80236	0.98723	0	0.95967	0	0	0	0	0.987139	0	0	0.956985	0	0	2.97248	0.946238	0	0	0.991262	0	0.989813	0	0	0	0	0	0	0	0	0	1.98139	0	0
HMR_4371	1,3-bisphospho-D-glycerate[c] => 2,3-bisphospho-D-glycerate[c]	0.99076	2.80747	1.86694	0.941026	0	0	1.82379	1.92013	0.960211	1.98117	0	0.988611	0.951545	0	1.83928	0	1.97446	0.916796	0	0.987859	1.97987	0	0.951552	2.96142	0.991279	0.962719	0	0.990978	0	0	0	1.92912	0.990976	0.991262	0.968742	0	0	0.990271	0.83706	1.85339	0.975212	0.930961	1.98337	0	1.97782	0	0	1.93224
HMR_4372	2,3-bisphospho-D-glycerate[c] + H2O[c] => 3-phospho-D-glycerate[c] + Pi[c]	0.99076	2.80747	1.86694	0.941026	0	0	1.82379	1.92013	0.960211	1.98117	0	0.988611	0.951545	0	1.83928	0	1.97446	0.916796	0	0.987859	1.97987	0	0.951552	2.96142	0.991279	0.962719	0	0.990978	0	0	0	1.92912	0.990976	0.991262	0.968742	0	0	0.990271	0.83706	1.85339	0.975212	0.930961	1.98337	0	1.97782	0	0	1.93224
HMR_4365	3-phospho-D-glycerate[c] <=> 2-phospho-D-glycerate[c]	-34.4065	-19.0957	-24.9287	-24.913	-35.8949	-26.9912	-21.3671	-23.9797	-22.3394	-33.7668	-29.4837	-27.805	-20.6699	-22.0604	-21.3391	-19.6352	-27.4541	-24.3231	-28.7565	-34.9198	-33.6038	-30.5002	-21.296	-27.2629	-35.4313	-21.5882	-26.2357	-38.1112	-25.1933	-29.6097	-22.4291	-22.9198	-30.476	-34.0448	-25.2745	-32.231	-31.1184	-24.6789	-25.4699	-20.9119	-24.1147	-23.1009	-32.4155	-36.4109	-34.0912	-34.5749	-27.419	-22.9622
HMR_4363	2-phospho-D-glycerate[c] <=> H2O[c] + PEP[c]	-31.9254	-18.102	-20.929	-21.7336	-33.0617	-23.546	-17.8753	-22.0369	-19.1406	-31.0038	-27.8527	-26.6235	-20.0492	-17.9887	-18.5104	-18.218	-24.6922	-22.0102	-24.5623	-30.0999	-29.4924	-28.1253	-19.2112	-24.2491	-31.4534	-19.9234	-22.3927	-33.5786	-23.5248	-28.1634	-19.467	-20.926	-29.6163	-31.0334	-23.9993	-29.3772	-28.414	-24.3048	-22.9374	-17.808	-22.1142	-20.2854	-30.3545	-33.9205	-30.7296	-30.5842	-23.9559	-20.8818
HMR_4358	ADP[c] + PEP[c] => ATP[c] + pyruvate[c]	0.201772	0.00715544	0.0815769	0.252642	0.216478	0.371927	0.282542	0.634987	0.718273	0.29863	0.602788	0.265964	0.00575591	0.0283909	0.356005	0.0537062	0.297455	0.405354	0.144637	0.163969	0.071494	0.155539	0.102756	0.492051	0.364325	0.0489433	0.196082	0.599543	0.50129	0.384968	0.081649	0.660066	0.159905	0.156036	0.102918	0.411421	0.45826	0.166851	0.00372909	0.0773861	0.445356	0.202979	0.589333	0.217475	0.317318	0.104165	0.211358	0.0926612
HMR_4210	UDP[c] + PEP[c] => UTP[c] + pyruvate[c]	0.517267	0.724342	0.512261	0.550049	0.220969	0.519088	0.478186	0.187214	0.843643	0.189091	0.831023	0.491024	1.19181	0.241467	0.13338	0.675752	0.605461	0.0709169	0.312545	0.841497	0.256214	0.156955	0.374272	0.417146	0.55547	0.475504	0.382984	0.359497	0.170406	0.388218	0.205298	0.618678	0.193119	0.378755	0.224664	0.257507	0.206597	0.0955448	0.204509	0.289806	0.369864	0.168286	0.346354	0.212923	0.868704	0.549521	0.260914	0.44305
HMR_4193	CDP[c] + PEP[c] => CTP[c] + pyruvate[c]	0.299578	0.109391	0.210628	0.164336	0.621052	0.0510499	0.0955743	0.306513	0.234774	0.318997	0.0733423	0.233537	0.356108	0.210157	0.14558	0.295034	0.319741	0.133181	0.253695	0.276705	0.558187	0.199207	0.334295	0.206778	0.112911	0.188511	0.119148	0.412916	0.312069	0.264457	0.26768	0.0532923	0.037425	0.260673	0.300077	0.4232	0.547373	0.445251	0.412983	0.193667	0.357916	0.368043	0.291387	0.610462	0.228645	0.263404	0.189721	0.218595
HMR_4171	GDP[c] + PEP[c] => GTP[c] + pyruvate[c]	0.399607	0.853977	0.761246	0.579413	0.956686	0.823564	0.88764	0.940057	0.472887	0.953299	0.276869	0.29866	0.760865	0.37907	0.237727	0.424999	1.03947	0.980394	1.08534	0.835052	1.23614	0.746487	0.763584	0.825998	0.958872	0.903651	0.971913	0.899741	0.966352	0.744598	0.58958	0.80969	1.09094	0.54113	0.584932	0.614817	1.11314	0.540109	0.557784	0.928289	0.922419	0.521999	1.2526	0.469026	1.11004	0.664397	0.710323	0.750099
HMR_4421	PEP[c] + dADP[c] => dATP[c] + pyruvate[c]	0.311863	0.501945	0.711942	0.410526	0.589991	0.822457	0.0392981	0.317604	0.0884299	0.200893	0.284999	0.783443	0.205082	0.513635	0.364606	0.145939	0.378918	0.267968	0.211997	0.330468	0.33134	0.392701	0.384566	0.269862	0.201112	0.488457	0.272973	0.728885	0.312374	0.367273	0.211699	0.263696	0.529547	0.816842	0.602366	0.277747	0.319501	0.32236	0.320489	0.365136	0.280811	0.599344	0.262305	0.23742	0.18413	0.316695	0.337776	0.476506
HMR_4573	PEP[c] + dGDP[c] => dGTP[c] + pyruvate[c]	0.707767	0.303696	0.773572	0.793867	0.423415	0.266473	0.716033	0.175874	0.0516251	0.703194	0.331554	0.465531	0.159023	0.639	0.587426	0.399499	0.838515	0.558502	0.519908	0.916596	0.848851	0.561388	0.818461	0.905477	0.499921	0.49665	0.317378	0.288469	0.619553	0.718646	0.30665	0.657801	0.330469	0.198786	0.637535	0.541619	0.823978	0.178575	0.654523	0.529632	0.311289	0.350868	0.227942	0.397617	0.491242	0.35224	0.359225	0.695153
HMR_6627	PEP[c] + dTDP[c] => dTTP[c] + pyruvate[c]	2.22449	1.9173	1.6665	2.27156	1.8766	1.72897	1.56987	1.98945	3.9885	1.69011	2.01392	2.16755	1.48797	2.37928	2.6528	1.54541	2.48397	1.51295	1.48338	2.0142	1.93033	1.9971	4.04376	2.17762	1.56998	1.51597	2.32836	2.30978	2.88273	2.77879	1.54975	3.71568	1.61355	2.57188	1.90206	1.80351	2.0493	3.80435	3.2693	2.31396	2.63536	1.79149	2.31657	1.22507	2.08447	2.71354	2.08132	2.28873
HMR_4362	ATP[c] + H2O[c] + pyruvate[c] => AMP[c] + PEP[c] + Pi[c]	10.6036	6.97307	7.04062	7.31167	12.1377	6.80542	5.82757	8.4326	11.8209	8.81876	11.0576	9.53273	7.435	6.6444	9.69254	9.15035	8.48839	8.57314	8.52493	10.7582	11.1393	8.01995	8.91721	8.04737	10.8325	6.99449	8.06614	10.6882	7.77053	9.81267	6.76767	10.0222	10.1223	9.33965	9.14294	10.3632	11.1627	8.10352	8.08628	7.63114	9.20219	6.9419	9.87084	11.7106	11.3282	8.55003	7.08228	8.11112
HMR_4388	H+[c] + NADH[c] + pyruvate[c] <=> L-lactate[c] + NAD+[c]	-48.1979	-40.837	-44.6979	-43.7953	-43.7156	-40.7527	-44.1756	-45.8533	-42.0208	-41.2234	-44.2109	-43.2368	-42.382	-43.1111	-43.5855	-43.0624	-42.6864	-44.8606	-42.5435	-41.5288	-44.1948	-46.3447	-45.6174	-41.5345	-40.2856	-44.5275	-42.3661	-45.8035	-45.0641	-42.1973	-43.8629	-44.1346	-45.9094	-45.2988	-45.8336	-45.6033	-42.143	-49.4826	-48.7346	-40.3016	-42.1428	-46.0987	-43.0564	-46.2781	-46.2514	-45.932	-43.4883	-40.6548
HMR_4280	H+[m] + NADH[m] + pyruvate[m] => L-lactate[m] + NAD+[m]	9.6032	3.29693	7.36898	6.13638	5.50513	3.58683	6.38594	7.83749	4.48534	3.89372	5.38782	4.13953	5.293	4.99879	6.0061	5.85465	3.78442	6.05357	4.95312	3.51555	6.93575	6.2908	8.7661	3.26855	3.07072	6.65348	4.60299	6.32886	7.23326	5.20118	6.39401	6.05431	6.68335	7.7695	8.04449	7.8526	4.13188	11.8841	10.9255	2.82912	5.30991	8.38825	4.64845	8.37213	8.21073	6.79156	6.57964	3.20989
HMR_4137	CoA[m] + NAD+[m] + pyruvate[m] => CO2[m] + H+[m] + NADH[m] + acetyl-CoA[m]	65.7553	68.782	66.7893	66.7591	65.1368	69.7854	66.9338	69.9962	66.8125	66.645	63.1777	64.3809	68.8814	74.5473	62.122	63.1724	74.6929	72.0685	73.6746	59.3205	62.5219	69.3966	61.6071	68.741	61.1935	67.8925	66.6729	67.0867	70.1059	64.9594	68.8324	64.6554	66.6606	62.5602	63.5681	64.4542	62.3542	69.3224	71.2162	60.1565	67.4591	66.2614	57.8311	63.1767	62.6725	66.9389	69.7096	65.6621
HMR_3905	NAD+[c] + ethanol[c] => H+[c] + NADH[c] + acetaldehyde[c]	0	0	0	0	0	0	0	0	0	0	0	0	0	0	0	0	0	0	0	0	0	0	0	0	0	0	0	0	0	0	0	0	0	0	0	0	0	0	0	0	0	0	0	0	0	0	0	0
HMR_3907	NADP+[c] + ethanol[c] => H+[c] + NADPH[c] + acetaldehyde[c]	0	0	0	0	0	0	0	0	0	0	0	0	0	0	0	0	0	0	0	0	0	0	0	0	0	0	0	0	0	0	0	0	0	0	0	0	0	0	0	0	0	0	0	0	0	0	0	0
HMR_8360	H2O2[p] + ethanol[p] => 2 H2O[p] + acetaldehyde[p]	0	0	0	0	0	0	0	0	0	0	0	0	0	0	0	0	0	0	0	0	0	0	0	0	0	0	0	0	0	0	0	0	0	0	0	0	0	0	0	0	0	0	0	0	0	0	0	0
HMR_4097	ATP[c] + CoA[c] + acetate[c] => AMP[c] + PPi[c] + acetyl-CoA[c]	8.6989	6.10543	5.72913	5.04908	6.38173	5.64337	7.65294	6.92621	6.18199	5.55718	7.25962	8.4435	6.88436	5.57631	7.01895	6.17586	4.59771	6.08905	6.71333	8.00644	8.23419	8.50705	5.55866	3.93209	8.97545	6.75163	5.47626	9.78401	8.9672	6.89166	5.11753	9.15598	6.93275	5.79196	4.25776	5.6793	8.36526	7.14528	6.1625	6.44529	5.22618	5.12559	7.30969	6.19842	7.65451	6.03327	7.71731	5.08105
HMR_4099	ATP[m] + CoA[m] + acetate[m] => AMP[m] + PPi[m] + acetyl-CoA[m]	6.47573	3.03829	3.99322	3.96771	5.24731	4.03377	3.07263	4.9929	5.43318	5.09477	4.30546	4.99947	4.1439	3.84528	3.49657	2.91444	3.36944	3.3979	4.28338	5.16323	4.98389	6.38853	4.83436	4.57869	4.24264	6.04538	4.99778	6.12782	5.30264	4.13056	3.36414	4.11968	5.37967	4.03948	5.59117	5.95865	4.89469	4.49611	3.72473	2.95271	3.60707	2.82303	5.68674	4.18737	4.403	5.02618	4.48783	4.90168
HMR_4133	ATP[c] + acetate[c] => PPi[c] + acetyl adenylate[c]	0	1.40491	0	0.4709	1.5466	0.492715	0	0.180025	1.42639	0.516069	0	0	0.952267	0	0.46028	0	0	0.476298	0	1.00983	0	0	0.952338	0.987733	0	0.481715	0	0	0.998718	0.514742	-1.79581e-17	0	0.515057	0	0.484729	0.476951	0.504925	0.495674	0.979626	1.39136	0	0.465885	0.502904	0	0.515067	1.02299	0	0
HMR_9840	ATP[m] + acetate[m] => PPi[m] + acetyl adenylate[m]	0.732237	0.529969	1.05561	0	0.593314	0	1.5381	-2.96594e-16	0.00351774	0	0.57431	0	1.08177	1.0341	0	0	0	1.75222	0.535214	0	0	0	0.540737	0	0	0.548693	1.08901	0	0.572892	1.18498	0	1.76909	0	0	1.65873	0.577598	0	0.567813	1.12013	1.56934	0.696613	0	1.15351	1.19224	1.77864	0	1.13608	0
HMR_4108	CoA[c] + acetyl adenylate[c] => AMP[c] + acetyl-CoA[c]	0	1.40491	0	0.4709	1.5466	0.492715	0	0.180025	1.42639	0.516069	0	0	0.952267	0	0.46028	0	0	0.476298	0	1.00983	0	0	0.952338	0.987733	0	0.481715	0	0	0.998718	0.514742	-1.79581e-17	0	0.515057	0	0.484729	0.476951	0.504925	0.495674	0.979626	1.39136	0	0.465885	0.502904	0	0.515067	1.02299	0	0
HMR_9839	CoA[m] + acetyl adenylate[m] => AMP[m] + acetyl-CoA[m]	0.732237	0.529969	1.05561	0	0.593314	0	1.5381	-2.96594e-16	0.00351774	0	0.57431	0	1.08177	1.0341	0	0	0	1.75222	0.535214	0	0	0	0.540737	0	0	0.548693	1.08901	0	0.572892	1.18498	0	1.76909	0	0	1.65873	0.577598	0	0.567813	1.12013	1.56934	0.696613	0	1.15351	1.19224	1.77864	0	1.13608	0
HMR_4283	H2O[c] + NADP+[c] + acetaldehyde[c] <=> H+[c] + NADPH[c] + acetate[c]	4.29844	1.94301	1.57064	2.82656	2.93206	1.97491	3.47612	2.29863	1.69442	2.30227	1.80649	3.51705	2.81684	1.2363	3.6647	1.51985	1.42945	2.9953	4.38408	4.41161	3.82069	4.28889	3.00684	2.974	3.40959	3.92465	4.34597	2.90213	1.7466	3.10672	0.418548	2.0389	2.67196	1.57918	4.05287	3.11299	2.51327	3.59464	2.22931	1.70532	1.72433	2.1906	3.99915	4.41306	3.88354	1.70882	4.13983	3.04105
HMR_8357	H2O[m] + NAD+[m] + acetaldehyde[m] => H+[m] + NADH[m] + acetate[m]	1.304	1.46771	3.5784	1.75828	2.73903	3.04378	0.854334	2.15628	1.22196	2.31775	2.20244	1.4316	1.49103	2.85609	0.690445	1.59027	3.42115	1.15872	0.990839	2.07556	2.44866	1.33764	1.14378	1.46172	0.832417	1.2441	1.27515	3.06834	2.71092	1.3442	1.95186	2.03357	1.49194	2.30781	1.18116	2.19979	2.84856	1.8676	2.30996	2.0664	1.95175	1.56119	1.32481	0.798756	0.775433	3.41382	0.663939	1.38286
HMR_4355	DHAP[c] + erythrose-4-phosphate[c] => sedoheptulose-1,7-bisphosphate[c]	0	0	0	0	0	0	0	0	0	0	0	0	0	0	0	0	0	0	0	0	0	0	0	0	0	0	0	0	0	0	0	0	0	0	0	0	0	0	0	0	0	0	0	0	0	0	0	0
HMR_4360	H2O[c] + NADP+[c] + methylglyoxal[c] => H+[c] + NADPH[c] + pyruvate[c]	7.61518	4.55442	5.00791	5.16091	8.65842	3.6764	4.34586	3.40724	3.74907	7.02446	5.71999	5.2993	2.49566	4.37647	5.28079	4.22237	6.27988	5.28978	5.75187	6.87171	5.28525	4.44092	5.28833	3.51583	5.93058	6.18118	3.54235	5.13788	4.40149	6.0997	4.80812	5.75334	4.45734	6.55183	5.95576	5.96256	6.11234	7.64028	2.71263	3.68897	4.30597	4.12816	6.25299	8.95177	5.73754	3.87722	6.43593	4.36304
HMR_6410	lipoamide[m] + pyruvate[m] => CO2[m] + S-acetyldihydrolipoamide[m]	5.00174	7.55029	6.57987	5.15864	5.88658	5.16642	6.05069	5.93659	6.66761	6.40379	6.98292	5.30686	5.52066	5.60562	4.55047	4.64821	6.3294	6.76659	5.07898	4.92894	5.52645	6.17914	5.74493	5.42386	5.21583	5.72947	7.02528	5.22359	5.31888	6.08138	6.03896	5.83552	4.50264	4.7569	5.86634	5.70964	6.96369	6.44122	3.97453	7.03936	5.56693	5.68945	5.79813	5.40539	5.66999	5.19565	7.19098	6.78956
HMR_6412	CoA[m] + S-acetyldihydrolipoamide[m] => acetyl-CoA[m] + dihydrolipoamide[m]	5.00174	7.55029	6.57987	5.15864	5.88658	5.16642	6.05069	5.93659	6.66761	6.40379	6.98292	5.30686	5.52066	5.60562	4.55047	4.64821	6.3294	6.76659	5.07898	4.92894	5.52645	6.17914	5.74493	5.42386	5.21583	5.72947	7.02528	5.22359	5.31888	6.08138	6.03896	5.83552	4.50264	4.7569	5.86634	5.70964	6.96369	6.44122	3.97453	7.03936	5.56693	5.68945	5.79813	5.40539	5.66999	5.19565	7.19098	6.78956
HMR_4396	glucose-1-phosphate[c] <=> glucose-6-phosphate[c]	-10.1106	-9.58625	-8.36133	-6.28418	-8.20601	-7.08673	-8.07927	-7.51789	-6.19524	-9.47164	-7.62004	-10.3769	-8.68658	-7.58663	-7.4893	-6.95943	-7.27247	-7.90411	-7.40646	-11.7463	-7.97844	-9.06825	-7.40904	-8.37914	-9.51498	-7.52143	-7.43427	-9.10371	-6.76531	-9.18435	-7.44146	-8.16737	-9.96619	-10.845	-7.68849	-9.07984	-9.19426	-10.2117	-9.93471	-7.68839	-8.65437	-8.88802	-10.1567	-11.2841	-11.9908	-8.94709	-5.88601	-8.68931
HMR_8652	carbamoyl-phosphate[r] + glucose[r] => CO2[r] + NH3[r] + glucose-6-phosphate[r]	6.27612e-15	0.0759982	-1.29487e-15	0.548641	0.0921666	0.573978	0.611779	1.14591	0.0773191	1.72776	7.91037e-16	0.335222	0.864053	0.930231	0.307634	2.71654e-16	0.139018	0.637983	0.326571	0.0814442	0.34694	1.00408	0.275217	0.330675	0.00779624	0.947709	0.703895	0.346389	0.334362	1.12492	3.69477e-15	0.387471	0.436421	0.672493	0.3235	0.00456407	0.337905	0.137942	0.327951	0.929097	1.85401e-15	0.62411	0.6724	1.04014	0.348126	0.342382	0.405629	-3.76348e-15
HMR_7745	beta-D-glucose[c] <=> glucose[c]	-1.34524	-2.70393	-2.52683	-1.73994	-1.26436	-2.85647	-1.15322	-1.38686	-4.10236	-1.24669	-7.08834	-1.42724	-2.03013	-0.901881	-0.559943	-1.76654	-1.81023	-3.40618	-2.91402	-2.29617	-0.898568	-2.28983	-1.00528	-3.26822	-1.44989	-1.27112	-1.94894	-2.06799	-2.01278	-1.97594	-4.29079	-1.08106	-1.63507	-1.73985	-2.41456	-5.10427	-2.74903	-3.67188	-3.26646	-3.14964	-2.62986	-2.18412	-4.39156	-1.51037	-2.04257	-1.68214	-2.03403	-2.77641
HMR_7746	ATP[c] + beta-D-glucose[c] => ADP[c] + beta-D-glucose-6-phosphate[c]	1.34524	1.66007	2.44164	0.798919	1.01523	1.61715	1.01195	0.86214	4.09553	1.17193	5.08527	1.33532	1.07859	0.781407	0.559943	1.50867	0.742343	2.45432	1.95435	1.29801	0.890559	1.29691	0.998628	1.28677	1.34591	1.08266	0.985189	1.98768	1.93098	1.76373	2.29879	0.993874	1.615	1.64138	2.40756	3.856	0.763863	2.67125	2.20746	2.99945	2.55021	2.15985	4.38382	1.3688	1.86248	1.53797	2.03403	0.84333
HMR_7747	ADP[c] + beta-D-glucose[c] => AMP[c] + beta-D-glucose-6-phosphate[c]	0	1.04387	0.0851858	0.941026	0.249132	1.23932	0.141263	0.524717	0.00682773	0.0747624	2.00306	0.0919245	0.951545	0.120474	2.22215e-17	0.257875	1.06789	0.951867	0.95967	0.99816	0.008009	0.992923	0.00665132	1.98145	0.103986	0.188455	0.963747	0.0803112	0.0817972	0.212209	1.992	0.0871856	0.0200771	0.0984701	0.00700154	1.24827	1.98517	1.00063	1.059	0.150192	0.0796449	0.0242778	0.00774517	0.141566	0.180086	0.144173	0	1.93308
HMR_7748	beta-D-glucose-6-phosphate[c] <=> glucose-6-phosphate[c]	-203.118	-140.965	-236.386	-175.258	-180.283	-157.964	-219.135	-196.182	-156.129	-165.919	-135.396	-171.59	-149.774	-173.671	-156.489	-175.069	-154.071	-170.89	-199.045	-144.911	-117.885	-179.392	-177.003	-164.016	-177.267	-178.774	-194.914	-123.87	-180.389	-89.3248	-179.564	-173.607	-194.875	-176.674	-127.994	-183.181	-141.735	-210.858	-156.241	-191.697	-192.392	-197.604	-144.956	-188.084	-199.133	-148.953	-180.188	-213.397
HMR_7749	beta-D-glucose-6-phosphate[c] <=> fructose-6-phosphate[c]	204.463	143.669	238.912	176.998	181.548	160.821	220.288	197.569	160.231	167.165	142.484	173.017	151.804	174.573	157.049	176.836	155.881	174.296	201.959	147.207	118.783	181.682	178.008	167.284	178.717	180.045	196.863	125.938	182.401	91.3007	183.855	174.688	196.51	178.414	130.409	188.286	144.484	214.53	159.507	194.847	195.022	199.788	149.347	189.594	201.176	150.635	182.222	216.174
HMR_4101	GTP[c] + OAA[c] => CO2[c] + GDP[c] + PEP[c]	2.38194	1.227	1.79112	1.87568	3.72681	1.80204	1.49227	1.57006	1.19449	2.08817	2.10378	2.4542	1.82903	1.41775	1.11999	0.959424	2.10248	2.16707	1.71798	2.50412	3.19144	2.44932	1.23238	1.74196	3.14718	1.74504	2.302	2.32069	2.15354	2.67323	1.58531	1.7313	1.81784	2.66839	2.09325	3.89981	2.70503	2.0998	2.48692	1.47507	1.38068	2.09317	1.714	2.1706	2.03634	3.57675	1.61901	2.50126
HMR_4103	GTP[m] + OAA[m] => CO2[m] + GDP[m] + PEP[m]	23.6022	15.7401	17.5227	18.283	23.2891	19.5221	14.9694	17.3168	13.9834	24.847	20.0339	19.3423	15.6756	15.0127	12.1754	12.3447	21.5738	15.9153	18.3309	22.6028	20.7845	22.6301	16.6056	20.0073	22.9301	15.6679	17.1881	26.5656	20.1293	21.7195	14.6858	17.0523	21.6311	23.9494	17.8549	19.6956	20.8376	20.0331	17.7876	14.0995	17.3476	15.6063	24.0561	23.4093	24.6492	23.8138	20.1996	15.9703
HMR_3989	H2O[s] + maltose[s] => 2 glucose[s]	0	0	0	0	0	0	0	0	0	0	0	0	0	0	0	0	0	0	0	0	0	0	0	0	0	0	0	0	0	0	0	0	0	0	0	0	0	0	0	0	0	0	0	0	0	0	0	0
HMR_4122	H2O[c] + 2 NAD+[c] + UDP-glucose[c] => 2 H+[c] + 2 NADH[c] + UDP-glucuronate[c]	5.12972	3.21786	3.22904	2.04314	3.52243	1.72683	3.30991	3.25785	1.68399	3.65308	3.12655	3.39583	3.84113	3.28853	2.2198	3.08223	2.1397	2.82588	3.16986	3.9492	3.1464	3.44942	2.53899	3.58886	3.90067	2.68223	3.35726	2.9058	2.32352	3.17222	2.42572	1.90177	2.9041	3.24431	2.6864	3.57324	3.67141	3.03756	3.68876	2.68098	3.07297	2.92013	3.55863	3.62345	3.82805	2.91022	2.19893	3.89213
HMR_4837	H2O[s] + trehalose[s] => 2 glucose[s]	0	0	0	0	0	0	0	0	0	0	0	0	0	0	0	0	0	0	0	0	0	0	0	0	0	0	0	0	0	0	0	0	0	0	0	0	0	0	0	0	0	0	0	0	0	0	0	0
HMR_5395	8 UDP-glucose[c] + glycogenin[c] => 8 UDP[c] + glycogenin G8[c]	0.258541	0.440805	0.419525	0.658024	0.347861	0.298928	0.574585	0.389811	0.385056	0.559392	0.4964	0.34016	0.472383	0.172306	0.336275	0.41602	0.418083	0.707172	0.447385	0.605305	0.223725	0.492912	0.33264	0.617578	0.504676	0.648005	0.424834	0.42791	0.408294	0.372017	0.182132	0.847786	0.609818	0.523566	0.649978	0.474209	0.350544	0.790081	0.352614	0.25688	0.365632	0.257523	0.512828	0.466075	0.277747	0.75821	0.830876	0.387518
HMR_5396	3 UDP-glucose[c] + glycogenin G8[c] => 3 UDP[c] + glycogenin G11[c]	0.258541	0.440805	0.419525	0.658024	0.347861	0.298928	0.574585	0.389811	0.385056	0.559392	0.4964	0.34016	0.472383	0.172306	0.336275	0.41602	0.418083	0.707172	0.447385	0.605305	0.223725	0.492912	0.33264	0.617578	0.504676	0.648005	0.424834	0.42791	0.408294	0.372017	0.182132	0.847786	0.609818	0.523566	0.649978	0.474209	0.350544	0.790081	0.352614	0.25688	0.365632	0.257523	0.512828	0.466075	0.277747	0.75821	0.830876	0.387518
HMR_9727	UDP-glucose[c] => glycogen[c] + UDP[c]	0	0	0	0	0	0	0	0	0	0	0	0	0	0	0	0	0	0	0	0	0	0	0	0	0	0	0	0	0	0	0	0	0	0	0	0	0	0	0	0	0	0	0	0	0	0	0	0
HMR_5397	glycogenin G11[c] => glycogenin G4G7[c]	0.258541	0.440805	0.419525	0.658024	0.347861	0.298928	0.574585	0.389811	0.385056	0.559392	0.4964	0.34016	0.472383	0.172306	0.336275	0.41602	0.418083	0.707172	0.447385	0.605305	0.223725	0.492912	0.33264	0.617578	0.504676	0.648005	0.424834	0.42791	0.408294	0.372017	0.182132	0.847786	0.609818	0.523566	0.649978	0.474209	0.350544	0.790081	0.352614	0.25688	0.365632	0.257523	0.512828	0.466075	0.277747	0.75821	0.830876	0.387518
HMR_5398	3 Pi[c] + glycogenin G4G7[c] => 3 glucose-1-phosphate[c] + glycogenin G4G4[c]	0.258541	0.440805	0.419525	0.658024	0.347861	0.298928	0.574585	0.389811	0.385056	0.559392	0.4964	0.34016	0.472383	0.172306	0.336275	0.41602	0.418083	0.707172	0.447385	0.605305	0.223725	0.492912	0.33264	0.617578	0.504676	0.648005	0.424834	0.42791	0.408294	0.372017	0.182132	0.847786	0.609818	0.523566	0.649978	0.474209	0.350544	0.790081	0.352614	0.25688	0.365632	0.257523	0.512828	0.466075	0.277747	0.75821	0.830876	0.387518
HMR_5399	glycogenin G4G4[c] => glycogenin G7G1[c]	0.258541	0.440805	0.419525	0.658024	0.347861	0.298928	0.574585	0.389811	0.385056	0.559392	0.4964	0.34016	0.472383	0.172306	0.336275	0.41602	0.418083	0.707172	0.447385	0.605305	0.223725	0.492912	0.33264	0.617578	0.504676	0.648005	0.424834	0.42791	0.408294	0.372017	0.182132	0.847786	0.609818	0.523566	0.649978	0.474209	0.350544	0.790081	0.352614	0.25688	0.365632	0.257523	0.512828	0.466075	0.277747	0.75821	0.830876	0.387518
HMR_5400	H2O[c] + glycogenin G7G1[c] => glucose[c] + glycogenin G7[c]	0.258541	0.440805	0.419525	0.658024	0.347861	0.298928	0.574585	0.389811	0.385056	0.559392	0.4964	0.34016	0.472383	0.172306	0.336275	0.41602	0.418083	0.707172	0.447385	0.605305	0.223725	0.492912	0.33264	0.617578	0.504676	0.648005	0.424834	0.42791	0.408294	0.372017	0.182132	0.847786	0.609818	0.523566	0.649978	0.474209	0.350544	0.790081	0.352614	0.25688	0.365632	0.257523	0.512828	0.466075	0.277747	0.75821	0.830876	0.387518
HMR_5401	7 Pi[c] + glycogenin G7[c] => 7 glucose-1-phosphate[c] + glycogenin[c]	0.258541	0.440805	0.419525	0.658024	0.347861	0.298928	0.574585	0.389811	0.385056	0.559392	0.4964	0.34016	0.472383	0.172306	0.336275	0.41602	0.418083	0.707172	0.447385	0.605305	0.223725	0.492912	0.33264	0.617578	0.504676	0.648005	0.424834	0.42791	0.408294	0.372017	0.182132	0.847786	0.609818	0.523566	0.649978	0.474209	0.350544	0.790081	0.352614	0.25688	0.365632	0.257523	0.512828	0.466075	0.277747	0.75821	0.830876	0.387518
HMR_8568	H2O[c] + maltodecaose[c] => fructose[c] + maltononaose[c]	0	0	0	0	0	0	0	0	0	0	0	0	0	0	0	0	0	0	0	0	0	0	0	0	0	0	0	0	0	0	0	0	0	0	0	0	0	0	0	0	0	0	0	0	0	0	0	0
HMR_8569	H2O[s] + maltodecaose[s] => glucose[s] + maltononaose[s]	0	0	0	0	0	0	0	0	0	0	0	0	0	0	0	0	0	0	0	0	0	0	0	0	0	0	0	0	0	0	0	0	0	0	0	0	0	0	0	0	0	0	0	0	0	0	0	0
HMR_8570	2 H2O[c] + maltononaose[c] => 2 fructose[c] + maltoheptaose[c]	0	0	0	0	0	0	0	0	0	0	0	0	0	0	0	0	0	0	0	0	0	0	0	0	0	0	0	0	0	0	0	0	0	0	0	0	0	0	0	0	0	0	0	0	0	0	0	0
HMR_8571	2 H2O[s] + maltononaose[s] => 2 glucose[s] + maltoheptaose[s]	0	0	0	0	0	0	0	0	0	0	0	0	0	0	0	0	0	0	0	0	0	0	0	0	0	0	0	0	0	0	0	0	0	0	0	0	0	0	0	0	0	0	0	0	0	0	0	0
HMR_8572	H2O[c] + maltoheptaose[c] => fructose[c] + maltohexaose[c]	0	0	0	0	0	0	0	0	0	0	0	0	0	0	0	0	0	0	0	0	0	0	0	0	0	0	0	0	0	0	0	0	0	0	0	0	0	0	0	0	0	0	0	0	0	0	0	0
HMR_8573	H2O[s] + maltoheptaose[s] => glucose[s] + maltohexaose[s]	0	0	0	0	0	0	0	0	0	0	0	0	0	0	0	0	0	0	0	0	0	0	0	0	0	0	0	0	0	0	0	0	0	0	0	0	0	0	0	0	0	0	0	0	0	0	0	0
HMR_8574	H2O[c] + maltohexaose[c] => fructose[c] + maltopentaose[c]	0	0	0	0	0	0	0	0	0	0	0	0	0	0	0	0	0	0	0	0	0	0	0	0	0	0	0	0	0	0	0	0	0	0	0	0	0	0	0	0	0	0	0	0	0	0	0	0
HMR_8575	H2O[s] + maltohexaose[s] => glucose[s] + maltopentaose[s]	0	0	0	0	0	0	0	0	0	0	0	0	0	0	0	0	0	0	0	0	0	0	0	0	0	0	0	0	0	0	0	0	0	0	0	0	0	0	0	0	0	0	0	0	0	0	0	0
HMR_8576	H2O[c] + maltopentaose[c] => fructose[c] + maltotetraose[c]	0	0	0	0	0	0	0	0	0	0	0	0	0	0	0	0	0	0	0	0	0	0	0	0	0	0	0	0	0	0	0	0	0	0	0	0	0	0	0	0	0	0	0	0	0	0	0	0
HMR_8577	H2O[s] + maltopentaose[s] => glucose[s] + maltotetraose[s]	0	0	0	0	0	0	0	0	0	0	0	0	0	0	0	0	0	0	0	0	0	0	0	0	0	0	0	0	0	0	0	0	0	0	0	0	0	0	0	0	0	0	0	0	0	0	0	0
HMR_8578	H2O[c] + maltotetraose[c] => fructose[c] + maltotriose[c]	0	0	0	0	0	0	0	0	0	0	0	0	0	0	0	0	0	0	0	0	0	0	0	0	0	0	0	0	0	0	0	0	0	0	0	0	0	0	0	0	0	0	0	0	0	0	0	0
HMR_8579	H2O[s] + maltotetraose[s] => glucose[s] + maltotriose[s]	0	0	0	0	0	0	0	0	0	0	0	0	0	0	0	0	0	0	0	0	0	0	0	0	0	0	0	0	0	0	0	0	0	0	0	0	0	0	0	0	0	0	0	0	0	0	0	0
HMR_8581	H2O[s] + maltotriose[s] => glucose[s] + maltose[s]	0	0	0	0	0	0	0	0	0	0	0	0	0	0	0	0	0	0	0	0	0	0	0	0	0	0	0	0	0	0	0	0	0	0	0	0	0	0	0	0	0	0	0	0	0	0	0	0
HMR_8591	H2O[c] + maltotriose[c] => glucose[c] + maltose[c]	0	0	0	0	0	0	0	0	0	0	0	0	0	0	0	0	0	0	0	0	0	0	0	0	0	0	0	0	0	0	0	0	0	0	0	0	0	0	0	0	0	0	0	0	0	0	0	0
HMR_8592	H2O[l] + maltotriose[l] => glucose[l] + maltose[l]	0	0	0	0	0	0	0	0	0	0	0	0	0	0	0	0	0	0	0	0	0	0	0	0	0	0	0	0	0	0	0	0	0	0	0	0	0	0	0	0	0	0	0	0	0	0	0	0
HMR_8580	H2O[c] + maltotriose[c] => fructose[c] + maltose[c]	0	0	0	0	0	0	0	0	0	0	0	0	0	0	0	0	0	0	0	0	0	0	0	0	0	0	0	0	0	0	0	0	0	0	0	0	0	0	0	0	0	0	0	0	0	0	0	0
HMR_8582	H2O[c] + maltose[c] => 2 fructose[c]	0	0	0	0	0	0	0	0	0	0	0	0	0	0	0	0	0	0	0	0	0	0	0	0	0	0	0	0	0	0	0	0	0	0	0	0	0	0	0	0	0	0	0	0	0	0	0	0
HMR_8587	H2O[c] + maltose[c] => 2 glucose[c]	0	0	0	0	0	0	0	0	0	0	0	0	0	0	0	0	0	0	0	0	0	0	0	0	0	0	0	0	0	0	0	0	0	0	0	0	0	0	0	0	0	0	0	0	0	0	0	0
HMR_8589	H2O[l] + maltose[l] => 2 glucose[l]	0	0	0	0	0	0	0	0	0	0	0	0	0	0	0	0	0	0	0	0	0	0	0	0	0	0	0	0	0	0	0	0	0	0	0	0	0	0	0	0	0	0	0	0	0	0	0	0
HMR_8584	H2O[s] + starch structure 2[s] => glucose[s] + maltose[s]	0	0	0	0	0	0	0	0	0	0	0	0	0	0	0	0	0	0	0	0	0	0	0	0	0	0	0	0	0	0	0	0	0	0	0	0	0	0	0	0	0	0	0	0	0	0	0	0
HMR_3944	UTP[c] + glucose-1-phosphate[c] => PPi[c] + UDP-glucose[c]	28.6874	27.1154	25.9117	23.1908	28.075	20.6304	27.7024	27.5391	20.1879	32.7844	30.741	29.7542	23.4828	22.0958	18.6225	26.4527	21.3803	25.0151	21.2697	33.3317	28.9614	26.7324	22.1678	26.8285	27.1264	24.0494	24.8508	30.637	24.7253	27.9388	24.2017	26.8003	30.7561	35.8542	27.0232	26.5449	30.7414	32.2254	26.7869	19.7623	25.5072	23.0302	29.5466	31.2326	31.7109	30.0255	28.4105	27.16
HMR_4128	UDP-galactose[c] <=> UDP-glucose[c]	-0.125318	-0.667215	-0.499284	-0.279333	-0.63178	-0.625141	-0.400568	-0.587331	-0.591691	-0.543178	-0.617853	-0.737418	-0.297134	-0.336258	-0.274168	-0.556747	-0.546389	-0.438673	-0.251223	-1.06441	-0.504388	-0.412117	-0.598772	-0.430935	-0.498917	-0.628261	-0.389556	-0.589578	-0.372568	-0.656359	-0.519442	-0.368374	-0.327178	-0.36253	-0.262016	-0.307418	-0.721663	-0.421001	-0.487442	-0.331075	-0.508931	-1.18176	-0.754667	-0.726314	-0.406838	-0.808359	-0.479209	-0.34711
HMR_4130	ATP[c] + galactose[c] => ADP[c] + alpha-D-galactose-1-phosphate[c]	16.4265	13.9908	11.9549	10.6351	15.3598	12.8401	13.4214	16.055	10.1421	18.6766	18.0856	15.4037	9.59665	12.327	9.47978	13.951	10.3503	10.9238	11.1727	14.4508	17.7275	13.5912	11.4324	13.1904	12.5647	10.9423	13.5789	18.2147	13.8771	15.475	13.9926	12.3611	15.1327	17.7555	12.2818	13.1538	17.9695	14.5376	13.7459	9.50506	12.2213	10.6359	13.2563	15.904	16.4278	14.3525	13.2247	15.4934
HMR_4131	UDP-galactose[c] + glucose-1-phosphate[c] <=> UDP-glucose[c] + alpha-D-galactose-1-phosphate[c]	-15.4837	-13.1211	-11.9549	-9.76057	-15.3598	-10.5544	-13.4214	-15.1631	-10.1421	-17.7188	-17.1563	-14.4743	-9.59665	-12.327	-7.77049	-13.951	-9.43343	-10.0393	-9.38943	-13.5136	-17.7275	-11.7362	-11.4324	-12.2736	-12.5647	-10.0479	-12.6897	-17.2542	-13.8771	-14.5198	-13.9926	-9.67285	-14.1769	-17.7555	-10.8975	-12.2202	-17.0324	-13.6175	-12.8365	-9.50506	-12.2213	-10.6359	-13.2563	-14.9424	-16.4278	-13.4052	-13.2247	-14.5955
HMR_4132	UDP-glucose[c] + galactose-1-phosphate[c] => UDP-galactose[c] + glucose-1-phosphate[c]	0.507743	0	1.40025	0.470513	0	-1.16899e-19	0	0.960064	0	0	0.500379	1.00091	0.475773	0	-3.30872e-27	1.38204	0.493615	0	1.26825e-17	2.01864	1.01819	0.499423	0	0	0	0	0.478493	0	0	0.514506	0	0	0.514782	1.51366	0.968742	0.502787	0.504667	0.495376	0.489499	0	0.975212	0.465481	0.502621	0.345334	0.514839	0.0911213	0.495486	0
HMR_4303	H2O[s] + sucrose[s] => fructose[s] + glucose[s]	0	0	0	0	0	0	0	0	0	0	0	0	0	0	0	0	0	0	0	0	0	0	0	0	0	0	0	0	0	0	0	0	0	0	0	0	0	0	0	0	0	0	0	0	0	0	0	0
HMR_4414	ATP[c] + galactose[c] => ADP[c] + galactose-1-phosphate[c]	0.507743	0	1.40025	0.470513	0	-1.16899e-19	0	0.960064	0	0	0.500379	1.00091	0.475773	0	-3.30872e-27	1.38204	0.493615	0	1.26825e-17	2.01864	1.01819	0.499423	0	0	0	0	0.478493	0	0	0.514506	0	0	0.514782	1.51366	0.968742	0.502787	0.504667	0.495376	0.489499	0	0.975212	0.465481	0.502621	0.345334	0.514839	0.0911213	0.495486	0
HMR_4415	H2O[s] + lactose[s] => galactose[s] + glucose[s]	0	0	0	0	0	0	0	0	0	0	0	0	0	0	0	0	0	0	0	0	0	0	0	0	0	0	0	0	0	0	0	0	0	0	0	0	0	0	0	0	0	0	0	0	0	0	0	0
HMR_4416	H2O[s] + galactosylglycerol[s] => galactose[s] + glycerol[s]	0	0	0	0	0	0	0	0	0	0	0	0	0	0	0	0	0	0	0	0	0	0	0	0	0	0	0	0	0	0	0	0	0	0	0	0	0	0	0	0	0	0	0	0	0	0	0	0
HMR_4774	CTP[c] + D-tagatose-6-phosphate[c] => CDP[c] + tagatose-1,6-bisphosphate[c]	0	0	0	0	0	0	0	0	0	0	0	0	0	0	0	0	0	0	0	0	0	0	0	0	0	0	0	0	0	0	0	0	0	0	0	0	0	0	0	0	0	0	0	0	0	0	0	0
HMR_4775	D-tagatose-6-phosphate[c] + ITP[c] => IDP[c] + tagatose-1,6-bisphosphate[c]	0	0	0	0	0	0	0	0	0	0	0	0	0	0	0	0	0	0	0	0	0	0	0	0	0	0	0	0	0	0	0	0	0	0	0	0	0	0	0	0	0	0	0	0	0	0	0	0
HMR_4831	lactose[s] + NAD+[s] => 3-ketolactose[s] + NADH[s] + H+[s]	0	0	0	0	0	0	0	0	0	0	0	0	0	0	0	0	0	0	0	0	0	0	0	0	0	0	0	0	0	0	0	0	0	0	0	0	0	0	0	0	0	0	0	0	0	0	0	0
HMR_4832	3-ketolactose[s] + H2O[s] => 3-keto-beta-D-galactose[s] + glucose[s]	0	0	0	0	0	0	0	0	0	0	0	0	0	0	0	0	0	0	0	0	0	0	0	0	0	0	0	0	0	0	0	0	0	0	0	0	0	0	0	0	0	0	0	0	0	0	0	0
HMR_7674	UDP-galactose[g] + glucose[g] => UDP[g] + lactose[g]	0.216321	1.14374	0.311166	0.307155	0.69493	0.651446	0.303965	0.320021	0.953971	0.684632	0.939075	0.997169	1.26873	8.36425e-13	-5.66851e-16	0.614238	0.329077	0.945729	0.31989	0.670531	0.335192	6.44059e-17	8.22505e-16	0.65799	0.422145	1.60453	-1.06229e-16	0.341479	0.660836	1.02764	0.315413	7.72222e-16	1.02214	-8.91351e-17	0.645828	0.670383	1.34367	0.990751	0.652594	0.926693	0.0384141	0.917339	-3.16951e-16	0.684439	0.511021	0.913111	0.655685	0.704408
HMR_8761	ATP[c] + D-tagatose[c] => ADP[c] + D-tagatose-6-phosphate[c]	0	0	0	0	0	0	0	0	0	0	0	0	0	0	0	0	0	0	0	0	0	0	0	0	0	0	0	0	0	0	0	0	0	0	0	0	0	0	0	0	0	0	0	0	0	0	0	0
HMR_8762	D-tagatose-6-phosphate[c] <=> DHAP[c] + glyceraldehyde[c]	0	0	0	0	0	0	0	0	0	0	0	0	0	0	0	0	0	0	0	0	0	0	0	0	0	0	0	0	0	0	0	0	0	0	0	0	0	0	0	0	0	0	0	0	0	0	0	0
HMR_8764	H2O[l] + lactose[l] => galactose[l] + glucose[l]	0.216321	1.14374	0.311166	0.307155	0.69493	0.651446	0.303965	0.320021	0.953971	0.684632	0.939075	0.997169	1.26873	8.36425e-13	-5.66851e-16	0.614238	0.329077	0.945729	0.31989	0.670531	0.335192	6.44059e-17	8.22505e-16	0.65799	0.422145	1.60453	-1.06229e-16	0.341479	0.660836	1.02764	0.315413	7.72222e-16	1.02214	-8.91351e-17	0.645828	0.670383	1.34367	0.990751	0.652594	0.926693	0.0384141	0.917339	-3.16951e-16	0.684439	0.511021	0.913111	0.655685	0.704408
HMR_8766	H+[c] + NADPH[c] + galactose[c] <=> NADP+[c] + galactitol[c]	0	0	0	0	0	0	0	0	0	0	0	0	0	0	0	0	0	0	0	0	0	0	0	0	0	0	0	0	0	0	0	0	0	0	0	0	0	0	0	0	0	0	0	0	0	0	0	0
HMR_8767	UTP[c] + alpha-D-galactose-1-phosphate[c] => PPi[c] + UDP-galactose[c]	0.942778	0.869753	0	0.874523	-5.58899e-17	2.28572	0	0.891976	0	0.957785	0.929277	0.929413	0	0	1.7093	0	0.916878	0.884461	1.78323	0.937126	0	1.855	0	0.916794	0	0.894409	0.889153	0.960548	0	0.955178	0	2.68829	0.955762	0	1.3843	0.933592	0.937139	0.920105	0.909332	0	0	0	0	0.961584	0	0.947309	0	0.897911
HMR_0454	ATP[c] + glyceraldehyde[c] => ADP[c] + GAP[c]	41.0625	45.6959	42.9552	42.758	36.7266	39.4114	45.8909	41.6821	41.2246	38.1007	41.861	42.3605	41.1233	42.1792	49.321	48.111	39.6901	44.1773	41.3683	40.649	43.4867	37.5989	44.7816	37.6374	43.9751	40.9473	45.3209	40.2131	39.1688	38.833	44.8748	44.25	39.0878	44.1458	41.7959	44.1501	42.7933	43.0012	37.0307	45.9802	41.7995	43.138	41.3581	35.8299	42.0785	40.8679	38.3375	39.5085
HMR_4297	ATP[c] + fructose-6-phosphate[c] => ADP[c] + fructose-2,6-bisphosphate[c]	0	1.64018	0	0	0	0.984824	0	0	0.960211	0	0	0	0.95149	1.83637	0	0	0	0	0.95967	0	0	0.998845	0	0.987139	0	1.92544	1.91397	0	0	0	2.83871	0.936757	0	0	0	0	0	0.990751	1.958	0	1.95042	0.930961	0	0	0	0	0	0
HMR_4310	ATP[c] + fructose[c] => ADP[c] + fructose-1-phosphate[c]	0	0	0	0	0	0	0	0	0	0	0	0	0	0	0	0	0	0	0	0	0	0	0	0	0	0	0	0	0	0	0	0	0	0	0	0	0	0	0	0	0	0	0	0	0	0	0	0
HMR_4315	D-glucitol[c] + NAD+[c] <=> H+[c] + NADH[c] + fructose[c]	3.88696	2.12139	1.40826	2.58523	0	4.50277	2.05905	2.06922	1.44994	0.787502	1.51627	3.00244	0.721661	1.37265	1.46993	0.688896	3.01417	2.88463	0	2.31743	2.83303	1.58838	3.57983	2.72891	3.94921	2.91584	1.45228	3.15276	0	2.51683	1.43264	2.19248	2.20428	2.81705	0.731941	1.63553	2.09736	0.754794	1.97465	1.27607	2.20907	0.702439	3.82786	1.57873	2.35942	2.34794	1.51092	0.732713
HMR_4316	H+[c] + NADPH[c] + glucose[c] => D-glucitol[c] + NADP+[c]	3.88696	2.12139	1.40826	2.58523	0	4.50277	2.05905	2.06922	1.44994	0.787502	1.51627	3.00244	0.721661	1.37265	1.46993	0.688896	3.01417	2.88463	0	2.31743	2.83303	1.58838	3.57983	2.72891	3.94921	2.91584	1.45228	3.15276	0	2.51683	1.43264	2.19248	2.20428	2.81705	0.731941	1.63553	2.09736	0.754794	1.97465	1.27607	2.20907	0.702439	3.82786	1.57873	2.35942	2.34794	1.51092	0.732713
HMR_4317	ATP[c] + D-glucitol[c] => ADP[c] + sorbitol-3-phosphate[c]	0	0	0	0	0	0	0	0	0	0	0	0	0	0	0	0	0	0	0	0	0	0	0	0	0	0	0	0	0	0	0	0	0	0	0	0	0	0	0	0	0	0	0	0	0	0	0	0
HMR_4318	ATP[c] + fructose[c] => ADP[c] + fructose-3-phosphate[c]	0	0	0	0	0	0	0	0	0	0	0	0	0	0	0	0	0	0	0	0	0	0	0	0	0	0	0	0	0	0	0	0	0	0	0	0	0	0	0	0	0	0	0	0	0	0	0	0
HMR_4319	ATP[c] + fructose[c] => ADP[c] + fructose-6-phosphate[c]	-4.2154e-16	-7.33865e-16	-3.16073e-15	2.59579e-15	-1.03236e-15	1.50106	-3.19898e-16	1.34077	-2.78119e-16	0.787502	0.763947	2.12127	1.49929e-15	6.75756e-16	0.0976777	-8.86188e-16	0.753545	2.16347	7.25166e-16	0.772476	0.498206	0.0623286	0.71624	0.470498	1.57949	1.45792	-1.94376e-15	1.57794	-1.15661e-15	0.786549	0.716321	1.17909e-15	0.786877	1.27589	-9.64557e-17	0.769078	1.54411	3.23278e-16	1.97465	0.694153	0.736519	0.702439	2.29672	0.789366	-1.59204e-16	0.782647	1.1877e-15	0.732713
HMR_4320	ATP[c] + mannose-1-phosphate[c] => ADP[c] + D-mannose-1,6-bisphosphate[c]	0	0	0	0	0	0	0	0	0	0	0	0	0	0	0	0	0	0	0	0	0	0	0	0	0	0	0	0	0	0	0	0	0	0	0	0	0	0	0	0	0	0	0	0	0	0	0	0
HMR_4356	DHAP[c] + glyceraldehyde[c] => fructose-1-phosphate[c]	0	0	0	0	0	0	0	0	0	0	0	0	0	0	0	0	0	0	0	0	0	0	0	0	0	0	0	0	0	0	0	0	0	0	0	0	0	0	0	0	0	0	0	0	0	0	0	0
HMR_4383	fructose-6-phosphate[c] <=> mannose-6-phosphate[c]	-2.49157e-15	2.88355e-16	-4.45415e-14	-3.28612e-15	2.06631e-15	-6.05204e-15	-6.01561e-15	2.40576e-15	4.13761e-15	1.08156e-14	5.67163e-15	-5.55578e-15	-4.88236e-15	-1.04314e-14	2.17416e-16	-3.63697e-15	5.78362e-15	-2.47381e-13	-8.63501e-16	-3.30514e-15	-6.85537e-15	-1.90296e-15	-4.14563e-15	-6.82346e-14	-9.67283e-16	-2.32544e-16	2.87122e-15	9.83584e-16	3.82581e-16	5.89103e-15	-6.48549e-15	-2.73999e-15	-1.76901e-14	1.63103e-14	-3.69118e-14	1.23572e-14	-2.10954e-15	-1.91658e-14	-6.08785e-15	6.60429e-15	-5.45591e-16	6.45747e-15	-2.62728e-15	-8.19708e-14	1.03997e-15	-6.61807e-16	-6.50566e-15	-2.97477e-15
HMR_4385	mannose-6-phosphate[c] => mannose-1-phosphate[c]	10.7971	10.2064	8.43783	7.37521	9.84077	8.61252	7.67369	6.06627	8.0539	9.92699	8.31852	12.147	8.56325	8.25021	8.1879	6.59777	9.14324	8.20937	7.31837	10.7406	9.9314	8.75253	8.69396	7.93577	12.397	8.26337	7.56876	11.7596	9.30741	11.0416	8.7679	8.97279	14.0738	10.5688	10.8133	10.489	10.3161	9.97149	12.0051	8.82007	10.133	8.17105	11.5706	15.7524	12.1572	11.7999	6.66716	8.88617
HMR_4386	GDP[c] + mannose-1-phosphate[c] => GDP-mannose[c] + Pi[c]	10.3455	9.9981	8.43783	7.37521	9.37538	8.61252	7.67369	6.06627	8.0539	9.92699	8.31852	11.9244	8.56325	8.25021	8.1879	6.40495	8.70412	8.20937	7.31837	10.5163	9.9314	8.75253	8.69396	7.71623	12.2388	8.26337	7.56876	11.0695	9.30741	11.0416	8.7679	8.97279	13.8449	10.5688	10.3823	10.0418	10.3161	9.75116	11.7873	8.82007	9.91606	8.17105	11.5706	15.5221	12.1572	11.5734	6.44678	8.88617
HMR_4387	GTP[c] + mannose-1-phosphate[c] => GDP-mannose[c] + PPi[c]	0.45153	0.208278	0	0	0.465389	0	0	0	0	0	0	0.222543	3.15292e-48	0	0	0.19282	0.439126	0	0	0.224321	0	2.5524e-23	-3.41626e-26	0.219543	0.158175	0	0	0.690061	0	0	0	0	0.228874	0	0.431009	0.447179	0	0.220336	0.217756	0	0.216925	-1.10216e-16	0	0.230269	0	0.226538	0.220384	-5.42038e-16
HMR_4399	GDP-mannose[c] => GDP-4-dehydro-6-deoxy-D-mannose[c] + H2O[c]	1.83792e-15	-2.43405e-16	6.9312e-16	1.06173e-15	6.91097e-16	-1.02631e-14	-2.69133e-15	-1.1611e-15	2.18847e-15	4.07527e-16	3.0402e-16	-3.94352e-15	-2.97033e-15	-8.58358e-15	7.6446e-15	-3.73623e-15	4.88605e-15	-4.82427e-15	3.17737e-15	1.29693e-16	1.62343e-15	3.2582e-16	-2.92348e-15	-1.09321e-15	7.10624e-16	4.56575e-17	3.58315e-15	4.84563e-16	2.33066e-15	2.36883e-15	2.20611e-16	4.862e-16	1.13298e-15	-4.94969e-16	-3.48189e-14	5.63863e-15	-1.57909e-15	1.56184e-15	-5.48646e-16	8.74594e-15	-3.55702e-15	2.86748e-15	3.15475e-15	-7.73492e-14	2.15964e-15	2.22387e-15	-1.6121e-15	1.68275e-15
HMR_4400	GDP-4-dehydro-6-deoxy-D-mannose[c] + H+[c] + NADH[c] => GDP-L-fucose[c] + NAD+[c]	1.97216e-15	9.95808e-16	4.64369e-16	5.3126e-16	1.62432e-15	-1.18717e-15	-2.78805e-15	-5.46711e-16	2.37177e-16	-2.31589e-16	-8.89102e-16	-1.20584e-15	-2.91672e-15	1.72117e-15	1.29922e-16	1.07908e-16	1.93093e-15	-5.62429e-15	5.18252e-15	-4.34436e-16	-2.358e-15	-9.94579e-17	3.17697e-16	-8.22824e-16	-8.86079e-16	7.02544e-16	3.30725e-15	-4.66697e-16	1.49024e-15	1.48539e-15	-7.77065e-16	4.20864e-16	8.48815e-16	8.37972e-16	-3.11519e-15	1.13517e-15	-4.27191e-16	1.28449e-15	2.64687e-16	5.53777e-15	-1.71792e-15	-3.72645e-16	-2.49401e-17	-1.08006e-16	2.59121e-15	1.64197e-15	-1.35948e-15	1.06033e-15
HMR_4401	GDP-L-fucose[c] + PPi[c] <=> GTP[c] + L-fucose-1-phosphate[c]	-0.357401	-0.223851	-0.307602	-0.207837	-0.361399	-0.159837	-0.239637	-0.138773	-0.284072	-0.303407	-0.322612	-0.277498	-0.138176	-0.279468	-0.104807	-0.230961	-0.280911	-0.267783	-0.163943	-0.342768	-0.28983	-0.190655	-0.258196	-0.235587	-0.269334	-0.165893	-0.201689	-0.339734	-0.311664	-0.216245	-0.249814	-0.193131	-0.316038	-0.205723	-0.18066	-0.247766	-0.225019	-0.290833	-0.27948	-0.156746	-0.194468	-0.234635	-0.31264	-0.399683	-0.32688	-0.244387	-0.208232	-0.218685
HMR_4402	6-deoxy-L-galactose[c] + ATP[c] <=> ADP[c] + L-fucose-1-phosphate[c]	0.357401	0.223851	0.307602	0.207837	0.361399	0.159837	0.239637	0.138773	0.284072	0.303407	0.322612	0.277498	0.138176	0.279468	0.104807	0.230961	0.280911	0.267783	0.163943	0.342768	0.28983	0.190655	0.258196	0.235587	0.269334	0.165893	0.201689	0.339734	0.311664	0.216245	0.249814	0.193131	0.316038	0.205723	0.18066	0.247766	0.225019	0.290833	0.27948	0.156746	0.194468	0.234635	0.31264	0.399683	0.32688	0.244387	0.208232	0.218685
HMR_4490	ATP[c] + mannose[c] => ADP[c] + mannose-6-phosphate[c]	6.48653	6.77848	6.44388	5.7629	5.61744	6.44364	5.5531	4.44502	5.5347	5.11038	5.70739	7.63098	6.20871	5.12824	5.58131	3.88904	7.37195	4.47615	4.80078	6.47867	7.48938	5.84447	6.42296	4.67337	9.55342	5.44355	5.85223	9.15359	6.45281	8.05476	7.00938	5.92799	10.2415	7.21195	6.43857	8.67082	6.94228	6.53261	8.40352	6.14137	6.16729	5.33431	6.74769	10.1274	8.57031	8.83327	3.73727	6.15872
HMR_4706	H2O[c] + fructose-2,6-bisphosphate[c] => Pi[c] + fructose-6-phosphate[c]	0	1.64018	0	0	0	0.984824	0	0	0.960211	0	0	0	0.95149	1.83637	0	0	0	0	0.95967	0	0	0.998845	0	0.987139	0	1.92544	1.91397	0	0	0	2.83871	0.936757	0	0	0	0	0	0.990751	1.958	0	1.95042	0.930961	0	0	0	0	0	0
HMR_8768	GDP-4-dehydro-6-deoxy-D-mannose[c] + H+[c] + NADPH[c] => GDP-L-fucose[c] + NADP+[c]	-9.58346e-28	0	0	0	-3.47507e-20	1.13596e-31	0	0	0	0	0	0	-8.07794e-31	0	4.03897e-31	0	0	0	0	2.32781e-20	0	-4.08695e-31	0	0	1.26218e-32	1.69763e-30	0	0	0	6.93335e-36	0	0	0	-8.71575e-17	9.68583e-30	3.41835e-19	-4.46962e-28	0	0	9.78188e-32	0	-4.4754e-47	0	0	0	0	-9.16846e-29	0
HMR_4403	6-deoxy-L-galactose[c] => L-fuculose[c]	0	0	0	0	0	0	0	0	0	0	0	0	0	0	0	0	0	0	0	0	0	0	0	0	0	0	0	0	0	0	0	0	0	0	0	0	0	0	0	0	0	0	0	0	0	0	0	0
HMR_4590	H+[c] + L-xylulose[c] + NADPH[c] => NADP+[c] + xylitol[c]	5.54587	3.3771	4.01868	2.37082	5.23048	1.50826	4.20443	3.56196	1.83574	3.59696	4.50984	3.83942	4.62759	3.7147	2.75898	3.9193	3.48289	3.45599	3.09884	5.31492	3.06743	3.56005	3.75118	3.56963	3.59986	2.56582	3.1091	3.46779	3.16995	3.37923	3.50222	2.19235	4.49245	4.80785	3.34204	3.88507	4.87335	3.61448	4.57025	2.6257	3.54433	3.37838	3.97855	4.6059	4.27096	2.30643	2.57574	4.352
HMR_4591	NAD+[c] + xylitol[c] => H+[c] + L-xylulose[c] + NADH[c]	-1.32356e-17	0.0291036	3.97107e-16	-1.59408e-16	2.73731e-16	1.54615e-17	-1.9985e-16	-4.28161e-17	-1.49746e-17	-3.69874e-16	1.35944e-16	-1.64393e-16	7.92117e-17	-4.7208e-16	-8.7382e-16	-1.11124e-16	-1.81727e-16	-1.70348e-16	-1.89216e-16	7.22543e-17	-5.41983e-17	-3.60481e-17	2.40928e-16	4.79723e-15	0.000845072	3.14366e-16	2.62362e-17	0.122487	4.71588e-16	4.20008e-16	9.26289e-17	7.29418e-17	-1.15627e-16	1.16617e-16	2.17206e-16	1.0595e-15	1.66043e-16	8.46775e-17	3.48415e-14	2.56205e-17	5.97304e-16	-2.98097e-16	2.37723e-17	-1.19349e-18	-9.17195e-17	-2.52533e-16	-5.11514e-18	-1.01092e-16
HMR_4592	D-xylose[c] + H+[c] + NADPH[c] <=> NADP+[c] + xylitol[c]	0.856437	0.642583	0.539652	0.489851	0.806215	0.575611	0.701943	0.492404	0.338177	0.734939	0.580898	0.679771	0.679306	0.625358	0.610502	0.851402	0.403161	0.467009	0.574466	0.828994	0.717869	0.724293	0.539531	0.823287	0.858113	0.620716	0.463558	0.722473	0.571519	0.762923	0.566925	0.389058	0.588701	0.524405	0.679857	0.543729	0.633861	0.380349	0.758779	0.581627	0.611578	0.622015	0.563292	0.631928	0.699943	0.665856	0.430142	0.596158
HMR_4593	NAD+[c] + xylitol[c] => D-xylulose[c] + H+[c] + NADH[c]	6.40231	3.99058	4.55833	2.86067	6.03669	2.08387	4.90637	4.05437	2.17392	4.3319	5.09074	4.51919	5.3069	4.34006	3.36949	4.7707	3.88605	3.923	3.67331	6.14391	3.7853	4.28434	4.29071	4.39291	4.45713	3.18653	3.57266	4.06778	3.74147	4.14216	4.06914	2.58141	5.08115	5.33226	4.02189	4.4288	5.50721	3.99483	5.32903	3.20733	4.15591	4.00039	4.54184	5.23783	4.9709	2.97229	3.00588	4.94815
HMR_4595	ADP[c] + D-xylulose-5-phosphate[c] <=> ATP[c] + D-xylulose[c]	-3.47608	-2.89615	-2.64692	3.15697	-0.935732	4.58509	-0.891663	-1.03409	0.724268	-0.433144	-1.02056	-2.08236	-3.33922	-1.11854	1.93882	-2.23795	-1.27337	-0.728719	1.62525	-1.70528	0.91078	-1.90425	-1.19067	-2.10475	-1.19494	0.208511	-2.03477	-1.90591	-1.89606	-1.2449	1.57385	0.291078	-2.77915	-1.62438	0.00968688	-3.40105	-2.34227	-1.84829	-2.23535	-1.21054	-1.27267	-1.02341	0.366094	1.7967	-0.845563	-0.20949	3.05021	-0.8458
HMR_8341	H+[c] + L-arabinose[c] + NADPH[c] => L-arabitol[c] + NADP+[c]	0	0	0	0	0	0	0	0	0	0	0	0	0	0	0	0	0	0	0	0	0	0	0	0	0	0	0	0	0	0	0	0	0	0	0	0	0	0	0	0	0	0	0	0	0	0	0	0
HMR_8342	H+[c] + L-xylulose[c] + NADH[c] <=> L-arabitol[c] + NAD+[c]	0	0	0	0	0	0	0	0	0	0	0	0	0	0	0	0	0	0	0	0	0	0	0	0	0	0	0	0	0	0	0	0	0	0	0	0	0	0	0	0	0	0	0	0	0	0	0	0
HMR_8352	L-gulonate[c] + NAD+[c] => 3-dehydro-L-gulonate[c] + H+[c] + NADH[c]	5.54587	3.348	4.01868	2.37082	5.23048	1.50826	4.20443	3.56196	1.83574	3.59696	4.50984	3.83942	4.62759	3.7147	2.75898	3.9193	3.48289	3.45599	3.09884	5.31492	3.06743	3.56005	3.75118	3.56963	3.59902	2.56582	3.1091	3.3453	3.16995	3.37923	3.50222	2.19235	4.49245	4.80785	3.34204	3.88507	4.87335	3.61448	4.57025	2.6257	3.54433	3.37838	3.97855	4.6059	4.27096	2.30643	2.57574	4.352
HMR_8353	3-dehydro-L-gulonate[c] => CO2[c] + L-xylulose[c]	5.54587	3.348	4.01868	2.37082	5.23048	1.50826	4.20443	3.56196	1.83574	3.59696	4.50984	3.83942	4.62759	3.7147	2.75898	3.9193	3.48289	3.45599	3.09884	5.31492	3.06743	3.56005	3.75118	3.56963	3.59902	2.56582	3.1091	3.3453	3.16995	3.37923	3.50222	2.19235	4.49245	4.80785	3.34204	3.88507	4.87335	3.61448	4.57025	2.6257	3.54433	3.37838	3.97855	4.6059	4.27096	2.30643	2.57574	4.352
HMR_8726	ATP[c] + D-ribulose[c] => ADP[c] + ribulose-5-phosphate[c]	0	0	0	0	0	0	0	0	0	0	0	0	0	0	0	0	0	0	0	0	0	0	0	0	0	0	0	0	0	0	0	0	0	0	0	0	0	0	0	0	0	0	0	0	0	0	0	0
HMR_8727	H2O[c] + UDP-glucuronate[c] => D-glucuronate 1-phosphate[c] + UMP[c]	0.217058	0.199058	0	0	0.219694	0	0	0.204533	0	0	0.585299	0	0.202882	0.195679	0	0	0.211049	0.202698	0.204451	0.215755	0	0.143147	0	0.21079	0.440312	0.408787	0.225794	0.220085	0.426886	0	0	0	0	0.429958	0.409658	-5.16564e-18	0	0	0.138748	0	0.409231	0.197898	0	0.546623	0.438243	0.218488	0	0.205414
HMR_8728	D-glucuronate 1-phosphate[c] + H2O[c] => Pi[c] + glucuronate[c]	0.217058	0.199058	0	0	0.219694	0	0	0.204533	0	0	0.585299	0	0.202882	0.195679	0	0	0.211049	0.202698	0.204451	0.215755	0	0.143147	0	0.21079	0.440312	0.408787	0.225794	0.220085	0.426886	0	0	0	0	0.429958	0.409658	-5.16564e-18	0	0	0.138748	0	0.409231	0.197898	0	0.546623	0.438243	0.218488	0	0.205414
HMR_8729	H2O[c] + UDP-glucuronate[c] => UDP[c] + glucuronate[c]	0	0.690495	0	0.231683	0.254306	0	0.224578	0.236847	0.148732	0.509222	0	0	0.234916	0.45315	0	0	0.242247	0	0	0	0	0	0.140902	0	0	5.27743e-17	0	0	0	0	0.233281	0	0	0.245208	0	0.247298	0.249593	0.2444	0.167362	0	0	0.229145	0.247229	0	0.25375	0.252986	0.244679	0
HMR_6537	H+[c] + NADPH[c] + glucuronate[c] => L-gulonate[c] + NADP+[c]	5.24735	3.19148	3.59831	2.37082	4.32412	1.50826	3.40409	2.99926	1.83574	2.99207	4.50984	3.54552	4.34853	3.7147	2.22779	3.65273	3.02589	3.45599	3.09884	4.7214	2.91433	3.56005	3.47762	3.41249	3.59902	2.56572	3.1091	2.73978	3.16995	2.77538	2.94799	2.19235	4.49245	4.06408	2.77857	3.29403	4.87335	3.18899	3.86146	2.6257	2.97774	2.83397	3.39119	3.74577	3.96961	2.30643	2.57564	4.3518
HMR_1568	H2O[c] + NAD+[c] + acetaldehyde[c] => H+[c] + NADH[c] + acetate[c]	0	0	0	0	0.295276	0	0	0	0	0	0	0	0	0	0	0	0	0	0	0	0	0	0.142891	0	0	0	0	0	0	0	0	0	0	0	0	0	0	0	0	0	0	0	0	0	0	0	0	0
HMR_3853	GSH[c] + methylglyoxal[c] => (R)-S-lactoylglutathione[c]	40.453	35.8693	34.3105	34.1079	40.7924	43.1921	31.2591	39.8582	38.9071	43.14	40.1303	36.8013	38.1893	36.9903	31.4992	31.7952	44.8467	39.517	42.3116	35.4304	39.9927	41.4123	35.2119	40.9732	39.91	37.6075	38.1813	45.4767	42.2302	41.0381	36.8046	35.1783	43.7006	38.0655	36.2758	39.2167	38.8066	40.6466	41.6525	32.4871	41.1901	34.388	36.431	41.8931	39.5621	42.5919	44.005	38.5799
HMR_3854	H+[c] + NADH[c] + methylglyoxal[c] => NAD+[c] + lactaldehyde[c]	1.51323	0.45417	0.452588	0.59648	1.02384	0.0495684	0.878998	1.03737	0.713728	0.128256	1.9819	1.85288	0.145589	1.49414	0.879385	0.403126	1.95196	1.88691	0.540824	1.13096	0.505981	3.06546	-3.96442e-26	0.975172	0.514869	0.941834	1.06311	2.25509	0.989449	0.123381	0.555523	0.765357	2.17929	0.639784	0.941503	0.750495	1.09774	0.489344	1.04473	0.445378	0.132915	0.814474	1.43808	1.02815	0.512358	2.04444	0.00485398	0.473475
HMR_3855	H+[c] + NADPH[c] + lactaldehyde[c] => NADP+[c] + propane-1,2-diol[c]	3.40222e-17	-2.90301e-31	-1.30108e-30	2.80901e-19	-6.06527e-25	2.75197e-29	1.0068e-26	4.89853e-16	1.72601e-18	1.69479e-19	-1.75384e-30	-2.49607e-26	1.25942e-24	0.0818193	3.21965e-17	9.37338e-16	1.53908e-14	5.12956e-26	4.88467e-18	7.64972e-25	2.76576e-19	2.52198e-27	8.32329e-15	7.42674e-26	-5.6443e-28	6.19317e-30	1.84033e-30	2.40109e-20	7.50664e-27	7.10543e-18	8.7776e-27	0.000650094	0	-3.96734e-28	-8.19196e-30	1.1707e-30	-1.14277e-29	2.99019e-24	2.89658e-27	-6.21389e-30	0.0289849	1.57166e-17	1.59622e-17	-3.47591e-28	3.88303e-26	6.78036e-14	-1.66564e-26	-8.40713e-25
HMR_3857	(R)-S-lactoylglutathione[c] + H2O[c] => D-lactate[c] + GSH[c]	2.13585	0.716754	0.661398	1.42033	0.82061	1.14718	0.242435	2.43386	1.40909	1.6389	2.25813	0.983535	1.27751	1.25422	0.600701	0.773268	0.647745	1.31864	2.57213	2.49087	1.06189	2.37469	1.10552	1.63315	1.79315	1.00723	1.69858	3.11796	0.64584	0.925423	0.786787	1.40348	1.79931	1.11189	1.38386	1.82161	3.23276	1.20275	1.54062	2.23402	1.3779	2.35339	1.01002	1.45785	2.14302	1.58798	0.947047	0.691453
HMR_8511	(R)-S-lactoylglutathione[m] + H2O[m] => D-lactate[m] + GSH[m]	40.0087	35.5575	34.6139	33.1774	41.3282	42.5555	31.1525	38.4127	38.7173	43.0408	39.071	36.4744	37.4124	36.2773	31.2766	31.4766	45.0275	38.667	41.1601	33.6055	39.7293	39.7976	34.7605	40.8075	39.4084	37.0648	37.0331	43.2457	42.0346	40.8961	37.023	34.013	42.334	37.8597	35.7085	39.4886	36.3122	40.2597	41.0453	30.5625	40.8315	32.8589	36.6557	41.4761	40.267	42.1222	44.2983	38.5164
HMR_3859	D-lactate[c] + 2 ferricytochrome C[m] => 2 H+[c] + 2 ferrocytochrome C[m] + pyruvate[c]	42.7218	37.2814	36.087	34.3928	42.7846	42.7673	32.0373	40.4349	39.8183	43.5988	41.0774	37.6419	39.0306	38.5972	32.5635	33.7507	45.5651	40.9712	45.3032	35.725	42.2761	41.6403	34.3938	42.2264	40.958	37.8106	37.2179	47.1998	42.1579	43.2447	37.2295	34.5108	43.5146	40.1064	37.6843	40.8656	39.7739	41.5053	41.6938	32.3165	42.0465	35.179	37.0552	42.2384	41.4515	42.8061	44.5422	39.5249
HMR_4087	NAD+[m] + malate[m] => CO2[m] + H+[m] + NADH[m] + pyruvate[m]	0	0	0.00578438	0.000846794	0	0.00122168	0.00394397	0.00262999	0.00983548	0	1	0	0.00513319	0.00235455	0	0.0499193	0	0	0	0	0.000304365	0	0	0.582201	0	0	0	0.833299	0.883128	0	0	0	0	0	0	0	0	0	0	0.00431245	0.00820002	0	0	0	0	0	0	0
HMR_4089	NADP+[c] + malate[c] => CO2[c] + H+[c] + NADPH[c] + pyruvate[c]	72.6874	66.3831	62.5817	58.4361	77.8795	68.9263	62.2475	64.6711	67.1523	75.5442	72.6328	72.6489	65.1468	58.7316	59.6929	63.1625	66.3336	62.2322	62.6998	72.063	72.432	65.2949	70.5522	68.7821	72.5309	65.2393	62.7627	72.9098	73.3027	72.7538	65.3671	69.9808	77.7949	78.9623	68.0404	74.4185	75.5944	71.9224	68.2112	60.877	73.4448	61.9061	72.2206	75.8211	81.8989	75.4529	68.5253	68.0873
HMR_4091	NADP+[m] + malate[m] => CO2[m] + H+[m] + NADPH[m] + pyruvate[m]	0	0.00731033	1.01544	0.0104956	0.00467599	0.996831	0.00403141	0.0172244	0.998316	0.979544	0.996872	0	2.00648	1.03239	0.0189498	1.18254	0	1.00014	0.0110053	0.997642	3.549e-05	0.00030269	0.00537759	0.671474	0	1.00842	0.00588345	1.11288	0	0	0.015043	0.000986025	1.01431	0.000900035	0	0	0.0768048	0.999021	0.553672	0.0189671	0.607846	0.0221183	0	0	0.0381763	1.00074	0	0.00136574
HMR_4093	H2O[c] + acetyl-CoA[c] => CoA[c] + acetate[c]	0	0.470621	0.302751	0.471477	0.98354	0	0.45704	0.480936	0.961836	0	0.030207	0	0.00291462	0.920376	0.460726	0	0	0	0.00279401	0.193073	0.507847	0	0.493126	0	0.519097	0.961493	0.00287509	2.07106	0.0319596	0.167741	0.948142	0.0026	0.516245	0	0	0	0.564792	0.990014	0	0	0.489681	0	1.01253	0.519096	0.142188	0.133594	0.00239012	0
HMR_4095	H2O[m] + acetyl-CoA[m] => CoA[m] + acetate[m]	0	6.29644e-16	0.527736	0.0158437	0.593314	0.0788667	-3.56836e-16	1.15718	1.2274	0.120618	0	0.57465	2.26674e-16	0.516978	1.03605	-1.73213e-16	0.0771101	0.0269837	3.30982e-16	0.683649	0.695739	0.573521	1.01664	0.575806	-1.35165e-15	0.548634	0.445285	3.27377e-15	0.666021	-3.38183e-16	0	1.35014	0.0103176	1.0692	0	0.149235	0.170121	6.06708e-17	0	0	0.557029	0	0.0964244	0.0111311	0.0405998	-1.42165e-16	0.56804	0.037177
HMR_4143	ATP[m] + H+[m] + HCO3-[m] + pyruvate[m] => ADP[m] + OAA[m] + Pi[m]	95.5791	76.5059	75.3929	74.8463	102.321	85.5739	71.8202	76.2186	78.7402	98.8481	94.5232	90.041	78.2331	68.7689	70.3486	74.1614	84.8702	75.1871	75.988	94.7687	94.5334	85.272	85.9013	88.0548	95.6236	77.9226	74.713	100.202	90.4955	91.6694	75.147	84.2175	97.4413	103.034	86.1102	94.0914	95.327	92.2451	82.4141	74.6887	89.2639	73.0822	96.2821	97.909	106.204	99.6564	86.0215	81.8668
HMR_8497	H+[c] + NADPH[c] + methylglyoxal[c] => NADP+[c] + hydroxyacetone[c]	1.7837	2.00056	0.628447	0.869212	2.02743	1.49073	0.840974	1.54645	0.860695	1.86993	2.37786	0.219967	1.95964	2.72274	1.63599	1.45164	1.86205	1.93544	1.45841	2.33754	0.508856	1.61877	1.29564	0.369226	2.02828	0.31861	0.625705	0.560419	1.18191	1.13272	0.631966	2.74573	0.931519	1.62925	1.46244	0.101113	1.35581	2.06006	0.566336	2.42645	3.63503	1.4073	0.412477	2.05632	3.44512	2.77954	0.0401152	0.356825
HMR_8498	H+[c] + NADPH[c] + O2[c] + acetone[c] => H2O[c] + NADP+[c] + hydroxyacetone[c]	46.5228	39.7531	38.3585	38.5946	47.6728	44.8719	34.1695	41.5716	41.1634	48.7519	44.2086	41.0915	38.4154	40.1375	34.9141	34.1481	49.546	42.7625	47.0032	40.1209	43.9164	44.2256	38.6622	43.5899	42.6418	41.9287	40.6428	48.2918	45.4693	44.4862	40.2922	38.9232	45.4384	42.3459	42.2074	42.5787	40.5774	46.2271	43.5303	33.904	43.3176	36.49	39.5453	47.5073	43.8128	45.7164	48.0871	41.5536
HMR_8499	H+[c] + NADPH[c] + O2[c] + hydroxyacetone[c] => 2 H2O[c] + NADP+[c] + methylglyoxal[c]	46.8579	40.8883	37.894	38.4678	47.5032	45.4357	34.2321	41.9259	41.3746	48.2794	45.4864	39.5101	39.3134	41.9489	35.2516	34.343	50.6549	44.092	47.2195	41.2335	42.922	44.7316	39.1956	42.6544	43.3087	41.5611	40.5016	47.29	45.5753	44.5917	40.1667	40.7397	45.0613	42.9975	42.8605	41.6139	41.4321	46.9209	43.1591	35.2538	46.3482	36.9602	38.7311	48.6177	44.7805	47.214	46.6831	41.0913
HMR_8500	H+[c] + NADPH[c] + hydroxyacetone[c] => NADP+[c] + propane-1,2-diol[c]	1.44865	0.865276	1.09296	0.995961	2.197	0.926892	0.778332	1.1922	0.649454	2.34239	1.10014	1.80129	1.0616	0.911368	1.29854	1.25671	0.753151	0.605987	1.24211	1.22488	1.5032	1.11274	0.762177	1.30464	1.36135	0.686228	0.766936	1.56229	1.07592	1.02721	0.757471	0.929276	1.30861	0.977667	0.809359	1.06585	0.501195	1.36632	0.937549	1.07673	0.6044	0.937143	1.22668	0.945885	2.47744	1.28194	1.44415	0.819089
HMR_8501	H+[c] + NADPH[c] + methylglyoxal[c] => D-lactaldehyde[c] + NADP+[c]	0.432783	0	0	0	0	0.155511	0	0	0	0	0.42514	0	0	0	0	-9.21403e-16	0	0.88098	0.0618591	0	0.0425003	0.504709	0	0	0.440871	0	0	0.601966	0	0	0	0	0	0	0	0.85566	0	0.419438	0	0	0.526409	0.773098	0.85228	0	0	0.435892	0.419739	0.405835
HMR_8502	D-lactaldehyde[c] + GSH[c] + NAD+[c] => (R)-S-lactoylglutathione[c] + H+[c] + NADH[c]	1.69148	0.404905	0.964782	0.489849	1.35642	0.510589	0.13582	0.98836	1.21928	1.53968	1.19883	0.656618	0.500579	0.541264	0.378098	0.454743	0.828565	0.468605	1.42065	0.665925	0.798557	0.760016	0.654152	1.46745	1.29155	0.464497	0.550399	0.886875	0.450232	0.783399	1.00522	0.238123	0.432639	0.906109	0.81654	2.09359	0.738339	0.815806	0.933414	0.3095	1.01927	0.824275	1.23471	1.0408	2.84797	1.11827	1.24037	0.627939
HMR_8503	H2O[c] + NAD+[c] + lactaldehyde[c] => H+[c] + L-lactate[c] + NADH[c]	0.662964	0.385947	0.112991	0.806583	0.172862	-1.89831e-29	0.544809	0.719157	0.123436	0.236262	0.636859	0.764895	0.121696	0.887546	0.439693	0.104573	0.975981	1.61425	0.469883	0	0.559038	0.639834	0.151316	0.867935	0	0.124159	0.468338	0.686578	0.494725	4.03897e-31	0.109585	0.159582	0.684267	0.499461	0.621043	0.142886	0.652941	0.409223	0.545604	0	0.104582	0	0.134912	0.177821	0.512358	0.642352	0.136865	0.135643
HMR_8504	D-lactaldehyde[c] + H2O[c] + NAD+[c] => D-lactate[c] + H+[c] + NADH[c]	1.62856	1.69518	1.49379	0.144569	1.50035	0.155511	1.30222	1.33577	0.403157	0.933713	1.1767	1.59388	0.884185	1.66061	1.2267	2.19397	0.650544	1.41093	2.57589	0.88415	2.15106	0.569034	8.92967e-18	0.8146	1.20346	0.497098	0.375241	1.78646	0.958329	1.85881	0.404368	0.0762299	1.0424	2.55008	1.33028	2.02341	0.95815	1.58764	0.422048	0.975021	1.06453	1.1416	1.21724	0.296304	0.483751	0.712138	0.419739	0.388045
HMR_8506	H2O[m] + NAD+[m] + lactaldehyde[m] => H+[m] + L-lactate[m] + NADH[m]	1.23174	0.45417	0.515944	0.152352	1.33757	0.465871	0.544809	0.596663	0.712016	0.393442	1.4862	1.6324	0.267285	0.524776	0.439693	0.403126	1.226	0.492798	0.420513	1.31322	-7.15339e-27	2.71403	1.12018e-30	0.697963	0.514869	1.04986	0.594777	2.08803	0.636145	0.296151	0.6593	1.2207	1.84179	0.329868	0.468096	0.907801	0.658132	0.489344	0.563503	0.772435	0.0283331	1.01047	1.573	1.02815	0.828276	1.79805	0.071764	0.60924
HMR_8507	NAD+[c] + propane-1,2-diol[c] => D-lactaldehyde[c] + H+[c] + NADH[c]	1.06717	0.479474	0.91661	0.633506	1.71041	0.510589	0.567711	0.913753	0.52773	1.84094	0.958985	1.25688	0.818207	0.993187	1.30942	1.15214	0.503129	0.385841	0.892539	1.04262	1.45014	0.824341	0.610862	0.713912	1.36135	0.454042	0.766936	1.04276	0.934503	0.854443	0.544108	0.314353	0.961844	0.788122	0.661723	0.93671	0.287859	0.957097	0.987087	0.908278	0.6044	0.773081	0.956851	0.768064	1.64917	0.885979	1.24037	0.547681
HMR_8508	NAD+[c] + propane-1,2-diol[c] => H+[c] + NADH[c] + lactaldehyde[c]	0.381476	0.385947	0.176347	0.362455	0.486594	0.416303	0.210621	0.278451	0.121724	0.501449	0.141157	0.544413	0.243393	1.00764e-16	0	0.104573	0.250023	0.220146	0.349572	0.182261	0.0530571	0.288399	0.151316	0.590726	0	0.232186	-4.15118e-24	0.519522	0.14142	0.17277	0.213363	0.615573	0.34677	0.189544	0.147635	0.300192	0.213336	0.409223	0.0643764	0.327057	0.0289849	0.195996	0.269824	0.177821	0.828276	0.39596	0.203775	0.271408
HMR_8509	D-lactaldehyde[c] + H+[c] + NADPH[c] => NADP+[c] + propane-1,2-diol[c]	-6.05845e-31	0.000145528	5.5515e-25	-4.21327e-30	4.53423e-25	1.0259e-28	-3.88751e-30	5.23771e-29	-1.26218e-32	-1.61559e-29	6.02276e-21	2.28606e-27	1.27804e-24	6.97595e-16	0.0108846	-1.5228e-30	3.80269e-24	2.36255e-16	1.43231e-15	-4.07431e-29	-1.30589e-29	2.10315e-29	4.9049e-25	4.00083e-23	-9.93166e-27	-3.38497e-17	-4.15118e-24	-2.9434e-27	-1.7508e-25	1.45403e-29	-8.78125e-27	-1.82107e-31	2.27374e-16	4.57343e-17	2.89684e-29	0.171053	3.97901e-30	1.40484e-30	0.113915	0.158608	-4.02319e-31	0.0319333	2.54506e-28	-4.27262e-27	2.08167e-17	-6.1627e-17	-4.66121e-20	-1.9116e-23
HMR_8512	D-lactate[c] + NAD+[c] => H+[c] + NADH[c] + pyruvate[c]	1.05128	0.687958	0.682017	0.34952	0.864568	1.09089	0.659861	1.74739	0.711251	2.01456	1.42845	1.40989	0.543497	0.594977	0.540497	0.693126	0.760712	0.425367	1.00499	1.25555	0.666211	1.10101	1.47228	1.02889	1.44709	0.758512	1.88902	0.950289	1.48087	0.435587	0.984727	0.981843	1.66106	1.41528	0.73834	2.46805	0.729231	1.5448	1.31422	1.45508	1.22746	1.17489	1.82784	0.991884	1.4423	1.6162	1.12297	0.070957
HMR_8516	DHAP[c] => Pi[c] + methylglyoxal[c]	1.61309	0.819588	0.411606	0.282957	1.60602	0.399028	0.869205	0.694928	0.937776	1.21565	1.54558	1.23654	0.689164	0.758629	0.851635	0.897246	0.867143	1.07155	0.971398	1.1624	0.486604	0.989934	5.18311e-17	1.39582	1.49926	0.92989	0.636704	1.3281	0.172848	0.336241	0.158319	0.647108	0.336576	1.07978	0.436543	1.58893	2.25189	1.33117	0.281534	1.20963	0.903631	0.566585	1.30152	1.41882	2.00572	1.1957	0.996785	0.299124
HMR_8517	GAP[c] => Pi[c] + methylglyoxal[c]	0.806065	0.482541	1.10543	0.137402	0.908707	0.534555	0.125571	0.989395	0.599014	0.562417	0.830625	0.153039	0.324534	0.9908	0.972854	0.955882	0.834735	0.514088	0.622129	0.506515	0.695833	0.845132	0.679506	0.143913	0.517395	0	0.45175	1.47196	0.454325	0.986535	0.316638	0.623411	1.94567	0.728726	0.627036	0.637053	0.575532	1.13247	0.564222	0.449885	0.291809	0.807288	0.710763	0.230171	0.410838	0.457937	0.111822	0.489506
HMR_0153	AMP[c] + PPi[c] + propanoyl-CoA[c] <=> ATP[c] + CoA[c] + propanoate[c]	-746	-784.468	-748	-725.383	-716	-766.492	-716.456	-740	-732.48	-720.516	-756.5	-770	-720	-762	-744	-734.461	-766	-714.887	-762	-723.514	-812	-694.499	-746	-770	-752	-752.481	-780.478	-728	-762	-764	-732.473	-736	-770.515	-758	-762	-736	-712	-752	-740.979	-748	-718	-748	-772	-734	-742	-760.511	-770.495	-746
HMR_3797	AMP[m] + PPi[m] + propanoyl-CoA[m] <=> ATP[m] + CoA[m] + propanoate[m]	-1000	-998.53	-1000	-1000	-997.187	-1000	-1000	-1000	-1000	-998.594	-998.574	-998.575	-1000	-994.068	-1000	-1000	-1000	-1000	-1000	-998.58	-998.585	-1000	-998.129	-1000	-996.738	-1000	-998.544	-998.596	-1000	-998.592	-998.535	-1000	-1000	-998.58	-1000	-1000	-1000	-998.568	-1000	-1000	-1000	-1000	-998.577	-998.596	-998.593	-997.177	-998.145	-998.551
HMR_3212	FAD[m] + propanoyl-CoA[m] <=> FADH2[m] + acrylyl-CoA[m]	-667.97	-685.55	-694.347	-686.172	-660.509	-657.285	-700.238	-667.228	-638.351	-662.595	-671.415	-659.277	-673.927	-679.452	-694.565	-668.033	-651.791	-645.402	-657.002	-664.143	-642.774	-669.809	-671.019	-671.334	-662.508	-674.148	-681.279	-669.854	-665.079	-646.183	-695.063	-671.47	-652.859	-687.962	-674.776	-663.394	-654.35	-665.441	-660.77	-680.302	-659.662	-708.544	-653.367	-677.539	-675.709	-644.823	-652.001	-684.999
HMR_3800	2-oxobutyrate[m] + CoA[m] + NAD+[m] => CO2[m] + H+[m] + NADH[m] + propanoyl-CoA[m]	0.144726	0.151553	0.162448	0.158669	0.140817	0.153656	0.169811	0.161488	0.126752	0.15589	0.130687	0.140479	0.159875	0.172405	0.115617	0.117471	0.172915	0.174592	0.155134	0.132583	0.127141	0.157701	0.114958	0.160773	0.122454	0.142747	0.168103	0.134117	0.162193	0.147646	0.159624	0.130671	0.136386	0.126873	0.117126	0.136048	0.132335	0.140396	0.164913	0.122621	0.107969	0.159851	0.110514	0.134937	0.1203	0.140858	0.144667	0.143746
HMR_4105	malonyl-CoA[c] => CO2[c] + acetyl-CoA[c]	1.28875e-15	0.935031	2.3568e-26	0.940267	-1.8078e-28	-1.23062e-29	2.73397	1.95436e-26	1.91853	0.38007	-1.89343e-22	-6.46235e-30	5.70541	0.60649	0.918268	6.5081e-33	2.96169	-4.07484e-16	2.87776	-1.80176e-17	1.79707e-21	0.998844	1.9031	1.97385	6.02325e-23	1.92387	1.9128	-2.14661e-25	1.99634	0	1.89178	0.96381	1.77269e-16	-3.10397e-16	1.93556	-6.92806e-29	1.41959e-25	0.990207	1.95699	-7.16898e-26	3.25995e-16	1.86111	2.79526e-29	-6.5531e-16	-3.83484e-16	-4.84546e-26	-8.77729e-29	1.93236
HMR_4106	malonyl-CoA[m] => CO2[m] + acetyl-CoA[m]	0.999681	0.468882	0.93548	-3.22931e-15	2.40707e-15	0.493218	-3.28668e-15	-6.28516e-15	0.480918	1.03261	-5.35597e-16	1.99935	-1.6176e-15	0.45899	0.460726	1.46137	-1.60619e-15	-1.03352e-15	0.94264	1.50507	2.01732	-1.52964e-15	0.476591	1.49404	4.82081e-15	0.482201	0.958843	1.99941	0.42563	2.15199	0.948142	3.51938e-15	0.515432	0.998606	-6.14079e-15	1.51058	1.99941	7.66273e-16	-1.60507e-15	2.46379	-3.44735e-16	-2.8083e-15	0.503279	0.999714	8.06554e-15	1.53588	-3.88529e-15	0.484111
HMR_4107	malonyl-CoA[p] => CO2[p] + acetyl-CoA[p]	6.59488e-31	1.87164	1.82304	0.941026	0	1.96965	2.71754	0.960064	0.960211	0	0	0	2.85391	0.918187	0	1.84271	0	0.951205	2.87901	-5.28931e-31	0	0.998839	1.90302	0	0	2.88816	3.82721	-5.04871e-32	1.81075e-29	0	1.89248	0.96381	0	0	1.93652	0	0	2.97062	1.95699	0.926693	1.95042	0	0	0	2.76101e-31	0	1.98145	3.86616
HMR_4282	3-oxopropanoate[m] + CoA[m] + NAD+[m] => CO2[m] + H+[m] + NADH[m] + acetyl-CoA[m]	2.63719	1.03339	0.812749	1.58877	1.46872	0.567412	1.84734	0.453812	1.0409	1.80707	2.81499	1.40663	0.767268	1.08133	1.68875	1.22235	1.40689	1.07597	1.43288	1.88604	1.51062	1.49784	1.55984	1.40878	2.11873	1.29729	0.853991	1.17871	1.23187	0.849418	1.27745	1.4847	0.480717	1.94011	1.13349	1.88641	1.25629	2.11895	0.430445	0.795854	0.772417	1.07634	1.3626	2.67356	0.696859	1.06225	1.19527	1.31802
HMR_4331	AMP[c] + propanoyl-CoA[c] <=> CoA[c] + propinol adenylate[c]	746	784	748	724	716	766	716	740	732	720	756	770	720	762	744	734	766	714	762	722	812	694	746	770	752	752	780	728	762	764	732	736	770	758	762	736	712	752	740	748	718	748	772	734	742	760	770	746
HMR_3796	AMP[m] + propanoyl-CoA[m] <=> CoA[m] + propinol adenylate[m]	1000	998	1000	1000	996	1000	1000	1000	1000	998	998	998	1000	992	1000	1000	1000	1000	1000	998	998	1000	998	1000	996	1000	998	998	1000	998	998	1000	1000	998	1000	1000	1000	998	1000	1000	1000	1000	998	998	998	996	998	998
HMR_4459	ATP[c] + propanoate[c] <=> PPi[c] + propinol adenylate[c]	-746	-784	-748	-724	-716	-766	-716	-740	-732	-720	-756	-770	-720	-762	-744	-734	-766	-714	-762	-722	-812	-694	-746	-770	-752	-752	-780	-728	-762	-764	-732	-736	-770	-758	-762	-736	-712	-752	-740	-748	-718	-748	-772	-734	-742	-760	-770	-746
HMR_4460	ATP[m] + propanoate[m] <=> PPi[m] + propinol adenylate[m]	-1000	-998	-1000	-1000	-996	-1000	-1000	-1000	-1000	-998	-998	-998	-1000	-992	-1000	-1000	-1000	-1000	-1000	-998	-998	-1000	-998	-1000	-996	-1000	-998	-998	-1000	-998	-998	-1000	-1000	-998	-1000	-1000	-1000	-998	-1000	-1000	-1000	-1000	-998	-998	-998	-996	-998	-998
HMR_4464	acetoacetate[m] => CO2[m] + acetone[m]	46.5228	39.7531	38.3585	38.5946	47.6728	44.8719	34.1695	41.5716	41.1634	48.7519	44.2086	41.0915	38.4154	40.1375	34.9141	34.1481	49.546	42.7625	47.0032	40.1209	43.9164	44.2256	38.6622	43.5899	42.6418	41.9287	40.6428	48.2918	45.4693	44.4862	40.2922	38.9232	45.4384	42.3459	42.2074	42.5787	40.5774	46.2271	43.5303	33.904	43.3176	36.49	39.5453	47.5073	43.8128	45.7164	48.0871	41.5536
HMR_8078	H2O[c] + OAA[c] + propanoyl-CoA[c] => 2-methylcitrate[c] + CoA[c]	0	0	0	0	0	0	0	0	0	0	0	0	0	0	0	0	0	0	0	0	0	0	0	0	0	0	0	0	0	0	0	0	0	0	0	0	0	0	0	0	0	0	0	0	0	0	0	0
HMR_9803	malonyl-CoA[m] + H+[m] + NADPH[m] => 3-oxopropionyl-CoA[m] + NADP+[m] + H2O[m]	2.13954e-16	1.56997e-15	-1.79978e-14	1.77039e-15	-3.86278e-15	3.1137e-15	5.85462e-15	6.53619e-15	3.1155e-15	3.09367e-16	4.19502e-16	-4.65745e-15	7.35097e-16	1.0552e-15	-2.20137e-15	-1.601e-15	2.4347e-15	-1.0583e-16	-6.82416e-16	-1.18022e-15	-9.04392e-15	4.303e-06	1.57351e-15	-3.82567e-16	-4.25941e-15	5.941e-15	1.95743e-15	4.07104e-15	9.53071e-17	-3.56651e-15	3.07207e-15	-6.43508e-15	1.24526e-15	1.47526e-15	6.4694e-15	-1.07604e-14	7.99609e-16	4.47209e-16	3.15999e-14	1.68177e-15	-3.2482e-15	1.67672e-15	7.78419e-16	4.13975e-15	-7.37428e-15	-6.99256e-15	3.39101e-15	-1.12724e-15
HMR_9804	3-oxopropionyl-CoA[m] + H+[m] + NADPH[m] <=> 3-hydroxypropionyl-CoA[m] + NADP+[m]	2.13954e-16	1.56997e-15	-1.79978e-14	1.77039e-15	-3.86278e-15	3.1137e-15	5.85462e-15	6.53619e-15	3.1155e-15	3.09367e-16	4.19502e-16	-4.65745e-15	7.35097e-16	1.0552e-15	-2.20137e-15	-1.601e-15	2.4347e-15	-1.0583e-16	-6.82416e-16	-1.18022e-15	-9.04392e-15	4.303e-06	1.57351e-15	-3.82567e-16	-4.25941e-15	5.941e-15	1.95743e-15	4.07104e-15	9.53071e-17	-3.56651e-15	3.07207e-15	-6.43508e-15	1.24526e-15	1.47526e-15	6.4694e-15	-1.07604e-14	7.99609e-16	4.47209e-16	3.15999e-14	1.68177e-15	-3.2482e-15	1.67672e-15	7.78419e-16	4.13975e-15	-7.37428e-15	-6.99256e-15	3.39101e-15	-1.12724e-15
HMR_4741	3-hydroxypropionyl-CoA[m] + H2O[m] => CoA[m] + hydracrylate[m]	0.0277407	0.0706919	0.0687832	0.0620906	0.0347083	0.0498436	0.0758868	0.0614568	0.0636357	0.0352264	0.0555626	0.0439306	0.0568513	0.0726009	0.0875446	0.0845421	0.0337246	0.0666929	0.06068	0.0377103	0.0305438	0.0255359	0.0564699	0.0537032	0.026945	0.0716071	0.0736094	0.0263734	0.0318927	0.0408656	0.0826253	0.056094	0.0256327	0.0353673	0.0422925	0.0440934	0.0473305	0.0379226	0.0396624	0.0888737	0.0421377	0.0881142	0.0525461	0.018873	0.0239712	0.0410633	0.0209438	0.0468326
HMR_4497	NAD+[m] + hydracrylate[m] => 3-oxopropanoate[m] + H+[m] + NADH[m]	0.0277407	0.0706919	0.0687832	0.0620906	0.0347083	0.0498436	0.0758868	0.0614568	0.0636357	0.0352264	0.0555626	0.0439306	0.0568513	0.0726009	0.0875446	0.0845421	0.0337246	0.0666929	0.06068	0.0377103	0.0305438	0.0255359	0.0564699	0.0537032	0.026945	0.0716071	0.0736094	0.0263734	0.0318927	0.0408656	0.0826253	0.056094	0.0256327	0.0353673	0.0422925	0.0440934	0.0473305	0.0379226	0.0396624	0.0888737	0.0421377	0.0881142	0.0525461	0.018873	0.0239712	0.0410633	0.0209438	0.0468326
HMR_0718	AKG[c] + FADH2[c] => 2-hydroxyglutarate[c] + FAD[c]	0	0	0	0	0	0	0	0	0	0	0	0	0	0	0	0	0	0	0	0	0	0	0	0	0	0	0	0	0	0	0	0	0	0	0	0	0	0	0	0	0	0	0	0	0	0	0	0
HMR_0719	AKG[c] + H+[c] + NADH[c] => 2-hydroxyglutarate[c] + NAD+[c]	0	0	0	0	0	0	0	0	0	0	0	0	0	0	0	0	0	0	0	0	0	0	0	0	0	0	0	0	0	0	0	0	0	0	0	0	0	0	0	0	0	0	0	0	0	0	0	0
HMR_1434	CoA[c] + acetoacetyl-CoA[c] <=> 2 acetyl-CoA[c]	-4.3139	-4.59703	-3.69174	-4.75887	-3.78535	-3.87033	-3.8186	-4.66289	-4.23593	-3.99684	-3.83813	-3.20758	-4.06253	-4.79385	-5.00825	-4.34323	-3.92167	-4.4397	-4.22835	-4.02403	-3.11432	-3.20939	-4.37085	-3.54642	-3.5621	-3.85883	-4.75754	-4.54232	-4.07547	-3.62492	-3.21206	-5.20511	-3.75369	-3.91124	-3.65263	-5.36254	-4.55835	-4.19754	-4.23117	-5.14152	-4.13518	-3.53882	-4.05812	-3.77752	-4.45291	-4.22253	-3.55356	-3.52657
HMR_1436	ATP[c] + CoA[c] + acetoacetate[c] => AMP[c] + PPi[c] + acetoacetyl-CoA[c]	0.0403951	0.00472552	0.00349696	0.00343566	0.0481739	0.0342281	0.00439384	0.00241947	0.00291258	0.0488286	0.0380507	0.0375692	0.00502292	0.00662558	0.00275095	0.00180963	0.027496	0.00542935	0.00702035	0.0358349	0.0350734	0.0304516	0.00253813	0.041722	0.0355009	0.00387107	0.00409904	0.0444819	0.0400739	0.0434996	0.00520628	0.00359003	0.0459457	0.0339064	0.00307314	0.0373673	0.0372722	0.027637	0.00328602	0.0050524	0.00225328	0.00397951	0.026416	0.0408504	0.0354867	0.0400753	0.032315	0.00244137
HMR_3163	FAD[m] + butyryl-CoA[m] => FADH2[m] + crotonyl-CoA[m]	37.1392	51.6271	50.3049	48.441	34.453	41.8206	53.1965	45.5199	46.2631	37.0072	40.8376	40.8063	48.0791	51.593	57.6107	56.7573	39.2576	47.7962	45.4677	39.5828	39.813	39.2069	49.9513	39.2684	38.1391	47.6409	45.824	36.0505	38.7643	36.1364	49.0791	44.9778	35.0557	37.4731	47.614	40.8782	39.0094	41.8089	42.4445	55.5016	47.9462	52.4919	39.2158	36.0651	38.2175	35.1173	40.6168	45.6687
HMR_4461	(R)-3-hydroxybutanoate[m] + NAD+[m] <=> H+[m] + NADH[m] + acetoacetate[m]	-112.212	-213.148	-212.296	-204.233	-89.8805	-138.389	-239.162	-179.236	-181.945	-99.6861	-136.987	-143.08	-192.022	-227.623	-259.511	-252.196	-133.29	-190.333	-177.104	-135.558	-120.028	-128.942	-210.038	-129.008	-108.871	-185.246	-180.356	-93.0876	-126.184	-109.033	-198.757	-173.236	-93.2023	-112.966	-181.772	-129.915	-127.272	-142.244	-151.493	-245.957	-183.856	-227.835	-128.649	-86.8327	-100.358	-100.197	-142.601	-177.445
HMR_4604	H2O[p] + acetoacetyl-CoA[p] + acetyl-CoA[p] => CoA[p] + HMG-CoA[p]	1.89885e-15	2.07023e-13	2.07352e-15	-1.03468e-13	-1.75306e-15	2.51731e-15	-1.42575e-13	3.88127e-15	-7.47351e-14	-3.76604e-15	2.33982e-16	1.74873e-15	-8.40948e-14	-7.33179e-17	-5.96634e-14	-1.40408e-15	-5.66969e-26	-1.39562e-16	-9.21853e-14	-8.83531e-23	-1.8026e-16	-4.54879e-16	9.1898e-13	-2.32573e-15	1.26217e-15	4.65738e-15	2.26572e-14	-2.25307e-15	-1.94627e-30	3.70411e-16	2.19387e-15	-1.3782e-16	1.81671e-13	1.50307e-15	-2.08612e-13	2.23035e-16	-8.41928e-16	1.66892e-15	2.49009e-15	-1.21664e-15	-1.10554e-16	1.98165e-15	7.6398e-16	-1.66325e-15	-4.23617e-27	-2.96027e-16	2.83688e-25	6.50149e-16
HMR_5351	2-hydroxybutyrate[c] + NAD+[c] <=> 2-oxobutyrate[c] + H+[c] + NADH[c]	1.82645e-15	5.77219e-16	1.15382e-15	4.1251e-16	-7.62425e-16	-1.75023e-15	-2.313e-15	6.97357e-16	1.69323e-15	2.79783e-16	6.88963e-16	-1.02167e-15	9.71176e-16	6.96125e-17	1.86398e-15	2.84075e-15	9.49585e-16	1.13157e-15	1.39121e-15	7.4575e-16	1.21823e-15	-7.17544e-16	-1.55385e-16	1.11342e-16	1.08919e-15	-1.19506e-15	7.9918e-16	-3.22876e-16	-1.03868e-15	3.39861e-16	5.39941e-16	1.13899e-15	-1.67591e-15	-1.50462e-15	1.78319e-15	-7.11946e-16	-8.10679e-16	-2.83926e-16	-9.01843e-16	-2.29734e-16	1.37737e-15	-6.09155e-16	-2.12289e-15	-2.69145e-16	-1.7616e-15	-1.89366e-15	-1.73594e-15	-3.29891e-15
HMR_7709	(R)-3-hydroxybutanoyl-CoA[m] <=> H2O[m] + crotonyl-CoA[m]	0	0	0	0	0	0	0	0	0	0	0	0	0	0	0	0	0	0	0	0	0	0	0	0	0	0	0	0	0	0	0	0	0	0	0	0	0	0	0	0	0	0	0	0	0	0	0	0
HMR_4052	ATP[c] + ribose-5-phosphate[c] => AMP[c] + PRPP[c]	0.582326	0.000637254	0.00129488	1.06733	0.594715	0.000691158	0.364	0.00133278	0.548386	0.00173936	1.14936	1.15043	0.542396	0.000953094	0.518468	1.03938	0.566863	0.00125236	0.547312	1.16149	0.0016206	0.574133	0.000571204	0.00126613	0.00107467	0.549312	0.545185	0.000968224	0.00141608	0.593337	0.000795386	0.00175515	0.00127715	0.580176	1.66018	1.09751	0.58109	0.0235565	0.00142699	0.523551	0.278076	0.526981	1.73122	0.596791	0.00131925	0.590202	0.00121317	0.551754
HMR_4304	NADP+[r] + glucose-6-phosphate[r] => H+[r] + NADPH[r] + glucono-1,5-lactone-6-phosphate[r]	2.12669	3.61766	3.99958	3.54899	3.98416	1.8455	2.25099	3.16729	2.25969	5.34374	3.2486	3.2228	4.55075	2.53761	3.02861	4.41379	3.91303	2.01225	2.26798	2.81327	2.6251	3.23339	4.52654	2.56604	2.8628	3.0708	2.52741	4.01094	2.73264	1.74164	4.70705	2.66484	3.35824	3.77277	3.76207	3.10464	0.932724	1.71407	2.03098	4.23247	2.97493	3.9624	4.74095	2.99963	3.78828	3.33402	4.11183	2.14215
HMR_4306	NADP+[c] + glucose-6-phosphate[c] => H+[c] + NADPH[c] + glucono-1,5-lactone-6-phosphate[c]	17.4243	15.9312	13.6081	16.012	18.5053	16.1201	15.551	14.5919	14.0459	19.2344	15.9805	18.7445	13.6862	12.1489	19.3826	16.6814	13.0824	12.6724	14.4979	20.3928	18.6157	12.6277	15.2849	16.013	18.8195	13.6713	17.7654	18.9107	15.4489	21.5826	16.9828	15.7156	18.5583	17.7037	14.1713	15.4611	16.9015	13.8031	14.5348	17.621	15.9199	16.7414	16.3264	18.2643	16.6373	14.9707	16.1366	17.0358
HMR_4623	H2O[r] + glucono-1,5-lactone-6-phosphate[r] => 6-phospho-D-gluconate[r]	2.12669	3.61766	3.99958	3.54899	3.98416	1.8455	2.25099	3.16729	2.25969	5.34374	3.2486	3.2228	4.55075	2.53761	3.02861	4.41379	3.91303	2.01225	2.26798	2.81327	2.6251	3.23339	4.52654	2.56604	2.8628	3.0708	2.52741	4.01094	2.73264	1.74164	4.70705	2.66484	3.35824	3.77277	3.76207	3.10464	0.932724	1.71407	2.03098	4.23247	2.97493	3.9624	4.74095	2.99963	3.78828	3.33402	4.11183	2.14215
HMR_4625	H2O[c] + glucono-1,5-lactone-6-phosphate[c] => 6-phospho-D-gluconate[c]	17.4243	15.9312	13.6081	16.012	18.5053	16.1201	15.551	14.5919	14.0459	19.2344	15.9805	18.7445	13.6862	12.1489	19.3826	16.6814	13.0824	12.6724	14.4979	20.3928	18.6157	12.6277	15.2849	16.013	18.8195	13.6713	17.7654	18.9107	15.4489	21.5826	16.9828	15.7156	18.5583	17.7037	14.1713	15.4611	16.9015	13.8031	14.5348	17.621	15.9199	16.7414	16.3264	18.2643	16.6373	14.9707	16.1366	17.0358
HMR_4473	6-phospho-D-gluconate[r] + NADP+[r] => CO2[r] + H+[r] + NADPH[r] + ribulose-5-phosphate[r]	1.55414	2.562	2.42593	3.39057	3.6084	2.60615	2.33814	3.61971	2.79448	3.80859	2.97943	3.52487	2.79449	2.07257	3.26321	1.77327	2.66839	2.05706	1.8931	4.76112	3.19363	2.45795	4.82747	0.791802	3.70519	3.24965	3.13502	3.63549	2.44061	3.07386	4.1183	2.65307	4.16543	4.85275	2.97781	2.68329	1.51438	3.65237	2.66233	4.06403	3.39102	3.77697	3.49178	2.32711	3.95862	2.17009	5.49026	2.64742
HMR_4474	6-phospho-D-gluconate[c] + NADP+[c] => CO2[c] + H+[c] + NADPH[c] + ribulose-5-phosphate[c]	17.9969	16.9868	15.1818	16.1704	18.8811	15.3594	15.4638	14.1394	13.5111	20.7696	16.2497	18.4424	15.4424	12.614	19.148	19.3219	14.327	12.6276	14.8728	18.445	18.0472	13.4032	14.984	17.7872	17.9771	13.4925	17.1578	19.2861	15.7409	20.2503	17.5716	15.7274	17.7511	16.6237	14.9556	15.8825	16.3199	11.8648	13.9034	17.7895	15.5038	16.9269	17.5755	18.9368	16.467	16.1347	14.7582	16.5306
HMR_4476	6-phospho-D-gluconate[c] + ADP[c] <=> ATP[c] + D-gluconic acid[c]	0	0	0	0	0	0	0	0	0	0	0	0	0	0	0	0	0	0	0	0	0	0	0	0	0	0	0	0	0	0	0	0	0	0	0	0	0	0	0	0	0	0	0	0	0	0	0	0
HMR_4350	ADP[c] + ribose-5-phosphate[c] <=> ATP[c] + ribose[c]	0	0	0	0	0	0	0	0	0	0	0	0	0	0	0	0	0	0	0	0	0	0	0	0	0	0	0	0	0	0	0	0	0	0	0	0	0	0	0	0	0	0	0	0	0	0	0	0
HMR_4351	ribose-5-phosphate[r] <=> ribulose-5-phosphate[r]	242.495	219.672	223.59	238.363	213.142	180.061	195.612	197.159	145.597	243.039	207.689	196.834	224.367	226.862	211.804	174.095	223.076	159.209	208.597	191.196	226.406	187.805	227.807	260.607	186.079	189.124	147.56	169.49	245.258	171.073	231.492	227.988	199.537	258.896	192.753	225.177	185.158	175.819	200.757	224.891	222.381	240.903	123.591	200.825	149.531	175.51	237.48	250.062
HMR_4352	ribose-5-phosphate[c] <=> ribulose-5-phosphate[c]	-253.103	-228.759	-232.431	-245.89	-223.307	-186.761	-203.506	-205.116	-151.967	-253.563	-215.979	-206.86	-232.89	-233.494	-220.652	-182.473	-231.515	-165.814	-215.912	-202.151	-236.296	-196.55	-236.651	-269.538	-196.011	-196.948	-157.785	-181.072	-253.836	-180.626	-239.374	-235.737	-209.266	-268.67	-201.334	-235.294	-194.561	-184.257	-208.676	-234.011	-230.509	-249.627	-133.2	-210.707	-158.832	-184.252	-245.151	-258.672
HMR_4354	ribose-1-phosphate[c] <=> ribose-5-phosphate[c]	-7.38968	-5.27945	-6.13436	-5.75461	-7.04095	-5.37607	-5.01183	-5.01566	-3.88022	-6.34495	-4.30003	-5.65497	-3.01591	-5.47919	-5.08327	-2.44147	-5.46507	-4.49854	-6.23294	-6.59987	-9.25012	-7.10593	-7.0761	-7.1006	-6.00757	-4.38389	-6.43147	-7.99726	-5.03469	-5.24506	-4.71688	-6.10793	-5.88684	-5.58191	-4.60152	-8.26667	-6.24343	-6.04208	-7.01257	-3.59638	-4.53701	-4.15805	-6.15782	-7.83321	-7.02277	-7.39757	-6.76611	-4.62113
HMR_4398	2-deoxy-D-ribose-5-phosphate[c] <=> GAP[c] + acetaldehyde[c]	3.87569	1.95768	2.72912	2.26898	3.53464	3.02719	2.28706	2.32118	1.27218	2.41526	1.55412	2.49938	1.63428	1.74662	2.74227	0.607066	3.0142	2.00141	2.98386	3.49934	4.13935	3.49259	2.47503	2.62445	2.52277	2.88674	3.58724	4.20938	2.37724	1.61155	0.914391	2.19064	1.97817	2.12091	3.02844	3.28158	3.174	3.54726	2.08733	1.93969	1.90575	1.53378	3.49993	3.75558	2.79653	3.39357	2.47626	2.47926
HMR_4404	D-xylulose-5-phosphate[c] + erythrose-4-phosphate[c] <=> GAP[c] + fructose-6-phosphate[c]	6.20981	6.67901	5.70671	4.43852	6.63019	3.33994	5.39989	5.41828	4.60552	7.24414	5.97938	7.01151	6.5264	4.58671	5.81209	7.47741	4.91512	4.40416	3.91287	6.97829	5.21988	4.51026	6.07932	5.87683	6.47259	4.35491	6.05143	6.62257	5.74949	7.50778	6.11727	5.17051	7.48375	6.66346	4.67104	5.92522	5.38691	4.46361	5.441	6.97211	6.01964	6.50162	5.54601	4.79287	5.98536	4.88606	4.76362	5.70698
HMR_4477	D-xylulose-5-phosphate[c] <=> ribulose-5-phosphate[c]	-8.94354	-10.4619	-8.76649	-12.034	-12.3247	-11.265	-9.90812	-9.80247	-9.93531	-14.0551	-10.9382	-11.9407	-9.71357	-8.05489	-13.563	-12.7169	-8.55687	-8.0796	-9.451	-12.2513	-11.3505	-7.11626	-10.968	-9.64891	-11.7502	-8.91832	-10.0681	-11.3392	-9.60293	-13.7707	-13.8084	-10.6321	-12.1883	-11.7025	-9.35176	-8.44939	-8.43154	-7.07894	-8.64665	-12.7337	-10.7666	-11.9798	-11.4581	-11.3824	-11.1252	-9.56263	-12.5775	-10.5682
HMR_4501	D-xylulose-5-phosphate[c] + ribose-5-phosphate[c] <=> GAP[c] + sedoheptulose-7-phosphate[c]	6.20981	6.67901	5.70671	4.43852	6.63019	3.33994	5.39989	5.41828	4.60552	7.24414	5.97938	7.01151	6.5264	4.58671	5.81209	7.47741	4.91512	4.40416	3.91287	6.97829	5.21988	4.51026	6.07932	5.87683	6.47259	4.35491	6.05143	6.62257	5.74949	7.50778	6.11727	5.17051	7.48375	6.66346	4.67104	5.92522	5.38691	4.46361	5.441	6.97211	6.01964	6.50162	5.54601	4.79287	5.98536	4.88606	4.76362	5.70698
HMR_4565	GAP[c] + sedoheptulose-7-phosphate[c] <=> erythrose-4-phosphate[c] + fructose-6-phosphate[c]	6.20981	6.67901	5.70671	4.43852	6.63019	3.33994	5.39989	5.41828	4.60552	7.24414	5.97938	7.01151	6.5264	4.58671	5.81209	7.47741	4.91512	4.40416	3.91287	6.97829	5.21988	4.51026	6.07932	5.87683	6.47259	4.35491	6.05143	6.62257	5.74949	7.50778	6.11727	5.17051	7.48375	6.66346	4.67104	5.92522	5.38691	4.46361	5.441	6.97211	6.01964	6.50162	5.54601	4.79287	5.98536	4.88606	4.76362	5.70698
HMR_4567	ATP[c] + sedoheptulose-7-phosphate[c] => ADP[c] + sedoheptulose-1,7-bisphosphate[c]	0	0	0	0	0	0	0	0	0	0	0	0	0	0	0	0	0	0	0	0	0	0	0	0	0	0	0	0	0	0	0	0	0	0	0	0	0	0	0	0	0	0	0	0	0	0	0	0
HMR_4568	UTP[c] + sedoheptulose-7-phosphate[c] => UDP[c] + sedoheptulose-1,7-bisphosphate[c]	0	0	0	0	0	0	0	0	0	0	0	0	0	0	0	0	0	0	0	0	0	0	0	0	0	0	0	0	0	0	0	0	0	0	0	0	0	0	0	0	0	0	0	0	0	0	0	0
HMR_4710	2-deoxy-D-ribose-1-phosphate[c] <=> 2-deoxy-D-ribose-5-phosphate[c]	3.87569	1.95768	0.862121	2.26898	3.53464	2.04236	0.463268	0.401053	0.31197	2.41526	1.55412	2.49938	-1.22021	0.82843	1.82263	0.163799	3.0142	2.00141	-0.85482	3.49934	4.13935	2.49374	1.52347	1.63731	2.52277	2.88674	3.58724	4.20938	1.37907	1.61155	-1.92432	0.261524	1.97817	2.12091	-0.846525	3.28158	3.174	2.5597	2.08733	1.93969	0.930543	-0.328145	3.49993	3.75558	2.79653	3.39357	0.494318	2.47926
HMR_4841	NAD+[c] + ribitol[c] => H+[c] + NADH[c] + ribose[c]	0	0	0	0	0	0	0	0	0	0	0	0	0	0	0	0	0	0	0	0	0	0	0	0	0	0	0	0	0	0	0	0	0	0	0	0	0	0	0	0	0	0	0	0	0	0	0	0
HMR_8074	ATP[c] + deoxyribose[c] => 2-deoxy-D-ribose-5-phosphate[c] + ADP[c]	0	0	1.867	0	0	0.984824	1.82379	1.92013	0.960211	0	0	0	2.85449	0.918187	0.919642	0.443267	0	0	3.83868	0	0	0.998845	0.951552	0.987139	0	0	0	0	0.99817	0	2.83871	1.92912	0	0	3.87497	0	0	0.987558	0	0	0.975212	1.86192	0	0	0	0	1.98194	0
HMR_3998	ADP[c] + H2O[c] => AMP[c] + Pi[c]	0	0.935822	1.867	0.898567	0	0.984824	0	0	0.960211	0	0	0	0	0	0	0.921357	1.97446	1.90368	0	0	0	0.998845	1.8785	0	0	2.88816	0.956981	0	0	0	0	0	0	0	0	0	0	0	1.958	0	0	0.930961	0	0	0	0	0.990971	0
HMR_4000	ATP[c] => PPi[c] + cAMP[c]	1.01549	1.86515	0.466749	0.941026	1.03056	0.492349	0.455948	0.959566	-1.44035e-15	1.54756	0.500379	1.00091	4.32975e-16	0.918187	1.83928	0.460679	1.48073	0.475933	1.919	0.50466	0.509096	-4.52906e-16	1.22773e-15	0.49357	0.518804	3.80245e-15	2.41991e-15	2.06974	0.706859	0.513292	-3.95152e-15	1.44684	1.54447	0.504553	0.968742	0.230992	2.44765	4.98128e-15	1.27679e-15	0.926693	0.974377	1.3615	0.502621	1.036	2.95556e-16	1.02253	0.989572	1.72951e-15
HMR_4002	2 ADP[c] <=> AMP[c] + ATP[c]	-975.714	-980.628	-978.25	-981.914	-967.893	-976.629	-968.399	-973.605	-987.112	-975.311	-981.716	-979.139	-984.464	-978.878	-984	-977.639	-979.141	-982.203	-977.423	-980.753	-970.652	-985.344	-989.521	-973.002	-977.896	-967.195	-978.817	-976.794	-966.475	-979.613	-975.667	-981.484	-978.924	-973.414	-981.616	-989.999	-974.118	-974.343	-981.51	-977.953	-978.611	-971.566	-973.32	-981.188	-981.504	-978.858	-983.068	-973.373
HMR_4004	2 ADP[m] <=> AMP[m] + ATP[m]	-1000	-996.003	-976.39	-994.015	-994.051	-996.004	-996.003	-1000	-996.005	-996	-996.005	-994.006	-994.008	-994.214	-998	-990.024	-994.382	-998.002	-994.007	-998.001	-1000	-998.001	-994.01	-998.002	-992.012	-998.005	-988.186	-994.005	-998.002	-996.004	-994.006	-998.002	-990.011	-992.003	-997.929	-992.003	-994.009	-994.005	-1000	-1000	-998.002	-998.003	-992.026	-998.002	-994.006	-996.003	-1000	-1000
HMR_4010	AMP[c] + H2O[c] => Pi[c] + adenosine[c]	0	0.935822	0	0	0.27983	0.984824	0.110708	0	0.960211	0	0.271625	0.271643	0	2.75453	1.20121	0.563961	1.26102	0	0	0.270413	0	0.998845	0.951552	0	0	0	0.175453	0	1.99634	0.268221	0	0	0	0.270232	0.276698	0.333594	0.270014	0	0	0	0	1.21031	0.827984	0	0	0.276938	0	0.276136
HMR_4081	AMP[s] + H2O[s] => Pi[s] + adenosine[s]	0.747584	0.70518	1.95672	1.88204	0.716916	0.979526	0.569935	0.240016	2.34418	1.84094	3.69467e-15	0.791892	0.900367	0.229547	0.838352	0.987233	1.43262	0.237967	1.39665	0.50466	0.475563	0.743522	1.82267	0.987139	0.917242	0.943961	0.239118	1.18489	0.676344	0.514506	0.709678	0.0249534	1.44485	1.20484	0.605051	1.97325	1.51049	0.990751	0.856623	1.07676	0.609507	0.816464	1.08064	1.554	1.2871	0.553873	0.371614	1.20815
HMR_4082	AMP[m] + H2O[m] => Pi[m] + adenosine[m]	0	0	0	0.000872545	0	0	3.21182e-16	0	-1.07447e-16	0	0	0.00059972	5.05652e-17	0	0.00104074	1.60817e-16	9.38689e-17	0	0	1.95589e-16	0	-1.35989e-16	0	0	0	-3.75583e-16	0.101643	0	0	-4.25771e-17	0	0	0	-1.29826e-16	0.0740319	-1.75158e-16	7.18189e-17	0	0	0	0	1.90932e-16	-6.44395e-16	1.80004e-16	0	0.000502563	0	1.97606e-16
HMR_4012	ATP[c] + adenosine[c] => ADP[c] + AMP[c]	2.90543	2.23528	7.38514	6.39558	2.27679	8.03562	8.02997	5.86407	10.3061	4.94881	2.55172	4.09775	4.14406	7.69232	4.79484	4.03322	9.9754	9.05151	8.46079	3.49428	3.72251	5.61058	6.02945	5.74903	3.17979	7.1221	3.58282	2.35549	5.95771	2.88668	8.51866	6.59244	3.94476	2.38151	7.66749	6.64886	2.55383	5.82584	7.83667	4.1973	2.89709	5.08529	4.29076	2.88676	4.21059	4.1381	10.1044	9.2756
HMR_4014	H2O[c] + cAMP[c] => AMP[c]	0.507743	0.933576	-4.86973e-15	0.470513	1.03056	-1.46506e-14	1.30421e-14	0.479534	1.02697e-14	0.515928	-2.33586e-15	1.89934e-14	-6.61136e-15	0.459093	0.459819	0.460679	-1.54044e-14	4.85875e-15	0.95967	9.11519e-15	0.509096	1.32949e-14	3.46788e-14	3.84736e-14	1.5953e-15	-5.52302e-15	1.61161e-14	1.03487	-2.66061e-14	0.513292	1.07308e-14	0.482279	0.514825	-7.15869e-15	2.49744e-14	-1.90925e-14	0.428987	-1.5151e-15	-4.16714e-14	-1.75137e-15	0.486771	0.404179	0.502621	1.036	-3.22383e-14	1.02253	0.494087	-2.17699e-14
HMR_4020	ADP[c] + GDP[c] <=> ATP[c] + GMP[c]	-2.93988	-1.45193	-0.953232	-2.45344	-2.77699	-1.75614	-1.44529	-2.99339	-1.00973	-2.60579	-3.57686	-4.16573	-3.46731	-4.36541	-2.80781	-1.47319	-1.61861	-2.17075	-2.3411	-3.42102	-1.68288	-4.12395	-2.90566	-4.83779	-2.11014	-3.01723	-1.57202	-2.03151	-0.221398	-1.40481	-1.41903	-2.55655	-1.58715	-2.76016	-0.570043	-5.92797	-2.13278	-1.81355	-0.593131	-2.1269	-1.46684	-1.97151	-3.41446	-1.42687	-2.74975	-2.40884	-2.70772	-0.686157
HMR_4022	GTP[c] => PPi[c] + cGMP[c]	1.52323	0.467911	0.466749	1.41154	1.54585	0.984824	1.17599	2.39563	0.960178	2.06371	3.00227	3.08224	1.65832	2.29329	1.3726	0.460679	0.438055	1.42742	1.43948	3.02791	1.01767	2.99654	2.84934	3.44968	1.55641	0.962719	0.478493	1.03487	2.79623e-16	1.02733	1.41903	1.44677	1.02965	1.00911	-1.12117e-16	4.52449	1.51381	0.990751	-2.79444e-16	0.926693	0.487606	0.930961	3.01503	1.03574	2.05935	1.75812	1.98194	0.48327
HMR_4038	FAICAR[c] <=> H2O[c] + IMP[c]	1.62945e-14	5.06268e-13	-2.25745e-14	-3.85901e-15	-4.6702e-15	-6.21355e-15	3.75617e-14	-9.00519e-15	1.15301e-13	-7.16457e-16	-9.82175e-15	1.80231e-13	-7.5716e-15	1.11881e-13	-6.92046e-14	-4.21364e-14	9.94734e-13	4.54784e-14	-4.63299e-14	5.30267e-14	-4.51284e-14	1.92698e-14	9.17984e-14	4.42766e-15	4.38012e-14	7.64102e-16	-6.13126e-14	2.65735e-14	-4.17268e-14	-1.80454e-14	2.97828e-13	-8.04146e-14	9.37045e-14	1.10892e-13	1.01483e-13	-3.01635e-14	2.3541e-14	3.05682e-14	-7.05609e-14	1.04267e-14	1.72523e-14	3.31458e-14	2.37237e-14	-4.54927e-14	-1.97972e-14	-5.13684e-15	1.1979e-14	-2.64424e-14
HMR_4040	H2O[c] + IMP[c] + NAD+[c] => H+[c] + NADH[c] + xanthosine-5-phosphate[c]	-4.8404e-16	-3.56018e-15	2.78502e-15	0.460479	3.06211e-16	0.487402	1.50645e-15	1.10802e-15	2.9882e-15	-1.83146e-15	0.496006	1.9359e-15	-1.43159e-15	2.4141e-16	0.44532	8.10488e-16	1.01912e-15	0.467282	3.09157e-17	4.12266e-15	-9.00986e-17	3.13232e-15	2.62257e-16	-1.84307e-15	6.046e-16	-1.54133e-15	0.93386	0.515098	-6.94197e-16	2.38961e-15	0.306618	1.63951e-15	4.26444e-15	3.87201e-16	0.476113	7.63e-16	2.53267e-15	-2.18195e-15	1.42765e-15	2.64216e-15	2.3796e-15	0.454501	0.498599	1.03109	-6.08185e-16	-8.67018e-16	1.99991e-15	3.23425e-16
HMR_4042	GTP[c] + IMP[c] + aspartate[c] => GDP[c] + Pi[c] + adenylosuccinate[c]	2.0299	2.38209	1.867	2.4094e-15	2.62325	3.93929	1.21586	1.28009	1.27916	1.37581	2.00151	0.656647	2.30677	1.83637	3.06547	1.19797	2.335	3.33863	1.80302	1.50397	2.03128	0.665857	1.903	1.31618	2.07631	1.92544	1.27598	4.57852	4.53711	4.11598	1.89248	2.57216	3.99379	3.24119	4.40337	3.77696	2.69155	4.51296	2.5897	3.5943	2.60056	1.24128	4.02071	0.418033	3.30745	2.49576	1.32129	2.57742
HMR_4046	ATP[c] + H2O[c] + glutamine[c] + xanthosine-5-phosphate[c] => AMP[c] + GMP[c] + PPi[c] + glutamate[c]	0.0183217	0.0154779	0.0102059	0.340736	0.0134313	0.616694	0.0115445	0.0301355	0.335955	0.364745	0.008627	0.679962	0.0105442	0.0301182	0.00653152	0.31179	0.0101904	0.344528	0.00973057	0.342284	0.0152934	0.355641	0.00334564	0.350126	0.0116944	0.33508	0.0157158	0.701369	0.0147451	0.0180159	0.0259239	0.00433457	0.366082	0.651057	0.00331677	0.00456407	0.0166301	0.340275	0.342511	0.0145185	0.0124697	0.0260903	0.0131403	0.0165613	0.688902	0.0046106	0.0268933	0.0131397
HMR_4048	H2O[c] + cGMP[c] => GMP[c]	-2.70412e-15	4.18761e-15	5.64025e-15	0.470513	1.03056	-8.93385e-16	0.455948	0.960064	0.480106	0.515928	0.500379	1.50122	0.473814	0.459093	0.452954	-4.4996e-15	-2.74363e-15	0.475933	3.5777e-16	1.51398	1.01767	1.30707e-15	0.474113	0.986917	1.03761	2.53638e-15	0.478493	0.517435	-5.47533e-15	0.514506	0.946238	4.07251e-15	0.514825	0.504553	-1.27267e-15	1.50836	0.504472	0.495376	-2.32333e-15	-4.84586e-15	2.61677e-16	0.465481	1.00524	-3.51189e-16	0.514839	0.511267	0.990971	-8.08474e-16
HMR_4080	AMP[c] + H2O[c] => IMP[c] + NH3[c]	1.84874e-15	1.24776	0.622333	-4.71532e-15	3.21065e-14	1.3131	0.607931	0.640043	0.639022	9.88316e-15	1.0869e-14	0.656647	1.256e-15	-3.79024e-14	1.83928	2.53904e-14	-5.80079e-15	-5.03687e-15	1.68504e-14	0.280556	0.678794	-5.75159e-16	-3.10547e-14	0.65809	1.38348	1.28363	-9.61956e-16	-9.92134e-15	1.99634	0.686008	0.630825	2.31543e-14	1.37287	1.86172e-14	-2.53809e-14	0.670383	-2.48916e-14	1.9815	3.00602e-14	1.85338	-1.52756e-14	0.620641	1.34032	-2.47557e-15	0.686451	4.03817e-14	-3.20777e-15	0.64436
HMR_4085	AMP[c] + PPi[c] <=> PRPP[c] + adenine[c]	4.80401	2.28376	7.12235	3.65781	3.20817	6.63953	8.39946	6.47293	6.09161	2.25493	3.45807	3.02989	7.03766	7.78316	3.71669	3.84571	7.73893	9.38272	8.03736	4.76702	3.35402	3.02611	6.18339	5.00764	0.928578	6.05126	5.97583	7.02925	4.17231	5.75386	10.1307	9.12539	4.35184	4.3394	6.41215	6.55639	3.24854	7.02627	8.23779	3.9719	3.70826	3.74024	4.43149	1.98758	4.54372	4.81015	9.31572	10.4115
HMR_4086	AMP[s] + PPi[s] <=> PRPP[s] + adenine[s]	0	0	0	0	0	0	0	0	0	0	0	0	0	0	0	0	0	0	0	0	0	0	0	0	0	0	0	0	0	0	0	0	0	0	0	0	0	0	0	0	0	0	0	0	0	0	0	0
HMR_4134	GDP[s] + H2O[s] => GMP[s] + Pi[s]	0	0	0	0	0	0	0	0	0	0	0	0	0	0	0	0	0	0	0	0	0	0	0	0	0	0	0	0	0	0	0	0	0	0	0	0	0	0	0	0	0	0	0	0	0	0	0	0
HMR_4135	ADP[m] + GDP[m] <=> ATP[m] + GMP[m]	-1.70562e-15	2.79915e-15	-5.33647e-15	8.55572e-15	-2.47348e-15	1.7647e-15	-1.34642e-15	1.70574e-15	1.04095e-15	1.81524e-15	-5.31708e-14	8.7179e-15	5.26849e-16	2.48147e-15	-2.82081e-16	3.54328e-15	-6.31484e-15	-6.55213e-16	3.48446e-15	4.19314e-16	-8.65123e-15	-5.10181e-15	-4.40326e-15	-9.95075e-15	-4.86315e-15	9.58725e-16	6.26063e-15	-5.03194e-16	1.64041e-15	-2.64895e-15	2.03217e-14	-2.64498e-15	6.08324e-15	-5.26591e-15	3.71561e-15	1.94007e-15	6.1956e-15	3.43669e-15	-6.87776e-15	-4.19662e-15	1.83001e-15	5.19042e-15	4.03029e-15	-6.95809e-16	-5.03037e-15	-4.11438e-16	4.66435e-14	-1.03877e-15
HMR_4451	ADP[m] + GMP[m] => ATP[m] + guanosine[m]	-1.70562e-15	2.79915e-15	-5.33647e-15	8.55572e-15	-2.47348e-15	1.7647e-15	-1.34642e-15	1.70574e-15	1.04095e-15	1.81524e-15	-5.31708e-14	8.7179e-15	5.26849e-16	2.48147e-15	-2.82081e-16	3.54328e-15	-6.31484e-15	-6.55213e-16	3.48446e-15	4.19314e-16	-8.65123e-15	-5.10181e-15	-4.40326e-15	-9.95075e-15	-4.86315e-15	9.58725e-16	6.26063e-15	-5.03194e-16	1.64041e-15	-2.64895e-15	2.03217e-14	-2.64498e-15	6.08324e-15	-5.26591e-15	3.71561e-15	1.94007e-15	6.1956e-15	3.43669e-15	-6.87776e-15	-4.19662e-15	1.83001e-15	5.19042e-15	4.03029e-15	-6.95809e-16	-5.03037e-15	-4.11438e-16	4.66435e-14	-1.03877e-15
HMR_4168	GTP[c] + H2O[c] => GMP[c] + PPi[c]	0.507743	0	0	0.470513	0.515282	0.492412	0	0	0	0	0.500379	0.500453	0.951545	1.61366	0.918748	0	0	0.475933	0	0	0.509096	0.499423	0	0.987139	0.528404	0.48136	0	0	0	0	0	0.482206	0	1.00911	0	1.00557	0	0	0	0.463347	0.487606	0.465481	0	0	0	0	0	0
HMR_4290	H2O[s] + ITP[s] => IDP[s] + Pi[s]	0	0	0	0	0	0	0	0	0	0	0	0	0	0	0	0	0	0	0	0	0	0	0	0	0	0	0	0	0	0	0	0	0	0	0	0	0	0	0	0	0	0	0	0	0	0	0	0
HMR_4406	H2O[c] + PRPP[c] + glutamine[c] => 5-phosphoribosylamine[c] + PPi[c] + glutamate[c]	1.62945e-14	5.06268e-13	-2.25745e-14	-3.85901e-15	-4.6702e-15	-6.21355e-15	3.75617e-14	-9.00519e-15	1.15301e-13	-7.16457e-16	-9.82175e-15	1.80231e-13	-7.5716e-15	1.11881e-13	-6.92046e-14	-4.21364e-14	9.94734e-13	4.54784e-14	-4.63299e-14	5.30267e-14	-4.51284e-14	1.92698e-14	9.17984e-14	4.42766e-15	4.38012e-14	7.64102e-16	-6.13126e-14	2.65735e-14	-4.17268e-14	-1.80454e-14	2.97828e-13	-8.04146e-14	9.37045e-14	1.10892e-13	1.01483e-13	-3.01635e-14	2.3541e-14	3.05682e-14	-7.05609e-14	1.04267e-14	1.72523e-14	3.31458e-14	2.37237e-14	-4.54927e-14	-1.97972e-14	-5.13684e-15	1.1979e-14	-2.64424e-14
HMR_4412	AMP[c] + fumarate[c] <=> adenylosuccinate[c]	-2.0299	-2.38209	-1.867	-2.4094e-15	-2.62325	-3.93929	-1.21586	-1.28009	-1.27916	-1.37581	-2.00151	-0.656647	-2.30677	-1.83637	-3.06547	-1.19797	-2.335	-3.33863	-1.80302	-1.50397	-2.03128	-0.665857	-1.903	-1.31618	-2.07631	-1.92544	-1.27598	-4.57852	-4.53711	-4.11598	-1.89248	-2.57216	-3.99379	-3.24119	-4.40337	-3.77696	-2.69155	-4.51296	-2.5897	-3.5943	-2.60056	-1.24128	-4.02071	-0.418033	-3.30745	-2.49576	-1.32129	-2.57742
HMR_4417	H2O[c] + IMP[c] => Pi[c] + inosine[c]	0	0.935822	1.867	0.555621	0	1.9696	1.82379	1.92012	0.277794	0	0.276914	0	1.22615	0	1.83928	0	1.97446	0.951867	1.23571	0.276067	0	0.998845	0	1.97428	0	0.275298	0	0	1.99628	0	1.89247	0	0	0	0.968742	0	0	0.131999	0	0.926693	0.975212	0	0	0.270261	0	0	1.98194	0
HMR_4418	IMP[c] + PPi[c] <=> PRPP[c] + hypoxanthine[c]	-0.512966	-0.707926	-1.74444	1.28629	-0.564408	-1.82894	-1.29403	0.230656	0.966423	1.69602	-0.474727	1.83589	-2.13158	0.972432	-2.34531	-0.751202	-3.33138	-2.42151	-2.56854	-0.503442	0.674567	-0.806304	-1.43755	-1.16608	0.855578	0.000468778	-0.334884	-3.03322	-3.54613	-1.89085	-0.83442	-1.65133	-0.577219	-2.73987	-4.896	-2.60685	-1.20661	-1.29234	-1.13824	-0.42287	-1.65715	-0.620641	-1.18462	0.858337	-2.10781	-1.98579	-2.33506	-1.40606
HMR_4419	GMP[c] + H+[c] + NADPH[c] => IMP[c] + NADP+[c] + NH3[c]	1.51693	1.36223	1.36722	2.30239	2.05884	3.25426	1.13769	2.79082	1.88436	3.07183	2.29971	1.83589	1.40135	2.80881	1.16548	0.446769	0.978081	2.33627	0.47019	0.996043	2.02705	0.858398	0.465443	1.46629	1.54841	0.917579	1.87496	2.06039	0.990932	1.53912	2.62632	0.920824	2.04371	0.50132	0.952225	0.499732	1.48495	1.37112	1.45146	2.24474	1.91863	0.454501	1.99437	2.57772	0.513191	0.509976	0.968179	0.527004
HMR_4449	GMP[c] + H2O[c] => Pi[c] + guanosine[c]	0.280523	0.935822	0.933499	0.941026	0	0	0.911896	0	2.88063	0	0	0	0	1.83637	0	1.7088	1.97446	0	0.95593	0	0	0.998845	0.951552	0	0	1.92544	0	0	0	0	0	0.964037	0	0	0.276329	0.267339	0	0.990751	0.978998	0	0	1.86023	0	0	0	0	1.98113	0
HMR_4450	GMP[s] + H2O[s] => Pi[s] + guanosine[s]	0	0	0	0	0	0	0	0	0	0	0	0	0	0	0	0	0	0	0	0	0	0	0	0	0	0	0	0	0	0	0	0	0	0	0	0	0	0	0	0	0	0	0	0	0	0	0	0
HMR_4452	GMP[c] + PPi[c] <=> PRPP[c] + guanine[c]	-0.00131516	-0.656478	-1.26129	-0.567316	-0.0253873	0.467485	-2.09236	-0.271585	-4.04921	0.1543	0.112309	0.242223	-1.06075	-1.98265	0.256037	-2.39338	-1.32864	-0.738455	-2.16465	0.11645	0.618098	0.52121	-0.534442	-0.780693	1.01229	-2.22688	-0.289662	0.213571	1.27586	0.826464	-6.25407e-15	-1.28452	0.96035	1.25363	-1.33074	0.340333	0.390357	-2.47262	-3.20217	-0.545949	-0.32584	0.118959	0.103196	0.126874	0.173556	-0.139457	-1.21054	-0.0411971
HMR_4453	ATP[c] + NH3[c] + xanthosine-5-phosphate[c] => AMP[c] + GMP[c] + PPi[c]	2.5141	1.81466	1.35701	3.68856	2.5607	3.38395	1.12615	3.7205	2.3498	3.05263	2.4776	1.98118	1.3908	2.77869	1.61877	0.443266	1.95512	3.2626	1.42013	0.991732	2.78597	2.31119	1.88708	1.72358	2.57432	1.86754	2.33773	2.56924	2.47344	2.55012	3.54663	1.88105	3.02043	1.50275	1.43328	1.50074	2.47765	1.36253	1.4369	2.23022	2.88137	2.66614	2.48386	3.07916	0.513191	1.01663	2.92323	2.44432
HMR_4480	ADP[c] + dADP[c] <=> ATP[c] + dAMP[c]	-459.345	-423.663	-397.182	-427.577	-448.892	-432.872	-414.77	-405.21	-429.341	-418.662	-431.504	-423.612	-406.991	-440.018	-405.408	-450.3	-407.316	-474.347	-452.868	-427.137	-502.649	-464.794	-450.502	-395.822	-452.006	-401.6	-433.48	-405.614	-409.027	-455.829	-410.088	-441.709	-435.417	-410.152	-424.422	-410.504	-428.338	-401.814	-378.296	-430.537	-459.148	-407.318	-444.506	-432.842	-417.166	-490.624	-432.143	-461.988
HMR_4481	H2O[c] + adenosine[c] => NH3[c] + inosine[c]	4.80882e-15	-4.90946e-13	0.622333	1.43882e-15	0.687042	1.00345e-14	2.33592e-15	-6.28619e-16	0.640141	0.687904	4.98801e-15	-2.34301e-14	3.77561e-15	-1.5754e-14	0.613094	0.583733	1.75372e-14	1.26916	0.63978	-9.18163e-15	0.67369	-3.89508e-15	-1.47265e-14	-1.63789e-14	1.88953e-15	0.641813	0.63799	-4.25731e-15	0.665423	2.12705e-14	0.630825	-1.06343e-14	-1.17599e-14	0.672737	-5.49021e-15	0.670383	-1.10941e-14	-2.64361e-14	0.652619	0.617673	0.650141	4.49034e-15	0.669909	1.00834e-14	0.686451	0.68169	0.660647	1.15892e-14
HMR_4482	H2O[s] + adenosine[s] => NH3[s] + inosine[s]	-2.41374e-15	0.623881	8.10334e-15	1.60773e-15	0.687042	0.656547	-1.13523e-14	0.640043	-9.59494e-15	1.23676e-14	-1.3061e-16	-1.42964e-13	0.634363	1.22425	4.82964e-15	2.15667e-14	1.68904e-15	0.915701	3.34942e-16	0.67288	0.678794	-6.00446e-15	0.634368	0.658093	8.07357e-15	-3.71608e-15	0.63799	0.689913	5.70531e-15	2.51525e-14	-2.24277e-14	0.643039	-1.42731e-14	1.34547	-8.15083e-15	2.26531e-14	-8.31081e-15	0.660501	1.28442	2.07308e-15	-7.31523e-15	0.620641	-5.88529e-15	0.418033	3.93568e-15	5.14369e-15	3.44629e-15	0.64436
HMR_4486	ITP[c] + glucose[c] => IDP[c] + glucose-6-phosphate[c]	0.392091	0.299197	0.801343	1.21087	0.388564	1.11298	0.23272	0.236586	1.98805	0.256768	0.289353	0.302931	1.28229	2.41021	0.469253	1.17538	1.46316	0.080721	0.176826	0.734543	0.434792	0.561964	1.22583	1.2281	0.0784034	0.366931	1.31574	0.306937	0.163594	0.49726	1.16029	2.38076	0.503185	3.31442	0.282511	0.262241	1.25171	0.300744	0.261631	1.84011	0.787325	0.263407	1.56959	0.391522	0.404559	0.301626	0.0960311	0.0278215
HMR_4487	dATP[c] + glucose[c] => dADP[c] + glucose-6-phosphate[c]	0.626833	1.20333	1.63624	1.8673	0.996416	0.763248	0.670231	1.72176	0.923316	1.45432	1.92595	2.06908	1.78753	0.435158	1.65477	1.82951	0.870556	1.93432	2.09748	2.99954	0.472289	3.23076	1.44618	0.684924	1.45602	1.80019	1.75083	0.978563	0.912904	1.06647	0.686472	0.805007	1.44276	1.60131	3.05406	0.975062	1.25083	1.68364	2.63698	2.70444	0.831099	2.56334	2.08493	1.68111	1.90219	1.18483	0.660619	2.47782
HMR_4488	ITP[c] + fructose[c] => IDP[c] + fructose-6-phosphate[c]	0.777393	0.707128	0.70413	1.16307	1.47034e-15	0.750532	0.686351	0.728455	1.63954e-15	-3.84483e-16	0.752318	-1.58401e-15	0.721661	0.680006	0.685978	2.82758e-15	0.753545	-8.86556e-16	-3.02271e-15	-6.39734e-16	-1.38482e-15	0.764589	-1.94068e-15	6.63888e-16	0.789908	4.44688e-16	2.32654e-15	1.0743e-15	8.77764e-16	0.63196	7.36539e-16	1.46166	0.786877	0.770579	-1.28951e-15	0.840414	0.553249	-1.13849e-16	-4.96402e-16	0.581917	1.42366e-15	1.42631e-15	-1.03441e-15	-7.27275e-16	1.57295	1.53796e-15	1.51092	2.90645e-15
HMR_4489	dATP[c] + fructose[c] => dADP[c] + fructose-6-phosphate[c]	3.10957	1.41426	0.70413	1.42216	-4.37982e-16	2.25118	1.3727	-1.93029e-16	1.44994	-5.16256e-16	2.52838e-15	0.881175	-2.71071e-16	0.692645	0.686271	0.688896	1.50709	0.721156	2.29754e-15	1.54495	2.33483	0.761465	2.86359	2.25842	1.57982	1.45792	1.45228	1.57482	2.78848e-16	1.09832	0.716321	0.730828	0.630531	0.770579	0.731941	0.0260424	-9.14198e-17	0.754794	-1.59023e-16	-3.25101e-16	1.47255	5.40142e-16	1.53115	0.789366	0.786474	1.56529	-3.75248e-16	-1.7264e-16
HMR_4492	ITP[c] + mannose[c] => IDP[c] + mannose-6-phosphate[c]	2.21838	1.11414	0.0578505	0.32663	1.35652	0.260963	0.519965	0.144433	0.0885094	1.23592	0.628893	1.26458	8.8677e-16	0.261896	0.84392	0.708004	0.717664	0.812731	0.817517	1.21225	0.39205	0.00917414	0.27128	0.803832	0.80755	1.24433	0.059286	0.756331	0.679971	1.11067	0.50088	0.824813	1.12069	0.350135	0.120009	0.410986	0.394941	0.437386	0.777515	0.321723	1.02213	0.635297	1.43439	2.19438	0.968355	1.11816	0.589033	0.268162
HMR_4493	dATP[c] + mannose[c] => dADP[c] + mannose-6-phosphate[c]	2.09215	2.31376	1.9361	1.28569	2.86682	1.90792	1.60063	1.47681	2.43068	3.58069	1.98224	3.25139	2.35454	2.86007	1.76267	2.00072	1.05362	2.92049	1.70007	3.04969	2.04997	2.89889	1.99972	2.45857	2.03605	1.57548	1.65724	1.84965	2.17463	1.87616	1.25764	2.21998	2.71166	3.00667	4.25472	1.40714	2.97892	3.00149	2.82407	2.35698	2.94356	2.20144	3.3885	3.43058	2.61849	1.84851	2.34085	2.45929
HMR_4495	ITP[c] + glucosamine[c] => IDP[c] + glucosamine-6-phosphate[c]	0	0	0	0	0	0	0	0	0	0	0	0	0	0	0	0	0	0	0	0	0	0	0	0	0	0	0	0	0	0	0	0	0	0	0	0	0	0	0	0	0	0	0	0	0	0	0	0
HMR_4496	dATP[c] + glucosamine[c] => dADP[c] + glucosamine-6-phosphate[c]	0	0	0	0	0	0	0	0	0	0	0	0	0	0	0	0	0	0	0	0	0	0	0	0	0	0	0	0	0	0	0	0	0	0	0	0	0	0	0	0	0	0	0	0	0	0	0	0
HMR_4518	H2O[c] + guanine[c] => NH3[c] + xanthine[c]	0.507743	0.467911	1.10692e-15	0.785879	-1.84679e-14	0.746385	-6.35934e-15	0.959821	0.321292	0.345551	0.186521	0.825254	5.05786e-15	5.2487e-15	-1.6607e-15	0.308287	8.75893e-15	1.27086	0.95967	0.337973	0.774211	1.80843	0.949211	0.330675	0.518804	0.322324	0.478493	1.21021	0.99817	0.514506	0.473119	0.482279	0.827984	1.65249	0.484371	0.502787	1.00933	0.331683	-5.59809e-15	-9.82293e-15	0.975212	1.39408	5.14081e-15	0.518001	0.688902	0.511267	0.990971	0.483046
HMR_4519	H2O[c] + NAD+[c] + hypoxanthine[c] => H+[c] + NADH[c] + xanthine[c]	-2.19251e-15	0.457736	-1.18487e-15	0.920958	0.513592	1.32438e-15	-1.01197e-15	0.944604	0.471089	1.02731	2.98886e-16	0.497064	1.54532e-15	0.447174	-2.59095e-16	3.51873e-15	1.73738e-16	1.37334e-16	0.47019	-2.08559e-16	0.506763	-1.95319e-15	0.465443	0.488763	0.516189	0.4733	0.470548	5.04752e-17	9.7053e-17	2.08788e-15	0.46394	-9.6927e-16	0.513432	3.90637e-18	1.5675e-16	8.19105e-16	0.993198	5.07318e-16	-8.75203e-16	0.450227	0.479692	-2.76912e-16	4.95384e-16	4.4012e-17	1.87814e-15	3.18228e-16	-1.49829e-16	-2.55787e-16
HMR_4520	H2O[c] + O2[c] + hypoxanthine[c] => H2O2[c] + xanthine[c]	1.01129	-1.54856e-14	0.45574	0.920954	3.19374e-14	1.79205	0.443122	0.778287	0.471089	0.513665	0.810472	0.344787	0.933892	0.572935	0.720159	0.446769	5.30743e-16	0.467282	-7.12791e-15	0.494105	1.52029	0.362249	-1.2545e-14	0.488763	1.4272e-14	-7.17671e-15	3.1577e-15	0.515098	6.51317e-15	0.513041	0.46394	0.920824	1.02682	0.50132	-2.80408e-14	2.79142e-14	0.491751	4.07718e-15	0.483819	1.34429	-1.04697e-14	2.47017e-14	0.997176	-7.75048e-14	8.64035e-15	1.62934e-14	-1.11158e-14	0.0512699
HMR_4574	Pi[c] + inosine[c] <=> hypoxanthine[c] + ribose-1-phosphate[c]	1.03031e-15	1.5597	2.48933	0.555621	1.37408	2.62615	1.82379	2.56016	0.917935	0.687904	0.276914	-1.63011e-13	1.86051	1.22425	2.45238	0.583733	1.97446	3.13672	1.87549	0.948947	1.35248	0.998845	0.634368	2.63237	1.0015e-14	0.917111	1.27598	0.689913	2.66171	4.18897e-14	2.5233	0.643039	-2.07404e-14	2.01821	0.968742	0.670383	-1.39704e-14	0.7925	1.93704	1.54437	1.62535	0.620641	0.669909	0.688294	0.686451	0.68169	2.64259	0.64436
HMR_4600	ATP[c] + deoxyguanosine[c] => ADP[c] + dGMP[c]	-1.05493e-16	0.935822	1.854	0.940272	1.13135e-14	1.96965	2.37394	1.91951	0.960211	4.69151e-15	-2.22986e-15	1.19414e-15	4.44235e-15	0.918187	1.83928	0.921357	0.98723	-4.02358e-15	-6.94378e-15	2.31351e-15	-1.91063e-15	2.86441e-15	3.38407	2.96135	2.50944e-15	1.17898e-15	-2.67719e-15	3.8265e-15	1.99634	-3.69175e-15	-1.68833e-15	4.45889e-15	4.83808e-15	-4.76612e-16	0.738942	-3.44129e-15	1.59899e-16	1.80769e-14	-3.46612e-15	-2.51132e-15	2.89401	0.930961	-5.13556e-16	2.05739e-16	6.85668e-15	-5.99576e-16	1.81502e-15	2.52161e-15
HMR_4602	H2O[c] + dGMP[c] => Pi[c] + deoxyguanosine[c]	0.736278	1.12439	4.98228	1.35244	0.540669	4.2182	4.82626	2.19086	1.96998	0.191251	0.0742122	0.583032	1.06075	2.90084	4.80199	2.83679	2.31587	2.96118	0.249047	0.221523	0.156113	0.28838	4.39194	4.34946	0.0253188	1.5539	1.66149	0.996642	4.21398	0.202548	0.946238	0.299623	0.382458	0.398853	3.16404	0.397903	0.618976	0.822802	0.593131	0.264251	4.19506	3.05137	0.399425	0.391126	0.515346	0.650724	0.220381	0.0385752
HMR_4603	2-deoxy-D-ribose-1-phosphate[c] + guanine[c] <=> Pi[c] + deoxyguanosine[c]	-0.736278	-0.188567	-0.327788	-0.41217	-0.540669	-0.2789	-0.2693	-0.271341	-0.0495551	-0.191251	-0.0742122	-0.583032	-0.109202	-0.146279	-0.203784	-0.0727224	-0.341412	-0.10558	-0.249047	-0.221523	-0.156113	-0.28838	-0.0563248	-0.400966	-0.0253188	-0.591183	-0.768155	-0.996642	-0.221398	-0.202548	1.38834e-14	-0.299623	-0.382458	-0.398853	-0.570043	-0.397903	-0.618976	-0.822802	-0.593131	-0.264251	-0.32584	-0.258539	-0.399425	-0.391126	-0.515346	-0.650724	-0.220381	-0.0385752
HMR_4611	ATP[c] + thioredoxin[c] => H2O[c] + dATP[c] + oxidized thioredoxin[c]	5.00767e-15	-4.12969e-15	0.0509149	0.0207849	0.06391	6.00183e-17	1.1119e-15	-1.07793e-15	0.213061	0.134204	-4.2936e-15	0.222751	0.0335988	-5.83675e-15	0.326766	1.13717e-16	0.0600125	0.211997	0.0604423	0.569066	0.226092	0.06037	0.210954	5.50987e-15	1.49096e-15	0.0546715	0.0383268	0.310925	-1.14092e-15	0.0538663	-5.60837e-16	0.214405	0.235691	0.125235	0.121341	3.08175e-16	0.052619	0.0279125	-8.0751e-16	1.39456e-15	2.03233e-15	0.207312	0.409413	0.28281	0.124355	0.0289596	0.440763	0.350242
HMR_4612	ADP[c] + thioredoxin[c] => H2O[c] + dADP[c] + oxidized thioredoxin[c]	0.104369	-1.72355e-16	0.0218052	0.209557	0.176559	0.0846823	-2.35966e-15	0.427559	-1.96285e-15	0.459016	-3.22541e-15	0.222751	0.292539	1.94121e-15	0.0631239	-1.93648e-15	0.410316	-5.33964e-14	0.213686	0.673609	0.451945	0.491644	0.0168197	0.00140569	0.278891	0.0403846	0.213209	0.238303	0.144503	2.09231e-15	-7.38163e-16	6.6276e-17	0.0194118	-2.10093e-15	4.89371e-16	0.223628	0.038411	-2.03173e-15	0.165725	0.205519	0.0208555	5.9124e-16	1.6495e-15	0.230025	0.0315135	0.180212	0.466221	0.21487
HMR_4614	GTP[c] + thioredoxin[c] => H2O[c] + dGTP[c] + oxidized thioredoxin[c]	0.598826	0.0643028	1.68699e-15	0.158564	0.0537475	1.72904e-15	0.203448	-3.05862e-15	-1.97304e-15	0.0342687	0.00802261	0.17408	0.0473147	0.0812608	0.203784	0.0727224	0.266078	6.73306e-16	0.213686	0.0740452	0.127413	0.28838	-1.90154e-15	0.0538054	0.0253188	0.268622	0.0790392	0.363548	0.055528	0.0538663	2.22218e-16	0.214405	0.0684658	0.0582025	0.477844	0.223686	0.213931	0.437269	0.264598	-3.00658e-15	0.0550343	0.0656659	0.0494818	0.345	0.164389	0.0189917	-1.70848e-15	0.0385752
HMR_4615	GDP[c] + thioredoxin[c] => H2O[c] + dGDP[c] + oxidized thioredoxin[c]	0.137452	0.124265	0.327788	0.253606	0.486921	0.2789	0.0658524	0.271341	0.0495551	0.156982	0.0661896	0.408952	0.0618874	0.0650178	-5.52503e-16	6.62978e-15	0.0753342	0.10558	0.0353604	0.147478	0.0286993	1.9968e-15	0.0563248	0.347161	-6.67993e-16	0.322561	0.689116	0.633094	0.16587	0.148682	8.51996e-16	0.0852183	0.313993	0.34065	0.0921986	0.174217	0.405045	0.385532	0.328533	0.264251	0.270805	0.192873	0.349944	0.0461266	0.350957	0.631732	0.220381	-3.39301e-15
HMR_4617	CTP[c] + thioredoxin[c] => H2O[c] + dCTP[c] + oxidized thioredoxin[c]	0.50144	0.390463	0.284452	0.632074	0.880296	0.737688	0.789453	0.254437	0.0385067	0.540506	0.350958	0.170946	0.0381595	0.0665314	0.674878	0.0606036	0.219881	0.0927501	0.0624514	0.800134	0.559563	0.683305	0.692383	0.352105	0.755368	0.0600671	0.520375	0.119472	0.751351	0.255226	0.567047	0.450541	0.346458	0.609981	0.255786	0.357621	0.495673	0.457988	0.327067	0.0626973	0.216113	0.170185	0.593705	0.611223	0.187695	0.736285	0.284562	0.585374
HMR_4618	UTP[c] + thioredoxin[c] => H2O[c] + dUTP[c] + oxidized thioredoxin[c]	1.42474e-15	4.57348e-16	-4.60069e-16	0.0207849	0.0802397	8.00464e-17	0.146455	0.0577121	0.152732	0.229508	0.22247	0.222751	0.312573	9.04634e-16	3.87559e-15	1.94925e-15	-2.4486e-15	0.0225304	0.426477	0.0740452	0.127128	0.283787	2.25732e-15	0.0549609	0.311695	0.21395	0.138331	0.0529728	-2.7076e-15	0.228835	5.17128e-15	0.0426092	-1.46494e-15	-3.11112e-16	0.126048	0.223686	0.298365	0.0668787	-7.71085e-16	-1.90817e-15	8.17213e-16	0.207399	2.84484e-16	0.230025	0.184079	0.00763511	2.91973e-16	-5.11149e-15
HMR_4619	CDP[c] + thioredoxin[c] => H2O[c] + dCDP[c] + oxidized thioredoxin[c]	0.234136	0.148261	0.263876	0.432062	0.233191	0.0745937	0.203548	0.393904	0.044328	0.0001	0.341666	0.249744	0.429908	0.0924147	0.174472	-1.06135e-14	0.452547	0.292233	0.195078	0.0128386	0.788962	0.697411	0.243314	0.803927	0.0563163	0.0204455	0.416177	0.969065	0.0549152	0.45787	0.00358655	0.0130037	0.311333	0.0001	0.861014	0.449714	0.746061	0.693594	0.269677	0.00379757	0.194965	0.210028	0.734052	0.0813717	0.196575	0.185369	0.0119323	0.43594
HMR_4621	UDP[c] + thioredoxin[c] => H2O[c] + dUDP[c] + oxidized thioredoxin[c]	0.225902	0.205621	0.207813	-3.48165e-16	0.313587	0.438255	-3.32476e-15	0.213743	2.24607e-15	-5.12416e-16	0.444941	0.109648	0.0593202	0.0665314	0.407569	0.2043	0.219881	0.0967234	0.427348	0.224536	0.0943371	0.0677763	0.210954	0.109971	-4.24297e-17	0.53099	0.266809	-3.98846e-15	1.97085e-16	4.07862e-16	-1.92507e-15	0.0505561	1.62543e-15	0.12184	0.189077	0.669436	0.274388	0.158055	9.0276e-16	0.172666	0.432227	1.9929e-15	0.269069	0.114975	0.490582	2.60947e-16	0.240899	1.71135e-15
HMR_4632	H2O[c] + dAMP[c] => Pi[c] + deoxyadenosine[c]	0.330271	1.14429	1.2115	1.17137	0.469597	4.46217	1.11534	0.641338	0.426122	1.28175	-2.31854e-15	0.493477	0.326138	2.26455	2.43287	0.921357	2.66373	1.37586	1.44748	1.43009	1.37166	2.77226	0.227774	3.13939	0.289952	1.05778	1.69166	1.00903	0.175742	0.0538663	7.06808e-16	0.21803	0.497734	0.349365	1.96858	0.223628	0.53988	1.04388	1.36263	0.41108	2.18703	0.207312	0.508027	0.972841	0.271881	0.488643	3.32939	0.565112
HMR_4646	H2O[c] + NAD+[c] + xanthine[c] => H+[c] + NADH[c] + urate[c]	0	0	0	0	0	0	0	0	0	0	0	0	0	0	0	0	0	0	0	0	0	0	0	0	0	0	0	0	0	0	0	0	0	0	0	0	0	0	0	0	0	0	0	0	0	0	0	0
HMR_4648	H2O[p] + NAD+[p] + xanthine[p] => H+[p] + NADH[p] + urate[p]	0	0	0	0	0	0	0	0	0	0	0	0	0	0	0	0	0	0	0	0	0	0	0	0	0	0	0	0	0	0	0	0	0	0	0	0	0	0	0	0	0	0	0	0	0	0	0	0
HMR_4649	H2O[c] + O2[c] + xanthine[c] => H2O2[c] + urate[c]	0	0	0	0	0	0	0	0	0	0	0	0	0	0	0	0	0	0	0	0	0	0	0	0	0	0	0	0	0	0	0	0	0	0	0	0	0	0	0	0	0	0	0	0	0	0	0	0
HMR_4650	H2O[p] + O2[p] + xanthine[p] => H2O2[p] + urate[p]	0	0	0	0	0	0	0	0	0	0	0	0	0	0	0	0	0	0	0	0	0	0	0	0	0	0	0	0	0	0	0	0	0	0	0	0	0	0	0	0	0	0	0	0	0	0	0	0
HMR_4651	Pi[c] + guanosine[c] <=> guanine[c] + ribose-1-phosphate[c]	-0.22722	0.935822	0.933499	0.941026	-0.515282	5.81129e-15	1.82306	0.960064	4.32095	2.60396e-15	-5.68002e-14	3.87332e-15	0.951545	1.83637	-0.459821	2.62894	0.98723	1.90373	2.87527	-8.91075e-15	-7.29008e-15	0.998845	1.42733	0.710402	-0.518804	1.95802	-2.4098e-16	5.23062e-15	-0.499085	-0.514506	0.473119	1.46718	-0.514825	-2.10836e-15	1.24507	-0.235448	5.53756e-15	1.9815	2.60904	0.281698	0.975212	1.01658	-0.502621	2.46049e-15	-1.31077e-14	-1.73936e-15	1.98113	0.485668
HMR_4663	Pi[c] + xanthosine[c] <=> ribose-1-phosphate[c] + xanthine[c]	0.507743	0.935822	0.933499	1.88205	0.515282	0.984824	3.71868e-15	2.88019	1.44032	-3.27562e-15	2.23594e-17	7.53741e-15	2.85464	0.918187	0.459821	-1.51492e-14	3.94892	0.951867	0.95967	-6.11384e-16	-1.28376e-14	3.99514	0.475776	1.26388	0.518804	1.92544	2.86706	9.23153e-15	0.499085	0.514506	2.36559	3.37595	0.514825	-1.36784e-15	1.93378	0.502787	8.90501e-15	0.990751	1.30695	1.85339	1.408e-14	0.843651	0.502621	6.73919e-15	-5.48423e-15	-6.6656e-15	1.98194	6.28011
HMR_4664	PRPP[c] + xanthine[c] => PPi[c] + xanthosine-5-phosphate[c]	2.53242	2.76596	2.30072	4.50984	2.57413	4.49807	1.13769	6.63083	3.64597	3.41738	1.99022	2.66115	4.25598	3.72699	1.17998	0.755056	4.927	4.09171	2.38953	1.33402	2.80126	6.66197	1.89043	3.06084	2.58602	3.16534	4.28665	2.75551	2.48819	2.56813	5.15841	4.77906	3.38651	2.15381	2.89426	1.50531	2.49428	2.69355	2.75841	4.09813	2.89384	2.23773	1.9984	2.06463	1.20209	1.02124	3.94109	7.29016
HMR_4694	H2O[c] + deoxyadenosine[c] => NH3[c] + deoxyinosine[c]	1.35398	-6.97303e-15	0.622333	-4.24186e-15	0.687042	0.656549	0.607931	6.56257e-15	-4.90153e-17	0.687904	1.33434	-1.37305e-15	5.37037e-15	0.612125	1.14339e-14	0.614238	1.31606	0.634578	7.50133e-15	-1.04719e-15	3.28105e-15	0.665857	-8.95896e-15	-1.10192e-14	0.692832	8.61898e-15	-6.33921e-15	2.06974	0.665447	0.686008	0.630825	1.28608	0.686433	4.55967e-15	3.87497	0.670383	1.34578	1.3199	1.96807e-14	0.617795	1.30028	1.09307e-14	1.34032	-1.78777e-15	0.686451	0.68169	-1.60984e-15	1.2887
HMR_4695	2-deoxy-D-ribose-1-phosphate[c] + adenine[c] <=> Pi[c] + deoxyadenosine[c]	1.02371	0.301982	0.344334	-0.230342	0.779571	0.133679	0.404483	-0.641338	-0.426122	-0.593841	1.33434	-0.493477	0.711909	0.18395	-0.593674	0.614238	0.987574	0.729784	0.0356414	-0.879549	-1.37166	-0.108709	-0.227774	-0.17797	0.40288	-0.0950561	-0.734676	2.18966	1.03416	0.632142	0.630825	1.06805	0.750325	0.200875	4.28203	1.54375	0.805897	1.26677	-0.383632	0.712167	1.0634	-0.207312	0.832295	-0.972841	0.976213	1.30854	-1.34775	0.723589
HMR_4705	H2O[c] + xanthosine-5-phosphate[c] => Pi[c] + xanthosine[c]	-2.38887e-15	0.935822	0.933499	0.941026	-3.82115e-15	0.984824	2.02258e-15	2.88019	0.960211	-4.26011e-15	-1.27938e-15	5.07498e-15	2.85464	0.918187	-2.31199e-15	-1.07469e-14	2.96169	0.951867	0.95967	-3.20926e-16	-1.07717e-14	3.99514	5.89447e-15	0.987139	1.70493e-15	0.962719	2.86706	8.37257e-15	-4.58492e-15	-7.85269e-15	1.89248	2.89368	-7.46345e-15	8.61495e-16	1.93378	-5.72837e-15	8.55173e-15	0.990751	0.978998	1.85339	1.24591e-14	-5.10558e-15	2.06261e-15	6.85133e-15	-4.30074e-15	-6.2497e-15	0.990971	4.8327
HMR_4709	2-deoxy-D-ribose-1-phosphate[c] + hypoxanthine[c] <=> Pi[c] + deoxyinosine[c]	-1.35398	-0.510448	-0.622333	3.12722e-15	-1.24917	-0.656549	-0.607931	-5.42359e-15	4.76298e-17	-0.687904	-1.33434	1.26269e-15	-1.03805	-0.612125	-1.21538e-14	-0.614238	-1.67684	-1.15378	-0.523456	-0.550538	2.19591e-14	-0.665857	6.48882e-15	1.24172e-14	-0.692832	-6.90128e-15	6.09307e-15	-3.19869	-1.2099	-0.686008	-0.630825	-1.28608	-1.24806	-0.55024	-4.40337	-1.76737	-1.34578	-1.3199	-1.20236e-14	-1.12325	-1.30028	-1.11945e-14	-1.34032	2.65676e-15	-1.24809	-1.79718	6.99793e-16	-1.2887
HMR_4799	5-phosphoribosylamine[c] + ATP[c] + glycine[c] => ADP[c] + GAR[c] + Pi[c]	1.62945e-14	5.06268e-13	-2.25745e-14	-3.85901e-15	-4.6702e-15	-6.21355e-15	3.75617e-14	-9.00519e-15	1.15301e-13	-7.16457e-16	-9.82175e-15	1.80231e-13	-7.5716e-15	1.11881e-13	-6.92046e-14	-4.21364e-14	9.94734e-13	4.54784e-14	-4.63299e-14	5.30267e-14	-4.51284e-14	1.92698e-14	9.17984e-14	4.42766e-15	4.38012e-14	7.64102e-16	-6.13126e-14	2.65735e-14	-4.17268e-14	-1.80454e-14	2.97828e-13	-8.04146e-14	9.37045e-14	1.10892e-13	1.01483e-13	-3.01635e-14	2.3541e-14	3.05682e-14	-7.05609e-14	1.04267e-14	1.72523e-14	3.31458e-14	2.37237e-14	-4.54927e-14	-1.97972e-14	-5.13684e-15	1.1979e-14	-2.64424e-14
HMR_4802	5-phosphoribosylformylglycinamidine[c] + ATP[c] => ADP[c] + AIR[c] + Pi[c]	1.62945e-14	5.06268e-13	-2.25745e-14	-3.85901e-15	-4.6702e-15	-6.21355e-15	3.75617e-14	-9.00519e-15	1.15301e-13	-7.16457e-16	-9.82175e-15	1.80231e-13	-7.5716e-15	1.11881e-13	-6.92046e-14	-4.21364e-14	9.94734e-13	4.54784e-14	-4.63299e-14	5.30267e-14	-4.51284e-14	1.92698e-14	9.17984e-14	4.42766e-15	4.38012e-14	7.64102e-16	-6.13126e-14	2.65735e-14	-4.17268e-14	-1.80454e-14	2.97828e-13	-8.04146e-14	9.37045e-14	1.10892e-13	1.01483e-13	-3.01635e-14	2.3541e-14	3.05682e-14	-7.05609e-14	1.04267e-14	1.72523e-14	3.31458e-14	2.37237e-14	-4.54927e-14	-1.97972e-14	-5.13684e-15	1.1979e-14	-2.64424e-14
HMR_4804	5-phosphoribosyl-4-carboxy-5-aminoimidazole[c] <=> AIR[c] + CO2[c]	-1.62945e-14	-5.06268e-13	2.25745e-14	3.85901e-15	4.6702e-15	6.21355e-15	-3.75617e-14	9.00519e-15	-1.15301e-13	7.16457e-16	9.82175e-15	-1.80231e-13	7.5716e-15	-1.11881e-13	6.92046e-14	4.21364e-14	-9.94734e-13	-4.54784e-14	4.63299e-14	-5.30267e-14	4.51284e-14	-1.92698e-14	-9.17984e-14	-4.42766e-15	-4.38012e-14	-7.64102e-16	6.13126e-14	-2.65735e-14	4.17268e-14	1.80454e-14	-2.97828e-13	8.04146e-14	-9.37045e-14	-1.10892e-13	-1.01483e-13	3.01635e-14	-2.3541e-14	-3.05682e-14	7.05609e-14	-1.04267e-14	-1.72523e-14	-3.31458e-14	-2.37237e-14	4.54927e-14	1.97972e-14	5.13684e-15	-1.1979e-14	2.64424e-14
HMR_4808	ATP[c] + H2O[c] + N-formyl-GAR[c] + glutamine[c] => 5-phosphoribosylformylglycinamidine[c] + ADP[c] + Pi[c] + glutamate[c]	1.62945e-14	5.06268e-13	-2.25745e-14	-3.85901e-15	-4.6702e-15	-6.21355e-15	3.75617e-14	-9.00519e-15	1.15301e-13	-7.16457e-16	-9.82175e-15	1.80231e-13	-7.5716e-15	1.11881e-13	-6.92046e-14	-4.21364e-14	9.94734e-13	4.54784e-14	-4.63299e-14	5.30267e-14	-4.51284e-14	1.92698e-14	9.17984e-14	4.42766e-15	4.38012e-14	7.64102e-16	-6.13126e-14	2.65735e-14	-4.17268e-14	-1.80454e-14	2.97828e-13	-8.04146e-14	9.37045e-14	1.10892e-13	1.01483e-13	-3.01635e-14	2.3541e-14	3.05682e-14	-7.05609e-14	1.04267e-14	1.72523e-14	3.31458e-14	2.37237e-14	-4.54927e-14	-1.97972e-14	-5.13684e-15	1.1979e-14	-2.64424e-14
HMR_4810	5-phosphoribosyl-4-carboxy-5-aminoimidazole[c] + ATP[c] + aspartate[c] => ADP[c] + Pi[c] + SAICAR[c]	1.62945e-14	5.06268e-13	-2.25745e-14	-3.85901e-15	-4.6702e-15	-6.21355e-15	3.75617e-14	-9.00519e-15	1.15301e-13	-7.16457e-16	-9.82175e-15	1.80231e-13	-7.5716e-15	1.11881e-13	-6.92046e-14	-4.21364e-14	9.94734e-13	4.54784e-14	-4.63299e-14	5.30267e-14	-4.51284e-14	1.92698e-14	9.17984e-14	4.42766e-15	4.38012e-14	7.64102e-16	-6.13126e-14	2.65735e-14	-4.17268e-14	-1.80454e-14	2.97828e-13	-8.04146e-14	9.37045e-14	1.10892e-13	1.01483e-13	-3.01635e-14	2.3541e-14	3.05682e-14	-7.05609e-14	1.04267e-14	1.72523e-14	3.31458e-14	2.37237e-14	-4.54927e-14	-1.97972e-14	-5.13684e-15	1.1979e-14	-2.64424e-14
HMR_4812	AICAR[c] + fumarate[c] <=> SAICAR[c]	-1.62945e-14	-5.06268e-13	2.25745e-14	3.85901e-15	4.6702e-15	6.21355e-15	-3.75617e-14	9.00519e-15	-1.15301e-13	7.16457e-16	9.82175e-15	-1.80231e-13	7.5716e-15	-1.11881e-13	6.92046e-14	4.21364e-14	-9.94734e-13	-4.54784e-14	4.63299e-14	-5.30267e-14	4.51284e-14	-1.92698e-14	-9.17984e-14	-4.42766e-15	-4.38012e-14	-7.64102e-16	6.13126e-14	-2.65735e-14	4.17268e-14	1.80454e-14	-2.97828e-13	8.04146e-14	-9.37045e-14	-1.10892e-13	-1.01483e-13	3.01635e-14	-2.3541e-14	-3.05682e-14	7.05609e-14	-1.04267e-14	-1.72523e-14	-3.31458e-14	-2.37237e-14	4.54927e-14	1.97972e-14	5.13684e-15	-1.1979e-14	2.64424e-14
HMR_4814	10-formyl-THF[c] + AICAR[c] <=> FAICAR[c] + THF[c]	1.62945e-14	5.06268e-13	-2.25745e-14	-3.85901e-15	-4.6702e-15	-6.21355e-15	3.75617e-14	-9.00519e-15	1.15301e-13	-7.16457e-16	-9.82175e-15	1.80231e-13	-7.5716e-15	1.11881e-13	-6.92046e-14	-4.21364e-14	9.94734e-13	4.54784e-14	-4.63299e-14	5.30267e-14	-4.51284e-14	1.92698e-14	9.17984e-14	4.42766e-15	4.38012e-14	7.64102e-16	-6.13126e-14	2.65735e-14	-4.17268e-14	-1.80454e-14	2.97828e-13	-8.04146e-14	9.37045e-14	1.10892e-13	1.01483e-13	-3.01635e-14	2.3541e-14	3.05682e-14	-7.05609e-14	1.04267e-14	1.72523e-14	3.31458e-14	2.37237e-14	-4.54927e-14	-1.97972e-14	-5.13684e-15	1.1979e-14	-2.64424e-14
HMR_5301	GTP[c] + uridine[c] => GDP[c] + UMP[c]	0.845494	0.128692	0.296228	0.698655	0.899246	0.796726	1.69801	0.693775	0.163304	0.244676	0.397504	0.510317	0.276795	0.14629	0.484432	0.805728	0.516305	0.446219	0.513224	0.706727	1.08292	0.414566	0.508091	0.896077	0.90262	0.787436	1.0816	0.916306	0.578066	1.08902	0.14557	2.00249	0.537442	0.514451	0.724833	0.350834	0.822873	0.79534	1.07073	0.411031	0.0821397	0.212986	0.566244	0.275518	0.496876	0.923195	0.186955	0.774537
HMR_5353	ADP[c] + dGDP[c] <=> ATP[c] + dGMP[c]	-17.31	-29.0028	-13.9651	-20.8187	-21.4594	-22.5749	-17.5705	-19.9221	-22.8578	-24.9793	-16.7746	-15.9613	-18.9892	-13.09	-13.1293	-24.1767	-15.1201	-19.2368	-18.8136	-19.9378	-16.0476	-16.9087	-24.4284	-23.2784	-17.3465	-17.8517	-15.4342	-16.1861	-16.7824	-21.2078	-25.1406	-23.7004	-19.079	-21.6012	-21.5041	-23.6952	-20.381	-24.4486	-29.9788	-16.7222	-22.988	-18.8426	-22.6007	-18.6089	-27.6906	-21.3211	-26.1446	-15.6064
HMR_6601	H2O[c] + allantoate[c] => urea[c] + ureidoglycolate[c]	0	0	0	0	0	0	0	0	0	0	0	0	0	0	0	0	0	0	0	0	0	0	0	0	0	0	0	0	0	0	0	0	0	0	0	0	0	0	0	0	0	0	0	0	0	0	0	0
HMR_6602	H2O2[c] + urate[c] <=> alloxan[c] + urea[c]	6	8.62687	3	2.05897	8	4	3	4	5.15891	6.69554	5.31277	3	5.04845	1.70585	8	4.6688	5	1.04813	4	5	6.40451	6.00115	1.05072	1.23625	5.38353	4	0	7	3.00183	5	0.0537624	2.64105	2.69965	7.66677	8.5999	3.65423	6	2.6498	4.70782	4.53616	6.25296	5.74404	7	7	7	7.70227	6	4
HMR_6603	H2O2[s] + urate[s] <=> alloxan[s] + urea[s]	-6	-8.62687	-3	-2.05897	-8	-4	-3	-4	-5.15891	-6.69554	-5.31277	-3	-5.04845	-1.70585	-8	-4.6688	-5	-1.04813	-4	-5	-6.40451	-6.00115	-1.05072	-1.23625	-5.38353	-4	0	-7	-3.00183	-5	-0.0537624	-2.64105	-2.69965	-7.66677	-8.5999	-3.65423	-6	-2.6498	-4.70782	-4.53616	-6.25296	-5.74404	-7	-7	-7	-7.70227	-6	-4
HMR_6605	H2O[c] + urate radical[c] <=> hydroxide[c] + urate[c]	-976.87	-988.735	-980.34	-978.484	-974.586	-978.425	-988.538	-982.171	-990.497	-984.379	-961.08	-972.994	-976.78	-982.422	-976.282	-972.934	-978.765	-980.29	-969.553	-978.584	-978.254	-984.359	-976.537	-979.156	-984.325	-975.069	-984.385	-972.662	-988.19	-976.269	-990.037	-980.507	-970.73	-971.05	-986.662	-973.036	-968.804	-970.72	-982.393	-988.508	-976.907	-986.981	-965.13	-970.852	-972.78	-957.805	-965.355	-978.605
HMR_6606	ascorbate[c] + urate radical[c] <=> monodehydroascorbate[c] + urate[c]	0.870279	0.734907	0.339888	0.484348	0.58636	0.425056	0.537738	0.17131	0.496889	0.379281	1.08003	0.993963	0.780147	0.422159	0.281507	0.933723	0.76545	0.290432	1.55317	0.583965	0.254218	0.359224	0.53742	1.15563	0.325491	1.06949	0.385057	0.66176	0.189828	0.268754	0.0369536	0.507283	0.73041	1.04984	0.661562	1.03597	0.803675	0.72008	0.39312	0.508447	0.907301	0.980518	1.13046	0.851721	0.779922	1.80488	1.35451	0.60492
HMR_6607	H2O[c] + urate radical[c] <=> hydroxyl radical[c] + urate[c]	976	988	980	978	974	978	988	982	990	984	960	972	976	982	976	972	978	980	968	978	978	984	976	978	984	974	984	972	988	976	990	980	970	970	986	972	968	970	982	988	976	986	964	970	972	956	964	978
HMR_6609	H2O[c] + allantoin[c] <=> allantoate[c]	0	0	0	0	0	0	0	0	0	0	0	0	0	0	0	0	0	0	0	0	0	0	0	0	0	0	0	0	0	0	0	0	0	0	0	0	0	0	0	0	0	0	0	0	0	0	0	0
HMR_6610	5-hydroxyisourate[c] + H2O[c] => CO2[c] + allantoin[c]	0	0	0	0	0	0	0	0	0	0	0	0	0	0	0	0	0	0	0	0	0	0	0	0	0	0	0	0	0	0	0	0	0	0	0	0	0	0	0	0	0	0	0	0	0	0	0	0
HMR_6611	H2O[c] + O2[c] + urate[c] => 5-hydroxyisourate[c] + H2O2[c]	0	0	0	0	0	0	0	0	0	0	0	0	0	0	0	0	0	0	0	0	0	0	0	0	0	0	0	0	0	0	0	0	0	0	0	0	0	0	0	0	0	0	0	0	0	0	0	0
HMR_7144	ADP-ribose[c] + H2O[c] => AMP[c] + ribose-5-phosphate[c]	3.57433	2.87212	3.00115	3.73351	4.10103	2.01611	2.88187	2.47857	2.66383	3.06778	3.13788	3.79031	1.56136	3.43522	2.56561	2.57995	2.50851	2.29887	3.37819	3.78486	4.58137	3.44548	4.31253	4.04862	2.54915	1.46433	2.80336	3.03839	2.20698	3.79263	2.95345	3.53182	3.64363	3.05163	2.35112	5.17302	2.80874	2.09104	4.53589	1.97225	2.7065	2.46262	3.82587	3.34141	3.70899	4.1317	3.85994	2.27005
HMR_8755	H2O[p] + O2[p] + hypoxanthine[p] => H2O2[p] + xanthine[p]	0.505645	0.904489	0.911479	1.7677e-15	1.54525	0.974805	0.694571	1.06793	0.942179	1.53085	0.993229	0.994041	0.467457	1.7887	5.83119e-15	4.57624e-15	0.978081	1.40171	1.21185e-15	0.501938	2.99492e-15	0.496149	-3.8516e-16	0.488763	1.03222	0.444279	0.470548	1.0302	0.990932	1.02608	1.39182	5.97551e-15	0.503454	8.46093e-15	0.476113	0.499732	-5.6786e-16	1.37112	0.967639	0.450227	1.43894	6.38558e-15	0.498599	1.54663	0.513191	0.509976	0.968179	0.475734
HMR_9797	adenine[c] + H2O[c] => hypoxanthine[c] + NH3[c]	0.67592	-8.38727e-15	1.34267e-15	-4.54556e-15	1.09555e-14	1.3131	-9.03281e-16	5.74031e-15	-4.45476e-15	-2.55608e-16	0.667171	-6.89427e-15	0.634363	-1.6845e-14	0.613094	5.68584e-15	0.658154	-6.96511e-15	0.63978	-4.88553e-15	1.10337e-14	4.16142e-15	1.26863	-1.20629e-14	-8.28061e-16	-1.23228e-15	2.94526e-15	0.689913	0.665447	2.74396	1.97124e-15	0.643039	1.37287	0.672737	-6.40159e-15	0.668822	1.34578	0.55106	0.652665	8.21778e-15	0.650141	1.04657e-14	0.670161	3.07605e-15	0.686451	0.01689	0.660647	1.46279e-14
HMR_4016	ADP[c] + GTP[c] <=> ATP[c] + GDP[c]	923.322	946.731	926.178	944.719	917.251	932.191	907.204	934.458	926.695	924.9	943.912	922.552	923.143	926.758	929.881	933.119	928.165	946.478	937.823	918.914	922.501	931.922	925.946	927.836	931.655	933.924	937.802	936.527	911.902	939.151	933.055	933.08	922.948	925.069	931.507	927.421	928.115	927.352	932.648	926.322	928.691	938.892	907.211	922.748	913.823	922.68	932.347	939.443
HMR_4018	ADP[m] + GTP[m] <=> ATP[m] + GDP[m]	-996	-996	-996	-996	-992	-992	-996	-994	-996	-994	-992	-992	-994	-996	-998	-996	-996	-994	-994	-998	-1000	-998	-996	-994	-986	-994	-990	-990	-994	-992	-992	-996	-994	-992	-992	-988	-994	-992	-998	-992	-998	-990	-998	-994	-986	-988	-994	-998
HMR_4044	ADP[c] + dATP[c] <=> ATP[c] + dADP[c]	618.652	673.272	674.581	637.567	664.138	740.618	672.796	689.203	702.538	697.995	662.575	682.21	657.341	695.034	701.723	683.35	659.194	704.962	669.932	637.777	677.4	674.067	685.501	687.471	673.977	641.824	666.718	661.431	670.183	639.599	687.176	698.554	646.601	661.352	661.6	659.895	692.219	662.056	646.163	688.932	662.288	643.319	689.411	662.902	666.185	684.034	686.6	700.425
HMR_4291	ADP[c] + ITP[c] <=> ATP[c] + IDP[c]	6.9927	63.0111	94.3113	64.7041	38.161	-4.59332	45.4248	46.5496	5.04235	12.0154	19.1342	32.4212	89.2234	80.1547	52.062	5.29863	53.6693	37.8117	15.6826	-29.9158	21.4106	80.5607	59.8161	90.4901	-13.8056	55.288	68.1666	46.5228	56.1125	-31.6524	44.3118	76.8136	-11.8452	20.7285	22.5221	13.4682	31.6943	80.2314	52.9362	61.8996	62.9569	80.9047	16.2496	18.7748	37.2001	51.4386	78.7979	81.6879
HMR_4420	ADP[m] + dATP[m] <=> ATP[m] + dADP[m]	871.634	861.914	869.99	868.463	880.982	828.9	857.166	861.64	873.45	889.087	876.162	845.176	830.402	859.088	861.207	863.796	869.526	872.928	878.642	860.463	870.235	882.181	851.726	880.981	862.43	872.231	876.291	852.537	831.803	878.672	867.595	861.562	862.388	882.065	880.128	866.08	872.2	873.971	850.778	853.026	860.513	859.953	871.145	870.225	858.315	866.711	864.761	876.989
HMR_4570	ADP[c] + dGTP[c] <=> ATP[c] + dGDP[c]	818.19	827.947	831.185	828.957	785.936	840.516	856.038	855.79	855.311	809.01	834.555	835.258	875.579	821.063	841.727	842.912	858.379	832.614	865.767	811.325	834.01	837.834	844.231	807.038	796.924	830.764	850.357	847.815	847.608	861.595	863.563	827.282	823.972	792.609	867.326	835.734	840.088	838.429	845.286	847.221	840.052	825.169	832.126	827.538	818.511	854.84	832.729	842.555
HMR_4572	ADP[m] + dGTP[m] <=> ATP[m] + dGDP[m]	56.0419	56.0032	56.062	41.3821	44.2577	37.3453	56.1381	57.4186	49.7298	49.3183	58.2086	46.7606	55.8633	49.2647	65.6749	57.9758	47.3836	58.2931	64.954	55.2712	40.9691	39.5606	42.0478	61.1379	55.7773	55.8118	45.6163	50.0178	53.2735	49.6761	49.8519	49.6968	49.4613	61.8127	51.4185	40.2143	48.5233	52.6451	48.9103	55.3069	56.4044	53.3115	47.0979	56.3176	49.1733	53.359	48.9167	74.8674
HMR_4006	ADP[c] + UTP[c] <=> ATP[c] + UDP[c]	835.414	831.846	821.194	820.485	833.047	806.005	799.021	812.889	831.841	803.559	802.851	829.405	837.631	824.57	816.392	819.785	807.76	839.962	818.264	803.955	823.23	826.544	833.545	804.401	818.252	831.859	810.478	783.517	847.175	842.026	815.584	789.828	823.72	791.496	792.211	799.482	816.072	783.639	806.836	832.149	836.046	812.984	820.784	815.624	844.362	815.842	823.072	844.778
HMR_4028	ADP[c] + CTP[c] <=> ATP[c] + CDP[c]	836.412	825.394	829.976	839.112	829.099	815.064	812.664	807.923	816.944	796.627	797.096	787.903	806.813	828.003	820.74	818.81	803.208	807.397	823.209	858.505	810.783	845.523	818.387	821.141	836.368	769.785	814.432	790.244	817.73	818.789	798.45	839.067	798.263	826.13	834.907	833.206	805.46	815.639	827.375	834.098	810.805	805.796	824.675	816.251	802.789	830.918	805.75	800.004
HMR_4030	ADP[m] + CTP[m] <=> ATP[m] + CDP[m]	0	0	0	0	0	0	0	0	0	0	0	0	0	0	0	0	0	0	0	0	0	0	0	0	0	0	0	0	0	0	0	0	0	0	0	0	0	0	0	0	0	0	0	0	0	0	0	0
HMR_4670	ADP[c] + dCTP[c] <=> ATP[c] + dCDP[c]	437.648	379.081	368.005	401.902	440.846	436.46	395.328	386.577	435.27	432.559	415.754	418.377	360.93	393.493	391.854	436.873	414.138	436.248	413.223	441.673	424.782	413.882	427.413	374.962	427.87	436.534	403.602	422.394	408.671	441.048	409.278	389.1	479.742	428.267	429.106	427.825	408.116	413.459	384.632	385.933	412.578	427.226	429.033	418.871	372.064	412.641	380.066	397.787
HMR_4673	ADP[c] + dUTP[c] <=> ATP[c] + dUDP[c]	-61.8382	-70.2056	-64.8067	-56.6234	-54.7998	-61.861	-68.6481	-61.3773	-64.6166	-69.1768	-65.7895	-70.5704	-69.4006	-67.0526	-69.8468	-65.2169	-65.5525	-62.8859	-66.2141	-71.5814	-59.618	-70.2886	-68.3524	-65.0882	-57.2438	-64.2914	-58.4993	-64.6014	-70.9103	-61.2043	-77.0185	-55.1791	-66.0976	-64.0103	-64.1276	-74.7266	-71.2752	-79.4411	-66.3921	-68.0288	-63.2577	-71.1376	-53.0511	-72.7281	-60.5841	-65.5301	-60.7247	-72.5192
HMR_4675	ATP[m] + dUDP[m] <=> ADP[m] + dUTP[m]	-60.7522	-68.6159	-63.4447	-54.2486	-52.311	-59.7281	-67.3873	-60.7501	-63.5376	-68.0428	-63.2417	-70.0849	-69.1102	-62.9529	-67.8582	-64.2071	-63.5832	-62.1414	-65.6653	-69.3558	-59.1883	-69.3056	-66.3924	-60.906	-57.1941	-62.8647	-53.1548	-63.2129	-68.452	-59.1112	-72.2233	-52.5856	-64.4168	-62.2542	-62.2497	-73.8609	-69.4622	-77.213	-64.0346	-66.234	-55.1028	-70.5312	-52.7752	-70.7906	-59.9355	-63.8766	-57.5862	-68.1042
HMR_6614	dADP[c] + dTTP[c] <=> dATP[c] + dTDP[c]	675.981	695.918	722.724	687.218	678.087	716.92	683.471	713.767	720.672	696.19	683.132	692.961	714.045	726.243	720.08	694.37	746.677	707.163	681.12	667.082	671.127	714.131	697.3	692.978	669.645	682.783	694.042	688.245	711.082	682.049	707.718	696.26	703.171	677.256	690.735	708.794	696.186	697.704	708.037	713.364	693.637	715.675	688.521	672.002	678.863	689.02	701.913	738.229
HMR_6615	dADP[m] + dTTP[m] <=> dATP[m] + dTDP[m]	771.407	779.796	785.767	778.384	786.241	742.22	764.728	772.829	794.159	796.53	783.659	761.785	738.193	763.354	779.087	773.208	776.53	795.543	792.385	771.47	781.353	789.899	763.978	794.105	760.922	778.853	790.327	763.21	736.613	781.193	771.454	779.151	757.812	791.304	795.034	766.656	780.603	774.643	763.776	755.383	766.304	774.818	768.501	782.158	760.61	780.24	780.873	783.849
HMR_6616	dADP[n] + dTTP[n] <=> dATP[n] + dTDP[n]	494.282	513.619	507.468	501.028	489.516	552.407	535.442	494.822	495.53	506.322	498.653	496.701	542.242	506.326	494.89	517.823	509.533	506.342	531.773	484.818	484.447	528.604	484.19	501.374	521.461	504.818	507.247	483.301	526.199	483.761	513.582	505.754	491.058	520.007	530.4	509.03	506.64	512.493	531.133	521.564	513.21	513.826	497.791	513.143	493.58	511.669	492.528	523.756
HMR_4635	ADP[c] + dTTP[c] <=> ATP[c] + dTDP[c]	-817.36	-831.045	-840.625	-820.022	-811.812	-852.211	-834.361	-846.166	-837.62	-825.128	-822.4	-833.969	-858.424	-844.087	-839.939	-848.617	-860.975	-850.91	-821.474	-786.345	-814.524	-854.532	-815.583	-832.951	-801.883	-831.76	-834.783	-820.148	-857.588	-813.013	-835.163	-828.424	-826.762	-825.312	-826.447	-834.539	-838.854	-824.729	-846.997	-849.248	-822.214	-838.889	-831.093	-805.853	-797.379	-849.908	-820.497	-848.916
HMR_3793	2-methyl-3-oxopropanoate[m] + alanine[m] <=> D-3-amino-isobutanoate[m] + pyruvate[m]	474.099	492.995	460.359	468.005	481.843	471.484	468.572	497.14	545.447	482.464	489.908	501.571	459.696	522.781	518.439	491.214	468.903	490.405	485.139	456.268	453.195	468.8	516.564	539.691	425.737	469.242	501.377	460.219	482.554	473.133	523.167	491.938	454.202	449.652	499.004	477.17	471.534	468.043	432.244	508.487	550.119	532.391	425.205	424.598	411.204	449.482	479.095	482.698
HMR_3931	H+[c] + NADPH[c] + oxidized thioredoxin[c] => NADP+[c] + thioredoxin[c]	1.7277	-1.92651e-17	0.207813	0.0623546	0.681864	0.283818	0.203448	0.528008	0.0860563	-2.87557e-16	9.31996e-16	0.263185	0.400993	0.716033	0.484432	0.0575165	0.976001	0.206691	0.260861	1.01491	0.501425	2.00124	0.246428	0.183829	0.952562	0.482572	1.3364	0.930055	0.0146195	0.430878	1.10481e-15	0.259115	0.475389	0.0523003	1.00711	1.40877	1.64885	0.0683451	0.119135	1.02888	0.64834	0.398079	0.121397	1.18641	0.120828	0.901025	0.356401	0.751919
HMR_3969	ITP[c] + uridine[c] => IDP[c] + UMP[c]	0.451805	0.390439	-1.74913e-15	4.20848e-16	0.0531535	1.20704e-15	0.305889	-1.79426e-15	-3.32206e-16	-2.55639e-15	3.54339e-15	1.64777e-15	0.212048	0.68864	-2.20329e-15	-1.11268e-13	8.53236e-16	1.1208e-15	-7.00768e-16	0.189083	0.810778	0.124479	-1.46413e-16	2.2826e-15	0.14431	-1.26033e-15	0.213209	0.110881	2.10622e-15	2.57501e-15	-5.29879e-16	0.00352879	0.158533	0.443983	0.214775	1.2477e-13	0.00438332	0.220231	-4.71124e-15	0.231673	0.534366	0.405553	0.222945	0.295687	2.88129e-15	0.899963	0.161027	6.3494e-17
HMR_3970	H2O[c] + UMP[c] => Pi[c] + uridine[c]	0.554649	0.121372	0.933499	0.171632	0.0696479	1.41009e-16	1.82379	2.36467e-15	6.78096e-16	0.0748354	0.46245	0.209851	2.09078e-15	0.918187	0.441571	-7.45467e-15	0.98723	1.12556	0.301471	-3.7841e-15	0.18461	1.418	0.414973	1.34681	0.376753	0.116438	0.174784	-3.22107e-15	0.364178	6.23664e-16	1.29124	-1.23356e-15	2.38463e-15	0.575241	0.123745	0.136581	0.183586	0.107857	-3.3953e-15	-2.57742e-16	1.38389	1.1009	0.181682	0.187623	1.85741e-15	0.372458	0.360545	0.119818
HMR_4008	ADP[c] + UDP[c] <=> ATP[c] + UMP[c]	-958.383	-952.315	-952.493	-956.645	-962.338	-959.712	-948.076	-962.523	-958.788	-949.688	-960.922	-962.442	-961.266	-958.39	-968.268	-962.144	-953.674	-965.03	-963.207	-968.656	-945.68	-953.49	-962.001	-959.376	-949.868	-966.029	-956.269	-958.111	-961.376	-961.825	-952.978	-964.102	-958.128	-945.155	-956.284	-953.599	-953.583	-953.584	-962.778	-952.851	-957.549	-952.245	-972.38	-961.642	-962.059	-953.616	-951.764	-960.818
HMR_4032	ATP[c] + NH3[c] + UTP[c] => ADP[c] + CTP[c] + Pi[c]	1.20783	1.44441	0.497298	0.996154	2.02471	0.770344	2.30933	1.10828	0.544711	1.55327	1.65659	0.387753	0.441517	1.94713	1.28958	1.8891	2.1227	0.339016	0.707301	1.78136	3.35296	1.32375	1.85406	1.11238	1.29658	1.26289	3.19474	2.59339	1.27095	1.71087	1.49265	0.915482	1.15547	1.09094	2.53996	2.27918	2.20768	1.60636	1.54662	0.518853	0.889332	0.369776	2.29265	1.1821	0.855372	2.91734	0.278566	1.43611
HMR_4034	2 ATP[c] + H+[c] + H2O[c] + HCO3-[c] + glutamine[c] => 2 ADP[c] + Pi[c] + carbamoyl-phosphate[c] + glutamate[c]	0.554649	0.588407	0.338572	0.891905	0.7581	0.758084	1.11855	1.32103	0.0773191	1.86903	0.907844	0.79857	1.2118	0.930231	0.970173	0.498671	0.235224	1.08128	1.28058	0.301752	0.531549	1.73439	0.789221	0.873514	0.779637	1.47201	0.898218	0.346389	0.698539	1.49925	0.344999	1.05671	0.623502	1.58769	0.532566	0.553826	0.705078	1.03566	0.327951	1.09646	0.527443	0.923706	1.39913	1.97826	0.496756	0.901069	0.766175	0.355605
HMR_4036	orotidine-5-phosphate[c] => CO2[c] + UMP[c]	0.554649	0.512409	0.338572	0.343263	0.665933	0.184105	0.506768	0.175121	-5.67285e-15	0.141274	0.907844	0.463348	0.347751	-1.78003e-13	0.662538	0.498671	0.0962058	0.443299	0.954007	0.220308	0.18461	0.730306	0.514004	0.542839	0.771841	0.524297	0.194323	-7.42737e-15	0.364178	0.374329	0.344999	0.669242	0.187082	0.915193	0.209065	0.549262	0.367172	0.897717	-4.40728e-14	0.16736	0.527443	0.299597	0.726728	0.938114	0.14863	0.558687	0.360545	0.355605
HMR_4050	N-carbamoyl-L-aspartate[c] + Pi[c] <=> aspartate[c] + carbamoyl-phosphate[c]	-0.554649	-0.512409	-0.338572	-0.343263	-0.665933	-0.184105	-0.506768	-0.175121	5.67285e-15	-0.141274	-0.907844	-0.463348	-0.347751	1.78003e-13	-0.662538	-0.498671	-0.0962058	-0.443299	-0.954007	-0.220308	-0.18461	-0.730306	-0.514004	-0.542839	-0.771841	-0.524297	-0.194323	7.42737e-15	-0.364178	-0.374329	-0.344999	-0.669242	-0.187082	-0.915193	-0.209065	-0.549262	-0.367172	-0.897717	4.40728e-14	-0.16736	-0.527443	-0.299597	-0.726728	-0.938114	-0.14863	-0.558687	-0.360545	-0.355605
HMR_4056	H2O[c] + dTMP[c] => Pi[c] + thymidine[c]	4.05698e-16	5.4054e-15	9.03019e-17	-1.38029e-16	5.48963e-16	2.2377e-15	-2.26945e-16	4.39743e-29	-1.09533e-15	2.38197e-15	1.54303e-16	-2.53269e-17	5.12005e-16	2.24282e-17	-1.22766e-15	-5.28284e-16	0.98723	1.6776e-15	1.77309e-15	-2.39811e-15	-5.7106e-16	0.998845	1.9031	-1.66239e-16	-1.29929e-16	9.23474e-16	1.32518e-15	1.43941e-15	-4.29734e-16	-7.36383e-16	1.85556e-15	1.92912	-8.31141e-16	6.43281e-16	7.20267e-17	1.57309e-13	2.85924e-15	-2.26574e-16	0.978998	-8.3933e-16	0.975212	0.930961	8.56902e-16	-1.58296e-15	-7.3615e-16	-2.27797e-15	0.98697	1.93308
HMR_4059	H2O[r] + UDP[r] => Pi[r] + UMP[r]	5.856	5.73023	5.70577	4.20296	5.49089	4.45871	4.20207	4.12327	3.99602	6.12004	5.15466	5.74699	5.47712	5.22043	4.57033	3.6649	4.78455	4.44403	4.30648	5.78812	4.73075	5.64788	5.04919	6.12691	6.88128	4.35264	5.22811	7.13683	5.39086	5.84589	4.43624	5.02046	7.36282	7.7632	5.25737	4.7113	5.75913	5.04251	6.78274	4.77024	5.62857	4.34797	5.09465	6.22806	7.07663	5.65601	4.03766	4.84693
HMR_4060	H2O[s] + UDP[s] => Pi[s] + UMP[s]	0.453972	0.386455	-2.86076e-14	0.470513	0.0457147	0.52033	-1.3213e-14	0.479131	0.309822	1.03186	0.416982	0.47265	0.475773	0.71021	0.313458	0.862497	1.95256	0.639866	0.479835	0.538553	1.11433	0.306129	0.475763	0.246679	0.380456	0.616659	0.159498	0.532554	0.734854	0.257248	0.41366	0.24114	0.863273	1.14925	-2.40494e-14	0.452509	0.371522	0.879613	0.489499	0.544417	-1.86277e-14	0.4638	0.25131	0.230222	0.799606	0.255634	0.715701	0.402725
HMR_4127	H2O[c] + UDP-glucose[c] => UMP[c] + glucose-1-phosphate[c]	0	0	0	0.0952719	1.03056	0	0.455948	0	0	0	0.500235	0.500453	0	0.459091	2.11846e-17	0	0	0	0	0	0	0.499423	0	0	0	0	0	0	0	0	0.946238	0.482229	0	0.504314	0.968742	0	0.504667	0	0	0	0	0.465481	0.502621	0	0	0	0.495486	0
HMR_4177	CMP[c] + H2O[c] => Pi[c] + cytidine[c]	0.340022	1.87164	-1.49627e-15	2.82308	0.950865	0.984824	2.12968	0.480032	0.480106	1.37741	1.6708	-3.05611e-15	8.14784e-16	1.83637	0.919642	1.84209	0.98723	-2.2627e-15	0.801395	0.842633	1.01819	2.06362e-15	2.85466	2.30495	0.518804	2.17076	5.20226	0.517435	1.83152	0.619067	1.89248	2.35686	0.514825	0.336438	2.10115	1.00557	0.504667	1.9815	0.666069	1.06711e-14	6.17738	0.930961	1.27198e-15	0.346714	1.09414e-14	1.87618	2.97249	2.37854
HMR_4179	CMP[s] + H2O[s] => Pi[s] + cytidine[s]	1.32042	0.935822	0.388823	0.235256	0.943525	0.246206	0.410353	0.399396	0.590323	0.388293	0.250189	1.20827	0.475773	0.599266	0.342339	0.230339	0.197771	0.237967	0.692783	0.694949	0.565257	0.41526	0.192652	0.658093	0.489974	0.925812	0.909134	0.561884	0.499085	0.485836	1.1729	0.24114	0.565578	0.252276	0.72655	1.76915e-14	0.756599	0.0339065	0.489499	0.687777	0.487606	0.465481	0.502542	0.517996	0.257419	0.715774	0.675698	0.16109
HMR_4182	GTP[c] + cytidine[c] => CMP[c] + GDP[c]	0.253871	1.16978	1.32232	1.88205	0.257582	0.246206	-3.47296e-15	0.240016	1.20026	0.130329	0.250189	0.765538	0.237886	0.229547	0.919642	0.230339	0.669411	0.951867	0.212983	0.25226	0.254522	0.221966	0.951552	2.22106	0.259394	0.50509	3.38561	0.00871752	1.08288	0.257167	1.41936	1.15116	0.412084	0.252276	1.87609e-15	-1.00238e-15	0.504466	0.990751	0.421319	0.463347	0.980116	1.47182	0.153511	0.259	0.257419	5.21277e-16	1.22073	2.89962
HMR_4183	CDP[s] + H2O[s] => CMP[s] + Pi[s]	1.32042	0.935822	0.388823	0.235256	0.943525	0.246206	0.410353	0.399396	0.590323	0.388293	0.250189	1.20827	0.475773	0.599266	0.342339	0.230339	0.197771	0.237967	0.692783	0.694949	0.565257	0.41526	0.192652	0.658093	0.489974	0.925812	0.909134	0.561884	0.499085	0.485836	1.1729	0.24114	0.565578	0.252276	0.72655	1.76915e-14	0.756599	0.0339065	0.489499	0.687777	0.487606	0.465481	0.502542	0.517996	0.257419	0.715774	0.675698	0.16109
HMR_4192	CTP[s] + H2O[s] => CDP[s] + Pi[s]	1.32042	0.935822	0.388823	0.235256	0.943525	0.246206	0.410353	0.399396	0.590323	0.388293	0.250189	1.20827	0.475773	0.599266	0.342339	0.230339	0.197771	0.237967	0.692783	0.694949	0.565257	0.41526	0.192652	0.658093	0.489974	0.925812	0.909134	0.561884	0.499085	0.485836	1.1729	0.24114	0.565578	0.252276	0.72655	1.76915e-14	0.756599	0.0339065	0.489499	0.687777	0.487606	0.465481	0.502542	0.517996	0.257419	0.715774	0.675698	0.16109
HMR_4194	ATP[c] + H2O[c] + UTP[c] + glutamine[c] => ADP[c] + CTP[c] + Pi[c] + glutamate[c]	0.375509	0.0301374	0.0510297	0.0679825	0.0396436	0.0419381	0.357406	0.341786	0.0182288	0.364745	0.706843	0.0329365	0.0265509	0.0481892	0.0195946	0.0135959	0.0305712	0.0459668	0.351624	0.378907	0.0319472	0.05697	0.0331848	0.374327	0.0339043	0.0256693	0.0731086	0.0474527	0.368673	0.135799	0.0242257	0.030342	0.0171494	0.360134	0.67799	0.0365126	0.0433852	0.0406022	0.0291209	0.0109889	0.335462	0.0104361	0.0403525	0.37521	0.0437364	0.734144	0.0179288	0.0306593
HMR_4211	H2O[c] + UTP[c] => PPi[c] + UMP[c]	0	0.935822	0	0.470513	0	0.492412	0.455948	0	0.480106	0	0.259978	0	0.951545	0	0	0	0.984954	0	0	0	0	0.572943	0	0.118754	0.518762	0	0.956985	0	0.499085	0	0	0	0.514825	0	0	0	0	0.643754	0	0	0	0.465481	0.502621	0	0.514839	0	0.495453	0.48327
HMR_4343	PRPP[c] + uracil[c] => PPi[c] + UMP[c]	0.927293	1.19403	0.633833	0.745266	0.592315	0.720031	0.393618	0.673864	0.338696	0.459839	0.797316	0.729005	0.577502	1.18429	0.522709	0.616338	0.813756	0.363288	0.66894	1.19256	0.841179	0.588092	0.315246	0.0837204	0.191861	1.28722	0.771142	0.874234	0.759042	0.32421	0.242	0.487842	0.161149	1.09611	1.25748	1.35057	0.437142	0.565961	0.109348	0.388323	0.36409	0.444446	1.06482	0.904418	0.465876	0.412811	0.0591892	0.609573
HMR_4345	5,6-Dihydrouracil[c] + NADP+[c] <=> H+[c] + NADPH[c] + uracil[c]	-0.554649	-0.512409	-0.338572	-0.343263	-0.665933	-0.184105	-0.506768	-0.175121	-7.93404e-16	-0.141274	-0.907844	-0.463348	-0.347751	-1.14775e-14	-0.662538	-0.498671	-0.0962058	-0.443299	-0.954007	-0.220308	-0.18461	-0.730306	-0.514004	-0.542839	-0.771841	-0.524297	-0.194323	1.46128e-14	-0.364178	-0.374329	-0.344999	-0.669242	-0.187082	-0.915193	-0.209065	-0.549262	-0.367172	-0.897717	2.1053e-14	-0.16736	-0.527443	-0.299597	-0.726728	-0.938114	-0.14863	-0.558687	-0.360545	-0.355605
HMR_4346	5,6-Dihydrouracil[c] + H2O[c] => 3-ureidopropionate[c]	0.554649	0.512409	0.338572	0.343263	0.665933	0.184105	0.506768	0.175121	7.93404e-16	0.141274	0.907844	0.463348	0.347751	1.14775e-14	0.662538	0.498671	0.0962058	0.443299	0.954007	0.220308	0.18461	0.730306	0.514004	0.542839	0.771841	0.524297	0.194323	-1.46128e-14	0.364178	0.374329	0.344999	0.669242	0.187082	0.915193	0.209065	0.549262	0.367172	0.897717	-2.1053e-14	0.16736	0.527443	0.299597	0.726728	0.938114	0.14863	0.558687	0.360545	0.355605
HMR_4472	H+[c] + NADPH[c] + thymine[c] <=> NADP+[c] + dihydrothymine[c]	0	0	0	0	0	0	0	0	0	0	0	0	0	0	0	0	0	0	0	0	0	0	0	0	0	0	0	0	0	0	0	0	0	0	0	0	0	0	0	0	0	0	0	0	0	0	0	0
HMR_4484	H2O[m] + dTMP[m] => Pi[m] + thymidine[m]	6.38654e-16	1.11323e-14	2.53016e-15	1.04361e-14	8.93594e-15	-7.99924e-15	8.54241e-16	1.95526e-15	2.40564e-15	3.64957e-15	5.09492e-15	1.03732e-14	-3.10536e-15	3.09902e-15	3.5777e-15	-1.21312e-14	6.1671e-15	-5.81837e-15	4.03696e-15	-7.63368e-16	3.94124e-15	-2.01469e-15	-2.46863e-16	-3.52219e-14	6.56529e-15	4.23e-15	2.93466e-14	-9.63217e-16	4.50311e-15	-4.80349e-15	9.68695e-15	-4.8665e-15	1.28826e-14	-1.22899e-14	3.36489e-15	0.0847238	-5.08534e-15	1.00463e-12	-9.9108e-15	-6.27811e-15	1.14826e-14	-6.5089e-15	-1.04178e-14	0.310437	7.89452e-15	1.52087e-15	-1.06781e-14	-5.98159e-15
HMR_4485	2-deoxy-D-ribose-1-phosphate[c] + thymine[c] <=> Pi[c] + thymidine[c]	0	0	0	0	0	0	0	0	0	0	0	0	0	0	0	0	0	0	0	0	0	0	0	0	0	0	0	0	0	0	0	0	0	0	0	0	0	0	0	0	0	0	0	0	0	0	0	0
HMR_4510	H2O[c] + dCMP[c] => Pi[c] + deoxycytidine[c]	0	0	0.933499	0	0	0.976059	0	0	0	0	0	0	0	0	0.919642	1.84271	0	1.90373	0	0	0	0	0	0.987139	0	0	1.91397	0	0	0	0	0.964559	0	0	0	0	0	0.990751	0	0	0	0.930961	0	0	0	0	0	0
HMR_4512	ADP[c] + dCDP[c] <=> ATP[c] + dCMP[c]	-981.512	-983.565	-982.937	-985.44	-986.087	-985.135	-970.086	-979.671	-982.141	-971.993	-978.916	-978.466	-976.775	-982.229	-984.705	-979.886	-981.385	-975.317	-983.072	-982.46	-970.392	-985.925	-985.328	-986.896	-979.831	-988.539	-978.511	-987.081	-983.056	-983.302	-982.994	-983.831	-977.849	-982.95	-987.297	-977.612	-982.108	-978.371	-982.898	-976.878	-981.305	-976.664	-980.194	-984.777	-980.524	-985.267	-981.465	-981.378
HMR_4513	ATP[c] + deoxycytidine[c] => ADP[c] + dCMP[c]	467.644	473.554	491.514	483.36	467.337	442.959	463.29	471.615	465.708	457.471	467.933	473.509	481.396	485.225	484.08	464.506	480.449	470.79	459.459	456.753	477.492	473.912	487.603	498.571	444.899	476.526	485.912	477.336	468.21	453.01	468.874	490.666	457.283	458.404	459.861	456.731	468.468	470.921	476.368	467.311	485.046	485.427	463.264	463.215	481.021	473.505	490.333	478.502
HMR_4514	H2O[c] + deoxycytidine[c] => NH3[c] + deoxyuridine[c]	0.234136	0.358832	0.368161	0.918029	0.686965	0.288844	0.335153	0.254537	0.079169	0.0462464	0.358608	0.0516969	0.25602	0.0258833	0.473958	-9.67948e-15	0.227577	0.319871	0.0725728	0.296887	0.77895	0.566871	0.276623	0.360341	0.517476	0.0743843	0.326792	0.468593	0.676494	0.242522	0.214275	0.24914	0.346632	0.319533	0.901925	0.734718	0.379772	0.494798	0.145412	0.0001	-1.63226e-14	0.207399	0.655565	0.547934	0.11493	0.651281	0.11091	0.468968
HMR_4577	PPi[c] + orotidine-5-phosphate[c] <=> PRPP[c] + orotate[c]	-0.554649	-0.512409	-0.338572	-0.343263	-0.665933	-0.184105	-0.506768	-0.175121	5.67285e-15	-0.141274	-0.907844	-0.463348	-0.347751	1.78003e-13	-0.662538	-0.498671	-0.0962058	-0.443299	-0.954007	-0.220308	-0.18461	-0.730306	-0.514004	-0.542839	-0.771841	-0.524297	-0.194323	7.42737e-15	-0.364178	-0.374329	-0.344999	-0.669242	-0.187082	-0.915193	-0.209065	-0.549262	-0.367172	-0.897717	4.40728e-14	-0.16736	-0.527443	-0.299597	-0.726728	-0.938114	-0.14863	-0.558687	-0.360545	-0.355605
HMR_4579	Pi[c] + uridine[c] <=> ribose-1-phosphate[c] + uracil[c]	-1.3272	0.145797	-1.15093	-0.537942	-1.26612	-1.32128	-0.913925	-0.559516	-0.457808	-0.341152	0.22525	-0.230518	-0.273685	0.0121242	-0.759561	0.580666	-1.07356	-0.665254	-0.624052	-0.434868	-1.58579	-1.11124	-1.36168	-1.41895	-1.2438	-0.388992	-1.11894	-1.32948	-0.856881	-0.656594	-0.327392	-0.515904	-0.749746	0.638615	-0.870512	-0.760215	-1.21083	-1.20766	-1.00121	-0.708674	-0.451502	-0.323883	-0.800936	-0.549084	-1.3948	-1.28271	-0.488398	-0.910394
HMR_4580	H2O[c] + cytidine[c] => NH3[c] + uridine[c]	0.340022	0.467911	3.23306e-15	-8.75583e-17	3.85724e-15	-1.67577e-15	1.36784	-3.24438e-15	0.480106	1.37741	0.335024	-2.15455e-15	9.07574e-15	0.459093	3.24777e-15	1.38142	0.98723	3.23284e-15	0.32156	6.63975e-16	1.52729	4.81347e-15	0.951552	-2.19867e-15	0.518804	0.726685	0.478493	1.03487	0.334268	-1.59271e-15	4.5544e-15	-1.4605e-13	3.52862e-15	0.336438	1.13241	0.502787	-3.88544e-15	-4.48184e-15	0.489499	-2.84872e-15	0.32611	-2.0468e-15	0.502621	0.346714	-2.43549e-15	1.19603	-3.15281e-15	0.445459
HMR_4608	(S)-dihydroorotate[c] + H2O[c] <=> N-carbamoyl-L-aspartate[c]	-0.554649	-0.512409	-0.338572	-0.343263	-0.665933	-0.184105	-0.506768	-0.175121	5.67285e-15	-0.141274	-0.907844	-0.463348	-0.347751	1.78003e-13	-0.662538	-0.498671	-0.0962058	-0.443299	-0.954007	-0.220308	-0.18461	-0.730306	-0.514004	-0.542839	-0.771841	-0.524297	-0.194323	7.42737e-15	-0.364178	-0.374329	-0.344999	-0.669242	-0.187082	-0.915193	-0.209065	-0.549262	-0.367172	-0.897717	4.40728e-14	-0.16736	-0.527443	-0.299597	-0.726728	-0.938114	-0.14863	-0.558687	-0.360545	-0.355605
HMR_4575	(S)-dihydroorotate[c] + ubiquinone[m] <=> orotate[c] + ubiquinol[m]	0.554649	0.512409	0.338572	0.343263	0.665933	0.184105	0.506768	0.175121	-5.67285e-15	0.141274	0.907844	0.463348	0.347751	-1.78003e-13	0.662538	0.498671	0.0962058	0.443299	0.954007	0.220308	0.18461	0.730306	0.514004	0.542839	0.771841	0.524297	0.194323	-7.42737e-15	0.364178	0.374329	0.344999	0.669242	0.187082	0.915193	0.209065	0.549262	0.367172	0.897717	-4.40728e-14	0.16736	0.527443	0.299597	0.726728	0.938114	0.14863	0.558687	0.360545	0.355605
HMR_4637	ADP[c] + dTDP[c] <=> ATP[c] + dTMP[c]	-13.9186	8.85804	-11.4134	-5.55084	-11.9473	-0.254004	-5.62925	-2.63932	0.295289	-5.94661	-14.8512	-18.8045	-4.33056	-10.3871	-9.29853	-2.36413	-6.63009	-3.58639	-6.40585	-8.74991	-16.2889	-9.76406	-2.89396	-6.74818	-12.1048	-6.86942	-9.84111	-14.4878	-7.11229	-11.4533	1.01284	-0.18641	-15.6508	-4.52666	-6.2033	-5.6561	-13.5425	-4.14668	2.90678	-8.55466	-3.05995	-8.66492	-8.133	-8.31624	0.664862	-10.0761	4.93021	-8.07373
HMR_4642	H2O[c] + dUMP[c] => Pi[c] + deoxyuridine[c]	2.2638	1.19747	2.68357	3.38541	1.6038	2.5825	1.98416	1.90025	4.55451	0.594928	0.787285	1.08436	1.68242	1.9314	3.10635	0.47374	3.28555	2.99059	4.08875	1.22384	1.26305	4.42029	1.43288	3.0488	1.39582	2.11999	1.32731	1.41966	1.17384	0.642037	2.23623	3.13856	0.440187	0.95135	2.18491	1.85271	0.962404	1.89067	0.880821	3.04618	3.06435	2.72245	1.26472	1.69902	1.81752	1.33255	0.797222	1.21614
HMR_4643	H2O[m] + dUTP[m] => PPi[m] + dUMP[m]	1.16719	0.529908	2.37114e-15	1.08776	1.18477	2.39829	-2.88174e-15	0.546665	0.679238	0.593802	0.57431	0.709506	0.540822	1.54966	0.516376	0.11651	0.565874	-1.31625e-14	0.546414	1.15821	-1.39468e-14	5.65315e-15	0.540684	1.69699	0.596936	1.36334	1.08786	4.08386e-15	0.572824	1.77747	1.11932	1.09981	1.1858	1.15907	0.55141	1.15519	1.14174	1.54266	1.12	1.68442	0.557103	1.05221	0.575587	1.94499	0.902044	1.17735	0.712473	1.65249
HMR_4644	5,10-methylene-THF[c] + dUMP[c] <=> dTMP[c] + dihydrofolate[c]	1.80148e-15	2.02616e-14	-5.60407e-15	2.5737e-15	6.26538e-16	-1.21412e-14	-4.40838e-15	-2.7337e-15	-5.79119e-15	-1.48526e-15	1.05254e-14	5.10328e-15	-6.07738e-15	-1.40417e-13	-9.12029e-15	-6.38569e-15	2.08215e-15	-4.47344e-15	-3.66894e-15	7.75047e-15	1.12887e-15	-9.84556e-15	1.99638e-14	-2.89847e-14	6.14016e-15	1.69183e-14	6.32535e-15	4.59191e-15	-5.6837e-15	-3.34148e-15	1.17479e-14	-8.34639e-13	6.80145e-15	1.68583e-15	1.17698e-15	8.02572e-16	3.71075e-15	9.91449e-13	-2.35306e-14	-3.52005e-15	7.84213e-16	-5.43811e-16	3.67606e-15	4.89656e-15	-1.07882e-15	-8.20323e-15	-2.22235e-14	8.91718e-16
HMR_4672	H2O[c] + dCTP[c] => NH3[c] + dUTP[c]	3.87264e-16	-3.20476e-14	0.175064	-1.53576e-15	-3.45426e-16	-6.60097e-16	0.171325	0.180025	1.56933e-15	0.19327	-3.0023e-15	0.0821797	-3.44059e-15	1.01965e-15	-2.69593e-15	2.5697e-17	4.45223e-16	-3.28531e-15	2.69888e-15	-9.39425e-16	2.54883e-15	0.187412	1.56154e-15	0.185045	2.27523e-16	-7.82392e-16	0.179451	0.193601	9.9243e-17	-4.17246e-16	1.81114e-15	5.05739e-16	3.85248e-16	0.188741	9.26231e-16	-7.83496e-16	-6.72657e-16	0.370915	-1.48525e-15	-1.69067e-15	2.95411e-15	0.172813	-1.39582e-15	-4.05096e-16	0.192486	1.09584e-16	2.33815e-16	0.361886
HMR_4676	cytidine[c] + dUTP[c] => CMP[c] + dUDP[c]	0.0792663	0.935822	0.933499	1.17628	0.685943	1.43745e-15	0.911896	-8.01651e-15	0.35027	3.30803e-15	1.17258e-16	-3.43559e-15	7.01108e-15	1.21457	1.03207	2.81214e-15	4.01367e-18	0.816441	0.4798	0.442689	2.4273e-15	0.193294	1.1442	1.15166	-6.94415e-15	0.112105	2.04166	0.444823	1.41254	0.228669	1.0625	0.964559	-3.74863e-15	-2.38932e-15	0.484365	6.30894e-15	4.37146e-15	-8.4925e-15	0.978998	-2.97775e-16	6.09017	9.16597e-15	-7.01027e-16	-4.85655e-15	-2.36639e-16	0.255634	2.17971	2.89962
HMR_4736	H2O[c] + dihydrothymine[c] => 3-ureidoisobutyrate[c]	0	0	0	0	0	0	0	0	0	0	0	0	0	0	0	0	0	0	0	0	0	0	0	0	0	0	0	0	0	0	0	0	0	0	0	0	0	0	0	0	0	0	0	0	0	0	0	0
HMR_4819	3-ureidoisobutyrate[c] + H2O[c] => CO2[c] + D-3-amino-isobutanoate[c] + NH3[c]	0	0	0	0	0	0	0	0	0	0	0	0	0	0	0	0	0	0	0	0	0	0	0	0	0	0	0	0	0	0	0	0	0	0	0	0	0	0	0	0	0	0	0	0	0	0	0	0
HMR_5299	ATP[c] + uridine[c] => ADP[c] + UMP[c]	2.36431	0.775162	1.92102	0.98635	1.0863	0.862102	2.02738	0.728534	1.00666	1.51191	0.72428	1.0547	2.38915	2.59155	3.14153	1.24069	4.65863	3.02565	1.95886	1.27277	1.78256	2.44958	1.76075	1.39211	1.58465	1.32531	1.89111	1.31488	1.54719	1.28782	1.15703	1.02414	0.736123	0.73928	4.53234	2.74473	1.27115	3.19563	1.03509	1.02552	0.853199	1.47491	2.85694	1.87257	1.883	2.31973	0.783336	2.04373
HMR_5352	dUTP[c] + uridine[c] => UMP[c] + dUDP[c]	0.683797	0.394596	1.13925	0.254075	1.20336	0.366889	1.13804	0.593187	0.346696	1.1351	2.24857	0.202921	0.387595	1.86255	0.643674	1.05066	1.69427	0.254187	0.657503	0.985845	1.24485	1.45593	1.03416	1.84768	0.388209	0.898528	2.79938	1.32434	0.664014	0.369114	2.62217	0.807519	0.882828	0.878358	1.44375	0.670144	1.17035	1.53706	0.363885	0.456895	1.57514	0.207399	0.0402322	0.656404	0.387768	0.995153	0.433327	0.537538
HMR_5415	ADP[m] + mitothioredoxin[m] => H2O[m] + dADP[m] + mitooxidized thioredoxin[m]	0.225902	0.208466	0.205278	-1.5917e-15	0.229128	0.438188	0.203448	0.213779	0.213061	0.688525	-7.85453e-16	0.0479743	-2.53884e-15	0.428175	0.203784	-6.03593e-17	0.218942	0.211997	0.213686	0.187412	0.69362	0.222552	1.06862e-15	0.176564	0.0110616	2.74499e-16	0.48314	0.459802	0.0312394	-3.75822e-15	1.7305e-15	0.0036251	0.242631	0.22413	-2.61662e-16	2.95198e-15	0.44885	0.0252135	0.217908	0.205562	0.216024	4.91742e-15	0.0986142	0.460007	0.116012	0.279471	0.440763	-2.7858e-15
HMR_5416	GDP[m] + mitothioredoxin[m] => H2O[m] + dGDP[m] + mitooxidized thioredoxin[m]	-2.91921e-15	1.66651e-15	-3.20034e-16	1.76428e-16	-3.73619e-15	-4.42707e-15	1.33777e-15	1.00679e-15	6.77197e-16	-6.15369e-15	5.52478e-14	1.82971e-15	2.09497e-15	-3.11672e-15	4.07694e-16	6.47889e-16	-4.03384e-16	-1.09115e-15	-1.29398e-15	-3.21006e-15	2.30775e-15	6.28561e-15	-1.34615e-15	1.89752e-15	5.16737e-17	-4.52477e-17	1.88286e-15	-1.14053e-15	-2.64991e-15	4.15055e-15	-1.40059e-15	-2.44665e-15	-1.5535e-15	1.51499e-15	4.41624e-16	-2.20063e-15	2.16517e-15	1.54123e-15	1.06974e-15	-7.31991e-16	1.51075e-17	-9.66062e-15	1.69729e-16	1.16578e-15	-2.5278e-15	8.47666e-16	-4.98096e-14	2.86046e-15
HMR_5417	H+[m] + NADPH[m] + mitooxidized thioredoxin[m] => NADP+[m] + mitothioredoxin[m]	0.225902	0.208466	0.205278	-1.43893e-15	0.229128	0.438188	0.203448	0.213779	0.213061	0.688525	-4.81241e-16	0.0479743	-4.48946e-16	0.428175	0.203784	5.8753e-16	0.218942	0.211997	0.213686	0.187412	0.69362	0.222552	-2.77528e-16	0.176564	0.0110616	-1.65514e-16	0.48314	0.459802	0.0312394	3.43047e-16	-4.48625e-14	0.0036251	0.242631	0.22413	1.79961e-16	9.23216e-16	0.44885	0.0252135	0.217908	0.205562	0.216024	-3.78143e-17	0.0986142	0.460007	0.116012	0.279471	0.440763	7.46653e-17
HMR_6612	dADP[m] + dTDP[m] <=> dATP[m] + dTMP[m]	13.6141	-8.85804	11.2734	5.55084	11.9473	0.254004	5.35571	2.63932	-0.295289	5.63705	14.8512	18.3541	4.18783	10.2493	9.16058	2.22598	6.33392	3.15813	6.11795	8.44711	15.9834	9.76406	2.60849	6.60011	11.4822	6.86942	9.69756	14.4878	7.11229	10.8378	-1.15477	0.18641	15.1875	4.52666	6.05799	5.20369	13.5425	3.99806	-3.20048	8.45357	2.6211	8.66492	8.133	8.31624	-0.973766	9.84661	-5.07886	8.07373
HMR_6613	dADP[n] + dTDP[n] <=> dATP[n] + dTMP[n]	0	0	0	0	0	0	0	0	0	0	0	0	0	0	0	0	0	0	0	0	0	0	0	0	0	0	0	0	0	0	0	0	0	0	0	0	0	0	0	0	0	0	0	0	0	0	0	0
HMR_6621	UTP[m] + thioredoxin[m] => H2O[m] + dUTP[m] + oxidized thioredoxin[m]	0.844264	0.270607	0.535676	0.122479	0.505051	0.632314	0.471407	0.274927	0.144404	0.17215	0.0525558	0.121933	0.325378	0.52708	0.203457	0.157344	0.29077	0.303613	0.708414	0.287166	0.688075	0.195011	0.759	0.274136	0.623752	0.733302	0.266659	0.134038	0.191007	0.0532707	0.00881381	0.235806	0.387797	0.0925587	0.475586	0.735903	0.200661	0.413895	0.105381	0.346467	0.0675041	0.272915	0.339941	0.433923	0.264642	0.767077	0.186955	0.312832
HMR_6622	UTP[n] + thioredoxin[n] => H2O[n] + dUTP[n] + oxidized thioredoxin[n]	1.0034	0.54569	0.831516	0.419072	0.512004	0.342568	0.203448	0.213779	0.416533	-1.16818e-15	0.0673185	0.54785	0.0335988	0.419606	0.484432	0.112096	0.800439	0.663992	0.427229	0.449014	0.353512	0.502351	0.285277	0.450409	0.460371	0.641751	0.476058	0.928162	0.982828	0.359931	0.334944	0.880472	0.0523902	0.548211	0.429549	0.223686	-2.93031e-15	0.880923	0.408438	0.67873	0.432227	0.207399	0.655713	0.920098	0.685732	0.557838	0.183784	0.541426
HMR_6623	dGTP[c] + deoxyuridine[c] => dGDP[c] + dUMP[c]	2.05722e-15	1.08858e-14	7.03245e-15	1.88205	1.32604e-15	3.74956e-16	-1.92253e-15	-1.34642e-15	1.92042	1.15018e-14	4.87515e-16	4.65196e-15	4.65504e-16	-1.36081e-15	0.919642	9.82164e-15	1.97446	-8.21137e-15	-7.89595e-15	7.68177e-15	-3.28879e-15	-3.40399e-15	7.14051e-15	1.97428	4.88206e-15	4.33726e-15	1.06316e-15	3.75865e-15	1.25752e-14	1.38661e-15	7.37757e-15	0.964559	1.7161e-15	1.16444e-15	2.0015e-15	1.87875e-15	-1.77752e-15	8.80613e-15	2.51277e-14	1.00746	-2.29713e-15	4.7537e-15	2.22117e-15	6.11131e-15	-4.55336e-15	-2.87181e-15	-1.17237e-15	3.65941e-15
HMR_6624	dGTP[m] + deoxyuridine[m] => dGDP[m] + dUMP[m]	-1.97272e-15	-2.70298e-15	4.10683e-15	1.73311e-15	-8.37305e-16	2.3268e-16	3.32225e-15	3.58771e-15	-1.63605e-15	2.01604e-16	4.42316e-16	-1.16426e-15	1.44058e-15	4.61342e-15	-4.36759e-16	1.22353e-15	-1.30765e-15	1.82776e-15	2.82533e-15	-2.74393e-15	9.04873e-16	-4.73981e-15	1.20411e-15	1.2471e-15	-3.19283e-15	-2.24826e-15	3.82303e-15	-3.35836e-16	7.34846e-16	2.00717e-15	-4.13928e-15	2.71347e-15	1.04839e-16	-2.30042e-15	3.49667e-15	-1.39275e-15	-1.25228e-15	-1.28885e-15	-6.26774e-16	-2.07048e-15	-6.0796e-15	-2.07069e-16	2.11599e-15	-1.66426e-15	8.85192e-16	-2.56455e-15	-8.64766e-16	-1.24574e-15
HMR_7744	H2O[c] + pseudouridine-5-phosphate[c] <=> ribose-5-phosphate[c] + uracil[c]	0	0	0	0	0	0	0	0	0	0	0	0	0	0	0	0	0	0	0	0	0	0	0	0	0	0	0	0	0	0	0	0	0	0	0	0	0	0	0	0	0	0	0	0	0	0	0	0
HMR_8072	2-deoxy-D-ribose-1-phosphate[c] + H2O[c] => Pi[c] + deoxyribose[c]	0	0	1.867	0	0	0.984824	1.82379	1.92013	0.960211	0	0	0	2.85449	0.918187	0.919642	0.443267	0	0	3.83868	0	0	0.998845	0.951552	0.987139	0	0	0	0	0.99817	0	2.83871	1.92912	0	0	3.87497	0	0	0.987558	0	0	0.975212	1.86192	0	0	0	0	1.98194	0
HMR_8637	H2O[c] + cytosine[c] => NH3[c] + uracil[c]	0	0	0	0	0	0	0	0	0	0	0	0	0	0	0	0	0	0	0	0	0	0	0	0	0	0	0	0	0	0	0	0	0	0	0	0	0	0	0	0	0	0	0	0	0	0	0	0
HMR_3965	H2O[c] + dUDP[c] => Pi[c] + dUMP[c]	0	0	0	0	0	0.842228	0	0	1.78795	0	0	0	0.892678	1.83637	0	0.921357	0	0	0.95967	0	0	0.995446	0	0.987139	0	2.62078	1.91397	0	0	0	2.79332	0.964551	0	0	0	0	0	0.990751	1.958	0	1.95042	0	0	0	0	0	0.84641	0.96654
HMR_3966	ATP[m] + H2O[m] => AMP[m] + PPi[m]	0	0.529908	0	0	0	0	0	0	0	0	0	0	0.540822	0	0	0	0	0	0.133678	0	0	0	0	0.565663	0.596936	0	0	0	0.572892	0	0.536965	0.549907	0.592898	0	0.552855	0.577598	0.579957	0.567813	0.56	0	1.11421	0	0.576756	0.593972	0	0	0	0
HMR_3967	CDP[c] + GDP[c] <=> CMP[c] + GTP[c]	-635.75	-679.517	-676.462	-645.279	-660.836	-657.968	-677.368	-688.065	-686.433	-652.675	-670.899	-662.979	-696.719	-674.651	-680.046	-657.287	-674.767	-694.233	-653.384	-662.79	-627.261	-679.195	-661.998	-628.584	-625.089	-662.406	-655.688	-662.491	-685.788	-638.464	-661.423	-648.706	-657.78	-635.062	-657.102	-636.479	-677.777	-676.163	-681.754	-664.543	-654.707	-641.667	-656.869	-665.453	-664.243	-657.903	-662.099	-644.087
HMR_3968	ADP[c] + dUDP[c] <=> ATP[c] + dUMP[c]	2.07356	-0.443812	0.81657	0.153127	0.819424	-1.82738	0.992635	-0.0846187	-1.68686	-0.514802	0.286907	0.173216	-0.63758	-1.78874	0.579082	-0.804069	0.579003	-0.340942	0.549963	-1.05832	0.753956	-0.258531	1.25523	-0.971815	0.280079	-2.82685	-1.67453	0.27667	0.101926	0.642037	-4.042	-0.787294	-1.77526	-0.637386	0.942515	1.85271	-0.516101	0.332102	-3.54318	-0.426844	-2.06317	-0.535159	0.306565	-1.28197	-0.756669	-0.789929	-0.379446	-1.23537
HMR_3999	ADP[s] + H2O[s] => AMP[s] + Pi[s]	0.378169	0.233955	1.56777	1.64678	0.641864	0.979526	0.341961	-1.02862e-13	1.88402	1.84094	3.62481e-15	0.541666	0.900367	0.229547	0.574507	0.467695	0.868071	0.237967	1.15673	6.25286e-15	1.7604e-15	0.374545	0.951552	0.987139	0.65784	0.722039	4.07801e-14	1.03451	0.662571	-5.62196e-14	0.709678	0.0249534	1.15835	0.95256	0.362865	1.25697	1.51049	0.743064	0.611874	0.694485	0.609507	0.34911	0.376966	1.554	1.02968	0.38345	0.371614	0.724905
HMR_4024	ADP[c] + CDP[c] <=> ATP[c] + CMP[c]	-965.797	-970.732	-970.231	-971.768	-961.889	-968.383	-968.373	-966.792	-969.78	-968.625	-958.955	-971.996	-949.157	-965.102	-968.781	-972.568	-948.457	-963.289	-971.246	-971.978	-968.389	-971.17	-968.949	-972.125	-973.245	-965.426	-965.052	-968.347	-973.347	-973.27	-974.273	-969.066	-959.554	-966.379	-970.798	-966.23	-982.495	-967.233	-960.728	-968.186	-973.56	-970.203	-970.897	-963.523	-972.016	-969.59	-962.356	-960.018
HMR_4026	ADP[m] + CDP[m] <=> ATP[m] + CMP[m]	0	0	0	0	0	0	0	0	0	0	0	0	0	0	0	0	0	0	0	0	0	0	0	0	0	0	0	0	0	0	0	0	0	0	0	0	0	0	0	0	0	0	0	0	0	0	0	0
HMR_4054	ATP[c] + thymidine[c] => ADP[c] + dTMP[c]	1.18425e-15	0.935822	0.933499	-1.96335e-15	5.31836e-15	4.50597e-15	0.911896	0.960012	2.64798e-15	-1.24848e-15	1.78644e-15	4.30639e-16	-3.54376e-16	-4.36031e-15	1.83928	0.803281	0.98723	1.90373	4.96061e-15	-3.00242e-16	2.94114e-15	0.914591	1.9031	2.57754e-15	-1.78602e-15	1.24203e-15	-2.57138e-16	-1.71153e-15	0.99817	-1.04817e-16	-6.58029e-16	1.92912	4.49464e-16	9.04981e-16	0.968742	0.0847238	5.24765e-15	0.990751	0.978998	-4.24702e-16	1.95042	0.890102	1.29891e-17	0.502673	8.03079e-16	5.43607e-16	2.96891	1.93308
HMR_4061	H2O[s] + UTP[s] => Pi[s] + UDP[s]	0.453972	0.386455	-2.86076e-14	0.470513	0.0457147	0.52033	-1.3213e-14	0.479131	0.309822	1.03186	0.416982	0.47265	0.475773	0.71021	0.313458	0.862497	1.95256	0.639866	0.479835	0.538553	1.11433	0.306129	0.475763	0.246679	0.380456	0.616659	0.159498	0.532554	0.734854	0.257248	0.41366	0.24114	0.863273	1.14925	-2.40494e-14	0.452509	0.371522	0.879613	0.489499	0.544417	-1.86277e-14	0.4638	0.25131	0.230222	0.799606	0.255634	0.715701	0.402725
HMR_4083	ATP[m] + adenosine[m] => ADP[m] + AMP[m]	9.7779	6.51417	5.62477	4.29532	5.23899	5.39666	4.23732	4.86972	2.90867	4.0549	5.59854	5.56671	4.05563	5.57072	4.56565	3.18214	4.02505	3.31039	6.99755	4.90753	7.77396	5.71449	4.79253	4.81477	2.80115	3.57756	5.59121	6.48725	6.91297	6.62455	4.7407	6.0358	4.29016	7.09443	4.58171	6.17139	6.21534	4.37482	6.7273	4.58677	4.17546	5.41463	5.656	6.70834	5.44893	6.06056	4.4827	5.13355
HMR_4136	GTP[s] + H2O[s] => GDP[s] + Pi[s]	0	0	0	0	0	0	0	0	0	0	0	0	0	0	0	0	0	0	0	0	0	0	0	0	0	0	0	0	0	0	0	0	0	0	0	0	0	0	0	0	0	0	0	0	0	0	0	0
HMR_4180	ATP[c] + cytidine[c] => ADP[c] + CMP[c]	0.987277	2.57351	2.8005	1.88205	-1.76451e-14	1.96965	1.32225	0.15938	3.84084	0.257964	1.73066e-15	0.442734	3.91289	0.991522	0.22991	1.47354e-14	1.50282	2.1417	-1.98528e-14	9.65768e-15	0.310735	1.70259e-15	1.9031	2.22106	0.23058	3.19677	2.18076	0.108343	-9.88148e-15	2.10754e-14	2.47599	1.92912	0.153494	-2.51433e-14	2.17967	8.29487e-15	0.252133	1.02466	0.24475	0.224431	2.19423	2.7175	0.502542	0.258995	-1.47383e-14	0.46014	1.23871	0.16109
HMR_4185	ATP[c] + sulfate[c] => PPi[c] + adenylyl sulfate[c]	16.4863	9.37999	10.0126	11.6012	14.296	13.0909	10.5538	11.1452	9.61318	14.4443	11.7243	10.734	10.9188	11.8083	10.5532	11.3448	8.54544	10.1958	12.451	12.7072	13.4682	12.3613	9.3247	11.2125	15.5942	10.4627	9.90631	13.0679	9.44135	15.1743	9.06605	7.8462	15.1907	11.6184	9.08339	11.1329	12.7847	12.3207	13.8678	10.98	13.0208	9.3152	14.6358	13.0575	13.4422	11.687	11.6943	12.1321
HMR_4186	ATP[c] + adenylyl sulfate[c] => ADP[c] + PAPS[c]	16.4863	10.3158	10.0126	14.4185	14.296	15.0414	10.5538	12.1053	10.514	14.4443	11.7243	10.734	12.8218	12.7264	11.4728	11.3448	9.53267	12.0996	12.451	12.7072	13.4682	13.3601	10.2763	11.2125	15.5942	11.4254	9.90631	13.0679	12.9311	15.1743	10.0123	9.77532	15.1907	11.6184	9.08339	11.1329	12.7847	12.3207	16.8041	10.98	14.9712	9.3152	14.6358	13.0575	13.4422	11.687	12.6853	12.1321
HMR_4342	H2O[s] + IDP[s] => IMP[s] + Pi[s]	0	0	0	0	0	0	0	0	0	0	0	0	0	0	0	0	0	0	0	0	0	0	0	0	0	0	0	0	0	0	0	0	0	0	0	0	0	0	0	0	0	0	0	0	0	0	0	0
HMR_4483	ATP[m] + thymidine[m] => ADP[m] + dTMP[m]	-3.04078e-15	-6.92121e-16	-1.58219e-15	-1.92446e-15	1.05302e-15	8.83529e-16	-3.70068e-16	2.56783e-15	0.960211	-2.20108e-15	2.23841e-15	-4.33402e-16	2.12813e-16	1.31714e-15	8.07776e-16	0.118076	2.7752e-15	-8.29783e-16	4.4921e-16	-4.71259e-16	-2.17021e-15	1.0831	4.22256e-17	-1.62542e-15	1.04209e-15	-3.1341e-15	-2.26934e-15	-1.46304e-15	0.145784	2.21383e-15	-2.42656e-16	-2.28672e-15	0.138695	-7.9053e-16	2.38363e-15	5.0841e-15	-2.12303e-15	0.990751	1.1212e-15	1.26928e-15	-1.83024e-15	0.97182	-7.69012e-16	-5.36992e-16	6.49867e-16	1.14938e-15	9.69663e-16	-4.74907e-15
HMR_4507	H2O[c] + dCMP[c] => NH3[c] + dUMP[c]	0.190234	0.175551	1.92492e-15	2.244e-15	0.192917	0.184539	0.0796274	-2.60544e-15	7.53882e-17	-1.78331e-15	-1.30316e-15	2.31053e-15	-2.696e-15	9.55938e-16	0.171608	-3.30996e-15	2.56908e-15	-2.06513e-15	0.179946	0.189083	-1.01258e-15	0.187412	0.177645	1.81285e-15	-6.88223e-16	-7.79548e-16	-1.45899e-15	0.110881	3.76753e-16	-1.02382e-15	1.81613e-15	-6.9029e-16	-2.76265e-15	-5.06995e-15	1.00517e-15	3.71382e-17	0.18899	-3.96645e-16	0.367002	-1.46241e-17	0.18199	4.97258e-16	5.02724e-16	1.7549e-15	-8.18099e-16	1.94411e-15	0.185584	-2.27768e-16
HMR_4516	H2O[c] + dCDP[c] => Pi[c] + dCMP[c]	0	0	0	0	0	0	1.82379	0	0	0	0	0	0	1.83637	0	0	0.987173	0	0	0	0	0.998845	0.951552	0	0	0	0	0	0	0	0	0.964559	0	0	0	0	0	0	0.978998	0	0	0.930961	0	0	0	0	0.990971	0
HMR_4601	ATP[m] + deoxyguanosine[m] => ADP[m] + dGMP[m]	5.4712e-15	-2.1403e-15	2.8005	6.35851e-15	2.90433e-15	1.96965	2.18303	3.65909e-16	0.960211	2.72744e-15	-5.92721e-14	-9.74829e-16	0.951545	1.83637	2.75893	1.84271	0.98723	2.8556	4.38556e-15	4.17997e-16	-2.56696e-15	-5.10361e-15	0.951552	0.987139	-1.62528e-16	0.962719	0.893332	2.76829e-15	1.99624	3.39134e-15	0.946238	2.18109e-16	-5.7804e-16	1.50294e-15	1.85505	5.56096e-15	-4.25765e-16	-4.77104e-15	-2.6796e-15	7.3915e-15	0.975212	1.86187	2.32288e-15	1.95664e-15	7.82874e-15	5.82987e-14	2.18739e-15	8.00655e-16
HMR_4633	ATP[c] + deoxyadenosine[c] => ADP[c] + dAMP[c]	-1.03189e-15	0.935822	0.933499	0.941026	3.73465e-15	3.9393	0.911896	2.09428e-15	1.22108e-15	-2.31593e-15	5.89554e-14	8.69238e-15	8.59413e-15	1.83637	1.8392	0.921357	1.97446	0.951867	0.95967	-1.31247e-15	8.30089e-15	1.99769	-7.31717e-15	2.96142	-1.1238e-14	0.962719	0.956985	9.65378e-15	-4.64784e-15	-7.48246e-15	2.81703e-14	3.15535e-13	3.2382e-15	-3.62278e-16	1.84724	-4.17237e-15	-3.33008e-15	0.990751	0.978998	-2.11374e-15	1.95015	6.80904e-16	-8.86251e-15	6.07281e-15	-1.39477e-15	-1.22528e-15	1.98165	1.14346e-14
HMR_4640	ATP[m] + dUMP[m] => ADP[m] + dUDP[m]	1.16719	1.24744e-15	-4.96375e-15	1.06508	0.593314	-3.40764e-16	2.82332e-15	5.76334e-16	0.546765	1.65484e-15	0.57431	0.298813	0.540822	1.03396	-1.72995e-15	4.7575e-16	0.327402	4.42899e-15	0.546414	0.579103	1.92664e-15	3.44148e-15	0.540684	1.13133	-2.40871e-15	-1.54449e-16	3.42083e-15	3.18276e-15	-1.7405e-15	1.77747	3.21108e-15	0.549907	-4.52188e-15	0.579435	0.273665	1.15519	0.861559	0.974842	9.51974e-16	0.523059	-7.82157e-17	1.05221	0.12005	9.13059e-16	0.902044	0.588677	0.567799	0.650782
HMR_4641	ATP[c] + deoxyuridine[c] => ADP[c] + dUMP[c]	-3.15924e-15	2.38735e-14	0.933499	0.941026	-1.3393e-15	0.984824	0.911896	0.960064	1.92042	3.06216e-15	2.88098e-15	5.04936e-15	0.951545	0.918187	0.919642	1.13457e-13	5.53433e-16	1.90373	1.91934	2.76422e-16	-2.20654e-14	2.99654	2.26461e-14	-9.61988e-15	-1.63976e-14	2.00091e-14	-7.17263e-15	-1.10145e-14	-8.08854e-15	1.21897e-16	1.89248	0.964559	1.70579e-14	3.43029e-15	0.964648	2.02303e-14	5.60024e-13	-2.88974e-15	6.83037e-14	0.840857	1.9504	1.86192	7.6443e-15	2.57531e-15	-1.25927e-14	-6.58211e-15	-1.24175e-14	5.88036e-15
HMR_4680	2-deoxy-D-ribose-1-phosphate[c] + uracil[c] <=> Pi[c] + deoxyuridine[c]	-2.80914	-1.56064	-2.12333	-1.62647	-2.52437	-2.22542	-1.81431	-1.4085	-0.796504	-0.942265	-1.47991	-1.42287	-1.19894	-1.17216	-1.94481	-0.534343	-1.98352	-1.47184	-2.247	-1.84773	-2.61158	-2.42964	-2.19093	-2.04551	-2.2075	-2.20051	-2.08441	-2.20371	-1.9801	-1.35513	-0.914391	-1.67299	-1.09798	-1.37269	-2.33706	-2.66005	-2.01515	-2.67133	-1.11056	-1.26436	-1.34304	-1.06793	-2.59248	-2.39162	-2.0093	-2.2542	-0.908132	-1.87557
HMR_4806	10-formyl-THF[c] + GAR[c] => N-formyl-GAR[c] + THF[c]	1.62945e-14	5.06268e-13	-2.25745e-14	-3.85901e-15	-4.6702e-15	-6.21355e-15	3.75617e-14	-9.00519e-15	1.15301e-13	-7.16457e-16	-9.82175e-15	1.80231e-13	-7.5716e-15	1.11881e-13	-6.92046e-14	-4.21364e-14	9.94734e-13	4.54784e-14	-4.63299e-14	5.30267e-14	-4.51284e-14	1.92698e-14	9.17984e-14	4.42766e-15	4.38012e-14	7.64102e-16	-6.13126e-14	2.65735e-14	-4.17268e-14	-1.80454e-14	2.97828e-13	-8.04146e-14	9.37045e-14	1.10892e-13	1.01483e-13	-3.01635e-14	2.3541e-14	3.05682e-14	-7.05609e-14	1.04267e-14	1.72523e-14	3.31458e-14	2.37237e-14	-4.54927e-14	-1.97972e-14	-5.13684e-15	1.1979e-14	-2.64424e-14
HMR_5394	H2O[c] + guanosine[c] => NH3[c] + xanthosine[c]	0.507743	-1.98883e-16	-1.57062e-16	0.941026	0.515282	-6.30803e-16	1.01317e-15	-2.93817e-15	0.480106	-1.30262e-15	-6.4317e-16	9.20464e-16	6.06378e-16	4.33395e-15	0.459821	-8.19301e-16	0.98723	-8.13623e-16	-9.77239e-16	9.09049e-16	5.93004e-16	-1.81874e-15	0.475776	0.276737	0.518804	0.962719	3.47602e-16	-1.16731e-15	0.499085	0.514506	0.473119	0.482279	0.514825	5.59413e-16	1.09679e-18	0.502787	-6.74572e-16	1.60323e-15	0.327951	5.76469e-16	-2.38092e-15	0.843651	0.502621	-1.91523e-16	3.76519e-15	1.02085e-15	0.990971	1.44741
HMR_6625	ATP[m] + deoxyuridine[m] => ADP[m] + dUMP[m]	-2.12421e-15	2.069e-15	-1.19757e-15	-3.02471e-15	-3.59807e-15	-2.41403e-16	-3.28773e-16	3.77663e-15	-3.50515e-15	2.57881e-15	3.13645e-16	-2.27888e-16	-3.13117e-16	8.13484e-16	-2.61091e-15	9.98015e-16	-3.46742e-15	6.68061e-15	4.16614e-15	1.01883e-15	-3.5211e-15	3.32586e-15	-8.43767e-15	-5.60918e-15	-6.28712e-16	-4.14123e-15	-1.05166e-15	-6.12003e-16	2.30681e-15	1.21939e-16	-6.01548e-16	2.78597e-15	1.65687e-15	-2.00276e-16	-7.84331e-15	-8.57935e-17	-1.83454e-15	-1.839e-15	-7.11557e-15	3.27663e-15	5.67527e-15	2.65578e-15	-1.29088e-15	1.83233e-15	3.52756e-15	5.73258e-16	2.60744e-15	-5.61916e-15
HMR_6626	H2O[m] + dUMP[m] => Pi[m] + deoxyuridine[m]	-1.43389e-15	-8.46069e-15	5.58894e-15	2.42214e-15	-1.91623e-15	-5.15801e-16	-9.25766e-15	-2.83829e-15	3.29708e-15	7.43243e-15	-4.94442e-15	-8.49791e-15	-2.18311e-14	-1.36246e-15	-5.40302e-15	-8.69944e-15	3.8423e-16	-2.01202e-15	-7.9865e-15	-1.39939e-15	-1.09651e-14	3.49325e-15	1.26575e-14	-6.98599e-15	4.56913e-15	2.84191e-15	-2.65613e-15	6.78332e-16	-5.42818e-15	5.32289e-15	-5.40579e-16	-6.58568e-15	6.67357e-15	2.28956e-15	9.54024e-15	-2.73764e-15	5.49205e-13	7.14159e-15	-1.16218e-14	3.57152e-16	2.71918e-15	-1.65591e-16	7.31915e-15	-1.89784e-15	-1.05812e-14	1.62839e-15	2.3777e-15	1.95819e-15
HMR_7160	0.3 dATP[c] + 0.2 dCTP[c] + 0.2 dGTP[c] + 0.3 dTTP[c] => DNA[c] + PPi[c]	1.01519	0	0.466749	0	0	0	0.911821	0	0	1.03186	0	1.50136	0.475773	0.459093	0.459821	0.460514	0.98723	1.4275	0.95967	1.00932	1.01819	0	0.951552	0.49357	2.07522	0	0.478493	0	0	2.05178	0.473119	0	1.54447	0	0.484371	1.50803	0	0.495376	0.978998	0.336975	1.46282	0	0	6.84481e-17	1.02968	0.76486	0.495486	0
HMR_7161	0.18 ATP[c] + 0.3 CTP[c] + 0.34 GTP[c] + 0.18 UTP[c] => PPi[c] + RNA[c]	0.507743	0.467911	0.466749	0.468294	0.515282	0	-8.65802e-16	0	0	1.03186	0	0	0.475773	0	0	0	0.493615	0.475933	0	0.50466	0	0	0	0	0	0	0	0	0	0.514506	0	0	0.514825	1.00911	0	0	0	0	0	0.463347	0.487606	0	0	0	0.514839	0	0.495486	0.48327
HMR_7162	0.18 ADP[c] + 0.3 CDP[c] + 0.34 GDP[c] + 0.18 UDP[c] => Pi[c] + RNA[c]	9.33098e-15	1.87164	-5.30747e-15	-3.48501e-16	2.74249e-15	-5.82097e-15	2.78403e-15	0.960064	-1.31544e-15	1.94754e-15	-2.99861e-15	-5.12642e-15	1.72494	0.918187	0.919642	2.76407	1.97446	-2.93905e-16	1.91934	-7.79789e-16	-1.64065e-16	0.998845	1.23566e-15	-3.74454e-15	-5.09724e-15	2.88816	0.956985	1.63145e-15	-1.39137e-15	5.23252e-16	1.38049e-15	0.964559	-7.66172e-16	3.24473e-15	4.38923e-14	1.90319e-15	-4.30755e-15	-1.59262e-15	-1.7446e-15	0.926693	1.89863e-16	0.930961	-4.18974e-15	-2.99962e-15	-9.54012e-15	-1.93558e-15	0.990971	-1.51117e-15
HMR_7163	DNA[c] + H2O[c] => 0.3 dAMP[c] + 0.2 dCMP[c] + 0.2 dGMP[c] + 0.3 dTMP[c]	1.01519	0	0.466749	0	0	0	0.911821	0	0	1.03186	0	1.50136	0.475773	0.459093	0.459821	0.460514	0.98723	1.4275	0.95967	1.00932	1.01819	0	0.951552	0.49357	2.07522	0	0.478493	0	0	2.05178	0.473119	0	1.54447	0	0.484371	1.50803	0	0.495376	0.978998	0.336975	1.46282	0	0	6.84481e-17	1.02968	0.76486	0.495486	0
HMR_7164	H2O[c] + RNA[c] => 0.18 AMP[c] + 0.3 CMP[c] + 0.34 GMP[c] + 0.18 UMP[c]	0.507743	2.33955	0.466749	0.468294	0.515282	-1.19633e-14	2.90786e-15	0.960064	-2.1108e-14	1.03186	-4.47404e-16	1.67488e-14	2.20072	0.918187	0.919642	2.76407	2.46808	0.475933	1.91934	0.50466	-3.10262e-14	0.998845	3.93707e-14	3.05e-14	1.29926e-14	2.88816	0.956985	7.12416e-15	-3.324e-15	0.514506	3.45362e-17	0.964559	0.514825	1.00911	4.05836e-14	1.94198e-14	6.1988e-15	-1.1313e-14	-2.74535e-14	1.39004	0.487606	0.930961	2.83591e-14	2.2586e-14	0.514839	-2.45296e-14	1.48646	0.48327
HMR_7713	AMP[l] + H2O[l] => Pi[l] + adenosine[l]	-3.12059e-15	1.87148	0.0785443	-2.22615e-15	3.08236e-17	1.2472e-15	0.0875115	0.960064	0.960211	2.95971e-15	-9.66924e-17	8.22656e-16	-7.24778e-16	-4.46052e-15	5.99393e-15	-1.53347e-15	1.0476	0.951867	0.95967	1.10968e-15	-3.18651e-15	1.99769	1.62975e-15	1.04894	3.78967e-15	-1.0215e-15	-1.50852e-16	6.61454e-15	1.14395	2.23466e-15	0.0739293	0.964559	0.0471007	0.159066	2.00438	-8.47825e-16	-7.19926e-15	2.2878e-15	0.978998	0.00940668	2.01671	6.108e-15	-5.345e-16	1.07143e-15	-2.42576e-15	-1.35593e-15	0.990971	0.96654
HMR_7716	H2O[l] + UMP[l] => Pi[l] + uridine[l]	0.860822	0.170803	0.933499	0.0776765	1.68757e-15	-3.79715e-15	0.500996	-2.75468e-15	-3.90465e-15	-8.61716e-16	0.256975	0.182434	2.25022	1.83637	1.83888	0.332447	0.98723	1.02577	0.175038	0.183814	1.11989e-14	1.18142	-4.89548e-16	0.00759494	0.187567	0.349532	1.91396	-8.07606e-15	-2.25882e-15	-1.59361e-15	0.946238	2.45231	1.92386e-14	2.13768e-15	2.90623	0.183087	6.64334e-15	1.98146	5.88075e-15	0.16736	5.56058e-15	-8.31891e-15	0.253807	0.567482	1.56856e-15	0.186229	-1.05111e-14	0.96654
HMR_7717	H2O[m] + UMP[m] => Pi[m] + uridine[m]	0.301002	0.220234	0.338572	0.681317	0.909712	0.184105	0.256866	0.175121	0.268926	0.0664389	0.788392	0.672488	0.265905	-6.52093e-15	0.456344	0.640707	0.387788	0.269609	0.747794	0.649895	6.54654e-15	0.427758	0.0990312	0.785164	0.312402	0.331612	0.286811	0.252074	1.50591e-14	0.698539	1.98446e-15	0.146049	0.187082	0.649205	0.914053	0.724954	0.493474	1.0763	9.79891e-14	0.241318	0.39573	0.41227	1.19339	0.701051	0.0584009	0.311178	-5.30258e-15	0.510866
HMR_7721	CMP[l] + H2O[l] => Pi[l] + cytidine[l]	0.507743	2.80747	4.66749	1.88205	6.416e-15	0.984824	1.36784	0.321696	4.80106	-7.58805e-16	-2.22734e-15	6.39326e-15	3.67501	1.83637	1.37946	-2.06968e-15	2.46808	3.67204	1.31459e-14	0.50466	1.01819	-2.94787e-15	1.9031	2.96142	5.76016e-17	1.92544	3.82794	1.03487	0.99817	0.514506	2.83871	1.92912	-3.92947e-15	0.504553	1.93748	0.502787	0.504667	0.495376	1.4685	0.463347	3.41324	2.79288	1.15875	0.518001	0.514839	0.853649	0.990971	3.86616
HMR_7725	H2O[l] + dTMP[l] => Pi[l] + thymidine[l]	5.6218e-15	0.935822	0.933499	-9.39701e-15	-5.13502e-15	3.42955e-15	0.911896	0.960012	0.960211	2.46055e-15	3.31526e-15	-7.60127e-15	2.97476e-14	-2.94767e-15	1.83928	0.921357	-1.08827e-15	1.90373	-5.06605e-16	3.19553e-15	-7.46354e-15	0.998845	3.78384e-15	5.67809e-15	-1.73317e-15	5.20526e-15	-7.80744e-15	4.52541e-15	1.14395	4.24827e-15	-5.62464e-15	1.27041e-14	0.138695	4.95125e-15	0.968742	1.1452e-14	-1.1966e-16	1.9815	3.05989e-15	7.2971e-15	0.975212	0.930961	8.12273e-15	0.192236	-1.13839e-14	-2.52884e-15	1.98194	8.0294e-15
HMR_7728	GMP[l] + H2O[l] => Pi[l] + guanosine[l]	-5.79984e-16	-2.28639e-15	-1.67687e-16	0.941026	-2.52419e-15	1.77669e-15	0.911166	0.960064	1.92042	-4.8467e-16	-2.5453e-15	-3.59326e-15	0.951545	3.5287e-16	-3.22245e-15	0.920141	-2.57427e-15	1.90373	1.91934	3.78659e-16	-1.6692e-15	-4.07437e-16	0.951552	0.987139	-7.53322e-16	0.995305	-2.76157e-15	-6.10955e-16	1.25795e-15	1.03412e-15	0.946238	0.98542	-6.44418e-15	1.38087e-15	0.968742	6.33808e-15	-3.04115e-15	0.990751	1.958	0.281698	0.975212	-2.29405e-15	-1.70576e-15	1.43592e-15	-3.74062e-16	1.76337e-15	0.990971	1.93308
HMR_7800	ADP[c] + GDP[c] <=> AMP[c] + GTP[c]	741.654	754.081	758.383	751.844	732.423	753.769	737.983	757.093	752.685	736.708	739.771	743.255	763.537	746.568	750.69	749.363	752.33	752.989	752.041	745.951	731.846	768.807	759.415	771.809	747.321	735.64	759.368	748.081	748.485	743.266	753.611	769.824	745.399	747.02	773.649	747.108	728.472	755.12	763.988	745.765	764.143	752.125	735.678	750.239	749.994	748.582	762.089	754.905
HMR_7801	ADP[m] + GDP[m] <=> AMP[m] + GTP[m]	980.335	981.814	962.611	982.708	979.325	983.162	983.499	987.157	984.335	984.02	982.223	979.85	980.815	978.6	986.059	980.496	984.388	986.547	978.593	984.415	983.693	982.893	980.547	985.047	979.981	984.192	973.042	978.74	981.351	980.563	981.824	982.64	977.433	977.869	982.481	975.849	979.371	980.239	985.155	987.598	984.847	986.132	975.182	981.01	979.228	981.375	986.91	986.244
HMR_7802	2 dADP[c] <=> dAMP[c] + dATP[c]	459.37	423.871	397.32	427.808	449.362	433.395	414.7	405.851	429.767	419.635	431.504	423.655	407.174	440.308	405.863	450.162	407.709	474.342	453.068	428.264	503.715	465.569	450.444	395.852	451.674	401.695	434.071	406.623	409.203	455.267	409.946	441.927	435.451	410.501	424.398	410.275	428.878	401.719	378.386	430.847	458.946	407.526	445.014	433.815	417.129	490.884	433.342	462.553
HMR_9850	UppppU[n] + H2O[n] => UTP[n] + UMP[n]	0	0	0	0	0	0	0	0	0	0	0	0	0	0	0	0	0	0	0	0	0	0	0	0	0	0	0	0	0	0	0	0	0	0	0	0	0	0	0	0	0	0	0	0	0	0	0	0
HMR_7863	CDP[c] + UDP[c] <=> CTP[c] + UMP[c]	881.389	879.493	880.451	881.606	888.586	884.511	870.353	870.803	868.396	861.494	863.037	844.361	865.889	877.084	887.166	873.703	837.304	875.26	875.059	894.253	859.434	883.763	888.938	868.463	895.295	835.748	866.464	852.044	852.165	868.19	855.482	875.985	847.785	877.517	871.71	874.537	855.026	861.679	879.53	880.38	861.21	863.965	865.273	863.291	862.513	872.306	863.951	849.743
HMR_7864	CDP[n] + UDP[n] <=> CTP[n] + UMP[n]	413.108	466.72	465.221	496.924	455.288	438.055	463.849	447.959	448.689	382.736	447.189	426.879	495.108	463.129	462.396	449.593	477.592	450.73	458.363	411.79	387.546	460.372	472.327	485.819	404.422	439.906	463.781	432.359	479.218	411.256	414.857	418.43	456.744	447.228	472.536	455.374	425.659	462.057	472.052	426.998	444.64	469.74	412.753	422.972	445.782	411.521	438.487	482.181
HMR_7865	2 UDP[c] <=> UMP[c] + UTP[c]	-860.524	-867.792	-873.921	-847.563	-871.598	-894.772	-870.231	-880.101	-877.472	-875.495	-865.546	-874.694	-857.911	-875.563	-877.483	-869.622	-868.811	-858.584	-876.707	-875.795	-877.133	-889.766	-883.927	-871.099	-858.905	-845.447	-873.486	-846.914	-877.688	-858.01	-882.839	-891.943	-868.026	-869.761	-865.365	-876.622	-842.735	-863.72	-885.778	-878.187	-865.006	-873.363	-860.77	-870.473	-852.492	-872.606	-856.746	-867.578
HMR_7866	2 UDP[n] <=> UMP[n] + UTP[n]	-945.163	-970.749	-955.86	-962.015	-957.585	-966.516	-956.699	-946.593	-958.331	-960.555	-943.798	-960.721	-951.105	-951.64	-954.714	-964.659	-960.221	-954.438	-953.831	-938.543	-939.218	-945.453	-959.11	-949.709	-945	-943.896	-947.792	-966.212	-944.999	-958.007	-953.646	-946.766	-964.41	-959.709	-958.338	-959.535	-960.081	-959.008	-959.415	-949.829	-952.145	-948.011	-959.464	-947.871	-955.009	-961.709	-953.081	-949.913
HMR_7867	GDP[c] + UDP[c] <=> GTP[c] + UMP[c]	325.441	392.445	390.784	408.88	330.813	434.198	371.427	426.271	425.642	332.059	356.092	372.278	468.697	420.768	398.188	369.713	449.558	446.892	393.885	294.863	358.672	389.359	406.14	339.832	310.265	381.294	369.518	342.926	393.817	383.597	386.656	365.784	373.335	284.566	357.629	322.559	353.542	364.247	406.738	400.967	394.607	343.192	366.916	332.588	358.108	400.225	423.141	398.363
HMR_7868	GDP[n] + UDP[n] <=> GTP[n] + UMP[n]	-166.024	-188.494	-175.492	-205.496	-167.803	-207.651	-161.562	-232.7	-209.172	-123.503	-181.187	-132.604	-280.229	-204.202	-223.145	-184.901	-213.015	-273.036	-200.721	-119.533	-152.15	-172.721	-196.299	-144.475	-155.264	-202.178	-196.065	-186.157	-237.478	-204.141	-199.688	-190.14	-186.962	-126.963	-175.116	-113.41	-155.696	-167.625	-245.546	-192.389	-211.413	-158.094	-144.249	-142.23	-167.615	-198.031	-206.032	-243.891
HMR_7869	UDP[c] + dADP[c] <=> UMP[c] + dATP[c]	5.8826	-3.20157	-12.4564	-42.7467	-24.7918	1.22506	6.16663	38.1418	-8.02163	-6.13367	1.75484	22.0866	15.538	9.1623	-7.02797	18.772	36.7722	-11.6101	14.909	-31.3932	-29.5736	-26.9196	7.36306	-8.06754	-8.49749	21.3779	19.8683	-1.52126	26.0638	10.685	-1.1056	14.1723	4.36358	-25.8775	-18.1026	-16.6799	-13.6877	-11.6702	24.8122	14.7773	-1.87805	-8.76057	-23.0135	48.6987	20.6353	-3.48467	-19.0679	22.1138
HMR_7870	UDP[n] + dADP[n] <=> UMP[n] + dATP[n]	402.705	427.918	412.839	462.033	401.815	440.577	398.08	452.776	472.66	376.284	393.827	376.449	451.781	432.217	426.31	410.664	473.405	489.232	431.41	351.274	377.929	425.18	437.938	399.814	417.177	451.579	416.103	428.133	436.553	434.632	453.692	453.816	386.741	367.132	420.051	343.47	420.929	400.829	460.633	416.487	461.006	375.694	410.726	390.107	406.181	439.097	443.416	448.046
HMR_7871	UDP[c] + dCDP[c] <=> UMP[c] + dCTP[c]	781.496	759.655	763.806	773.928	791.702	801.917	758.165	759.47	793.348	788.33	788.154	781.573	755.445	759.981	775.494	798.915	761.927	775.81	749.846	798.46	810.409	783.102	801.118	777.156	780.861	783.595	786.423	785.554	783.285	792.836	790.721	788.781	812.747	787.728	785.842	793.959	782.268	789.98	760.19	758.129	793.886	776.053	796.521	763.258	771.317	779.318	787.637	783.401
HMR_7872	UDP[n] + dCDP[n] <=> UMP[n] + dCTP[n]	604.199	606.989	597.2	573.957	576.375	619.63	609.048	610.54	601.58	622.678	628.967	610.193	644.314	617.298	614.923	636.997	635.494	618.581	623.572	613.046	607.916	589.205	587.504	558.868	603.076	621.904	601.496	611.772	594.37	599.663	615.946	605.939	615.6	593.967	570.878	597.769	600.8	606.175	615.609	635.1	594.056	593.445	590.638	596.738	602.57	617.925	617.699	603.322
HMR_7873	UDP[c] + dGDP[c] <=> UMP[c] + dGTP[c]	-209.192	-239.501	-222.211	-241.574	-190.018	-296.459	-214.456	-277.908	-265.324	-188.166	-218.487	-213.937	-312.607	-260.538	-230.102	-256.604	-291.863	-285.121	-219.182	-145.349	-209.656	-216.425	-282.119	-176.774	-202.817	-238.947	-239.018	-211.223	-245.497	-266.607	-222.279	-214.683	-249.069	-143.46	-206.627	-173.087	-214.532	-216.597	-255.664	-246.643	-254.347	-174.868	-205.08	-209.971	-235.449	-255.001	-270.204	-251.329
HMR_7874	UDP[n] + dGDP[n] <=> UMP[n] + dGTP[n]	656.466	622.467	632.773	604.732	662.47	645.058	615.44	639.929	618.428	670.521	636.996	660.51	613.765	615.749	644.903	624.38	564.677	646.09	608.332	652.95	693.169	619.617	633.665	631.62	649.393	602.509	640.815	657.285	651.744	687.528	638.192	623.941	670.174	654.199	649.271	651.085	637.923	625.985	632.723	645.268	634.418	643.111	663.571	646.388	648.666	673.854	627.04	608.915
HMR_7875	ADP[m] + UDP[m] <=> ATP[m] + UMP[m]	0.301002	0.220234	0.338572	0.681317	0.909712	0.184105	0.256866	0.175121	0.268926	0.0664389	0.788392	0.672488	0.265905	-6.52093e-15	0.456344	0.640707	0.387788	0.269609	0.747794	0.649895	6.54654e-15	0.427758	0.0990312	0.785164	0.312402	0.331612	0.286811	0.252074	1.50591e-14	0.698539	1.98446e-15	0.146049	0.187082	0.649205	0.914053	0.724954	0.493474	1.0763	9.79891e-14	0.241318	0.39573	0.41227	1.19339	0.701051	0.0584009	0.311178	-5.30258e-15	0.510866
HMR_7876	ADP[n] + UDP[n] <=> ATP[n] + UMP[n]	-965.292	-964.852	-976.681	-970.135	-970.56	-969.153	-968.157	-971.91	-973.853	-968.16	-981.995	-980.705	-973.634	-972.552	-970.673	-972.074	-977.932	-977.161	-967.126	-970.986	-975.193	-976.2	-976.025	-981.937	-973.804	-969.824	-978.338	-977.181	-979.408	-970.932	-969.354	-965.22	-977.887	-975.855	-979.282	-974.752	-969.535	-968.413	-976.057	-981.635	-970.562	-975.884	-973.975	-966.105	-980.575	-982.656	-967.53	-948.66
HMR_7878	ADP[c] + dITP[c] <=> ATP[c] + dIDP[c]	908.193	882.184	896.626	898.66	870.531	889.685	892.671	876.51	895.209	890.152	897.942	898.067	899.69	888.628	900.863	916.205	902.336	886.604	903.827	901.259	917.706	889.696	895.291	913.12	882.872	884.862	900.839	895.197	878.424	886.474	888.449	909.926	886.869	881.958	907.158	888.095	893.839	873.945	908.74	867.636	912.154	895.566	886.578	894.816	908.348	899.699	891.593	883.521
HMR_7879	H+[c] + H2O[c] + dITP[c] => PPi[c] + dIMP[c]	0	0	0	0	0	0	0	0	0	0	0	0	0	0	0	0	0	0	0	0	0	0	0	0	0	0	0	0	0	0	0	0	0	0	0	0	0	0	0	0	0	0	0	0	0	0	0	0
HMR_7880	H2O[c] + dIMP[c] => H+[c] + Pi[c] + deoxyinosine[c]	0	0	0	0	0	0	0	0	0	0	0	0	0	0	0	0	0	0	0	0	0	0	0	0	0	0	0	0	0	0	0	0	0	0	0	0	0	0	0	0	0	0	0	0	0	0	0	0
HMR_7881	ADP[n] + dITP[n] <=> ATP[n] + dIDP[n]	-908.193	-882.184	-896.626	-898.66	-870.531	-889.685	-892.671	-876.51	-895.209	-890.152	-897.942	-898.067	-899.69	-888.628	-900.863	-916.205	-902.336	-886.604	-903.827	-901.259	-917.706	-889.696	-895.291	-913.12	-882.872	-884.862	-900.839	-895.197	-878.424	-886.474	-888.449	-909.926	-886.869	-881.958	-907.158	-888.095	-893.839	-873.945	-908.74	-867.636	-912.154	-895.566	-886.578	-894.816	-908.348	-899.699	-891.593	-883.521
HMR_7882	ADP[n] + GTP[n] <=> ATP[n] + GDP[n]	950.737	961.45	956.016	962.815	951.684	960.077	949.02	967.251	950.614	965.105	963.168	956.337	977.872	961.797	959.109	956.374	959.22	957.246	964.763	958.688	959.286	969.812	965.793	957.74	958.584	947.637	968.756	959.569	961.346	952.932	963.047	968.563	962.817	944.184	960.773	954.022	950.523	958.29	968.254	972.933	962.977	959.599	968.791	957.741	965.862	959.442	958.642	959.605
HMR_7883	ADP[m] + UTP[m] <=> ATP[m] + UDP[m]	0.301002	0.220234	0.338572	0.681317	0.909712	0.184105	0.256866	0.175121	0.268926	0.0664389	0.788392	0.672488	0.265905	-6.52093e-15	0.456344	0.640707	0.387788	0.269609	0.747794	0.649895	6.54654e-15	0.427758	0.0990312	0.785164	0.312402	0.331612	0.286811	0.252074	1.50591e-14	0.698539	1.98446e-15	0.146049	0.187082	0.649205	0.914053	0.724954	0.493474	1.0763	9.79891e-14	0.241318	0.39573	0.41227	1.19339	0.701051	0.0584009	0.311178	-5.30258e-15	0.510866
HMR_7884	ADP[n] + UTP[n] <=> ATP[n] + UDP[n]	916.238	909.68	923.703	928.899	919.988	905.306	914.229	925.705	925.443	920.887	917.484	917.893	930.81	929.168	918.694	918.8	923.095	926.468	916.889	921.632	929.145	929.073	920.083	916.412	927.56	936.862	911.912	920.505	911.436	913.42	927.037	926.329	918.625	912.816	917.024	916.557	921.814	923.858	912.787	916.275	929.993	929.228	926.265	928.835	920.314	913.735	923.792	908.219
HMR_7885	ADP[n] + CTP[n] <=> ATP[n] + CDP[n]	479.856	537.77	552.637	558.566	510.642	517.718	539.368	506.438	510.653	460.766	517.65	511.797	571.871	527.565	539.099	526.526	536.713	523.978	509.708	476.527	474.833	510.285	541.082	563.977	488.251	495.074	549.108	503.258	564.708	472.958	480.664	476.871	530.85	512.926	536.67	530.558	501.321	519.836	564.598	533.067	518.35	545.724	496.232	487.81	528.419	488.946	512.364	555.929
HMR_7886	ADP[m] + dTTP[m] <=> ATP[m] + dTDP[m]	-142.298	-173.124	-192.399	-163.057	-158.209	-171.528	-166.367	-154.55	-182.815	-197.908	-159.01	-131.681	-148.838	-167.538	-167.241	-157.266	-184.931	-178.363	-197.915	-153.227	-141.054	-203.451	-137.996	-173.464	-163.561	-147.346	-173.45	-138.005	-129.391	-146.034	-173.736	-168.893	-139.538	-173.749	-212.793	-170.371	-158.342	-189.163	-165.469	-152.068	-167.279	-182.58	-136.083	-176.576	-149.486	-150.137	-173.215	-207.534
HMR_7887	ADP[n] + dTTP[n] <=> ATP[n] + dTDP[n]	-980.092	-983.247	-981.408	-981.279	-981.947	-986.078	-981.616	-978.712	-985.938	-974.625	-982.02	-984.081	-985.874	-982.057	-984.362	-978.11	-984.647	-978.69	-984.694	-982.086	-979.724	-972.654	-988.131	-980.012	-985.636	-985.832	-981.198	-974.292	-984.032	-985.792	-982.446	-980.132	-984.59	-986.934	-975.173	-978.219	-984.184	-967.292	-987.505	-986.782	-981.461	-981.059	-985.32	-983.65	-984.413	-978.401	-979.669	-987.097
HMR_7888	ADP[n] + dGTP[n] <=> ATP[n] + dGDP[n]	962.206	933.485	962.028	963.448	959.366	961.727	941.962	963.579	964.117	962.528	946.953	950.789	952.93	951.713	957.166	948.971	963.056	963.066	946.452	949.44	954.732	967.939	950.729	968.329	956.891	969.307	957.499	969.436	967.092	952.683	955.386	975.176	961.004	956.649	955.713	952.034	956.498	967.166	954.418	957.067	956.397	956.678	964.356	950.698	953.42	968.172	965.41	952.919
HMR_7889	ADP[n] + dUTP[n] <=> ATP[n] + dUDP[n]	1.0034	-0.390132	-0.101983	0.032542	0.512004	0.342568	0.203448	-0.264361	-0.0635726	-0.515928	-0.43306	0.0473972	-0.442174	-0.0302721	0.484432	-0.127845	0.306824	-0.763808	-0.0526059	-1.06497	-0.155584	0.00292884	0.285277	-0.0431268	-0.058433	-0.320968	0.476058	-0.103942	0.483743	0.359931	-0.138175	0.398192	-0.977259	-0.460895	0.429549	0.223686	-1.00933	0.880923	-0.57056	0.215383	-0.0553794	-1.18829	0.153092	-0.115903	-1.88846	-0.975964	0.183784	0.0581566
HMR_7890	ADP[m] + dCTP[m] <=> ATP[m] + dCDP[m]	0.460464	1.82395	1.02702	0.00591272	1.0394	0.358957	3.32252	0.532544	8.88227e-05	2.36486	1.03841	1.80329	1.64511	1.94855	0.526724	1.50094	1.59527	2.63746	0.0378141	2.53572	0.823883	1.46671	2.2675	1.58662e-15	2.80293	0.990459	4.64103	1.45446	1.37791	0.892396	1.37278	2.82721	0.499009	1.71558	3.09698	3.88701	0.068878	3.14006e-15	1.77017	1.35137	2.49362	3.12597	0.8058	0.333333	1.65612	2.51809	0.552342	1.47506
HMR_7891	ADP[n] + dCTP[n] <=> ATP[n] + dCDP[n]	936.159	936.327	946.677	916.229	929.369	951.068	945.269	938.966	931.846	939.368	934.36	948.749	951.275	955.4	936.957	938.008	938.655	939.753	934.213	919.269	928.634	923.238	941.367	942.286	929.834	937.534	954.713	928.934	942.447	936.145	938.032	949.801	931.315	933.917	926.679	929.033	928.959	933.03	948.643	941.123	937.221	939.121	935.449	934.401	949.12	937.227	932.207	943.44
HMR_7892	ADP[n] + dATP[n] <=> ATP[n] + dADP[n]	948.461	941.257	947.677	930.142	965.125	955.018	948.931	932.051	945.685	943.204	944.28	954.12	930.924	946.161	953.636	944.153	954.636	953.988	950.322	952.802	952.19	950.602	939.762	955.11	936.468	953.622	941.029	951.026	941.096	940.051	949.039	951.178	936.407	947.55	948.058	945.403	947.263	941.735	942.932	946.227	955.657	942.337	950.616	957.284	942.4	960.392	948.562	942.752
HMR_7893	ADP[n] + ITP[n] <=> ATP[n] + IDP[n]	-11.4368	-65.8051	-96.4895	-67.6661	-41.1142	1.27093	-47.7241	-48.3438	-7.6572	-14.1659	-21.5824	-34.8313	-92.0848	-85.2388	-55.0803	-7.86605	-57.1913	-38.7052	-16.8167	27.5672	-23.3087	-82.6833	-62.3291	-92.7521	11.3321	-57.4848	-70.2789	-47.962	-58.159	29.235	-46.6753	-81.4844	8.89846	-26.7455	-24.4436	-15.135	-35.0207	-81.297	-55.233	-65.7347	-65.4997	-82.4737	-19.5374	-21.7192	-40.2478	-54.6396	-81.3643	-82.7898
HMR_7894	ADP[m] + dITP[m] <=> ATP[m] + dIDP[m]	0	0	0	0	0	0	0	0	0	0	0	0	0	0	0	0	0	0	0	0	0	0	0	0	0	0	0	0	0	0	0	0	0	0	0	0	0	0	0	0	0	0	0	0	0	0	0	0
HMR_7895	ADP[m] + ITP[m] <=> ATP[m] + IDP[m]	0	0	0	0	0	0	0	0	0	0	0	0	0	0	0	0	0	0	0	0	0	0	0	0	0	0	0	0	0	0	0	0	0	0	0	0	0	0	0	0	0	0	0	0	0	0	0	0
HMR_8083	H2O[n] + cGMP[n] => GMP[n]	-2.0243e-15	-4.16321e-15	0.466749	0.941026	-6.02548e-15	0.492412	0.270443	0.478369	-5.01786e-15	0.515928	1.50114	0.500453	1.1845	1.3751	-1.33847e-15	-7.74546e-15	0.438055	0.475933	1.43948	1.51393	-2.54274e-15	0.998845	0.951552	1.96919	2.63654e-15	0.48136	4.57721e-15	0.517435	3.45941e-15	-7.87282e-15	0.472788	0.964494	0.514825	-3.3795e-15	8.89245e-15	1.50777	1.00933	-1.17951e-15	-1.21914e-15	0.926693	0.487606	-5.95585e-15	1.00455	0.518001	1.02968	1.24685	0.495486	0.48327
HMR_8085	H2O[g] + cGMP[g] => GMP[g]	1.52323	0.467911	9.58506e-17	2.74945e-15	0.515282	0.492412	0.449603	0.957193	0.480072	1.03186	1.00076	1.08057	-2.2256e-15	0.459093	0.919642	0.460679	3.02109e-15	0.475552	5.11967e-15	-5.58529e-16	-2.84567e-15	1.99769	1.42367	0.49357	0.518804	0.48136	1.26852e-14	1.23615e-15	-5.02745e-16	0.512826	1.79267e-15	0.482279	-2.2357e-15	0.504553	4.34703e-15	1.50836	8.25959e-15	0.495376	-2.20956e-15	1.49922e-15	1.53639e-15	0.465481	1.00524	0.51774	0.514839	-8.75099e-15	0.495486	1.4486e-15
HMR_8087	H2O[g] + cAMP[g] => AMP[g]	0.507743	0.931576	0.466749	0.470513	-1.7342e-14	0.492349	0.455948	0.480032	1.39681e-14	1.03163	0.500379	1.00091	-6.17827e-15	0.459093	1.37946	-1.77899e-14	1.48073	0.475933	0.95933	0.50466	-3.70519e-14	9.88433e-15	2.78331e-14	0.49357	0.518804	4.06952e-15	1.87843e-15	1.03487	0.706859	-1.16537e-14	8.97639e-15	0.964559	1.02965	0.504553	0.968742	0.230992	2.01867	-6.80213e-15	-2.3428e-14	0.926693	0.487606	0.957319	9.33173e-15	8.06434e-15	-6.60419e-15	-1.24204e-14	0.495486	-9.04337e-15
HMR_8443	ADP-glucose[c] + H2O[c] => AMP[c] + glucose-1-phosphate[c]	0	0	0	0	0	0	0	0	0	0	0	0	0	0	0	0	0	0	0	0	0	0	0	0	0	0	0	0	0	0	0	0	0	0	0	0	0	0	0	0	0	0	0	0	0	0	0	0
HMR_8444	ADP-mannose[c] + H2O[c] => AMP[c] + mannose-1-phosphate[c]	0	0	0	0	0	0	0	0	0	0	0	0	0	0	0	0	0	0	0	0	0	0	0	0	0	0	0	0	0	0	0	0	0	0	0	0	0	0	0	0	0	0	0	0	0	0	0	0
HMR_8445	ATP[m] + cytidine[m] => ADP[m] + CMP[m]	0	0	0	0	0	0	0	0	0	0	0	0	0	0	0	0	0	0	0	0	0	0	0	0	0	0	0	0	0	0	0	0	0	0	0	0	0	0	0	0	0	0	0	0	0	0	0	0
HMR_8446	H2O[n] + cytidine[n] => NH3[n] + uridine[n]	0.507743	0.467911	-2.2675e-15	4.98616e-15	0.950865	4.06027e-15	0.305889	0.801728	2.25113e-15	1.06297e-15	1.33578	-4.59014e-16	-1.67014e-15	1.37728	0.459821	0.460679	0.493615	9.43854e-15	0.479835	1.34729	0.509096	-4.73345e-15	1.23082e-16	0.330675	-4.64661e-15	0.48136	1.85281	0.517435	0.499085	1.13357	0.946238	0.482279	0.514825	0.504553	0.968742	1.00557	1.00933	0.495376	0.489499	0.463347	0.487606	-1.9131e-16	0.502621	0.518001	0.514839	1.5338	-4.03462e-15	1.42641e-15
HMR_8448	CDP[c] + dGDP[c] <=> CMP[c] + dGTP[c]	774.329	807.93	777.206	794.672	754.898	793.953	806.691	797.902	796.527	764.378	786.743	764.097	815.325	794.405	766.405	796.837	816.683	803.036	806.804	763.941	761.674	785.093	806.032	761.336	754.125	803.901	803.097	778.295	796.044	806.583	797.002	797.171	768.637	754.884	814.899	767.721	772.867	789.518	802.332	798.975	786.809	759.529	788.314	754.614	761.85	794.835	792.04	797.321
HMR_8449	CDP[n] + dGDP[n] <=> CMP[n] + dGTP[n]	552.216	516.381	564.554	569.514	535.597	583.082	562.463	574.901	606.733	534.111	571.497	526.77	570.065	586.268	558.342	578.077	604.172	592.903	570.127	547.724	563.708	595.739	564.406	530.22	534.71	547.631	549.301	560.921	552.561	566.915	545.634	594.932	578.417	527.452	536.555	560.01	606.721	581.35	582.644	566.842	544.292	542.764	565.903	544.374	551.311	587.289	593.336	555.329
HMR_8450	dCDP[c] + dGDP[c] <=> dCMP[c] + dGTP[c]	307.991	315.153	331.572	318.172	264.837	380.101	319.204	393.038	375.707	281.585	324.169	331.519	428.613	335.832	371.318	360.275	382.01	372.719	342.558	247.214	322.188	307.877	361.738	284.727	301.283	320.856	331.594	330.108	349.659	370.933	338.48	294.584	353.775	242.74	309.454	280.851	329.239	317.636	346.805	350.742	363.921	293.403	295.713	338.47	340.833	368.147	359.55	370.697
HMR_8451	dCDP[n] + dGDP[n] <=> dCMP[n] + dGTP[n]	-246.477	-205.363	-235.299	-210.798	-238.701	-266.413	-235.941	-251.25	-261.043	-242.104	-261.54	-236.49	-230.899	-250.304	-246.079	-253.486	-205.794	-275.928	-232.007	-251.233	-302.144	-247.417	-247.341	-193.511	-227.212	-180.833	-232.617	-248.77	-237.213	-301.76	-228.44	-243.696	-287.587	-225.002	-230.114	-259.061	-288.146	-240.17	-260.948	-255.042	-222.312	-229.197	-265.118	-240.063	-246.558	-292.971	-254.967	-211.325
HMR_8452	2 dCDP[c] <=> dCMP[c] + dCTP[c]	-820.556	-838.527	-838.469	-834.685	-832.741	-859.45	-823.398	-836.53	-827.116	-835.294	-847.234	-837.493	-857.058	-810.815	-839.374	-845.379	-807.528	-819.436	-826.004	-833.501	-849.426	-836.575	-828.156	-828.872	-841.568	-814.765	-835.719	-827.875	-846.295	-851.038	-839.665	-835.137	-819.205	-839.126	-833.821	-843.422	-848.85	-836.161	-829.668	-846.147	-835.993	-803.667	-842.783	-835.773	-850.264	-835.346	-852.905	-835.901
HMR_8453	2 dCDP[n] <=> dCMP[n] + dCTP[n]	-895.59	-897.842	-911.614	-909.431	-892.715	-898.766	-896.892	-899.607	-900.488	-899.577	-904.138	-906.721	-925.787	-898.925	-905.456	-903.956	-918.568	-901.998	-922.449	-911.521	-912.258	-904.918	-893.161	-883.877	-890.863	-919.271	-904.077	-919.953	-903.439	-893.986	-915.587	-912.741	-919.243	-899.014	-897.924	-911.251	-898.1	-902.914	-916.394	-903.039	-916.513	-891.237	-903.428	-891.581	-911.741	-902.212	-908.41	-890.16
HMR_8454	dADP[c] + dCDP[c] <=> dATP[c] + dCMP[c]	-352.709	-322.63	-331.824	-280.842	-315.117	-275.538	-318.7	-338.802	-327.517	-293.381	-345.755	-342.883	-326.514	-337.751	-346.244	-333.338	-340.438	-346.534	-321.475	-311.608	-324.411	-353.876	-313.378	-281.046	-313.813	-291.261	-329.07	-306.052	-346.638	-338.839	-295.363	-305.983	-367.866	-285.379	-288.338	-301.783	-337.621	-322.66	-336.193	-304.666	-339.266	-358.633	-274.676	-369.723	-344.415	-336.769	-287.518	-355.696
HMR_8455	dADP[n] + dCDP[n] <=> dATP[n] + dCMP[n]	278.964	314.293	288.594	281.274	297.459	325.736	303.269	320.358	333.209	299.736	310.437	311.237	305.437	336.868	315.44	281.592	309.376	338.103	297.314	297.872	334.205	322.961	325.32	327.129	245.454	269.216	318.426	302.671	285.806	299.778	281.843	321.644	342.684	241.186	278.078	313.658	309.173	329.861	287.351	318.605	304.486	299.375	316.157	266.15	313.227	330.566	341.967	269.742
HMR_8456	UDP[c] + dCDP[c] <=> UTP[c] + dCMP[c]	842.282	840.319	821.222	809.955	844.828	831.552	808.435	814.412	827.166	833.106	838.819	843.542	837.582	820.098	826.515	837.648	805.75	841.883	832.665	823.29	847.286	847.504	845.607	813.124	835.678	811.628	828.017	785.875	852.465	869.791	827.713	822.244	846.347	821.875	809.626	827.056	806.688	814.18	823.132	822.721	826.501	835.936	828.769	837.305	843.965	813.556	820.322	855.998
HMR_8457	UDP[n] + dCDP[n] <=> UTP[n] + dCMP[n]	386.629	388.864	442.889	423.069	381.854	406.487	382.98	378.937	426.138	369.439	391.882	390.064	425.895	399.066	411.32	420.885	429.211	417.046	411.078	383.764	418.113	419.007	410.356	364.812	381.629	413.523	395.812	431.328	409.698	379.099	415.923	392.186	411.156	408.317	419.144	414.355	427.599	397.094	458.102	403.194	411.915	405.266	390.819	406.102	392.231	404.639	385.904	415.054
HMR_8458	ADP[n] + CDP[n] <=> ATP[n] + CMP[n]	-965.102	-956.713	-974.656	-981.607	-981.918	-970.563	-978.071	-971.935	-975.404	-968.012	-969.642	-979.591	-973.929	-969.103	-977.657	-973.11	-974.733	-973.883	-969.35	-974.732	-968.948	-968.202	-961.529	-974.722	-976.79	-967.537	-980.516	-971.716	-973.226	-969.317	-967.916	-977.846	-976.166	-971.76	-973.579	-974.857	-970.86	-971.977	-973.823	-972.41	-962.694	-976.526	-976.095	-976.289	-970.749	-961.347	-963.935	-974.609
HMR_8459	ADP[n] + dCDP[n] <=> ATP[n] + dCMP[n]	-911.487	-921.8	-924.809	-912.56	-926.064	-932.23	-909.335	-911.783	-928.741	-915.051	-916.281	-924.928	-919.055	-925.693	-925.126	-926.788	-925.371	-931.104	-919.021	-917.683	-907.972	-923.093	-934.424	-929.367	-919.397	-917.053	-923.307	-915.4	-937.928	-901.084	-919.018	-905.322	-937.98	-908.121	-910.225	-932.496	-911.192	-915.473	-939.2	-926.506	-930.804	-914.639	-926.184	-910.673	-923.491	-921.174	-904.127	-934.026
HMR_8460	CDP[n] + dCDP[n] <=> CTP[n] + dCMP[n]	976.869	967.556	978.185	980.502	977.21	979.102	984.259	972.342	980.459	980.318	975.005	975.391	980.425	976.836	974.085	983.961	970.953	978.357	973.727	974.989	982.766	980.224	972.66	983.979	975.902	968.577	981.249	972.934	982.076	979.18	967.709	980.708	980.417	976.693	970.846	975.163	981.357	965.773	985.57	983.532	977.976	983.774	984.186	976.423	978.994	977.536	978.656	976.34
HMR_8461	GDP[c] + dCDP[c] <=> GTP[c] + dCMP[c]	-381.492	-402.575	-412.408	-432.324	-356.912	-435.222	-403.901	-436.335	-447.781	-376.114	-365.555	-405.5	-494.045	-426.55	-424.664	-410.321	-469.471	-444.091	-428.253	-332.392	-421.21	-392.434	-466.79	-427.116	-361.453	-409.235	-415.117	-373.595	-418.941	-441.72	-427.255	-401.934	-419.637	-342.571	-398.214	-369.038	-358.244	-383.592	-421.474	-439.538	-443.763	-379.003	-416.307	-367.369	-399.912	-432.663	-456.997	-448.93
HMR_8462	GDP[n] + dCDP[n] <=> GTP[n] + dCMP[n]	879.282	828.209	853.008	832.368	869.214	828.693	835.692	863.086	816.258	865.057	873.261	865.296	845.847	847.535	859.655	860.516	821.315	844.796	850.896	881.19	866.13	828.155	854.952	829.39	880.196	842.447	849.269	855.31	870.018	892.497	867.016	857.386	868.494	864.766	831.173	857.172	848.83	836.538	862.116	846.633	860.528	831.361	868.159	857.55	878.551	878.042	851.42	853.535
HMR_8463	CDP[c] + dCDP[c] <=> CTP[c] + dCMP[c]	918.339	918.447	922.171	921.804	914.047	901.895	923.23	912.273	915.974	904.413	906.539	915.471	906.706	914.262	914.073	908.246	929.428	901.605	924.111	932.691	918.27	938.707	897.739	928.397	914.39	894.79	914.712	901.395	924.596	920.754	910.115	919.391	926.843	927.006	928.632	926.916	922.617	918.939	923.12	926.388	924.749	903.199	926.212	918.652	909.089	934.684	907.776	916.709
HMR_8464	CDP[n] + GDP[n] <=> CMP[n] + GTP[n]	237.479	321.735	278.5	335.943	250.273	339.035	274.89	336.866	343.528	223.551	271.094	223.645	412.254	318.465	322.599	280.759	350.919	385.487	314.588	197.03	245.306	314.378	307.14	272.825	233.652	307.368	315.552	290.416	328.807	264.576	295.72	301.317	281.285	206.381	304.716	210.26	257.389	289.376	351.683	318.689	313.862	286.333	244.882	242.421	254.926	279.431	313.254	349.961
HMR_8465	2 CDP[c] <=> CMP[c] + CTP[c]	-945.95	-957.599	-957.03	-950.512	-955.11	-958.007	-967.75	-958.936	-954.579	-952.264	-956.652	-952.708	-950.602	-952.056	-969.265	-947.616	-948.609	-954.239	-959.397	-948.285	-949.656	-960.641	-955.792	-961.145	-956.132	-945.078	-952.567	-946.997	-948.367	-951.681	-954.144	-942.188	-959.996	-963.467	-954.035	-950.77	-957.611	-951.004	-960.693	-958.814	-959.9	-945.694	-952.028	-948.754	-952.525	-960.95	-950.343	-949.149
HMR_8466	2 CDP[n] <=> CMP[n] + CTP[n]	-910.12	-896.506	-890.769	-918.86	-921.856	-899.439	-908.74	-913.863	-918.495	-902.288	-904.545	-890.473	-903.662	-912.401	-897.382	-907.028	-911.831	-905.109	-922.382	-910.252	-895.48	-930.311	-903.905	-905.822	-892.073	-913.41	-895.922	-902.034	-896.586	-917.477	-901.902	-922.267	-906.311	-910.995	-906.712	-899.978	-905.695	-907.994	-893.024	-877.462	-904.266	-907.789	-900.707	-911.586	-896.357	-900.111	-904.78	-902.592
HMR_8467	CDP[c] + UDP[c] <=> CMP[c] + UTP[c]	905.679	905.321	914.701	898.476	912.899	908.429	905.518	923.401	917.53	903.634	883.008	912.891	898.398	920.958	908.023	894.419	913.414	898.8	903.29	909.895	903.942	918.518	912.435	910.173	892.991	907.433	900.502	902.582	914.917	883.303	910.177	906.636	901.622	901.807	896.046	896.448	905.984	887.181	916.986	924.128	918.6	890.249	904.166	906.372	906.31	929.336	907.479	900.525
HMR_8468	CDP[n] + UDP[n] <=> CMP[n] + UTP[n]	553.657	576.413	513.458	541.924	564.118	523.994	568.239	553.988	534.388	593.328	549.328	578.487	512.925	554.378	533.448	544.984	528.543	526.393	543.64	561.026	545.67	550.505	542.91	581.965	576.215	539.645	539.792	526.496	513.406	556.679	560.314	567.461	529.833	549.56	526.741	540.344	545.186	551.635	495.875	533.087	557.447	549.569	556.43	547.859	554.379	568.591	558.998	519.587
HMR_8469	CDP[c] + dADP[c] <=> CMP[c] + dATP[c]	-95.2821	-54.471	-38.7782	-86.4282	-59.3992	-67.7107	-39.5392	-60.896	-51.182	-51.3491	-43.6348	-59.1704	-79.8383	-66.9776	-7.68037	-77.8983	-116.841	-57.7055	-92.6088	-46.9803	-81.9531	-53.0782	-89.3828	-50.2705	-46.4694	-100.415	-87.3402	-64.8445	-55.6777	-99.6859	-59.1795	-86.3196	-53.8	-46.4778	-82.5721	-67.6993	-20.6254	-27.6399	-63.6193	-88.3225	-75.18	-51.1616	-68.5905	-55.7594	-30.0402	-96.3283	-76.9971	-93.2446
HMR_8470	CDP[n] + dADP[n] <=> CMP[n] + dATP[n]	-227.49	-314.574	-261.224	-314.194	-223.665	-363.702	-287.861	-335.905	-355.715	-239.139	-258.637	-230.267	-368.536	-329.251	-283.003	-265.926	-337.678	-379.689	-310.176	-181.161	-244.391	-326.143	-307.686	-273.206	-247.624	-271.991	-300.746	-263.078	-307.462	-278.121	-300.078	-330.035	-284.075	-180.776	-280.47	-220.755	-289.479	-301.448	-336.185	-310.43	-323.046	-246.558	-274.059	-212.116	-270.588	-320.94	-329.35	-298.792
HMR_8471	CDP[c] + dCDP[c] <=> CMP[c] + dCTP[c]	945.059	933.303	934.633	946.458	950.302	936.225	927.479	936.179	934.791	939.565	944.147	950.159	946.109	931.684	939.515	947.594	942.434	951.975	949.085	936.029	943.108	943.244	944.577	925.163	936.75	945.241	942.048	944.363	941.324	954.021	928.568	927.997	944.603	939.785	941.001	938.658	943.793	930.363	932.345	942.684	942.53	942.672	940.099	955.015	934.091	945.03	936.144	930.7
HMR_8472	CDP[n] + dCDP[n] <=> CMP[n] + dCTP[n]	759.36	753.263	770.137	767.278	777.451	787.594	769.081	755.949	764.964	758.448	740.905	771.429	750.884	751.644	743.653	742.244	740.608	753.899	773.553	760.366	754.135	764.034	758.664	768.74	771.911	758.295	772.538	758.996	782.5	776.745	768.229	766.438	777.018	780.139	792.748	784.977	756.738	759.057	772.83	741.685	774.404	752.208	783.647	765.336	777.078	747.088	732.475	751.117
HMR_8473	H2O[s] + deoxyadenosine[s] => NH3[s] + deoxyinosine[s]	0	0.510448	2.62378e-16	0	0.562126	0	0	-7.55129e-16	5.46887e-17	5.53523e-16	1.20076e-15	-9.73779e-16	1.03805	4.93738e-16	1.62276e-15	-1.64073e-15	0.360787	0.5192	0.523456	0.550538	1.37931e-15	-7.51362e-16	1.68156e-15	-4.93672e-16	-2.31362e-16	1.43479e-15	1.22969e-16	1.12895	0.544456	-6.5335e-16	1.89441e-16	4.30091e-16	0.561627	0.55024	0.528405	1.09699	3.42576e-17	1.11008e-15	-6.93881e-15	0.505452	-2.00174e-16	-5.68434e-17	-7.33285e-16	2.15272e-16	0.561642	1.11549	9.99608e-17	1.60536e-16
HMR_8474	ATP[s] + 2 H2O[s] => AMP[s] + 2 Pi[s]	0.369415	0.471225	0.388958	0.235256	0.0750522	2.37833e-14	0.227974	0.240016	0.460154	-9.40982e-15	6.98566e-17	0.250226	1.47462e-14	-2.94937e-14	0.263845	0.519538	0.564552	4.40063e-15	0.239918	0.50466	0.475563	0.368978	0.871119	3.5237e-15	0.259402	0.221921	0.239118	0.150374	0.0137738	0.514506	-8.11767e-15	6.54988e-14	0.286502	0.252276	0.242186	0.71628	-1.8633e-14	0.247688	0.24475	0.382276	-1.89533e-14	0.467353	0.703669	1.29247e-14	0.257419	0.170422	3.72375e-14	0.483245
HMR_8478	ADP[n] + dCMP[n] <=> ATP[n] + deoxycytidine[n]	-452.926	-441.235	-432.262	-441.496	-463.344	-498.73	-455.677	-467.29	-457.457	-460.857	-451.446	-436.215	-461.232	-441.979	-444.803	-454.867	-444.441	-468.196	-456.466	-458.007	-425.739	-430.097	-437.567	-420.789	-469.007	-450.983	-439.345	-450.773	-464.314	-481.926	-435.001	-423.283	-484.105	-455.822	-468.499	-463.855	-439.588	-463.424	-441.628	-462.446	-427.501	-437.7	-473.888	-458.838	-447.5	-427.787	-441.527	-444.33
HMR_8479	UDP[n] + dCMP[n] <=> UTP[n] + deoxycytidine[n]	921.115	915.152	923.216	925.92	931.602	941.341	919.708	939.373	923.248	918.675	920.072	910.063	943.095	927.363	928.641	917.59	925.562	937.467	916.003	915.384	904.579	905.015	925.928	919.343	914.717	927.59	924.1	928.892	933.331	935.649	904.446	913.448	942.046	914.648	929.477	921.394	909.109	934.136	918.225	929.824	912.776	922.404	938.48	922.745	928.713	902.214	931.971	923.491
HMR_8480	H2O[n] + deoxycytidine[n] => NH3[n] + deoxyuridine[n]	0.311207	0.00434094	0.00510297	0.146108	0.233605	0.338899	0.406896	0.213779	0.00366576	0.30109	0.334017	0.286813	0.212048	0.133063	0.203784	0.0606036	0.444852	0.0651123	0.0050107	0.327002	0.569575	0.439021	0.481429	0.610646	0.294209	0.00612833	0.430309	0.315462	0.129771	0.470575	0.356358	0.214405	0.311158	0.101807	0.214875	0.0726165	0.672972	0.28587	0.0843304	0.0663948	0.229088	-9.91795e-16	0.672192	0.144661	0.0768534	0.270372	2.26585e-16	0.190459
HMR_8481	dADP[m] + dGDP[m] <=> dATP[m] + dGMP[m]	17.8433	29.1914	14.1995	21.2309	22.0001	22.8538	17.6575	20.1935	22.9074	24.9642	16.8488	16.244	19.0033	13.1445	13.2411	24.1573	15.2641	19.0568	18.8707	19.9575	16.0001	17.1971	24.2944	23.5806	16.9568	18.4429	16.1067	17.1827	17.0038	21	25.0459	24	19.1525	22.0001	21.9773	23.7915	21	25.1723	30.3762	16.919	23.0213	19.1011	23.0001	19	28	21.8189	26.2659	15.645
HMR_8482	H+[m] + NADPH[m] + oxidized thioredoxin[m] => NADP+[m] + thioredoxin[m]	4.44192	1.74921	3.98534	3.67375	3.58471	3.51056	2.48809	2.74796	2.16008	2.54589	2.55488	3.03829	2.57055	2.64803	3.48829	0.758458	2.39864	2.54972	3.78887	3.20196	4.05397	3.16356	2.2286	3.14846	3.86633	3.58422	3.04368	3.51415	2.99683	3.13164	1.76101	2.79131	2.18381	2.30823	3.97662	2.87838	3.4245	4.1142	2.62871	1.94084	2.58125	1.65784	4.66591	4.49583	3.20952	3.36543	2.46294	2.91477
HMR_8483	H2O[n] + dUTP[n] => PPi[n] + dUMP[n]	0	0.935822	0.933499	0.38653	0	0	0	0.47814	0.480106	0.515928	0.500379	0.500453	0.475773	0.449878	0	0.239941	0.493615	1.4278	0.479835	1.51398	0.509096	0.499423	0	0.493536	0.518804	0.962719	0	1.0321	0.499085	0	0.473119	0.482279	1.02965	1.00911	0	0	1.00933	0	0.978998	0.463347	0.487606	1.39569	0.502621	1.036	2.57419	1.5338	0	0.48327
HMR_8485	H2O[g] + UDP[g] => Pi[g] + UMP[g]	22.1134	19.6941	16.8517	15.666	25.2868	20.255	16.9404	17.8069	14.9944	26.7722	24.1371	20.6108	16.2943	16.8188	13.2124	18.4921	15.5417	14.3573	15.4517	21.9456	21.9309	19.1967	14.7554	19.1187	21.0301	17.8517	14.2134	24.0416	18.3311	20.5248	17.7113	16.7898	24.7943	20.3772	18.0076	17.7107	22.4023	17.7489	22.1151	14.9133	19.2738	17.5313	20.106	21.5381	24.5698	20.1235	15.3924	16.2602
HMR_8486	Pi[c] + adenosine[c] <=> adenine[c] + ribose-1-phosphate[c]	-3.62637	-2.43207	-7.18341	-4.70759	-2.4286	-5.52622	-8.20188	-7.33151	-7.01033	-3.71241	-2.21395	-4.03907	-6.05405	-7.89752	-3.99114	-3.5253	-6.60243	-8.85245	-7.78014	-6.12373	-5.2567	-3.87681	-5.43165	-5.61442	-1.46242	-6.72846	-7.29656	-4.90013	-2.92458	-2.81198	-10.3497	-7.80153	-2.49497	-4.45534	-3.01225	-5.25341	-1.93864	-5.63577	-8.35954	-3.46773	-2.19756	-4.63618	-3.49227	-4.29343	-3.39962	-3.94721	-10.4339	-10.1115
HMR_8487	H2O[s] + UMP[s] => Pi[s] + uridine[s]	0.453972	0.386455	-2.86076e-14	0.470513	0.0457147	0.52033	-1.3213e-14	0.479131	0.309822	1.03186	0.416982	0.47265	0.475773	0.71021	0.313458	0.862497	1.95256	0.639866	0.479835	0.538553	1.11433	0.306129	0.475763	0.246679	0.380456	0.616659	0.159498	0.532554	0.734854	0.257248	0.41366	0.24114	0.863273	1.14925	-2.40494e-14	0.452509	0.371522	0.879613	0.489499	0.544417	-1.86277e-14	0.4638	0.25131	0.230222	0.799606	0.255634	0.715701	0.402725
HMR_8488	H2O[c] + XTP[c] => PPi[c] + xanthosine-5-phosphate[c]	0	0	0	0	0	0	0	0	0	0	0	0	0	0	0	0	0	0	0	0	0	0	0	0	0	0	0	0	0	0	0	0	0	0	0	0	0	0	0	0	0	0	0	0	0	0	0	0
HMR_8489	H2O[c] + ITP[c] => IMP[c] + PPi[c]	5.84257e-15	1.75204e-14	1.05547e-14	2.74672e-15	-2.64414e-14	-1.3761e-14	-2.61832e-15	7.85803e-15	1.73674e-14	-1.12508e-14	-9.09484e-15	1.53343e-14	-4.42312e-15	-1.69286e-15	3.41118e-15	-1.53454e-15	-5.16621e-15	1.63417e-14	8.12394e-15	1.93785e-14	-2.55549e-15	7.62758e-15	1.24104e-14	5.37085e-14	2.48779e-15	-2.53823e-14	-6.04417e-15	-8.85246e-14	-1.09958e-14	-2.05215e-14	7.67471e-15	-1.74962e-14	2.27744e-14	7.5627e-15	1.48229e-14	-7.14505e-15	1.35209e-14	-1.96429e-15	-4.26127e-15	-2.68196e-15	1.77737e-14	-3.13396e-15	4.72242e-14	-1.35272e-14	-1.32871e-14	-4.94743e-15	1.42414e-15	-1.6858e-14
HMR_8493	H2O[l] + dCMP[l] => Pi[l] + deoxycytidine[l]	0	0	0	0	0	0	0	0	0	0	0	0	0	0	0	0	0	0	0	0	0	0	0	0	0	0	0	0	0	0	0	0	0	0	0	0	0	0	0	0	0	0	0	0	0	0	0	0
HMR_8494	H2O[l] + dAMP[l] => Pi[l] + deoxyadenosine[l]	0	0	0	0	0	0	0	0	0	0	0	0	0	0	0	0	0	0	0	0	0	0	0	0	0	0	0	0	0	0	0	0	0	0	0	0	0	0	0	0	0	0	0	0	0	0	0	0
HMR_8495	H2O[l] + dGMP[l] => Pi[l] + deoxyguanosine[l]	0	0	0	0	0	0	0	0	0	0	0	0	0	0	0	0	0	0	0	0	0	0	0	0	0	0	0	0	0	0	0	0	0	0	0	0	0	0	0	0	0	0	0	0	0	0	0	0
HMR_3802	H2O[m] + NAD+[m] + glutamate[m] <=> AKG[m] + H+[m] + NADH[m] + NH3[m]	738.221	752.197	739.165	751.686	749.451	771.233	735.289	734.81	781.585	752.554	757.068	751.208	727.958	758.323	730.225	737.06	753.754	764.206	753.725	756.646	750.431	761.229	749.628	757.896	768.634	738.539	758.432	744.677	755.776	752.984	758.454	755.985	766.988	747.37	738.135	744.005	753.669	755.428	745.777	758.054	749.582	743.177	758.325	766.762	767.685	761.785	764.919	744.243
HMR_3804	AKG[m] + H+[m] + NADPH[m] + NH3[m] <=> H2O[m] + NADP+[m] + glutamate[m]	921.946	932.913	924.158	914.467	920.245	942.184	929.791	910.025	941.739	927.646	934.597	933.388	909.175	938.939	922.155	920.692	922.197	940.213	916.04	929.739	924.345	928.922	921.687	932.709	936.772	924.02	930.651	934.14	930.282	928.238	929.498	928.751	930.31	927.909	917.685	912.102	928	940.542	925.872	939.623	935.753	927.553	921.467	925.42	930.106	932.403	937.387	927.223
HMR_3811	ATP[c] + aspartate[c] + citrulline[c] => AMP[c] + PPi[c] + argininosuccinate[c]	11.594	12.29	12.0094	12.284	10.5603	12.5725	13.8665	11.7867	8.54558	11.2956	10.5107	11.9691	12.3842	14.8957	7.93269	8.85948	11.9916	12.4933	11.3622	10.83	9.33641	12.3333	8.308	11.9177	9.99027	9.90676	11.9381	10.5288	12.0111	11.4468	12.1222	10.3554	10.4846	9.50714	8.29713	11.5034	11.8809	10.711	11.4283	9.16249	7.57383	12.887	8.61783	10.1646	8.97464	12.0479	10.4924	11.0201
HMR_3813	arginine[c] + fumarate[c] <=> argininosuccinate[c]	-11.594	-12.29	-12.0094	-12.284	-10.5603	-12.5725	-13.8665	-11.7867	-8.54558	-11.2956	-10.5107	-11.9691	-12.3842	-14.8957	-7.93269	-8.85948	-11.9916	-12.4933	-11.3622	-10.83	-9.33641	-12.3333	-8.308	-11.9177	-9.99027	-9.90676	-11.9381	-10.5288	-12.0111	-11.4468	-12.1222	-10.3554	-10.4846	-9.50714	-8.29713	-11.5034	-11.8809	-10.711	-11.4283	-9.16249	-7.57383	-12.887	-8.61783	-10.1646	-8.97464	-12.0479	-10.4924	-11.0201
HMR_3822	1-pyrroline-5-carboxylate[m] + 2 H2O[m] + NAD+[m] => H+[m] + NADH[m] + glutamate[m]	0.366636	0.47793	0.506958	0.465369	0.361964	0.428052	0.554306	0.45103	0.314932	0.451519	0.349923	0.429505	0.533114	0.565946	0.261676	0.254888	0.473901	0.448039	0.466629	0.368635	0.313631	0.494025	0.281653	0.454281	0.330368	0.370462	0.413141	0.371602	0.427682	0.376798	0.463243	0.394574	0.357148	0.330944	0.281554	0.366168	0.381811	0.380792	0.429642	0.287171	0.27094	0.470746	0.253699	0.353457	0.320963	0.395555	0.414287	0.40877
HMR_3827	AKG[m] + aspartate[m] <=> OAA[m] + glutamate[m]	-84.5313	-70.8564	-82.1565	-86.4171	-79.8548	-78.6511	-86.8775	-88.7711	-75.2908	-80.4029	-81.2843	-71.8903	-71.3624	-68.0092	-81.9445	-80.9406	-83.5194	-85.5175	-78.1874	-83.9961	-72.3225	-83.8367	-91.2906	-81.5559	-78.2163	-73.671	-81.0206	-78.3322	-76.912	-70.8251	-90.9547	-90.1134	-81.039	-87.253	-87.6197	-84.8162	-86.6672	-80.9107	-75.1717	-72.7942	-80.2612	-79.783	-75.4185	-76.9368	-84.0975	-77.8729	-90.6105	-89.1158
HMR_3829	AKG[c] + aspartate[c] <=> OAA[c] + glutamate[c]	71.6145	57.4222	69.5405	76.672	67.6094	63.8576	72.754	77.3785	66.8375	69.7711	69.7679	61.6517	58.9794	53.5524	71.2482	72.3752	71.3963	71.1238	65.3934	72.9999	62.4274	73.0185	81.1831	70.2757	67.4074	62.6814	69.6942	66.1339	61.5624	56.6676	79.0487	78.1613	68.6031	76.4854	77.7223	71.2326	74.5558	67.0191	63.174	63.2131	71.0542	68.0317	63.9208	67.2487	74.3035	65.4595	80.6098	76.1749
HMR_3831	aspartate[c] => NH3[c] + fumarate[c]	0	0	0	0	0.117381	0	0.00343834	0.110381	0.0151168	0.000329994	5.53052e-05	0	0	0	0.0410094	0.0207407	0.0033241	0	0.000441784	0.000741341	0.000545272	0.00516503	0.22502	0	0	0.00344448	0	0	0.137062	0.00845805	0	0.0975167	0.016031	0.0256902	0	0.414068	0	0.0402218	0.156543	0.0554896	0.0011443	0.062233	0	0	0.000162899	0.00626043	0	0.000112068
HMR_3862	H2O[m] + asparagine[m] => NH3[m] + aspartate[m]	0.197693	0.794825	0.547418	0.536424	0.556365	0.212434	0.248181	0.55513	0.171091	0.220902	0.858961	0.541519	0.246889	0.283365	0.282988	0.757455	1.23792	0.225382	0.560921	0.201432	1.04947	0.242224	0.455265	0.54983	0.510505	0.189579	0.58453	0.19538	0.912878	0.198365	0.86312	0.847551	1.57171	0.856063	0.975604	0.533831	0.194715	0.203462	0.567838	0.163105	0.136348	0.527592	0.47635	0.188379	1.19102	0.551742	0.537968	0.848971
HMR_3865	3-sulfinoalanine[m] + AKG[m] => 3-sulfinylpyruvic acid[m] + glutamate[m]	0.10424	0.109183	0.116651	0.116658	0.100364	0.105596	0.130446	0.11483	0.0795458	0.108374	0.0947663	0.109005	0.113153	0.137676	0.0657848	0.0730319	0.115013	0.114083	0.113673	0.102945	0.0833878	0.117779	0.069074	0.112746	0.086427	0.0913865	0.118978	0.0949177	0.112191	0.103364	0.11565	0.0942408	0.0931761	0.0870943	0.0672782	0.0984748	0.0969585	0.093919	0.111874	0.0745471	0.0617211	0.117203	0.0701297	0.0923517	0.0780903	0.101743	0.0987583	0.0947669
HMR_3873	2 ATP[m] + CO2[m] + H2O[m] + NH3[m] => 2 ADP[m] + Pi[m] + carbamoyl-phosphate[m]	7.80188	8.63305	8.98279	8.98229	7.44897	7.89972	9.96244	8.7683	6.02281	8.09044	7.28243	8.16248	9.25429	10.29	5.46193	5.73032	8.72038	8.42298	8.48722	7.58998	6.15262	8.75934	5.57276	8.37893	6.48837	7.16967	8.7985	7.4304	8.35155	7.36303	8.83118	7.23197	7.09091	6.88796	5.54741	7.62925	7.25852	7.21194	8.11144	6.02967	5.19736	8.98195	5.40317	6.91771	5.99062	7.54835	7.55278	7.44452
HMR_8654	2 ATP[m] + H+[m] + HCO3-[m] + NH3[m] => 2 ADP[m] + Pi[m] + carbamoyl-phosphate[m]	2.57354	2.90829	2.65317	2.54891	2.69909	2.70445	3.18121	2.63437	2.13869	2.82839	2.42765	2.60571	2.7493	3.50387	1.73505	2.02375	2.87634	3.17945	2.87498	2.83632	2.36923	3.17438	1.79951	2.74906	2.25677	2.352	3.13964	2.27056	2.8292	2.84891	2.91257	2.50223	2.57027	1.97663	1.76141	2.66747	2.60368	2.42978	2.92531	2.02079	1.5963	2.82098	2.00854	2.41813	2.16028	2.86351	2.54454	2.41575
HMR_3890	ATP[c] + NH3[c] + glutamate[c] => ADP[c] + Pi[c] + glutamine[c]	1.77243	5.54272	8.39867	10.5763	1.98225	6.92772	2.70221	6.95644	3.24951	3.99716	3.07913	3.15807	4.44336	3.36433	4.65031	4.46293	9.14616	6.44285	3.79293	2.45272	2.76155	2.80106	8.9186	2.19265	2.21895	5.47209	4.56302	1.66234	2.20638	2.93085	7.11992	4.95038	2.78686	4.35421	5.60821	1.33398	1.38752	6.25499	3.85095	3.86202	6.46351	6.0511	2.47462	3.74187	3.6781	2.80265	9.38527	6.93778
HMR_3892	H2O[m] + glutamine[m] => NH3[m] + glutamate[m]	0.185149	0.180857	0.252983	1.12369	0.194852	2.12745	1.16445	1.16158	0.170858	0.253262	0.192648	0.223557	1.15121	0.194795	0.133204	0.12054	1.23726	2.12492	2.17578	0.179445	0.187245	0.184421	0.10415	0.231805	0.163202	1.15352	1.15137	0.178902	0.242223	0.226113	1.1703	0.172648	0.205229	0.198687	0.160023	0.318904	0.198996	0.211819	0.235722	0.136913	1.08617	0.183816	0.115955	0.191304	0.209973	0.219243	1.17669	1.13417
HMR_9802	H2O[c] + glutamine[c] => NH3[c] + glutamate[c]	2.74617	3.23824	4.88725	2.97754	2.87764	3.05927	3.6379	4.0539	2.30454	2.83444	2.76405	2.86596	4.18328	3.89651	2.02173	2.17564	4.09773	3.30871	3.02614	2.83908	2.42778	3.26363	3.03941	2.97086	2.41389	3.5431	3.32711	2.73921	2.98641	2.83885	5.03774	2.77062	2.63311	2.35902	2.03529	2.70862	2.71709	3.56607	3.08239	3.24649	1.98907	4.15433	2.21258	2.55194	2.19244	2.85086	3.79332	4.59846
HMR_3899	AKG[c] + alanine[c] <=> glutamate[c] + pyruvate[c]	4.24184	6.69635	6.99502	6.66091	2.97853	4.70042	8.12684	6.37494	10.1654	4.96263	3.93218	5.07914	6.62413	8.20739	5.06769	5.11539	6.93158	7.09109	7.55082	4.48927	6.80918	5.05547	3.96224	6.27545	5.17351	6.96585	7.62778	5.45634	5.90448	4.51142	6.51816	8.8827	3.28862	4.43806	6.87086	6.27525	7.37637	6.47009	6.60922	5.28149	6.67223	6.48434	2.35404	2.8521	3.62441	6.44396	10.6206	5.5066
HMR_3903	ATP[c] + H2O[c] + aspartate[c] + glutamine[c] => AMP[c] + PPi[c] + asparagine[c] + glutamate[c]	0	0.619336	0.317701	0.77645	0.345652	0	0	0.643391	0.179041	1.25707	1.00507	0.335222	0.318952	0	0.307636	0.928363	1.32005	0.318991	0.32156	0.115328	1.35671	0.669388	0.921072	0.66135	0.347169	0.644647	0.646721	0	0.668723	0	1.26724	0.645929	1.37858	0.818711	1.8101	0.336713	0.342289	0	0.655901	0	0	0.31206	0.3362	0.346714	1.72593	1.02714	0.663636	1.29427
HMR_4109	AKG[m] + alanine[m] <=> glutamate[m] + pyruvate[m]	-636	-658	-626	-616	-634	-626	-648	-658	-694	-640	-648	-666	-626	-690	-696	-658	-620	-650	-632	-610	-610	-620	-672	-698	-576	-640	-660	-626	-640	-628	-682	-650	-596	-606	-656	-622	-630	-634	-594	-672	-720	-704	-566	-570	-554	-600	-638	-650
HMR_4114	2-oxoglutaramate[c] + H2O[c] => AKG[c] + NH3[c]	1.30301	2.28753	3.36568	1.44353	1.10069	1.14395	1.56531	1.38149	1.92686	1.29446	1.07256	1.30616	1.49296	1.5172	0.880858	1.90304	3.27767	2.15627	1.34851	1.23611	0.978772	1.33159	2.78073	1.32575	0.983813	2.11622	2.26518	1.06326	1.34236	1.12199	2.36482	3.00737	1.15799	1.08224	2.81667	1.23512	1.10759	4.11515	2.11058	0.95404	3.70724	1.41726	0.754085	1.04299	0.974923	1.18556	6.15696	2.20128
HMR_4115	2-oxoglutaramate[m] + H2O[m] => AKG[m] + NH3[m]	0.102655	2.89912	1.93781	2.90331	0.0675938	1.06078	0.0729237	1.0161	0.0538559	0.0915638	0.0455747	0.0879422	1.07733	0.0791811	2.82019	0.0425786	2.03162	1.06685	0.130011	0.0775829	0.0478819	0.110903	0.0604749	0.0575219	0.0862767	0.0608431	1.0676	0.0754642	0.109591	0.0633704	1.1315	0.0596399	0.0696274	0.0615495	0.0595773	0.0678257	0.0775639	0.0785041	0.108937	0.993486	1.04734	1.96284	0.0812607	0.0668615	0.0731349	0.0747159	1.06284	0.0939072
HMR_4172	H2O[c] + asparagine[c] => NH3[c] + aspartate[c]	0.230164	0.295076	0.256203	0.719387	0.207615	0.221894	0.30205	0.561492	0.333511	1.48959	0.542283	0.237783	0.568572	0.298931	0.305862	0.476974	0.56519	0.575858	0.231401	0.344352	0.648387	0.925772	0.75411	0.57471	0.190031	0.840754	0.560826	0.201838	0.220771	0.222912	0.890855	0.194348	0.201439	0.321359	1.12015	0.22526	0.550072	0.188253	0.546407	0.156242	0.124123	0.272881	0.150361	0.539185	0.858295	0.903165	0.538603	0.847898
HMR_4196	glutamine[c] + pyruvate[c] => 2-oxoglutaramate[c] + alanine[c]	1.30301	2.28753	3.36568	1.44353	1.10069	1.14395	1.56531	1.38149	1.92686	1.29446	1.07256	1.30616	1.49296	1.5172	0.880858	1.90304	3.27767	2.15627	1.34851	1.23611	0.978772	1.33159	2.78073	1.32575	0.983813	2.11622	2.26518	1.06326	1.34236	1.12199	2.36482	3.00737	1.15799	1.08224	2.81667	1.23512	1.10759	4.11515	2.11058	0.95404	3.70724	1.41726	0.754085	1.04299	0.974923	1.18556	6.15696	2.20128
HMR_4197	glutamine[m] + pyruvate[m] => 2-oxoglutaramate[m] + alanine[m]	0.102655	2.89912	1.93781	2.90331	0.0675938	1.06078	0.0729237	1.0161	0.0538559	0.0915638	0.0455747	0.0879422	1.07733	0.0791811	2.82019	0.0425786	2.03162	1.06685	0.130011	0.0775829	0.0478819	0.110903	0.0604749	0.0575219	0.0862767	0.0608431	1.0676	0.0754642	0.109591	0.0633704	1.1315	0.0596399	0.0696274	0.0615495	0.0595773	0.0678257	0.0775639	0.0785041	0.108937	0.993486	1.04734	1.96284	0.0812607	0.0668615	0.0731349	0.0747159	1.06284	0.0939072
HMR_4285	H2O[m] + NAD+[m] + succinate semialdehyde[m] => H+[m] + NADH[m] + succinate[m]	1.90364	2.34818	2.50276	1.48965	2.23512	0.908009	1.3632	0.889804	1.33971	1.48092	1.17027	3.00273	1.80494	3.00313	1.18149	3.05688	1.74644	1.87596	2.11498	2.15567	2.54975	1.28143	2.25466	2.31811	1.31954	2.41085	3.3105	2.22029	1.83438	2.91442	1.42348	2.51228	3.0908	2.27237	1.24393	1.85226	1.85854	4.08166	2.01117	0.93601	0.590779	0.922856	2.375	0.929842	1.77312	1.48647	1.88439	2.50783
HMR_4690	glutamate[c] => 4-aminobutyrate[c] + CO2[c]	-1.32665e-15	0.669331	1.70224	0.611356	1.09478	0.381614	0.345073	-9.77675e-16	0.733079	0.349245	-1.96457e-16	-1.24265e-16	1.0681	-1.16701e-16	-7.53593e-16	0.993317	4.56496e-16	0.726227	0.9228	0.749828	0.381806	0.378324	0.694666	0.761449	0.373889	-8.56303e-16	1.38571	1.14845	0.381035	1.58941	0.639565	1.38858	0.382277	0.380945	-7.21605e-16	0.346789	0.391666	1.11068	0.760913	0.308617	0.351251	0.339378	1.14315	9.42121e-16	0.731058	-1.77319e-16	0.71566	1.05956
HMR_4693	4-aminobutyrate[m] + AKG[m] <=> glutamate[m] + succinate semialdehyde[m]	1.90364	2.34818	2.50276	1.48965	2.23512	0.908009	1.3632	0.889804	1.33971	1.48092	1.17027	3.00273	1.80494	3.00313	1.18149	3.05688	1.74644	1.87596	2.11498	2.15567	2.54975	1.28143	2.25466	2.31811	1.31954	2.41085	3.3105	2.22029	1.83438	2.91442	1.42348	2.51228	3.0908	2.27237	1.24393	1.85226	1.85854	4.08166	2.01117	0.93601	0.590779	0.922856	2.375	0.929842	1.77312	1.48647	1.88439	2.50783
HMR_6780	AKG[m] + tyrosine[m] => 4-hydroxyphenylpyruvate[m] + glutamate[m]	0.00192781	0.000925486	0.0017987	0.00288399	0.00433134	0.00171103	0.00266103	0.00233558	0.00111146	0.000628281	0.00300189	0.00458825	0.00249737	0.00281993	0.00204013	0.0018892	0.00132969	0.00259546	0.00232259	0.00568722	0.00199404	0.00200113	0.000732827	0.0057533	0.00411215	0.00224492	0.00430872	0.00505956	0.00281538	0.00372136	0.00166602	0.00310097	0.00299503	0.00234814	0.00482532	0.0025006	0.00109823	0.00159226	0.00569431	0.00280314	0.00215521	0.00159269	0.00374357	0.00328131	0.000842679	0.0023471	0.00182666	0.00253774
HMR_6968	CoA[m] + N-acetyl-L-asparagine[m] <=> acetyl-CoA[m] + asparagine[m]	0	0	0	0	0	0	0	0	0	0	0	0	0	0	0	0	0	0	0	0	0	0	0	0	0	0	0	0	0	0	0	0	0	0	0	0	0	0	0	0	0	0	0	0	0	0	0	0
HMR_6969	H2O[c] + N-acetyl-L-asparagine[c] <=> acetate[c] + asparagine[c]	0	0	0	0	0	0	0	0	0	0	0	0	0	0	0	0	0	0	0	0	0	0	0	0	0	0	0	0	0	0	0	0	0	0	0	0	0	0	0	0	0	0	0	0	0	0	0	0
HMR_6970	(S)-2-aminobutanoate[c] + AKG[c] <=> 2-oxobutyrate[c] + glutamate[c]	0	0	0	0	0	0	0	0	0	0	0	0	0	0	0	0	0	0	0	0	0	0	0	0	0	0	0	0	0	0	0	0	0	0	0	0	0	0	0	0	0	0	0	0	0	0	0	0
HMR_9868	ATP[c] + (S)-2-aminobutanoate[c] + glutamate[c] => ADP[c] + Pi[c] + gamma-L-glutamyl-L-alpha-aminobutyrate[c]	0.507719	1.40373	0.466749	0.470513	0.515282	1.95642e-15	1.36784	-2.33935e-15	1.04587e-15	0.515926	1.00076	0.500453	-5.84753e-15	-3.74036e-15	8.6541e-16	1.84262	1.48085	0.475933	0.479835	0.50466	0.509096	-3.73808e-15	-4.85459e-15	0.987139	0.518804	0.962719	2.9056e-15	1.03487	2.27187e-15	1.2143e-15	0.473119	0.482279	1.31346e-15	4.40741e-15	0.484371	0.502787	0.965706	1.67028e-15	3.79001e-15	0.463347	0.487606	1.39644	1.00524	1.036	0.514839	-4.61477e-16	1.48646	-4.31585e-15
HMR_6971	gamma-L-glutamyl-L-alpha-aminobutyrate[c] => (S)-2-aminobutanoate[c] + 5-oxoproline[c]	0.507719	1.40373	0.466749	0.470513	0.515282	1.95642e-15	1.36784	-2.33935e-15	1.04587e-15	0.515926	1.00076	0.500453	-5.84753e-15	-3.74036e-15	8.6541e-16	1.84262	1.48085	0.475933	0.479835	0.50466	0.509096	-3.73808e-15	-4.85459e-15	0.987139	0.518804	0.962719	2.9056e-15	1.03487	2.27187e-15	1.2143e-15	0.473119	0.482279	1.31346e-15	4.40741e-15	0.484371	0.502787	0.965706	1.67028e-15	3.79001e-15	0.463347	0.487606	1.39644	1.00524	1.036	0.514839	-4.61477e-16	1.48646	-4.31585e-15
HMR_9867	ATP[c] + GSH[c] + glutamate[c] => ADP[c] + Pi[c] + gamma-glutamylglutathione[c]	0	0.935427	0	0.939274	0	0.975107	0.911896	0	1.92042	0.515928	0	0	0.475773	0.459093	0.459821	0.460679	0	0	1.43951	0	1.01819	0.497723	0.951552	0	0.518804	0.48136	0.472575	0.017435	0.967997	0	0.473119	0.482279	0.514825	0.504553	0	0	1.51233	0	0.978998	0	1.46282	1.86192	1.50721	0.518001	0	0.511267	0	0.241456
HMR_6972	gamma-glutamylglutathione[c] => 5-oxoproline[c] + GSH[c]	0	0.935427	0	0.939274	0	0.975107	0.911896	0	1.92042	0.515928	0	0	0.475773	0.459093	0.459821	0.460679	0	0	1.43951	0	1.01819	0.497723	0.951552	0	0.518804	0.48136	0.472575	0.017435	0.967997	0	0.473119	0.482279	0.514825	0.504553	0	0	1.51233	0	0.978998	0	1.46282	1.86192	1.50721	0.518001	0	0.511267	0	0.241456
HMR_7641	D-aspartate[p] + H2O[p] + O2[p] => H2O2[p] + NH3[p] + OAA[p]	0	0	0	0	0	0	0	0	0	0	0	0	0	0	0	0	0	0	0	0	0	0	0	0	0	0	0	0	0	0	0	0	0	0	0	0	0	0	0	0	0	0	0	0	0	0	0	0
HMR_7642	D-alanine[c] => alanine[c]	4.30449e-16	4.37716e-16	2.22854e-16	-7.37304e-16	-1.56591e-16	1.18772e-16	2.93012e-16	4.16622e-16	-4.68995e-16	8.88395e-16	5.89523e-16	6.31182e-17	-8.90264e-18	-2.04783e-16	-1.98598e-15	2.56032e-16	-5.94238e-17	2.33479e-15	-6.72144e-17	3.69399e-16	1.09566e-16	3.26411e-17	7.00425e-16	-1.01779e-17	4.29894e-16	4.29354e-16	1.56853e-16	-1.38974e-16	-1.15773e-16	2.24004e-17	5.10089e-16	1.67945e-16	7.60506e-16	4.33216e-16	-1.19877e-16	-1.37243e-16	-2.26041e-16	-1.39894e-16	-5.35319e-17	1.65151e-16	-5.73444e-16	9.8155e-16	-6.63639e-18	4.50322e-17	-1.63066e-16	2.43299e-16	2.56954e-16	3.39857e-16
HMR_8626	acetyl-CoA[m] + aspartate[m] => CoA[m] + N-acetyl-L-aspartate[m]	2.44923	1.05982	0.000513439	0.534018	0.592227	1.1284	0.00323649	2.5326	0.546765	0.843177	1.14668	1.1493	1.95846	0.560758	0.518023	0.519264	0	0.541877	1.06896	0.730303	0.604372	1.72056	1.62205	2.75599	1.1944	0.618606	0.0952923	0	1.14578	0.748739	1.07393	1.89696	2.09237	0.579533	1.99378	0.971324	0.584735	0.137045	0.742471	1.56781	0.00265216	0	1.14409	0.00466686	1.81936	1.17735	1.69105	1.10254
HMR_8628	H2O[c] + N-acetyl-L-aspartate[c] => acetate[c] + aspartate[c]	2.44923	1.05982	0.000513439	0.534018	0.592227	1.1284	0.00323649	2.5326	0.546765	0.843177	1.14668	1.1493	1.95846	0.560758	0.518023	0.519264	0	0.541877	1.06896	0.730303	0.604372	1.72056	1.62205	2.75599	1.1944	0.618606	0.0952923	0	1.14578	0.748739	1.07393	1.89696	2.09237	0.579533	1.99378	0.971324	0.584735	0.137045	0.742471	1.56781	0.00265216	0	1.14409	0.00466686	1.81936	1.17735	1.69105	1.10254
HMR_3806	H2O[m] + L-glutamate 5-semialdehyde[m] + NAD+[m] => H+[m] + NADH[m] + glutamate[m]	0.442971	0.52848	0.488464	0.481417	0.419414	0.470647	0.591184	0.50761	0.342649	0.426855	0.395746	0.410493	0.500474	0.664172	0.299559	0.321882	0.526001	0.540316	0.513104	0.434876	0.343324	0.512585	0.294573	0.456088	0.352464	0.410952	0.578314	0.400164	0.516844	0.430178	0.525628	0.40504	0.407952	0.351646	0.294331	0.443028	0.392245	0.411545	0.51212	0.353073	0.27237	0.489937	0.292425	0.385506	0.310565	0.44785	0.434496	0.404088
HMR_3807	AKG[m] + ornithine[m] <=> L-glutamate 5-semialdehyde[m] + glutamate[m]	-1.40827	-1.12129	-0.238386	-0.321693	-0.657123	-0.0188002	-0.375952	-0.339988	-0.228501	-0.607735	-0.710116	-2.48649	-0.154995	-2.32658	-0.854421	-1.70701	-1.18639	-0.589301	-0.644511	-0.907747	-1.77073	-0.325061	-1.22369	-1.02152	-0.536754	-1.96055	-1.34661	-0.61231	-0.915289	-0.838383	-0.215835	-0.662248	-2.25101	-1.47611	-0.911016	-1.01419	-0.99858	-2.51442	-0.719921	-0.255082	0.0662649	-0.0122454	-0.893532	-0.489683	-0.664476	-0.989126	-0.688095	-0.980153
HMR_3809	Pi[m] + citrulline[m] <=> carbamoyl-phosphate[m] + ornithine[m]	-10.3754	-11.5413	-11.636	-11.5312	-10.1481	-10.6042	-13.1436	-11.4027	-8.1615	-10.9188	-9.71008	-10.7682	-12.0036	-13.7939	-7.19698	-7.75407	-11.5967	-11.6024	-11.3622	-10.4263	-8.52186	-11.9337	-7.37227	-11.128	-8.74514	-9.52167	-11.9381	-9.70095	-11.1808	-10.2119	-11.7438	-9.73421	-9.66119	-8.86459	-7.30882	-10.2967	-9.8622	-9.64172	-11.0367	-8.05046	-6.79366	-11.8029	-7.41171	-9.33584	-8.1509	-10.4119	-10.0973	-9.86027
HMR_3816	H2O[c] + arginine[c] => ornithine[c] + urea[c]	4.59724	5.252	5.13325	4.84127	4.34638	4.73437	6.10271	5.40243	3.59517	4.86737	4.43584	4.65003	5.51197	6.51344	3.46267	3.7602	5.46411	5.58451	4.88909	4.59052	3.79472	5.33679	3.38575	5.08171	3.7732	4.55387	5.46755	4.15682	4.99231	4.55422	5.58543	4.6551	4.40954	3.8904	3.292	4.75453	4.60785	4.53028	4.65256	3.80187	3.32539	5.12951	3.42885	4.53257	3.41674	4.75959	4.55371	4.40301
HMR_3819	1-pyrroline-5-carboxylate[c] + H2O[c] <=> L-glutamate 5-semialdehyde[c]	13.6888	18.4186	16.1685	18.9662	-0.460642	7.70939	22.4925	11.1134	19.6216	6.35756	7.37912	17.0001	15.4061	10.6219	28.4978	14.2987	8.30049	14.1613	13.4067	6.88613	9.95145	13.3447	21.9764	12.2473	11.4422	24.5151	9.87767	5.46666	9.64421	4.0207	22.5839	15.0084	18.0601	12.1887	20.6584	18.4877	7.06035	8.38822	13.5319	22.0574	14.463	19.6649	2.25962	13.3377	9.17789	12.2659	18.0347	10.6414
HMR_3820	1-pyrroline-5-carboxylate[m] + H2O[m] <=> L-glutamate 5-semialdehyde[m]	-16.6727	-20.3755	-17.7983	-23.8347	-3.43196	-10.3233	-24.638	-12.7215	-21.3941	-9.3544	-10.8669	-20.2745	-18.266	-13.5163	-30.8676	-16.6033	-11.4996	-16.5346	-14.8208	-10.3187	-13.9862	-16.914	-24.6167	-16.4362	-14.1154	-25.9168	-11.5933	-9.15201	-11.7582	-6.17147	-25.1509	-17.3831	-20.6474	-15.8627	-24.8139	-21.7491	-10.6579	-11.7049	-15.7292	-26.6523	-16.276	-22.3295	-5.89296	-15.8378	-13.1634	-15.684	-21.1054	-13.1591
HMR_3832	H2O[c] + arginine[c] => NH3[c] + citrulline[c]	1.21858	0	0	0.75282	0.412225	0.786507	0	0.384026	0.384084	0.376783	0.400303	0.400362	0	0.73455	0.367857	0	0	0.380747	0	0.403728	0	0.399538	0	0.394856	0.415043	0	0	0.413948	0.399268	0.82321	0.378495	0.621184	0.411557	0.403642	0.601379	0.40223	0	0.673005	0	0.370677	0.390085	0.372383	0.401927	0	0.411871	1.22704	0	0.386616
HMR_3833	1-pyrroline-5-carboxylate[c] + H+[c] + NADPH[c] => NADP+[c] + proline[c]	0.151725	0.386503	0.0132043	0.043568	1.43506	0.623769	0	0.049951	0.220597	0.515638	0.196654	0.898432	0	0.132139	0.902187	0.125893	0.496872	0.237721	0.0332644	0.185379	0.327508	0.0119946	0.0153273	1.12998	0	0	0.202464	0.141442	0.906349	0.847143	0.155368	0.959798	1.25583	0.180949	2.30083	0.489681	0.94104	1.81194	0	0	0	0	0.362245	0.163638	0.0727103	0	0.0295317	0.116826
HMR_3835	1-pyrroline-5-carboxylate[c] + H+[c] + NADH[c] => NAD+[c] + proline[c]	48.7719	44.4138	46.3049	40.5633	58.3251	53.1505	41.6453	44.0846	46.1379	48.1423	47.3734	48.5253	49.2453	42.8348	43.7077	41.1282	54.5083	52.6238	47.24	48.9839	49.1299	48.4361	44.2115	58.3865	50.326	52.3533	48.9903	61.4107	49.0873	47.5709	39.5734	40.5515	50.4477	63.2517	53.6489	56.3922	50.3473	51.008	52.3691	34.7106	46.2469	45.3715	49.8606	53.8308	61.2869	57.4319	49.8314	52.0365
HMR_3837	1-pyrroline-5-carboxylate[m] + H+[m] + NADH[m] => NAD+[m] + proline[m]	28.842	24.8637	25.7208	31.0351	23.6812	27.6455	25.4852	22.5237	23.2034	31.6214	28.4657	23.5304	27.7563	25.6	18.2339	19.9802	31.6988	25.1605	28.2634	25.7027	25.41	32.8199	19.2614	24.096	31.5898	23.3138	23.3719	28.0226	30.6789	27.1265	24.9247	27.9728	32.309	29.3177	22.9098	27.8399	29.3505	29.0402	30.8969	23.5561	30.4604	21.9925	25.4801	33.2077	25.1005	30.2002	30.6461	28.52
HMR_3838	1-pyrroline-5-carboxylate[m] + ubiquinol[m] <=> proline[m] + ubiquinone[m]	73.6026	92.9808	88.5247	87.2756	60.1439	63.9315	84.6515	69.7017	85.794	77.2819	61.9749	95.3267	86.2425	67.9773	106.62	98.5569	65.1059	70.0907	78.9863	79.0872	85.1482	70.3383	100.661	85.4881	78.7114	96.5367	79.4502	60.6186	62.9608	78.945	88.7785	72.2032	80.9528	75.0499	86.4693	72.8439	72.2005	72.0877	64.4797	85.3725	62.9624	96.1868	48.4438	59.2627	85.7206	85.4356	66.6619	73.1624
HMR_3895	ATP[m] + glutamate[m] => ADP[m] + glutamyl-5-phosphate[m]	4.83518	3.6067	2.35666	5.6716	4.96914	3.10339	3.11261	2.45566	2.34366	4.03143	4.59361	6.17138	3.51537	5.88519	3.52381	4.33348	4.91148	3.50291	2.57177	4.77523	6.14883	4.40691	4.15862	5.66653	3.56246	3.77314	3.64057	4.69783	3.54616	3.41933	3.30844	3.44196	5.2463	5.50173	5.36086	4.71865	4.9884	6.24268	3.4293	5.20307	2.01906	3.16678	4.8193	3.37526	4.96059	4.85502	4.19335	3.902
HMR_3897	H+[m] + NADPH[m] + glutamyl-5-phosphate[m] => L-glutamate 5-semialdehyde[m] + NADP+[m] + Pi[m]	4.83518	3.6067	2.35666	5.6716	4.96914	3.10339	3.11261	2.45566	2.34366	4.03143	4.59361	6.17138	3.51537	5.88519	3.52381	4.33348	4.91148	3.50291	2.57177	4.77523	6.14883	4.40691	4.15862	5.66653	3.56246	3.77314	3.64057	4.69783	3.54616	3.41933	3.30844	3.44196	5.2463	5.50173	5.36086	4.71865	4.9884	6.24268	3.4293	5.20307	2.01906	3.16678	4.8193	3.37526	4.96059	4.85502	4.19335	3.902
HMR_3956	CO2[m] + H2O[m] => H+[m] + HCO3-[m]	102.564	82.1321	82.8852	82.1758	108.285	92.7584	76.9865	84.5304	83.3649	107.034	101.347	98.1167	83.6918	74.2895	74.6837	79.8055	93.3502	82.096	81.5501	102.761	102.013	91.0271	91.1867	99.3294	102.961	82.8047	85.5638	105.752	95.8619	100.013	80.7913	88.2825	104.292	110.34	90.2881	99.1663	103.317	96.1241	88.9489	81.3102	95.212	79.6812	99.5226	103.384	112.548	103.878	90.0651	88.8492
HMR_3993	H+[c] + 2 N-(omega)-hydroxyarginine[c] + NADPH[c] + 2 O2[c] => 2 H2O[c] + NADP+[c] + 2 NO[c] + 2 citrulline[c]	0	0	0	0	0	0	0	0	0	0	0	0	0	0	0	0	0	0	0	0	0	0	0	0	0	0	0	0	0	0	0	0	0	0	0	0	0	0	0	0	0	0	0	0	0	0	0	0
HMR_4073	H+[c] + SAM[c] => CO2[c] + S-adenosylmethioninamine[c]	0.521983	0.450288	0.405394	0.819439	8.22594e-15	0.333463	0.206898	0.217234	0.4926	0.863645	0.757395	0.515701	0.362665	0.298303	0.293869	0.293833	0.509228	0.199513	0.418197	0.477157	0.531023	0.741998	0.289118	0.428806	0.936717	0.582135	0.586059	0.750456	0.451877	0.434223	0.849827	0.387223	0.266316	0.989545	0.882135	0.909588	0.841783	0.42733	0.390783	0.207995	0.202836	0.688629	0.563238	1.333	0.518568	0.462495	0.431126	0.423575
HMR_4075	S-adenosylmethioninamine[c] + putrescine[c] => 5-methylthioadenosine[c] + H+[c] + spermidine[c]	0.293393	0.180546	0.0900227	0.180809	1.9495e-15	1.67015e-15	9.58103e-16	5.66233e-16	-1.48155e-15	0.397453	0.192612	0.289319	0.0918262	0.0887929	0.0881958	0.0884253	0.285625	0.091799	0.0925269	0.0972075	0.195717	0.289102	0.182394	0.094301	0.298892	0.256601	0.369309	0.283918	-3.15138e-16	0.201704	0.0912783	0.278455	0.0990738	0.194027	0.173922	0.159339	0.341604	0.190673	0.105003	6.34449e-16	0.0934906	0.269398	0.192473	0.529073	0.296785	4.28225e-15	0.0954072	0.314555
HMR_4077	S-adenosylmethioninamine[c] + spermidine[c] => 5-methylthioadenosine[c] + H+[c] + spermine[c]	0.22859	0.269743	0.315372	0.63863	6.27644e-15	0.333463	0.206898	0.217234	0.4926	0.466192	0.564783	0.226382	0.270839	0.209511	0.205673	0.205408	0.223603	0.107714	0.32567	0.379949	0.335306	0.452896	0.106724	0.334505	0.637825	0.325534	0.21675	0.466538	0.451877	0.23252	0.758549	0.108768	0.167242	0.795518	0.708214	0.750249	0.500179	0.236657	0.28578	0.207995	0.109345	0.41923	0.370765	0.80393	0.221783	0.462495	0.335719	0.109019
HMR_4190	H+[c] + NADPH[c] + O2[c] + arginine[c] <=> H2O[c] + N-(omega)-hydroxyarginine[c] + NADP+[c]	0	0	0	0	0	0	0	0	0	0	0	0	0	0	0	0	0	0	0	0	0	0	0	0	0	0	0	0	0	0	0	0	0	0	0	0	0	0	0	0	0	0	0	0	0	0	0	0
HMR_4191	arginine[m] => CO2[m] + agmatine[m]	0.0322013	0.0478712	0.0239236	0.024907	0.0423162	0.0123922	0.0278775	0.0240935	3.06376e-16	0.0562724	0.0102649	0.0680256	0.0127767	0.0719503	0.0299523	0.0173639	0.0121508	0.0482703	0.0358112	0.0218398	0.0359877	0.0126085	0.0316969	0.0350707	0.0280873	0.0599073	0.0619773	0.0315331	0.0130705	0.0668802	0.0502927	0.01019	0.0612315	0.038407	0.00773569	0.0651637	0.0518313	0.0203354	0.0923279	0.00804614	0.00719548	0.0241694	0.0234295	0.0190974	0.00902772	0.0110037	0.0531066	0.042535
HMR_4212	ornithine[c] => CO2[c] + putrescine[c]	0.995648	0.805819	0.436403	0.505296	0.72544	-8.94518e-16	0.655599	0.35917	0.354789	0.725283	0.193072	2.08494	0.477253	1.08161	0.376919	0.412204	1.38594	0.750371	0.439206	0.440166	1.26573	0.28968	0.502323	1.17224	0.917566	1.6346	1.03805	0.627141	0.697724	1.25784	0.3959	0.405659	1.53442	0.176724	0.882105	0.51009	1.41475	0.916878	1.15793	0.619347	0.0934906	0.559309	0.176887	0.510546	0.289522	0.743456	1.11562	0.283955
HMR_4422	ornithine[s] => CO2[s] + putrescine[s]	0.875786	0.825162	0.340193	0.348095	0.372589	0.514003	0.334654	0.50654	0.251839	0.350119	0.966932	0.849769	0.246803	1.84957	0.774618	1.634	0.34835	0.351093	0.717166	0.943831	0.866225	0.60082	1.02597	0.34935	-1.71633e-15	0.716351	0.824764	0.41316	0.742553	0.000302775	0.337725	0.707858	1.11287	1.6763	0.354092	0.930217	0.000293672	2.03377	3.03343e-16	1.63306e-15	0.138842	-4.89245e-16	1.03153	0.400198	0.743515	0.732007	1.60023e-15	1.12178
HMR_4423	H2O[s] + O2[s] + putrescine[s] => 4-aminobutanal[s] + H2O2[s] + NH3[s]	0.875786	0.825162	0.340193	0.348095	0.372589	0.514003	0.334654	0.50654	0.251839	0.350119	0.966932	0.849769	0.246803	1.84957	0.774618	1.634	0.34835	0.351093	0.717166	0.943831	0.866225	0.60082	1.02597	0.34935	-1.71633e-15	0.716351	0.824764	0.41316	0.742553	0.000302775	0.337725	0.707858	1.11287	1.6763	0.354092	0.930217	0.000293672	2.03377	3.03343e-16	1.63306e-15	0.138842	-4.89245e-16	1.03153	0.400198	0.743515	0.732007	1.60023e-15	1.12178
HMR_4424	H2O[m] + agmatine[m] => putrescine[m] + urea[m]	0.0322013	0.0478712	0.0239236	0.024907	0.0423162	0.0123922	0.0278775	0.0240935	3.06376e-16	0.0562724	0.0102649	0.0680256	0.0127767	0.0719503	0.0299523	0.0173639	0.0121508	0.0482703	0.0358112	0.0218398	0.0359877	0.0126085	0.0316969	0.0350707	0.0280873	0.0599073	0.0619773	0.0315331	0.0130705	0.0668802	0.0502927	0.01019	0.0612315	0.038407	0.00773569	0.0651637	0.0518313	0.0203354	0.0923279	0.00804614	0.00719548	0.0241694	0.0234295	0.0190974	0.00902772	0.0110037	0.0531066	0.042535
HMR_4583	SAH[c] + creatine[c] <=> SAM[c] + guanidinoacetate[c]	0	0	0	0	0	0	0	0	0	0	0	0	0	0	0	0	0	0	0	0	0	0	0	0	0	0	0	0	0	0	0	0	0	0	0	0	0	0	0	0	0	0	0	0	0	0	0	0
HMR_4606	4-aminobutyrate[c] + ATP[c] + histidine[c] => AMP[c] + PPi[c] + homocarnosine[c]	0	0.935822	0.466749	0.470513	0	0.492412	0.911896	0	0.958526	0	0.500379	0	0.475773	0.459093	0	0	0.493615	0	0	0.50466	0.509096	0	0.950687	0	0.518804	0	0	1.55229	0.99817	1.01231	0	0	0.489238	2.00607	0.968742	0	0	0	1.46699	0	0	0	0	0	0.514839	0	0	0
HMR_4607	H2O[c] + homocarnosine[c] => 4-aminobutyrate[c] + histidine[c]	0	0.935822	0.466749	0.470513	0	0.492412	0.911896	0	0.958526	0	0.500379	0	0.475773	0.459093	0	0	0.493615	0	0	0.50466	0.509096	0	0.950687	0	0.518804	0	0	1.55229	0.99817	1.01231	0	0	0.489238	2.00607	0.968742	0	0	0	1.46699	0	0	0	0	0	0.514839	0	0	0
HMR_4776	AKG[c] + O2[c] + proline[c] => CO2[c] + succinate[c] + trans-4-hydroxy-L-proline[c]	2.82151	2.20738	1.5718	3.67601	3.22089	2.17877	2.05818	1.61683	1.44191	2.83474	3.27125	3.22448	2.97173	2.66883	2.1621	2.38956	2.77761	1.89765	1.6262	3.39823	3.47728	3.04469	2.30616	3.26809	2.10265	1.51727	1.77619	2.80263	1.61676	2.31602	2.1369	2.2991	2.77665	3.13243	3.10041	2.97394	2.76703	2.51754	2.42982	3.78007	1.93531	2.70616	2.80532	1.79393	3.37173	2.09538	2.51411	1.79522
HMR_4777	AKG[m] + O2[m] + proline[m] => CO2[m] + succinate[m] + trans-4-hydroxy-L-proline[m]	0.457009	0.0185969	0.3013	1.47043	0.954525	0.68568	0.391278	0.274509	0.520654	0.409725	0.481107	0.309944	0.133201	0.56324	0.382948	0.136548	0.695305	0.776126	0.0529218	0.330542	0.774555	0.802303	0.501982	1.18064	0.785975	0.115781	0.298277	1.12442	0.787749	0.107284	0.726092	0.297617	0.0644033	0.764972	1.21841	0.577574	1.07431	1.02846	0.0456226	1.0252	0.0157967	0.251419	1.02635	0.940046	0.797547	1.59141	0.784458	0.93905
HMR_4778	NAD+[c] + trans-4-hydroxy-L-proline[c] => H+[c] + L-1-pyrroline-3-hydroxy-5-carboxylate[c] + NADH[c]	0	0.431305	0.178072	0	0.504072	0.18323	0	0.426061	0	0	0.431635	0.145974	0.168497	0.194628	0	0.0734262	0	0.3672	0.168888	0	0	0	0.224311	0	0	0.184974	0.0830978	0	0.185339	0.60529	0.00568315	0	0.360167	0	0	0.184811	0.614708	0	0	0.40086	0.187961	0	0	0.178517	0.18097	0.171902	0.182381	0.242599
HMR_4779	NAD+[m] + trans-4-hydroxy-L-proline[m] => H+[m] + L-1-pyrroline-3-hydroxy-5-carboxylate[m] + NADH[m]	10.3541	8.6892	12.549	11.6478	17.14	6.61541	4.88297	14.4906	9.72574	7.62794	6.29945	11.2073	12.6304	3.03606	8.71231	7.53093	7.89711	5.00026	8.30527	9.18678	11.0214	8.75138	4.99508	4.92122	8.15908	12.6673	7.81183	3.95096	9.44794	10.9463	6.27941	8.52108	6.54998	13.676	10.5692	14.9113	9.05409	7.11862	8.11914	6.65746	9.64428	5.91036	12.4046	9.90751	10.6294	9.96008	4.16349	10.9297
HMR_4780	NADP+[c] + trans-4-hydroxy-L-proline[c] <=> H+[c] + L-1-pyrroline-3-hydroxy-5-carboxylate[c] + NADPH[c]	1.78027	0.353224	0.312866	2.30732	1.44291	0.608406	0.661483	0.667504	0.65439	1.68233	2.01956	1.8035	1.52671	1.36556	0.515934	0.781987	1.89606	0.702054	0.715555	2.258	2.80865	2.4396	0.764342	2.25786	0.648333	0.311	0.801613	1.29469	-0.176157	0.501983	1.10535	1.44892	1.0444	2.26377	1.55996	1.19929	0.802548	1.01792	0.518418	2.60868	0.932242	2.21856	1.44597	-0.172011	1.70491	0.725579	1.03811	-0.600694
HMR_4781	NADP+[m] + trans-4-hydroxy-L-proline[m] <=> H+[m] + L-1-pyrroline-3-hydroxy-5-carboxylate[m] + NADPH[m]	-32.0595	-30.5019	-35.3352	-32.3667	-37.1448	-26.3627	-29.4778	-39.7966	-33.1881	-28.5082	-25.9528	-35.0828	-38.3624	-25.3629	-29.8558	-27.9951	-31.1531	-25.7508	-26.8865	-30.3716	-29.6489	-36.1243	-30.6891	-29.0129	-30.5085	-37.868	-28.3834	-23.1795	-34.4824	-31.8518	-26.8775	-35.4049	-27.4259	-37.6978	-31.7201	-35.6671	-32.0198	-29.1385	-34.2945	-29.2872	-33.2145	-27.1981	-35.1417	-36.4524	-32.8036	-29.378	-27.4062	-32.5373
HMR_4782	2 H+[c] + O2[c] + trans-4-hydroxy-L-proline[c] => 2 H2O[c] + L-1-pyrroline-3-hydroxy-5-carboxylate[c]	1.04124	1.42285	1.08086	1.36869	1.27391	1.38713	1.39669	0.523269	0.787522	1.15241	0.820058	1.275	1.27653	1.10864	1.64617	1.53415	0.88155	0.828399	0.741759	1.14022	0.668635	0.605084	1.3175	1.01023	1.45432	1.0213	0.891475	1.50794	1.60758	1.20874	1.02586	0.850176	1.37209	0.868657	1.54045	1.58984	1.34977	1.49963	1.9114	0.770531	0.815109	0.487599	1.35935	1.78743	1.48585	1.1979	1.29362	2.15331
HMR_4783	2 H+[m] + O2[m] + trans-4-hydroxy-L-proline[m] => 2 H2O[m] + L-1-pyrroline-3-hydroxy-5-carboxylate[m]	22.1624	21.8313	23.0875	22.1893	20.9593	20.433	24.9861	25.5805	23.983	21.2899	20.1344	24.1855	25.8652	22.8901	21.5265	20.6007	23.9513	21.5267	18.6342	21.5153	19.402	28.1752	26.196	25.2723	23.1354	25.3164	20.8699	20.353	25.8222	21.0127	21.3242	27.1814	20.9404	24.7868	22.3693	21.3334	24.0401	23.0483	26.221	23.655	23.586	21.5391	23.7634	27.4849	22.9718	21.0093	24.0272	22.5467
HMR_4784	2 H2O[m] + L-1-pyrroline-3-hydroxy-5-carboxylate[m] + NAD+[m] => H+[m] + L-erythro-4-hydroxyglutamate[m] + NADH[m]	3.02904	1.99293	1.8731	5.14643	3.67423	2.61756	2.3872	1.89134	1.96257	3.15957	3.75236	3.53442	2.62147	2.99834	2.54505	2.29393	3.22591	2.67032	1.67912	3.4798	4.25184	3.37017	2.80814	4.20163	2.6557	1.63306	2.07446	3.17474	2.15641	2.4233	2.62674	2.35356	2.39597	3.8974	3.83393	3.30287	3.59243	3.29875	2.2294	4.37283	1.95111	2.49632	3.58408	2.48302	4.1684	3.18666	3.29857	2.73427
HMR_4786	AKG[m] + L-erythro-4-hydroxyglutamate[m] => 4-hydroxy-2-oxoglutarate[m] + glutamate[m]	1.02485	1.05475	0.888984	2.50422	2.21607	1.50525	0.611939	0.527507	0.501403	0.870688	1.25345	0.85897	1.06829	0.979454	1.24856	0.553534	1.01189	1.03281	0.945263	1.56352	2.2581	1.55995	1.62679	2.15561	0.92288	0.626416	0.621596	1.11872	0.908709	1.16919	1.01896	0.979223	1.09168	1.42927	1.66506	1.03908	1.51909	1.01118	0.878384	1.47558	0.779257	0.829025	2.30885	1.00021	1.93166	1.52971	1.26123	1.7363
HMR_4787	4-hydroxy-2-oxoglutarate[m] => glyoxalate[m] + pyruvate[m]	3.27852	2.22597	1.8731	5.14643	4.17541	2.86445	2.44945	1.89134	1.96257	3.24447	3.75236	3.53442	3.10493	3.23207	2.54505	2.52611	3.47292	2.67378	1.67912	3.72877	4.25184	3.84699	2.80814	4.44873	2.88863	1.63306	2.07446	3.92706	2.40451	2.4233	2.86299	2.59671	2.84105	3.8974	4.31882	3.55151	3.84134	3.546	2.47544	4.80526	1.95111	2.95758	3.83166	2.73398	4.16928	3.68679	3.29857	2.73427
HMR_5384	5-methylthioadenosine[c] + Pi[c] => adenine[c] + methylthioribose-1p[c]	0.521983	0.450288	0.405394	0.819439	1.56166e-20	0.333463	0.206898	0.217234	0.4926	0.863645	0.757395	0.515701	0.362665	0.298303	0.293869	0.293833	0.509228	0.199513	0.418197	0.477157	0.531023	0.741998	0.289118	0.428806	0.936717	0.582135	0.586059	0.750456	0.451877	0.434223	0.849827	0.387223	0.266316	0.989545	0.882135	0.909588	0.841783	0.42733	0.390783	0.207995	0.202836	0.688629	0.563238	1.333	0.518568	0.462495	0.431126	0.423575
HMR_6929	CoA[c] + N1-acetylspermine[c] <=> acetyl-CoA[c] + spermine[c]	0	0	0	0	0	0	0	0	0	0	0	0	0	0	0	0	0	0	0	0	0	0	0	0	0	0	0	0	0	0	0	0	0	0	0	0	0	0	0	0	0	0	0	0	0	0	0	0
HMR_6930	CoA[p] + N1-acetylspermine[p] <=> acetyl-CoA[p] + spermine[p]	0	0	0	0	0	0	0	0	0	0	0	0	0	0	0	0	0	0	0	0	0	0	0	0	0	0	0	0	0	0	0	0	0	0	0	0	0	0	0	0	0	0	0	0	0	0	0	0
HMR_6931	H2O[c] + O2[c] + spermine[c] => H2O2[c] + NH3[c] + spermine monoaldehyde[c]	0	0	0	0	0	0	0	0	0	0	0	0	0	0	0	0	0	0	0	0	0	0	0	0	0	0	0	0	0	0	0	0	0	0	0	0	0	0	0	0	0	0	0	0	0	0	0	0
HMR_6932	H2O[s] + O2[s] + spermine[s] => H2O2[s] + NH3[s] + spermine monoaldehyde[s]	0	0	0	0	0	0	0	0	0	0	0	0	0	0	0	0	0	0	0	0	0	0	0	0	0	0	0	0	0	0	0	0	0	0	0	0	0	0	0	0	0	0	0	0	0	0	0	0
HMR_6933	H2O[p] + O2[p] + spermine[p] => H2O2[p] + NH3[p] + spermine monoaldehyde[p]	0	0	0	0	0	0	0	0	0	0	0	0	0	0	0	0	0	0	0	0	0	0	0	0	0	0	0	0	0	0	0	0	0	0	0	0	0	0	0	0	0	0	0	0	0	0	0	0
HMR_6934	H2O[c] + O2[c] + spermine monoaldehyde[c] => H2O2[c] + NH3[c] + spermine dialdehyde[c]	0	0	0	0	0	0	0	0	0	0	0	0	0	0	0	0	0	0	0	0	0	0	0	0	0	0	0	0	0	0	0	0	0	0	0	0	0	0	0	0	0	0	0	0	0	0	0	0
HMR_6935	H2O[s] + O2[s] + spermine monoaldehyde[s] => H2O2[s] + NH3[s] + spermine dialdehyde[s]	0	0	0	0	0	0	0	0	0	0	0	0	0	0	0	0	0	0	0	0	0	0	0	0	0	0	0	0	0	0	0	0	0	0	0	0	0	0	0	0	0	0	0	0	0	0	0	0
HMR_6936	H2O[p] + O2[p] + spermine monoaldehyde[p] => H2O2[p] + NH3[p] + spermine dialdehyde[p]	0	0	0	0	0	0	0	0	0	0	0	0	0	0	0	0	0	0	0	0	0	0	0	0	0	0	0	0	0	0	0	0	0	0	0	0	0	0	0	0	0	0	0	0	0	0	0	0
HMR_6938	CoA[c] + N1-acetylspermidine[c] <=> acetyl-CoA[c] + spermidine[c]	0	0	0	0	0	0	0	0	0	0	0	0	0	0	0	0	0	0	0	0	0	0	0	0	0	0	0	0	0	0	0	0	0	0	0	0	0	0	0	0	0	0	0	0	0	0	0	0
HMR_6939	CoA[p] + N1-acetylspermidine[p] <=> acetyl-CoA[p] + spermidine[p]	0	0	0	0	0	0	0	0	0	0	0	0	0	0	0	0	0	0	0	0	0	0	0	0	0	0	0	0	0	0	0	0	0	0	0	0	0	0	0	0	0	0	0	0	0	0	0	0
HMR_6941	H2O[c] + O2[c] + spermidine[c] => H2O2[c] + NH3[c] + spermidine monoaldehyde 1[c]	0	0	0	0	0	0	0	0	0	0	0	0	0	0	0	0	0	0	0	0	0	0	0	0	0	0	0	0	0	0	0	0	0	0	0	0	0	0	0	0	0	0	0	0	0	0	0	0
HMR_6942	H2O[s] + O2[s] + spermidine[s] => H2O2[s] + NH3[s] + spermidine monoaldehyde 1[s]	0	0	0	0	0	0	0	0	0	0	0	0	0	0	0	0	0	0	0	0	0	0	0	0	0	0	0	0	0	0	0	0	0	0	0	0	0	0	0	0	0	0	0	0	0	0	0	0
HMR_6943	H2O[p] + O2[p] + spermidine[p] => H2O2[p] + NH3[p] + spermidine monoaldehyde 1[p]	0	0	0	0	0	0	0	0	0	0	0	0	0	0	0	0	0	0	0	0	0	0	0	0	0	0	0	0	0	0	0	0	0	0	0	0	0	0	0	0	0	0	0	0	0	0	0	0
HMR_6944	H2O[c] + O2[c] + spermidine[c] => H2O2[c] + NH3[c] + spermidine monoaldehyde 2[c]	0	0	0	0	0	0	0	0	0	0	0	0	0	0	0	0	0	0	0	0	0	0	0	0	0	0	0	0	0	0	0	0	0	0	0	0	0	0	0	0	0	0	0	0	0	0	0	0
HMR_6945	H2O[s] + O2[s] + spermidine[s] => H2O2[s] + NH3[s] + spermidine monoaldehyde 2[s]	0	0	0	0	0	0	0	0	0	0	0	0	0	0	0	0	0	0	0	0	0	0	0	0	0	0	0	0	0	0	0	0	0	0	0	0	0	0	0	0	0	0	0	0	0	0	0	0
HMR_6946	H2O[p] + O2[p] + spermidine[p] => H2O2[p] + NH3[p] + spermidine monoaldehyde 2[p]	0	0	0	0	0	0	0	0	0	0	0	0	0	0	0	0	0	0	0	0	0	0	0	0	0	0	0	0	0	0	0	0	0	0	0	0	0	0	0	0	0	0	0	0	0	0	0	0
HMR_6947	H2O[c] + O2[c] + spermidine monoaldehyde 1[c] => H2O2[c] + NH3[c] + spermidine dialdehyde[c]	0	0	0	0	0	0	0	0	0	0	0	0	0	0	0	0	0	0	0	0	0	0	0	0	0	0	0	0	0	0	0	0	0	0	0	0	0	0	0	0	0	0	0	0	0	0	0	0
HMR_6948	H2O[s] + O2[s] + spermidine monoaldehyde 1[s] => H2O2[s] + NH3[s] + spermidine dialdehyde[s]	0	0	0	0	0	0	0	0	0	0	0	0	0	0	0	0	0	0	0	0	0	0	0	0	0	0	0	0	0	0	0	0	0	0	0	0	0	0	0	0	0	0	0	0	0	0	0	0
HMR_6949	H2O[p] + O2[p] + spermidine monoaldehyde 1[p] => H2O2[p] + NH3[p] + spermidine dialdehyde[p]	0	0	0	0	0	0	0	0	0	0	0	0	0	0	0	0	0	0	0	0	0	0	0	0	0	0	0	0	0	0	0	0	0	0	0	0	0	0	0	0	0	0	0	0	0	0	0	0
HMR_6950	H2O[c] + O2[c] + spermidine monoaldehyde 2[c] => H2O2[c] + NH3[c] + spermidine dialdehyde[c]	0	0	0	0	0	0	0	0	0	0	0	0	0	0	0	0	0	0	0	0	0	0	0	0	0	0	0	0	0	0	0	0	0	0	0	0	0	0	0	0	0	0	0	0	0	0	0	0
HMR_6951	H2O[s] + O2[s] + spermidine monoaldehyde 2[s] => H2O2[s] + NH3[s] + spermidine dialdehyde[s]	0	0	0	0	0	0	0	0	0	0	0	0	0	0	0	0	0	0	0	0	0	0	0	0	0	0	0	0	0	0	0	0	0	0	0	0	0	0	0	0	0	0	0	0	0	0	0	0
HMR_6952	H2O[p] + O2[p] + spermidine monoaldehyde 2[p] => H2O2[p] + NH3[p] + spermidine dialdehyde[p]	0	0	0	0	0	0	0	0	0	0	0	0	0	0	0	0	0	0	0	0	0	0	0	0	0	0	0	0	0	0	0	0	0	0	0	0	0	0	0	0	0	0	0	0	0	0	0	0
HMR_6953	H2O[c] + NAD+[c] + spermidine monoaldehyde 1[c] => H+[c] + NADH[c] + putreanine[c]	0	0	0	0	0	0	0	0	0	0	0	0	0	0	0	0	0	0	0	0	0	0	0	0	0	0	0	0	0	0	0	0	0	0	0	0	0	0	0	0	0	0	0	0	0	0	0	0
HMR_6954	H2O[c] + NAD+[c] + spermidine monoaldehyde 2[c] => H+[c] + NADH[c] + isoputreanine[c]	0	0	0	0	0	0	0	0	0	0	0	0	0	0	0	0	0	0	0	0	0	0	0	0	0	0	0	0	0	0	0	0	0	0	0	0	0	0	0	0	0	0	0	0	0	0	0	0
HMR_6956	CoA[c] + N1,N12-diacetylspermine[c] <=> N1-acetylspermine[c] + acetyl-CoA[c]	0	0	0	0	0	0	0	0	0	0	0	0	0	0	0	0	0	0	0	0	0	0	0	0	0	0	0	0	0	0	0	0	0	0	0	0	0	0	0	0	0	0	0	0	0	0	0	0
HMR_6957	CoA[p] + N1,N12-diacetylspermine[p] <=> N1-acetylspermine[p] + acetyl-CoA[p]	0	0	0	0	0	0	0	0	0	0	0	0	0	0	0	0	0	0	0	0	0	0	0	0	0	0	0	0	0	0	0	0	0	0	0	0	0	0	0	0	0	0	0	0	0	0	0	0
HMR_6958	H2O[c] + N1-acetylspermine[c] + O2[c] => H2O2[c] + acetamidopropanal[c] + spermidine[c]	0	0	0	0	0	0	0	0	0	0	0	0	0	0	0	0	0	0	0	0	0	0	0	0	0	0	0	0	0	0	0	0	0	0	0	0	0	0	0	0	0	0	0	0	0	0	0	0
HMR_6959	H2O[p] + N1-acetylspermine[p] + O2[p] => H2O2[p] + acetamidopropanal[p] + spermidine[p]	0	0	0	0	0	0	0	0	0	0	0	0	0	0	0	0	0	0	0	0	0	0	0	0	0	0	0	0	0	0	0	0	0	0	0	0	0	0	0	0	0	0	0	0	0	0	0	0
HMR_6940	CoA[c] + N8-acetylspermidine[c] <=> acetyl-CoA[c] + spermidine[c]	0	0	0	0	0	0	0	0	0	0	0	0	0	0	0	0	0	0	0	0	0	0	0	0	0	0	0	0	0	0	0	0	0	0	0	0	0	0	0	0	0	0	0	0	0	0	0	0
HMR_6960	CoA[c] + N1,N8-diacetylspermidine[c] <=> N1-acetylspermidine[c] + acetyl-CoA[c]	0	0	0	0	0	0	0	0	0	0	0	0	0	0	0	0	0	0	0	0	0	0	0	0	0	0	0	0	0	0	0	0	0	0	0	0	0	0	0	0	0	0	0	0	0	0	0	0
HMR_6961	H2O[c] + N1-acetylspermidine[c] + O2[c] => H2O2[c] + acetamidopropanal[c] + putrescine[c]	0	0	0	0	0	0	0	0	0	0	0	0	0	0	0	0	0	0	0	0	0	0	0	0	0	0	0	0	0	0	0	0	0	0	0	0	0	0	0	0	0	0	0	0	0	0	0	0
HMR_6962	H2O[p] + N1-acetylspermidine[p] + O2[p] => H2O2[p] + acetamidopropanal[p] + putrescine[p]	0	0	0	0	0	0	0	0	0	0	0	0	0	0	0	0	0	0	0	0	0	0	0	0	0	0	0	0	0	0	0	0	0	0	0	0	0	0	0	0	0	0	0	0	0	0	0	0
HMR_6963	H2O[c] + N1,N12-diacetylspermine[c] + O2[c] => H2O2[c] + N1-acetylspermidine[c] + acetamidopropanal[c]	0	0	0	0	0	0	0	0	0	0	0	0	0	0	0	0	0	0	0	0	0	0	0	0	0	0	0	0	0	0	0	0	0	0	0	0	0	0	0	0	0	0	0	0	0	0	0	0
HMR_6964	H2O[p] + N1,N12-diacetylspermine[p] + O2[p] => H2O2[p] + N1-acetylspermidine[p] + acetamidopropanal[p]	0	0	0	0	0	0	0	0	0	0	0	0	0	0	0	0	0	0	0	0	0	0	0	0	0	0	0	0	0	0	0	0	0	0	0	0	0	0	0	0	0	0	0	0	0	0	0	0
HMR_6965	NAD+[c] + spermidine[c] => H+[c] + NADH[c] + dehydrospermidine[c]	0.195595	0.180546	0.0900227	0.0907432	0	-1.77892e-16	8.83259e-18	0	-9.33002e-29	0.198727	0.0963059	0.0964398	-2.45779e-32	2.04281e-17	0.0881958	0	0.0952084	1.86133e-17	0.0925269	0.0972075	0	0.192735	0.0910957	-4.41314e-18	0.199261	0.174171	0.0923271	0.105165	-2.63678e-17	0.10264	1.97373e-30	0.0928185	0.0990738	-2.76303e-17	0.0929497	0.159339	0.244451	0.0953367	0.0935698	0	0.0934906	1.59524e-27	0.0960407	2.53661e-25	0.197857	1.94893e-15	0.0954072	0.0873737
HMR_6966	1,3-diaminopropane[c] + 1-pyrroline[c] <=> dehydrospermidine[c]	-0.195595	-0.180546	-0.0900227	-0.0907432	0	1.77892e-16	-8.83259e-18	0	9.33002e-29	-0.198727	-0.0963059	-0.0964398	2.45779e-32	-2.04281e-17	-0.0881958	0	-0.0952084	-1.86133e-17	-0.0925269	-0.0972075	0	-0.192735	-0.0910957	4.41314e-18	-0.199261	-0.174171	-0.0923271	-0.105165	2.63678e-17	-0.10264	-1.97373e-30	-0.0928185	-0.0990738	2.76303e-17	-0.0929497	-0.159339	-0.244451	-0.0953367	-0.0935698	0	-0.0934906	-1.59524e-27	-0.0960407	-2.53661e-25	-0.197857	-1.94893e-15	-0.0954072	-0.0873737
HMR_6955	1-pyrroline[c] + H2O[c] <=> 4-aminobutanal[c]	0.195595	0.180546	0.0900227	0.0907432	0	-1.77892e-16	8.83259e-18	0	-9.33002e-29	0.198727	0.0963059	0.0964398	-2.45779e-32	2.04281e-17	0.0881958	0	0.0952084	1.86133e-17	0.0925269	0.0972075	0	0.192735	0.0910957	-4.41314e-18	0.199261	0.174171	0.0923271	0.105165	-2.63678e-17	0.10264	1.97373e-30	0.0928185	0.0990738	-2.76303e-17	0.0929497	0.159339	0.244451	0.0953367	0.0935698	0	0.0934906	1.59524e-27	0.0960407	2.53661e-25	0.197857	1.94893e-15	0.0954072	0.0873737
HMR_6967	1,3-diaminopropane[c] + deoxyhypusine[c] <=> lysine[c] + spermidine[c]	0	0	0	0	0	0	0	0	0	0	0	0	0	0	0	0	0	0	0	0	0	0	0	0	0	0	0	0	0	0	0	0	0	0	0	0	0	0	0	0	0	0	0	0	0	0	0	0
HMR_6973	H2O[c] + NAD+[c] + spermine monoaldehyde[c] => H+[c] + NADH[c] + spermic acid 1[c]	0	0	0	0	0	0	0	0	0	0	0	0	0	0	0	0	0	0	0	0	0	0	0	0	0	0	0	0	0	0	0	0	0	0	0	0	0	0	0	0	0	0	0	0	0	0	0	0
HMR_8096	H2O[m] + L-1-pyrroline-3-hydroxy-5-carboxylate[m] <=> L-4-hydroxyglutamate semialdehyde[m]	0.249476	0.233039	0	0	0.50118	0.246887	0.0622543	0	0	0.0848984	0	0	0.483458	0.233732	0	0.232183	0.247006	0.00345716	0	0.248969	0	0.476826	0	0.247105	0.232931	0	0	0.752314	0.248092	0	0.236245	0.243155	0.445089	0	0.484888	0.248647	0.248918	0.247259	0.246044	0.432436	0	0.461253	0.247587	0.250961	0.000882288	0.500129	0	0
HMR_8097	H2O[m] + L-4-hydroxyglutamate semialdehyde[m] + NAD+[m] => H+[m] + L-erythro-4-hydroxyglutamate[m] + NADH[m]	0.249476	0.233039	0	0	0.50118	0.246887	0.0622543	0	0	0.0848984	0	0	0.483458	0.233732	0	0.232183	0.247006	0.00345716	0	0.248969	0	0.476826	0	0.247105	0.232931	0	0	0.752314	0.248092	0	0.236245	0.243155	0.445089	0	0.484888	0.248647	0.248918	0.247259	0.246044	0.432436	0	0.461253	0.247587	0.250961	0.000882288	0.500129	0	0
HMR_8098	L-erythro-4-hydroxyglutamate[m] + OAA[m] => 4-hydroxy-2-oxoglutarate[m] + aspartate[m]	2.25367	1.17122	0.984114	2.64222	1.95934	1.3592	1.83752	1.36384	1.46116	2.37378	2.49891	2.67545	2.03665	2.25262	1.2965	1.97258	2.46103	1.64097	0.733861	2.16525	1.99373	2.28704	1.18135	2.29312	1.96575	1.00664	1.45287	2.80833	1.4958	1.25411	1.84403	1.61749	1.74937	2.46813	2.65376	2.51243	2.32225	2.53483	1.59706	3.32968	1.17185	2.12855	1.52281	1.73377	2.23762	2.15709	2.03734	0.997967
HMR_8416	acetyl-CoA[m] + glutamate[m] => CoA[m] + N-acetyl-L-glutamate[m]	0	0	0	0	0	0	0	0	0	0	0	0	0	0	0	0	0	0	0	0	0	0	0	0	0	0	0	0	0	0	0	0	0	0	0	0	0	0	0	0	0	0	0	0	0	0	0	0
HMR_8425	H2O[c] + N-acetylornithine[c] <=> acetate[c] + ornithine[c]	0	0	0	0	0	0	0	0	0	0	0	0	0	0	0	0	0	0	0	0	0	0	0	0	0	0	0	0	0	0	0	0	0	0	0	0	0	0	0	0	0	0	0	0	0	0	0	0
HMR_8426	H2O[m] + arginine[m] => ornithine[m] + urea[m]	6.24135	6.79902	7.04092	7.22163	6.24259	6.365	7.65524	6.52597	4.94445	6.51913	5.72413	6.56638	7.06068	7.88502	4.03142	4.33306	6.6805	6.53007	6.98497	6.31203	5.08836	7.16237	4.29112	6.54636	5.35275	5.3582	6.9868	5.97213	6.71343	6.07747	6.67611	5.53037	5.64793	5.3511	4.34199	5.9683	5.67082	5.54766	6.8222	4.61286	3.76687	7.22048	4.29775	5.22433	5.10272	6.13861	5.97114	5.88283
HMR_8427	ADP[m] + 2 H+[m] + creatine-phosphate[m] <=> ATP[m] + creatine[m]	-7.67559	-6.67231	-8.25207	-7.11226	-7.22169	-5.19387	-5.62306	-5.72369	-7.62475	-10.5364	-7.41529	-9.46398	-9.25935	-8.82785	-8.35846	-7.68927	-10.7316	-8.38639	-8.74636	-8.26511	-8.43236	-8.43434	-7.27054	-8.04245	-7.29989	-8.42381	-6.10884	-9.10053	-7.39345	-9.43046	-7.12235	-8.79931	-7.75246	-9.23322	-6.17814	-7.11687	-8.73952	-8.07503	-7.42258	-7.99576	-7.23049	-7.80251	-9.88968	-9.38121	-6.00849	-9.5695	-8.21232	-9.03434
HMR_8431	2 H+[c] + creatine-phosphate[c] => Pi[c] + creatinine[c]	0	0	0	0	0	0	0	0	0	0	0	0	0	0	0	0	0	0	0	0	0	0	0	0	0	0	0	0	0	0	0	0	0	0	0	0	0	0	0	0	0	0	0	0	0	0	0	0
HMR_8432	FAD[m] + THF[m] + sarcosine[m] => 5,10-methylene-THF[m] + FADH2[m] + glycine[m]	0.164244	0.313382	0.0350539	0.136913	0.00271407	0.125478	0.305565	0.0597065	0.138725	0.0036226	0.669876	1.48071	0.00142414	0.0019651	0.00110242	0.121042	0.332476	0.00165482	0.0594295	0.339193	0.822951	0.00086922	0.0020227	0.00288402	0.34837	0.00126256	0.00117289	0.00220918	0.701929	1.13368	0.0203989	0.00208774	0.105569	0.338746	0.795564	0.323733	0.337608	0.335181	0.00129603	0.620165	0.140897	0.67073	0.127496	0.020066	0.344907	0.831907	0.101696	0.324037
HMR_8603	acetyl-CoA[c] + putrescine[c] => CoA[c] + N-acetylputrescine[c]	0	0	0	0	0	0	0	0	0	0	0	0	0	0	0	0	0	0	0	0	0	0	0	0	0	0	0	0	0	0	0	0	0	0	0	0	0	0	0	0	0	0	0	0	0	0	0	0
HMR_8604	H2O[c] + N-acetylputrescine[c] + O2[c] => H2O2[c] + N4-acetylaminobutanal[c] + NH3[c]	0	0	0	0	0	0	0	0	0	0	0	0	0	0	0	0	0	0	0	0	0	0	0	0	0	0	0	0	0	0	0	0	0	0	0	0	0	0	0	0	0	0	0	0	0	0	0	0
HMR_8605	H2O[c] + N4-acetylaminobutanal[c] + NAD+[c] => 4-acetamidobutanoate[c] + H+[c] + NADH[c]	0	0	0	0	0	0	0	0	0	0	0	0	0	0	0	0	0	0	0	0	0	0	0	0	0	0	0	0	0	0	0	0	0	0	0	0	0	0	0	0	0	0	0	0	0	0	0	0
HMR_8606	H2O[c] + O2[c] + putrescine[c] => 4-aminobutanal[c] + H2O2[c] + NH3[c]	0.734456	0.673145	0.370304	0.349395	0.767757	0.0123922	0.683477	0.383264	0.354789	0.384102	0.0107251	1.86364	0.398204	1.06476	0.318676	0.341143	1.11247	0.706842	0.38249	0.364798	1.106	0.0131865	0.351626	1.11301	0.646761	1.4379	0.730715	0.374756	0.710795	1.12301	0.354915	0.137393	1.49658	0.0211038	0.715919	0.415915	1.12498	0.74654	1.14525	0.627394	0.00719548	0.31408	0.00784317	0.000570152	0.00176458	0.75446	1.07332	0.0119344
HMR_8607	4-methylthio-2-oxobutanoic acid[c] + 2 H+[c] + glutamine[c] => glutamate[c] + methionine[c]	0.995389	0.746255	1.12886	0.87814	1.0088	0.57064	0.523316	0.619044	0.841429	0.375604	0.629484	1.53561	0.177009	0.760447	0.718477	0.814109	0.717283	0.0967408	0.0581614	1.52347	0.565292	0.214585	1.61571	0.162141	1.04038	0.302294	0.289995	0.73357	0.621647	1.46116	0.845421	0.310035	0.361156	1.11624	0.78407	0.552698	0.497444	0.0925772	0.740565	0.0617367	0.830382	0.290178	0.635417	1.2316	0.497985	0.357846	0.154611	0.559017
HMR_8608	D-proline[c] + O2[c] => 1-pyrroline-2-carboxylate[c] + H2O2[c]	0	0	0	0	0	0	0	0	0	0	0	0	0	0	0	0	0	0	0	0	0	0	0	0	0	0	0	0	0	0	0	0	0	0	0	0	0	0	0	0	0	0	0	0	0	0	0	0
HMR_8609	1-pyrroline-5-carboxylate[m] + H+[m] + NADPH[m] => NADP+[m] + proline[m]	2.47906	3.40326	1.8103	2.5726	3.8624	1.50154	1.96986	1.70042	3.59232	2.68503	3.10001	3.00351	2.65507	0.313293	0.931848	0.375648	1.0157	0.425569	1.09806	2.00938	1.80308	2.76444	0.524741	1.44808	0.139928	0.746038	1.3884	3.44269	2.37591	2.14677	1.64505	1.75166	0.680383	3.40084	2.26374	1.72047	0.350334	3.27093	0.903271	0.0696202	1.82014	1.78652	4.29773	1.66199	0.681508	1.42864	1.85751	1.66999
HMR_8610	FAD[c] + proline[c] => 1-pyrroline-5-carboxylate[c] + FADH2[c]	62.6124	63.2188	62.4866	59.573	59.2995	61.4837	64.1379	55.2479	65.9801	55.0155	54.9492	66.4238	64.6513	53.5888	73.1077	55.5528	63.3057	67.0228	60.6799	56.0554	59.4088	61.7929	66.2032	71.7638	61.7682	76.8684	59.0704	67.0188	59.6378	52.4387	62.3127	56.5197	69.7636	75.6214	76.6082	75.3695	58.3487	61.2082	65.901	56.7679	60.71	65.0363	52.4825	67.3321	70.5375	69.6978	67.8956	62.7947
HMR_8611	FAD[m] + proline[m] => 1-pyrroline-5-carboxylate[m] + FADH2[m]	88.6176	101.35	98.7645	97.514	84.6175	83.1833	88.0229	81.6554	91.5106	102.685	83.0237	102.016	98.921	80.9403	95.1802	102.564	86.7946	79.5902	93.9936	96.8492	98.6887	89.5027	96.1117	95.0503	96.6561	95.0502	93.0303	83.3034	84.6851	102.424	90.6606	84.9392	93.6519	92.2367	87.1105	81.0214	91.6252	93.0746	80.9804	82.6331	79.2378	98.1071	72.5824	78.648	98.6601	101.776	78.4744	90.6021
HMR_0457	ATP[c] + glycerate[c] => 3-phospho-D-glycerate[c] + ADP[c]	2.89678	0.586183	2.89326	3.01992	2.64623	2.28471	4.82567	3.82336	4.41236	4.75069	4.8554	4.52498	3.68621	2.7402	2.23216	3.80377	1.97681	3.83328	1.70573	2.60433	4.78564	2.30674	2.07564	2.64421	2.06592	2.50705	2.69388	3.78155	2.42653	3.99987	2.58312	4.35429	1.45004	2.44045	7.93173	2.81595	3.75707	2.761	3.58532	4.18385	1.66905	2.19432	2.31801	2.37357	2.28622	4.40941	2.96901	2.42275
HMR_0460	ATP[m] + glycerate[m] => 3-phospho-D-glycerate[m] + ADP[m]	0.214417	0.204963	0.664298	0.251098	0.660025	0.28256	0.40495	0.203397	0.627738	0.636741	0.243833	0.446856	0.233988	0.20307	0	0.436405	0.211051	0.222148	0.416373	0.213755	0.23099	0.413214	0.333028	0.211215	0.252146	0.256315	0.415509	0.216586	0.231307	0.445865	0.206622	0.425942	0.491504	0.428413	0.420783	0.441582	0.852456	1.09584	0.188901	0.922273	0.633598	0.249688	0.4642	0.672024	0.140555	0.229142	0.228834	0.413373
HMR_3750	CoA[m] + isobutyrylglycine[m] <=> glycine[m] + isobutyryl-CoA[m]	0	0	0	0	0	0	0	0	0	0	0	0	0	0	0	0	0	0	0	0	0	0	0	0	0	0	0	0	0	0	0	0	0	0	0	0	0	0	0	0	0	0	0	0	0	0	0	0
HMR_3752	FADH2[m] + methacrylyl-CoA[m] <=> FAD[m] + isobutyryl-CoA[m]	520.745	490.729	493.71	483.715	502.75	476.745	501.676	470.719	475.807	520.729	522.765	525.737	479.709	476.655	511.833	485.819	453.713	463.714	479.721	534.743	520.798	499.703	501.83	506.723	529.789	490.773	493.703	488.763	492.723	516.748	503.713	488.766	525.765	555.786	518.831	540.75	519.762	519.769	487.726	510.812	483.848	532.713	484.828	517.772	522.81	498.747	485.756	485.761
HMR_3770	3-methylcrotonyl-CoA[m] + FADH2[m] <=> FAD[m] + isovaleryl-CoA[m]	-721.29	-694.232	-738.006	-728.299	-723.815	-684.736	-738.956	-735.978	-679.949	-703.988	-725.547	-720.802	-716.461	-674.458	-708.082	-674.045	-715.263	-679.525	-689.967	-717.383	-659.388	-682.562	-716.261	-722.519	-696.606	-723.68	-703.766	-728.242	-720.949	-699.142	-733.456	-715.778	-732.285	-752.029	-711.23	-734.071	-692.457	-716.41	-706.521	-715.055	-705.459	-764.666	-686.914	-722.98	-726.201	-686.427	-721.271	-715.923
HMR_3771	CoA[m] + isovalerylglycine[m] <=> glycine[m] + isovaleryl-CoA[m]	0	0	0	0	0	0	0	0	0	0	0	0	0	0	0	0	0	0	0	0	0	0	0	0	0	0	0	0	0	0	0	0	0	0	0	0	0	0	0	0	0	0	0	0	0	0	0	0
HMR_3772	3-methylcrotonoylglycine[m] + CoA[m] <=> 3-methylcrotonyl-CoA[m] + glycine[m]	0	0	0	0	0	0	0	0	0	0	0	0	0	0	0	0	0	0	0	0	0	0	0	0	0	0	0	0	0	0	0	0	0	0	0	0	0	0	0	0	0	0	0	0	0	0	0	0
HMR_3782	2-methylbutyryl-CoA[m] + glycine[m] <=> 2-methylbutyrylglycine[m] + CoA[m]	0	0	0	0	0	0	0	0	0	0	0	0	0	0	0	0	0	0	0	0	0	0	0	0	0	0	0	0	0	0	0	0	0	0	0	0	0	0	0	0	0	0	0	0	0	0	0	0
HMR_3784	2-methylbutyryl-CoA[m] + FAD[m] <=> FADH2[m] + tiglyl-CoA[m]	-987.5	-985.698	-995.482	-987.88	-993.384	-992.111	-992.075	-996.69	-996.536	-986.124	-987.323	-991.742	-992.565	-990.434	-991.195	-992.6	-988.661	-989.498	-990.523	-988.255	-987.936	-996.097	-993.199	-977.8	-986.906	-993.696	-990.387	-992.43	-987.107	-993.253	-999.019	-991.019	-991.03	-989.812	-992.497	-988.623	-989.24	-994.769	-989.236	-987.558	-995.206	-984.456	-995.558	-985.896	-994.138	-989.636	-992.45	-990.057
HMR_3794	CoA[m] + N-acetyl-L-alanine[m] <=> acetyl-CoA[m] + alanine[m]	0	0	0	0	0	0	0	0	0	0	0	0	0	0	0	0	0	0	0	0	0	0	0	0	0	0	0	0	0	0	0	0	0	0	0	0	0	0	0	0	0	0	0	0	0	0	0	0
HMR_3839	3-phospho-D-glycerate[c] + NAD+[c] <=> 3-phosphonooxypyruvate[c] + H+[c] + NADH[c]	12.5875	5.19795	12.5497	8.82652	10.764	7.95023	11.9467	10.4574	11.3084	12.2364	11.6842	11.0174	8.77081	9.9517	7.63194	9.96271	8.76946	12.0872	11.2582	12.9285	14.1173	11.7345	7.44664	9.43144	12.2542	7.25658	10.8267	15.2138	8.5529	10.814	6.23803	10.2146	7.43732	12.1242	14.1267	13.4889	11.3064	7.7152	11.005	10.1227	9.59062	9.04845	10.4894	9.13949	11.128	15.987	8.66725	7.11217
HMR_3841	3-phosphonooxypyruvate[c] + glutamate[c] <=> 3-phosphoserine[c] + AKG[c]	12.5875	5.19795	12.5497	8.82652	10.764	7.95023	11.9467	10.4574	11.3084	12.2364	11.6842	11.0174	8.77081	9.9517	7.63194	9.96271	8.76946	12.0872	11.2582	12.9285	14.1173	11.7345	7.44664	9.43144	12.2542	7.25658	10.8267	15.2138	8.5529	10.814	6.23803	10.2146	7.43732	12.1242	14.1267	13.4889	11.3064	7.7152	11.005	10.1227	9.59062	9.04845	10.4894	9.13949	11.128	15.987	8.66725	7.11217
HMR_3843	3-phosphoserine[c] + H2O[c] => Pi[c] + serine[c]	12.5875	5.19795	12.5497	8.82652	10.764	7.95023	11.9467	10.4574	11.3084	12.2364	11.6842	11.0174	8.77081	9.9517	7.63194	9.96271	8.76946	12.0872	11.2582	12.9285	14.1173	11.7345	7.44664	9.43144	12.2542	7.25658	10.8267	15.2138	8.5529	10.814	6.23803	10.2146	7.43732	12.1242	14.1267	13.4889	11.3064	7.7152	11.005	10.1227	9.59062	9.04845	10.4894	9.13949	11.128	15.987	8.66725	7.11217
HMR_3845	THF[c] + serine[c] <=> 5,10-methylene-THF[c] + H2O[c] + glycine[c]	-41.3648	-45.5582	-49.1669	-43.167	-46.3318	-45.9581	-56.4358	-48.2095	-51.0181	-42.2332	-51.6696	-40.131	-57.5286	-51.3131	-53.1327	-43.6909	-41.5485	-57.4958	-51.3169	-40.3191	-46.207	-44.0303	-64.1364	-26.8373	-43.0104	-65.6877	-37.1076	-42.1962	-49.2142	-44.8351	-44.6304	-40.9832	-47.1861	-56.7409	-64.7324	-49.9928	-42.9152	-42.782	-40.3278	-38.211	-49.3155	-56.594	-43.5367	-37.3408	-48.4244	-50.188	-56.8657	-50.259
HMR_3847	CoA[m] + L-2-amino-3-oxobutanoic acid[m] <=> acetyl-CoA[m] + glycine[m]	-4.34097	-2.30875	-2.5304	-1.84718	-3.63049	-2.195	-2.96842	-3.64943	-2.41388	-2.73758	-3.76406	-4.26737	-3.02969	-3.09397	-2.52556	-3.1727	-3.55974	-4.44522	-4.35369	-3.37567	-3.68776	-4.47546	-1.96404	-3.20738	-4.19205	-3.06573	-1.9811	-4.97067	-3.07467	-4.26724	-3.02405	-2.43256	-4.43846	-4.74837	-2.1965	-5.54228	-4.52168	-2.89812	-2.45368	-2.66944	-3.19979	-3.6286	-5.28631	-4.2317	-3.74261	-3.36991	-3.11395	-2.36159
HMR_3849	H2O[p] + O2[p] + sarcosine[p] => H2O2[p] + formaldehyde[p] + glycine[p]	4.51812	1.82421	2.40416	2.51634	3.35731	2.8924	1.13919	1.68845	1.18386	2.71652	3.12982	2.12388	1.01092	1.99291	2.35335	1.0225	2.11222	3.10789	4.17558	1.24095	3.19657	1.83519	1.49951	2.46911	2.1551	2.086	1.75851	2.53475	3.33243	2.8057	1.29306	2.90363	2.09664	3.14865	3.55456	3.75435	2.48554	2.59088	3.92916	2.05894	1.83716	1.89985	2.50506	3.06293	4.01521	2.63697	1.81232	1.10237
HMR_3852	H2O[c] + O2[c] + aminoacetone[c] => H2O2[c] + NH3[c] + methylglyoxal[c]	4.34097	2.30875	2.5304	1.84718	3.63049	2.195	2.96842	3.64943	2.41388	2.73758	3.76406	4.26737	3.02969	3.09397	2.52556	3.1727	3.55974	4.44522	4.35369	3.37567	3.68776	4.47546	1.96404	3.20738	4.19205	3.06573	1.9811	4.97067	3.07467	4.26724	3.02405	2.43256	4.43846	4.74837	2.1965	5.54228	4.52168	2.89812	2.45368	2.66944	3.19979	3.6286	5.28631	4.2317	3.74261	3.36991	3.11395	2.36159
HMR_3856	H+[c] + NADH[c] + methylglyoxal[c] => D-lactaldehyde[c] + NAD+[c]	1.82009	1.62076	1.54196	0.000912844	1.14636	-1.5752e-29	0.870331	1.41038	1.09471	0.632448	0.991405	0.993614	0.566557	1.20869	0.306262	1.49657	0.975981	0.612717	3.04215	0.507454	1.45697	2.58494e-29	0.0432908	1.56813	0.692794	0.507553	0.158704	1.02861	0.474057	1.78777	0.865484	-7.5761e-18	0.513193	2.66807	1.4851	2.49568	1.40863	1.02691	0.482289	0.534852	0.952999	0.451631	0.642824	0.569042	1.68255	0.50854	-4.66121e-20	0.0624669
HMR_3860	L-2-amino-3-oxobutanoic acid[m] => CO2[m] + aminoacetone[m]	4.34097	2.30875	2.5304	1.84718	3.63049	2.195	2.96842	3.64943	2.41388	2.73758	3.76406	4.26737	3.02969	3.09397	2.52556	3.1727	3.55974	4.44522	4.35369	3.37567	3.68776	4.47546	1.96404	3.20738	4.19205	3.06573	1.9811	4.97067	3.07467	4.26724	3.02405	2.43256	4.43846	4.74837	2.1965	5.54228	4.52168	2.89812	2.45368	2.66944	3.19979	3.6286	5.28631	4.2317	3.74261	3.36991	3.11395	2.36159
HMR_3883	serine[c] => NH3[c] + pyruvate[c]	1.16848	0.000991481	1.06392	0.129332	0.889877	0.0497937	1.40798	0.0387022	0.573296	1.2152	0.186254	0.639487	0.63338	0.00116715	0.851884	0.000911497	0.125818	0.619917	0.549382	0.188596	0.234732	0.616781	0.541957	0.0978379	0.62588	0.0344485	1.19685	0.711782	0.659804	0.00182615	0.00178342	0.0768884	0.16166	0.292937	0.596194	0.122145	0.727186	0.205951	0.000718664	0.526448	0.00181682	0.000611915	1.21559	0.71057	0.154005	0.205505	0.100214	0.107845
HMR_3901	SAM[c] + glycine[c] => SAH[c] + sarcosine[c]	2.67161	1.40551	1.20002	1.72107	1.89891	1.43818	0.866493	0.953759	0.549547	1.85037	2.31918	3.00771	0.360033	1.13224	1.44063	0.337726	1.77223	2.14362	2.80441	1.18609	2.21402	0.951823	0.319503	1.82008	1.93105	1.42893	1.09163	2.05798	2.81248	3.1517	0.807767	2.06321	1.37682	2.86	2.8031	2.99306	2.16973	2.36569	3.06283	1.66064	1.53537	0.885925	0.977388	2.18536	3.3358	1.7142	0.899134	0.646148
HMR_3939	glycine[m] + succinyl-CoA[m] => 2-amino-3-oxoadipate[m] + CoA[m]	0	0	0	0	0	0	0	0	0	0	0	0	0	0	0	0	0	0	0	0	0	0	0	0	0	0	0	0	0	0	0	0	0	0	0	0	0	0	0	0	0	0	0	0	0	0	0	0
HMR_3974	H2O[c] + dehydroalanine[c] => NH3[c] + pyruvate[c]	-1.37738e-15	0.532994	-2.50016e-17	1.59715	0.593616	5.27439e-16	0.518378	9.30789e-17	0.270803	0.00216342	1.25105	-2.30872e-15	2.43472e-16	-6.38354e-16	6.25624e-16	3.19674e-16	0.566222	-2.0095e-15	3.16721e-15	1.16062	0.58569	1.78474	-1.09339e-15	0.289865	1.19607	0.03972	0.549338	1.1906	3.01291e-16	-1.16247e-16	-1.55962e-15	1.10258	0.353015	1.73937	0.0134457	1.77318e-14	0.0229118	1.13608	0.560687	0.000273486	4.93512e-16	0.254108	-3.79759e-16	0.596393	1.24457	1.76695	-1.33371e-15	0.0357743
HMR_4198	pyruvate[m] + serine[m] => alanine[m] + hydroxypyruvate[m]	0.825715	0.12526	0.733629	0.660805	0.392994	0.236301	0	0.110299	0.553433	0.392036	0.832492	0.779019	0.369459	0.00604094	0.656874	0.540158	0.883806	0.0248468	0.38378	0.867064	0.520304	1.2995	1.66567	0.838391	0.349614	0.816235	0	0.461977	0.530802	0.461502	0.398597	0.863095	0.71919	0.701781	0.787696	1.17876	0.106397	0	0.444274	0.337814	0.696674	0.0720457	0.819066	0.491285	0.551692	1.76179	0.878184	0.92121
HMR_4467	pyruvate[p] + serine[p] => alanine[p] + hydroxypyruvate[p]	6.98387	2.23114	8.64185	6.45613	5.96277	6.63575	9.31108	6.47957	8.68443	8.92602	7.55009	7.11408	5.06835	7.64122	6.41538	5.86499	5.27561	6.87874	7.71849	8.80345	10.2145	5.0679	4.84356	6.93525	6.78687	4.89304	7.16988	10.0537	5.20352	6.82448	6.6729	6.89731	2.86959	7.81391	10.1575	7.16552	7.40383	3.87725	7.29088	8.36517	4.74014	6.31092	5.40783	5.93863	6.71368	10.0191	6.98772	5.3667
HMR_4199	H2O[c] + N-acetyl-L-alanine[c] <=> acetate[c] + alanine[c]	0	0	0	0	0	0	0	0	0	0	0	0	0	0	0	0	0	0	0	0	0	0	0	0	0	0	0	0	0	0	0	0	0	0	0	0	0	0	0	0	0	0	0	0	0	0	0	0
HMR_4200	serine[c] => H2O[c] + dehydroalanine[c]	9.45664e-16	0.532994	1.32802e-16	1.59715	0.593616	-4.66847e-16	0.518378	3.78365e-16	0.270803	0.00216342	1.25105	3.05386e-15	3.36953e-16	1.02239e-15	4.20631e-16	8.02582e-16	0.566222	-3.58588e-16	1.45958e-15	1.16062	0.58569	1.78474	6.87872e-16	0.289865	1.19607	0.03972	0.549338	1.1906	-4.3328e-16	3.01898e-17	-1.42477e-15	1.10258	0.353015	1.73937	0.0134457	-1.56048e-16	0.0229118	1.13608	0.560687	0.000273486	9.67529e-16	0.254108	1.45157e-15	0.596393	1.24457	1.76695	-1.0352e-15	0.0357743
HMR_4284	threonine[c] => acetaldehyde[c] + glycine[c]	0.0645745	0.0466309	0.0513116	0.0571066	0.0659571	0.0509212	0.0556838	0.0570772	0.0503163	0.0600076	0.0608974	0.0635414	0.0511626	0.0578968	0.0451329	0.055036	0.0478086	0.0531596	0.0516398	0.0651482	0.0582437	0.0586368	0.0450979	0.0606355	0.0591962	0.0500428	0.0610494	0.0595919	0.0569633	0.0623852	0.0509822	0.0532279	0.0594023	0.0574518	0.0461047	0.0590716	0.0624295	0.0477576	0.0524894	0.0511436	0.0386862	0.0593965	0.0575835	0.0544498	0.0553965	0.0611825	0.0512562	0.0494666
HMR_4348	threonine[c] => 2-oxobutyrate[c] + NH3[c]	0.186771	0.193735	0.215936	0.20485	0.18483	0.193892	0.218621	0.202752	0.172322	0.199766	0.17965	0.188403	0.205936	0.229525	0.165465	0.160792	0.216552	0.20871	0.206308	0.187364	0.166635	0.209792	0.165566	0.201856	0.17314	0.183802	0.207209	0.184411	0.204416	0.189168	0.207811	0.184593	0.18207	0.175883	0.164419	0.186932	0.178345	0.188903	0.207359	0.167485	0.16176	0.197731	0.154589	0.186014	0.163235	0.18652	0.191799	0.191834
HMR_4466	hydroxypyruvate[c] => 2-hydroxy-3-oxopropanoate[c]	0	0	0	0	0	0	0	0	0	0	0	0	0	0	0	0	0	0	0	0	0	0	0	0	0	0	0	0	0	0	0	0	0	0	0	0	0	0	0	0	0	0	0	0	0	0	0	0
HMR_4582	arginine[c] + glycine[c] <=> guanidinoacetate[c] + ornithine[c]	0	0	0	0	0	0	0	0	0	0	0	0	0	0	0	0	0	0	0	0	0	0	0	0	0	0	0	0	0	0	0	0	0	0	0	0	0	0	0	0	0	0	0	0	0	0	0	0
HMR_4584	ATP[c] + creatine[c] <=> ADP[c] + 2 H+[c] + creatine-phosphate[c]	-7.67559	-6.67231	-8.25207	-7.11226	-7.22169	-5.19387	-5.62306	-5.72369	-7.62475	-10.5364	-7.41529	-9.46398	-9.25935	-8.82785	-8.35846	-7.68927	-10.7316	-8.38639	-8.74636	-8.26511	-8.43236	-8.43434	-7.27054	-8.04245	-7.29989	-8.42381	-6.10884	-9.10053	-7.39345	-9.43046	-7.12235	-8.79931	-7.75246	-9.23322	-6.17814	-7.11687	-8.73952	-8.07503	-7.42258	-7.99576	-7.23049	-7.80251	-9.88968	-9.38121	-6.00849	-9.5695	-8.21232	-9.03434
HMR_4696	NAD+[c] + choline[c] => H+[c] + NADH[c] + betaine_aldehyde[c]	0.215466	0.0986043	0.147878	0.0574408	0.341777	0.188837	0.0660673	0.0813027	0.247142	0.414807	0.39411	0.107233	0.0237374	0.203176	0.0228274	0.209851	0.180227	0.312957	0.383529	0.0642675	0.0701633	0.195026	0.204711	0.0849641	0.201964	0.203391	0.0372154	0.0453363	0.262486	0.17964	0.0396716	0.181431	0.129772	0.134118	0.34309	0.0437895	0.0809282	0.0759976	0.0779814	0.0392353	0.204351	0.726325	0.183481	0.231273	0.26286	0.218695	0.218527	0.207733
HMR_4697	H2O[c] + NAD+[c] + betaine_aldehyde[c] => 2 H+[c] + NADH[c] + betaine[c]	0.215466	0.0986043	0.147878	0.0574408	0.341777	0.188837	0.0660673	0.0813027	0.247142	0.414807	0.39411	0.107233	0.0237374	0.203176	0.0228274	0.209851	0.180227	0.312957	0.383529	0.0642675	0.0701633	0.195026	0.204711	0.0849641	0.201964	0.203391	0.0372154	0.0453363	0.262486	0.17964	0.0396716	0.181431	0.129772	0.134118	0.34309	0.0437895	0.0809282	0.0759976	0.0779814	0.0392353	0.204351	0.726325	0.183481	0.231273	0.26286	0.218695	0.218527	0.207733
HMR_4699	betaine[c] + homocysteine[c] => dimethylglycine[c] + methionine[c]	2.01075	0.732078	1.2392	0.932182	1.46111	1.5797	0.578265	0.794393	0.773041	0.869775	1.48052	0.596878	0.65231	0.862636	0.913827	0.805812	0.67247	0.965918	1.4306	0.394054	1.80551	0.884233	1.18203	0.651909	0.572419	0.658335	0.668055	0.478985	1.22188	0.787684	0.505691	0.842512	0.825392	0.627389	1.54702	1.08502	0.653413	0.560375	0.867622	1.01846	0.442689	1.68465	1.65516	0.89764	1.02432	1.75468	1.01488	0.780262
HMR_4700	H2O[c] + NAD+[c] + dimethylglycine[c] => H+[c] + NADH[c] + formaldehyde[c] + sarcosine[c]	0.102869	0.0944769	0.000413384	0.0946763	0.208147	0.00047158	0.000164405	0.0970616	0.0963009	0.00196911	0.000941791	0.00111635	0.000722056	0.00032289	0.000637721	0.000309434	0.000944586	0.000414076	0.0966922	0.000703602	0.000823617	0.200694	0.0969062	0.000473163	0.0013	0.0968599	0.0918072	0.00145399	0.100926	0.00119502	0.00060094	0.000665867	0.104769	0.00129829	0.0967391	0.00116334	0.00075769	0.000866589	0.000605591	0.0938875	0.00125308	0.000359058	0.00101146	0.104871	0.00208834	0.000874246	0.00120283	0.00064929
HMR_4742	glycine[m] + succinyl-CoA[m] => 5-aminolevulinate[m] + CO2[m] + CoA[m]	0	0	0	0	0	0	0	0	0	0	0	0	0	0	0	0	0	0	0	0	0	0	0	0	0	0	0	0	0	0	0	0	0	0	0	0	0	0	0	0	0	0	0	0	0	0	0	0
HMR_4788	alanine[m] + glyoxalate[m] => glycine[m] + pyruvate[m]	166.21	168.958	172.051	153.328	157.461	158.858	182.295	164.999	150.369	162.353	162.534	167.958	169.653	168.789	182.991	169.435	156.952	164.106	148.657	159.229	159.982	155.93	160.635	161.294	153.877	173.028	162.687	170.383	161.198	158.895	162.332	160.37	145.345	160.967	161.431	149.439	161.052	170.441	165.404	167.342	174.109	175.623	145.531	150.163	148.534	156.233	163.313	170.494
HMR_4789	H2O[p] + O2[p] + glycine[p] => H2O2[p] + NH3[p] + glyoxalate[p]	161.878	165.83	171.053	144.709	150.106	151.94	179.296	161.714	145.971	157.92	157.154	164.05	165.69	165.519	175.767	166.515	152.002	159.822	143.698	153.41	153.965	150.183	155.202	156.193	148.68	168.462	161.276	167.027	156.735	155.195	156.956	156.542	139.873	154.013	156.237	144.555	155.178	164.529	161.722	163.451	169.225	171.733	137.544	142.038	140.232	150.907	155.921	165.232
HMR_4791	alanine[p] + glyoxalate[p] => glycine[p] + pyruvate[p]	4.30449	0.99167	5.33882	3.50897	2.79814	3.77529	4.55831	2.47018	2.1325	4.74206	4.54843	4.46299	2.26196	4.27625	2.84603	3.34887	2.73949	2.59074	4.22092	4.65327	4.79751	2.19668	2.82393	3.78614	2.50466	2.01984	2.98484	5.00512	1.44209	3.51011	4.67782	3.07376	1.38175	3.72971	5.12588	2.38659	2.21088	0.523119	3.55926	4.40536	1.73825	3.41811	2.61641	3.20941	1.85154	4.54471	3.61507	3.3603
HMR_4792	5,10-methylene-THF[m] + H2O[m] + glycine[m] <=> THF[m] + serine[m]	-39.781	-45.0244	-47.0029	-38.5372	-43.663	-41.9843	-54.4092	-48.0835	-49.3691	-39.7346	-49.5468	-39.125	-56.0319	-49.4654	-49.7628	-42.6518	-40.1585	-57.1217	-49.4679	-38.5593	-42.8029	-43.0871	-61.494	-24.7883	-42.5481	-64.1512	-36.2346	-42.4687	-47.9972	-43.8545	-41.5161	-39.2497	-47.2211	-54.8397	-61.7475	-50.677	-42.0244	-42.1661	-38.6973	-36.2095	-48.4793	-55.0061	-42.1229	-34.8529	-46.5376	-47.2238	-53.7029	-47.3758
HMR_5392	5 ATP[c] + THF[c] + 5 glutamate[c] => 5 ADP[c] + 5 Pi[c] + THF-hexaglutamate[c]	0	0.187164	0.1867	0.37641	0	0	0.182379	0.192013	0	0.206371	0.200151	0.200166	0	0	0.183928	0.184271	0.197446	0.190373	0.191934	0.201864	0.18678	0.199769	0.462213	0.197428	0	0.57755	0	0.413915	0.199634	0.205802	0	0.385732	0	0.519366	0	0	0.201867	0.396244	0	0	0	0.558577	0	0	0.205935	0.613339	0	0
HMR_5393	THF-hexaglutamate[c] + 5 H2O[c] => THF[c] + 5 glutamate[c]	0	0.187164	0.1867	0.37641	0	0	0.182379	0.192013	0	0.206371	0.200151	0.200166	0	0	0.183928	0.184271	0.197446	0.190373	0.191934	0.201864	0.18678	0.199769	0.462213	0.197428	0	0.57755	0	0.413915	0.199634	0.205802	0	0.385732	0	0.519366	0	0	0.201867	0.396244	0	0	0	0.558577	0	0	0.205935	0.613339	0	0
HMR_6409	NAD+[m] + dihydrolipoamide[m] => H+[m] + NADH[m] + lipoamide[m]	26.7425	30.2118	20.5865	25.0923	28.7619	25.9358	19.8798	25.0987	24.3514	29.676	26.148	24.7058	24.167	22.8458	19.5536	22.6388	26.0048	27.1791	21.9376	25.7386	23.6508	27.086	24.7642	27.9978	26.3197	24.5669	23.5608	25.4364	22.7617	23.6718	25.3634	22.7061	20.2967	24.4758	24.1298	25.3295	29.3289	21.9035	23.8282	26.3621	24.912	22.0958	28.8732	28.8114	31.1003	26.0324	32.3887	23.0944
HMR_7702	H+[c] + NADPH[c] + glyoxalate[c] => NADP+[c] + glycolate[c]	1.82472	3.03986	3.56308	2.56332	5.16649	3.83087	1.72616	3.35705	2.52934	2.32504	2.46817	4.72636	4.48382	3.80234	2.13042	2.47756	2.61248	2.29839	1.17223	3.0604	2.73848	3.31252	2.54081	2.34871	3.15081	3.64348	3.80284	7.31523	3.40005	2.92454	1.30362	2.59263	5.12224	2.74891	6.12039	2.4578	3.83578	2.2327	1.11906	2.43034	3.03601	4.05938	2.78327	3.05396	2.29049	1.67065	3.72378	3.94542
HMR_7703	O2[c] + glycolate[c] => H2O2[c] + glyoxalate[c]	130.787	140.736	128.622	148.743	135.509	131.264	136.515	121.324	127.928	134.046	128.687	132.95	142.175	117.261	127.353	137.741	127.127	127.204	140.936	125.713	133.132	129.375	121.144	119.746	123.183	125.625	125.746	121.855	133.693	124.618	132.185	134.689	126.171	130.859	122.744	132.473	136.213	120.634	123.128	113.712	127.58	136.93	133.132	131.298	140.568	129.494	126.934	130.228
HMR_8433	glycine[m] + lipoamide[m] => CO2[m] + S-aminomethyldihydrolipoamide[m]	0.565814	0.881576	0.304073	2.77872	1.08911	0.978292	0.351219	0.369639	0.176389	1.03011	0.498395	0.437989	0.301741	1.27363	0.861961	0.420618	0.713559	0.72158	0.718051	0.91567	1.25289	0.338563	0.545621	1.35874	1.25086	0.386855	0.465233	0.34081	0.602336	0.437008	0.966483	0.227375	0.559435	0.679551	1.01145	0.574032	0.684909	0.56151	0.673648	1.44713	1.15829	1.07803	1.31882	0.584619	0.927792	0.994037	1.56601	0.305889
HMR_8434	S-aminomethyldihydrolipoamide[m] + THF[m] => 5,10-methylene-THF[m] + NH3[m] + dihydrolipoamide[m]	0.565814	0.881576	0.304073	2.77872	1.08911	0.978292	0.351219	0.369639	0.176389	1.03011	0.498395	0.437989	0.301741	1.27363	0.861961	0.420618	0.713559	0.72158	0.718051	0.91567	1.25289	0.338563	0.545621	1.35874	1.25086	0.386855	0.465233	0.34081	0.602336	0.437008	0.966483	0.227375	0.559435	0.679551	1.01145	0.574032	0.684909	0.56151	0.673648	1.44713	1.15829	1.07803	1.31882	0.584619	0.927792	0.994037	1.56601	0.305889
HMR_8435	glycine[m] + lipoylprotein[m] => CO2[m] + S-aminomethyldihydrolipoylprotein[m]	5.16682	1.92753	3.70127	4.80782	4.50684	5.72716	3.76445	3.51251	3.51154	4.48447	5.62237	3.96371	3.21431	3.54497	4.58788	2.86941	3.81591	3.42384	4.78839	5.83141	5.09298	4.23299	4.65409	4.00494	2.9255	2.83989	2.90971	4.73778	2.97499	3.3037	4.27036	4.2865	3.64988	4.56128	6.02881	3.92154	3.59852	3.84065	4.08081	3.88133	2.49489	3.85096	4.26055	5.46793	5.04741	4.60678	5.14859	4.79512
HMR_8436	S-aminomethyldihydrolipoylprotein[m] + THF[m] => 5,10-methylene-THF[m] + NH3[m] + dihydrolipoylprotein[m]	5.16682	1.92753	3.70127	4.80782	4.50684	5.72716	3.76445	3.51251	3.51154	4.48447	5.62237	3.96371	3.21431	3.54497	4.58788	2.86941	3.81591	3.42384	4.78839	5.83141	5.09298	4.23299	4.65409	4.00494	2.9255	2.83989	2.90971	4.73778	2.97499	3.3037	4.27036	4.2865	3.64988	4.56128	6.02881	3.92154	3.59852	3.84065	4.08081	3.88133	2.49489	3.85096	4.26055	5.46793	5.04741	4.60678	5.14859	4.79512
HMR_8437	NAD+[m] + dihydrolipoylprotein[m] => H+[m] + NADH[m] + lipoylprotein[m]	5.16682	1.92753	3.70127	4.80782	4.50684	5.72716	3.76445	3.51251	3.51154	4.48447	5.62237	3.96371	3.21431	3.54497	4.58788	2.86941	3.81591	3.42384	4.78839	5.83141	5.09298	4.23299	4.65409	4.00494	2.9255	2.83989	2.90971	4.73778	2.97499	3.3037	4.27036	4.2865	3.64988	4.56128	6.02881	3.92154	3.59852	3.84065	4.08081	3.88133	2.49489	3.85096	4.26055	5.46793	5.04741	4.60678	5.14859	4.79512
HMR_8439	FAD[m] + H2O[m] + dimethylglycine[m] => FADH2[m] + formaldehyde[m] + sarcosine[m]	0.407316	0.045019	0.000651178	0.000815572	0.00155395	0.592643	0.000769065	0.0966398	0.0005	0.0459319	0.301749	0.259617	0.0980232	0.00052289	0.0006	0.0936109	0.0995089	0.000385435	0.097028	0.102307	0.204388	0.000582811	0.0957264	0.0136623	0.104755	0.0972141	0.000398716	0.000578513	0.000149372	0.412278	0.190294	0.00106587	0.000774677	0.203238	0.230045	0.000450306	0.137285	0.000685151	0.100841	0.371956	0.0981858	0.0902095	0.202421	0.00147904	0.207295	0.103272	0.100335	0.194273
HMR_8440	H2O[m] + NAD+[m] + betaine_aldehyde[m] => 2 H+[m] + NADH[m] + betaine[m]	1.79529	0.633474	1.09132	0.874742	1.11934	1.39086	0.512197	0.713091	0.525898	0.454968	1.0864	0.489645	0.628573	0.659461	0.891	0.595961	0.492243	0.65296	1.04707	0.329787	1.73534	0.689207	0.977317	0.566945	0.370455	0.454944	0.630839	0.433648	0.959392	0.608044	0.466019	0.661081	0.69562	0.493271	1.20393	1.04123	0.572484	0.484377	0.789641	0.979221	0.238338	0.958327	1.47168	0.666367	0.761456	1.53599	0.796352	0.57253
HMR_8441	FAD[m] + choline[m] => FADH2[m] + betaine_aldehyde[m]	1.79529	0.633474	1.09132	0.874742	1.11934	1.39086	0.512197	0.713091	0.525898	0.454968	1.0864	0.489645	0.628573	0.659461	0.891	0.595961	0.492243	0.65296	1.04707	0.329787	1.73534	0.689207	0.977317	0.566945	0.370455	0.454944	0.630839	0.433648	0.959392	0.608044	0.466019	0.661081	0.69562	0.493271	1.20393	1.04123	0.572484	0.484377	0.789641	0.979221	0.238338	0.958327	1.47168	0.666367	0.761456	1.53599	0.796352	0.57253
HMR_8442	2-oxobutyrate[c] + CoA[c] + NAD+[c] => CO2[c] + H+[c] + NADH[c] + propanoyl-CoA[c]	0.158911	0.169633	0.186253	0.176978	0.158371	0.158468	0.198667	0.170361	0.134393	0.167811	0.15705	0.169044	0.181086	0.215969	0.126533	0.126733	0.175514	0.165663	0.179536	0.172382	0.132484	0.188217	0.129142	0.167695	0.147224	0.146083	0.175231	0.158822	0.169234	0.156685	0.180751	0.161823	0.153399	0.146989	0.125131	0.166062	0.155755	0.155242	0.167668	0.131872	0.124578	0.170799	0.123259	0.155169	0.130994	0.162325	0.159706	0.157884
HMR_9718	ATP[c] + homoserine[c] => ADP[c] + O-phospho-L-homoserine[c]	1.71239e-15	-2.30838e-16	1.38576e-15	-1.30393e-15	-2.12786e-16	-7.77894e-16	-2.16975e-15	1.03242e-15	5.21304e-16	-4.1979e-16	9.72006e-16	-3.13598e-16	1.69502e-16	3.49692e-16	-1.16574e-15	-5.26126e-16	-8.92005e-16	-1.13757e-15	8.32709e-16	-1.01805e-15	4.13977e-18	-2.01865e-15	-3.08023e-15	1.56551e-15	3.26363e-17	2.14505e-15	3.52348e-15	1.27722e-15	8.97168e-16	1.46841e-15	-1.33121e-15	4.97099e-16	8.53754e-16	2.38263e-15	9.53415e-16	1.24974e-15	-3.45322e-15	-5.87334e-16	-8.90072e-16	1.45074e-15	7.15529e-16	7.39698e-16	-1.5283e-15	2.69748e-16	-2.16013e-15	8.91318e-16	5.42095e-16	-1.57702e-15
HMR_9486	H2O[c] + O-phospho-L-homoserine[c] => Pi[c] + threonine[c]	1.71239e-15	-2.30838e-16	1.38576e-15	-1.30393e-15	-2.12786e-16	-7.77894e-16	-2.16975e-15	1.03242e-15	5.21304e-16	-4.1979e-16	9.72006e-16	-3.13598e-16	1.69502e-16	3.49692e-16	-1.16574e-15	-5.26126e-16	-8.92005e-16	-1.13757e-15	8.32709e-16	-1.01805e-15	4.13977e-18	-2.01865e-15	-3.08023e-15	1.56551e-15	3.26363e-17	2.14505e-15	3.52348e-15	1.27722e-15	8.97168e-16	1.46841e-15	-1.33121e-15	4.97099e-16	8.53754e-16	2.38263e-15	9.53415e-16	1.24974e-15	-3.45322e-15	-5.87334e-16	-8.90072e-16	1.45074e-15	7.15529e-16	7.39698e-16	-1.5283e-15	2.69748e-16	-2.16013e-15	8.91318e-16	5.42095e-16	-1.57702e-15
HMR_4426	CoA[c] + acetylcarnosine[c] <=> acetyl-CoA[c] + carnosine[c]	0	0	0	0	0	0	0	0	0	0	0	0	0	0	0	0	0	0	0	0	0	0	0	0	0	0	0	0	0	0	0	0	0	0	0	0	0	0	0	0	0	0	0	0	0	0	0	0
HMR_4428	histidine[c] => CO2[c] + histamine[c]	3.09266e-17	-1.39859e-16	2.78247e-16	-9.90166e-16	3.4447e-16	-1.7491e-17	1.1859e-16	1.60159e-15	8.91995e-16	9.32021e-16	7.35543e-16	6.15231e-16	9.91165e-17	-4.72806e-16	-7.78368e-17	1.41888e-15	3.81909e-16	-4.32649e-16	-6.95821e-16	-1.0661e-15	-3.85771e-16	6.89285e-16	6.37386e-16	4.7983e-16	-2.98135e-16	5.49064e-16	2.29983e-16	-4.47078e-17	-5.47927e-17	-1.01283e-15	5.41179e-16	-7.26412e-16	-8.9822e-17	-2.17606e-16	-7.36255e-16	5.50797e-16	1.24723e-15	-7.9441e-16	3.24921e-16	-1.03414e-15	-4.08483e-16	4.85295e-16	3.21132e-16	-1.07613e-15	3.4225e-16	4.91665e-16	2.29565e-15	-1.10264e-15
HMR_4429	SAM[c] + histamine[c] => N-methylhistamine[c] + SAH[c]	0	0	0	0	0	0	0	0	0	0	0	0	0	0	0	0	0	0	0	0	0	0	0	0	0	0	0	0	0	0	0	0	0	0	0	0	0	0	0	0	0	0	0	0	0	0	0	0
HMR_4430	H2O[c] + N-methylhistamine[c] + O2[c] => H2O2[c] + NH3[c] + methylimidazole-acetaldehyde[c]	0	0	0	0	0	0	0	0	0	0	0	0	0	0	0	0	0	0	0	0	0	0	0	0	0	0	0	0	0	0	0	0	0	0	0	0	0	0	0	0	0	0	0	0	0	0	0	0
HMR_4431	H2O[c] + NAD+[c] + methylimidazole-acetaldehyde[c] => H+[c] + NADH[c] + methylimidazoleacetic acid[c]	0	0	0	0	0	0	0	0	0	0	0	0	0	0	0	0	0	0	0	0	0	0	0	0	0	0	0	0	0	0	0	0	0	0	0	0	0	0	0	0	0	0	0	0	0	0	0	0
HMR_4437	histidine[c] => NH3[c] + urocanate[c]	0.306103	0.342445	0.347438	0.343682	0.298783	0.312884	0.395984	0.339436	0.233462	0.323929	0.284104	0.318659	0.358392	0.417675	0.201864	0.219968	0.345948	0.345968	0.337994	0.307835	0.245084	0.35707	0.207401	0.330872	0.25271	0.277641	0.357137	0.284017	0.332523	0.300892	0.350294	0.284658	0.282604	0.256637	0.205361	0.303209	0.289	0.281628	0.327767	0.229642	0.188267	0.352041	0.208736	0.272118	0.232804	0.306983	0.296582	0.288938
HMR_4658	5-formiminotetrahydrofolate[c] + glutamate[c] <=> N-formimino-L-glutamate[c] + THF[c]	-0.306103	-0.342445	-0.347438	-0.343682	-0.298783	-0.312884	-0.395984	-0.339436	-0.233462	-0.323929	-0.284104	-0.318659	-0.358392	-0.417675	-0.201864	-0.219968	-0.345948	-0.345968	-0.337994	-0.307835	-0.245084	-0.35707	-0.207401	-0.330872	-0.25271	-0.277641	-0.357137	-0.284017	-0.332523	-0.300892	-0.350294	-0.284658	-0.282604	-0.256637	-0.205361	-0.303209	-0.289	-0.281628	-0.327767	-0.229642	-0.188267	-0.352041	-0.208736	-0.272118	-0.232804	-0.306983	-0.296582	-0.288938
HMR_4660	4-imidazolone-5-propanoate[c] + H2O[c] => N-formimino-L-glutamate[c]	0.306103	0.342445	0.347438	0.343682	0.298783	0.312884	0.395984	0.339436	0.233462	0.323929	0.284104	0.318659	0.358392	0.417675	0.201864	0.219968	0.345948	0.345968	0.337994	0.307835	0.245084	0.35707	0.207401	0.330872	0.25271	0.277641	0.357137	0.284017	0.332523	0.300892	0.350294	0.284658	0.282604	0.256637	0.205361	0.303209	0.289	0.281628	0.327767	0.229642	0.188267	0.352041	0.208736	0.272118	0.232804	0.306983	0.296582	0.288938
HMR_4712	H2O[c] + urocanate[c] => 4-imidazolone-5-propanoate[c]	0.306103	0.342445	0.347438	0.343682	0.298783	0.312884	0.395984	0.339436	0.233462	0.323929	0.284104	0.318659	0.358392	0.417675	0.201864	0.219968	0.345948	0.345968	0.337994	0.307835	0.245084	0.35707	0.207401	0.330872	0.25271	0.277641	0.357137	0.284017	0.332523	0.300892	0.350294	0.284658	0.282604	0.256637	0.205361	0.303209	0.289	0.281628	0.327767	0.229642	0.188267	0.352041	0.208736	0.272118	0.232804	0.306983	0.296582	0.288938
HMR_5337	GSH[c] + urocanate[c] => S-[2-carboxy-1-(1H-imidazol-4-yl)ethyl]glutathione[c]	0	0	0	0	0	0	0	0	0	0	0	0	0	0	0	0	0	0	0	0	0	0	0	0	0	0	0	0	0	0	0	0	0	0	0	0	0	0	0	0	0	0	0	0	0	0	0	0
HMR_5336	2 H+[c] + H2O[c] + S-[2-carboxy-1-(1H-imidazol-4-yl)ethyl]glutathione[c] => S-[2-carboxy-1-(1H-imidazol-4-yl)ethyl]-L-cysteine[c] + glutamate[c] + glycine[c]	0	0	0	0	0	0	0	0	0	0	0	0	0	0	0	0	0	0	0	0	0	0	0	0	0	0	0	0	0	0	0	0	0	0	0	0	0	0	0	0	0	0	0	0	0	0	0	0
HMR_5338	S-[2-carboxy-1-(1H-imidazol-4-yl)ethyl]-L-cysteine[c] + acetyl-CoA[c] => CoA[c] + N-acetyl-S-[2-carboxy-1-(1H-imidazol-4-yl)ethyl]-L-cysteine[c]	1.52758	0	0	0.941271	0	0.493218	1.82816	0	0.480918	1.03261	0.501115	1.00244	0.476714	0	0.460726	0.461593	0.0684227	0.953734	0.961477	0.141656	0	1.00046	0	0.00253848	0.519097	0.482201	0.479421	1.03553	0.499872	0	0	0.483122	0.515432	0	0.485134	0	0.505374	0.992277	0	0.928508	0.485203	0	0	0	1.67504	0	0.992522	0.966168
HMR_5339	H2O[c] + N-acetyl-S-[2-carboxy-1-(1H-imidazol-4-yl)ethyl]-L-cysteine[c] => S-[2-carboxy-1-(1H-imidazol-4-yl)ethyl]-L-cysteine[c] + acetate[c]	1.52758	0	0	0.941271	0	0.493218	1.82816	0	0.480918	1.03261	0.501115	1.00244	0.476714	0	0.460726	0.461593	0.0684227	0.953734	0.961477	0.141656	0	1.00046	0	0.00253848	0.519097	0.482201	0.479421	1.03553	0.499872	0	0	0.483122	0.515432	0	0.485134	0	0.505374	0.992277	0	0.928508	0.485203	0	0	0	1.67504	0	0.992522	0.966168
HMR_5340	H+[c] + H2O[c] + S-[2-carboxy-1-(1H-imidazol-4-yl)ethyl]-L-cysteine[c] => NH4+[c] + S-[2-carboxy-1-(1H-imidazol-4-yl)ethyl]-3-thiolactate[c]	0	0	0	0	0	0	0	0	0	0	0	0	0	0	0	0	0	0	0	0	0	0	0	0	0	0	0	0	0	0	0	0	0	0	0	0	0	0	0	0	0	0	0	0	0	0	0	0
HMR_8783	H2O[c] + O2[c] + histamine[c] => H2O2[c] + NH3[c] + imidazole-4-acetaldehyde[c]	0	0	0	0	0	0	0	0	0	0	0	0	0	0	0	0	0	0	0	0	0	0	0	0	0	0	0	0	0	0	0	0	0	0	0	0	0	0	0	0	0	0	0	0	0	0	0	0
HMR_8784	H2O[c] + NAD+[c] + imidazole-4-acetaldehyde[c] => H+[c] + NADH[c] + imidazole-4-acetate[c]	0	0	0	0	0	0	0	0	0	0	0	0	0	0	0	0	0	0	0	0	0	0	0	0	0	0	0	0	0	0	0	0	0	0	0	0	0	0	0	0	0	0	0	0	0	0	0	0
HMR_8786	H2O[m] + NAD+[m] + imidazole-4-acetaldehyde[m] => H+[m] + NADH[m] + imidazole-4-acetate[m]	0	0	0	0	0	0	0	0	0	0	0	0	0	0	0	0	0	0	0	0	0	0	0	0	0	0	0	0	0	0	0	0	0	0	0	0	0	0	0	0	0	0	0	0	0	0	0	0
HMR_4239	2-oxoadipate[m] + CoA[m] + NAD+[m] => CO2[m] + H+[m] + NADH[m] + glutaryl-CoA[m]	0.87201	0.97824	1.00519	0.988469	0.853272	0.902149	1.14444	0.97298	0.662612	0.914838	0.800975	0.918379	1.0274	1.19856	0.590001	0.631708	0.995163	0.997123	0.971887	0.889613	0.70388	1.02379	0.596178	0.952193	0.722339	0.798876	1.02846	0.829754	0.971421	0.864985	0.98812	0.81118	0.810262	0.740795	0.586497	0.869973	0.830086	0.79987	0.959616	0.655091	0.537802	1.00499	0.604733	0.786508	0.665459	0.887613	0.838747	0.844529
HMR_4241	SAH[n] + histone-N6-methyl-L-lysine[n] <=> SAM[n] + histone-L-lysine[n]	0	0	0	0	0	0	0	0	0	0	0	0	0	0	0	0	0	0	0	0	0	0	0	0	0	0	0	0	0	0	0	0	0	0	0	0	0	0	0	0	0	0	0	0	0	0	0	0
HMR_4288	AKG[m] + H+[m] + NADPH[m] + lysine[m] => H2O[m] + NADP+[m] + saccharopine[m]	0.416371	0.543402	0.560883	0.51902	0.285651	0.498071	0.59489	0.521069	0.365847	0.119414	0.386274	0.441527	0.571199	0.678885	0.306389	0.31335	0.565629	0.54197	0.531261	0.405459	0.327046	0.5454	0.328041	0.507784	0.0808026	0.438011	0.537015	0.0566286	0.526496	0.382401	0.548033	0.432084	0.381682	0.347423	0.317844	0.413404	0.39185	0.423869	0.529205	0.348886	0.302167	0.550578	0.270471	0.0717626	0.317777	0.429048	0.464666	0.457592
HMR_4597	2-oxoadipate[m] + glutamate[m] <=> AKG[m] + L-2-aminoadipate[m]	-0.846696	-0.943573	-0.961162	-0.950182	-0.826765	-0.864096	-1.09385	-0.93835	-0.645419	-0.896297	-0.785423	-0.880828	-0.989333	-1.15463	-0.557935	-0.607808	-0.956686	-0.956367	-0.934156	-0.851567	-0.677267	-0.987456	-0.572957	-0.915531	-0.699068	-0.766889	-0.98761	-0.785707	-0.919838	-0.832599	-0.967631	-0.786515	-0.781496	-0.709866	-0.567406	-0.838043	-0.798731	-0.778123	-0.906712	-0.634458	-0.51954	-0.972118	-0.576803	-0.752913	-0.643032	-0.848532	-0.819632	-0.798642
HMR_4599	2-oxoadipate[m] + lipoamide[m] => CO2[m] + S-glutaryldihydrolipoamide[m]	0.0926028	0.0979317	0.089788	0.0941914	0.0885293	0.0827298	0.102226	0.0962288	0.0728064	0.106187	0.0939691	0.0853139	0.100371	0.117093	0.045776	0.0609543	0.0948293	0.0926289	0.0926113	0.0805212	0.0679183	0.101254	0.0568099	0.0907347	0.0740656	0.0751677	0.0967699	0.065342	0.0764981	0.0834634	0.114693	0.0851515	0.0801358	0.0679332	0.0601369	0.0849919	0.080096	0.0869039	0.0733399	0.0679675	0.0544909	0.103048	0.0525855	0.0711888	0.0674254	0.0792857	0.0952697	0.0655238
HMR_4667	H2O[m] + NAD+[m] + saccharopine[m] => 2-aminoadipate 6-semialdehyde[m] + H+[m] + NADH[m] + glutamate[m]	0.416371	0.543402	0.560883	0.51902	0.285651	0.498071	0.59489	0.521069	0.365847	0.119414	0.386274	0.441527	0.571199	0.678885	0.306389	0.31335	0.565629	0.54197	0.531261	0.405459	0.327046	0.5454	0.328041	0.507784	0.0808026	0.438011	0.537015	0.0566286	0.526496	0.382401	0.548033	0.432084	0.381682	0.347423	0.317844	0.413404	0.39185	0.423869	0.529205	0.348886	0.302167	0.550578	0.270471	0.0717626	0.317777	0.429048	0.464666	0.457592
HMR_4737	2-aminoadipate 6-semialdehyde[c] + H2O[c] + NAD+[c] => H+[c] + L-2-aminoadipate[c] + NADH[c]	0.666517	0.192489	0.64821	0.214741	0.651631	1.13121	0.243928	0.18204	0.13102	0.703065	0.646471	0.158549	0.675217	0.696628	0.114935	0.123993	1.17899	0.179797	0.184029	0.154985	0.625962	0.207366	1.51608	0.165711	1.16101	0.137273	0.176782	0.147713	0.195006	0.658745	0.589288	0.159662	1.67549	0.641874	0.587324	0.181855	0.650422	1.11091	0.651561	0.579656	0.599186	0.648924	0.60127	0.134019	0.105457	0.153584	0.159009	0.161326
HMR_4739	2-aminoadipate 6-semialdehyde[m] + H2O[m] + NAD+[m] => H+[m] + L-2-aminoadipate[m] + NADH[m]	3.21375	2.12429	2.13481	1.19587	1.71588	2.65471	2.17923	1.70091	1.45069	2.7615	1.1321	2.21347	2.18394	1.79843	1.77219	0.570732	1.24482	1.24385	2.16634	1.68457	4.10541	1.27624	1.84954	1.72734	1.60253	1.57618	2.22002	1.66818	1.21803	1.71298	0.762493	2.99929	2.70003	1.07063	1.40842	2.15467	3.06752	3.08335	1.70653	1.81101	0.400046	1.23219	1.47127	2.94909	2.07806	0.694947	1.64236	3.01599
HMR_4740	1-piperideine-6-carboxylate[c] + H2O[c] <=> 2-aminoadipate 6-semialdehyde[c]	0.430326	0.400171	0.400278	0.431162	0.541113	0.366026	0.498957	0.417281	0.279573	0.776883	0.399149	0.439301	0.418134	0.475749	0.251546	0.294458	0.391057	0.414397	0.402895	0.446108	0.350221	0.442057	0.244916	0.407747	0.618265	0.328878	0.450595	0.729079	0.393343	0.450198	0.419598	0.354431	0.399814	0.362443	0.249562	0.424639	0.406881	0.354254	0.377508	0.285571	0.217373	0.42154	0.306332	0.681151	0.325255	0.419484	0.354966	0.34105
HMR_6415	CoA[m] + S-glutaryldihydrolipoamide[m] => dihydrolipoamide[m] + glutaryl-CoA[m]	0.0926028	0.0979317	0.089788	0.0941914	0.0885293	0.0827298	0.102226	0.0962288	0.0728064	0.106187	0.0939691	0.0853139	0.100371	0.117093	0.045776	0.0609543	0.0948293	0.0926289	0.0926113	0.0805212	0.0679183	0.101254	0.0568099	0.0907347	0.0740656	0.0751677	0.0967699	0.065342	0.0764981	0.0834634	0.114693	0.0851515	0.0801358	0.0679332	0.0601369	0.0849919	0.080096	0.0869039	0.0733399	0.0679675	0.0544909	0.103048	0.0525855	0.0711888	0.0674254	0.0792857	0.0952697	0.0655238
HMR_6974	lysine[c] => H2O[c] + [protein]-L-lysine[c]	-1.11324e-13	-1.68523e-13	2.20073e-13	-9.11528e-14	-1.68641e-13	-1.31085e-13	1.06151e-13	-2.13848e-13	1.71092e-13	8.01906e-15	-2.03182e-13	2.08634e-13	-8.95796e-14	-3.44114e-13	3.40283e-13	-1.63275e-13	1.52997e-13	-6.97034e-15	-6.83569e-14	1.77008e-13	-1.97171e-14	2.64302e-13	-3.76188e-13	1.83607e-14	-1.45564e-15	-3.18949e-13	1.68317e-13	-5.11314e-15	-2.03011e-14	-1.28522e-13	-4.0792e-13	-1.82687e-13	-6.04489e-14	5.9228e-14	4.11178e-14	-1.78296e-13	2.84802e-13	5.33509e-14	-3.71268e-13	1.97256e-13	-8.82267e-14	-4.0737e-14	-6.21319e-14	-3.21877e-14	-2.46411e-13	-2.29549e-13	3.1135e-13	-7.24844e-14
HMR_6975	SAM[c] + [protein]-L-lysine[c] => SAH[c] + [protein]-N6-methyl-L-lysine[c]	-1.11324e-13	-1.68523e-13	2.20073e-13	-9.11528e-14	-1.68641e-13	-1.31085e-13	1.06151e-13	-2.13848e-13	1.71092e-13	8.01906e-15	-2.03182e-13	2.08634e-13	-8.95796e-14	-3.44114e-13	3.40283e-13	-1.63275e-13	1.52997e-13	-6.97034e-15	-6.83569e-14	1.77008e-13	-1.97171e-14	2.64302e-13	-3.76188e-13	1.83607e-14	-1.45564e-15	-3.18949e-13	1.68317e-13	-5.11314e-15	-2.03011e-14	-1.28522e-13	-4.0792e-13	-1.82687e-13	-6.04489e-14	5.9228e-14	4.11178e-14	-1.78296e-13	2.84802e-13	5.33509e-14	-3.71268e-13	1.97256e-13	-8.82267e-14	-4.0737e-14	-6.21319e-14	-3.21877e-14	-2.46411e-13	-2.29549e-13	3.1135e-13	-7.24844e-14
HMR_6976	SAM[c] + [protein]-N6-methyl-L-lysine[c] => SAH[c] + [protein]-N6,N6-dimethyl-L-lysine[c]	-1.11324e-13	-1.68523e-13	2.20073e-13	-9.11528e-14	-1.68641e-13	-1.31085e-13	1.06151e-13	-2.13848e-13	1.71092e-13	8.01906e-15	-2.03182e-13	2.08634e-13	-8.95796e-14	-3.44114e-13	3.40283e-13	-1.63275e-13	1.52997e-13	-6.97034e-15	-6.83569e-14	1.77008e-13	-1.97171e-14	2.64302e-13	-3.76188e-13	1.83607e-14	-1.45564e-15	-3.18949e-13	1.68317e-13	-5.11314e-15	-2.03011e-14	-1.28522e-13	-4.0792e-13	-1.82687e-13	-6.04489e-14	5.9228e-14	4.11178e-14	-1.78296e-13	2.84802e-13	5.33509e-14	-3.71268e-13	1.97256e-13	-8.82267e-14	-4.0737e-14	-6.21319e-14	-3.21877e-14	-2.46411e-13	-2.29549e-13	3.1135e-13	-7.24844e-14
HMR_6977	H+[c] + SAM[c] + [protein]-N6,N6-dimethyl-L-lysine[c] => SAH[c] + [protein]-N6,N6,N6-trimethyl-L-lysine[c]	-1.11324e-13	-1.68523e-13	2.20073e-13	-9.11528e-14	-1.68641e-13	-1.31085e-13	1.06151e-13	-2.13848e-13	1.71092e-13	8.01906e-15	-2.03182e-13	2.08634e-13	-8.95796e-14	-3.44114e-13	3.40283e-13	-1.63275e-13	1.52997e-13	-6.97034e-15	-6.83569e-14	1.77008e-13	-1.97171e-14	2.64302e-13	-3.76188e-13	1.83607e-14	-1.45564e-15	-3.18949e-13	1.68317e-13	-5.11314e-15	-2.03011e-14	-1.28522e-13	-4.0792e-13	-1.82687e-13	-6.04489e-14	5.9228e-14	4.11178e-14	-1.78296e-13	2.84802e-13	5.33509e-14	-3.71268e-13	1.97256e-13	-8.82267e-14	-4.0737e-14	-6.21319e-14	-3.21877e-14	-2.46411e-13	-2.29549e-13	3.1135e-13	-7.24844e-14
HMR_6978	H2O[c] + [protein]-N6,N6,N6-trimethyl-L-lysine[c] => 2 H+[c] + N6,N6,N6-trimethyl-L-lysine[c]	-1.11324e-13	-1.68523e-13	2.20073e-13	-9.11528e-14	-1.68641e-13	-1.31085e-13	1.06151e-13	-2.13848e-13	1.71092e-13	8.01906e-15	-2.03182e-13	2.08634e-13	-8.95796e-14	-3.44114e-13	3.40283e-13	-1.63275e-13	1.52997e-13	-6.97034e-15	-6.83569e-14	1.77008e-13	-1.97171e-14	2.64302e-13	-3.76188e-13	1.83607e-14	-1.45564e-15	-3.18949e-13	1.68317e-13	-5.11314e-15	-2.03011e-14	-1.28522e-13	-4.0792e-13	-1.82687e-13	-6.04489e-14	5.9228e-14	4.11178e-14	-1.78296e-13	2.84802e-13	5.33509e-14	-3.71268e-13	1.97256e-13	-8.82267e-14	-4.0737e-14	-6.21319e-14	-3.21877e-14	-2.46411e-13	-2.29549e-13	3.1135e-13	-7.24844e-14
HMR_6979	AKG[c] + N6,N6,N6-trimethyl-L-lysine[c] + O2[c] => 3-hydroxy-N6,N6,N6-trimethyl-L-lysine[c] + CO2[c] + succinate[c]	-1.11324e-13	-1.68523e-13	2.20073e-13	-9.11528e-14	-1.68641e-13	-1.31085e-13	1.06151e-13	-2.13848e-13	1.71092e-13	8.01906e-15	-2.03182e-13	2.08634e-13	-8.95796e-14	-3.44114e-13	3.40283e-13	-1.63275e-13	1.52997e-13	-6.97034e-15	-6.83569e-14	1.77008e-13	-1.97171e-14	2.64302e-13	-3.76188e-13	1.83607e-14	-1.45564e-15	-3.18949e-13	1.68317e-13	-5.11314e-15	-2.03011e-14	-1.28522e-13	-4.0792e-13	-1.82687e-13	-6.04489e-14	5.9228e-14	4.11178e-14	-1.78296e-13	2.84802e-13	5.33509e-14	-3.71268e-13	1.97256e-13	-8.82267e-14	-4.0737e-14	-6.21319e-14	-3.21877e-14	-2.46411e-13	-2.29549e-13	3.1135e-13	-7.24844e-14
HMR_6980	3-hydroxy-N6,N6,N6-trimethyl-L-lysine[c] + H+[c] => 4-trimethylammoniobutanal[c] + glycine[c]	-1.11324e-13	-1.68523e-13	2.20073e-13	-9.11528e-14	-1.68641e-13	-1.31085e-13	1.06151e-13	-2.13848e-13	1.71092e-13	8.01906e-15	-2.03182e-13	2.08634e-13	-8.95796e-14	-3.44114e-13	3.40283e-13	-1.63275e-13	1.52997e-13	-6.97034e-15	-6.83569e-14	1.77008e-13	-1.97171e-14	2.64302e-13	-3.76188e-13	1.83607e-14	-1.45564e-15	-3.18949e-13	1.68317e-13	-5.11314e-15	-2.03011e-14	-1.28522e-13	-4.0792e-13	-1.82687e-13	-6.04489e-14	5.9228e-14	4.11178e-14	-1.78296e-13	2.84802e-13	5.33509e-14	-3.71268e-13	1.97256e-13	-8.82267e-14	-4.0737e-14	-6.21319e-14	-3.21877e-14	-2.46411e-13	-2.29549e-13	3.1135e-13	-7.24844e-14
HMR_6981	4-trimethylammoniobutanal[c] + H2O[c] + NAD+[c] => 2 H+[c] + NADH[c] + gamma-butyrobetaine[c]	-1.11324e-13	-1.68523e-13	2.20073e-13	-9.11528e-14	-1.68641e-13	-1.31085e-13	1.06151e-13	-2.13848e-13	1.71092e-13	8.01906e-15	-2.03182e-13	2.08634e-13	-8.95796e-14	-3.44114e-13	3.40283e-13	-1.63275e-13	1.52997e-13	-6.97034e-15	-6.83569e-14	1.77008e-13	-1.97171e-14	2.64302e-13	-3.76188e-13	1.83607e-14	-1.45564e-15	-3.18949e-13	1.68317e-13	-5.11314e-15	-2.03011e-14	-1.28522e-13	-4.0792e-13	-1.82687e-13	-6.04489e-14	5.9228e-14	4.11178e-14	-1.78296e-13	2.84802e-13	5.33509e-14	-3.71268e-13	1.97256e-13	-8.82267e-14	-4.0737e-14	-6.21319e-14	-3.21877e-14	-2.46411e-13	-2.29549e-13	3.1135e-13	-7.24844e-14
HMR_6982	AKG[c] + O2[c] + gamma-butyrobetaine[c] => CO2[c] + L-carnitine[c] + succinate[c]	-1.11324e-13	-1.68523e-13	2.20073e-13	-9.11528e-14	-1.68641e-13	-1.31085e-13	1.06151e-13	-2.13848e-13	1.71092e-13	8.01906e-15	-2.03182e-13	2.08634e-13	-8.95796e-14	-3.44114e-13	3.40283e-13	-1.63275e-13	1.52997e-13	-6.97034e-15	-6.83569e-14	1.77008e-13	-1.97171e-14	2.64302e-13	-3.76188e-13	1.83607e-14	-1.45564e-15	-3.18949e-13	1.68317e-13	-5.11314e-15	-2.03011e-14	-1.28522e-13	-4.0792e-13	-1.82687e-13	-6.04489e-14	5.9228e-14	4.11178e-14	-1.78296e-13	2.84802e-13	5.33509e-14	-3.71268e-13	1.97256e-13	-8.82267e-14	-4.0737e-14	-6.21319e-14	-3.21877e-14	-2.46411e-13	-2.29549e-13	3.1135e-13	-7.24844e-14
HMR_6983	AKG[c] + 2 H+[c] + O2[c] + [protein]-L-lysine[c] => CO2[c] + H2O[c] + procollagen-5-hydroxy-L-lysine[c] + succinate[c]	0	0	0	0	0	0	0	0	0	0	0	0	0	0	0	0	0	0	0	0	0	0	0	0	0	0	0	0	0	0	0	0	0	0	0	0	0	0	0	0	0	0	0	0	0	0	0	0
HMR_6984	UDP-galactose[c] + procollagen-5-hydroxy-L-lysine[c] => 5-(D-galactosyloxy)-L-lysine-procollagen[c] + UDP[c]	0	0	0	0	0	0	0	0	0	0	0	0	0	0	0	0	0	0	0	0	0	0	0	0	0	0	0	0	0	0	0	0	0	0	0	0	0	0	0	0	0	0	0	0	0	0	0	0
HMR_6985	5-(D-galactosyloxy)-L-lysine-procollagen[c] + UDP-glucose[c] => 1,2-D-glucosyl-5-D-(galactosyloxy)-L-lysine-procollagen[c] + UDP[c]	0	0	0	0	0	0	0	0	0	0	0	0	0	0	0	0	0	0	0	0	0	0	0	0	0	0	0	0	0	0	0	0	0	0	0	0	0	0	0	0	0	0	0	0	0	0	0	0
HMR_8017	H2O[p] + O2[p] + lysine[p] => 6-amino-2-oxohexanoate[p] + H2O2[p] + NH3[p]	0.430326	0.400171	0.400278	0.431162	0.541113	0.366026	0.498957	0.417281	0.279573	0.776883	0.399149	0.439301	0.418134	0.475749	0.251546	0.294458	0.391057	0.414397	0.402895	0.446108	0.350221	0.442057	0.244916	0.407747	0.618265	0.328878	0.450595	0.729079	0.393343	0.450198	0.419598	0.354431	0.399814	0.362443	0.249562	0.424639	0.406881	0.354254	0.377508	0.285571	0.217373	0.42154	0.306332	0.681151	0.325255	0.419484	0.354966	0.34105
HMR_8018	6-amino-2-oxohexanoate[p] => H2O[p] + delta1-piperideine-2-carboxylate[p]	0.430326	0.400171	0.400278	0.431162	0.541113	0.366026	0.498957	0.417281	0.279573	0.776883	0.399149	0.439301	0.418134	0.475749	0.251546	0.294458	0.391057	0.414397	0.402895	0.446108	0.350221	0.442057	0.244916	0.407747	0.618265	0.328878	0.450595	0.729079	0.393343	0.450198	0.419598	0.354431	0.399814	0.362443	0.249562	0.424639	0.406881	0.354254	0.377508	0.285571	0.217373	0.42154	0.306332	0.681151	0.325255	0.419484	0.354966	0.34105
HMR_8019	H+[p] + NADH[p] + delta1-piperideine-2-carboxylate[p] => L-pipecolate[p] + NAD+[p]	0.430326	0.400171	0.400278	0.431162	0.541113	0.366026	0.498957	0.417281	0.279573	0.776883	0.399149	0.439301	0.418134	0.475749	0.251546	0.294458	0.391057	0.414397	0.402895	0.446108	0.350221	0.442057	0.244916	0.407747	0.618265	0.328878	0.450595	0.729079	0.393343	0.450198	0.419598	0.354431	0.399814	0.362443	0.249562	0.424639	0.406881	0.354254	0.377508	0.285571	0.217373	0.42154	0.306332	0.681151	0.325255	0.419484	0.354966	0.34105
HMR_8021	L-pipecolate[p] + O2[p] => 1-piperideine-6-carboxylate[p] + H2O2[p]	0.430326	0.400171	0.400278	0.431162	0.541113	0.366026	0.498957	0.417281	0.279573	0.776883	0.399149	0.439301	0.418134	0.475749	0.251546	0.294458	0.391057	0.414397	0.402895	0.446108	0.350221	0.442057	0.244916	0.407747	0.618265	0.328878	0.450595	0.729079	0.393343	0.450198	0.419598	0.354431	0.399814	0.362443	0.249562	0.424639	0.406881	0.354254	0.377508	0.285571	0.217373	0.42154	0.306332	0.681151	0.325255	0.419484	0.354966	0.34105
HMR_8025	SAM[n] + [protein]-L-lysine[n] => SAH[n] + histone-N6-methyl-L-lysine[n]	0	0	0	0	0	0	0	0	0	0	0	0	0	0	0	0	0	0	0	0	0	0	0	0	0	0	0	0	0	0	0	0	0	0	0	0	0	0	0	0	0	0	0	0	0	0	0	0
HMR_8026	SAM[n] + histone-N6-methyl-L-lysine[n] => SAH[n] + [protein]-N6,N6-dimethyl-L-lysine[n]	0	0	0	0	0	0	0	0	0	0	0	0	0	0	0	0	0	0	0	0	0	0	0	0	0	0	0	0	0	0	0	0	0	0	0	0	0	0	0	0	0	0	0	0	0	0	0	0
HMR_8027	SAM[n] + [protein]-N6,N6-dimethyl-L-lysine[n] => SAH[n] + [protein]-N6,N6,N6-trimethyl-L-lysine[n]	0	0	0	0	0	0	0	0	0	0	0	0	0	0	0	0	0	0	0	0	0	0	0	0	0	0	0	0	0	0	0	0	0	0	0	0	0	0	0	0	0	0	0	0	0	0	0	0
HMR_8029	H2O[r] + [protein]-N6,N6,N6-trimethyl-L-lysine[r] => H+[r] + N6,N6,N6-trimethyl-L-lysine[r] + peptide sans lysine[r]	0	0	0	0	0	0	0	0	0	0	0	0	0	0	0	0	0	0	0	0	0	0	0	0	0	0	0	0	0	0	0	0	0	0	0	0	0	0	0	0	0	0	0	0	0	0	0	0
HMR_9832	L-2-aminoadipate[c] + ATP[c] => L-2-aminoadipate-adenylate[c] + PPi[c]	3.03357	1.37321	1.82186	0.460429	1.54075	2.92182	1.32931	0.944604	0.936289	2.56827	0.993152	1.49119	1.86983	1.34042	1.32919	0.0869171	1.46712	0.467282	1.41622	0.987988	4.0541	0.496149	2.79266	0.977519	2.06447	0.94656	1.40919	1.03019	0.493198	1.53912	0.38415	2.37244	3.59402	1.00264	1.42834	1.49848	2.91921	3.41614	1.45138	1.75621	0.479692	0.909001	1.49574	2.33019	1.54048	0	0.981734	2.37867
HMR_9833	L-2-aminoadipate-adenylate[c] + holo-lys2[c] => alpha-aminoadipoyl-S-acyl[c] + AMP[c]	3.03357	1.37321	1.82186	0.460429	1.54075	2.92182	1.32931	0.944604	0.936289	2.56827	0.993152	1.49119	1.86983	1.34042	1.32919	0.0869171	1.46712	0.467282	1.41622	0.987988	4.0541	0.496149	2.79266	0.977519	2.06447	0.94656	1.40919	1.03019	0.493198	1.53912	0.38415	2.37244	3.59402	1.00264	1.42834	1.49848	2.91921	3.41614	1.45138	1.75621	0.479692	0.909001	1.49574	2.33019	1.54048	0	0.981734	2.37867
HMR_9834	alpha-aminoadipoyl-S-acyl[c] + NADPH[c] + H+[c] => 2-aminoadipate 6-semialdehyde[c] + holo-lys2[c] + NADP+[c]	3.03357	1.37321	1.82186	0.460429	1.54075	2.92182	1.32931	0.944604	0.936289	2.56827	0.993152	1.49119	1.86983	1.34042	1.32919	0.0869171	1.46712	0.467282	1.41622	0.987988	4.0541	0.496149	2.79266	0.977519	2.06447	0.94656	1.40919	1.03019	0.493198	1.53912	0.38415	2.37244	3.59402	1.00264	1.42834	1.49848	2.91921	3.41614	1.45138	1.75621	0.479692	0.909001	1.49574	2.33019	1.54048	0	0.981734	2.37867
HMR_3164	H2O[m] + crotonyl-CoA[m] => (S)-3-hydroxybutyryl-CoA[m]	38.1038	52.7033	51.3999	49.5236	35.3948	42.8055	54.4432	46.5892	46.9985	38.0282	41.7326	41.81	49.2069	52.9086	58.2465	57.4499	40.3476	48.8859	46.5322	40.5529	40.5848	40.332	50.6043	40.3114	38.9355	48.515	46.9492	36.9456	39.8123	37.0848	50.1819	45.8741	35.9461	38.2818	48.2606	41.8332	39.9196	42.6957	43.4774	56.2247	48.5385	53.5999	39.8732	36.9228	38.9504	36.0842	41.5508	46.5788
HMR_3166	(S)-3-hydroxybutyryl-CoA[m] + NAD+[m] => H+[m] + NADH[m] + acetoacetyl-CoA[m]	38.1038	52.7033	51.3999	49.5236	35.3948	42.8055	54.4432	46.5892	46.9985	38.0282	41.7326	41.81	49.2069	52.9086	58.2465	57.4499	40.3476	48.8859	46.5322	40.5529	40.5848	40.332	50.6043	40.3114	38.9355	48.515	46.9492	36.9456	39.8123	37.0848	50.1819	45.8741	35.9461	38.2818	48.2606	41.8332	39.9196	42.6957	43.4774	56.2247	48.5385	53.5999	39.8732	36.9228	38.9504	36.0842	41.5508	46.5788
HMR_3885	CoA[m] + acetoacetyl-CoA[m] <=> 2 acetyl-CoA[m]	-115.595	-194.843	-194.74	-187.741	-97.669	-135.861	-214.147	-168.762	-171.331	-105.65	-134.969	-138.419	-176.354	-209.066	-230.706	-224.051	-137.746	-178.957	-172.554	-130.386	-119.69	-128.789	-193.256	-127.948	-108.434	-174.165	-168.444	-99.2198	-126.972	-112.102	-184.836	-160.418	-98.2832	-112.519	-171.601	-124.598	-122.706	-140.929	-146.537	-217.969	-174.085	-206.372	-123.786	-92.9984	-100.236	-104.892	-144.9	-168.219
HMR_4250	2-amino-3-carboxymuconate semialdehyde[c] => H2O[c] + quinolinate[c]	3.70501e-15	-5.48982e-15	3.11569e-15	4.68253e-15	-3.7505e-15	6.4893e-15	-1.14236e-13	5.36775e-15	-7.1405e-15	-3.46022e-16	1.43836e-16	9.15539e-14	1.39643e-14	-2.67172e-15	-5.43248e-16	3.28232e-15	-5.04912e-15	-2.91746e-15	-1.87012e-15	9.55338e-14	6.98751e-15	-5.76937e-15	1.97011e-16	-9.7943e-15	1.47959e-15	-5.46759e-15	-9.09437e-14	1.14922e-14	7.58453e-15	2.91745e-15	2.41702e-13	6.65475e-15	4.57197e-14	1.2593e-13	1.99485e-15	7.73298e-15	-6.18206e-15	5.31529e-15	9.76431e-15	-1.94879e-15	3.43897e-15	1.39187e-13	4.16834e-14	-4.63808e-14	2.10917e-15	3.75977e-15	6.23102e-15	8.49569e-15
HMR_8091	3-hydroxy-L-kynurenine[c] => 3-hydroxykynurenamine[c] + CO2[c]	0	0	0	0	0	0	0	0	0	0	0	0	0	0	0	0	0	0	0	0	0	0	0	0	0	0	0	0	0	0	0	0	0	0	0	0	0	0	0	0	0	0	0	0	0	0	0	0
HMR_8092	3-hydroxykynurenamine[c] + O2[c] => 4,8-dihydroxyquinoline[c] + H2O2[c] + NH3[c]	0	0	0	0	0	0	0	0	0	0	0	0	0	0	0	0	0	0	0	0	0	0	0	0	0	0	0	0	0	0	0	0	0	0	0	0	0	0	0	0	0	0	0	0	0	0	0	0
HMR_8563	H2O[m] + NAD+[m] + indole-3-acetaldehyde[m] => H+[m] + NADH[m] + indoleacetate[m]	0	0	0	0	0	0	0	0	0	0	0	0	0	0	0	0	0	0	0	0	0	0	0	0	0	0	0	0	0	0	0	0	0	0	0	0	0	0	0	0	0	0	0	0	0	0	0	0
HMR_8564	AKG[c] + kynurenine[c] => 4-(2-aminophenyl)-2,4-dioxobutanoate[c] + glutamate[c]	1000	1000	1000	1000	1000	1000	1000	1000	1000	1000	1000	1000	1000	1000	1000	1000	1000	1000	1000	1000	1000	1000	1000	1000	1000	1000	1000	1000	1000	1000	1000	1000	1000	1000	1000	1000	1000	1000	1000	1000	1000	1000	1000	1000	1000	1000	1000	1000
HMR_8565	4-(2-aminophenyl)-2,4-dioxobutanoate[c] => 4-hydroxy-2-quinolinecarboxylic acid[c] + H2O[c]	1000	1000	1000	1000	1000	1000	1000	1000	1000	1000	1000	1000	1000	1000	1000	1000	1000	1000	1000	1000	1000	1000	1000	1000	1000	1000	1000	1000	1000	1000	1000	1000	1000	1000	1000	1000	1000	1000	1000	1000	1000	1000	1000	1000	1000	1000	1000	1000
HMR_8566	H+[c] + NADPH[c] + O2[c] + melatonin[c] => 6-hydroxymelatonin[c] + H2O[c] + NADP+[c]	1.74056	1.46981	0.679777	0.968696	1.17272	0.850113	1.07548	0.34262	0.993778	0.758563	2.16007	1.98793	1.56029	0.844318	0.563014	1.86745	1.5309	0.580865	3.10634	1.16793	0.508436	0.718448	1.07484	2.31126	0.650983	2.13898	0.770113	1.32352	0.379657	0.537508	0.0739072	1.01457	1.46082	2.09968	1.32312	2.07194	1.60735	1.44016	0.786239	1.01689	1.8146	1.96104	2.26092	1.70344	1.55984	3.60976	2.70902	1.20984
HMR_3935	GSH[c] + formaldehyde[c] <=> hydroxymethylglutathione[c]	0.290371	0	0	0.266951	0.295024	0.563224	0	0.273702	0.000477645	0.295078	0	0	0	0.258916	0	0	0.282311	0.270804	0.000428362	0	0	0	0	0	0.593396	0.27464	0.545203	0	0.00042701	0.294241	0.268858	0	0	0.14175	0	0.567243	0	0.283296	0.000125221	0	0.278702	0	0	0.296649	0.294378	0	0.283364	0
HMR_4681	phenylalanine[c] => CO2[c] + phenethylamine[c]	0	0	0	0	0	0	0	0	0	0	0	0	0	0	0	0	0	0	0	0	0	0	0	0	0	0	0	0	0	0	0	0	0	0	0	0	0	0	0	0	0	0	0	0	0	0	0	0
HMR_4682	H2O[c] + O2[c] + phenethylamine[c] => H2O2[c] + NH3[c] + phenylacetaldehyde[c]	0	0	0	0	0	0	0	0	0	0	0	0	0	0	0	0	0	0	0	0	0	0	0	0	0	0	0	0	0	0	0	0	0	0	0	0	0	0	0	0	0	0	0	0	0	0	0	0
HMR_4683	H2O[c] + NAD+[c] + phenylacetaldehyde[c] => H+[c] + NADH[c] + phenylacetate[c]	0	0	0	0	0	0	0	0	0	0	0	0	0	0	0	0	0	0	0	0	0	0	0	0	0	0	0	0	0	0	0	0	0	0	0	0	0	0	0	0	0	0	0	0	0	0	0	0
HMR_4685	H2O[m] + NAD+[m] + phenylacetaldehyde[m] => H+[m] + NADH[m] + phenylacetate[m]	11.0992	12.9407	11.0325	13.6266	19.8628	9.03136	8.36896	10.8271	14.584	14.3865	13.5588	12.7382	16.9941	9.98923	12.7192	16.1922	16.0007	13.9879	18.0797	10.5474	14.9272	9.5776	15.8049	12.6059	5.99051	11.6134	14.4317	12.2295	14.1304	15.8842	14.3313	14.3237	19.5867	13.0541	17.0388	8.86225	9.21371	9.24176	13.4383	9.42068	13.7044	14.8739	15.2188	11.0939	14.2405	15.649	10.5914	15.7401
HMR_4686	H+[c] + NADPH[c] + phenylacetate[c] => H2O[c] + NADP+[c] + phenylacetaldehyde[c]	0	0	0	0	0	0	0	0	0	0	0	0	0	0	0	0	0	0	0	0	0	0	0	0	0	0	0	0	0	0	0	0	0	0	0	0	0	0	0	0	0	0	0	0	0	0	0	0
HMR_4687	H+[m] + NADPH[m] + phenylacetate[m] => H2O[m] + NADP+[m] + phenylacetaldehyde[m]	11.0992	12.9407	11.0325	13.6266	19.8628	9.03136	8.36896	10.8271	14.584	14.3865	13.5588	12.7382	16.9941	9.98923	12.7192	16.1922	16.0007	13.9879	18.0797	10.5474	14.9272	9.5776	15.8049	12.6059	5.99051	11.6134	14.4317	12.2295	14.1304	15.8842	14.3313	14.3237	19.5867	13.0541	17.0388	8.86225	9.21371	9.24176	13.4383	9.42068	13.7044	14.8739	15.2188	11.0939	14.2405	15.649	10.5914	15.7401
HMR_4702	NADPH[c] + O2[c] + homogentisate[c] => CO2[c] + H+[c] + H2O[c] + NADP+[c] + gentisate aldehyde[c]	0	0	0	0	0	0	0	0	0	0	0	0	0	0	0	0	0	0	0	0	0	0	0	0	0	0	0	0	0	0	0	0	0	0	0	0	0	0	0	0	0	0	0	0	0	0	0	0
HMR_4703	H2O[c] + NAD+[c] + gentisate aldehyde[c] => 2,5-dihydroxybenzoate[c] + H+[c] + NADH[c]	0	0	0	0	0	0	0	0	0	0	0	0	0	0	0	0	0	0	0	0	0	0	0	0	0	0	0	0	0	0	0	0	0	0	0	0	0	0	0	0	0	0	0	0	0	0	0	0
HMR_4704	H2O[c] + O2[c] + gentisate aldehyde[c] => 2,5-dihydroxybenzoate[c] + H2O2[c]	0	0	0	0	0	0	0	0	0	0	0	0	0	0	0	0	0	0	0	0	0	0	0	0	0	0	0	0	0	0	0	0	0	0	0	0	0	0	0	0	0	0	0	0	0	0	0	0
HMR_6988	2 H+[c] + H2O2[c] + 2 iodide[c] => 2 H2O[c] + iodine[c]	-4.75193e-15	-9.31e-16	-5.91919e-16	-2.16477e-15	1.52921e-16	2.75306e-15	-8.62763e-16	-2.55568e-15	-3.12088e-15	-1.82801e-15	1.61575e-15	-4.74265e-15	-2.9783e-15	-2.48818e-15	-2.54881e-15	1.52274e-16	-2.51626e-15	4.18816e-16	-1.883e-15	1.41116e-15	4.26471e-17	-1.01593e-15	-7.92446e-16	-3.45852e-15	2.88095e-15	1.33104e-16	1.40129e-16	-2.31458e-15	3.63399e-15	-6.73096e-17	1.63027e-15	4.62014e-16	-2.44104e-15	-3.53713e-15	-9.54579e-16	-1.41794e-15	-3.77479e-15	-1.25764e-15	-4.06778e-15	1.03211e-15	-1.7804e-15	-3.07861e-15	5.80019e-16	-1.51377e-15	3.41577e-16	-2.63435e-15	5.71722e-16	2.24992e-16
HMR_7689	PAPS[c] + dopamine[c] => PAP[c] + dopamine-3-O-sulfate[c]	0	0	0	0	0	0	0	0	0	0	0	0	0	0	0	0	0	0	0	0	0	0	0	0	0	0	0	0	0	0	0	0	0	0	0	0	0	0	0	0	0	0	0	0	0	0	0	0
HMR_8094	PAPS[c] + noradrenaline[c] => PAP[c] + norepinephrine sulfate[c]	0	0	0	0	0	0	0	0	0	0	0	0	0	0	0	0	0	0	0	0	0	0	0	0	0	0	0	0	0	0	0	0	0	0	0	0	0	0	0	0	0	0	0	0	0	0	0	0
HMR_8529	H2O[c] + O2[c] + methylamine[c] => H2O2[c] + NH3[c] + formaldehyde[c]	0	0	0	0	0	0	0	0	0	0	0	0	0	0	0	0	0	0	0	0	0	0	0	0	0	0	0	0	0	0	0	0	0	0	0	0	0	0	0	0	0	0	0	0	0	0	0	0
HMR_8530	GSH[c] + NAD+[c] + formaldehyde[c] => H+[c] + NADH[c] + formylglutathione[c]	1.70313	1.09254	0.263993	1.45342	0.226479	0.216428	0.256875	0.358366	0.547186	0.52246	1.65021	0.286209	0.0415643	0.258916	0.518485	0.0292595	0.499724	0.919497	1.52324	0.510279	0.514406	0.000436126	0	1.16056	0.296698	0.51178	0.545203	0.818355	0.533762	1.14435	0.537492	1.10094	0	0.396351	0.553093	0.873546	1.15199	0.812166	1.42992	1.04069	0.278844	0.263415	0.975892	0.850886	1.66765	0.348006	0.283364	0
HMR_8533	2 2-carboxy-2,3-dihydro-5,6-dihydroxyindole[c] + O2[c] => 2 H2O[c] + 2 L-dopachrome[c]	0	0	0	0	0	0	0	0	0	0	0	0	0	0	0	0	0	0	0	0	0	0	0	0	0	0	0	0	0	0	0	0	0	0	0	0	0	0	0	0	0	0	0	0	0	0	0	0
HMR_8534	PAPS[c] + triiodothyronine[c] => 3,5,3-triiodothyronine-4-sulfate[c] + PAP[c]	3.61453e-16	1.61456e-16	-3.35104e-15	7.28012e-16	4.26217e-17	-9.60583e-17	-8.55212e-16	-4.84101e-16	2.73801e-15	1.07643e-15	-3.54129e-15	5.51949e-16	3.47709e-16	4.65844e-17	7.57425e-16	-3.29213e-16	2.89119e-16	1.10472e-15	-1.14018e-16	2.82398e-16	2.04464e-15	-2.6545e-15	2.07163e-15	-5.90743e-16	2.46564e-16	-1.61155e-16	1.03525e-15	-3.03007e-16	1.37928e-16	1.15e-15	-2.08789e-15	4.8963e-16	7.56877e-16	5.9753e-16	9.67555e-16	1.12311e-15	2.74389e-15	2.60843e-16	-1.76334e-15	-3.75075e-16	-8.97494e-16	-1.00795e-15	-1.0019e-16	6.55891e-16	-3.75761e-16	-3.3015e-15	4.365e-17	-1.01606e-15
HMR_8535	PAPS[c] + tyramine[c] => PAP[c] + tyramine-O-sulfate[c]	0	0	0	0	0	0	0	0	0	0	0	0	0	0	0	0	0	0	0	0	0	0	0	0	0	0	0	0	0	0	0	0	0	0	0	0	0	0	0	0	0	0	0	0	0	0	0	0
HMR_8537	O2[c] + tetrahydrobiopterin[c] + tyrosine[c] => 4alpha-hydroxytetrahydrobiopterin[c] + L-dopa[c]	-1.91138e-17	8.44258e-17	7.002e-17	4.94087e-17	6.74176e-17	-7.23533e-17	-1.66338e-16	8.42493e-17	0	-1.62164e-16	3.07493e-17	-4.05773e-17	-4.55218e-17	-6.68491e-18	-7.1489e-17	5.40717e-17	-1.5232e-16	-1.17841e-16	-1.36848e-17	1.2571e-15	5.06021e-17	9.28974e-18	-1.32928e-16	1.42109e-17	-3.33067e-18	-3.80277e-17	2.75242e-17	4.65576e-17	6.23199e-17	-1.33586e-15	2.32018e-18	6.83895e-17	1.35428e-16	9.86682e-17	2.71446e-17	-5.19149e-17	-5.55112e-20	1.14458e-18	-6.19002e-17	2.24874e-16	-8.52241e-17	3.35071e-18	6.35459e-17	-6.42456e-20	-2.6213e-17	-7.73365e-17	1.27502e-16	-5.46879e-17
HMR_8541	O2[c] + 2 tyrosine[c] => 2 L-dopa[c]	3.04516e-16	-1.54589e-17	-1.27495e-15	7.46492e-16	2.32726e-15	-1.08679e-15	2.9331e-16	-6.80422e-17	3.18775e-17	-7.34398e-16	1.22627e-15	7.40594e-16	-2.54287e-15	5.00571e-16	2.58485e-14	8.32663e-17	-1.35694e-15	7.1771e-16	6.61118e-16	-6.81821e-16	4.6002e-16	7.1629e-16	1.18149e-16	-4.03966e-17	-4.29814e-16	1.6766e-15	-1.13653e-15	1.94338e-14	-1.17149e-16	8.40941e-16	-2.77326e-16	-9.69984e-17	5.31744e-16	-2.17116e-15	-1.55947e-15	-2.92719e-16	-3.81114e-15	4.46949e-17	5.68016e-16	-2.3493e-15	2.5519e-16	-1.57616e-16	8.5484e-16	-7.67163e-17	1.75486e-15	7.59992e-14	7.29258e-16	-2.18403e-16
HMR_8542	2 L-dopa[c] + O2[c] => 2 H2O[c] + 2 L-dopaquinone[c]	0	0	0	0	0	0	0	0	0	0	0	0	0	0	0	0	0	0	0	0	0	0	0	0	0	0	0	0	0	0	0	0	0	0	0	0	0	0	0	0	0	0	0	0	0	0	0	0
HMR_8543	3-iodo-L-tyrosine[c] + iodine[c] => 3,5-diiodo-L-tyrosine[c] + H+[c] + iodide[c]	-1.92791e-15	-8.89854e-17	2.00608e-16	-5.75504e-16	2.74795e-16	1.12485e-15	4.26361e-16	-1.3284e-15	-1.02284e-15	-4.53718e-16	-3.24437e-16	-1.13475e-15	-1.60229e-15	-9.94283e-16	-1.12586e-15	-2.63157e-16	-5.72247e-16	6.26409e-17	-9.73597e-16	8.70314e-16	2.34696e-16	4.25094e-17	-5.61318e-16	-1.58087e-15	3.22525e-16	7.81323e-17	-1.19632e-16	-5.74052e-16	1.14194e-15	5.66964e-16	5.89073e-16	5.45607e-16	-7.72788e-16	-1.01658e-15	-1.57936e-16	-6.99785e-16	-1.4488e-15	9.85486e-17	-1.50777e-15	2.18923e-16	-1.04518e-15	-1.1029e-15	1.04275e-15	-1.17007e-15	4.58413e-16	-1.0292e-15	-1.88269e-16	-6.19541e-16
HMR_8544	iodine[c] + tyrosine[c] => 3-iodo-L-tyrosine[c] + H+[c] + iodide[c]	-2.82402e-15	-8.42015e-16	-7.92527e-16	-1.58926e-15	-1.21874e-16	1.62821e-15	-1.28912e-15	-1.22728e-15	-2.09804e-15	-1.37429e-15	1.94019e-15	-3.60789e-15	-1.37601e-15	-1.49389e-15	-1.42295e-15	4.15431e-16	-1.94401e-15	3.56175e-16	-9.09406e-16	5.40842e-16	-1.92049e-16	-1.05844e-15	-2.31128e-16	-1.87765e-15	2.55843e-15	5.4972e-17	2.59761e-16	-1.74053e-15	2.49205e-15	-6.34273e-16	1.04119e-15	-8.35934e-17	-1.66825e-15	-2.52055e-15	-7.96642e-16	-7.18152e-16	-2.32598e-15	-1.35618e-15	-2.56e-15	8.13191e-16	-7.35219e-16	-1.9757e-15	-4.62735e-16	-3.43705e-16	-1.16836e-16	-1.60515e-15	7.59991e-16	8.44533e-16
HMR_8630	2 4-coumarate[c] + O2[c] => 2 caffeate[c]	0	0	0	0	0	0	0	0	0	0	0	0	0	0	0	0	0	0	0	0	0	0	0	0	0	0	0	0	0	0	0	0	0	0	0	0	0	0	0	0	0	0	0	0	0	0	0	0
HMR_8540	5,6-dihydroxyindole-2-carboxylate[c] + indole-5,6-quinone[c] + O2[c] => eumelanin[c] + H2O[c]	0	0	0	0	0	0	0	0	0	0	0	0	0	0	0	0	0	0	0	0	0	0	0	0	0	0	0	0	0	0	0	0	0	0	0	0	0	0	0	0	0	0	0	0	0	0	0	0
HMR_9733	L-dopachrome[c] => CO2[c] + 5,6-dihydroxyindole[c]	0	0	0	0	0	0	0	0	0	0	0	0	0	0	0	0	0	0	0	0	0	0	0	0	0	0	0	0	0	0	0	0	0	0	0	0	0	0	0	0	0	0	0	0	0	0	0	0
HMR_9734	2 5,6-dihydroxyindole[c] + O2[c] => 2 indole-5,6-quinone[c] + 2 H2O[c]	0	0	0	0	0	0	0	0	0	0	0	0	0	0	0	0	0	0	0	0	0	0	0	0	0	0	0	0	0	0	0	0	0	0	0	0	0	0	0	0	0	0	0	0	0	0	0	0
HMR_3206	2-methylacetoacetyl-CoA[m] + CoA[m] => acetyl-CoA[m] + propanoyl-CoA[m]	0.183042	0.184502	0.208482	0.202949	0.180428	0.179559	0.228628	0.199922	0.137696	0.195328	0.167546	0.187225	0.203194	0.245976	0.118346	0.128035	0.205627	0.203547	0.197924	0.184527	0.142981	0.212296	0.120024	0.199641	0.151463	0.160037	0.212173	0.170416	0.199193	0.181688	0.202238	0.165426	0.167882	0.153452	0.119309	0.177719	0.169172	0.163564	0.196516	0.133217	0.105856	0.201356	0.12168	0.163961	0.134147	0.180249	0.173306	0.169595
HMR_3208	ATP[m] + H+[m] + HCO3-[m] + propanoyl-CoA[m] => ADP[m] + Pi[m] + methylmalonyl-CoA[m]	2.09239	2.39926	2.4759	3.42721	1.98423	3.19716	1.58744	4.32937	1.24626	3.01682	3.10391	2.14487	1.36591	1.58809	1.39411	1.39796	3.24571	3.37485	2.34246	2.83481	2.02194	1.21083	2.2773	4.20598	1.81735	2.25182	4.34215	0.982175	2.18951	3.02488	1.38037	1.27485	2.98769	2.06391	2.20887	2.09782	2.09283	1.1646	2.26678	1.36962	4.16815	2.42846	1.02019	1.77099	3.94976	1.04409	1.1973	3.27151
HMR_3211	propanoyl-CoA[m] + ubiquinone[m] => acrylyl-CoA[m] + ubiquinol[m]	667.998	685.621	694.416	686.234	660.544	657.335	700.314	667.289	638.415	662.631	671.471	659.321	673.984	679.525	694.652	668.117	651.825	645.469	657.062	664.181	642.805	669.835	671.075	671.388	662.535	674.22	681.352	669.88	665.111	646.224	695.146	671.526	652.885	687.998	674.818	663.438	654.397	665.479	660.81	680.391	659.704	708.632	653.42	677.558	675.733	644.864	652.022	685.046
HMR_3213	methylmalonyl-CoA[m] => (R)-methylmalonyl-CoA[m]	1.09385	1.40108	1.47784	1.43097	0.985607	1.19779	1.58744	1.33326	1.24626	1.0175	1.10567	1.1452	1.36591	1.58809	1.39411	1.39796	1.24773	1.37703	1.34281	1.10107	1.02325	1.21083	1.27751	1.20833	0.818466	1.25345	1.34473	0.982175	1.18986	1.02659	1.38037	1.27485	0.989315	1.06418	1.21035	1.0993	1.09312	1.1646	1.26846	1.36962	1.17234	1.42881	1.02019	0.920691	0.951445	1.04409	1.1973	1.27481
HMR_3215	(R)-methylmalonyl-CoA[m] => succinyl-CoA[m]	1.34592	1.66862	1.76592	1.71318	1.23241	1.44981	1.90872	1.61223	1.4377	1.28479	1.33717	1.40362	1.65399	1.929	1.55898	1.57642	1.53266	1.66126	1.61843	1.35149	1.22215	1.5049	1.44514	1.48268	1.02661	1.47798	1.63754	1.21694	1.46504	1.2752	1.66425	1.50655	1.21983	1.27538	1.37848	1.34492	1.32875	1.39237	1.53929	1.55636	1.32271	1.7111	1.19017	1.14496	1.13954	1.29376	1.43889	1.51119
HMR_3747	AKG[c] + valine[c] <=> 3-methyl-2-oxobutyrate[c] + glutamate[c]	0.255132	0.253137	0.29011	0.284606	0.249954	0.255342	0.285774	0.280714	0.193202	0.271166	0.144803	-0.582448	0.289358	0.345405	0.145278	0.180804	0.28745	0.285956	0.278692	0.2569	-0.561071	0.252838	0.16997	0.180302	0.210791	0.141069	0.266981	0.237141	0.155054	0.118653	0.205984	0.233795	0.234744	0.21389	0.0920073	0.180954	0.238245	0.227595	0.229494	-0.461133	0.146297	-0.466643	0.0574884	0.119966	0.190375	0.172182	0.244276	0.00592563
HMR_3744	AKG[m] + valine[m] <=> 3-methyl-2-oxobutyrate[m] + glutamate[m]	0	0.0176514	0	0	0.000349421	0	0.0383893	0	0	0	0.0903013	0.845646	0.00133527	0	0.021255	0	0	0	0	0	0.762758	0.0438967	0	0.0967677	8.59998e-05	0.086016	0.029691	0	0.122356	0.133408	0.0807648	0	0	0	0.0766268	0.0691711	0	0.00363828	0.0440718	0.649565	0.00575405	0.753457	0.114213	0.107733	0	0.0812861	0	0.232599
HMR_3757	3-hydroxyisobutyrate[m] + NAD+[m] => 2-methyl-3-oxopropanoate[m] + H+[m] + NADH[m]	0.255132	0.270788	0.29011	0.284606	0.250303	0.255342	0.324163	0.280714	0.193202	0.271166	0.235104	0.263197	0.290693	0.345405	0.166533	0.180804	0.28745	0.285956	0.278692	0.2569	0.201687	0.296734	0.16997	0.27707	0.210877	0.227085	0.296672	0.237141	0.27741	0.252061	0.286749	0.233795	0.234744	0.21389	0.168634	0.250125	0.238245	0.231234	0.273566	0.188433	0.152051	0.286814	0.171702	0.227699	0.190375	0.253468	0.244276	0.238525
HMR_3761	2-methyl-3-oxopropanoate[m] + CoA[m] + NAD+[m] => (R)-methylmalonyl-CoA[m] + H+[m] + NADH[m]	0.0132669	0.0116439	0.015666	0.0119534	0.0175212	0.0107244	0.0136148	0.0140357	0.00811448	0.0151853	0.0108148	0.0152655	0.015116	0.0142171	0.0064948	0.00759375	0.0129993	0.0097225	0.0119837	0.0143864	0.0108911	0.0118694	0.00815857	0.0106808	0.0128635	0.013398	0.0130536	0.0130427	0.0138705	0.012603	0.0131904	0.00888422	0.0112677	0.011764	0.00809443	0.0117559	0.00952981	0.013874	0.0114898	0.0086679	0.00699436	0.0152011	0.00703977	0.0109296	0.0100899	0.0129269	0.0119695	0.00906395
HMR_3777	AKG[c] + isoleucine[c] <=> 2-oxo-3-methylvalerate[c] + glutamate[c]	0.0842037	0.184502	0.208482	0.202949	0.180428	0.179559	0.228628	0.199922	0.137696	0.195328	0.167546	0.187225	0.203194	0.245976	-0.0888406	-0.0473465	0.205627	0.203547	0.143662	-0.0539002	0.129467	0.212296	0.120024	0.199641	0.151463	0.160037	0.154169	0.170416	0.199193	0.177077	-0.017406	0.144491	0.167882	0.153452	0.119309	0.177719	0.0736961	-0.117826	0.196516	0.0390244	0.105856	0.201356	0.12168	0.13948	-0.477443	0.0811218	0.077417	0.0965823
HMR_3778	AKG[m] + isoleucine[m] <=> 2-oxo-3-methylvalerate[m] + glutamate[m]	0.0988381	0	0	0	0	0	0	0	0	0	0	0	0	0	0.207186	0.175381	0	0	0.0542618	0.238427	0.0135137	0	0	0	0	0	0.0580039	0	0	0.00461099	0.219644	0.020935	0	0	0	0	0.0954763	0.28139	0	0.0941927	0	0	0	0.0244813	0.61159	0.0991267	0.0958887	0.0730123
HMR_3795	2-methyl-3-oxopropanoate[m] + CoA[m] + NAD+[m] => CO2[m] + H+[m] + NADH[m] + propanoyl-CoA[m]	0.00306159	0.00324946	0.00203077	0.00239647	0.00350425	0.00331944	0.00288474	0.00174264	0.00175821	0.00387821	0.00361271	0.00478284	0.00261624	0.00450013	0.00166533	0.00235045	0.00252299	0.00171998	0.00306561	0.0064792	0.00278341	0.00266574	0.00234504	0.00271706	0.00272991	0.0025596	0.00385673	0.00237141	0.00222988	0.00344724	0.00286749	0.00209611	0.00422539	0.0026945	0.000505902	0.00450225	0.0026207	0.0034685	0.00273566	0.00169589	0.00167257	0.00452095	0.00171702	0.00343387	0.00228449	0.00380203	0.00268704	0.00214434
HMR_4797	2-methyl-3-oxopropanoate[c] + H2O[c] + NAD+[c] => H+[c] + NADH[c] + methylmalonate[c]	0.00178592	0.0021663	0.0029011	0.00256145	0.00125152	0.00127671	0.00129665	0.00359094	0.000966009	0.00271166	0.00235104	0.00210558	0.00145346	0.00345405	0.00116573	0.000723214	0.00201215	0.00200169	0.00195084	0.0023121	0.00121012	0.00148367	0.00118979	0.00304777	0.00126526	0.00181668	0.000593344	0.00142284	0.00083223	0.0012603	0.00172049	0.000935181	0.00140846	0.00192501	0	0.00375188	0.00238245	0.0013874	0.00300923	0.000942163	0.000912308	0.00258132	0.00188872	0.0020493	0.00114225	0.00126734	0.000977105	0.0019082
HMR_6417	CoA[m] + S-(2-methylpropanoyl)-dihydrolipoamide[m] <=> dihydrolipoamide[m] + isobutyryl-CoA[m]	0.0607214	0.0663431	0.0615034	0.0600518	0.0653292	0.0656228	0.0726125	0.0665293	0.0498461	0.0729437	0.0557196	0.0605354	0.066278	0.087042	0.0376366	0.0493594	0.0707127	0.0720609	0.0657712	0.0660234	0.0520353	0.0676554	0.0407928	0.0662197	0.0506104	0.0531378	0.0720913	0.0580995	0.0665784	0.0617549	0.0676727	0.0563446	0.0584512	0.0444892	0.0387858	0.0622812	0.0574171	0.056421	0.0664765	0.0463544	0.0351239	0.0636727	0.0451576	0.0566972	0.046261	0.0631136	0.055695	0.052237
HMR_6419	2-oxo-3-methylvalerate[m] + lipoamide[m] => CO2[m] + S-(2-methylbutanoyl)-dihydrolipoamide[m]	0.0181211	0.0190037	0.023767	0.0227303	0.0196666	0.0199311	0.0256064	0.0223913	0.0148712	0.0183609	0.016252	0.0189097	0.0176778	0.0236137	0.00982271	0.0136997	0.0187121	0.0209653	0.0193965	0.0197444	0.0134402	0.0225034	0.0141629	0.0201637	0.0146919	0.0188844	0.0256729	0.0158487	0.0189234	0.0185322	0.0210327	0.0180314	0.0177955	0.0150383	0.00990264	0.0188382	0.0177631	0.0178285	0.0202412	0.0126556	0.0114324	0.0175179	0.0136281	0.0165601	0.0138171	0.0176644	0.0201035	0.0176378
HMR_6420	CoA[m] + S-(2-methylbutanoyl)-dihydrolipoamide[m] => 2-methylbutyryl-CoA[m] + dihydrolipoamide[m]	0.0181211	0.0190037	0.023767	0.0227303	0.0196666	0.0199311	0.0256064	0.0223913	0.0148712	0.0183609	0.016252	0.0189097	0.0176778	0.0236137	0.00982271	0.0136997	0.0187121	0.0209653	0.0193965	0.0197444	0.0134402	0.0225034	0.0141629	0.0201637	0.0146919	0.0188844	0.0256729	0.0158487	0.0189234	0.0185322	0.0210327	0.0180314	0.0177955	0.0150383	0.00990264	0.0188382	0.0177631	0.0178285	0.0202412	0.0126556	0.0114324	0.0175179	0.0136281	0.0165601	0.0138171	0.0176644	0.0201035	0.0176378
HMR_6421	4-methyl-2-oxopentanoate[m] + lipoamide[m] => CO2[m] + S-(3-methylbutanoyl)-dihydrolipoamide[m]	0.0335394	0.0360058	0.0374863	0.041742	0.0258423	0.0287136	0.0381739	0.0369286	0.020637	0.0388893	0.0300752	0.0319653	0.0324544	0.0415783	0.022879	0.0229525	0.032636	0.0418502	0.0351602	0.0286659	0.0276295	0.0392497	0.0192076	0.0411451	0.0272296	0.0317247	0.0381139	0.0276658	0.0358101	0.0339564	0.0383393	0.0305161	0.0272287	0.0243676	0.024083	0.0368354	0.0329971	0.0307402	0.0367038	0.0194701	0.0172584	0.0342883	0.0224517	0.0263419	0.0265906	0.0342261	0.0344012	0.0277703
HMR_6422	CoA[m] + S-(3-methylbutanoyl)-dihydrolipoamide[m] => dihydrolipoamide[m] + isovaleryl-CoA[m]	0.0335394	0.0360058	0.0374863	0.041742	0.0258423	0.0287136	0.0381739	0.0369286	0.020637	0.0388893	0.0300752	0.0319653	0.0324544	0.0415783	0.022879	0.0229525	0.032636	0.0418502	0.0351602	0.0286659	0.0276295	0.0392497	0.0192076	0.0411451	0.0272296	0.0317247	0.0381139	0.0276658	0.0358101	0.0339564	0.0383393	0.0305161	0.0272287	0.0243676	0.024083	0.0368354	0.0329971	0.0307402	0.0367038	0.0194701	0.0172584	0.0342883	0.0224517	0.0263419	0.0265906	0.0342261	0.0344012	0.0277703
HMR_6923	AKG[c] + leucine[c] <=> 4-methyl-2-oxopentanoate[c] + glutamate[c]	0.263961	0.318635	0.363945	0.353746	0.315151	0.312104	0.397644	0.348146	0.239965	0.341134	0.291993	0.326177	0.168386	0.428642	0.206117	0.22284	0.358638	0.354663	0.344708	0.322089	-0.0862742	0.37028	0.208778	-0.401906	0.264365	0.278287	0.370038	0.135527	0.347671	0.317248	0.351737	0.134043	0.0616244	0.267776	-0.221936	0.309541	0.294617	0.284631	0.343026	0.231786	0.0596881	0.349801	0.211808	0.286325	0.233251	0.313904	0.296683	0.295429
HMR_3765	AKG[m] + leucine[m] <=> 4-methyl-2-oxopentanoate[m] + glutamate[m]	0.0554618	0	0	0	0	0	0	0.000237154	0	0	0	0	0.18438	0	0	0	0	0	0	0	0.335189	0	0	0.750593	0	0	0	0.161954	0	0.000101984	0	0.153845	0.231157	0	0.429549	0	0	0	0	0	0.123912	7.93228e-05	0	0	0	9.72603e-05	0.00508168	0
HMR_6924	4-methyl-2-oxopentanoate[c] + O2[c] => CO2[c] + beta-hydroxy-beta-methylbutyrate[c]	0	0	0	0	0	0	0	0	0	0	0	0	0	0	0	0	0	0	0	0	0	0	0	0	0	0	0	0	0	0	0	0	0	0	0	0	0	0	0	0	0	0	0	0	0	0	0	0
HMR_6925	4-methyl-2-oxopentanoate[c] + H+[c] + NADH[c] <=> NAD+[c] + alpha-hydroxyisocaproic acid[c]	0	0	0	0	0	0	0	0	0	0	0	0	0	0	0	0	0	0	0	0	0	0	0	0	0	0	0	0	0	0	0	0	0	0	0	0	0	0	0	0	0	0	0	0	0	0	0	0
HMR_6927	2-methylglutaconic acid[m] + CoA[m] <=> 2-methylglutaconyl-CoA[m] + H2O[m]	0	0	0	0	0	0	0	0	0	0	0	0	0	0	0	0	0	0	0	0	0	0	0	0	0	0	0	0	0	0	0	0	0	0	0	0	0	0	0	0	0	0	0	0	0	0	0	0
HMR_6926	2-methylglutaconyl-CoA[m] + ADP[m] + Pi[m] <=> ATP[m] + H+[m] + HCO3-[m] + tiglyl-CoA[m]	0	0	0	0	0	0	0	0	0	0	0	0	0	0	0	0	0	0	0	0	0	0	0	0	0	0	0	0	0	0	0	0	0	0	0	0	0	0	0	0	0	0	0	0	0	0	0	0
HMR_8088	2-methyl-3-oxopropanoate[m] + glutamate[m] <=> AKG[m] + L-3-amino-isobutanoate[m]	0	0	0	0	0	0	0	0	0	0	0	0	0	0	0	0	0	0	0	0	0	0	0	0	0	0	0	0	0	0	0	0	0	0	0	0	0	0	0	0	0	0	0	0	0	0	0	0
HMR_8787	methylmalonyl-CoA[m] => CO2[m] + propanoyl-CoA[m]	0.998543	0.998182	0.99806	1.99624	0.998626	1.99938	0	2.99611	0	1.99932	1.99823	0.999674	0	0	0	0	1.99798	1.99782	0.999655	1.73374	0.998692	0	0.999791	2.99765	0.998887	0.998368	2.99743	0	0.999652	1.9983	0	0	1.99837	0.999732	0.998523	0.998522	0.999705	0	0.998321	0	2.99581	0.99965	0	0.850295	2.99831	0	0	1.9967
HMR_3743	CoA[m] + N-arachidonoylglycine[m] <=> arachidonyl-CoA[m] + glycine[m]	0	0	0	0	0	0	0	0	0	0	0	0	0	0	0	0	0	0	0	0	0	0	0	0	0	0	0	0	0	0	0	0	0	0	0	0	0	0	0	0	0	0	0	0	0	0	0	0
HMR_3940	O2[c] + phenylalanine[c] + tetrahydrobiopterin[c] => H2O[c] + dihydrobiopterin[c] + tyrosine[c]	0.178461	0.180903	0.202386	0.198866	0.163669	0.16945	0.221292	0.191304	0.129729	0.177809	0.156581	0.182967	0.197718	0.231618	0.113653	0.118637	0.192722	0.192798	0.189439	0.169876	0.132518	0.200835	0.118348	0.186465	0.143471	0.15668	0.201605	0.162846	0.188234	0.165735	0.198361	0.155753	0.156533	0.149614	0.114032	0.168653	0.160213	0.158046	0.180148	0.128624	0.103022	0.197658	0.114068	0.148688	0.126154	0.169979	0.167164	0.161478
HMR_4214	O2[c] + tryptophan[c] => L-formylkynurenine[c]	0.117916	0.132599	0.133814	0.132478	0.115037	0.120782	0.152814	0.130859	0.0899988	0.124728	0.109521	0.122865	0.138433	0.161021	0.0778426	0.0848547	0.133306	0.133385	0.130342	0.118568	0.0945317	0.13759	0.0800306	0.127397	0.097337	0.107154	0.137621	0.109389	0.128081	0.115849	0.135182	0.109817	0.108902	0.098862	0.0792278	0.116922	0.111451	0.108651	0.126243	0.0886013	0.0727522	0.135921	0.0805158	0.104783	0.0898519	0.118367	0.114385	0.111411
HMR_4216	H2O[c] + L-formylkynurenine[c] => formate[c] + kynurenine[c]	0.000589581	0.00106079	0.00147195	0.00158974	0.00161052	0.00144939	0.00213939	0.00157031	0.000539993	0.00187092	0.00164281	0.000860053	0.00221493	0.00128817	0.000467055	0.000678838	0.00199959	0.00120046	0.00117308	0.00177852	0.000945317	0.00178867	0.000400153	0.00101917	0.00175207	0.000964388	0.00165145	0.00120328	0.00166505	0.00185359	0.000811094	0.000878537	0.00130682	0.00148293	0.00174301	0.00116922	0.00144886	0.00130382	0.000631216	0.000797412	0.00109128	0.00122328	0.000966189	0.00230523	0.000898519	0.00130204	0.00171577	0.000557056
HMR_4218	H2O[c] + L-formylkynurenine[c] => alanine[c] + formylanthranilate[c]	0.117327	0.131538	0.132342	0.130888	0.113426	0.119333	0.150674	0.129289	0.0894588	0.122857	0.107878	0.122005	0.136218	0.159733	0.0773755	0.0841759	0.131307	0.132184	0.129169	0.116789	0.0935864	0.135801	0.0796305	0.126378	0.095585	0.10619	0.13597	0.108185	0.126416	0.113996	0.134371	0.108939	0.107595	0.0973791	0.0774848	0.115753	0.110002	0.107348	0.125612	0.0878039	0.0716609	0.134697	0.0795496	0.102478	0.0889534	0.117065	0.112669	0.110854
HMR_4219	H2O[c] + formylanthranilate[c] => anthranilate[c] + formate[c]	0.117327	0.131538	0.132342	0.130888	0.113426	0.119333	0.150674	0.129289	0.0894588	0.122857	0.107878	0.122005	0.136218	0.159733	0.0773755	0.0841759	0.131307	0.132184	0.129169	0.116789	0.0935864	0.135801	0.0796305	0.126378	0.095585	0.10619	0.13597	0.108185	0.126416	0.113996	0.134371	0.108939	0.107595	0.0973791	0.0774848	0.115753	0.110002	0.107348	0.125612	0.0878039	0.0716609	0.134697	0.0795496	0.102478	0.0889534	0.117065	0.112669	0.110854
HMR_4220	H+[c] + NADPH[c] + O2[c] + kynurenine[c] => 3-hydroxy-L-kynurenine[c] + H2O[c] + NADP+[c]	0.000471665	0.000795594	0.00147195	0.00158974	0.00161052	0.00120782	0.00152814	0.00143945	0.000449994	0.00162146	0.00120473	0.000860053	0.00221493	0.00112715	0.000467055	0.000678838	0.00173298	0.00120046	0.000912393	0.00165995	0.000850785	0.00110072	0.000400153	0.00101917	0.00165473	0.000857234	0.00165145	0.00120328	0.00140889	0.00162189	0.000811094	0.000878537	0.00119792	0.00138407	0.00158456	0.000935378	0.00111451	0.00130382	0.000631216	0.000620209	0.000945778	0.000951444	0.000966189	0.00209566	0.000898519	0.00130204	0.00171577	0.000557056
HMR_4222	AKG[c] + kynurenine[c] <=> 4-hydroxy-2-quinolinecarboxylic acid[c] + H2O[c] + glutamate[c]	-1000	-1000	-1000	-1000	-1000	-1000	-1000	-1000	-1000	-1000	-1000	-1000	-1000	-1000	-1000	-1000	-1000	-1000	-1000	-1000	-1000	-1000	-1000	-1000	-1000	-1000	-1000	-1000	-1000	-1000	-1000	-1000	-1000	-1000	-1000	-1000	-1000	-1000	-1000	-1000	-1000	-1000	-1000	-1000	-1000	-1000	-1000	-1000
HMR_4224	H2O[c] + kynurenine[c] => alanine[c] + anthranilate[c]	0.000117916	0.000265198	0	0	0	0.000241565	0.000611256	0.000130859	8.99988e-05	0.000249456	0.000438084	0	0	0.000161021	0	0	0.000266612	0	0.000260684	0.000118568	9.45317e-05	0.00068795	0	0	9.7337e-05	0.000107154	0	0	0.000256162	0.000231699	0	0	0.000108902	9.8862e-05	0.000158456	0.000233845	0.000334352	0	0	0.000177203	0.000145504	0.000271841	0	0.000209566	0	0	0	0
HMR_9866	anthranilate[c] + FADH2[c] + O2[c] <=> 3-hydroxyanthranilate[c] + FAD[c] + H2O[c]	0.117444	0.131803	0.132342	0.130888	0.113426	0.119575	0.151286	0.12942	0.0895488	0.123106	0.108316	0.122005	0.136218	0.159894	0.0773755	0.0841759	0.131573	0.132184	0.12943	0.116908	0.0936809	0.136489	0.0796305	0.126378	0.0956823	0.106297	0.13597	0.108185	0.126672	0.114227	0.134371	0.108939	0.107704	0.0974779	0.0776433	0.115987	0.110336	0.107348	0.125612	0.0879811	0.0718064	0.134969	0.0795496	0.102687	0.0889534	0.117065	0.112669	0.110854
HMR_4225	3-hydroxy-L-kynurenine[c] + H2O[c] => 3-hydroxyanthranilate[c] + alanine[c]	0.000471665	0.000795594	0.00147195	0.00158974	0.00161052	0.00120782	0.00152814	0.00143945	0.000449994	0.00162146	0.00120473	0.000860053	0.00221493	0.00112715	0.000467055	0.000678838	0.00173298	0.00120046	0.000912393	0.00165995	0.000850785	0.00110072	0.000400153	0.00101917	0.00165473	0.000857234	0.00165145	0.00120328	0.00140889	0.00162189	0.000811094	0.000878537	0.00119792	0.00138407	0.00158456	0.000935378	0.00111451	0.00130382	0.000631216	0.000620209	0.000945778	0.000951444	0.000966189	0.00209566	0.000898519	0.00130204	0.00171577	0.000557056
HMR_4227	2 3-hydroxyanthranilate[c] + 4 O2[c] => 2 H+[c] + 2 H2O2[c] + 2 O2-[c] + cinnavalininate[c]	0	0	0	0	0	0	0	0	0	0	0	0	0	0	0	0	0	0	0	0	0	0	0	0	0	0	0	0	0	0	0	0	0	0	0	0	0	0	0	0	0	0	0	0	0	0	0	0
HMR_4231	2-amino-3-carboxymuconate semialdehyde[c] => 2-aminomuconate semialdehyde[c] + CO2[c]	0.117916	0.132599	0.133814	0.132478	0.115037	0.120782	0.152814	0.130859	0.0899988	0.124728	0.109521	0.122865	0.138433	0.161021	0.0778426	0.0848547	0.133306	0.133385	0.130342	0.118568	0.0945317	0.13759	0.0800306	0.127397	0.097337	0.107154	0.137621	0.109389	0.128081	0.115849	0.135182	0.109817	0.108902	0.098862	0.0792278	0.116922	0.111451	0.108651	0.126243	0.0886013	0.0727522	0.135921	0.0805158	0.104783	0.0898519	0.118367	0.114385	0.111411
HMR_4232	2-aminomuconate semialdehyde[c] <=> H2O[c] + picolinic acid[c]	0	0	0	0	0	0	0	0	0	0	0	0	0	0	0	0	0	0	0	0	0	0	0	0	0	0	0	0	0	0	0	0	0	0	0	0	0	0	0	0	0	0	0	0	0	0	0	0
HMR_4233	2-aminomuconate semialdehyde[c] + H2O[c] + NAD+[c] => 2-aminomuconate[c] + H+[c] + NADH[c]	0.117916	0.132599	0.133814	0.132478	0.115037	0.120782	0.152814	0.130859	0.0899988	0.124728	0.109521	0.122865	0.138433	0.161021	0.0778426	0.0848547	0.133306	0.133385	0.130342	0.118568	0.0945317	0.13759	0.0800306	0.127397	0.097337	0.107154	0.137621	0.109389	0.128081	0.115849	0.135182	0.109817	0.108902	0.098862	0.0792278	0.116922	0.111451	0.108651	0.126243	0.0886013	0.0727522	0.135921	0.0805158	0.104783	0.0898519	0.118367	0.114385	0.111411
HMR_4235	2-aminomuconate[c] + H+[c] + H2O[c] + NADPH[c] => 2-oxoadipate[c] + NADP+[c] + NH3[c]	0.117916	0.132599	0.133814	0.132478	0.115037	0.120782	0.152814	0.130859	0.0899988	0.124728	0.109521	0.122865	0.138433	0.161021	0.0778426	0.0848547	0.133306	0.133385	0.130342	0.118568	0.0945317	0.13759	0.0800306	0.127397	0.097337	0.107154	0.137621	0.109389	0.128081	0.115849	0.135182	0.109817	0.108902	0.098862	0.0792278	0.116922	0.111451	0.108651	0.126243	0.0886013	0.0727522	0.135921	0.0805158	0.104783	0.0898519	0.118367	0.114385	0.111411
HMR_4242	glutaryl-CoA[m] + ubiquinone[m] => CO2[m] + crotonyl-CoA[m] + ubiquinol[m]	0.343402	0.352984	0.401856	0.361608	0.302318	0.325995	0.418878	0.363531	0.241953	0.362464	0.296226	0.319174	0.371035	0.463111	0.21235	0.225808	0.361877	0.348721	0.349155	0.330816	0.246976	0.400517	0.230505	0.354595	0.242107	0.277946	0.378078	0.296277	0.336382	0.310143	0.367237	0.287723	0.287599	0.26688	0.230848	0.301769	0.307642	0.304164	0.340875	0.222702	0.200787	0.386705	0.212971	0.312202	0.241852	0.313275	0.319434	0.303958
HMR_4243	FAD[m] + glutaryl-CoA[m] => CO2[m] + FADH2[m] + crotonyl-CoA[m]	0.62121	0.723188	0.693119	0.721052	0.639483	0.658884	0.827783	0.705678	0.493466	0.658561	0.598717	0.684518	0.756731	0.852544	0.423428	0.466855	0.728115	0.741031	0.715343	0.639319	0.524823	0.72453	0.422483	0.688332	0.554298	0.596098	0.747154	0.598819	0.711537	0.638306	0.735576	0.608609	0.6028	0.541848	0.415785	0.653196	0.60254	0.582611	0.69208	0.500357	0.391505	0.721333	0.444348	0.545495	0.491032	0.653623	0.614583	0.606095
HMR_4244	3-hydroxy-L-kynurenine[c] + AKG[c] => 4-(2-amino-3-hydroxyphenyl)-2,4-dioxobutanoate[c] + glutamate[c]	0	0	0	0	0	0	0	0	0	0	0	0	0	0	0	0	0	0	0	0	0	0	0	0	0	0	0	0	0	0	0	0	0	0	0	0	0	0	0	0	0	0	0	0	0	0	0	0
HMR_4245	4-(2-amino-3-hydroxyphenyl)-2,4-dioxobutanoate[c] => H2O[c] + xanthurenate[c]	0	0	0	0	0	0	0	0	0	0	0	0	0	0	0	0	0	0	0	0	0	0	0	0	0	0	0	0	0	0	0	0	0	0	0	0	0	0	0	0	0	0	0	0	0	0	0	0
HMR_4246	3-hydroxy-L-kynurenine[c] + AKG[c] => H2O[c] + glutamate[c] + xanthurenate[c]	0	0	0	0	0	0	0	0	0	0	0	0	0	0	0	0	0	0	0	0	0	0	0	0	0	0	0	0	0	0	0	0	0	0	0	0	0	0	0	0	0	0	0	0	0	0	0	0
HMR_4248	oxo-xanthurenate[c] <=> xanthurenate[c]	0	0	0	0	0	0	0	0	0	0	0	0	0	0	0	0	0	0	0	0	0	0	0	0	0	0	0	0	0	0	0	0	0	0	0	0	0	0	0	0	0	0	0	0	0	0	0	0
HMR_6707	tryptophan[c] => CO2[c] + tryptamine[c]	0	0	0	0	0	0	0	0	0	0	0	0	0	0	0	0	0	0	0	0	0	0	0	0	0	0	0	0	0	0	0	0	0	0	0	0	0	0	0	0	0	0	0	0	0	0	0	0
HMR_6708	1-(1,2,3,4,5-pentahydroxypent-1-yl)-1,2,3,4-tetrahydro-beta-carboline-3-carboxylate[c] + H2O[c] <=> mannose[c] + tryptophan[c]	0	0	0	0	0	0	0	0	0	0	0	0	0	0	0	0	0	0	0	0	0	0	0	0	0	0	0	0	0	0	0	0	0	0	0	0	0	0	0	0	0	0	0	0	0	0	0	0
HMR_6709	2 H+[c] + H2O[c] + beta-carboline[c] <=> tryptophan[c]	0	0	0	0	0	0	0	0	0	0	0	0	0	0	0	0	0	0	0	0	0	0	0	0	0	0	0	0	0	0	0	0	0	0	0	0	0	0	0	0	0	0	0	0	0	0	0	0
HMR_6710	SAM[c] + beta-carboline[c] => SAH[c] + harman[c]	0	0	0	0	0	0	0	0	0	0	0	0	0	0	0	0	0	0	0	0	0	0	0	0	0	0	0	0	0	0	0	0	0	0	0	0	0	0	0	0	0	0	0	0	0	0	0	0
HMR_6711	SAM[c] + tryptamine[c] => N-methyltryptamine[c] + SAH[c]	0	0	0	0	0	0	0	0	0	0	0	0	0	0	0	0	0	0	0	0	0	0	0	0	0	0	0	0	0	0	0	0	0	0	0	0	0	0	0	0	0	0	0	0	0	0	0	0
HMR_6712	1,2,3,4-tetrahydro-beta-carboline[c] + H2O[c] <=> formaldehyde[c] + tryptamine[c]	0	0	0	0	0	0	0	0	0	0	0	0	0	0	0	0	0	0	0	0	0	0	0	0	0	0	0	0	0	0	0	0	0	0	0	0	0	0	0	0	0	0	0	0	0	0	0	0
HMR_6713	H2O[c] + O2[c] + tryptamine[c] => H2O2[c] + NH3[c] + indole-3-acetaldehyde[c]	0	0	0	0	0	0	0	0	0	0	0	0	0	0	0	0	0	0	0	0	0	0	0	0	0	0	0	0	0	0	0	0	0	0	0	0	0	0	0	0	0	0	0	0	0	0	0	0
HMR_6714	H2O[c] + NAD+[c] + indole-3-acetaldehyde[c] => H+[c] + NADH[c] + indoleacetate[c]	0	0	0	0	0	0	0	0	0	0	0	0	0	0	0	0	0	0	0	0	0	0	0	0	0	0	0	0	0	0	0	0	0	0	0	0	0	0	0	0	0	0	0	0	0	0	0	0
HMR_6715	SAM[c] + indoleacetate[c] => SAH[c] + methyl-indole-3-acetate[c]	0	0	0	0	0	0	0	0	0	0	0	0	0	0	0	0	0	0	0	0	0	0	0	0	0	0	0	0	0	0	0	0	0	0	0	0	0	0	0	0	0	0	0	0	0	0	0	0
HMR_6716	5-hydroxy-L-tryptophan[c] + O2[c] => 5-hydroxy-N-formylkynurenine[c]	0	0	0	0	0	0	0	0	0	0	0	0	0	0	0	0	0	0	0	0	0	0	0	0	0	0	0	0	0	0	0	0	0	0	0	0	0	0	0	0	0	0	0	0	0	0	0	0
HMR_6717	5-hydroxy-N-formylkynurenine[c] + H2O[c] => 5-hydroxykynurenine[c] + formate[c]	0	0	0	0	0	0	0	0	0	0	0	0	0	0	0	0	0	0	0	0	0	0	0	0	0	0	0	0	0	0	0	0	0	0	0	0	0	0	0	0	0	0	0	0	0	0	0	0
HMR_6718	5-hydroxykynurenine[c] => 5-hydroxykynurenamine[c] + CO2[c]	0	0	0	0	0	0	0	0	0	0	0	0	0	0	0	0	0	0	0	0	0	0	0	0	0	0	0	0	0	0	0	0	0	0	0	0	0	0	0	0	0	0	0	0	0	0	0	0
HMR_6719	5-hydroxykynurenamine[c] + O2[c] => 4,6-dihydroxyquinoline[c] + H2O2[c] + NH3[c]	0	0	0	0	0	0	0	0	0	0	0	0	0	0	0	0	0	0	0	0	0	0	0	0	0	0	0	0	0	0	0	0	0	0	0	0	0	0	0	0	0	0	0	0	0	0	0	0
HMR_6720	2 H+[c] + UDP-glucuronate[c] + kynurenine[c] => 3-hydroxykynurenine-O-beta-D-glucoside[c] + UDP[c]	0	0	0	0	0	0	0	0	0	0	0	0	0	0	0	0	0	0	0	0	0	0	0	0	0	0	0	0	0	0	0	0	0	0	0	0	0	0	0	0	0	0	0	0	0	0	0	0
HMR_6721	3-hydroxykynurenine-O-beta-D-glucoside[c] + H+[c] + NADH[c] => 4-(2-amino-3-hydroxyphenyl)-4-oxobutanoic acid-O-glucoside[c] + NAD+[c] + NH3[c]	0	0	0	0	0	0	0	0	0	0	0	0	0	0	0	0	0	0	0	0	0	0	0	0	0	0	0	0	0	0	0	0	0	0	0	0	0	0	0	0	0	0	0	0	0	0	0	0
HMR_6722	3-hydroxykynurenine-O-beta-D-glucoside[c] + AKG[c] <=> H2O[c] + glutamate[c] + xanthurenate-8-O-beta-D-glucoside[c]	0	0	0	0	0	0	0	0	0	0	0	0	0	0	0	0	0	0	0	0	0	0	0	0	0	0	0	0	0	0	0	0	0	0	0	0	0	0	0	0	0	0	0	0	0	0	0	0
HMR_6723	3-hydroxykynurenine-O-beta-D-glucoside[c] + GSH[c] => H2O[c] + glutathionyl-3-hydroxykynurenine glucoside[c]	0	0	0	0	0	0	0	0	0	0	0	0	0	0	0	0	0	0	0	0	0	0	0	0	0	0	0	0	0	0	0	0	0	0	0	0	0	0	0	0	0	0	0	0	0	0	0	0
HMR_6725	AKG[c] + phenylalanine[c] <=> glutamate[c] + phenylpyruvate[c]	0	0	0	0	0	0	0	0	0	0	0	0	0	0	0	0	0	0	0	0	0	0	0	0	0	0	0	0	0	0	0	0	0	0	0	0	0	0	0	0	0	0	0	0	0	0	0	0
HMR_6726	O2[c] + phenylpyruvate[c] => 2-hydroxyphenylacetate[c] + CO2[c]	0	0	0	0	0	0	0	0	0	0	0	0	0	0	0	0	0	0	0	0	0	0	0	0	0	0	0	0	0	0	0	0	0	0	0	0	0	0	0	0	0	0	0	0	0	0	0	0
HMR_6727	phenylpyruvate[c] => 2-hydroxy-3-phenylpropenoate[c]	0	0	0	0	0	0	0	0	0	0	0	0	0	0	0	0	0	0	0	0	0	0	0	0	0	0	0	0	0	0	0	0	0	0	0	0	0	0	0	0	0	0	0	0	0	0	0	0
HMR_6728	O2[c] + tetrahydrobiopterin[c] + tyrosine[c] => H2O[c] + L-dopa[c] + dihydrobiopterin[c]	-1.72937e-16	-1.01366e-16	1.01969e-16	-7.93972e-17	-3.152e-17	-1.27259e-16	-5.93189e-17	3.17536e-16	1.7199e-17	-5.36719e-17	-2.47119e-17	-1.22772e-16	-2.1608e-17	-1.01554e-17	-8.12161e-17	-2.81118e-16	-2.14305e-17	1.02311e-16	-8.38232e-18	6.39914e-18	3.04116e-17	-4.03383e-17	5.0606e-17	-9.87625e-17	-1.92025e-16	5.82083e-17	0	1.70889e-15	-2.75531e-17	4.47433e-17	4.63711e-16	-6.23554e-18	-2.06942e-16	-8.50026e-17	-8.09188e-18	-8.54165e-17	-1.30261e-16	5.63216e-17	2.64869e-16	1.24907e-17	1.56692e-16	1.73254e-16	8.85859e-17	6.72072e-17	-3.25325e-14	-2.14914e-16	1.37377e-16	-5.41663e-17
HMR_6729	2 H+[c] + O2[c] + tyrosine[c] => H2O[c] + L-dopa[c]	-7.5077e-16	-1.11362e-15	2.28565e-15	-1.8304e-15	-3.56208e-15	4.38734e-16	6.75691e-16	6.94574e-16	-7.33597e-16	1.07499e-16	-1.3333e-15	3.44268e-16	4.27232e-15	-1.06437e-15	-5.2872e-14	4.30259e-17	-1.86082e-16	-1.46169e-15	1.64313e-15	9.85698e-16	-1.90041e-15	1.11444e-15	-8.98948e-17	2.08989e-15	1.847e-15	-1.14707e-15	1.16485e-15	-3.67372e-14	7.77465e-16	6.61602e-16	-1.90476e-15	5.8496e-16	-1.01829e-16	4.56066e-15	4.02693e-15	6.78246e-16	6.16743e-15	5.60136e-16	-1.14969e-15	2.22294e-15	-6.1694e-16	-6.87614e-16	-8.66357e-16	-1.93807e-15	2.93106e-14	-4.75197e-15	-2.86284e-16	-1.45226e-16
HMR_6730	L-dopa[c] + SAM[c] => 3-O-methyldopa[c] + SAH[c]	0	0	0	0	0	0	0	0	0	0	0	0	0	0	0	0	0	0	0	0	0	0	0	0	0	0	0	0	0	0	0	0	0	0	0	0	0	0	0	0	0	0	0	0	0	0	0	0
HMR_6731	L-dopa[c] => CO2[c] + dopamine[c]	-5.61891e-16	-1.21807e-15	-9.22573e-17	-4.26023e-16	1.12834e-15	-1.93446e-15	1.06317e-15	5.00146e-16	-9.08427e-16	-1.57708e-15	4.17659e-16	1.66211e-15	-1.54348e-15	-4.22644e-16	-1.32767e-15	-3.82709e-17	-3.11848e-15	-9.11349e-17	2.8088e-15	-9.57181e-16	-8.99358e-16	2.29944e-16	-1.13688e-16	1.09485e-15	4.45371e-16	6.48721e-17	-1.15339e-15	1.59882e-16	5.69718e-16	1.04411e-15	-1.99361e-15	-2.26441e-16	7.13539e-16	2.06202e-16	8.73492e-16	-2.33164e-16	-1.79144e-15	7.06991e-16	2.12438e-16	-2.25424e-15	-4.97972e-17	-9.89641e-16	8.47156e-16	-2.00893e-15	2.64314e-16	-8.07567e-17	1.46966e-15	-7.9972e-16
HMR_6734	H2O[c] + salsolinol[c] <=> acetaldehyde[c] + dopamine[c]	0	0	0	0	0	0	0	0	0	0	0	0	0	0	0	0	0	0	0	0	0	0	0	0	0	0	0	0	0	0	0	0	0	0	0	0	0	0	0	0	0	0	0	0	0	0	0	0
HMR_6735	SAM[c] + salsolinol[c] => SAH[c] + salsoline[c]	0	0	0	0	0	0	0	0	0	0	0	0	0	0	0	0	0	0	0	0	0	0	0	0	0	0	0	0	0	0	0	0	0	0	0	0	0	0	0	0	0	0	0	0	0	0	0	0
HMR_6736	SAM[c] + salsolinol[c] => N-methylsalsolinol[c] + SAH[c]	0	0	0	0	0	0	0	0	0	0	0	0	0	0	0	0	0	0	0	0	0	0	0	0	0	0	0	0	0	0	0	0	0	0	0	0	0	0	0	0	0	0	0	0	0	0	0	0
HMR_6737	SAM[c] + salsolinol[c] => (R)-1,2-dimethyl-5,6-dihydroxy-tetrahydroisoquinoline[c] + SAH[c]	0	0	0	0	0	0	0	0	0	0	0	0	0	0	0	0	0	0	0	0	0	0	0	0	0	0	0	0	0	0	0	0	0	0	0	0	0	0	0	0	0	0	0	0	0	0	0	0
HMR_6738	H2O[c] + salsolinol-1-carboxylate[c] <=> dopamine[c] + pyruvate[c]	0	0	0	0	0	0	0	0	0	0	0	0	0	0	0	0	0	0	0	0	0	0	0	0	0	0	0	0	0	0	0	0	0	0	0	0	0	0	0	0	0	0	0	0	0	0	0	0
HMR_6739	SAM[c] + salsolinol-1-carboxylate[c] => SAH[c] + salsoline-1-carboxylate[c]	0	0	0	0	0	0	0	0	0	0	0	0	0	0	0	0	0	0	0	0	0	0	0	0	0	0	0	0	0	0	0	0	0	0	0	0	0	0	0	0	0	0	0	0	0	0	0	0
HMR_6740	salsolinol-1-carboxylate[c] => 1,2-dehydrosalsolinol[c] + CO2[c] + 2 H+[c]	0	0	0	0	0	0	0	0	0	0	0	0	0	0	0	0	0	0	0	0	0	0	0	0	0	0	0	0	0	0	0	0	0	0	0	0	0	0	0	0	0	0	0	0	0	0	0	0
HMR_6741	O2[c] + ascorbate[c] + dopamine[c] => H2O[c] + dehydroascorbic acid[c] + noradrenaline[c]	7.45838e-16	-1.15079e-15	-5.7436e-16	1.95466e-16	9.45943e-16	-1.12892e-15	-5.89478e-16	1.97595e-16	-1.98755e-16	-1.16173e-15	-1.43236e-15	9.18888e-16	-1.04103e-15	-4.52481e-17	-8.18595e-16	2.05442e-16	-1.80741e-15	1.28938e-16	9.56656e-16	6.70216e-16	-3.36444e-16	4.77231e-16	2.17544e-16	-1.62261e-16	3.4075e-16	5.55025e-16	-1.09719e-15	3.67008e-16	3.05425e-17	1.68242e-15	-7.39604e-16	-2.67122e-16	8.45096e-16	2.67038e-16	5.16997e-17	2.0268e-16	-7.58267e-16	7.58555e-16	4.33382e-16	-1.10653e-15	1.63825e-16	-2.05653e-16	3.65281e-16	-1.75334e-16	-3.54988e-17	-3.81809e-17	6.27771e-16	-1.70913e-15
HMR_6742	4,6,7-trihydroxy-1,2,3,4-tetrahydroisoquinoline[c] + H2O[c] <=> formaldehyde[c] + noradrenaline[c]	0	0	0	0	0	0	0	0	0	0	0	0	0	0	0	0	0	0	0	0	0	0	0	0	0	0	0	0	0	0	0	0	0	0	0	0	0	0	0	0	0	0	0	0	0	0	0	0
HMR_6743	SAM[c] + noradrenaline[c] => SAH[c] + adrenaline[c]	0	0	0	0	0	0	0	0	0	0	0	0	0	0	0	0	0	0	0	0	0	0	0	0	0	0	0	0	0	0	0	0	0	0	0	0	0	0	0	0	0	0	0	0	0	0	0	0
HMR_6744	H2O[c] + N-methyl-4,6,7-trihydroxy-1,2,3,4-tetrahydroisoquinoline[c] <=> adrenaline[c] + formaldehyde[c]	0	0	0	0	0	0	0	0	0	0	0	0	0	0	0	0	0	0	0	0	0	0	0	0	0	0	0	0	0	0	0	0	0	0	0	0	0	0	0	0	0	0	0	0	0	0	0	0
HMR_6745	H2O[c] + O2[c] + adrenaline[c] => 3,4-dihydroxymandelaldehyde[c] + H2O2[c] + methylamine[c]	0	0	0	0	0	0	0	0	0	0	0	0	0	0	0	0	0	0	0	0	0	0	0	0	0	0	0	0	0	0	0	0	0	0	0	0	0	0	0	0	0	0	0	0	0	0	0	0
HMR_6746	SAM[c] + adrenaline[c] => L-metanephrine[c] + SAH[c]	0	0	0	0	0	0	0	0	0	0	0	0	0	0	0	0	0	0	0	0	0	0	0	0	0	0	0	0	0	0	0	0	0	0	0	0	0	0	0	0	0	0	0	0	0	0	0	0
HMR_6747	H2O[c] + L-metanephrine[c] + O2[c] => 3-methoxy-4-hydroxyphenylglycolaldehyde[c] + H2O2[c] + methylamine[c]	0	0	0	0	0	0	0	0	0	0	0	0	0	0	0	0	0	0	0	0	0	0	0	0	0	0	0	0	0	0	0	0	0	0	0	0	0	0	0	0	0	0	0	0	0	0	0	0
HMR_6748	3-methoxy-4-hydroxyphenylglycolaldehyde[c] + H2O[c] + NAD+[c] => H+[c] + NADH[c] + vanillylmandelate[c]	0	0	0	0	0	0	0	0	0	0	0	0	0	0	0	0	0	0	0	0	0	0	0	0	0	0	0	0	0	0	0	0	0	0	0	0	0	0	0	0	0	0	0	0	0	0	0	0
HMR_6749	3-methoxy-4-hydroxyphenylglycolaldehyde[c] + H2O[c] + NADP+[c] <=> H+[c] + NADPH[c] + vanillylmandelate[c]	0	0	0	0	0	0	0	0	0	0	0	0	0	0	0	0	0	0	0	0	0	0	0	0	0	0	0	0	0	0	0	0	0	0	0	0	0	0	0	0	0	0	0	0	0	0	0	0
HMR_6750	SAM[c] + noradrenaline[c] => SAH[c] + normetanephrine[c]	0	0	0	0	0	0	0	0	0	0	0	0	0	0	0	0	0	0	0	0	0	0	0	0	0	0	0	0	0	0	0	0	0	0	0	0	0	0	0	0	0	0	0	0	0	0	0	0
HMR_6751	H2O[c] + O2[c] + normetanephrine[c] => 3-methoxy-4-hydroxyphenylglycolaldehyde[c] + H2O2[c] + NH3[c]	0	0	0	0	0	0	0	0	0	0	0	0	0	0	0	0	0	0	0	0	0	0	0	0	0	0	0	0	0	0	0	0	0	0	0	0	0	0	0	0	0	0	0	0	0	0	0	0
HMR_6752	H2O[c] + O2[c] + noradrenaline[c] => 3,4-dihydroxymandelaldehyde[c] + H2O2[c] + NH3[c]	0	0	0	0	0	0	0	0	0	0	0	0	0	0	0	0	0	0	0	0	0	0	0	0	0	0	0	0	0	0	0	0	0	0	0	0	0	0	0	0	0	0	0	0	0	0	0	0
HMR_6753	3,4-dihydroxymandelaldehyde[c] + H2O[c] + NAD+[c] => 3,4-dihydroxymandelate[c] + H+[c] + NADH[c]	0	0	0	0	0	0	0	0	0	0	0	0	0	0	0	0	0	0	0	0	0	0	0	0	0	0	0	0	0	0	0	0	0	0	0	0	0	0	0	0	0	0	0	0	0	0	0	0
HMR_6754	3,4-dihydroxymandelaldehyde[c] + H2O[c] + NADP+[c] <=> 3,4-dihydroxymandelate[c] + H+[c] + NADPH[c]	0	0	0	0	0	0	0	0	0	0	0	0	0	0	0	0	0	0	0	0	0	0	0	0	0	0	0	0	0	0	0	0	0	0	0	0	0	0	0	0	0	0	0	0	0	0	0	0
HMR_6755	3,4-dihydroxymandelate[c] + SAM[c] <=> SAH[c] + vanillylmandelate[c]	0	0	0	0	0	0	0	0	0	0	0	0	0	0	0	0	0	0	0	0	0	0	0	0	0	0	0	0	0	0	0	0	0	0	0	0	0	0	0	0	0	0	0	0	0	0	0	0
HMR_6756	3,4-dihydroxymandelaldehyde[c] + H+[c] + NADH[c] <=> 3,4-dihydroxyphenylethyleneglycol[c] + NAD+[c]	0	0	0	0	0	0	0	0	0	0	0	0	0	0	0	0	0	0	0	0	0	0	0	0	0	0	0	0	0	0	0	0	0	0	0	0	0	0	0	0	0	0	0	0	0	0	0	0
HMR_6757	3,4-dihydroxyphenylethyleneglycol[c] + SAM[c] => 3-methoxy-4-hydroxyphenylethyleneglycol[c] + SAH[c]	0	0	0	0	0	0	0	0	0	0	0	0	0	0	0	0	0	0	0	0	0	0	0	0	0	0	0	0	0	0	0	0	0	0	0	0	0	0	0	0	0	0	0	0	0	0	0	0
HMR_6758	H2O[c] + O2[c] + dopamine[c] => 3,4-dihydroxyphenylacetaldehyde[c] + H2O2[c] + NH3[c]	0	0	0	0	0	0	0	0	0	0	0	0	0	0	0	0	0	0	0	0	0	0	0	0	0	0	0	0	0	0	0	0	0	0	0	0	0	0	0	0	0	0	0	0	0	0	0	0
HMR_6759	3,4-dihydroxyphenylacetaldehyde[c] + dopamine[c] <=> H2O[c] + norlaudanosoline[c]	0	0	0	0	0	0	0	0	0	0	0	0	0	0	0	0	0	0	0	0	0	0	0	0	0	0	0	0	0	0	0	0	0	0	0	0	0	0	0	0	0	0	0	0	0	0	0	0
HMR_6760	3,4-dihydroxyphenylacetaldehyde[c] + H2O[c] + NAD+[c] => 3,4-dihydroxyphenylacetate[c] + H+[c] + NADH[c]	0	0	0	0	0	0	0	0	0	0	0	0	0	0	0	0	0	0	0	0	0	0	0	0	0	0	0	0	0	0	0	0	0	0	0	0	0	0	0	0	0	0	0	0	0	0	0	0
HMR_6761	3,4-dihydroxyphenylacetaldehyde[c] + H2O[c] + NADP+[c] <=> 3,4-dihydroxyphenylacetate[c] + H+[c] + NADPH[c]	0	0	0	0	0	0	0	0	0	0	0	0	0	0	0	0	0	0	0	0	0	0	0	0	0	0	0	0	0	0	0	0	0	0	0	0	0	0	0	0	0	0	0	0	0	0	0	0
HMR_6762	3,4-dihydroxyphenylacetate[c] + SAM[c] => SAH[c] + homovanillate[c]	0	0	0	0	0	0	0	0	0	0	0	0	0	0	0	0	0	0	0	0	0	0	0	0	0	0	0	0	0	0	0	0	0	0	0	0	0	0	0	0	0	0	0	0	0	0	0	0
HMR_6763	SAM[c] + dopamine[c] => 3-methoxytyramine[c] + SAH[c]	0	0	0	0	0	0	0	0	0	0	0	0	0	0	0	0	0	0	0	0	0	0	0	0	0	0	0	0	0	0	0	0	0	0	0	0	0	0	0	0	0	0	0	0	0	0	0	0
HMR_6764	3-methoxytyramine[c] + H2O[c] + O2[c] => 3-methoxy-4-hydroxyphenylacetaldehyde[c] + H2O2[c] + NH3[c]	0	0	0	0	0	0	0	0	0	0	0	0	0	0	0	0	0	0	0	0	0	0	0	0	0	0	0	0	0	0	0	0	0	0	0	0	0	0	0	0	0	0	0	0	0	0	0	0
HMR_6765	3-methoxytyramine[c] + acetaldehyde[c] <=> H2O[c] + N-methylsalsolinol[c]	0	0	0	0	0	0	0	0	0	0	0	0	0	0	0	0	0	0	0	0	0	0	0	0	0	0	0	0	0	0	0	0	0	0	0	0	0	0	0	0	0	0	0	0	0	0	0	0
HMR_6766	3-methoxy-4-hydroxyphenylacetaldehyde[c] + H2O[c] + NAD+[c] => H+[c] + NADH[c] + homovanillate[c]	0.472864	0.322756	0.621801	0.190783	0.68791	0.148185	0.820599	0.219674	0.424584	0.710742	0.31365	0.557322	1.06859	0.194684	0.481614	0	0.607517	0.190466	0.451147	0.896354	0.0288265	0.254768	0.552731	0.122009	0.808225	0.162956	0.0596073	0.88192	0.39431	0.76229	0.19123	0.66313	0.575206	0.801934	0.0163626	0.139604	0.382107	0.473255	0.369709	0.988862	1.07597	0.309468	0.41494	0.217053	0.96644	0.473428	0.871554	0.804407
HMR_6767	3-methoxy-4-hydroxyphenylacetaldehyde[c] + H2O[c] + NADP+[c] <=> H+[c] + NADPH[c] + homovanillate[c]	-0.472864	-0.322756	-0.621801	-0.190783	-0.68791	-0.148185	-0.820599	-0.219674	-0.424584	-0.710742	-0.31365	-0.557322	-1.06859	-0.194684	-0.481614	0	-0.607517	-0.190466	-0.451147	-0.896354	-0.0288265	-0.254768	-0.552731	-0.122009	-0.808225	-0.162956	-0.0596073	-0.88192	-0.39431	-0.76229	-0.19123	-0.66313	-0.575206	-0.801934	-0.0163626	-0.139604	-0.382107	-0.473255	-0.369709	-0.988862	-1.07597	-0.309468	-0.41494	-0.217053	-0.96644	-0.473428	-0.871554	-0.804407
HMR_6768	AKG[c] + tyrosine[c] => 4-hydroxyphenylpyruvate[c] + glutamate[c]	0.436405	0.48674	0.521903	0.503447	0.410361	0.472792	0.56979	0.505293	0.36719	0.45737	0.413721	0.458382	0.527463	0.614207	0.310416	0.341613	0.519781	0.506159	0.497759	0.428505	0.367083	0.522895	0.321506	0.476195	0.365298	0.414676	0.526801	0.406162	0.486332	0.424604	0.495506	0.42978	0.396941	0.374889	0.317297	0.429759	0.418282	0.424247	0.476962	0.347723	0.288873	0.489532	0.300792	0.386222	0.337162	0.431107	0.448425	0.434355
HMR_6770	H2O[c] + O2[c] + tyrosine[c] => 4-hydroxyphenylpyruvate[c] + H2O2[c] + NH3[c]	0.0976375	0.0848865	0.075864	0.0844771	0.111764	0.064821	0.092806	0.0762651	0.0553179	0.106614	0.083593	0.0890399	0.0753352	0.0852979	0.0626392	0.0581025	0.0743698	0.084823	0.0805659	0.10483	0.0706959	0.0875343	0.0597765	0.093382	0.0855989	0.0701856	0.0812706	0.0916621	0.0873697	0.101341	0.0993888	0.066011	0.0992357	0.0834183	0.0572532	0.0959829	0.0871851	0.0683938	0.0867749	0.0652489	0.0593366	0.106315	0.0803039	0.0958775	0.0816959	0.100786	0.0674864	0.0700031
HMR_6771	4-hydroxyphenylpyruvate[c] => 2-hydroxy-3-(4-hydroxyphenyl)propenoate[c]	0	0	0	0	0	0	0	0	0	0	0	0	0	0	0	0	0	0	0	0	0	0	0	0	0	0	0	0	0	0	0	0	0	0	0	0	0	0	0	0	0	0	0	0	0	0	0	0
HMR_6772	4-hydroxyphenylpyruvate[c] + O2[c] => CO2[c] + homogentisate[c]	0.53597	0.572552	0.599566	0.590809	0.526457	0.539324	0.665257	0.583894	0.42362	0.564612	0.500315	0.55201	0.605296	0.702325	0.375095	0.401605	0.595481	0.593577	0.580648	0.539022	0.439773	0.61243	0.382015	0.57533	0.455009	0.487107	0.61238	0.502884	0.576517	0.529667	0.596561	0.498892	0.499172	0.460655	0.379376	0.528242	0.506565	0.494233	0.569431	0.415775	0.350365	0.597439	0.384839	0.485381	0.4197	0.53424	0.517738	0.506895
HMR_6774	O2[c] + homogentisate[c] => 4-maleylacetoacetate[c]	0.53597	0.572552	0.599566	0.590809	0.526457	0.539324	0.665257	0.583894	0.42362	0.564612	0.500315	0.55201	0.605296	0.702325	0.375095	0.401605	0.595481	0.593577	0.580648	0.539022	0.439773	0.61243	0.382015	0.57533	0.455009	0.487107	0.61238	0.502884	0.576517	0.529667	0.596561	0.498892	0.499172	0.460655	0.379376	0.528242	0.506565	0.494233	0.569431	0.415775	0.350365	0.597439	0.384839	0.485381	0.4197	0.53424	0.517738	0.506895
HMR_6776	4-maleylacetoacetate[c] => fumarylacetoacetate[c]	0.53597	0.572552	0.599566	0.590809	0.526457	0.539324	0.665257	0.583894	0.42362	0.564612	0.500315	0.55201	0.605296	0.702325	0.375095	0.401605	0.595481	0.593577	0.580648	0.539022	0.439773	0.61243	0.382015	0.57533	0.455009	0.487107	0.61238	0.502884	0.576517	0.529667	0.596561	0.498892	0.499172	0.460655	0.379376	0.528242	0.506565	0.494233	0.569431	0.415775	0.350365	0.597439	0.384839	0.485381	0.4197	0.53424	0.517738	0.506895
HMR_6778	H2O[c] + fumarylacetoacetate[c] => acetoacetate[c] + fumarate[c]	0.53597	0.572552	0.599566	0.590809	0.526457	0.539324	0.665257	0.583894	0.42362	0.564612	0.500315	0.55201	0.605296	0.702325	0.375095	0.401605	0.595481	0.593577	0.580648	0.539022	0.439773	0.61243	0.382015	0.57533	0.455009	0.487107	0.61238	0.502884	0.576517	0.529667	0.596561	0.498892	0.499172	0.460655	0.379376	0.528242	0.506565	0.494233	0.569431	0.415775	0.350365	0.597439	0.384839	0.485381	0.4197	0.53424	0.517738	0.506895
HMR_6782	4-hydroxyphenylpyruvate[c] + H+[c] + NADH[c] => 4-hydroxyphenyllactate[c] + NAD+[c]	-1.68208e-16	6.93064e-16	-4.77065e-16	-9.72953e-16	-5.72432e-16	-7.3541e-16	2.18455e-16	-3.07381e-16	6.70123e-16	9.49912e-16	6.78587e-17	2.73567e-19	2.69089e-16	-5.84255e-16	-6.84322e-16	3.07963e-16	1.29989e-15	2.94159e-16	1.95262e-15	-1.5597e-15	5.01406e-16	6.70378e-16	-4.87943e-16	6.63453e-16	4.03079e-16	1.01207e-14	1.40472e-16	1.07899e-16	5.44656e-16	7.60898e-16	-2.52064e-16	3.75042e-17	-6.3331e-17	1.00487e-14	-7.91239e-17	9.01651e-15	-7.43853e-16	1.40836e-15	7.79225e-16	5.43963e-17	3.23109e-16	-2.3658e-16	8.72276e-15	1.59105e-18	-1.06782e-15	2.7709e-16	-5.25914e-17	4.16707e-16
HMR_6783	4-hydroxyphenyllactate[c] + H2O[c] => 4-coumarate[c] + 4 H+[c]	-1.68208e-16	6.93064e-16	-4.77065e-16	-9.72953e-16	-5.72432e-16	-7.3541e-16	2.18455e-16	-3.07381e-16	6.70123e-16	9.49912e-16	6.78587e-17	2.73567e-19	2.69089e-16	-5.84255e-16	-6.84322e-16	3.07963e-16	1.29989e-15	2.94159e-16	1.95262e-15	-1.5597e-15	5.01406e-16	6.70378e-16	-4.87943e-16	6.63453e-16	4.03079e-16	1.01207e-14	1.40472e-16	1.07899e-16	5.44656e-16	7.60898e-16	-2.52064e-16	3.75042e-17	-6.3331e-17	1.00487e-14	-7.91239e-17	9.01651e-15	-7.43853e-16	1.40836e-15	7.79225e-16	5.43963e-17	3.23109e-16	-2.3658e-16	8.72276e-15	1.59105e-18	-1.06782e-15	2.7709e-16	-5.25914e-17	4.16707e-16
HMR_6784	4-coumarate[c] + ATP[c] + CoA[c] => 4-coumaroyl-CoA[c] + AMP[c] + PPi[c]	-1.68208e-16	6.93064e-16	-4.77065e-16	-9.72953e-16	-5.72432e-16	-7.3541e-16	2.18455e-16	-3.07381e-16	6.70123e-16	9.49912e-16	6.78587e-17	2.73567e-19	2.69089e-16	-5.84255e-16	-6.84322e-16	3.07963e-16	1.29989e-15	2.94159e-16	1.95262e-15	-1.5597e-15	5.01406e-16	6.70378e-16	-4.87943e-16	6.63453e-16	4.03079e-16	1.01207e-14	1.40472e-16	1.07899e-16	5.44656e-16	7.60898e-16	-2.52064e-16	3.75042e-17	-6.3331e-17	1.00487e-14	-7.91239e-17	9.01651e-15	-7.43853e-16	1.40836e-15	7.79225e-16	5.43963e-17	3.23109e-16	-2.3658e-16	8.72276e-15	1.59105e-18	-1.06782e-15	2.7709e-16	-5.25914e-17	4.16707e-16
HMR_6785	4-coumaroyl-CoA[c] + CoA[c] + H2O[c] + NAD+[c] => 4-hydroxybenzoyl-CoA[c] + H+[c] + NADH[c] + acetyl-CoA[c]	-1.68208e-16	6.93064e-16	-4.77065e-16	-9.72953e-16	-5.72432e-16	-7.3541e-16	2.18455e-16	-3.07381e-16	6.70123e-16	9.49912e-16	6.78587e-17	2.73567e-19	2.69089e-16	-5.84255e-16	-6.84322e-16	3.07963e-16	1.29989e-15	2.94159e-16	1.95262e-15	-1.5597e-15	5.01406e-16	6.70378e-16	-4.87943e-16	6.63453e-16	4.03079e-16	1.01207e-14	1.40472e-16	1.07899e-16	5.44656e-16	7.60898e-16	-2.52064e-16	3.75042e-17	-6.3331e-17	1.00487e-14	-7.91239e-17	9.01651e-15	-7.43853e-16	1.40836e-15	7.79225e-16	5.43963e-17	3.23109e-16	-2.3658e-16	8.72276e-15	1.59105e-18	-1.06782e-15	2.7709e-16	-5.25914e-17	4.16707e-16
HMR_6786	4-hydroxybenzoyl-CoA[c] + H2O[c] => 4-hydroxybenzoate[c] + CoA[c]	-1.68208e-16	6.93064e-16	-4.77065e-16	-9.72953e-16	-5.72432e-16	-7.3541e-16	2.18455e-16	-3.07381e-16	6.70123e-16	9.49912e-16	6.78587e-17	2.73567e-19	2.69089e-16	-5.84255e-16	-6.84322e-16	3.07963e-16	1.29989e-15	2.94159e-16	1.95262e-15	-1.5597e-15	5.01406e-16	6.70378e-16	-4.87943e-16	6.63453e-16	4.03079e-16	1.01207e-14	1.40472e-16	1.07899e-16	5.44656e-16	7.60898e-16	-2.52064e-16	3.75042e-17	-6.3331e-17	1.00487e-14	-7.91239e-17	9.01651e-15	-7.43853e-16	1.40836e-15	7.79225e-16	5.43963e-17	3.23109e-16	-2.3658e-16	8.72276e-15	1.59105e-18	-1.06782e-15	2.7709e-16	-5.25914e-17	4.16707e-16
HMR_6787	tyrosine[c] => CO2[c] + tyramine[c]	0	0	0	0	0	0	0	0	0	0	0	0	0	0	0	0	0	0	0	0	0	0	0	0	0	0	0	0	0	0	0	0	0	0	0	0	0	0	0	0	0	0	0	0	0	0	0	0
HMR_6788	SAM[c] + tyramine[c] => N-methyltyramine[c] + SAH[c]	0	0	0	0	0	0	0	0	0	0	0	0	0	0	0	0	0	0	0	0	0	0	0	0	0	0	0	0	0	0	0	0	0	0	0	0	0	0	0	0	0	0	0	0	0	0	0	0
HMR_6789	H2O[c] + O2[c] + tyramine[c] => 4-hydroxyphenylacetaldehyde[c] + H2O2[c] + NH3[c]	0	0	0	0	0	0	0	0	0	0	0	0	0	0	0	0	0	0	0	0	0	0	0	0	0	0	0	0	0	0	0	0	0	0	0	0	0	0	0	0	0	0	0	0	0	0	0	0
HMR_6790	4-hydroxyphenylacetaldehyde[c] + H2O[c] + NAD+[c] => 4-hydroxyphenylacetate[c] + H+[c] + NADH[c]	0	0	0	0	0	0	0	0	0	0	0	0	0	0	0	0	0	0	0	0	0	0	0	0	0	0	0	0	0	0	0	0	0	0	0	0	0	0	0	0	0	0	0	0	0	0	0	0
HMR_6791	4-hydroxyphenylacetaldehyde[c] + H2O[c] + NADP+[c] <=> 4-hydroxyphenylacetate[c] + H+[c] + NADPH[c]	0	0	0	0	0	0	0	0	0	0	0	0	0	0	0	0	0	0	0	0	0	0	0	0	0	0	0	0	0	0	0	0	0	0	0	0	0	0	0	0	0	0	0	0	0	0	0	0
HMR_6792	4-hydroxy-3-nitrophenylacetate[c] + 2 H+[c] <=> 4-hydroxyphenylacetate[c] + nitrite[c]	0	0	0	0	0	0	0	0	0	0	0	0	0	0	0	0	0	0	0	0	0	0	0	0	0	0	0	0	0	0	0	0	0	0	0	0	0	0	0	0	0	0	0	0	0	0	0	0
HMR_6798	UDP-glucuronate[c] + triiodothyronine[c] => 3,5,3-triiodo-L-thyronine-beta-D-glucuronoside[c] + UDP[c]	0	0	0	0	0	0	0	0	0	0	0	0	0	0	0	0	0	0	0	0	0	0	0	0	0	0	0	0	0	0	0	0	0	0	0	0	0	0	0	0	0	0	0	0	0	0	0	0
HMR_6799	UDP-glucuronate[r] + triiodothyronine[r] => 3,5,3-triiodo-L-thyronine-beta-D-glucuronoside[r] + UDP[r]	0	0	0	0	0	0	0	0	0	0	0	0	0	0	0	0	0	0	0	0	0	0	0	0	0	0	0	0	0	0	0	0	0	0	0	0	0	0	0	0	0	0	0	0	0	0	0	0
HMR_6800	UDP-glucuronate[c] + thyroxine[c] => 3,5,3,5-tetraiodo-L-thyronine-beta-D-glucuronoside[c] + UDP[c]	0	0	0	0	0	0	0	0	0	0	0	0	0	0	0	0	0	0	0	0	0	0	0	0	0	0	0	0	0	0	0	0	0	0	0	0	0	0	0	0	0	0	0	0	0	0	0	0
HMR_6801	UDP-glucuronate[r] + thyroxine[r] => 3,5,3,5-tetraiodo-L-thyronine-beta-D-glucuronoside[r] + UDP[r]	0	0	0	0	0	0	0	0	0	0	0	0	0	0	0	0	0	0	0	0	0	0	0	0	0	0	0	0	0	0	0	0	0	0	0	0	0	0	0	0	0	0	0	0	0	0	0	0
HMR_6802	N-methyltyramine[c] + SAM[c] => SAH[c] + hordenine[c]	0	0	0	0	0	0	0	0	0	0	0	0	0	0	0	0	0	0	0	0	0	0	0	0	0	0	0	0	0	0	0	0	0	0	0	0	0	0	0	0	0	0	0	0	0	0	0	0
HMR_6803	O2[c] + hordenine[c] => H2O[c] + N,N-dimethyldopaminequinone[c]	0	0	0	0	0	0	0	0	0	0	0	0	0	0	0	0	0	0	0	0	0	0	0	0	0	0	0	0	0	0	0	0	0	0	0	0	0	0	0	0	0	0	0	0	0	0	0	0
HMR_6806	2 H+[c] + N,N-dimethylindoliumolate[c] <=> N,N-dimethyldopaminequinone[c]	0	0	0	0	0	0	0	0	0	0	0	0	0	0	0	0	0	0	0	0	0	0	0	0	0	0	0	0	0	0	0	0	0	0	0	0	0	0	0	0	0	0	0	0	0	0	0	0
HMR_6807	6,7-dihydroxy-1,2,3,4-tetrahydroisoquinoline[c] + H2O[c] <=> dopamine[c] + formaldehyde[c]	0	0	0	0	0	0	0	0	0	0	0	0	0	0	0	0	0	0	0	0	0	0	0	0	0	0	0	0	0	0	0	0	0	0	0	0	0	0	0	0	0	0	0	0	0	0	0	0
HMR_6808	H2O2[c] + dopamine[c] <=> 2 H2O[c] + dopamine-O-quinone[c]	0	0	0	0	0	0	0	0	0	0	0	0	0	0	0	0	0	0	0	0	0	0	0	0	0	0	0	0	0	0	0	0	0	0	0	0	0	0	0	0	0	0	0	0	0	0	0	0
HMR_6811	GSH[c] + dopamine-O-quinone[c] => 5-S-glutathionyl-dopamine[c]	0	0	0	0	0	0	0	0	0	0	0	0	0	0	0	0	0	0	0	0	0	0	0	0	0	0	0	0	0	0	0	0	0	0	0	0	0	0	0	0	0	0	0	0	0	0	0	0
HMR_6813	2 H+[c] + H2O[c] + dopaminochrome[c] <=> H2O2[c] + dopamine-O-quinone[c]	0	0	0	0	0	0	0	0	0	0	0	0	0	0	0	0	0	0	0	0	0	0	0	0	0	0	0	0	0	0	0	0	0	0	0	0	0	0	0	0	0	0	0	0	0	0	0	0
HMR_6814	NADPH[c] + dopaminochrome[c] => NADP+[c] + aminochrome-O-semiquinone[c]	0	0	0	0	0	0	0	0	0	0	0	0	0	0	0	0	0	0	0	0	0	0	0	0	0	0	0	0	0	0	0	0	0	0	0	0	0	0	0	0	0	0	0	0	0	0	0	0
HMR_6815	GSH[c] + dopaminochrome[c] => 5-S-glutathionyl-aminochrome reduced[c]	0	0	0	0	0	0	0	0	0	0	0	0	0	0	0	0	0	0	0	0	0	0	0	0	0	0	0	0	0	0	0	0	0	0	0	0	0	0	0	0	0	0	0	0	0	0	0	0
HMR_6817	H+[c] + NADPH[c] + dopaminochrome[c] => NADP+[c] + leukoaminochrome[c]	0	0	0	0	0	0	0	0	0	0	0	0	0	0	0	0	0	0	0	0	0	0	0	0	0	0	0	0	0	0	0	0	0	0	0	0	0	0	0	0	0	0	0	0	0	0	0	0
HMR_6818	adrenaline[c] => 4 H+[c] + adrenochrome[c]	0	0	0	0	0	0	0	0	0	0	0	0	0	0	0	0	0	0	0	0	0	0	0	0	0	0	0	0	0	0	0	0	0	0	0	0	0	0	0	0	0	0	0	0	0	0	0	0
HMR_6819	NADPH[c] + adrenochrome[c] => NADP+[c] + adrenochrome-O-semiquinone[c]	0	0	0	0	0	0	0	0	0	0	0	0	0	0	0	0	0	0	0	0	0	0	0	0	0	0	0	0	0	0	0	0	0	0	0	0	0	0	0	0	0	0	0	0	0	0	0	0
HMR_6820	GSH[c] + adrenochrome[c] => 5-S-glutathionyl-adrenochrome hydroquinone[c]	0	0	0	0	0	0	0	0	0	0	0	0	0	0	0	0	0	0	0	0	0	0	0	0	0	0	0	0	0	0	0	0	0	0	0	0	0	0	0	0	0	0	0	0	0	0	0	0
HMR_6822	noradrenaline[c] => 4 H+[c] + noradrenochrome[c]	0	0	0	0	0	0	0	0	0	0	0	0	0	0	0	0	0	0	0	0	0	0	0	0	0	0	0	0	0	0	0	0	0	0	0	0	0	0	0	0	0	0	0	0	0	0	0	0
HMR_6823	NADPH[c] + noradrenochrome[c] => NADP+[c] + noradrenochrome-O-semiquinone[c]	0	0	0	0	0	0	0	0	0	0	0	0	0	0	0	0	0	0	0	0	0	0	0	0	0	0	0	0	0	0	0	0	0	0	0	0	0	0	0	0	0	0	0	0	0	0	0	0
HMR_6824	GSH[c] + noradrenochrome[c] => 5-S-glutathionyl-noradrenochrome hydroquinone[c]	0	0	0	0	0	0	0	0	0	0	0	0	0	0	0	0	0	0	0	0	0	0	0	0	0	0	0	0	0	0	0	0	0	0	0	0	0	0	0	0	0	0	0	0	0	0	0	0
HMR_6826	NADPH[c] + triiodothyronine[c] => 3,3-diiodo-L-thyronine[c] + NADP+[c] + iodide[c]	-7.56653e-16	2.26852e-16	1.24203e-15	-1.66633e-16	1.33808e-16	-1.13824e-15	4.84012e-16	-9.2272e-16	3.21054e-16	-6.51556e-16	1.15217e-15	-1.65928e-15	5.14435e-16	1.08816e-15	2.73042e-16	-1.26795e-16	-1.35894e-17	-2.12375e-15	-6.34255e-17	-5.98072e-17	-5.34359e-16	5.2969e-16	8.34499e-16	4.38978e-16	1.22538e-15	-2.40323e-16	1.65798e-15	1.30233e-15	3.88646e-16	-2.30026e-15	2.87646e-16	-5.43668e-16	1.19576e-15	-8.7622e-16	2.88462e-16	-1.73021e-15	-2.97763e-16	-2.24403e-16	9.70122e-16	4.28889e-16	-2.66167e-17	1.97398e-15	-4.16987e-16	-3.2425e-16	-1.77399e-16	1.25458e-15	-2.62475e-16	-6.60409e-16
HMR_6827	NADPH[r] + triiodothyronine[r] => 3,3-diiodo-L-thyronine[r] + NADP+[r] + iodide[r]	0	0	0	0	0	0	0	0	0	0	0	0	0	0	0	0	0	0	0	0	0	0	0	0	0	0	0	0	0	0	0	0	0	0	0	0	0	0	0	0	0	0	0	0	0	0	0	0
HMR_6828	3,3-diiodo-L-thyronine[c] + UDP-glucuronate[c] => 3,3-diiodo-L-thyronine-beta-D-glucuronoside[c] + UDP[c]	0	0	0	0	0	0	0	0	0	0	0	0	0	0	0	0	0	0	0	0	0	0	0	0	0	0	0	0	0	0	0	0	0	0	0	0	0	0	0	0	0	0	0	0	0	0	0	0
HMR_6829	3,3-diiodo-L-thyronine[c] + PAPS[c] => 3,3-diiodo-L-thyronine-4-O-sulfate[c] + PAP[c]	0	0	0	0	0	0	0.303965	0	0.32007	0	0	0	0.317182	0	0.919642	0.307119	0.139376	0	0.31989	0.671577	0	0	0.317179	1.07374	0.34587	0.320906	0.461687	0.344957	0	0.343004	0	0.32152	0.686307	0.672737	0.322914	0	0	0	0.652516	0	0	0.31032	0	0	0.343226	0.681658	0	0
HMR_6830	3,3-diiodo-L-thyronine[r] + UDP-glucuronate[r] => 3,3-diiodo-L-thyronine-beta-D-glucuronoside[r] + UDP[r]	0	0	0	0	0	0	0	0	0	0	0	0	0	0	0	0	0	0	0	0	0	0	0	0	0	0	0	0	0	0	0	0	0	0	0	0	0	0	0	0	0	0	0	0	0	0	0	0
HMR_6831	3,3-diiodo-L-thyronine-4-O-sulfate[c] + H2O[c] => 3,3-diiodo-L-thyronine[c] + sulfate[c]	0	0	0	0	0	0	0.303965	0	0.32007	0	0	0	0.317182	0	0.919642	0.307119	0.139376	0	0.31989	0.671577	0	0	0.317179	1.07374	0.34587	0.320906	0.461687	0.344957	0	0.343004	0	0.32152	0.686307	0.672737	0.322914	0	0	0	0.652516	0	0	0.31032	0	0	0.343226	0.681658	0	0
HMR_6834	NADPH[c] + reverse triiodthyronine[c] <=> 3,3-diiodo-L-thyronine[c] + NADP+[c] + iodide[c]	7.56653e-16	-2.26852e-16	-1.24203e-15	1.66633e-16	-1.33808e-16	1.13824e-15	-4.84012e-16	9.2272e-16	-3.21054e-16	6.51556e-16	-1.15217e-15	1.65928e-15	-5.14435e-16	-1.08816e-15	-2.73042e-16	1.26795e-16	1.35894e-17	2.12375e-15	6.34255e-17	5.98072e-17	5.34359e-16	-5.2969e-16	-8.34499e-16	-4.38978e-16	-1.22538e-15	2.40323e-16	-1.65798e-15	-1.30233e-15	-3.88646e-16	2.30026e-15	-2.87646e-16	5.43668e-16	-1.19576e-15	8.7622e-16	-2.88462e-16	1.73021e-15	2.97763e-16	2.24403e-16	-9.70122e-16	-4.28889e-16	2.66167e-17	-1.97398e-15	4.16987e-16	3.2425e-16	1.77399e-16	-1.25458e-15	2.62475e-16	6.60409e-16
HMR_6835	NADPH[r] + reverse triiodthyronine[r] <=> 3,3-diiodo-L-thyronine[r] + NADP+[r] + iodide[r]	0	0	0	0	0	0	0	0	0	0	0	0	0	0	0	0	0	0	0	0	0	0	0	0	0	0	0	0	0	0	0	0	0	0	0	0	0	0	0	0	0	0	0	0	0	0	0	0
HMR_6836	UDP-glucuronate[c] + reverse triiodthyronine[c] => 3,3,5-triiodo-L-thyronine-beta-D-glucuronoside[c] + UDP[c]	0	0	0	0	0	0	0	0	0	0	0	0	0	0	0	0	0	0	0	0	0	0	0	0	0	0	0	0	0	0	0	0	0	0	0	0	0	0	0	0	0	0	0	0	0	0	0	0
HMR_6837	UDP-glucuronate[r] + reverse triiodthyronine[r] => 3,3,5-triiodo-L-thyronine-beta-D-glucuronoside[r] + UDP[r]	0	0	0	0	0	0	0	0	0	0	0	0	0	0	0	0	0	0	0	0	0	0	0	0	0	0	0	0	0	0	0	0	0	0	0	0	0	0	0	0	0	0	0	0	0	0	0	0
HMR_6838	PAPS[c] + reverse triiodthyronine[c] => 3,5,3-triiodothyronine-4-sulfate[c] + PAP[c]	0.338495	0.623881	-3.21004e-16	0.313675	0.343521	0.328275	2.32534e-16	0.320021	0.32007	-6.72696e-16	0.333586	0.333635	5.03251e-16	0.306062	0.613094	-6.12372e-17	8.74067e-16	0.317289	7.88951e-16	0.33644	0.678794	0.332948	0.634368	-3.67249e-16	0.34587	4.75082e-16	0.780682	0.344902	0.665447	0.343004	1.94175e-16	0.32152	0.686433	0.336368	-5.41266e-16	-1.4848e-15	0.672889	0.660501	0.326294	0.617732	1.25097e-15	0.31032	1.00523	-8.41805e-16	-7.66407e-17	0.681427	0.330324	1.28872
HMR_6839	3,5,3-triiodothyronine-4-sulfate[c] + H2O[c] => reverse triiodthyronine[c] + sulfate[c]	0.338495	0.623881	-6.71509e-16	0.313675	0.343521	0.328275	-3.99954e-16	0.320021	0.32007	-5.41512e-16	0.333586	0.333635	1.57988e-16	0.306062	0.613094	8.25806e-17	5.99356e-16	0.317289	2.14805e-16	0.33644	0.678794	0.332948	0.634368	2.88126e-16	0.34587	1.61308e-16	0.780682	0.344902	0.665447	0.343004	-1.14478e-16	0.32152	0.686433	0.336368	-2.70951e-16	-7.40327e-17	0.672889	0.660501	0.326294	0.617732	2.45439e-17	0.31032	1.00523	5.97619e-16	2.45618e-16	0.681427	0.330324	1.28872
HMR_6840	NADPH[c] + triiodothyronine[c] <=> 3,5-diiodo-L-thyronine[c] + NADP+[c] + iodide[c]	0	0	0	0	0	0	0	0	0	0	0	0	0	0	0	0	0	0	0	0	0	0	0	0	0	0	0	0	0	0	0	0	0	0	0	0	0	0	0	0	0	0	0	0	0	0	0	0
HMR_6841	NADPH[r] + triiodothyronine[r] <=> 3,5-diiodo-L-thyronine[r] + NADP+[r] + iodide[r]	0	0	0	0	0	0	0	0	0	0	0	0	0	0	0	0	0	0	0	0	0	0	0	0	0	0	0	0	0	0	0	0	0	0	0	0	0	0	0	0	0	0	0	0	0	0	0	0
HMR_6842	3,5-diiodo-L-thyronine[c] + UDP-glucuronate[c] => 3,5-diiodo-L-thyronine-beta-D-glucuronoside[c] + UDP[c]	0	0	0	0	0	0	0	0	0	0	0	0	0	0	0	0	0	0	0	0	0	0	0	0	0	0	0	0	0	0	0	0	0	0	0	0	0	0	0	0	0	0	0	0	0	0	0	0
HMR_6843	3,5-diiodo-L-thyronine[r] + UDP-glucuronate[r] => 3,5-diiodo-L-thyronine-beta-D-glucuronoside[r] + UDP[r]	0	0	0	0	0	0	0	0	0	0	0	0	0	0	0	0	0	0	0	0	0	0	0	0	0	0	0	0	0	0	0	0	0	0	0	0	0	0	0	0	0	0	0	0	0	0	0	0
HMR_6844	3,5-diiodo-L-thyronine[c] + PAPS[c] => 3,5-diiodo-L-thyronine-4-O-sulfate[c] + PAP[c]	0	0	0	0.313675	0.343521	0	0	0	0.640141	0.343952	0	0.333635	0	0.306062	0	0.307119	0.329077	0.317289	0.31989	0	0	0.332948	0.317184	0	0.34587	0	0	0.344957	0.665387	0.343004	0	0.32152	0.343216	0	0	0.670383	0	0	0.978952	0.617795	0.325071	0.616448	0.670161	1.036	0	0.68169	0.329391	0
HMR_6845	3,5-diiodo-L-thyronine-4-O-sulfate[c] + H2O[c] => 3,5-diiodo-L-thyronine[c] + sulfate[c]	0	0	0	0.313675	0.343521	0	0	0	0.640141	0.343952	0	0.333635	0	0.306062	0	0.307119	0.329077	0.317289	0.31989	0	0	0.332948	0.317184	0	0.34587	0	0	0.344957	0.665387	0.343004	0	0.32152	0.343216	0	0	0.670383	0	0	0.978952	0.617795	0.325071	0.616448	0.670161	1.036	0	0.68169	0.329391	0
HMR_6848	3,5-diiodo-L-thyronine[c] + NADPH[c] <=> 3-monoiodo-L-thyronine[c] + NADP+[c] + iodide[c]	0	0	0	0	0	0	0	0	0	0	0	0	0	0	0	0	0	0	0	0	0	0	0	0	0	0	0	0	0	0	0	0	0	0	0	0	0	0	0	0	0	0	0	0	0	0	0	0
HMR_6849	3,5-diiodo-L-thyronine[r] + NADPH[r] <=> 3-monoiodo-L-thyronine[r] + NADP+[r] + iodide[r]	0	0	0	0	0	0	0	0	0	0	0	0	0	0	0	0	0	0	0	0	0	0	0	0	0	0	0	0	0	0	0	0	0	0	0	0	0	0	0	0	0	0	0	0	0	0	0	0
HMR_6850	3-monoiodo-L-thyronine[c] + PAPS[c] => 3-monoiodo-L-thyronine-4-O-sulfate[c] + PAP[c]	0.338489	0.311941	0.622316	0	0.687042	0.328275	0	0.320021	0	0	0	0.333635	0	0.306041	0.306547	0	0	0	0.31989	0	0.339397	0.332948	0	0.328893	0.34587	0	0	0.344935	0.332723	0	0.159468	0	1.09171	0.672737	0	0	0.336444	0.33025	0	0.308898	0.121511	0	0	0	0.343226	0	0.330324	0.32218
HMR_6851	3-monoiodo-L-thyronine-4-O-sulfate[c] + H2O[c] => 3-monoiodo-L-thyronine[c] + sulfate[c]	0.338489	0.311941	0.622316	0	0.687042	0.328275	0	0.320021	0	0	0	0.333635	0	0.306041	0.306547	0	0	0	0.31989	0	0.339397	0.332948	0	0.328893	0.34587	0	0	0.344935	0.332723	0	0.159468	0	1.09171	0.672737	0	0	0.336444	0.33025	0	0.308898	0.121511	0	0	0	0.343226	0	0.330324	0.32218
HMR_6854	NADPH[c] + thyroxine[c] <=> NADP+[c] + iodide[c] + triiodothyronine[c]	-2.39485e-15	-1.06201e-15	-6.30036e-16	-2.2217e-15	1.51177e-16	2.91449e-15	-9.03588e-16	-2.3979e-15	-3.24262e-15	-2.21249e-15	3.15437e-18	-4.84356e-15	-3.08878e-15	-2.83096e-15	-1.61776e-15	1.9072e-16	-3.03254e-15	3.88763e-16	-1.8341e-15	3.51185e-16	-2.42528e-15	-1.54741e-15	-7.82972e-16	-3.47858e-15	2.20643e-15	4.28543e-17	1.089e-16	-2.55384e-15	7.68236e-16	-5.49216e-16	1.84483e-15	-7.22669e-16	-1.07158e-15	-4.72956e-15	-8.74388e-16	-1.73762e-15	-7.0578e-16	-2.19012e-15	-1.81829e-15	-3.17578e-16	-2.64154e-15	-3.18183e-15	6.57762e-16	-1.73185e-15	5.12387e-16	1.5835e-16	1.01723e-15	2.24992e-16
HMR_6855	NADPH[r] + thyroxine[r] <=> NADP+[r] + iodide[r] + triiodothyronine[r]	0	0	0	0	0	0	0	0	0	0	0	0	0	0	0	0	0	0	0	0	0	0	0	0	0	0	0	0	0	0	0	0	0	0	0	0	0	0	0	0	0	0	0	0	0	0	0	0
HMR_6874	O2[c] + tyrosine[c] => H2O[c] + L-dopaquinone[c]	0	0	0	0	0	0	0	0	0	0	0	0	0	0	0	0	0	0	0	0	0	0	0	0	0	0	0	0	0	0	0	0	0	0	0	0	0	0	0	0	0	0	0	0	0	0	0	0
HMR_6875	2-carboxy-2,3-dihydro-5,6-dihydroxyindole[c] <=> L-dopaquinone[c]	0	0	0	0	0	0	0	0	0	0	0	0	0	0	0	0	0	0	0	0	0	0	0	0	0	0	0	0	0	0	0	0	0	0	0	0	0	0	0	0	0	0	0	0	0	0	0	0
HMR_6876	2-carboxy-2,3-dihydro-5,6-dihydroxyindole[c] + L-dopaquinone[c] <=> L-dopa[c] + L-dopachrome[c]	0	0	0	0	0	0	0	0	0	0	0	0	0	0	0	0	0	0	0	0	0	0	0	0	0	0	0	0	0	0	0	0	0	0	0	0	0	0	0	0	0	0	0	0	0	0	0	0
HMR_6877	5-S-cysteinyldopa[c] <=> L-dopaquinone[c] + cysteine[c]	0	0	0	0	0	0	0	0	0	0	0	0	0	0	0	0	0	0	0	0	0	0	0	0	0	0	0	0	0	0	0	0	0	0	0	0	0	0	0	0	0	0	0	0	0	0	0	0
HMR_6878	5-(S-L-cysteinyl)-dopaquinone[c] + L-dopa[c] <=> 5-S-cysteinyldopa[c] + L-dopaquinone[c]	0	0	0	0	0	0	0	0	0	0	0	0	0	0	0	0	0	0	0	0	0	0	0	0	0	0	0	0	0	0	0	0	0	0	0	0	0	0	0	0	0	0	0	0	0	0	0	0
HMR_6879	1,4-benzothiazine-O-quinonimine[c] + H2O[c] <=> 5-(S-L-cysteinyl)-dopaquinone[c]	0	0	0	0	0	0	0	0	0	0	0	0	0	0	0	0	0	0	0	0	0	0	0	0	0	0	0	0	0	0	0	0	0	0	0	0	0	0	0	0	0	0	0	0	0	0	0	0
HMR_6880	1,4-benzothiazine-O-quinonimine[c] + 5-S-cysteinyldopa[c] <=> 3,4-dihydro-1,4-benzothiazine-3-carboxylate[c] + 5-(S-L-cysteinyl)-dopaquinone[c]	0	0	0	0	0	0	0	0	0	0	0	0	0	0	0	0	0	0	0	0	0	0	0	0	0	0	0	0	0	0	0	0	0	0	0	0	0	0	0	0	0	0	0	0	0	0	0	0
HMR_6881	3,4-dihydro-1,4-benzothiazine-3-carboxylate[c] => CO2[c] + 2 H+[c] + benzothiazine[c]	0	0	0	0	0	0	0	0	0	0	0	0	0	0	0	0	0	0	0	0	0	0	0	0	0	0	0	0	0	0	0	0	0	0	0	0	0	0	0	0	0	0	0	0	0	0	0	0
HMR_6882	3,5-dihydroxy-3,4-dihydro-1,4-benzothiazine[c] <=> H2O[c] + benzothiazine[c]	0	0	0	0	0	0	0	0	0	0	0	0	0	0	0	0	0	0	0	0	0	0	0	0	0	0	0	0	0	0	0	0	0	0	0	0	0	0	0	0	0	0	0	0	0	0	0	0
HMR_6883	GSH[c] + L-dopaquinone[c] => 5-S-glutathionyl-L-dopa[c]	0	0	0	0	0	0	0	0	0	0	0	0	0	0	0	0	0	0	0	0	0	0	0	0	0	0	0	0	0	0	0	0	0	0	0	0	0	0	0	0	0	0	0	0	0	0	0	0
HMR_6885	L-dopachrome[c] + NADPH[c] => NADP+[c] + dopachrome-O-semiquinone[c]	0	0	0	0	0	0	0	0	0	0	0	0	0	0	0	0	0	0	0	0	0	0	0	0	0	0	0	0	0	0	0	0	0	0	0	0	0	0	0	0	0	0	0	0	0	0	0	0
HMR_6886	GSH[c] + L-dopachrome[c] => 5-S-glutathionyl-dopachrome hydroquinone[c]	0	0	0	0	0	0	0	0	0	0	0	0	0	0	0	0	0	0	0	0	0	0	0	0	0	0	0	0	0	0	0	0	0	0	0	0	0	0	0	0	0	0	0	0	0	0	0	0
HMR_6888	L-dopachrome[c] => 5,6-dihydroxyindole-2-carboxylate[c]	0	0	0	0	0	0	0	0	0	0	0	0	0	0	0	0	0	0	0	0	0	0	0	0	0	0	0	0	0	0	0	0	0	0	0	0	0	0	0	0	0	0	0	0	0	0	0	0
HMR_6889	5,6-dihydroxyindole-2-carboxylate[c] + O2[c] => 5,6-indolequinone-2-carboxylate[c] + H2O2[c]	0	0	0	0	0	0	0	0	0	0	0	0	0	0	0	0	0	0	0	0	0	0	0	0	0	0	0	0	0	0	0	0	0	0	0	0	0	0	0	0	0	0	0	0	0	0	0	0
HMR_7628	O2[c] + phenylalanine[c] => 2-phenylacetamide[c] + CO2[c] + H2O[c]	0	0	0	0	0	0	0	0	0	0	0	0	0	0	0	0	0	0	0	0	0	0	0	0	0	0	0	0	0	0	0	0	0	0	0	0	0	0	0	0	0	0	0	0	0	0	0	0
HMR_7756	2-phenylacetamide[c] + H2O[c] => NH3[c] + phenylacetate[c]	0	0	0	0	0	0	0	0	0	0	0	0	0	0	0	0	0	0	0	0	0	0	0	0	0	0	0	0	0	0	0	0	0	0	0	0	0	0	0	0	0	0	0	0	0	0	0	0
HMR_8539	O2[c] + phenylalanine[c] + tetrahydrobiopterin[c] => 4alpha-hydroxytetrahydrobiopterin[c] + tyrosine[c]	0.053608	0.0658952	0.0614811	0.060074	0.0639652	0.0629917	0.0737639	0.0641084	0.0460554	0.0688054	0.0573274	0.0565186	0.0669647	0.0826533	0.0378845	0.0459081	0.0687731	0.0673883	0.0641607	0.063791	0.0510248	0.0691045	0.0363553	0.0655148	0.0483352	0.0500218	0.0682813	0.0528441	0.0640904	0.0634975	0.0626403	0.0570242	0.057018	0.0449425	0.0394433	0.0589488	0.056584	0.0524016	0.0686753	0.0428748	0.0354484	0.063449	0.0421896	0.0583985	0.0471345	0.0606572	0.0551285	0.0555623
HMR_8794	ATP[c] + CoA[c] + phenylacetate[c] => AMP[c] + PPi[c] + phenylacetyl-CoA[c]	0	0	0	0	0	0	0	0	0	0	0	0	0	0	0	0	0	0	0	0	0	0	0	0	0	0	0	0	0	0	0	0	0	0	0	0	0	0	0	0	0	0	0	0	0	0	0	0
HMR_8795	glutamine[c] + phenylacetyl-CoA[c] => CoA[c] + phenylacetylglutamine[c]	0	0	0	0	0	0	0	0	0	0	0	0	0	0	0	0	0	0	0	0	0	0	0	0	0	0	0	0	0	0	0	0	0	0	0	0	0	0	0	0	0	0	0	0	0	0	0	0
HMR_8796	glycine[c] + phenylacetyl-CoA[c] => CoA[c] + phenylacetylglycine[c]	0	0	0	0	0	0	0	0	0	0	0	0	0	0	0	0	0	0	0	0	0	0	0	0	0	0	0	0	0	0	0	0	0	0	0	0	0	0	0	0	0	0	0	0	0	0	0	0
HMR_3875	ATP[c] + H2O[c] + methionine[c] => PPi[c] + Pi[c] + SAM[c]	8.83136	3.87907	4.81895	4.91983	5.46452	6.93172	3.50416	3.05948	3.07258	5.00191	6.42208	5.07696	2.2423	3.904	4.23572	3.01644	4.16599	4.70398	6.37986	2.65305	7.64772	4.4502	3.53958	4.00021	4.53799	4.2512	3.22329	4.19809	7.24676	6.35074	3.60669	4.86747	4.51431	6.39423	7.15892	6.83997	5.8918	4.66197	6.69662	5.05584	3.10176	5.14622	5.77902	5.49871	6.17782	6.56432	3.88229	2.91479
HMR_3877	H2O[c] + SAH[c] => adenosine[c] + homocysteine[c]	8.30938	3.42878	4.41356	4.1004	5.46452	6.59825	3.29726	2.84225	2.57997	4.13827	5.66468	4.56126	1.87963	3.60569	3.94185	2.7226	3.65676	4.50447	5.96166	2.17589	7.1167	3.7082	3.25047	3.5714	3.60128	3.66906	2.63723	3.44764	6.79488	5.91652	2.75686	4.48024	4.248	5.40468	6.27679	5.93038	5.05002	4.23464	6.30584	4.84784	2.89892	4.4576	5.21578	4.16571	5.65926	6.10182	3.45117	2.49122
HMR_3879	homocysteine[c] + serine[c] => H2O[c] + L-cystathionine[c]	0.116866	0.127451	0.132765	0.130797	0.114357	0.118232	0.149857	0.129097	0.0888227	0.123936	0.108087	0.12112	0.135025	0.158849	0.076685	0.0834124	0.131877	0.131545	0.128362	0.1176	0.0929895	0.136126	0.078534	0.126613	0.0965378	0.105028	0.136125	0.108528	0.12701	0.115163	0.132564	0.107901	0.107715	0.0979787	0.0778371	0.115178	0.109745	0.106736	0.125221	0.087008	0.0707863	0.132919	0.0791827	0.104092	0.0880593	0.116663	0.112575	0.109796
HMR_3881	H2O[c] + L-cystathionine[c] => 2-oxobutyrate[c] + NH3[c] + cysteine[c]	0.116866	0.127451	0.132765	0.130797	0.114357	0.118232	0.149857	0.129097	0.0888227	0.123936	0.108087	0.12112	0.135025	0.158849	0.076685	0.0834124	0.131877	0.131545	0.128362	0.1176	0.0929895	0.136126	0.078534	0.126613	0.0965378	0.105028	0.136125	0.108528	0.12701	0.115163	0.132564	0.107901	0.107715	0.0979787	0.0778371	0.115178	0.109745	0.106736	0.125221	0.087008	0.0707863	0.132919	0.0791827	0.104092	0.0880593	0.116663	0.112575	0.109796
HMR_3912	AKG[c] + cysteine[c] <=> glutamate[c] + mercaptopyruvate[c]	0.235543	0.00298451	0.0033027	0.215402	0.471618	0.222884	0.00266518	0.400666	0.370577	0.47718	0.00182243	0.381139	0.221221	0.831394	0.517104	0.210642	0.147489	0.65267	0.00279733	0.234183	0.23562	0.232175	0.00155222	0.229249	0.2411	0.00217834	0.00310966	0.240235	0.00202145	0.23971	0.218286	0.222613	0.239797	0.465996	0.665395	0.00375071	0.460773	0.00263909	0.328423	0.00197863	0.00160044	0.0022287	0.382867	0.898646	0.239558	0.474563	0.456533	0.223065
HMR_3917	5-methyl-THF[c] + homocysteine[c] => THF[c] + methionine[c]	6.18176	2.56926	3.04159	3.03742	3.88905	4.90032	2.56914	1.91876	1.71811	3.14456	4.07608	3.84326	1.0923	2.58421	2.95134	1.83338	2.85242	3.40701	4.4027	1.66424	5.2182	2.68784	1.98991	2.79288	2.93232	2.9057	1.83305	2.86013	5.44599	5.01367	2.11861	3.52983	3.31489	4.67932	4.65193	4.73018	4.28686	3.56753	5.313	3.74238	2.38545	2.64003	3.48144	3.16397	4.54688	4.23048	2.32371	1.60116
HMR_3919	H2O[c] + N-acetylmethionine[c] <=> acetate[c] + methionine[c]	0	0	0	0	0	0	0	0	0	0	0	0	0	0	0	0	0	0	0	0	0	0	0	0	0	0	0	0	0	0	0	0	0	0	0	0	0	0	0	0	0	0	0	0	0	0	0	0
HMR_3920	H2O[c] + homocysteine-thiolactone[c] <=> homocysteine[c]	0	0	0	0	0	0	0	0	0	0	0	0	0	0	0	0	0	0	0	0	0	0	0	0	0	0	0	0	0	0	0	0	0	0	0	0	0	0	0	0	0	0	0	0	0	0	0	0
HMR_3922	CoA[m] + N-acetyl-L-cystathionine[m] <=> L-cystathionine[m] + acetyl-CoA[m]	0	0	0	0	0	0	0	0	0	0	0	0	0	0	0	0	0	0	0	0	0	0	0	0	0	0	0	0	0	0	0	0	0	0	0	0	0	0	0	0	0	0	0	0	0	0	0	0
HMR_3928	mercaptopyruvate[c] + sulfite[c] => H2S2O3[c] + pyruvate[c]	0.235543	0.00298451	0.0033027	0.215402	0.471618	0.222884	0.00266518	0.400666	0.370577	0.47718	0.00182243	0.381139	0.221221	0.831394	0.517104	0.210642	0.147489	0.65267	0.00279733	0.234183	0.23562	0.232175	0.00155222	0.229249	0.2411	0.00217834	0.00310966	0.240235	0.00202145	0.23971	0.218286	0.222613	0.239797	0.465996	0.665395	0.00375071	0.460773	0.00263909	0.328423	0.00197863	0.00160044	0.0022287	0.382867	0.898646	0.239558	0.474563	0.456533	0.223065
HMR_3995	H+[c] + NADPH[c] + cystine[c] => NADP+[c] + 2 cysteine[c]	0	0	0	0	0	0	0	0	0	0	0	0	0	0	0	0	0	0	0	0	0	0	0	0	0	0	0	0	0	0	0	0	0	0	0	0	0	0	0	0	0	0	0	0	0	0	0	0
HMR_3996	H+[c] + NADH[c] + cystine[c] => NAD+[c] + 2 cysteine[c]	0	0	0	0	0	0	0	0	0	0	0	0	0	0	0	0	0	0	0	0	0	0	0	0	0	0	0	0	0	0	0	0	0	0	0	0	0	0	0	0	0	0	0	0	0	0	0	0
HMR_4072	DNA[c] + SAM[c] => DNA-5-methylcytosine[c] + H+[c] + SAH[c]	0	0	0	0	0	0	0	0	0	0	0	0	0	0	0	0	0	0	0	0	0	0	0	0	0	0	0	0	0	0	0	0	0	0	0	0	0	0	0	0	0	0	0	0	0	0	0	0
HMR_4189	H2O[m] + O2[m] + sulfite[m] => H2O2[m] + sulfate[m]	1.57705	0.0957529	1.54849	1.03666	0.178659	0.599637	0.416939	0.785325	0.726194	0.43739	0.749824	0.42516	1.21949	1.33804	0.670673	0.062304	0.428245	0.415624	0.418941	0.758267	0.606807	1.77064	0.059443	0.447089	1.71044	0.940241	0.740743	0.349968	0.438598	1.1168	0.732854	0.420694	0.768911	0.0750141	1.02771	1.09357	1.97471	0.741889	0.650668	1.30028	1.18414	0.624135	0.804829	1.22457	0.0912686	0.732085	0.414926	1.05097
HMR_4302	H2O[c] + cysteine[c] => H2S[c] + NH3[c] + pyruvate[c]	1.16853	0.53287	0.53103	1.07196	1.18723	1.12837	-1.5251e-32	0.54904	0.0477652	0.594006	4.87907e-28	-3.46945e-21	0.543584	-5.77348e-32	4.73317e-33	1.04463	0.566222	1.08142	0.54824	8.29198e-17	1.75688	0.573879	-4.56524e-16	0.565871	1.19429	0.000543875	0	4.84671e-29	0.000670275	0.592678	1.50993e-32	0	-3.727e-16	0.579792	1.10621	1.15569	0.580137	0.568093	0.621373	0	2.73115	0	0.578388	0.596388	1.18614	1.17917	1.97229e-17	0.551508
HMR_4323	H2S[c] + serine[c] => H2O[c] + cysteine[c]	1.40408	0.535854	0.534332	1.28737	1.65885	1.35125	0.00266518	0.949705	0.418342	1.07119	0.00182243	0.381139	0.764805	0.831394	0.517104	1.25527	0.713711	1.73409	0.551037	0.234183	1.9925	0.806054	0.00155222	0.79512	1.43538	0.00272221	0.00310966	0.240235	0.00269173	0.832388	0.218286	0.222613	0.239797	1.04579	1.7716	1.15944	1.04091	0.570732	0.949796	0.00197863	2.73275	0.0022287	0.961255	1.49503	1.42569	1.65373	0.456533	0.774573
HMR_5381	PAPS[c] + thioredoxin[c] => PAP[c] + oxidized thioredoxin[c] + sulfite[c]	2.51984	-1.2652e-14	1.66931	1.46712	0.961066	1.20537	0.607931	1.16856	1.18702	0.819157	1.00076	0.850064	1.33727	2.04562	1.43424	0.208909	0.579381	0.966994	1.27956	0.90494	1.10967	1.89477	1.42639e-15	0.884407	2.30718	1.18005	1.27598	0.69462	0.665447	1.95097	0.846623	0.86341	0.923663	0.463755	1.95528	1.00557	2.3482	0.660499	0.878429	1.23559	1.53986	0.52214	1.38599	2.38666	0.649828	1.15235	0.783847	1.18743
HMR_5385	methylthioribose-1p[c] => S-methyl-5-thio-D-ribulose-1-phosphate[c]	0.521983	0.450288	0.405394	0.819439	1.56166e-20	0.333463	0.206898	0.217234	0.4926	0.863645	0.757395	0.515701	0.362665	0.298303	0.293869	0.293833	0.509228	0.199513	0.418197	0.477157	0.531023	0.741998	0.289118	0.428806	0.936717	0.582135	0.586059	0.750456	0.451877	0.434223	0.849827	0.387223	0.266316	0.989545	0.882135	0.909588	0.841783	0.42733	0.390783	0.207995	0.202836	0.688629	0.563238	1.333	0.518568	0.462495	0.431126	0.423575
HMR_5386	S-methyl-5-thio-D-ribulose-1-phosphate[c] => 2,3-diketo-5-methylthiopentyl-1-phosphate[c] + H2O[c]	0.521983	0.450288	0.405394	0.819439	1.56166e-20	0.333463	0.206898	0.217234	0.4926	0.863645	0.757395	0.515701	0.362665	0.298303	0.293869	0.293833	0.509228	0.199513	0.418197	0.477157	0.531023	0.741998	0.289118	0.428806	0.936717	0.582135	0.586059	0.750456	0.451877	0.434223	0.849827	0.387223	0.266316	0.989545	0.882135	0.909588	0.841783	0.42733	0.390783	0.207995	0.202836	0.688629	0.563238	1.333	0.518568	0.462495	0.431126	0.423575
HMR_5387	2,3-diketo-5-methylthiopentyl-1-phosphate[c] + H2O[c] => 1,2-dihydroxy-5-(methylthio)pent-1-en-3-one[c] + Pi[c]	0.521983	0.450288	0.405394	0.819439	1.56166e-20	0.333463	0.206898	0.217234	0.4926	0.863645	0.757395	0.515701	0.362665	0.298303	0.293869	0.293833	0.509228	0.199513	0.418197	0.477157	0.531023	0.741998	0.289118	0.428806	0.936717	0.582135	0.586059	0.750456	0.451877	0.434223	0.849827	0.387223	0.266316	0.989545	0.882135	0.909588	0.841783	0.42733	0.390783	0.207995	0.202836	0.688629	0.563238	1.333	0.518568	0.462495	0.431126	0.423575
HMR_5388	1,2-dihydroxy-5-(methylthio)pent-1-en-3-one[c] + O2[c] => 3-(methylthio)propionic acid[c] + CO[c] + formate[c]	0	0	0	0	0	0	0	0	0	0	0	0	0	0	0	0	0	0	0	0	0	0	0	0	0	0	0	0	0	0	0	0	0	0	0	0	0	0	0	0	0	0	0	0	0	0	0	0
HMR_5389	1,2-dihydroxy-5-(methylthio)pent-1-en-3-one[c] + O2[c] => 4-methylthio-2-oxobutanoic acid[c] + formate[c]	0.521983	0.450288	0.405394	0.819439	1.56166e-20	0.333463	0.206898	0.217234	0.4926	0.863645	0.757395	0.515701	0.362665	0.298303	0.293869	0.293833	0.509228	0.199513	0.418197	0.477157	0.531023	0.741998	0.289118	0.428806	0.936717	0.582135	0.586059	0.750456	0.451877	0.434223	0.849827	0.387223	0.266316	0.989545	0.882135	0.909588	0.841783	0.42733	0.390783	0.207995	0.202836	0.688629	0.563238	1.333	0.518568	0.462495	0.431126	0.423575
HMR_5390	H2O[c] + O2[c] + methionine[c] => 4-methylthio-2-oxobutanoic acid[c] + H2O2[c] + NH3[c]	7.42245	7.20129	5.92184	7.01784	6.02156	4.67817	6.37665	5.53119	6.8438	5.78882	6.5271	6.73545	6.44144	4.95647	3.76614	6.10083	5.92229	2.85927	6.63885	7.30336	3.90949	6.12337	6.74381	8.00495	5.82088	7.20415	3.43065	6.2552	5.95196	7.16996	6.26548	5.77603	8.49573	10.4835	6.68819	7.66764	4.81706	4.57025	7.74694	5.35459	5.29493	3.38951	7.31003	4.82917	5.9909	3.76989	5.3786	6.74422
HMR_5391	4-methylthio-2-oxobutanoic acid[c] + glutamate[c] => AKG[c] + methionine[c]	6.94904	6.90532	5.19838	6.95914	5.01276	4.44099	6.06024	5.12938	6.49497	6.27686	6.65501	5.71555	6.6271	4.49433	3.34153	5.58055	5.71423	2.96204	6.99889	6.25705	3.87522	6.65079	5.41721	8.27161	5.71722	7.48399	3.72672	6.27208	5.78219	6.14302	6.26989	5.85322	8.40089	10.3568	6.78626	8.02453	5.1614	4.905	7.39716	5.50085	4.66738	3.78796	7.23785	4.93057	6.01149	3.87454	5.65512	6.60878
HMR_5418	CoA[m] + N-acetylmethionine[m] <=> acetyl-CoA[m] + methionine[m]	0	0	0	0	0	0	0	0	0	0	0	0	0	0	0	0	0	0	0	0	0	0	0	0	0	0	0	0	0	0	0	0	0	0	0	0	0	0	0	0	0	0	0	0	0	0	0	0
HMR_5419	CoA[m] + N-acetyl-L-cysteine[m] <=> acetyl-CoA[m] + cysteine[m]	0	0	0	0	0	0	0	0	0	0	0	0	0	0	0	0	0	0	0	0	0	0	0	0	0	0	0	0	0	0	0	0	0	0	0	0	0	0	0	0	0	0	0	0	0	0	0	0
HMR_6515	mercaptopyruvate[c] + sulfite[c] => pyruvate[c] + thiosulfate[c]	0	0	0	0	0	0	0	0	0	0	0	0	0	0	0	0	0	0	0	0	0	0	0	0	0	0	0	0	0	0	0	0	0	0	0	0	0	0	0	0	0	0	0	0	0	0	0	0
HMR_6518	hydrogen-cyanide[c] + mercaptopyruvate[c] => pyruvate[c] + thiocyanate[c]	0	0	0	0	0	0	0	0	0	0	0	0	0	0	0	0	0	0	0	0	0	0	0	0	0	0	0	0	0	0	0	0	0	0	0	0	0	0	0	0	0	0	0	0	0	0	0	0
HMR_6519	3-mercaptolactate[c] + NAD+[c] <=> H+[c] + NADH[c] + mercaptopyruvate[c]	0	0	0	0	0	0	0	0	0	0	0	0	0	0	0	0	0	0	0	0	0	0	0	0	0	0	0	0	0	0	0	0	0	0	0	0	0	0	0	0	0	0	0	0	0	0	0	0
HMR_6520	hydrogen-cyanide[m] + thiosulfate[m] => sulfite[m] + thiocyanate[m]	0	0	0	0	0	0	0	0	0	0	0	0	0	0	0	0	0	0	0	0	0	0	0	0	0	0	0	0	0	0	0	0	0	0	0	0	0	0	0	0	0	0	0	0	0	0	0	0
HMR_6523	H2O[c] + hypothiocyanite[c] => H2O2[c] + thiocyanate[c]	0	0	0	0	0	0	0	0	0	0	0	0	0	0	0	0	0	0	0	0	0	0	0	0	0	0	0	0	0	0	0	0	0	0	0	0	0	0	0	0	0	0	0	0	0	0	0	0
HMR_8062	H+[c] + NADPH[c] + PAPS[c] + dehydroalanine[c] => L-cysteate[c] + NADP+[c] + PAP[c]	6.87188e-16	1.7922e-16	-1.48804e-16	-4.25275e-16	9.26374e-16	-2.16302e-16	5.25096e-17	-1.93717e-16	3.57847e-15	-1.17634e-16	1.65463e-15	3.37327e-15	-8.72512e-16	1.27281e-15	-4.71066e-16	9.83187e-16	-6.25345e-16	1.87352e-15	5.37779e-16	1.45879e-16	-3.53959e-17	-1.76028e-15	1.66471e-15	-3.01943e-14	5.47288e-16	3.20393e-15	4.25698e-16	-1.88148e-16	4.18426e-16	-2.01653e-16	6.74458e-16	5.25801e-16	1.87624e-16	-1.41665e-15	8.81161e-16	2.84354e-16	-1.14945e-16	-7.66672e-18	-6.16095e-16	-1.04278e-15	-3.75187e-16	4.34578e-16	1.33222e-15	2.59711e-16	-7.83352e-16	-1.88526e-15	1.12259e-15	7.3467e-15
HMR_8066	3-sulfopyruvate[c] + glutamate[c] <=> AKG[c] + L-cysteate[c]	1.08737e-16	1.83071e-16	2.59296e-16	1.52411e-16	-3.1831e-17	-6.6997e-17	1.91702e-16	4.54867e-17	1.9675e-16	2.22988e-16	1.51461e-31	2.38628e-16	4.14601e-17	2.68147e-17	2.77782e-17	-2.50913e-16	9.33873e-17	9.93476e-17	-2.89907e-16	3.83028e-16	1.53921e-16	-1.57674e-16	-4.75413e-17	3.02874e-16	-8.7394e-17	-2.08345e-17	1.99105e-16	1.05834e-17	1.84448e-16	-1.06709e-17	7.74055e-18	-1.67826e-16	-4.70106e-16	1.68389e-21	3.89501e-17	7.03811e-15	-6.95021e-17	1.32573e-16	4.94963e-17	1.13673e-16	2.9151e-16	2.18366e-16	3.66968e-17	-2.23947e-16	5.38247e-16	2.04129e-16	-2.22316e-16	1.22851e-16
HMR_8067	3-sulfopyruvate[m] + glutamate[m] <=> AKG[m] + L-cysteate[m]	-1.08737e-16	-1.83071e-16	-2.59296e-16	-1.52411e-16	3.1831e-17	6.6997e-17	-1.91702e-16	-4.54867e-17	-1.9675e-16	-2.22988e-16	-1.51461e-31	-2.38628e-16	-4.14601e-17	-2.68147e-17	-2.77782e-17	2.50913e-16	-9.33873e-17	-9.93476e-17	2.89907e-16	-3.83028e-16	-1.53921e-16	1.57674e-16	4.75413e-17	-3.02874e-16	8.7394e-17	2.08345e-17	-1.99105e-16	-1.05834e-17	-1.84448e-16	1.06709e-17	-7.74055e-18	1.67826e-16	4.70106e-16	-1.68389e-21	-3.89501e-17	-7.03811e-15	6.95021e-17	-1.32573e-16	-4.94963e-17	-1.13673e-16	-2.9151e-16	-2.18366e-16	-3.66968e-17	2.23947e-16	-5.38247e-16	-2.04129e-16	2.22316e-16	-1.22851e-16
HMR_8068	(S)-3-sulfolactate[c] + NAD+[c] <=> 3-sulfopyruvate[c] + H+[c] + NADH[c]	1.08737e-16	1.83071e-16	2.59296e-16	1.52411e-16	-3.1831e-17	-6.6997e-17	1.91702e-16	4.54867e-17	1.9675e-16	2.22988e-16	1.51461e-31	2.38628e-16	4.14601e-17	2.68147e-17	2.77782e-17	-2.50913e-16	9.33873e-17	9.93476e-17	-2.89907e-16	3.83028e-16	1.53921e-16	-1.57674e-16	-4.75413e-17	3.02874e-16	-8.7394e-17	-2.08345e-17	1.99105e-16	1.05834e-17	1.84448e-16	-1.06709e-17	7.74055e-18	-1.67826e-16	-4.70106e-16	1.68389e-21	3.89501e-17	7.03811e-15	-6.95021e-17	1.32573e-16	4.94963e-17	1.13673e-16	2.9151e-16	2.18366e-16	3.66968e-17	-2.23947e-16	5.38247e-16	2.04129e-16	-2.22316e-16	1.22851e-16
HMR_8069	(S)-3-sulfolactate[m] + NAD+[m] <=> 3-sulfopyruvate[m] + H+[m] + NADH[m]	-1.08737e-16	-1.83071e-16	-2.59296e-16	-1.52411e-16	3.1831e-17	6.6997e-17	-1.91702e-16	-4.54867e-17	-1.9675e-16	-2.22988e-16	-1.51461e-31	-2.38628e-16	-4.14601e-17	-2.68147e-17	-2.77782e-17	2.50913e-16	-9.33873e-17	-9.93476e-17	2.89907e-16	-3.83028e-16	-1.53921e-16	1.57674e-16	4.75413e-17	-3.02874e-16	8.7394e-17	2.08345e-17	-1.99105e-16	-1.05834e-17	-1.84448e-16	1.06709e-17	-7.74055e-18	1.67826e-16	4.70106e-16	-1.68389e-21	-3.89501e-17	-7.03811e-15	6.95021e-17	-1.32573e-16	-4.94963e-17	-1.13673e-16	-2.9151e-16	-2.18366e-16	-3.66968e-17	2.23947e-16	-5.38247e-16	-2.04129e-16	2.22316e-16	-1.22851e-16
HMR_8641	DNA[n] + SAM[n] => DNA-5-methylcytosine[n] + H+[n] + SAH[n]	0	0	0	0	0	0	0	0	0	0	0	0	0	0	0	0	0	0	0	0	0	0	0	0	0	0	0	0	0	0	0	0	0	0	0	0	0	0	0	0	0	0	0	0	0	0	0	0
HMR_8682	2 GSH[c] + cystine[c] => GSSG[c] + 2 cysteine[c]	0	0	0	0	0	0	0	0	0	0	0	0	0	0	0	0	0	0	0	0	0	0	0	0	0	0	0	0	0	0	0	0	0	0	0	0	0	0	0	0	0	0	0	0	0	0	0	0
HMR_8683	H2O[c] + cystine[c] => NH3[c] + pyruvate[c] + thiocysteine[c]	0	0	0	0	0	0	0	0	0	0	0	0	0	0	0	0	0	0	0	0	0	0	0	0	0	0	0	0	0	0	0	0	0	0	0	0	0	0	0	0	0	0	0	0	0	0	0	0
HMR_8684	AKG[m] + cysteine[m] <=> glutamate[m] + mercaptopyruvate[m]	0	0	0	0	0	0	0	0	0	0	0	0	0	0	0	0	0	0	0	0	0	0	0	0	0	0	0	0	0	0	0	0	0	0	0	0	0	0	0	0	0	0	0	0	0	0	0	0
HMR_9869	mercaptopyruvate[m] + sulfite[m] => pyruvate[m] + thiosulfate[m]	0	0	0	0	0	0	0	0	0	0	0	0	0	0	0	0	0	0	0	0	0	0	0	0	0	0	0	0	0	0	0	0	0	0	0	0	0	0	0	0	0	0	0	0	0	0	0	0
HMR_8685	3-mercaptolactate[c] + NAD+[c] + cysteine[c] => 3-mercaptolactate-cysteine-disulfide[c] + H+[c] + NADH[c]	0	0	0	0	0	0	0	0	0	0	0	0	0	0	0	0	0	0	0	0	0	0	0	0	0	0	0	0	0	0	0	0	0	0	0	0	0	0	0	0	0	0	0	0	0	0	0	0
HMR_4118	GSSG[c] + H+[c] + NADPH[c] => 2 GSH[c] + NADP+[c]	4.43607	4.84469	6.07947	4.50062	3.9444	4.35586	5.60776	4.33484	4.72896	3.27719	4.16953	4.51834	4.64819	4.37754	5.55703	4.64447	3.48337	5.59419	3.85356	6.11804	7.45416	4.24223	4.51533	4.77656	6.59549	4.81455	5.55664	3.71964	5.96287	4.12147	4.57854	5.39821	4.37605	6.63679	5.98883	5.77049	3.04459	4.18673	4.33828	6.33887	4.59179	5.90737	6.09954	4.71298	7.74338	3.96561	4.90023	5.26964
HMR_3870	GSSG[m] + H+[m] + NADPH[m] => 2 GSH[m] + NADP+[m]	120.695	138.562	134.645	135.755	114.505	128.684	135.538	136.595	141.579	122.292	125.747	113.355	131.987	141.286	137.035	140.348	125.044	137.352	131.368	121.802	123.804	124.383	132.215	122.932	119.154	134.768	134.612	115.58	119.381	124.348	145.085	128.569	117.772	110.739	132.39	117.464	122.835	117.178	134.477	151.991	139.225	125.68	122.637	123.722	121.703	115.254	123.003	137.172
HMR_4116	2 GSH[c] + H2O2[c] => GSSG[c] + 2 H2O[c]	1.01716	1.45193	2.60055	0.677103	1.2015	1.46599	2.28654	0.825611	1.84597	0.735316	0.702596	1.23706	1.10947	0.981427	1.38614	0.578118	0.652299	1.49585	0.653619	2.38162	3.56124	1.06619	1.13593	0.908444	3.02182	1.49492	2.26469	0.838036	2.05592	1.07923	0.394481	1.83652	1.28481	3.41313	2.51977	2.04904	0.235342	1.28127	0.996237	2.94122	0.108559	1.597	2.70113	1.34774	3.0199	1.38345	1.33861	1.64822
HMR_4120	2 GSH[s] + H2O2[s] => GSSG[s] + 2 H2O[s]	0	0	0	0	0	0	0	0	0	0	0	0	0	0	0	0	0	0	0	0	0	0	0	0	0	0	0	0	0	0	0	0	0	0	0	0	0	0	0	0	0	0	0	0	0	0	0	0
HMR_4121	2 GSH[m] + H2O2[m] => GSSG[m] + 2 H2O[m]	120.695	138.562	134.645	135.755	114.505	128.684	135.538	136.595	141.579	122.292	125.747	113.355	131.987	141.286	137.035	140.348	125.044	137.352	131.368	121.802	123.804	124.383	132.215	122.932	119.154	134.768	134.612	115.58	119.381	124.348	145.085	128.569	117.772	110.739	132.39	117.464	122.835	117.178	134.477	151.991	139.225	125.68	122.637	123.722	121.703	115.254	123.003	137.172
HMR_3889	5-oxoproline[c] + ATP[c] + 2 H2O[c] => ADP[c] + Pi[c] + glutamate[c]	1.18471	2.6511	2.17816	1.40979	1.54585	1.79579	3.19163	0.800053	2.7206	1.37581	2.24142	3.16939	1.7445	1.53031	1.37946	2.76396	1.48085	0.475933	1.91934	0.8411	1.52729	0.497723	2.37888	0.987139	1.90228	2.01281	1.74691	3.2945	1.30072	1.02901	1.89218	1.44634	3.43183	0.601577	1.45306	2.74594	3.31915	0.495376	0.978998	1.08114	2.27549	3.25836	3.18262	4.83464	1.71613	1.02253	1.98194	0.885816
HMR_3933	NAD+[c] + hydroxymethylglutathione[c] => H+[c] + NADH[c] + formylglutathione[c]	0.290371	0	0	0.266951	0.295024	0.563224	0	0.273702	0.000477645	0.295078	0	0	0	0.258916	0	0	0.282311	0.270804	0.000428362	0	0	0	0	0	0.593396	0.27464	0.545203	0	0.00042701	0.294241	0.268858	0	0	0.14175	0	0.567243	0	0.283296	0.000125221	0	0.278702	0	0	0.296649	0.294378	0	0.283364	0
HMR_3937	H2O[c] + formylglutathione[c] => GSH[c] + formate[c]	1.9935	1.09254	0.263993	1.72037	0.521503	0.779653	0.256875	0.632068	0.547663	0.817538	1.65021	0.286209	0.0415643	0.517833	0.518485	0.0292595	0.782036	1.1903	1.52367	0.510279	0.514406	0.000436126	0	1.16056	0.890094	0.786419	1.09041	0.818355	0.534189	1.43859	0.806351	1.10094	0	0.538101	0.553093	1.44079	1.15199	1.09546	1.43004	1.04069	0.557546	0.263415	0.975892	1.14754	1.96202	0.348006	0.566727	0
HMR_4175	GSH[c] + H2O[c] => cys-gly[c] + glutamate[c]	5.19057e-15	0.467911	3.85479e-16	1.41154	1.57255e-16	0.492412	1.82371	0.480032	1.43967	0.515928	0.500379	0.500453	0.469273	3.25912e-15	0.919642	1.84262	-3.08279e-15	-1.63261e-15	1.91934	1.00932	1.01819	7.55968e-16	7.67543e-16	1.44416	1.2031	3.21669	0.956985	0.517427	1.48486	0.514506	1.41936	0.964559	0.569007	1.00911	0.484371	1.50685	1.00933	-7.35368e-16	1.82447	0.463347	-6.18467e-15	1.17204e-16	2.01033	5.19467e-15	1.54427	1.5338	0.495486	-4.20912e-15
HMR_4176	GSH[s] + H2O[s] => cys-gly[s] + glutamate[s]	0.609291	0.463725	-5.17553e-17	-1.92757e-15	0.309169	0.246206	-5.53142e-15	-1.32629e-15	0.288063	0.449984	2.93374e-15	0.85077	0.570927	0.113737	0.275893	0.276407	0.296163	2.54341e-15	0.239918	0.50466	1.17092	2.04453e-16	0.237888	-1.73871e-15	0.311283	3.70712e-16	0.358657	0.317117	0.498976	0.565957	0.473119	5.12666e-15	0.875202	0.234605	0.290382	0.854422	0.3028	0.594451	0.832148	0.231673	0.778971	0.23274	2.0589e-15	-2.66435e-15	0.874716	-3.20963e-15	0.594583	7.06886e-15
[truncated: 6,860 more rows]
[truncated: 25 more columns]
