# Supplementary material for: Personal model‐assisted identification of NAD+ and glutathione metabolism as intervention target in NAFLD
Source: Mol Syst Biol. 2017 Mar 2;13(3):916. doi: 10.15252/msb.20167422 (PMC5371732; doi:10.15252/msb.20167422)
Supplement: Supplementary file 8 — Dataset EV8 [file MSB-13-916-s008.xlsx]

## Sheet: Dataset 8
Dataset EV8: Standard deviations of intracellular fluxes from random sampling (1000 samples of liver tissue) in each personalized GEM are calculated. Related to Figure 3.
RXNID	EQUATION	Patient_ 1	Patient_ 2	Patient_ 3	Patient_ 4	Patient_ 5	Patient_ 6	Patient_ 7	Patient_ 8	Patient_ 9	Patient_10	Patient_11	Patient_12	Patient_13	Patient_14	Patient_15	Patient_16	Patient_17	Patient_18	Patient_19	Patient_20	Patient_21	Patient_22	Patient_23	Patient_24	Patient_25	Patient_26	Patient_27	Patient_28	Patient_29	Patient_30	Patient_31	Patient_32	Patient_33	Patient_34	Patient_35	Patient_36	Patient_37	Patient_38	Patient_39	Patient_40	Patient_41	Patient_42	Patient_43	Patient_44	Patient_45	Patient_46	Patient_47	Patient_48
HMR_4394	ATP[c] + glucose[c] => ADP[c] + glucose-6-phosphate[c]	10.4642	16.0671	16.8508	30.8118	7.2132	62.9569	45.2348	34.7873	44.803	14.614	11.1869	40.0687	53.7208	17.2102	33.589	6.92701	14.6769	10.8084	31.3862	49.3975	18.7876	36.0213	43.1809	12.8938	9.63554	31.6048	11.9826	14.7268	13.12	13.5139	17.0702	24.3051	16.938	24.2025	7.87739	32.4205	35.2643	34.8702	35.2066	42.5866	9.08046	31.6367	32.6894	20.2457	26.2705	11.7135	7.30142	24.7053
HMR_4521	H2O[r] + glucose-6-phosphate[r] => Pi[r] + glucose[r]	55.0802	49.1474	55.7996	73.3286	6.40385	96.1298	57.2739	62.3539	86.4551	35.1058	89.111	65.8876	78.3729	56.3402	43.6359	55.2386	65.1711	70.7087	61.6007	75.4692	47.0827	73.4179	72.5451	70.351	55.9776	64.7488	63.3607	51.2339	33.4689	45.9343	67.6079	59.8575	42.2957	69.8888	58.9567	71.3437	74.1838	59.3194	73.8052	84.5119	51.0107	57.7265	89.3838	40.3449	44.6593	44.6253	47.3684	65.4415
HMR_4381	glucose-6-phosphate[c] <=> fructose-6-phosphate[c]	953.512	966.967	945.436	962.325	958.851	963.038	951.274	957.216	966.204	961.719	966.74	959.004	966.539	964.827	962.56	960.748	966.905	963.255	959.306	965.39	969.309	961.376	960.72	961.301	957.506	963.491	956.239	966.999	961.695	974.425	957.669	963.794	955.741	959.909	969.492	958.264	966.457	956.534	966.073	956.229	956.651	955.724	964.449	958.174	954.272	966.98	961.196	952.346
HMR_4379	ATP[c] + fructose-6-phosphate[c] => ADP[c] + fructose-1,6-bisphosphate[c]	31.2148	29.5933	51.0786	29.7578	44.1216	0	0	42.9137	30.3645	0	0	31.2148	30.0905	41.042	41.107	29.1359	0	0	52.5096	31.2148	0	0	0	31.2148	31.2138	43.0326	30.2625	0	31.2148	0	29.9227	0	0	44.1224	0	31.2148	0	0	0	41.4214	30.8389	0	31.2148	0	31.2148	30.7576	31.2148	30.5647
HMR_4301	UTP[c] + fructose-6-phosphate[c] => UDP[c] + fructose-1,6-bisphosphate[c]	0	0	0	0	31.2148	0	0	0	30.3645	0	0	31.2148	0	29.0356	29.0816	0	0	0	30.3474	0	0	0	0	0	44.1224	0	0	0	0	31.2138	0	30.502	31.2148	54.0115	2.31434e-14	0	31.2148	0	0	0	0	0	31.2148	0	0	0	0	0
HMR_4377	H2O[c] + fructose-1,6-bisphosphate[c] => Pi[c] + fructose-6-phosphate[c]	48.705	39.9857	59.5257	52.6152	68.8576	45.1857	37.5512	55.0143	52.8416	42.4315	39.2181	55.1511	42.5195	59.6946	65.1926	41.9808	36.9212	32.817	73.6467	52.2404	41.8736	32.6669	35.9799	44.3717	64.6632	55.4637	43.98	35.6188	43.0783	46.8331	51.9942	45.7935	45.4867	78.2795	39.62	42.2508	45.2702	32.2324	34.0038	51.0595	45.5312	33.8339	60.6579	51.5725	48.3332	46.7434	53.8358	48.9344
HMR_4375	fructose-1,6-bisphosphate[c] <=> DHAP[c] + GAP[c]	37.7435	27.2521	31.5507	43.7017	43.7674	45.1857	37.5512	35.0351	31.4025	42.4315	39.2181	33.8335	30.3758	33.1204	42.3926	30.5664	36.9212	32.817	43.0023	42.2508	41.8736	32.6669	35.9799	31.8852	36.639	35.6134	32.2678	35.6188	30.0377	35.2646	42.8316	34.4594	33.4445	37.5317	39.62	28.8602	33.1643	32.2324	34.0038	30.5991	33.8209	33.8339	42.3093	51.5725	37.2596	35.5194	44.1708	38.5385
HMR_4391	DHAP[c] <=> GAP[c]	65.0183	58.8548	55.3909	57.0628	66.5875	61.5057	58.3258	57.1686	55.5234	66.8458	64.5637	62.2724	53.4934	54.0772	62.1515	56.7632	61.4768	60.2161	59.5588	64.6027	67.3308	56.5395	58.4191	58.4112	70.0805	55.2966	62.8598	66.2035	58.3388	61.9802	61.9466	61.6131	64.3008	68.5533	58.2684	65.5404	66.2854	64.0242	52.6856	57.9124	58.3859	54.2193	65.0355	67.9305	68.047	65.6086	60.8286	55.09
HMR_4373	GAP[c] + NAD+[c] + Pi[c] <=> 1,3-bisphospho-D-glycerate[c] + H+[c] + NADH[c]	47.1041	35.9706	41.5893	49.7164	53.3699	51.1264	43.8388	41.2805	40.5016	52.2421	49.9721	42.3494	36.403	42.8468	50.0311	41.3783	44.9551	40.8842	49.4583	49.9532	48.726	41.2846	42.3041	39.7939	48.5591	41.9675	40.0592	46.4379	36.4349	44.1773	48.5319	42.3327	43.9864	46.992	46.8928	41.2756	47.6484	46.1548	39.0793	42.2622	41.6186	41.7507	51.2345	59.4119	48.3269	44.0498	51.2215	44.0393
HMR_4368	1,3-bisphospho-D-glycerate[c] + ADP[c] <=> 3-phospho-D-glycerate[c] + ATP[c]	64.1701	74.5718	58.5431	64.7107	53.3699	59.6688	59.4923	66.3621	65.9016	76.3487	49.9721	52.4433	55.6682	42.8468	75.9475	57.343	69.8255	50.0305	57.8196	58.7038	65.3833	41.2846	51.7045	73.3821	57.5094	51.6559	49.9853	55.705	36.4349	69.3342	56.7964	60.0903	53.7138	64.0919	55.7902	51.5751	47.6484	55.578	47.037	58.7517	51.6182	50.862	67.2666	59.4119	65.0598	62.0173	51.2215	61.3226
HMR_4370	1,3-bisphospho-D-glycerate[c] + H2O[c] => 3-phospho-D-glycerate[c] + Pi[c]	31.3306	41.8126	0	29.7578	0	30.681	0	30.3599	42.9204	35.5358	0	0	30.0905	0	41.1063	40.292	31.219	0	30.3474	0	0	0	0	31.2161	0	0	30.2625	0	0	54.2154	29.9227	0	0	31.3465	0	31.3006	0	0	0	0	0	0	0	0	0	44.283	0	0
HMR_4371	1,3-bisphospho-D-glycerate[c] => 2,3-bisphospho-D-glycerate[c]	31.3306	51.2057	41.7252	29.7578	0	0	40.7608	42.9139	30.3645	44.2782	0	31.2626	30.0905	0	41.107	0	44.1282	28.9916	0	31.2389	44.2491	0	30.0907	54.0137	31.347	30.4439	0	31.3375	0	0	0	43.1148	31.3374	31.3465	30.6343	0	0	31.3151	26.4701	41.4222	30.8389	29.4396	44.3274	0	44.2034	0	0	43.1845
HMR_4372	2,3-bisphospho-D-glycerate[c] + H2O[c] => 3-phospho-D-glycerate[c] + Pi[c]	31.3306	51.2057	41.7252	29.7578	0	0	40.7608	42.9139	30.3645	44.2782	0	31.2626	30.0905	0	41.107	0	44.1282	28.9916	0	31.2389	44.2491	0	30.0907	54.0137	31.347	30.4439	0	31.3375	0	0	0	43.1148	31.3374	31.3465	30.6343	0	0	31.3151	26.4701	41.4222	30.8389	29.4396	44.3274	0	44.2034	0	0	43.1845
HMR_4365	3-phospho-D-glycerate[c] <=> 2-phospho-D-glycerate[c]	71.6585	51.2694	71.8206	65.9232	75.0581	65.5251	65.3981	59.2692	63.7676	69.2961	63.1558	56.0135	48.3434	66.4563	60.4851	55.06	66.1102	64.4604	73.6579	79.1584	76.7782	70.7251	53.4394	64.897	82.151	51.3143	70.5267	84.6035	55.1552	60.0597	57.9043	58.8687	54.5081	73.1689	59.3775	72.0536	69.532	56.3131	61.2331	62.6762	65.8902	59.1721	68.769	72.2435	75.3442	80.8446	62.3335	54.6048
HMR_4363	2-phospho-D-glycerate[c] <=> H2O[c] + PEP[c]	64.3418	45.9497	51.4934	54.6922	63.7294	48.577	48.6925	48.8368	45.0323	60.0333	56.6159	52.1245	46.6834	44.6632	47.4822	49.3873	55.0935	55.4992	54.1721	57.0255	60.3222	63.4615	42.7684	51.0865	65.5692	41.9886	50.2645	65.0868	46.188	52.39	40.7041	47.6107	52.9491	62.8083	55.466	60.9164	57.5488	56.5078	48.3009	46.6493	56.4864	44.817	62.5907	62.589	63.4627	64.6436	47.3553	43.0253
HMR_4358	ADP[c] + PEP[c] => ATP[c] + pyruvate[c]	4.34553	0.223213	2.57969	3.09571	5.20631	6.11448	5.00035	7.78056	14.5923	5.38407	9.14261	5.01296	0.138987	0.625935	5.89672	1.03147	5.69217	6.79963	2.9705	3.29341	1.42438	4.63803	2.55682	7.07537	5.53899	1.36994	4.61509	8.03322	7.51836	6.83427	2.58197	8.13292	4.88083	4.69785	2.35857	6.51899	7.99749	4.44028	0.0859895	1.49912	6.64977	4.09943	8.53034	5.1947	5.26068	1.93261	4.69495	2.08256
HMR_4210	UDP[c] + PEP[c] => UTP[c] + pyruvate[c]	7.30206	8.70423	7.13306	7.44156	4.88887	6.55343	6.72652	4.38371	17.6059	4.75409	9.62783	7.82439	30.1255	4.4407	2.32476	8.43105	8.28248	1.15835	6.12159	9.97425	4.59625	2.30463	5.95313	6.60372	8.02039	7.274	6.051	6.97104	2.74656	5.94356	4.13961	7.71311	3.98001	6.1898	4.37618	4.79187	4.98656	1.29362	4.40051	4.03585	6.19884	3.80516	5.60187	4.86813	10.412	7.56813	2.97124	7.30183
HMR_4193	CDP[c] + PEP[c] => CTP[c] + pyruvate[c]	5.27893	1.37164	3.95821	2.06876	9.15478	0.96442	1.3565	3.65931	3.5097	5.23328	1.13644	4.75362	5.79501	2.18246	1.79133	4.20788	5.7023	1.71759	4.38956	4.64636	7.64287	4.75653	3.61408	4.49196	1.69924	2.38866	1.69708	6.96566	4.84386	3.70265	4.42364	0.651433	0.723297	4.13534	4.66807	6.65371	6.19314	6.61732	6.42456	3.44347	6.16786	5.62985	4.43444	8.4213	4.87418	4.84649	2.88856	2.74982
HMR_4171	GDP[c] + PEP[c] => GTP[c] + pyruvate[c]	6.08452	8.54017	8.43857	6.81237	10.2191	8.9397	8.65544	9.6839	5.79098	10.4796	2.7083	3.29623	8.27965	5.47108	3.42662	6.49515	10.3978	9.48784	10.3182	9.17742	11.6132	8.19709	9.79498	8.82164	9.84272	8.80178	9.8088	10.9237	9.57209	9.04572	7.73106	9.12034	11.1479	5.88962	6.54978	7.33616	12.308	4.80887	6.91389	8.60147	9.32755	6.26388	11.7375	7.63856	10.6268	9.37032	9.18121	7.91817
HMR_4421	PEP[c] + dADP[c] => dATP[c] + pyruvate[c]	5.80646	6.75222	8.86748	5.96849	7.85337	16.2901	0.998471	5.54944	1.77812	4.95944	4.92306	9.3211	4.21174	7.33231	5.77721	3.73492	6.78932	4.72454	4.55746	6.26819	6.27027	6.06297	6.29858	5.0852	2.89615	7.61648	4.91255	9.58196	5.50423	6.88806	4.30485	3.23657	8.16562	10.233	8.06383	4.90913	5.18067	4.91359	5.61403	5.2527	3.60671	7.77124	5.13834	4.18856	3.40717	5.31962	6.31015	6.64481
HMR_4573	PEP[c] + dGDP[c] => dGTP[c] + pyruvate[c]	8.64666	5.81975	8.95286	8.08458	6.52909	4.92371	7.95052	2.52487	1.63253	8.8404	6.47159	6.9571	2.27204	7.57634	7.01362	6.09355	10.299	6.71184	7.02467	10.5897	10.4438	6.71777	8.94245	10.1724	6.14867	7.33754	5.63022	5.28419	8.17666	8.81264	4.68968	8.20486	6.00651	2.56107	7.82953	7.54933	9.96936	1.87311	7.95587	7.3103	5.19937	4.72871	4.69932	6.92522	5.50583	5.66149	5.74369	8.42897
HMR_6627	PEP[c] + dTDP[c] => dTTP[c] + pyruvate[c]	15.677	12.9726	13.8297	14.7327	13.0736	12.7794	10.9876	13.3771	53.0749	12.4712	14.9657	14.4824	11.5632	31.0268	31.6311	11.1153	21.1625	12.0403	11.0214	14.0981	13.9962	14.0669	52.1207	14.7984	12.761	11.9464	15.9754	15.18	17.9936	17.177	12.2631	45.4246	13.0241	20.1453	13.2587	13.4059	15.123	34.1986	42.2726	14.6564	30.0573	13.4984	16.0639	11.1702	13.5729	18.866	14.0491	32.3161
HMR_4362	ATP[c] + H2O[c] + pyruvate[c] => AMP[c] + PEP[c] + Pi[c]	37.6278	28.9607	29.4526	26.5092	39.6259	26.1246	24.9908	32.9279	68.2969	33.0935	37.9017	35.2336	41.1703	37.9071	43.3502	35.8654	33.3177	32.403	32.912	35.3846	37.3826	32.0578	56.1369	33.0683	35.8012	29.8902	30.5211	36.6039	30.4451	33.0187	25.2302	52.908	35.4309	32.4591	32.5462	35.678	38.6558	42.57	49.6713	28.2524	43.6092	28.3421	34.8246	39.0985	38.7186	29.791	30.2448	41.0973
HMR_4388	H+[c] + NADH[c] + pyruvate[c] <=> L-lactate[c] + NAD+[c]	95.4032	54.3741	76.6737	74.9654	72.2897	53.748	76.098	85.3454	64.7794	56.9723	75.9767	62.4605	64.9193	68.769	74.1362	71.0837	63.5465	73.3445	66.5154	60.2327	76.8926	82.4059	87.5496	56.9444	52.1597	77.2535	64.9183	82.2011	83.6618	64.7679	73.6825	73.2057	79.2929	83.5536	86.4521	77.352	58.57	98.7189	96.3693	51.5454	65.9719	85.458	71.4095	86.678	82.9481	85.3279	74.113	55.0927
HMR_4280	H+[m] + NADH[m] + pyruvate[m] => L-lactate[m] + NAD+[m]	88.6739	52.1423	75.2774	73.2309	68.1205	52.4979	70.2583	82.5631	58.9871	56.2222	69.26	54.6141	64.5594	64.569	71.5575	69.914	55.4757	67.7172	63.9183	55.6699	75.2426	70.7524	87.4887	52.0105	49.5807	74.2566	61.4019	71.7976	80.6656	64.4432	72.0869	69.2446	72.1401	81.8627	81.0522	75.3842	53.7796	97.3244	94.0128	48.5509	65.8944	83.8554	58.8803	83.5162	80.6701	75.9526	73.9663	52.7177
HMR_4137	CoA[m] + NAD+[m] + pyruvate[m] => CO2[m] + H+[m] + NADH[m] + acetyl-CoA[m]	64.7778	58.0319	56.2901	55.6252	67.4381	60.884	52.8195	59.6131	57.7488	64.004	62.9051	60.5685	57.5379	55.7693	52.5186	52.7456	63.5959	60.0773	61.4929	59.9418	61.4018	61.0152	55.9277	60.5831	61.9421	59.1099	57.9011	65.169	61.3973	63.9295	56.7769	58.087	64.1277	62.1643	59.2594	61.2684	61.1511	62.9371	59.8627	52.9917	58.8276	56.4818	59.1766	64.6485	63.4133	63.2756	62.9243	58.683
HMR_3905	NAD+[c] + ethanol[c] => H+[c] + NADH[c] + acetaldehyde[c]	0	0	0	0	0	0	0	0	0	0	0	0	0	0	0	0	0	0	0	0	0	0	0	0	0	0	0	0	0	0	0	0	0	0	0	0	0	0	0	0	0	0	0	0	0	0	0	0
HMR_3907	NADP+[c] + ethanol[c] => H+[c] + NADPH[c] + acetaldehyde[c]	0	0	0	0	0	0	0	0	0	0	0	0	0	0	0	0	0	0	0	0	0	0	0	0	0	0	0	0	0	0	0	0	0	0	0	0	0	0	0	0	0	0	0	0	0	0	0	0
HMR_8360	H2O2[p] + ethanol[p] => 2 H2O[p] + acetaldehyde[p]	0	0	0	0	0	0	0	0	0	0	0	0	0	0	0	0	0	0	0	0	0	0	0	0	0	0	0	0	0	0	0	0	0	0	0	0	0	0	0	0	0	0	0	0	0	0	0	0
HMR_4097	ATP[c] + CoA[c] + acetate[c] => AMP[c] + PPi[c] + acetyl-CoA[c]	53.3112	44.9011	40.7711	36.5535	42.8289	39.0551	48.288	47.0956	46.5467	40.9215	48.8942	54.1778	46.8972	41.2415	46.7629	43.4153	34.9039	43.3809	43.7399	48.3787	51.5632	50.3971	38.8902	30.9783	55.8038	44.3449	40.4291	59.0881	54.7679	48.4002	40.2001	53.3274	46.7309	46.2437	30.9665	39.3291	50.3356	50.2934	40.6117	44.1011	42.7467	39.2415	45.8598	46.9485	49.2779	42.6457	49.7169	37.7309
HMR_4099	ATP[m] + CoA[m] + acetate[m] => AMP[m] + PPi[m] + acetyl-CoA[m]	32.4354	15.8676	20.1886	28.1342	29.0062	23.3027	17.1102	30.4044	40.3619	36.4754	25.8127	30.0481	22.9329	23.7292	20.5895	20.1523	19.1468	17.7181	25.6411	24.5075	25.4361	33.1525	33.4096	35.5126	24.2344	37.7746	28.7995	36.2859	28.8233	23.2563	27.9812	24.1564	37.1275	24.1609	36.1324	36.6287	26.0147	22.4107	20.9947	17.2696	24.4531	14.0958	32.1211	24.4398	26.8393	32.7408	27.9972	30.9618
HMR_4133	ATP[c] + acetate[c] => PPi[c] + acetyl adenylate[c]	0	25.6244	0	14.8912	28.2086	15.581	0	5.69288	26.0172	16.3195	0	0	21.2827	0	14.5553	0	0	15.0619	0	22.5692	0	0	21.2843	22.0753	0	15.2332	0	0	22.3208	16.2776	5.67885e-16	0	16.2875	0	15.3285	15.0825	15.9671	15.6746	21.8941	25.3771	0	14.7326	15.9032	0	16.2879	22.8633	0	0
HMR_9840	ATP[m] + acetate[m] => PPi[m] + acetyl adenylate[m]	19.0492	16.7591	23.5922	0	18.7622	0	28.0537	9.37912e-15	0.111241	0	18.1613	0	24.1771	23.1116	0	0	0	29.8727	16.925	0	0	0	17.0996	0	0	17.3512	24.3387	0	18.1164	26.4836	0	30.1072	0	0	30.2538	18.2653	0	17.9558	25.0343	28.6234	18.1568	0	25.7804	26.6459	32.4409	0	25.3908	0
HMR_4108	CoA[c] + acetyl adenylate[c] => AMP[c] + acetyl-CoA[c]	0	25.6244	0	14.8912	28.2086	15.581	0	5.69288	26.0172	16.3195	0	0	21.2827	0	14.5553	0	0	15.0619	0	22.5692	0	0	21.2843	22.0753	0	15.2332	0	0	22.3208	16.2776	5.67885e-16	0	16.2875	0	15.3285	15.0825	15.9671	15.6746	21.8941	25.3771	0	14.7326	15.9032	0	16.2879	22.8633	0	0
HMR_9839	CoA[m] + acetyl adenylate[m] => AMP[m] + acetyl-CoA[m]	19.0492	16.7591	23.5922	0	18.7622	0	28.0537	9.37912e-15	0.111241	0	18.1613	0	24.1771	23.1116	0	0	0	29.8727	16.925	0	0	0	17.0996	0	0	17.3512	24.3387	0	18.1164	26.4836	0	30.1072	0	0	30.2538	18.2653	0	17.9558	25.0343	28.6234	18.1568	0	25.7804	26.6459	32.4409	0	25.3908	0
HMR_4283	H2O[c] + NADP+[c] + acetaldehyde[c] <=> H+[c] + NADPH[c] + acetate[c]	34.139	25.6521	39.8796	29.2639	41.5564	37.924	26.1341	36.8335	23.9508	34.6238	34.1244	31.7327	28.3187	34.7649	27.1658	22.0332	41.8939	27.4226	30.6738	37.1355	36.0165	31.3388	28.6015	30.6038	26.8982	32.0973	32.9905	45.7156	38.8343	30.9687	29.7411	29.1799	29.4654	35.6531	32.8627	37.3596	42.2814	36.334	34.149	32.4489	36.4555	26.8856	32.1915	30.8583	26.3808	46.404	25.592	30.5729
HMR_8357	H2O[m] + NAD+[m] + acetaldehyde[m] => H+[m] + NADH[m] + acetate[m]	20.4417	17.0307	31.6376	19.5444	30.5182	32.0368	15.3581	28.9974	18.1172	25.557	28.6176	22.0402	20.6322	28.7867	13.2632	18.0603	34.1615	19.4825	16.9505	26.1996	25.1478	18.9239	18.5808	21.8042	15.0985	23.0509	19.1203	34.6313	31.1078	22.0031	26.249	23.591	21.5725	31.1333	19.9315	26.155	33.4641	25.6421	26.9715	24.7724	30.3328	18.7061	20.5582	12.8142	12.6908	41.2649	12.4791	21.4046
HMR_4355	DHAP[c] + erythrose-4-phosphate[c] => sedoheptulose-1,7-bisphosphate[c]	0	0	0	0	0	0	0	0	0	0	0	0	0	0	0	0	0	0	0	0	0	0	0	0	0	0	0	0	0	0	0	0	0	0	0	0	0	0	0	0	0	0	0	0	0	0	0	0
HMR_4360	H2O[c] + NADP+[c] + methylglyoxal[c] => H+[c] + NADPH[c] + pyruvate[c]	40.7621	30.5052	31.205	27.8758	47.8976	25.1837	27.6641	24.2565	29.5219	40.1619	33.8913	31.8402	17.8341	31.5737	29.1861	29.1585	37.9302	34.0043	33.8941	37.1645	30.0059	25.1664	31.2926	23.3364	33.7407	39.4124	23.2717	32.4191	28.364	36.453	28.6052	37.287	27.808	33.1587	31.5097	33.2668	37.7533	43.8411	18.2936	25.656	28.3534	26.5515	33.8884	45.4405	34.3988	26.0514	39.0304	26.8601
HMR_6410	lipoamide[m] + pyruvate[m] => CO2[m] + S-acetyldihydrolipoamide[m]	24.2213	28.6891	28.6632	23.621	29.1469	24.6541	26.5873	26.9213	27.3512	30.7775	30.8242	23.3363	22.4822	25.8769	19.7223	23.3148	28.8385	29.9821	26.9684	23.7159	25.0945	27.1599	23.7496	23.6164	23.9903	26.9769	30.1748	24.6246	26.2068	27.8974	27.7455	27.8157	24.3716	23.1003	26.6848	26.1539	32.1369	30.9981	20.017	27.0336	24.9542	24.0792	26.2323	24.5395	27.9301	24.7874	29.8125	28.8496
HMR_6412	CoA[m] + S-acetyldihydrolipoamide[m] => acetyl-CoA[m] + dihydrolipoamide[m]	24.2213	28.6891	28.6632	23.621	29.1469	24.6541	26.5873	26.9213	27.3512	30.7775	30.8242	23.3363	22.4822	25.8769	19.7223	23.3148	28.8385	29.9821	26.9684	23.7159	25.0945	27.1599	23.7496	23.6164	23.9903	26.9769	30.1748	24.6246	26.2068	27.8974	27.7455	27.8157	24.3716	23.1003	26.6848	26.1539	32.1369	30.9981	20.017	27.0336	24.9542	24.0792	26.2323	24.5395	27.9301	24.7874	29.8125	28.8496
HMR_4396	glucose-1-phosphate[c] <=> glucose-6-phosphate[c]	34.0464	36.1044	32.7351	26.7611	27.5721	29.5809	32.3977	33.1347	25.5507	34.1641	27.9957	38.3939	33.6844	30.4203	32.4508	26.4023	30.3306	33.295	29.8489	43.6146	30.2322	37.3054	27.9497	29.8052	30.8957	27.8022	30.7793	32.849	25.6085	34.9087	32.3534	36.3212	35.1506	44.5909	26.4238	33.9589	35.234	43.4791	35.4267	31.8761	32.8007	33.1276	38.4363	38.9461	47.3794	29.1254	22.5802	35.786
HMR_8652	carbamoyl-phosphate[r] + glucose[r] => CO2[r] + NH3[r] + glucose-6-phosphate[r]	9.86145e-14	2.40327	9.67575e-14	12.3986	2.91456	12.9706	13.6729	18.497	2.44504	24.3852	7.41244e-14	10.6006	15.9409	16.8575	9.72825	4.54452e-14	4.39614	14.2586	10.1697	2.57549	10.7746	18.3136	8.70313	10.4569	0.174242	16.3769	14.4692	10.9538	10.5734	19.0654	7.45238e-14	10.4128	11.2756	15.03	10.23	0.144329	10.6855	3.08293	10.3707	16.9459	7.97101e-14	13.9485	15.0278	18.9713	10.893	10.8271	10.7182	7.51447e-14
HMR_7745	beta-D-glucose[c] <=> glucose[c]	9.92494	35.3349	33.5202	30.6733	9.6593	36.2766	9.46876	20.0197	53.8315	9.79683	77.2811	13.9782	32.4288	11.5237	6.93464	30.1866	32.0095	52.3792	42.091	33.1881	7.65045	32.9388	12.0329	46.0306	10.1213	9.98994	31.3711	12.9057	32.4941	19.3628	53.7449	16.3224	14.35	27.2373	32.1766	57.851	44.9377	49.7143	46.9344	43.3199	35.5826	22.1148	51.1541	10.8119	21.2504	12.5356	32.4998	43.8056
HMR_7746	ATP[c] + beta-D-glucose[c] => ADP[c] + beta-D-glucose-6-phosphate[c]	9.92494	19.0995	33.4586	7.53844	8.5525	18.1376	8.67434	11.5842	53.8316	9.57428	63.3963	13.7287	12.1757	10.8844	6.93464	29.8384	6.74054	42.9209	29.2309	10.3787	7.64719	10.0821	12.0316	13.3182	9.91474	9.2751	8.37824	12.7134	32.3959	18.7586	34.2326	16.0933	14.3471	27.1149	32.1764	48.4061	7.34164	38.7162	35.2539	43.2001	35.4991	22.1105	51.1542	10.408	20.9738	12.1241	32.4998	7.4608
HMR_7747	ADP[c] + beta-D-glucose[c] => AMP[c] + beta-D-glucose-6-phosphate[c]	0	29.7865	2.13213	29.7578	4.54569	31.4807	3.83399	16.3554	0.215912	2.11814	44.426	2.67551	30.0905	3.80973	7.02707e-16	4.65575	31.3171	30.1007	30.3474	31.5646	0.253267	31.399	0.210333	44.1197	2.10198	3.76563	30.2631	2.29065	2.58665	4.87678	41.4718	2.75705	0.385389	2.64183	0.221408	31.8312	44.3682	31.2718	31.0593	3.35672	2.51859	0.54313	0.244924	2.99295	3.51449	3.25452	0	43.2033
HMR_7748	beta-D-glucose-6-phosphate[c] <=> glucose-6-phosphate[c]	954.655	969.041	951.406	962.329	959.992	969.271	954.497	960.582	969.685	962.519	968.085	962.845	968.366	965.961	967.747	961.846	968.904	966.547	959.273	963.888	973.112	965.088	961.392	966.721	961.802	963.151	959.801	970.626	963.744	972.658	960.518	964.638	956.331	960.158	973.879	960.873	969.689	956.702	966.378	957.484	959.948	957.357	965.911	958.403	956.901	969.5	962.404	954.5
HMR_7749	beta-D-glucose-6-phosphate[c] <=> fructose-6-phosphate[c]	954.305	968.798	949.847	961.78	959.739	968.022	953.931	960.784	968.681	961.773	968.412	962.48	967.486	965.895	967.616	961.908	967.677	966.016	959.46	963.379	972.479	964.508	961.137	967.4	961.209	962.697	959.237	969.832	963.433	971.704	960.505	964.405	955.124	960.064	973.989	959.951	968.926	956.708	966.529	957.6	959.023	957.187	965.154	957.74	956.314	968.881	962.084	954.268
HMR_4101	GTP[c] + OAA[c] => CO2[c] + GDP[c] + PEP[c]	17.139	6.17924	18.8088	13.305	27.8788	8.61168	10.2273	9.08131	7.51502	9.59611	11.3255	17.6448	9.68616	8.49596	7.83838	6.66257	14.6209	16.847	12.5084	11.9009	23.5119	21.3979	7.89381	9.07605	19.1224	8.34867	12.4259	10.9459	13.7931	13.2427	9.60182	9.55319	9.29614	21.3393	14.5425	23.3572	13.2687	11.8563	17.6596	9.22438	10.9646	13.437	9.47699	9.76021	9.30051	26.4492	7.26364	15.3626
HMR_4103	GTP[m] + OAA[m] => CO2[m] + GDP[m] + PEP[m]	50.4911	38.8843	42.141	47.5438	45.3476	42.5812	42.628	37.6413	34.1245	51.5363	44.1434	35.4485	39.5719	37.8547	35.2571	36.251	46.5034	39.4426	40.7543	47.0877	42.6311	48.9725	39.1455	42.2172	54.6791	32.5931	42.1249	56.0184	41.1819	44.9624	32.716	38.6137	42.3848	49.4679	42.4004	42.0308	43.6306	49.7381	37.8827	37.1184	47.2847	36.672	53.212	49.5447	54.6778	53.2009	38.7149	35.1437
HMR_3989	H2O[s] + maltose[s] => 2 glucose[s]	0	0	0	0	0	0	0	0	0	0	0	0	0	0	0	0	0	0	0	0	0	0	0	0	0	0	0	0	0	0	0	0	0	0	0	0	0	0	0	0	0	0	0	0	0	0	0	0
HMR_4122	H2O[c] + 2 NAD+[c] + UDP-glucose[c] => 2 H+[c] + 2 NADH[c] + UDP-glucuronate[c]	27.2984	20.5065	20.0814	14.669	20.932	11.706	19.9647	21.6978	13.6913	21.9084	20.5296	21.5723	22.7763	20.4142	14.6086	16.591	16.5594	19.05	20.9093	23.3111	19.3582	20.2338	17.4069	20.2763	22.3004	17.6459	22.9205	17.6158	16.2984	19.5588	16.1422	15.0581	19.345	22.863	17.1762	23.4641	23.4684	22.1814	20.7245	17.1907	19.9596	18.1444	23.1004	23.0439	23.443	19.2351	16.4545	24.1011
HMR_4837	H2O[s] + trehalose[s] => 2 glucose[s]	0	0	0	0	0	0	0	0	0	0	0	0	0	0	0	0	0	0	0	0	0	0	0	0	0	0	0	0	0	0	0	0	0	0	0	0	0	0	0	0	0	0	0	0	0	0	0	0
HMR_5395	8 UDP-glucose[c] + glycogenin[c] => 8 UDP[c] + glycogenin G8[c]	4.11163	5.27747	4.73652	6.77925	3.87414	4.19059	5.77693	4.79563	4.24476	6.01563	6.1036	4.89573	5.42032	2.75886	4.54166	5.12523	5.40989	6.9339	5.44443	6.35013	2.23267	6.10087	4.6957	6.31211	5.70844	6.60419	5.3083	5.16075	5.00643	5.01736	2.90439	7.53047	6.4872	6.25819	6.20637	5.673	4.32028	7.64274	4.75008	3.74419	4.81806	3.85164	5.72986	5.78684	3.69332	7.4212	7.98713	5.29627
HMR_5396	3 UDP-glucose[c] + glycogenin G8[c] => 3 UDP[c] + glycogenin G11[c]	4.11163	5.27747	4.73652	6.77925	3.87414	4.19059	5.77693	4.79563	4.24476	6.01563	6.1036	4.89573	5.42032	2.75886	4.54166	5.12523	5.40989	6.9339	5.44443	6.35013	2.23267	6.10087	4.6957	6.31211	5.70844	6.60419	5.3083	5.16075	5.00643	5.01736	2.90439	7.53047	6.4872	6.25819	6.20637	5.673	4.32028	7.64274	4.75008	3.74419	4.81806	3.85164	5.72986	5.78684	3.69332	7.4212	7.98713	5.29627
HMR_9727	UDP-glucose[c] => glycogen[c] + UDP[c]	0	0	0	0	0	0	0	0	0	0	0	0	0	0	0	0	0	0	0	0	0	0	0	0	0	0	0	0	0	0	0	0	0	0	0	0	0	0	0	0	0	0	0	0	0	0	0	0
HMR_5397	glycogenin G11[c] => glycogenin G4G7[c]	4.11163	5.27747	4.73652	6.77925	3.87414	4.19059	5.77693	4.79563	4.24476	6.01563	6.1036	4.89573	5.42032	2.75886	4.54166	5.12523	5.40989	6.9339	5.44443	6.35013	2.23267	6.10087	4.6957	6.31211	5.70844	6.60419	5.3083	5.16075	5.00643	5.01736	2.90439	7.53047	6.4872	6.25819	6.20637	5.673	4.32028	7.64274	4.75008	3.74419	4.81806	3.85164	5.72986	5.78684	3.69332	7.4212	7.98713	5.29627
HMR_5398	3 Pi[c] + glycogenin G4G7[c] => 3 glucose-1-phosphate[c] + glycogenin G4G4[c]	4.11163	5.27747	4.73652	6.77925	3.87414	4.19059	5.77693	4.79563	4.24476	6.01563	6.1036	4.89573	5.42032	2.75886	4.54166	5.12523	5.40989	6.9339	5.44443	6.35013	2.23267	6.10087	4.6957	6.31211	5.70844	6.60419	5.3083	5.16075	5.00643	5.01736	2.90439	7.53047	6.4872	6.25819	6.20637	5.673	4.32028	7.64274	4.75008	3.74419	4.81806	3.85164	5.72986	5.78684	3.69332	7.4212	7.98713	5.29627
HMR_5399	glycogenin G4G4[c] => glycogenin G7G1[c]	4.11163	5.27747	4.73652	6.77925	3.87414	4.19059	5.77693	4.79563	4.24476	6.01563	6.1036	4.89573	5.42032	2.75886	4.54166	5.12523	5.40989	6.9339	5.44443	6.35013	2.23267	6.10087	4.6957	6.31211	5.70844	6.60419	5.3083	5.16075	5.00643	5.01736	2.90439	7.53047	6.4872	6.25819	6.20637	5.673	4.32028	7.64274	4.75008	3.74419	4.81806	3.85164	5.72986	5.78684	3.69332	7.4212	7.98713	5.29627
HMR_5400	H2O[c] + glycogenin G7G1[c] => glucose[c] + glycogenin G7[c]	4.11163	5.27747	4.73652	6.77925	3.87414	4.19059	5.77693	4.79563	4.24476	6.01563	6.1036	4.89573	5.42032	2.75886	4.54166	5.12523	5.40989	6.9339	5.44443	6.35013	2.23267	6.10087	4.6957	6.31211	5.70844	6.60419	5.3083	5.16075	5.00643	5.01736	2.90439	7.53047	6.4872	6.25819	6.20637	5.673	4.32028	7.64274	4.75008	3.74419	4.81806	3.85164	5.72986	5.78684	3.69332	7.4212	7.98713	5.29627
HMR_5401	7 Pi[c] + glycogenin G7[c] => 7 glucose-1-phosphate[c] + glycogenin[c]	4.11163	5.27747	4.73652	6.77925	3.87414	4.19059	5.77693	4.79563	4.24476	6.01563	6.1036	4.89573	5.42032	2.75886	4.54166	5.12523	5.40989	6.9339	5.44443	6.35013	2.23267	6.10087	4.6957	6.31211	5.70844	6.60419	5.3083	5.16075	5.00643	5.01736	2.90439	7.53047	6.4872	6.25819	6.20637	5.673	4.32028	7.64274	4.75008	3.74419	4.81806	3.85164	5.72986	5.78684	3.69332	7.4212	7.98713	5.29627
HMR_8568	H2O[c] + maltodecaose[c] => fructose[c] + maltononaose[c]	0	0	0	0	0	0	0	0	0	0	0	0	0	0	0	0	0	0	0	0	0	0	0	0	0	0	0	0	0	0	0	0	0	0	0	0	0	0	0	0	0	0	0	0	0	0	0	0
HMR_8569	H2O[s] + maltodecaose[s] => glucose[s] + maltononaose[s]	0	0	0	0	0	0	0	0	0	0	0	0	0	0	0	0	0	0	0	0	0	0	0	0	0	0	0	0	0	0	0	0	0	0	0	0	0	0	0	0	0	0	0	0	0	0	0	0
HMR_8570	2 H2O[c] + maltononaose[c] => 2 fructose[c] + maltoheptaose[c]	0	0	0	0	0	0	0	0	0	0	0	0	0	0	0	0	0	0	0	0	0	0	0	0	0	0	0	0	0	0	0	0	0	0	0	0	0	0	0	0	0	0	0	0	0	0	0	0
HMR_8571	2 H2O[s] + maltononaose[s] => 2 glucose[s] + maltoheptaose[s]	0	0	0	0	0	0	0	0	0	0	0	0	0	0	0	0	0	0	0	0	0	0	0	0	0	0	0	0	0	0	0	0	0	0	0	0	0	0	0	0	0	0	0	0	0	0	0	0
HMR_8572	H2O[c] + maltoheptaose[c] => fructose[c] + maltohexaose[c]	0	0	0	0	0	0	0	0	0	0	0	0	0	0	0	0	0	0	0	0	0	0	0	0	0	0	0	0	0	0	0	0	0	0	0	0	0	0	0	0	0	0	0	0	0	0	0	0
HMR_8573	H2O[s] + maltoheptaose[s] => glucose[s] + maltohexaose[s]	0	0	0	0	0	0	0	0	0	0	0	0	0	0	0	0	0	0	0	0	0	0	0	0	0	0	0	0	0	0	0	0	0	0	0	0	0	0	0	0	0	0	0	0	0	0	0	0
HMR_8574	H2O[c] + maltohexaose[c] => fructose[c] + maltopentaose[c]	0	0	0	0	0	0	0	0	0	0	0	0	0	0	0	0	0	0	0	0	0	0	0	0	0	0	0	0	0	0	0	0	0	0	0	0	0	0	0	0	0	0	0	0	0	0	0	0
HMR_8575	H2O[s] + maltohexaose[s] => glucose[s] + maltopentaose[s]	0	0	0	0	0	0	0	0	0	0	0	0	0	0	0	0	0	0	0	0	0	0	0	0	0	0	0	0	0	0	0	0	0	0	0	0	0	0	0	0	0	0	0	0	0	0	0	0
HMR_8576	H2O[c] + maltopentaose[c] => fructose[c] + maltotetraose[c]	0	0	0	0	0	0	0	0	0	0	0	0	0	0	0	0	0	0	0	0	0	0	0	0	0	0	0	0	0	0	0	0	0	0	0	0	0	0	0	0	0	0	0	0	0	0	0	0
HMR_8577	H2O[s] + maltopentaose[s] => glucose[s] + maltotetraose[s]	0	0	0	0	0	0	0	0	0	0	0	0	0	0	0	0	0	0	0	0	0	0	0	0	0	0	0	0	0	0	0	0	0	0	0	0	0	0	0	0	0	0	0	0	0	0	0	0
HMR_8578	H2O[c] + maltotetraose[c] => fructose[c] + maltotriose[c]	0	0	0	0	0	0	0	0	0	0	0	0	0	0	0	0	0	0	0	0	0	0	0	0	0	0	0	0	0	0	0	0	0	0	0	0	0	0	0	0	0	0	0	0	0	0	0	0
HMR_8579	H2O[s] + maltotetraose[s] => glucose[s] + maltotriose[s]	0	0	0	0	0	0	0	0	0	0	0	0	0	0	0	0	0	0	0	0	0	0	0	0	0	0	0	0	0	0	0	0	0	0	0	0	0	0	0	0	0	0	0	0	0	0	0	0
HMR_8581	H2O[s] + maltotriose[s] => glucose[s] + maltose[s]	0	0	0	0	0	0	0	0	0	0	0	0	0	0	0	0	0	0	0	0	0	0	0	0	0	0	0	0	0	0	0	0	0	0	0	0	0	0	0	0	0	0	0	0	0	0	0	0
HMR_8591	H2O[c] + maltotriose[c] => glucose[c] + maltose[c]	0	0	0	0	0	0	0	0	0	0	0	0	0	0	0	0	0	0	0	0	0	0	0	0	0	0	0	0	0	0	0	0	0	0	0	0	0	0	0	0	0	0	0	0	0	0	0	0
HMR_8592	H2O[l] + maltotriose[l] => glucose[l] + maltose[l]	0	0	0	0	0	0	0	0	0	0	0	0	0	0	0	0	0	0	0	0	0	0	0	0	0	0	0	0	0	0	0	0	0	0	0	0	0	0	0	0	0	0	0	0	0	0	0	0
HMR_8580	H2O[c] + maltotriose[c] => fructose[c] + maltose[c]	0	0	0	0	0	0	0	0	0	0	0	0	0	0	0	0	0	0	0	0	0	0	0	0	0	0	0	0	0	0	0	0	0	0	0	0	0	0	0	0	0	0	0	0	0	0	0	0
HMR_8582	H2O[c] + maltose[c] => 2 fructose[c]	0	0	0	0	0	0	0	0	0	0	0	0	0	0	0	0	0	0	0	0	0	0	0	0	0	0	0	0	0	0	0	0	0	0	0	0	0	0	0	0	0	0	0	0	0	0	0	0
HMR_8587	H2O[c] + maltose[c] => 2 glucose[c]	0	0	0	0	0	0	0	0	0	0	0	0	0	0	0	0	0	0	0	0	0	0	0	0	0	0	0	0	0	0	0	0	0	0	0	0	0	0	0	0	0	0	0	0	0	0	0	0
HMR_8589	H2O[l] + maltose[l] => 2 glucose[l]	0	0	0	0	0	0	0	0	0	0	0	0	0	0	0	0	0	0	0	0	0	0	0	0	0	0	0	0	0	0	0	0	0	0	0	0	0	0	0	0	0	0	0	0	0	0	0	0
HMR_8584	H2O[s] + starch structure 2[s] => glucose[s] + maltose[s]	0	0	0	0	0	0	0	0	0	0	0	0	0	0	0	0	0	0	0	0	0	0	0	0	0	0	0	0	0	0	0	0	0	0	0	0	0	0	0	0	0	0	0	0	0	0	0	0
HMR_3944	UTP[c] + glucose-1-phosphate[c] => PPi[c] + UDP-glucose[c]	81.9759	84.361	82.6642	91.046	80.7089	64.8543	92.0043	89.8514	71.7534	96.0194	97.4103	91.3857	83.5702	70.5577	67.1665	88.9204	79.8591	92.1908	75.7405	100.794	82.2432	88.8385	80.2364	87.4453	87.0706	87.101	85.2527	91.4929	85.131	88.7847	78.3698	95.644	94.3213	110.972	91.4829	87.7918	90.1773	108.633	79.8899	70.2569	83.773	75.1809	94.093	96.4764	90.4042	102.359	110.064	91.5279
HMR_4128	UDP-galactose[c] <=> UDP-glucose[c]	1.21328	7.08898	6.73003	3.47149	8.00489	7.96101	5.46654	7.01867	6.83476	7.11918	7.30784	8.34017	4.07383	4.52175	5.37595	6.79186	6.31344	6.27475	3.46779	10.3217	6.09248	5.80851	6.31008	5.34145	5.57822	7.78571	5.55219	7.17549	4.89001	7.79874	6.88402	4.50569	3.31202	5.16079	3.1697	3.55365	8.90426	6.12362	5.75458	4.51713	6.29567	10.8443	8.87226	8.14228	3.87741	9.21188	6.38611	4.65312
HMR_4130	ATP[c] + galactose[c] => ADP[c] + alpha-D-galactose-1-phosphate[c]	64.0698	57.8521	50.4211	51.8863	58.6659	55.0365	57.5208	68.791	48.0179	69.4592	68.8625	65.4815	46.3579	53.8026	48.9361	59.1269	50.6419	50.2559	52.8628	59.2755	69.2409	57.6716	54.3018	52.6563	52.4214	49.5524	60.0977	71.0838	60.1122	65.9963	60.5341	58.2072	58.5376	70.9143	57.6906	58.1194	72.1232	62.391	55.1593	46.9793	52.3874	48.0628	55.8932	68.8712	64.8272	63.2848	60.7601	68.0919
HMR_4131	UDP-galactose[c] + glucose-1-phosphate[c] <=> UDP-glucose[c] + alpha-D-galactose-1-phosphate[c]	70.8857	64.2471	50.4211	58.9542	58.6659	70.4695	57.5208	74.5419	48.0179	76.0115	75.095	71.9742	46.3579	53.8026	62.3423	59.1269	58.5173	57.6825	66.5036	66.4748	69.2409	71.3812	54.3018	60.311	52.4214	57.2276	66.5319	77.528	60.1122	72.7837	60.5341	76.5424	66.099	70.9143	66.3766	65.3761	78.1901	69.0363	62.4055	46.9793	52.3874	48.0628	55.8932	75.4884	64.8272	70.211	60.7601	73.9635
HMR_4132	UDP-glucose[c] + galactose-1-phosphate[c] => UDP-galactose[c] + glucose-1-phosphate[c]	16.0562	0	25.5393	14.8789	0	3.69666e-18	0	21.4569	0	0	15.8234	22.3697	15.0452	0	1.04631e-25	25.2071	15.6095	0	4.01057e-16	31.8695	22.7561	15.7931	0	0	0	0	15.1313	0	0	16.2701	0	0	16.2788	27.6078	21.6509	15.8995	15.959	15.6652	15.4793	0	21.7955	14.7198	15.8943	10.9204	16.2806	2.88151	15.6686	0
HMR_4303	H2O[s] + sucrose[s] => fructose[s] + glucose[s]	0	0	0	0	0	0	0	0	0	0	0	0	0	0	0	0	0	0	0	0	0	0	0	0	0	0	0	0	0	0	0	0	0	0	0	0	0	0	0	0	0	0	0	0	0	0	0	0
HMR_4414	ATP[c] + galactose[c] => ADP[c] + galactose-1-phosphate[c]	16.0562	0	25.5393	14.8789	0	3.69666e-18	0	21.4569	0	0	15.8234	22.3697	15.0452	0	1.04631e-25	25.2071	15.6095	0	4.01057e-16	31.8695	22.7561	15.7931	0	0	0	0	15.1313	0	0	16.2701	0	0	16.2788	27.6078	21.6509	15.8995	15.959	15.6652	15.4793	0	21.7955	14.7198	15.8943	10.9204	16.2806	2.88151	15.6686	0
HMR_4415	H2O[s] + lactose[s] => galactose[s] + glucose[s]	0	0	0	0	0	0	0	0	0	0	0	0	0	0	0	0	0	0	0	0	0	0	0	0	0	0	0	0	0	0	0	0	0	0	0	0	0	0	0	0	0	0	0	0	0	0	0	0
HMR_4416	H2O[s] + galactosylglycerol[s] => galactose[s] + glycerol[s]	0	0	0	0	0	0	0	0	0	0	0	0	0	0	0	0	0	0	0	0	0	0	0	0	0	0	0	0	0	0	0	0	0	0	0	0	0	0	0	0	0	0	0	0	0	0	0	0
HMR_4774	CTP[c] + D-tagatose-6-phosphate[c] => CDP[c] + tagatose-1,6-bisphosphate[c]	0	0	0	0	0	0	0	0	0	0	0	0	0	0	0	0	0	0	0	0	0	0	0	0	0	0	0	0	0	0	0	0	0	0	0	0	0	0	0	0	0	0	0	0	0	0	0	0
HMR_4775	D-tagatose-6-phosphate[c] + ITP[c] => IDP[c] + tagatose-1,6-bisphosphate[c]	0	0	0	0	0	0	0	0	0	0	0	0	0	0	0	0	0	0	0	0	0	0	0	0	0	0	0	0	0	0	0	0	0	0	0	0	0	0	0	0	0	0	0	0	0	0	0	0
HMR_4831	lactose[s] + NAD+[s] => 3-ketolactose[s] + NADH[s] + H+[s]	0	0	0	0	0	0	0	0	0	0	0	0	0	0	0	0	0	0	0	0	0	0	0	0	0	0	0	0	0	0	0	0	0	0	0	0	0	0	0	0	0	0	0	0	0	0	0	0
HMR_4832	3-ketolactose[s] + H2O[s] => 3-keto-beta-D-galactose[s] + glucose[s]	0	0	0	0	0	0	0	0	0	0	0	0	0	0	0	0	0	0	0	0	0	0	0	0	0	0	0	0	0	0	0	0	0	0	0	0	0	0	0	0	0	0	0	0	0	0	0	0
HMR_7674	UDP-galactose[g] + glucose[g] => UDP[g] + lactose[g]	5.36829	18.2806	9.83994	9.71309	15.2849	14.5599	9.61223	10.12	17.4003	15.3014	17.2019	18.1878	20.0302	2.64513e-11	1.41293e-14	13.7279	10.4063	17.25	10.1158	14.9861	10.5997	2.84234e-15	2.56618e-14	14.7057	11.1978	22.646	3.28389e-15	10.7985	14.7697	18.7433	9.97422	2.75491e-14	18.6432	7.96036e-15	14.4339	14.9827	21.2133	18.0704	14.5851	16.9021	1.21476	16.7324	8.60285e-15	15.2975	12.0766	16.8925	14.6546	14.3864
HMR_8761	ATP[c] + D-tagatose[c] => ADP[c] + D-tagatose-6-phosphate[c]	0	0	0	0	0	0	0	0	0	0	0	0	0	0	0	0	0	0	0	0	0	0	0	0	0	0	0	0	0	0	0	0	0	0	0	0	0	0	0	0	0	0	0	0	0	0	0	0
HMR_8762	D-tagatose-6-phosphate[c] <=> DHAP[c] + glyceraldehyde[c]	0	0	0	0	0	0	0	0	0	0	0	0	0	0	0	0	0	0	0	0	0	0	0	0	0	0	0	0	0	0	0	0	0	0	0	0	0	0	0	0	0	0	0	0	0	0	0	0
HMR_8764	H2O[l] + lactose[l] => galactose[l] + glucose[l]	5.36829	18.2806	9.83994	9.71309	15.2849	14.5599	9.61223	10.12	17.4003	15.3014	17.2019	18.1878	20.0302	2.64513e-11	1.41293e-14	13.7279	10.4063	17.25	10.1158	14.9861	10.5997	2.84234e-15	2.56618e-14	14.7057	11.1978	22.646	3.28389e-15	10.7985	14.7697	18.7433	9.97422	2.75491e-14	18.6432	7.96036e-15	14.4339	14.9827	21.2133	18.0704	14.5851	16.9021	1.21476	16.7324	8.60285e-15	15.2975	12.0766	16.8925	14.6546	14.3864
HMR_8766	H+[c] + NADPH[c] + galactose[c] <=> NADP+[c] + galactitol[c]	0	0	0	0	0	0	0	0	0	0	0	0	0	0	0	0	0	0	0	0	0	0	0	0	0	0	0	0	0	0	0	0	0	0	0	0	0	0	0	0	0	0	0	0	0	0	0	0
HMR_8767	UTP[c] + alpha-D-galactose-1-phosphate[c] => PPi[c] + UDP-galactose[c]	29.8133	27.504	0	27.6549	1.76739e-15	43.338	0	28.2067	0	30.2878	29.3863	29.3906	0	0	38.2019	0	28.9942	27.9691	39.8542	29.6345	0	41.4583	0	28.9916	0	28.2837	28.1175	30.3752	0	30.2054	0	49.032	30.2238	0	32.3051	29.5228	29.6349	29.0963	28.7556	0	0	0	0	30.408	0	29.9565	0	28.3944
HMR_0454	ATP[c] + glyceraldehyde[c] => ADP[c] + GAP[c]	61.675	56.4032	51.7925	51.508	59.9452	56.0075	52.6146	54.0239	52.3937	61.8453	60.3032	60.3637	50.2207	48.9982	56.3393	53.1522	57.8578	57.0101	53.61	59.6231	64.9339	54.4528	55.0054	54.8067	68.4312	51.6166	59.6808	65.07	57.4969	61.438	57.3176	58.6956	62.3571	65.8333	53.7943	64.173	62.744	60.9053	50.1681	53.1076	54.8269	51.2979	59.8124	60.1644	65.1706	63.7541	53.282	50.9532
HMR_4297	ATP[c] + fructose-6-phosphate[c] => ADP[c] + fructose-2,6-bisphosphate[c]	0	37.0211	0	0	0	31.1429	0	0	30.3645	0	0	0	30.0888	41.042	0	0	0	0	30.3474	0	0	31.5863	0	31.2161	0	43.0326	42.7763	0	0	0	51.7757	21.6092	0	0	0	0	0	31.3303	43.7602	0	43.591	29.4396	0	0	0	0	0	0
HMR_4310	ATP[c] + fructose[c] => ADP[c] + fructose-1-phosphate[c]	0	0	0	0	0	0	0	0	0	0	0	0	0	0	0	0	0	0	0	0	0	0	0	0	0	0	0	0	0	0	0	0	0	0	0	0	0	0	0	0	0	0	0	0	0	0	0	0
HMR_4315	D-glucitol[c] + NAD+[c] <=> H+[c] + NADH[c] + fructose[c]	54.8598	38.6922	31.4739	41.4275	0	57.9849	37.5553	37.8599	32.4054	24.903	33.8888	47.4288	22.8209	30.6794	30.8199	21.7848	47.5867	45.5414	0	42.2679	45.3804	34.1607	50.525	43.772	55.7383	46.0342	32.4577	49.7747	0	41.5847	32.0188	39.989	40.4066	45.0645	23.146	34.4564	38.6694	23.8687	36.6425	28.6298	40.2916	22.2131	54.0257	35.2838	43.0338	42.8244	33.7683	23.1704
HMR_4316	H+[c] + NADPH[c] + glucose[c] => D-glucitol[c] + NADP+[c]	54.8598	38.6922	31.4739	41.4275	0	57.9849	37.5553	37.8599	32.4054	24.903	33.8888	47.4288	22.8209	30.6794	30.8199	21.7848	47.5867	45.5414	0	42.2679	45.3804	34.1607	50.525	43.772	55.7383	46.0342	32.4577	49.7747	0	41.5847	32.0188	39.989	40.4066	45.0645	23.146	34.4564	38.6694	23.8687	36.6425	28.6298	40.2916	22.2131	54.0257	35.2838	43.0338	42.8244	33.7683	23.1704
HMR_4317	ATP[c] + D-glucitol[c] => ADP[c] + sorbitol-3-phosphate[c]	0	0	0	0	0	0	0	0	0	0	0	0	0	0	0	0	0	0	0	0	0	0	0	0	0	0	0	0	0	0	0	0	0	0	0	0	0	0	0	0	0	0	0	0	0	0	0	0
HMR_4318	ATP[c] + fructose[c] => ADP[c] + fructose-3-phosphate[c]	0	0	0	0	0	0	0	0	0	0	0	0	0	0	0	0	0	0	0	0	0	0	0	0	0	0	0	0	0	0	0	0	0	0	0	0	0	0	0	0	0	0	0	0	0	0	0	0
HMR_4319	ATP[c] + fructose[c] => ADP[c] + fructose-6-phosphate[c]	2.57362e-14	3.18409e-14	8.42061e-14	4.7864e-14	3.7681e-14	33.548	1.76427e-14	30.0779	2.15917e-14	24.903	24.1581	38.9521	4.13971e-14	1.69734e-14	3.08884	4.82639e-14	23.8292	39.4598	2.1126e-14	24.4278	15.7547	1.971	22.6495	14.8784	35.3007	32.5838	5.43076e-14	35.2662	4.91103e-14	24.8729	22.6521	3.41569e-14	24.8832	29.1265	7.87469e-14	24.3204	34.5101	1.89994e-14	36.6425	21.9511	23.2908	22.2131	41.8901	24.9619	2.16348e-14	24.7495	2.23415e-14	23.1704
HMR_4320	ATP[c] + mannose-1-phosphate[c] => ADP[c] + D-mannose-1,6-bisphosphate[c]	0	0	0	0	0	0	0	0	0	0	0	0	0	0	0	0	0	0	0	0	0	0	0	0	0	0	0	0	0	0	0	0	0	0	0	0	0	0	0	0	0	0	0	0	0	0	0	0
HMR_4356	DHAP[c] + glyceraldehyde[c] => fructose-1-phosphate[c]	0	0	0	0	0	0	0	0	0	0	0	0	0	0	0	0	0	0	0	0	0	0	0	0	0	0	0	0	0	0	0	0	0	0	0	0	0	0	0	0	0	0	0	0	0	0	0	0
HMR_4383	fructose-6-phosphate[c] <=> mannose-6-phosphate[c]	1.4797e-13	6.95345e-14	1.22913e-12	1.062e-13	2.15545e-13	1.80395e-13	1.4561e-13	2.08744e-13	1.61544e-13	2.96804e-13	1.52553e-13	1.01274e-13	1.10425e-13	1.66476e-13	2.0246e-13	1.76541e-13	1.90083e-13	7.97868e-12	2.0137e-13	8.17189e-14	1.4654e-13	9.71423e-14	1.6222e-13	1.53725e-12	6.45646e-14	1.97826e-13	1.58369e-13	1.3019e-13	9.627e-14	1.91152e-13	1.6678e-13	1.6986e-13	3.47178e-13	4.6267e-13	8.90979e-13	1.86533e-13	6.48656e-14	5.63976e-13	1.28526e-13	1.3084e-13	1.42607e-13	1.49389e-13	1.56718e-13	2.4029e-12	9.15634e-14	8.85346e-14	2.1536e-13	1.75174e-13
HMR_4385	mannose-6-phosphate[c] => mannose-1-phosphate[c]	49.0908	47.6992	41.8229	40.4467	46.772	44.3722	39.8425	36.3539	42.8713	48.1814	42.8777	53.1924	45.1133	41.0457	43.1589	36.0742	45.2905	42.8398	40.4251	49.479	47.5359	45.6355	42.6755	41.9875	53.8186	43.3562	41.344	52.2622	46.957	51.621	43.3879	45.6136	57.6662	50.2993	50.5428	49.8092	49.3171	46.7933	52.4723	44.3964	48.1905	42.108	51.4805	61.396	53.4544	53.9469	37.54	44.4745
HMR_4386	GDP[c] + mannose-1-phosphate[c] => GDP-mannose[c] + Pi[c]	48.1396	47.2864	41.8229	40.4467	45.7326	44.3722	39.8425	36.3539	42.8713	48.1814	42.8777	52.7752	45.1133	41.0457	43.1589	35.5899	44.3008	42.8398	40.4251	49.0161	47.5359	45.6355	42.6755	41.4504	53.6218	43.3562	41.344	50.8745	46.957	51.621	43.3879	45.6136	57.2656	50.2993	49.7066	48.8883	49.3171	46.3181	52.0679	44.3964	47.7449	42.108	51.4805	61.0213	53.4544	53.5182	36.926	44.4745
HMR_4387	GTP[c] + mannose-1-phosphate[c] => GDP-mannose[c] + PPi[c]	10.0915	6.58633	0	0	10.2416	0	0	0	0	0	0	7.03742	9.97041e-47	0	0	6.0975	9.81423	0	0	7.09364	0	8.07138e-22	1.08031e-24	6.94255	5.00192	0	0	12.5861	0	0	0	0	7.23764	0	9.63282	9.99422	0	6.96763	6.88604	0	6.85976	3.48532e-15	0	7.28173	0	7.16377	6.96915	1.71407e-14
HMR_4399	GDP-mannose[c] => GDP-4-dehydro-6-deoxy-D-mannose[c] + H2O[c]	7.88471e-14	4.54574e-14	2.98857e-14	6.19377e-14	9.53473e-14	1.2117e-13	1.23352e-13	1.35523e-13	4.58837e-14	1.51505e-14	7.01409e-14	8.44995e-14	5.78935e-14	1.52131e-13	1.52773e-13	1.55425e-13	1.58327e-13	7.33608e-14	1.02076e-13	6.34807e-14	9.78884e-14	5.67907e-14	1.15222e-13	5.8652e-14	4.81845e-14	4.19526e-14	9.78393e-14	6.67822e-14	6.39004e-14	6.42812e-14	6.47298e-14	4.5434e-14	8.00988e-14	7.7267e-14	8.88e-13	9.61905e-14	7.08503e-14	3.57918e-14	3.33827e-14	1.10113e-13	8.71897e-14	7.23385e-14	7.61556e-14	2.37684e-12	8.81137e-14	7.0913e-14	7.626e-14	1.53506e-13
HMR_4400	GDP-4-dehydro-6-deoxy-D-mannose[c] + H+[c] + NADH[c] => GDP-L-fucose[c] + NAD+[c]	5.80717e-14	4.12366e-14	2.83338e-14	1.94439e-14	5.66117e-14	5.76779e-14	1.15533e-13	3.54952e-14	8.84346e-15	7.482e-15	1.92136e-14	3.59125e-14	5.53643e-14	4.70514e-14	3.33806e-15	2.44358e-15	6.5307e-14	5.54728e-14	9.10926e-14	1.39894e-14	5.08614e-14	2.77032e-14	6.85714e-14	3.59354e-14	3.78278e-14	2.08782e-14	8.45816e-14	2.07137e-14	5.65624e-14	4.12872e-14	4.04757e-14	1.59608e-14	4.92741e-14	5.93447e-14	6.26987e-14	3.51647e-14	1.09252e-14	2.79752e-14	1.24201e-14	9.70509e-14	5.75412e-14	7.03234e-15	9.32375e-16	4.63618e-15	8.55635e-14	6.0873e-14	5.62427e-14	5.4445e-14
HMR_4401	GDP-L-fucose[c] + PPi[c] <=> GTP[c] + L-fucose-1-phosphate[c]	2.33456	1.80902	2.0322	1.67462	2.16712	1.05402	1.68926	0.947989	2.21917	2.01195	2.09201	1.87722	1.22073	1.77163	1.00823	1.57702	1.9735	2.04719	1.19743	2.20855	1.92753	1.45322	1.67431	1.66448	1.92662	1.36288	1.57043	2.14386	2.33654	1.37486	1.75972	1.5594	1.98366	1.49627	1.53904	1.84563	1.53833	1.88889	1.8666	1.30527	1.43668	1.83743	2.05439	2.44403	2.15681	1.97353	1.34096	1.50159
HMR_4402	6-deoxy-L-galactose[c] + ATP[c] <=> ADP[c] + L-fucose-1-phosphate[c]	2.33456	1.80902	2.0322	1.67462	2.16712	1.05402	1.68926	0.947989	2.21917	2.01195	2.09201	1.87722	1.22073	1.77163	1.00823	1.57702	1.9735	2.04719	1.19743	2.20855	1.92753	1.45322	1.67431	1.66448	1.92662	1.36288	1.57043	2.14386	2.33654	1.37486	1.75972	1.5594	1.98366	1.49627	1.53904	1.84563	1.53833	1.88889	1.8666	1.30527	1.43668	1.83743	2.05439	2.44403	2.15681	1.97353	1.34096	1.50159
HMR_4490	ATP[c] + mannose[c] => ADP[c] + mannose-6-phosphate[c]	39.4065	38.8726	37.7589	35.9429	36.7837	39.831	35.3271	32.6331	36.346	35.7882	36.0105	43.2517	38.9653	32.9337	36.3888	28.1374	42.4263	31.3775	33.6252	38.8441	42.2467	37.5092	36.8156	33.2022	47.7728	35.9948	36.9524	46.3115	39.8066	45.3686	39.7533	37.1295	50.0059	41.8826	39.0679	46.2816	41.0708	38.0867	45.4374	37.5125	37.8213	34.5754	39.8178	50.2174	45.827	47.8487	28.563	37.5026
HMR_4706	H2O[c] + fructose-2,6-bisphosphate[c] => Pi[c] + fructose-6-phosphate[c]	0	37.0211	0	0	0	31.1429	0	0	30.3645	0	0	0	30.0888	41.042	0	0	0	0	30.3474	0	0	31.5863	0	31.2161	0	43.0326	42.7763	0	0	0	51.7757	21.6092	0	0	0	0	0	31.3303	43.7602	0	43.591	29.4396	0	0	0	0	0	0
HMR_8768	GDP-4-dehydro-6-deoxy-D-mannose[c] + H+[c] + NADPH[c] => GDP-L-fucose[c] + NADP+[c]	3.03055e-26	0	0	0	1.09892e-18	3.59222e-30	0	0	0	0	0	0	2.55447e-29	0	1.27723e-29	0	0	0	0	7.36117e-19	0	1.29241e-29	0	0	3.99136e-31	2.5402e-28	0	0	0	2.19252e-34	0	0	0	2.75616e-15	3.06536e-28	1.08098e-17	1.41342e-26	0	0	3.19474e-30	0	1.41524e-45	0	0	0	0	2.89932e-27	0
HMR_4403	6-deoxy-L-galactose[c] => L-fuculose[c]	0	0	0	0	0	0	0	0	0	0	0	0	0	0	0	0	0	0	0	0	0	0	0	0	0	0	0	0	0	0	0	0	0	0	0	0	0	0	0	0	0	0	0	0	0	0	0	0
HMR_4590	H+[c] + L-xylulose[c] + NADPH[c] => NADP+[c] + xylitol[c]	30.6861	22.6233	24.9029	17.4556	31.7411	11.9909	25.6605	24.3	15.5919	23.6622	29.3909	25.7405	28.4858	24.2225	19.6352	23.737	25.2714	23.8196	21.4687	31.7776	19.133	22.647	25.4933	22.1046	22.4679	18.2577	22.1388	22.8591	23.5841	23.4098	24.3466	17.5955	30.285	31.5141	23.2304	26.2942	30.3191	25.6396	27.3795	17.0232	24.1233	21.6146	26.0551	28.8351	27.4092	16.7236	20.12	27.3722
HMR_4591	NAD+[c] + xylitol[c] => H+[c] + L-xylulose[c] + NADH[c]	5.64923e-15	0.920336	8.46225e-15	6.5014e-15	7.49337e-15	5.16466e-15	8.93404e-15	6.47879e-15	3.04953e-15	1.45765e-14	5.68393e-15	1.02513e-14	9.8211e-15	1.14997e-14	2.41186e-14	3.2328e-15	3.46446e-15	6.11807e-15	4.40493e-15	4.05102e-15	6.4867e-15	4.5105e-15	4.4993e-15	1.25385e-13	0.0267235	1.0647e-14	5.84584e-15	2.75641	1.17079e-14	1.2263e-14	4.45961e-15	6.03486e-15	7.24533e-15	1.29772e-14	1.45925e-14	2.61075e-14	4.41863e-15	5.92433e-15	1.09267e-12	7.02759e-15	2.58542e-14	6.81959e-15	5.09455e-15	3.77415e-17	4.98371e-15	7.95381e-15	7.75597e-15	3.52322e-15
HMR_4592	D-xylose[c] + H+[c] + NADPH[c] <=> NADP+[c] + xylitol[c]	4.76752	4.03156	3.58388	3.41496	4.67086	3.902	4.16579	3.55231	2.91815	4.49879	3.98976	4.21789	4.20503	3.82438	3.91284	4.48934	3.25531	3.48653	3.87145	4.65692	4.46229	4.43437	3.78349	4.74504	4.80676	4.01219	3.41068	4.40389	3.9959	4.56578	3.7716	3.15558	4.02408	3.79837	4.18703	3.78793	4.18125	3.08487	4.49527	3.89031	4.01041	3.99308	3.98472	4.19506	4.42644	4.27831	3.3808	3.96645
HMR_4593	NAD+[c] + xylitol[c] => D-xylulose[c] + H+[c] + NADH[c]	32.3863	24.2875	26.1017	19.0195	33.3302	14.8191	27.2292	25.5172	16.8808	25.6536	30.6532	27.3547	29.9255	25.63	21.4552	25.702	26.2592	25.0177	23.1023	33.3517	21.5269	24.6635	26.8087	24.4576	24.8449	20.3054	23.3743	24.7001	25.1762	25.4867	25.7159	18.9304	31.5334	32.5797	24.9947	27.5714	31.6577	26.5116	29.089	19.0754	25.6832	23.3318	27.4798	30.2548	29.0748	19.2362	21.461	28.7096
HMR_4595	ADP[c] + D-xylulose-5-phosphate[c] <=> ATP[c] + D-xylulose[c]	53.2065	32.2203	40.4108	58.7175	61.9671	61.225	53.3617	47.1874	41.4195	53.9916	57.3719	44.5734	42.8919	46.722	57.859	41.9171	45.9511	46.1858	58.6661	58.6518	54.8545	42.4861	48.6549	40.7742	48.3476	46.0515	36.8991	41.3484	38.7023	45.8897	60.5712	43.8095	46.3604	53.686	52.154	35.0478	48.5585	40.8131	49.9818	35.1363	45.8802	44.8293	57.545	71.9696	53.1634	44.1152	59.5156	54.9375
HMR_8341	H+[c] + L-arabinose[c] + NADPH[c] => L-arabitol[c] + NADP+[c]	0	0	0	0	0	0	0	0	0	0	0	0	0	0	0	0	0	0	0	0	0	0	0	0	0	0	0	0	0	0	0	0	0	0	0	0	0	0	0	0	0	0	0	0	0	0	0	0
HMR_8342	H+[c] + L-xylulose[c] + NADH[c] <=> L-arabitol[c] + NAD+[c]	0	0	0	0	0	0	0	0	0	0	0	0	0	0	0	0	0	0	0	0	0	0	0	0	0	0	0	0	0	0	0	0	0	0	0	0	0	0	0	0	0	0	0	0	0	0	0	0
HMR_8352	L-gulonate[c] + NAD+[c] => 3-dehydro-L-gulonate[c] + H+[c] + NADH[c]	30.6861	22.6088	24.9029	17.4556	31.7411	11.9909	25.6605	24.3	15.5919	23.6622	29.3909	25.7405	28.4858	24.2225	19.6352	23.737	25.2714	23.8196	21.4687	31.7776	19.133	22.647	25.4933	22.1046	22.468	18.2577	22.1388	22.7098	23.5841	23.4098	24.3466	17.5955	30.285	31.5141	23.2304	26.2942	30.3191	25.6396	27.3795	17.0232	24.1233	21.6146	26.0551	28.8351	27.4092	16.7236	20.12	27.3722
HMR_8353	3-dehydro-L-gulonate[c] => CO2[c] + L-xylulose[c]	30.6861	22.6088	24.9029	17.4556	31.7411	11.9909	25.6605	24.3	15.5919	23.6622	29.3909	25.7405	28.4858	24.2225	19.6352	23.737	25.2714	23.8196	21.4687	31.7776	19.133	22.647	25.4933	22.1046	22.468	18.2577	22.1388	22.7098	23.5841	23.4098	24.3466	17.5955	30.285	31.5141	23.2304	26.2942	30.3191	25.6396	27.3795	17.0232	24.1233	21.6146	26.0551	28.8351	27.4092	16.7236	20.12	27.3722
HMR_8726	ATP[c] + D-ribulose[c] => ADP[c] + ribulose-5-phosphate[c]	0	0	0	0	0	0	0	0	0	0	0	0	0	0	0	0	0	0	0	0	0	0	0	0	0	0	0	0	0	0	0	0	0	0	0	0	0	0	0	0	0	0	0	0	0	0	0	0
HMR_8727	H2O[c] + UDP-glucuronate[c] => D-glucuronate 1-phosphate[c] + UMP[c]	6.86396	6.29476	0	0	6.94735	0	0	6.4679	0	0	10.7696	0	6.41571	6.1879	0	0	6.67397	6.40988	6.46531	6.82277	0	4.52672	0	6.66578	9.84075	9.13617	6.48806	6.9597	9.54068	0	0	0	0	9.60934	9.15564	1.63352e-16	0	0	4.38759	0	9.14632	6.25808	0	10.3934	9.7945	6.90919	0	6.49577
HMR_8728	D-glucuronate 1-phosphate[c] + H2O[c] => Pi[c] + glucuronate[c]	6.86396	6.29476	0	0	6.94735	0	0	6.4679	0	0	10.7696	0	6.41571	6.1879	0	0	6.67397	6.40988	6.46531	6.82277	0	4.52672	0	6.66578	9.84075	9.13617	6.48806	6.9597	9.54068	0	0	0	0	9.60934	9.15564	1.63352e-16	0	0	4.38759	0	9.14632	6.25808	0	10.3934	9.7945	6.90919	0	6.49577
HMR_8729	H2O[c] + UDP-glucuronate[c] => UDP[c] + glucuronate[c]	0	12.5941	0	7.32648	8.04186	0	7.10177	7.48976	4.70333	11.3808	0	0	7.42871	10.1277	0	0	7.66052	0	0	0	0	0	4.4557	0	0	1.66887e-15	0	0	0	0	7.37699	0	0	7.75417	0	7.82023	7.89283	7.72861	5.29244	0	0	7.2462	7.81806	0	8.02429	8.00011	7.73743	0
HMR_6537	H+[c] + NADPH[c] + glucuronate[c] => L-gulonate[c] + NADP+[c]	29.2516	22.083	22.9587	17.4556	27.2409	11.9909	21.2327	20.8737	15.5919	19.5131	29.3909	24.0476	27.1293	24.2225	15.717	22.2337	23.0105	23.8196	21.4687	28.9736	18.5344	22.647	24.0204	21.5638	22.468	18.2577	22.1388	18.3296	23.5841	19.2171	21.0379	17.5955	30.285	28.3094	19.6009	22.8208	30.3191	23.6142	23.9245	17.0232	20.6145	17.951	22.595	24.2951	25.7458	16.7236	20.12	27.3723
HMR_1568	H2O[c] + NAD+[c] + acetaldehyde[c] => H+[c] + NADH[c] + acetate[c]	0	0	0	0	9.33745	0	0	0	0	0	0	0	0	0	0	0	0	0	0	0	0	0	4.51861	0	0	0	0	0	0	0	0	0	0	0	0	0	0	0	0	0	0	0	0	0	0	0	0	0
HMR_3853	GSH[c] + methylglyoxal[c] => (R)-S-lactoylglutathione[c]	61.5231	49.1818	46.6689	47.5895	61.0106	54.6138	42.2596	59.1604	51.1358	61.4252	61.0645	57.6275	56.8407	49.0808	45.0232	47.6402	58.6349	54.5104	55.4737	59.3509	59.333	60.2449	49.3318	56.1013	59.8653	52.6467	54.6364	66.8714	55.3883	59.8817	46.9679	52.0367	67.1317	59.3959	52.0937	60.2825	62.1158	57.57	55.3789	51.7234	53.466	52.1216	60.6709	61.0574	60.6712	60.5579	55.8942	53.0605
HMR_3854	H+[c] + NADH[c] + methylglyoxal[c] => NAD+[c] + lactaldehyde[c]	27.6	14.3621	14.3121	15.1184	22.8823	1.55966	19.6451	21.2331	15.6832	4.05581	31.2895	29.4774	4.60393	24.0959	19.6538	12.65	30.8169	28.1951	15.0252	22.766	16.0005	36.9474	1.24735e-24	21.7946	16.2651	21.0495	21.3071	33.029	22.1137	3.90167	14.8698	16.3032	32.5346	16.4016	21.0424	16.7214	22.605	15.4744	21.6831	14.0841	3.4114	16.4147	26.2666	22.9659	16.1826	32.1156	0.153496	14.9726
HMR_3855	H+[c] + NADPH[c] + lactaldehyde[c] => NADP+[c] + propane-1,2-diol[c]	1.07588e-15	1.00111e-29	3.80383e-29	8.88286e-18	1.91801e-23	6.22551e-28	3.17915e-25	1.54175e-14	5.45813e-17	4.54883e-18	7.83303e-29	7.89186e-25	4.78931e-23	2.58735	1.01814e-15	2.91688e-14	3.57317e-13	1.62182e-24	1.54467e-16	2.41916e-23	8.7461e-18	7.89182e-26	2.63206e-13	2.34843e-24	1.8089e-26	3.25193e-28	5.37333e-29	7.59293e-19	2.37067e-25	2.24693e-16	2.77607e-25	0.0205578	0	1.24948e-26	2.8257e-28	3.24404e-29	3.10733e-28	9.45581e-23	2.40227e-25	1.89163e-28	0.916583	1.0311e-15	4.1866e-16	1.09587e-26	1.22732e-24	2.14414e-12	5.69203e-25	2.40767e-23
HMR_3857	(R)-S-lactoylglutathione[c] + H2O[c] => D-lactate[c] + GSH[c]	28.7828	15.5072	15.0586	20.1967	13.7905	14.655	5.8997	30.7001	23.4671	22.8393	30.0667	16.5159	21.4444	21.1007	12.6954	15.8724	16.1854	22.4952	32.2566	30.3109	17.4737	32.5308	21.0421	25.3247	23.944	18.0219	24.3804	35.7676	12.8718	15.1907	16.3695	23.7189	26.5929	20.0922	20.0823	24.1363	36.0406	19.6844	24.3796	30.2037	22.5492	29.8518	17.8964	21.9725	30.1379	24.7079	16.0235	10.5683
HMR_8511	(R)-S-lactoylglutathione[m] + H2O[m] => D-lactate[m] + GSH[m]	57.8725	47.1819	46.5992	44.3047	61.3741	54.4831	42.045	54.6077	49.0106	57.5383	57.0246	54.5827	54.2895	45.3617	43.7171	45.5386	58.6012	50.2669	50.6492	51.6518	57.1406	54.8809	45.4576	55.0403	57.1483	50.0667	48.9645	59.5246	53.4	58.7091	46.7085	47.3066	61.923	56.7366	50.1246	60.6109	53.8283	56.1793	51.945	42.617	52.4315	46.4411	58.8903	59.1304	60.0392	57.5337	55.1884	53.0929
HMR_3859	D-lactate[c] + 2 ferricytochrome C[m] => 2 H+[c] + 2 ferrocytochrome C[m] + pyruvate[c]	69.0107	54.0698	52.7742	48.7533	66.9963	55.2831	46.619	62.3368	55.1818	64.2586	63.3343	60.6669	60.1008	54.6337	48.095	54.1472	61.6584	58.8304	65.5649	60.084	65.9822	61.7849	47.0966	62.4396	64.9205	54.052	51.0152	71.4695	55.9246	65.6955	48.861	51.1941	66.8892	66.7616	56.8299	68.4235	65.9791	60.1275	56.3206	51.9365	56.9342	55.8716	62.8755	63.3258	68.3839	62.4657	57.8569	55.2612
HMR_4087	NAD+[m] + malate[m] => CO2[m] + H+[m] + NADH[m] + pyruvate[m]	0	0	0.14718	0.026778	0	0.0386329	0.124719	0.0596346	0.219818	0	31.6228	0	0.111266	0.0730034	0	1.57859	0	0	0	0	0.00962485	0	0	18.4108	0	0	0	26.3512	27.927	0	0	0	0	0	0	0	0	0	0	0.136372	0.259307	0	0	0	0	0	0	0
HMR_4089	NADP+[c] + malate[c] => CO2[c] + H+[c] + NADPH[c] + pyruvate[c]	91.7147	86.2092	64.868	69.2536	101.883	81.3097	69.5644	74.1572	76.4079	96.8377	97.2638	91.2238	81.295	65.1541	69.3011	81.343	85.4764	70.4687	83.5986	89.2248	85.7267	76.5015	82.1171	80.7672	89.3077	74.7971	66.7158	85.7023	87.7608	89.1565	72.1091	82.9992	90.3952	100.935	79.7127	95.3079	97.0988	91.0252	72.2479	68.5098	96.4918	78.2085	89.912	88.9102	110.916	101.32	89.1404	79.4197
HMR_4091	NADP+[m] + malate[m] => CO2[m] + H+[m] + NADPH[m] + pyruvate[m]	0	0.155393	31.4745	0.172046	0.147868	31.4839	0.0769164	0.241318	31.545	30.9759	31.5004	0	44.6829	31.6249	0.260521	32.1086	0	31.6228	0.161895	31.4101	0.00112229	0.00957188	0.143087	21.2339	0	31.5554	0.115646	30.7085	0	0	0.232665	0.0189046	31.3952	0.0284616	0	0	2.42878	31.5331	17.5086	0.24824	19.051	0.39389	0	0	1.01823	31.4162	0	0.0269426
HMR_4093	H2O[c] + acetyl-CoA[c] => CoA[c] + acetate[c]	0	14.8274	9.57383	14.9094	18.387	0	14.4529	15.2085	21.4965	0	0.910204	0	0.0921684	20.5699	14.5694	0	0	0	0.0883545	3.52149	16.0595	0	15.0797	0	16.4153	21.489	0.0909185	32.6971	0.714595	5.27314	21.1905	0.0822192	16.2994	0	0	0	16.0897	22.1264	0	0	15.4425	0	22.4736	16.3906	4.49638	4.22461	0.0755823	0
HMR_4095	H2O[m] + acetyl-CoA[m] => CoA[m] + acetate[m]	0	1.99111e-14	16.6885	0.501021	18.7622	2.49398	1.12842e-14	24.4741	24.7978	3.81429	0	18.172	7.16805e-15	16.3483	23.1551	5.47747e-15	2.43844	0.853299	1.73266e-14	18.6285	18.8353	18.1363	22.7675	17.8904	4.12576e-14	17.3493	14.0811	8.69267e-14	18.3513	2.33571e-14	0	25.322	0.32627	23.9804	0	4.71922	5.37971	1.91858e-15	0	0	17.6148	0	3.04921	0.351996	1.28388	4.49567e-15	17.963	1.17564
HMR_4143	ATP[m] + H+[m] + HCO3-[m] + pyruvate[m] => ADP[m] + OAA[m] + Pi[m]	107.702	92.7712	79.3329	82.3474	113.205	93.1081	82.8518	78.9847	87.7451	113.581	115.404	100.14	97.9283	83.1618	77.6245	95.6251	97.4549	85.378	91.6156	105.974	95.1573	88.1117	92.1661	97.882	101.128	85.9882	75.2961	105.138	98.9301	95.3098	77.8432	89.618	100.021	108.841	87.4244	103.149	103.201	107.028	83.8966	78.3904	107.597	84.6492	99.1	100.102	118.941	114.57	96.1508	87.6103
HMR_8497	H+[c] + NADPH[c] + methylglyoxal[c] => NADP+[c] + hydroxyacetone[c]	26.2077	31.7736	10.1859	22.0912	27.5598	31.2386	11.0499	25.1671	11.4957	27.2036	33.4209	5.34484	32.8746	30.406	23.5515	23.5181	27.8217	27.4652	23.8381	28.2868	7.04112	26.1213	23.6919	8.22194	26.5237	5.54228	9.14332	7.71033	25.4117	13.6692	10.3977	34.2509	22.238	32.4542	14.3623	2.64447	25.1077	33.1826	8.55891	26.2565	45.145	24.6464	7.41783	26.2142	41.4377	36.3901	1.25252	7.8197
HMR_8498	H+[c] + NADPH[c] + O2[c] + acetone[c] => H2O[c] + NADP+[c] + hydroxyacetone[c]	63.022	50.8155	49.0645	49.4319	65.4489	54.0758	46.1198	53.031	51.2991	62.2738	59.736	56.5056	48.8705	49.675	45.2865	47.8932	60.4729	54.6202	55.7908	59.4446	58.6851	54.9167	50.7873	54.6051	59.0485	55.3365	51.7658	60.6071	56.9288	60.1204	49.3985	54.2076	60.0243	58.1965	55.6988	57.5061	58.2668	61.4559	52.7219	46.0202	52.966	47.7241	55.553	61.118	59.9551	58.9215	58.4988	52.7256
HMR_8499	H+[c] + NADPH[c] + O2[c] + hydroxyacetone[c] => 2 H2O[c] + NADP+[c] + methylglyoxal[c]	65.8993	58.3863	49.0466	52.9711	68.0299	60.1897	46.2873	56.982	51.6077	65.11	65.8703	55.5165	57.099	56.4117	48.7651	51.5577	64.2964	60.1544	58.8227	63.0726	57.9767	59.2647	54.9457	54.0559	62.0151	54.8315	51.9158	59.8219	60.3151	60.0134	50.4572	61.7727	62.5279	64.5444	55.8954	57.0697	61.7586	67.6836	52.5972	50.7435	67.0404	52.317	54.899	64.4585	68.689	66.5423	57.3156	52.4334
HMR_8500	H+[c] + NADPH[c] + hydroxyacetone[c] => NADP+[c] + propane-1,2-diol[c]	16.2209	8.53469	13.606	10.3019	23.3804	13.6832	12.2675	11.5437	8.90559	17.601	14.5012	14.5659	10.6433	12.6155	18.1952	16.4199	8.52524	7.89417	17.3632	15.0816	17.805	12.1915	7.75911	13.2361	15.7086	7.47302	9.02791	14.8015	14.0812	14.7267	8.12913	13.1874	15.9068	8.91499	12.7491	11.0456	7.71182	12.3631	10.079	15.2226	7.42192	9.33367	11.5768	10.3433	20.2307	12.4442	14.7923	13.2961
HMR_8501	H+[c] + NADPH[c] + methylglyoxal[c] => D-lactaldehyde[c] + NADP+[c]	13.6858	0	0	0	0	4.9177	0	0	0	0	13.4201	0	0	0	0	2.91373e-14	0	17.9993	1.95616	0	1.34398	13.6666	0	0	13.9416	0	0	14.8231	0	0	0	0	0	0	0	19.1236	0	13.2638	0	0	13.4316	17.2678	19.048	0	0	13.7841	13.2733	12.8336
HMR_8502	D-lactaldehyde[c] + GSH[c] + NAD+[c] => (R)-S-lactoylglutathione[c] + H+[c] + NADH[c]	20.7774	5.07828	15.4901	6.71895	20.7902	7.34076	3.31864	14.6889	21.5331	14.0046	18.5937	7.20918	5.95721	6.54168	5.61269	6.0226	16.0706	5.93056	17.9377	7.9355	9.64047	9.65571	6.58231	23.1773	18.1331	5.45162	7.57433	10.2855	5.90215	12.6179	16.0143	3.72227	5.38479	8.35889	16.0133	28.2799	16.4033	9.15114	16.4419	3.38349	16.6551	14.9894	16.0269	17.5185	31.662	15.8905	14.0045	13.4947
HMR_8503	H2O[c] + NAD+[c] + lactaldehyde[c] => H+[c] + L-lactate[c] + NADH[c]	16.6946	6.11099	3.57309	15.7988	5.46639	6.003e-28	14.2883	15.867	3.90339	5.82239	16.2944	16.7285	3.84838	19.8362	13.9043	3.3069	21.8127	25.8896	14.859	0	16.0866	16.3182	3.64881	16.9559	0	3.92626	14.8101	17.1285	15.6446	1.27723e-29	3.28669	5.04644	17.0666	15.7943	15.4739	4.31838	16.5577	7.46388	15.3097	0	3.30718	0	4.26629	5.49209	16.1826	16.6248	4.32805	4.28941
HMR_8504	D-lactaldehyde[c] + H2O[c] + NAD+[c] => D-lactate[c] + H+[c] + NADH[c]	27.8549	25.5749	23.5226	4.57169	23.9787	4.9177	22.2558	22.1137	7.36644	18.0355	22.6984	24.1219	16.5823	26.4041	18.1926	28.6592	16.1854	23.5415	33.3185	19.7121	31.1655	14.1823	2.35885e-15	16.7557	19.8706	14.809	6.89286	27.7394	19.6985	27.6401	12.7872	2.4106	20.6597	33.6256	23.8944	29.8307	17.9095	23.8026	7.8129	17.7554	20.2546	18.5534	21.7144	6.02407	8.84094	16.9716	13.2733	11.1653
HMR_8506	H2O[m] + NAD+[m] + lactaldehyde[m] => H+[m] + L-lactate[m] + NADH[m]	23.2001	14.3621	14.4497	4.41158	23.9297	11.6688	14.2883	15.3919	15.6699	7.49023	27.107	25.7128	5.99756	13.4761	13.9043	12.65	22.4476	12.239	11.2776	23.1937	1.59875e-25	33.7947	2.7379e-29	16.1717	16.2651	21.3201	15.3365	29.7967	16.2669	6.71041	15.2238	19.9549	28.7789	6.58481	14.8025	17.2335	16.6058	15.4744	15.4635	17.4388	0.840348	16.9797	26.6036	22.9659	11.5643	28.4286	2.12129	15.5086
HMR_8507	NAD+[c] + propane-1,2-diol[c] => D-lactaldehyde[c] + H+[c] + NADH[c]	14.4643	5.98891	12.8136	8.1181	21.6532	7.34076	11.339	10.0964	8.03875	15.6338	13.8069	11.9141	9.16995	12.8723	18.1976	16.0909	6.65891	6.17655	13.4128	14.6615	17.7301	10.3712	6.44618	9.76665	15.7086	5.38502	9.02791	11.4185	13.3621	13.6865	6.69072	4.43057	13.9291	7.4869	12.1353	11.3749	5.72849	9.89543	10.626	12.292	7.42192	8.31821	9.90824	8.74826	16.6819	9.61524	14.0045	11.8395
HMR_8508	NAD+[c] + propane-1,2-diol[c] => H+[c] + NADH[c] + lactaldehyde[c]	7.39716	6.11099	4.0947	6.37843	8.91345	11.5659	4.70727	5.64165	3.84924	8.19924	4.46377	8.4611	5.43971	3.18644e-15	0	3.3069	5.347	4.93338	11.0544	3.58834	1.67781	6.44557	3.64881	8.60002	0	5.20178	1.31272e-22	9.47563	4.47211	5.46345	4.64213	12.4364	7.72496	4.87056	3.93288	6.15738	5.1749	7.46388	1.69407	10.2977	0.916583	4.3804	6.03043	5.49209	11.5643	7.03235	4.81567	6.07534
HMR_8509	D-lactaldehyde[c] + H+[c] + NADPH[c] => NADP+[c] + propane-1,2-diol[c]	1.91585e-29	0.00460201	2.31273e-23	1.40695e-28	1.43385e-23	3.26984e-27	1.04245e-28	1.63495e-27	3.99136e-31	5.37072e-28	1.90456e-19	7.22914e-26	4.22291e-23	2.20599e-14	0.3442	4.56941e-29	1.20252e-22	7.47105e-15	4.52936e-14	8.64059e-28	2.93014e-28	8.37515e-28	1.55107e-23	1.26517e-21	3.14111e-25	1.06424e-15	1.31272e-22	9.32898e-26	5.53981e-24	3.71838e-28	2.77607e-25	4.09414e-30	7.19019e-15	1.44625e-15	8.69151e-28	5.40918	1.27739e-28	5.27304e-29	3.60229	5.01563	2.85713e-29	1.00982	8.17567e-27	1.3508e-25	6.58281e-16	1.94882e-15	1.47401e-18	6.07163e-22
HMR_8512	D-lactate[c] + NAD+[c] => H+[c] + NADH[c] + pyruvate[c]	12.8262	8.41187	8.02402	5.01437	9.392	11.7408	8.41711	20.8329	10.8323	21.954	22.8375	18.2819	6.79587	6.73543	7.98122	8.4605	10.2601	8.92438	12.7264	18.78	7.85019	17.5631	17.7839	13.9367	15.454	9.51804	23.602	11.6577	19.1563	6.56354	16.009	12.1809	22.4292	13.7072	10.2732	24.9668	11.4685	22.712	18.0356	17.7511	14.7103	16.3167	20.2427	12.8881	12.9275	20.6686	10.8684	1.63082
HMR_8516	DHAP[c] => Pi[c] + methylglyoxal[c]	18.4647	14.0145	7.5074	6.14482	19.904	11.9157	13.6816	9.80806	11.3548	18.1596	20.1745	13.7812	9.72672	13.2789	14.3131	13.9982	11.1667	15.1532	11.5756	16.3724	8.87524	12.4867	1.63904e-15	16.9975	18.5081	12.2848	12.9752	15.7352	4.83595	7.51482	5.00649	13.1814	7.5223	12.545	7.96216	18.1745	23.4639	17.3621	6.29215	14.6777	14.91	8.95286	16.9289	17.3196	22.8145	16.2768	18.5016	6.69434
HMR_8517	GAP[c] => Pi[c] + methylglyoxal[c]	11.3769	8.53324	17.3886	4.34502	15.5316	12.7254	3.97092	11.6037	13.7048	9.70155	10.8853	4.83951	6.63231	13.4278	14.6324	14.2949	14.3199	7.47011	8.94865	8.71505	10.224	11.0737	13.4486	4.55093	12.9706	0	8.29199	18.0584	8.2865	16.7368	7.0767	10.2636	18.7927	14.0812	9.55113	9.32752	13.2371	18.1399	8.90779	8.26874	6.20308	10.6587	13.637	5.70809	7.38494	8.01965	2.65288	7.9307
HMR_0153	AMP[c] + PPi[c] + propanoyl-CoA[c] <=> ATP[c] + CoA[c] + propanoate[c]	666.279	619.901	664.031	687.142	698.45	641.996	697.476	672.943	680.593	693.233	653.746	638.363	694.321	647.901	668.514	678.468	643.162	698.603	647.901	689.013	583.949	719.332	666.279	638.363	659.493	658.388	624.913	685.92	647.901	645.539	680.606	677.32	637.141	652.581	647.901	677.32	702.531	659.493	670.762	664.031	696.391	664.031	635.941	679.489	670.735	649.063	637.179	666.279
HMR_3797	AMP[m] + PPi[m] + propanoyl-CoA[m] <=> ATP[m] + CoA[m] + propanoate[m]	0	46.4884	0	0	62.8774	0	0	0	0	44.4679	45.0843	45.0735	0	93.6536	0	0	0	0	0	44.9044	44.7321	0	59.1585	0	73.6101	0	46.029	44.4127	0	44.5094	46.3171	0	0	44.9191	0	0	0	45.2897	0	0	0	0	45.0069	44.3946	44.497	63.1017	58.6705	45.8129
HMR_3212	FAD[m] + propanoyl-CoA[m] <=> FADH2[m] + acrylyl-CoA[m]	397.265	385.964	379.082	383.008	399.722	404.37	380.371	390.468	402.006	401.862	399.767	396.394	385.904	393.789	390.365	403.89	393.578	404.178	396.767	404.245	405.688	390.106	393.503	394.921	398.953	390.083	393.322	388.136	396.85	404.275	381.828	397.746	400.305	382.981	388.706	398.326	402.517	396.862	392.195	396.909	398.968	377.94	409.077	391.931	390.63	402.124	399.68	384.258
HMR_3800	2-oxobutyrate[m] + CoA[m] + NAD+[m] => CO2[m] + H+[m] + NADH[m] + propanoyl-CoA[m]	0.170263	0.172102	0.186758	0.182959	0.165578	0.171282	0.199245	0.182222	0.146196	0.177827	0.158107	0.171234	0.18372	0.207945	0.134192	0.138345	0.188626	0.185884	0.180694	0.166607	0.14708	0.187091	0.134737	0.182074	0.150584	0.158869	0.189141	0.162088	0.181391	0.169732	0.183284	0.159454	0.160609	0.153272	0.135113	0.165936	0.159382	0.161316	0.182788	0.142153	0.128573	0.181759	0.133535	0.159866	0.140609	0.167138	0.1665	0.16497
HMR_4105	malonyl-CoA[c] => CO2[c] + acetyl-CoA[c]	2.65017e-14	29.5683	7.45291e-25	29.7339	5.71677e-27	3.89157e-28	49.8653	6.18149e-25	42.8782	12.0189	5.98749e-21	2.04357e-28	73.472	19.1789	29.0382	1.82546e-31	54.0187	1.28858e-14	52.4879	5.69766e-16	5.68462e-20	31.5862	42.5334	44.1146	1.89824e-21	42.9975	42.75	6.78763e-24	44.6172	0	42.2804	30.4784	5.60574e-15	2.45164e-14	43.2588	2.14706e-27	4.4885e-24	31.3131	43.7378	2.26806e-24	1.03087e-14	41.5949	6.64954e-28	1.56937e-14	1.21268e-14	1.51216e-24	2.24503e-27	43.1872
HMR_4106	malonyl-CoA[m] => CO2[m] + acetyl-CoA[m]	31.6127	14.8273	20.9075	9.28786e-14	6.46308e-14	15.5969	8.69257e-14	1.07916e-13	15.208	23.0782	8.20248e-14	44.6844	7.6938e-14	14.5145	14.5694	34.8095	8.04734e-14	6.92872e-14	21.0717	35.4086	38.9053	1.10744e-13	15.0711	35.2524	1.05276e-13	15.2485	21.4296	44.6857	13.4596	44.9379	21.1905	9.95424e-14	16.2994	31.5787	1.18602e-13	27.5516	44.6858	9.87393e-14	8.63941e-14	47.0186	7.11668e-14	1.7172e-13	15.9151	31.6137	1.39472e-13	28.0131	9.26193e-14	15.3089
HMR_4107	malonyl-CoA[p] => CO2[p] + acetyl-CoA[p]	2.08548e-29	41.8303	40.7558	29.7578	0	44.0206	49.5675	30.3599	30.3645	0	0	0	52.0529	29.0356	0	41.1837	0	30.0797	52.5106	1.67263e-29	0	31.5861	42.5315	0	0	52.6775	60.4225	1.59654e-30	5.7261e-28	0	42.2958	30.4784	0	0	43.2803	0	0	54.1815	43.7378	29.3046	43.591	0	0	0	6.68558e-30	0	44.2843	61.0375
HMR_4282	3-oxopropanoate[m] + CoA[m] + NAD+[m] => CO2[m] + H+[m] + NADH[m] + acetyl-CoA[m]	27.1764	11.3479	9.90513	16.5394	20.2139	8.31156	21.8005	7.36118	14.0697	20.1259	24.2938	16.5926	9.73493	16.7695	18.5508	15.1624	18.83	14.8332	14.1967	22.8812	19.5212	14.5075	18.9542	16.5234	19.1462	12.719	9.37994	14.8993	16.2337	10.7784	12.1161	16.9015	7.7957	16.5314	10.9475	18.3944	12.2764	22.0533	6.1187	12.6198	10.6297	10.6253	13.7324	21.4347	8.6404	12.5134	16.0295	15.8615
HMR_4331	AMP[c] + propanoyl-CoA[c] <=> CoA[c] + propinol adenylate[c]	666.279	621.071	664.031	690.145	698.45	643.162	698.45	672.943	681.646	694.321	654.899	638.363	694.321	647.901	668.514	679.489	643.162	700.496	647.901	692.239	583.949	720.335	666.279	638.363	659.493	659.493	626.093	685.92	647.901	645.539	681.646	677.32	638.363	652.581	647.901	677.32	702.531	659.493	672.943	664.031	696.391	664.031	635.941	679.489	670.735	650.248	638.363	666.279
HMR_3796	AMP[m] + propanoyl-CoA[m] <=> CoA[m] + propinol adenylate[m]	0	63.2456	0	0	89.3979	0	0	0	0	63.2456	63.2456	63.2456	0	126.301	0	0	0	0	0	63.2456	63.2456	0	63.2456	0	89.3979	0	63.2456	63.2456	0	63.2456	63.2456	0	0	63.2456	0	0	0	63.2456	0	0	0	0	63.2456	63.2456	63.2456	89.3979	63.2456	63.2456
HMR_4459	ATP[c] + propanoate[c] <=> PPi[c] + propinol adenylate[c]	666.279	621.071	664.031	690.145	698.45	643.162	698.45	672.943	681.646	694.321	654.899	638.363	694.321	647.901	668.514	679.489	643.162	700.496	647.901	692.239	583.949	720.335	666.279	638.363	659.493	659.493	626.093	685.92	647.901	645.539	681.646	677.32	638.363	652.581	647.901	677.32	702.531	659.493	672.943	664.031	696.391	664.031	635.941	679.489	670.735	650.248	638.363	666.279
HMR_4460	ATP[m] + propanoate[m] <=> PPi[m] + propinol adenylate[m]	0	63.2456	0	0	89.3979	0	0	0	0	63.2456	63.2456	63.2456	0	126.301	0	0	0	0	0	63.2456	63.2456	0	63.2456	0	89.3979	0	63.2456	63.2456	0	63.2456	63.2456	0	0	63.2456	0	0	0	63.2456	0	0	0	0	63.2456	63.2456	63.2456	89.3979	63.2456	63.2456
HMR_4464	acetoacetate[m] => CO2[m] + acetone[m]	63.022	50.8155	49.0645	49.4319	65.4489	54.0758	46.1198	53.031	51.2991	62.2738	59.736	56.5056	48.8705	49.675	45.2865	47.8932	60.4729	54.6202	55.7908	59.4446	58.6851	54.9167	50.7873	54.6051	59.0485	55.3365	51.7658	60.6071	56.9288	60.1204	49.3985	54.2076	60.0243	58.1965	55.6988	57.5061	58.2668	61.4559	52.7219	46.0202	52.966	47.7241	55.553	61.118	59.9551	58.9215	58.4988	52.7256
HMR_8078	H2O[c] + OAA[c] + propanoyl-CoA[c] => 2-methylcitrate[c] + CoA[c]	0	0	0	0	0	0	0	0	0	0	0	0	0	0	0	0	0	0	0	0	0	0	0	0	0	0	0	0	0	0	0	0	0	0	0	0	0	0	0	0	0	0	0	0	0	0	0	0
HMR_9803	malonyl-CoA[m] + H+[m] + NADPH[m] => 3-oxopropionyl-CoA[m] + NADP+[m] + H2O[m]	8.85757e-14	7.80877e-14	1.86645e-13	1.04797e-13	7.20646e-14	1.17324e-13	1.0925e-13	1.14322e-13	9.27183e-14	8.78067e-14	1.1162e-13	1.32395e-13	8.69099e-14	1.29974e-13	8.57782e-14	9.71905e-14	9.01723e-14	8.88208e-14	1.26815e-13	1.07249e-13	1.7203e-13	0.000136073	1.11954e-13	1.17847e-13	1.09244e-13	1.02362e-13	9.56464e-14	1.21879e-13	7.67229e-14	9.6763e-14	8.87671e-14	1.33383e-13	9.8475e-14	1.36421e-13	1.34432e-13	3.13154e-13	1.11145e-13	1.09307e-13	1.11206e-12	1.67738e-13	8.70797e-14	1.78169e-13	1.16052e-13	9.3647e-14	1.45948e-13	1.34042e-13	1.11769e-13	1.43924e-13
HMR_9804	3-oxopropionyl-CoA[m] + H+[m] + NADPH[m] <=> 3-hydroxypropionyl-CoA[m] + NADP+[m]	8.85757e-14	7.80877e-14	1.86645e-13	1.04797e-13	7.20646e-14	1.17324e-13	1.0925e-13	1.14322e-13	9.27183e-14	8.78067e-14	1.1162e-13	1.32395e-13	8.69099e-14	1.29974e-13	8.57782e-14	9.71905e-14	9.01723e-14	8.88208e-14	1.26815e-13	1.07249e-13	1.7203e-13	0.000136073	1.11954e-13	1.17847e-13	1.09244e-13	1.02362e-13	9.56464e-14	1.21879e-13	7.67229e-14	9.6763e-14	8.87671e-14	1.33383e-13	9.8475e-14	1.36421e-13	1.34432e-13	3.13154e-13	1.11145e-13	1.09307e-13	1.11206e-12	1.67738e-13	8.70797e-14	1.78169e-13	1.16052e-13	9.3647e-14	1.45948e-13	1.34042e-13	1.11769e-13	1.43924e-13
HMR_4741	3-hydroxypropionyl-CoA[m] + H2O[m] => CoA[m] + hydracrylate[m]	0.155583	0.318255	0.305868	0.284683	0.193762	0.248061	0.346455	0.268723	0.26857	0.197157	0.230213	0.201456	0.267526	0.32426	0.333384	0.330292	0.186385	0.288481	0.275133	0.208153	0.164584	0.15635	0.257606	0.258082	0.12576	0.303436	0.317295	0.143847	0.174957	0.208475	0.323169	0.249816	0.144517	0.178493	0.209326	0.197728	0.242363	0.242192	0.205845	0.333474	0.205645	0.334986	0.215182	0.115321	0.135946	0.18746	0.145947	0.23436
HMR_4497	NAD+[m] + hydracrylate[m] => 3-oxopropanoate[m] + H+[m] + NADH[m]	0.155583	0.318255	0.305868	0.284683	0.193762	0.248061	0.346455	0.268723	0.26857	0.197157	0.230213	0.201456	0.267526	0.32426	0.333384	0.330292	0.186385	0.288481	0.275133	0.208153	0.164584	0.15635	0.257606	0.258082	0.12576	0.303436	0.317295	0.143847	0.174957	0.208475	0.323169	0.249816	0.144517	0.178493	0.209326	0.197728	0.242363	0.242192	0.205845	0.333474	0.205645	0.334986	0.215182	0.115321	0.135946	0.18746	0.145947	0.23436
HMR_0718	AKG[c] + FADH2[c] => 2-hydroxyglutarate[c] + FAD[c]	0	0	0	0	0	0	0	0	0	0	0	0	0	0	0	0	0	0	0	0	0	0	0	0	0	0	0	0	0	0	0	0	0	0	0	0	0	0	0	0	0	0	0	0	0	0	0	0
HMR_0719	AKG[c] + H+[c] + NADH[c] => 2-hydroxyglutarate[c] + NAD+[c]	0	0	0	0	0	0	0	0	0	0	0	0	0	0	0	0	0	0	0	0	0	0	0	0	0	0	0	0	0	0	0	0	0	0	0	0	0	0	0	0	0	0	0	0	0	0	0	0
HMR_1434	CoA[c] + acetoacetyl-CoA[c] <=> 2 acetyl-CoA[c]	18.7345	19.5546	14.9731	21.1534	19.0259	16.2356	15.5524	19.4092	18.6079	17.1204	15.3467	11.9731	19.0281	23.8058	17.6963	17.6964	16.3332	19.7499	19.1967	16.7241	14.1369	13.0453	18.6956	14.7208	13.3528	16.7988	18.0219	16.2218	18.2032	13.5615	13.076	19.781	15.2654	16.0517	16.5954	18.6166	18.5204	16.5987	21.6942	20.9475	16.3748	14.645	18.4558	18.4398	17.6671	14.7981	16.9543	16.3885
HMR_1436	ATP[c] + CoA[c] + acetoacetate[c] => AMP[c] + PPi[c] + acetoacetyl-CoA[c]	0.126082	0.0470419	0.041671	0.0409405	0.134993	0.117745	0.0490991	0.0341479	0.0305781	0.142491	0.117125	0.123858	0.0500106	0.0628554	0.0273853	0.0233037	0.113088	0.0515071	0.0572114	0.119869	0.103321	0.120944	0.0266469	0.134423	0.106556	0.0385359	0.0456679	0.126127	0.131466	0.129363	0.0496883	0.0376904	0.127022	0.104576	0.0291542	0.120253	0.117017	0.10042	0.0391573	0.0396417	0.0236564	0.0443361	0.0825696	0.118694	0.100478	0.125402	0.111217	0.031439
HMR_3163	FAD[m] + butyryl-CoA[m] => FADH2[m] + crotonyl-CoA[m]	32.6822	30.0341	28.6912	30.5907	31.3516	29.8164	29.4749	29.5588	27.9069	33.033	31.6115	33.5217	30.6411	28.6087	29.2441	30.7807	28.7196	31.7426	28.4619	33.9541	34.9795	32.4322	28.7641	27.7879	35.4815	30.7994	30.837	31.8083	30.8498	32.6175	30.357	30.5346	31.9467	29.3562	31.8334	33.2629	32.8094	31.0354	30.4722	28.9329	30.719	30.3099	30.5692	32.6622	33.7887	30.5591	31.4991	30.8489
HMR_4461	(R)-3-hydroxybutanoate[m] + NAD+[m] <=> H+[m] + NADH[m] + acetoacetate[m]	209.846	164.431	161.555	174.526	203.487	186.04	157.601	183.966	168.762	218.288	209.802	218.323	182.644	153.523	143.089	169.702	185.753	177.802	179.32	220.601	216.582	204.991	173.711	180.066	223.134	184.878	178.352	207.227	200.845	223.726	168.504	178.014	208.568	194.758	182.337	213.126	214.586	196.691	189.915	157.308	182.769	164.605	196.754	201.748	214.552	206.569	201.353	185.436
HMR_4604	H2O[p] + acetoacetyl-CoA[p] + acetyl-CoA[p] => CoA[p] + HMG-CoA[p]	4.19579e-14	6.48512e-12	7.12917e-14	3.30141e-12	6.74704e-14	8.08629e-14	4.56584e-12	8.6919e-14	2.371e-12	9.6418e-14	8.09538e-14	7.76121e-14	2.62105e-12	6.28832e-14	1.44167e-12	1.32092e-13	1.27634e-24	3.10263e-14	2.8814e-12	2.79812e-21	2.85721e-14	2.74467e-14	2.90662e-11	9.65662e-14	5.76114e-14	1.08122e-13	6.98971e-13	5.04773e-14	6.10688e-29	5.12353e-14	8.76518e-14	4.35824e-15	5.71741e-12	7.14837e-14	6.48902e-12	6.93626e-14	1.74616e-14	5.72033e-14	9.47707e-14	4.00692e-14	3.40999e-14	5.53894e-14	2.41592e-14	5.37279e-14	1.32609e-25	9.36119e-15	8.97109e-24	2.05595e-14
HMR_5351	2-hydroxybutyrate[c] + NAD+[c] <=> 2-oxobutyrate[c] + H+[c] + NADH[c]	4.86883e-14	4.3451e-14	4.46576e-14	4.45019e-14	4.76166e-14	4.41888e-14	4.57091e-14	4.63457e-14	4.55489e-14	4.30329e-14	4.28751e-14	4.40679e-14	4.33287e-14	4.33105e-14	4.15717e-14	4.65697e-14	4.05855e-14	4.12734e-14	4.95939e-14	4.90335e-14	4.60182e-14	4.29084e-14	4.68122e-14	4.87558e-14	5.06202e-14	4.45103e-14	4.55317e-14	4.8437e-14	4.47334e-14	4.10563e-14	3.88565e-14	4.1042e-14	4.18476e-14	5.27303e-14	4.40241e-14	4.58685e-14	4.81853e-14	4.54308e-14	4.66674e-14	4.52123e-14	4.6181e-14	4.65893e-14	4.09741e-14	4.08645e-14	4.54131e-14	4.70814e-14	4.42615e-14	4.31083e-14
HMR_7709	(R)-3-hydroxybutanoyl-CoA[m] <=> H2O[m] + crotonyl-CoA[m]	0	0	0	0	0	0	0	0	0	0	0	0	0	0	0	0	0	0	0	0	0	0	0	0	0	0	0	0	0	0	0	0	0	0	0	0	0	0	0	0	0	0	0	0	0	0	0	0
HMR_4052	ATP[c] + ribose-5-phosphate[c] => AMP[c] + PRPP[c]	18.3931	0.00899407	0.0139179	23.8344	18.764	0.010157	11.4459	0.0154677	17.2916	0.0180232	25.6734	25.6889	17.0967	0.0122736	16.3825	23.2124	17.8966	0.0144808	17.2809	25.928	0.0156914	18.1384	0.00790244	0.0126041	0.0127445	17.351	17.2187	0.0111857	0.0163989	18.7379	0.0102427	0.0160417	0.0133288	18.328	30.253	24.5376	18.3416	0.725151	0.0156354	16.5419	8.76073	16.6414	31.5604	18.8525	0.015227	18.6174	0.0133339	17.4344
HMR_4304	NADP+[r] + glucose-6-phosphate[r] => H+[r] + NADPH[r] + glucono-1,5-lactone-6-phosphate[r]	23.3677	33.6257	37.1032	30.8635	34.6792	19.4735	25.5403	27.3491	20.9449	49.7416	35.7124	30.9456	39.3212	26.0484	21.3294	40.7978	41.9743	21.8117	26.4136	29.28	26.6697	32.215	40.5822	32.5376	27.0258	31.0489	27.3341	39.9297	30.3966	22.8277	42.6304	26.0549	32.1472	36.1959	38.6283	28.7119	8.94857	18.4809	22.6689	31.8254	27.9083	31.9704	42.9931	35.9838	34.7177	36.7975	35.4266	22.3443
HMR_4306	NADP+[c] + glucose-6-phosphate[c] => H+[c] + NADPH[c] + glucono-1,5-lactone-6-phosphate[c]	48.8891	47.2486	42.1638	52.4864	55.0826	51.0559	47.0496	46.9286	42.1639	54.8006	44.2283	51.7774	40.6951	39.7674	54.187	45.106	51.2906	41.6587	48.657	60.6539	48.8387	37.2747	42.6143	48.6806	52.5739	42.9691	53.1901	49.8685	43.1559	62.9441	45.9116	46.4602	54.7015	50.4955	47.3008	40.6611	44.8861	49.4427	44.2669	48.993	47.2967	47.7183	47.3171	53.9281	43.7292	42.2156	54.0627	50.2313
HMR_4623	H2O[r] + glucono-1,5-lactone-6-phosphate[r] => 6-phospho-D-gluconate[r]	23.3677	33.6257	37.1032	30.8635	34.6792	19.4735	25.5403	27.3491	20.9449	49.7416	35.7124	30.9456	39.3212	26.0484	21.3294	40.7978	41.9743	21.8117	26.4136	29.28	26.6697	32.215	40.5822	32.5376	27.0258	31.0489	27.3341	39.9297	30.3966	22.8277	42.6304	26.0549	32.1472	36.1959	38.6283	28.7119	8.94857	18.4809	22.6689	31.8254	27.9083	31.9704	42.9931	35.9838	34.7177	36.7975	35.4266	22.3443
HMR_4625	H2O[c] + glucono-1,5-lactone-6-phosphate[c] => 6-phospho-D-gluconate[c]	48.8891	47.2486	42.1638	52.4864	55.0826	51.0559	47.0496	46.9286	42.1639	54.8006	44.2283	51.7774	40.6951	39.7674	54.187	45.106	51.2906	41.6587	48.657	60.6539	48.8387	37.2747	42.6143	48.6806	52.5739	42.9691	53.1901	49.8685	43.1559	62.9441	45.9116	46.4602	54.7015	50.4955	47.3008	40.6611	44.8861	49.4427	44.2669	48.993	47.2967	47.7183	47.3171	53.9281	43.7292	42.2156	54.0627	50.2313
HMR_4473	6-phospho-D-gluconate[r] + NADP+[r] => CO2[r] + H+[r] + NADPH[r] + ribulose-5-phosphate[r]	14.8331	24.0844	23.632	31.2614	33.1707	27.382	25.7712	32.6691	27.1223	41.2587	31.6678	32.3224	24.5571	19.8903	25.2939	16.9747	31.9067	25.4382	23.136	45.7686	32.2943	26.0245	41.2138	7.4133	34.9695	31.5904	30.6596	37.9373	26.3211	33.7835	39.2265	28.7385	40.6091	43.8968	32.6073	26.9592	20.4283	39.4066	28.985	29.8878	32.2487	29.8508	31.2681	27.1907	34.9632	26.1088	46.1649	27.3164
HMR_4474	6-phospho-D-gluconate[c] + NADP+[c] => CO2[c] + H+[c] + NADPH[c] + ribulose-5-phosphate[c]	51.9421	52.6435	50.6036	50.8938	57.3813	45.8886	45.4681	43.7252	38.6295	62.581	44.4482	49.3301	50.5957	42.6066	52.5297	57.7228	57.2296	39.5163	51.1626	51.5882	46.2614	41.6444	42.1274	57.5732	46.6053	42.5297	48.3567	50.3851	43.7757	56.3621	48.6797	46.581	48.9341	46.1444	48.6827	44.7542	41.1757	37.8627	39.8105	48.8908	44.1838	47.546	52.5826	55.9416	43.1948	49.2414	47.3583	47.0471
HMR_4476	6-phospho-D-gluconate[c] + ADP[c] <=> ATP[c] + D-gluconic acid[c]	0	0	0	0	0	0	0	0	0	0	0	0	0	0	0	0	0	0	0	0	0	0	0	0	0	0	0	0	0	0	0	0	0	0	0	0	0	0	0	0	0	0	0	0	0	0	0	0
HMR_4350	ADP[c] + ribose-5-phosphate[c] <=> ATP[c] + ribose[c]	0	0	0	0	0	0	0	0	0	0	0	0	0	0	0	0	0	0	0	0	0	0	0	0	0	0	0	0	0	0	0	0	0	0	0	0	0	0	0	0	0	0	0	0	0	0	0	0
HMR_4351	ribose-5-phosphate[r] <=> ribulose-5-phosphate[r]	962.025	969.546	968.379	965.075	968.192	977.499	975.668	973.522	984.402	961.353	971.168	973.28	969.183	967.869	970.245	979.241	968.732	982.636	972.225	972.334	966.167	976.551	966.368	959.907	974.432	975.416	983.133	977.419	963.089	978.446	965.215	968.062	972.605	956.638	975.787	967.587	975.303	978.861	973.232	967.611	969.607	963.695	985.302	970.714	981.879	978.438	964.192	961.801
HMR_4352	ribose-5-phosphate[c] <=> ribulose-5-phosphate[c]	963.327	969.471	968.176	962.952	967.991	976.901	974.456	974.291	984.8	961.279	971.673	973.165	967.317	969.735	969.388	978.341	968.291	981.969	971.758	972.365	965.883	974.808	965.238	958.58	975.329	975.717	981.613	976.791	962.938	978.53	965.29	966.955	972	956.983	973.325	967.036	976.728	978.09	973.821	967.19	968.073	963.223	984.752	971.763	981.12	978.499	962.856	960.776
HMR_4354	ribose-1-phosphate[c] <=> ribose-5-phosphate[c]	45.5081	32.1099	35.2245	44.2334	43.4319	31.9676	35.5016	31.9949	33.6589	32.2538	40.8977	45.7552	29.9957	33.6984	36.0716	33.7098	35.2917	28.4227	41.1296	47.1304	45.2422	43.748	38.196	37.9351	34.9573	33.346	41.1798	39.79	29.9704	37.2237	30.4104	35.0328	33.8086	35.961	44.9101	52.3031	40.1345	31.0695	39.3603	30.6783	33.1544	34.3132	50.023	44.1924	36.5378	43.2691	36.511	33.9491
HMR_4398	2-deoxy-D-ribose-5-phosphate[c] <=> GAP[c] + acetaldehyde[c]	26.6515	17.9886	21.9552	19.2535	24.0857	23.0535	20.0061	21.2324	14.6967	21.3493	16.544	20.3365	16.0414	16.4305	22.382	8.03796	23.0286	18.2754	23.4904	24.9879	27.0619	24.2203	20.3475	19.7665	21.5694	22.1506	25.3869	27.9732	20.1641	15.8891	12.7293	19.3781	17.6007	17.5611	22.9552	25.1054	23.4471	24.6728	17.6453	18.5442	19.1457	16.5047	24.5935	27.6579	20.9287	22.987	20.1388	20.868
HMR_4404	D-xylulose-5-phosphate[c] + erythrose-4-phosphate[c] <=> GAP[c] + fructose-6-phosphate[c]	26.9234	22.7684	24.128	29.2864	31.5609	28.8644	26.0897	25.2176	21.4938	32.005	27.5423	25.8693	23.9861	23.0725	28.6103	24.3806	28.1167	22.836	28.5793	31.3084	28.3737	23.2706	26.2662	24.7023	26.6493	24.7551	25.0674	27.2554	22.8523	27.5964	29.4924	24.2127	26.5777	28.4092	28.0888	22.7839	23.8837	24.3456	24.219	23.4053	24.6262	24.8749	29.9776	34.3264	26.6904	25.1532	30.6087	26.9359
HMR_4477	D-xylulose-5-phosphate[c] <=> ribulose-5-phosphate[c]	44.9878	42.3173	42.7936	47.0182	52.2269	44.6354	42.3255	42.4309	35.4958	55.9964	44.2702	45.465	41.9134	36.9171	45.9066	43.0353	49.6402	37.2395	45.7221	53.0102	46.8229	40.1507	44.6914	43.9315	45.7056	41.7042	45.8202	49.3373	40.3521	48.7796	47.0169	41.7839	46.6666	48.0338	47.4215	41.444	39.1816	42.693	39.4384	42.3979	41.7971	42.7806	49.782	52.9001	43.9031	43.4281	49.9523	43.7036
HMR_4501	D-xylulose-5-phosphate[c] + ribose-5-phosphate[c] <=> GAP[c] + sedoheptulose-7-phosphate[c]	26.9234	22.7684	24.128	29.2864	31.5609	28.8644	26.0897	25.2176	21.4938	32.005	27.5423	25.8693	23.9861	23.0725	28.6103	24.3806	28.1167	22.836	28.5793	31.3084	28.3737	23.2706	26.2662	24.7023	26.6493	24.7551	25.0674	27.2554	22.8523	27.5964	29.4924	24.2127	26.5777	28.4092	28.0888	22.7839	23.8837	24.3456	24.219	23.4053	24.6262	24.8749	29.9776	34.3264	26.6904	25.1532	30.6087	26.9359
HMR_4565	GAP[c] + sedoheptulose-7-phosphate[c] <=> erythrose-4-phosphate[c] + fructose-6-phosphate[c]	26.9234	22.7684	24.128	29.2864	31.5609	28.8644	26.0897	25.2176	21.4938	32.005	27.5423	25.8693	23.9861	23.0725	28.6103	24.3806	28.1167	22.836	28.5793	31.3084	28.3737	23.2706	26.2662	24.7023	26.6493	24.7551	25.0674	27.2554	22.8523	27.5964	29.4924	24.2127	26.5777	28.4092	28.0888	22.7839	23.8837	24.3456	24.219	23.4053	24.6262	24.8749	29.9776	34.3264	26.6904	25.1532	30.6087	26.9359
HMR_4567	ATP[c] + sedoheptulose-7-phosphate[c] => ADP[c] + sedoheptulose-1,7-bisphosphate[c]	0	0	0	0	0	0	0	0	0	0	0	0	0	0	0	0	0	0	0	0	0	0	0	0	0	0	0	0	0	0	0	0	0	0	0	0	0	0	0	0	0	0	0	0	0	0	0	0
HMR_4568	UTP[c] + sedoheptulose-7-phosphate[c] => UDP[c] + sedoheptulose-1,7-bisphosphate[c]	0	0	0	0	0	0	0	0	0	0	0	0	0	0	0	0	0	0	0	0	0	0	0	0	0	0	0	0	0	0	0	0	0	0	0	0	0	0	0	0	0	0	0	0	0	0	0	0
HMR_4710	2-deoxy-D-ribose-1-phosphate[c] <=> 2-deoxy-D-ribose-5-phosphate[c]	26.6515	17.9886	47.2581	19.2535	24.0857	38.8241	45.4977	47.9723	33.7705	21.3493	16.544	20.3365	54.5643	33.4102	36.766	16.1751	23.0286	18.2754	65.1731	24.9879	27.0619	39.8911	36.3894	37.0181	21.5694	22.1506	25.3869	27.9732	37.5191	15.8891	53.3662	47.3588	17.6007	17.5611	65.521	25.1054	23.4471	39.8877	17.6453	18.5442	36.3499	44.8304	24.5935	27.6579	20.9287	22.987	48.7594	20.868
HMR_4841	NAD+[c] + ribitol[c] => H+[c] + NADH[c] + ribose[c]	0	0	0	0	0	0	0	0	0	0	0	0	0	0	0	0	0	0	0	0	0	0	0	0	0	0	0	0	0	0	0	0	0	0	0	0	0	0	0	0	0	0	0	0	0	0	0	0
HMR_8074	ATP[c] + deoxyribose[c] => 2-deoxy-D-ribose-5-phosphate[c] + ADP[c]	0	0	41.7264	0	0	31.1429	40.7608	42.9139	30.3645	0	0	0	52.0633	29.0356	29.0816	14.0173	0	0	60.6037	0	0	31.5863	30.0907	31.2161	0	0	0	0	31.5649	0	51.7757	43.1148	0	0	61.1766	0	0	31.2293	0	0	30.8389	41.613	0	0	0	0	44.2954	0
HMR_3998	ADP[c] + H2O[c] => AMP[c] + Pi[c]	0	29.5933	41.7264	28.4152	0	31.1429	0	0	30.3645	0	0	0	0	0	0	29.1359	44.1282	42.5463	0	0	0	31.5863	41.987	0	0	52.6775	30.2624	0	0	0	0	0	0	0	0	0	0	0	43.7602	0	0	29.4396	0	0	0	0	31.3373	0
HMR_4000	ATP[c] => PPi[c] + cAMP[c]	22.6956	29.4465	14.7599	21.0314	23.0326	15.5695	14.4183	21.4458	3.22334e-14	28.2262	15.8234	22.3697	2.49306e-14	20.521	29.0379	14.5679	27.0071	15.0503	30.2965	15.9587	16.099	2.82916e-14	5.94776e-14	15.608	16.406	8.52324e-14	8.48052e-14	32.6763	17.0894	16.2317	6.92954e-14	26.3891	28.1699	15.9554	21.6509	7.30461	34.612	8.24284e-14	3.09145e-14	20.7111	21.7768	24.416	15.8943	23.1541	3.68092e-14	22.8531	22.1165	5.46918e-14
HMR_4002	2 ADP[c] <=> AMP[c] + ATP[c]	179.102	133.475	171.744	151.674	200.496	171.514	216.347	181.485	117.559	167.117	155.306	163.02	111.05	170.978	146.936	173.644	163.1	151.473	175.564	151.896	193.712	128.337	111.667	203.876	149.528	202.475	170.284	176.694	212.48	149.662	181.507	143.862	165.287	187.734	137.769	100.104	189.685	175.969	135.887	175.81	170.029	190.621	189.975	158.023	151.933	168.065	145.356	190.415
HMR_4004	2 ADP[m] <=> AMP[m] + ATP[m]	0	89.322	214.597	109.166	108.508	89.3022	89.3331	2.56869e-14	89.2834	89.3979	89.2754	109.325	109.293	105.652	63.2312	140.8	102.92	63.1686	109.302	63.2264	0	63.2226	109.247	63.1789	126.119	63.0997	151.073	109.338	63.1878	89.2997	109.329	63.1681	140.99	126.248	63.2075	126.254	109.28	109.341	0	0	63.1699	63.156	125.896	63.198	109.321	89.3245	1.83406e-14	1.29688e-14
HMR_4010	AMP[c] + H2O[c] => Pi[c] + adenosine[c]	0	29.5933	0	0	8.84899	31.1429	3.50088	0	30.3645	0	8.58954	8.59009	0	50.2402	30.4056	12.6043	32.3795	0	0	8.55121	0	31.5863	30.0907	0	0	0	5.54831	0	44.6172	8.48191	0	0	0	8.54547	8.74996	10.5492	8.5386	0	0	0	0	30.7279	15.1032	0	0	8.75755	0	8.73218
HMR_4081	AMP[s] + H2O[s] => Pi[s] + adenosine[s]	14.3173	11.8375	24.0476	24.6142	14.8298	18.135	12.9905	7.58997	26.4377	24.626	1.95083e-13	15.1908	16.6375	7.25891	15.0046	15.5861	20.3853	7.52517	20.0286	11.2789	9.58196	14.7149	22.4235	18.2846	14.8512	16.8903	7.56157	19.7371	12.2945	11.4989	15.8609	0.789095	20.3298	19.3134	13.7895	24.0714	21.7696	18.3515	15.9407	17.7951	13.8925	14.581	17.5493	22.3874	20.7242	13.2645	11.7515	19.4532
HMR_4082	AMP[m] + H2O[m] => Pi[m] + adenosine[m]	0	0	0	0.0275923	0	0	1.01567e-14	0	3.39779e-15	0	0	0.0189648	1.59901e-15	0	0.032911	3.83188e-15	2.9684e-15	0	0	6.18507e-15	0	4.30034e-15	0	0	0	1.1877e-14	3.21423	0	0	1.3464e-15	0	0	0	4.10546e-15	2.34109	4.46951e-15	2.27111e-15	0	0	0	0	6.03781e-15	1.82188e-14	5.69223e-15	0	0.0158924	0	6.24884e-15
HMR_4012	ATP[c] + adenosine[c] => ADP[c] + AMP[c]	26.1032	21.1508	60.7829	53.5892	20.4508	69.8181	72.533	63.1002	83.877	34.6072	22.9423	32.0761	52.7556	73.6069	48.0329	35.0191	85.236	72.7585	66.4057	26.1682	29.1147	57.7621	57.1391	58.305	24.9242	61.7238	46.2397	22.2146	59.4937	24.9677	80.3902	60.3281	31.8602	21.2014	68.7527	40.9966	19.2753	60.0802	67.1676	46.3738	34.6647	47.4856	30.0447	22.2694	31.4079	29.9871	84.1266	80.466
HMR_4014	H2O[c] + cAMP[c] => AMP[c]	16.0562	20.865	2.09951e-13	14.8789	23.0326	1.69537e-13	1.9608e-13	15.1642	1.55762e-13	16.3151	1.78868e-13	2.01939e-13	1.25211e-13	14.5178	14.5407	14.5679	1.97304e-13	1.71401e-13	21.4481	2.02474e-13	16.099	2.32505e-13	2.40549e-13	2.8803e-13	1.84032e-13	1.43307e-13	2.27996e-13	23.1288	2.2267e-13	16.2317	2.13187e-13	15.251	16.2802	1.52142e-13	1.90524e-13	2.07551e-13	13.5658	2.76456e-13	3.02164e-13	1.97714e-13	15.3931	12.7813	15.8943	23.1541	3.33773e-13	22.8531	15.6244	2.83286e-13
HMR_4020	ADP[c] + GDP[c] <=> ATP[c] + GMP[c]	34.2716	21.3762	17.0881	30.9597	34.0446	27.8681	22.9638	35.996	21.5144	33.6766	41.7857	42.1651	37.1176	42.7905	34.3901	22.55	22.2898	30.5351	30.7572	39.5437	28.0042	43.2194	36.7316	47.175	32.7709	33.3015	21.007	26.6566	3.49547	23.8161	25.8818	32.8928	24.8312	33.6329	9.85133	52.9826	28.9541	24.6987	10.2349	28.4631	23.54	27.7918	39.1126	24.5602	33.9816	30.1029	34.1516	16.1811
HMR_4022	GTP[c] => PPi[c] + cGMP[c]	27.7824	14.7966	14.7599	25.7452	28.1949	22.0103	21.9606	33.8115	21.4595	32.5811	38.662	38.2552	27.0087	32.367	25.0356	14.5679	13.8525	26.0349	26.2549	38.9922	22.7444	38.5882	36.6928	41.1078	28.3876	21.5163	15.1313	23.1288	1.46024e-14	22.9604	25.8818	26.3879	23.0121	22.553	4.33498e-14	47.501	27.6105	22.1428	5.04173e-14	20.7111	15.4195	20.8065	38.8264	23.1483	32.5123	28.8486	31.2902	15.2823
HMR_4038	FAICAR[c] <=> H2O[c] + IMP[c]	4.8383e-13	1.51691e-11	4.43975e-13	4.75275e-13	4.82242e-13	3.83407e-13	4.25476e-13	3.78688e-13	1.79083e-12	4.04775e-13	4.30159e-13	4.00691e-12	3.822e-13	5.37061e-13	6.34772e-13	5.28177e-13	3.16485e-11	4.26747e-13	5.12958e-13	2.86554e-12	5.51908e-13	4.72854e-13	5.20767e-13	1.03261e-12	4.69414e-13	6.81675e-13	2.74076e-12	4.35047e-13	4.52446e-13	4.51774e-13	7.86441e-12	6.18732e-13	1.80537e-12	3.8775e-12	5.11999e-13	7.07232e-13	4.94691e-13	4.30302e-13	5.38794e-13	4.56511e-13	4.282e-13	4.39382e-12	4.79643e-13	3.66674e-13	5.40373e-13	5.63729e-13	5.33186e-13	5.27383e-13
HMR_4040	H2O[c] + IMP[c] + NAD+[c] => H+[c] + NADH[c] + xanthosine-5-phosphate[c]	1.69277e-14	6.19751e-14	5.0301e-14	14.5616	3.10765e-14	15.413	3.15702e-14	2.35598e-14	7.56419e-14	7.71237e-14	15.6851	4.71579e-14	4.3612e-14	1.06298e-14	14.0823	2.08488e-14	2.96337e-14	14.7768	4.86196e-15	1.02075e-13	1.35402e-14	7.79373e-14	7.95164e-15	6.97662e-14	1.77381e-14	3.41945e-14	20.8719	16.2888	2.02762e-14	8.52901e-14	9.69612	4.07062e-14	1.02664e-13	4.74419e-14	15.056	2.77578e-14	6.13987e-14	4.20314e-14	5.00681e-14	6.65604e-14	5.26889e-14	14.3726	15.7671	23.0443	9.55313e-15	2.73179e-14	6.60109e-14	1.47342e-14
HMR_4042	GTP[c] + IMP[c] + aspartate[c] => GDP[c] + Pi[c] + adenylosuccinate[c]	37.0236	37.7358	34.0524	4.48527e-13	41.5561	50.7286	27.1739	28.6093	28.5886	30.7486	36.5059	20.765	36.6009	33.4939	43.2654	26.7827	37.7533	44.0529	33.0225	28.8642	37.049	21.0563	34.709	29.416	37.8501	35.1183	28.5175	54.765	54.1818	53.0039	34.5171	40.6082	51.5566	45.8766	52.5847	48.8403	42.4933	53.8731	40.8893	46.3995	41.0568	27.742	51.7771	13.2193	46.8141	39.334	29.5303	40.6913
HMR_4046	ATP[c] + H2O[c] + glutamine[c] + xanthosine-5-phosphate[c] => AMP[c] + GMP[c] + PPi[c] + glutamate[c]	0.289257	0.282303	0.228097	9.97839	0.244975	13.1623	0.258015	0.388073	10.1623	10.9309	0.192809	14.9851	0.235663	0.425082	0.145976	9.7494	0.22775	10.093	0.217571	10.6884	0.241447	10.5885	0.105798	10.4608	0.213295	10.195	0.286643	15.484	0.268938	0.284428	0.365885	0.137071	10.9022	14.3977	0.104885	0.144329	0.263714	10.4902	10.3736	0.229213	0.196867	0.368233	0.207563	0.261463	15.3966	0.1458	0.34632	0.239657
HMR_4048	H2O[c] + cGMP[c] => GMP[c]	2.09371e-13	9.77677e-14	2.36896e-13	14.8789	23.0326	5.9471e-14	14.4183	21.4569	15.1823	16.3151	15.8234	27.3809	14.9833	14.5178	14.3237	1.00859e-13	5.44991e-14	15.0503	2.21567e-13	27.6137	22.7444	7.71366e-14	14.9928	22.0571	23.19	1.54428e-13	15.1313	16.3627	1.44964e-13	16.2701	21.1479	1.38322e-13	16.2802	15.9554	7.40305e-14	27.5112	15.9528	15.6652	8.19473e-14	1.17589e-13	1.43614e-13	14.7198	22.4666	9.27815e-14	16.2806	16.1677	22.1477	1.40214e-13
HMR_4080	AMP[c] + H2O[c] => IMP[c] + NH3[c]	2.50621e-13	27.8868	19.6799	2.23238e-13	2.64806e-13	29.3471	19.2245	20.2399	20.2077	2.03136e-13	2.25847e-13	20.765	1.72386e-13	3.05261e-13	33.5469	2.20644e-13	2.19795e-13	1.91916e-13	2.26385e-13	8.87196	21.4654	1.83234e-13	2.564e-13	20.8106	30.92	28.6884	6.41288e-13	2.64906e-13	36.4115	21.6935	19.9484	2.71691e-13	30.6828	2.47851e-13	2.91137e-13	21.1994	2.59936e-13	36.1409	2.83572e-13	33.804	2.77813e-13	19.6264	29.9555	2.3996e-13	21.7075	2.63922e-13	2.17006e-13	20.3764
HMR_4085	AMP[c] + PPi[c] <=> PRPP[c] + adenine[c]	55.3831	70.722	67.0924	57.1369	58.8557	73.6611	78.4811	64.294	77.1182	44.1357	49.0562	38.7527	74.2015	80.1071	64.1625	48.765	94.7092	88.5098	98.8098	43.45	52.6905	76.3684	71.5626	76.6271	34.5653	62.7891	57.9131	67.4745	91.935	58.5331	88.4931	81.0292	52.5554	57.3076	102.436	65.2574	56.8026	74.5484	87.8394	58.213	57.7263	69.4619	59.2122	43.2075	51.7594	55.2212	99.8896	90.1274
HMR_4086	AMP[s] + PPi[s] <=> PRPP[s] + adenine[s]	0	0	0	0	0	0	0	0	0	0	0	0	0	0	0	0	0	0	0	0	0	0	0	0	0	0	0	0	0	0	0	0	0	0	0	0	0	0	0	0	0	0	0	0	0	0	0	0
HMR_4134	GDP[s] + H2O[s] => GMP[s] + Pi[s]	0	0	0	0	0	0	0	0	0	0	0	0	0	0	0	0	0	0	0	0	0	0	0	0	0	0	0	0	0	0	0	0	0	0	0	0	0	0	0	0	0	0	0	0	0	0	0	0
HMR_4135	ADP[m] + GDP[m] <=> ATP[m] + GMP[m]	1.02536e-13	9.49572e-14	1.0289e-13	1.27686e-13	1.22065e-13	7.8074e-14	9.15785e-14	1.07904e-13	8.86596e-14	7.96913e-14	1.74011e-12	1.33164e-13	9.97653e-14	1.21998e-13	8.19817e-14	1.33396e-13	1.31984e-13	9.69768e-14	1.43295e-13	1.30399e-13	1.55166e-13	1.0512e-13	1.09593e-13	1.40146e-13	9.73356e-14	9.42627e-14	1.49172e-13	9.97088e-14	8.54491e-14	1.20963e-13	6.13658e-13	8.18333e-14	1.06448e-13	1.08027e-13	9.90535e-14	1.09506e-13	1.56615e-13	7.42833e-14	1.35342e-13	8.46808e-14	8.7951e-14	1.60506e-13	8.33079e-14	8.15068e-14	1.1633e-13	1.20423e-13	1.65225e-12	1.14274e-13
HMR_4451	ADP[m] + GMP[m] => ATP[m] + guanosine[m]	1.02536e-13	9.49572e-14	1.0289e-13	1.27686e-13	1.22065e-13	7.8074e-14	9.15785e-14	1.07904e-13	8.86596e-14	7.96913e-14	1.74011e-12	1.33164e-13	9.97653e-14	1.21998e-13	8.19817e-14	1.33396e-13	1.31984e-13	9.69768e-14	1.43295e-13	1.30399e-13	1.55166e-13	1.0512e-13	1.09593e-13	1.40146e-13	9.73356e-14	9.42627e-14	1.49172e-13	9.97088e-14	8.54491e-14	1.20963e-13	6.13658e-13	8.18333e-14	1.06448e-13	1.08027e-13	9.90535e-14	1.09506e-13	1.56615e-13	7.42833e-14	1.35342e-13	8.46808e-14	8.7951e-14	1.60506e-13	8.33079e-14	8.15068e-14	1.1633e-13	1.20423e-13	1.65225e-12	1.14274e-13
HMR_4168	GTP[c] + H2O[c] => GMP[c] + PPi[c]	16.0562	0	0	14.8789	16.2946	15.5714	0	0	0	0	15.8234	15.8257	21.2665	26.1965	20.5336	0	0	15.0503	0	0	16.099	15.7931	0	22.0621	16.407	15.2219	0	0	0	0	0	15.2487	0	22.553	0	22.4741	0	0	0	14.6523	15.4195	14.7198	0	0	0	0	0	0
HMR_4290	H2O[s] + ITP[s] => IDP[s] + Pi[s]	0	0	0	0	0	0	0	0	0	0	0	0	0	0	0	0	0	0	0	0	0	0	0	0	0	0	0	0	0	0	0	0	0	0	0	0	0	0	0	0	0	0	0	0	0	0	0	0
HMR_4406	H2O[c] + PRPP[c] + glutamine[c] => 5-phosphoribosylamine[c] + PPi[c] + glutamate[c]	4.8383e-13	1.51691e-11	4.43975e-13	4.75275e-13	4.82242e-13	3.83407e-13	4.25476e-13	3.78688e-13	1.79083e-12	4.04775e-13	4.30159e-13	4.00691e-12	3.822e-13	5.37061e-13	6.34772e-13	5.28177e-13	3.16485e-11	4.26747e-13	5.12958e-13	2.86554e-12	5.51908e-13	4.72854e-13	5.20767e-13	1.03261e-12	4.69414e-13	6.81675e-13	2.74076e-12	4.35047e-13	4.52446e-13	4.51774e-13	7.86441e-12	6.18732e-13	1.80537e-12	3.8775e-12	5.11999e-13	7.07232e-13	4.94691e-13	4.30302e-13	5.38794e-13	4.56511e-13	4.282e-13	4.39382e-12	4.79643e-13	3.66674e-13	5.40373e-13	5.63729e-13	5.33186e-13	5.27383e-13
HMR_4412	AMP[c] + fumarate[c] <=> adenylosuccinate[c]	37.0236	37.7358	34.0524	4.48527e-13	41.5561	50.7286	27.1739	28.6093	28.5886	30.7486	36.5059	20.765	36.6009	33.4939	43.2654	26.7827	37.7533	44.0529	33.0225	28.8642	37.049	21.0563	34.709	29.416	37.8501	35.1183	28.5175	54.765	54.1818	53.0039	34.5171	40.6082	51.5566	45.8766	52.5847	48.8403	42.4933	53.8731	40.8893	46.3995	41.0568	27.742	51.7771	13.2193	46.8141	39.334	29.5303	40.6913
HMR_4417	H2O[c] + IMP[c] => Pi[c] + inosine[c]	0	29.5933	41.7264	12.4179	0	44.0196	40.7608	42.9137	8.78461	0	8.75679	0	31.3101	0	41.107	0	44.1282	30.1007	31.5696	8.73001	0	31.5863	0	44.1241	0	8.70568	0	0	44.6159	0	42.2958	0	0	0	30.6343	0	0	4.17417	0	29.3046	30.8389	0	0	8.54641	0	0	44.2954	0
HMR_4418	IMP[c] + PPi[c] <=> PRPP[c] + hypoxanthine[c]	46.2862	46.323	56.0413	31.6522	52.8173	70.4422	49.8943	59.6342	37.0822	50.1878	47.4599	29.283	54.5663	48.3848	52.0991	30.2983	62.0456	61.0496	48.0271	36.4586	44.0834	42.657	37.7243	55.6811	35.7525	30.1665	35.4689	61.707	64.0307	56.0548	60.5457	45.5818	52.6849	48.572	62.6648	46.8292	50.4708	47.5632	48.7883	53.7396	59.6898	19.6264	50.4286	32.3335	44.6094	42.5416	57.4768	38.393
HMR_4419	GMP[c] + H+[c] + NADPH[c] => IMP[c] + NADP+[c] + NH3[c]	27.6676	24.8474	24.9369	32.4955	32.4336	39.0525	21.3331	35.9605	29.7495	39.5585	32.8664	29.283	25.5594	34.7696	21.7087	14.1281	21.8596	32.9737	14.8687	22.2617	32.0023	19.4172	14.7186	26.7439	28.2417	20.5177	29.6018	32.5287	22.1468	28.0722	34.1245	20.5896	32.2664	15.8531	21.2817	15.8029	27.0855	25.1397	26.4733	31.6824	30.2906	14.3726	31.4864	36.3814	16.2285	16.1269	21.6404	15.1295
HMR_4449	GMP[c] + H2O[c] => Pi[c] + guanosine[c]	8.8709	29.5933	29.5198	29.7578	0	0	28.8367	0	52.5403	0	0	0	0	41.042	0	38.308	44.1282	0	30.2292	0	0	31.5863	30.0907	0	0	43.0326	0	0	0	0	0	30.4855	0	0	8.73829	8.45401	0	31.3303	30.9586	0	0	41.5752	0	0	0	0	44.2773	0
HMR_4450	GMP[s] + H2O[s] => Pi[s] + guanosine[s]	0	0	0	0	0	0	0	0	0	0	0	0	0	0	0	0	0	0	0	0	0	0	0	0	0	0	0	0	0	0	0	0	0	0	0	0	0	0	0	0	0	0	0	0	0	0	0	0
HMR_4452	GMP[c] + PPi[c] <=> PRPP[c] + guanine[c]	26.7584	33.2753	30.337	50.8882	18.4034	18.9378	41.2896	37.8514	70.2478	11.5334	6.26596	17.9026	30.1561	41.1665	15.9107	49.1007	49.9084	48.7135	57.1114	11.4324	18.4038	41.778	49.9314	34.9337	23.205	58.7178	18.3769	26.208	27.5435	23.2292	36.666	48.741	25.9799	27.8629	36.6918	25.2374	24.2486	46.81	55.504	11.175	38.4793	52.5906	16.6657	18.3549	17.5457	18.3927	63.068	52.9562
HMR_4453	ATP[c] + NH3[c] + xanthosine-5-phosphate[c] => AMP[c] + GMP[c] + PPi[c]	35.4839	28.6535	24.7511	41.0973	36.1414	40.3246	21.1463	41.4753	33.1655	39.312	34.969	31.2788	25.3675	34.3848	26.0186	14.0173	30.8675	38.8818	25.904	22.1664	36.5606	31.1071	29.7947	27.8246	36.3342	29.5006	32.9953	36.2619	34.9102	35.9922	39.7844	29.7159	38.9032	27.4093	26.1421	27.3729	34.9724	24.9898	26.2078	31.4778	37.1067	34.4245	35.0568	39.6527	16.2285	22.7216	37.6477	33.8677
HMR_4480	ADP[c] + dADP[c] <=> ATP[c] + dAMP[c]	844.717	862.452	860.951	853.699	835.305	844.338	855.683	868.029	850.535	856.539	853.767	858.062	867.31	853.902	862.916	840.016	865.219	828.538	837.116	854.92	823.69	837.96	850.984	871.649	849.633	868.681	842.503	879.626	865.336	844.188	860.537	843.631	848.427	864.174	859.876	863.108	861.148	865.924	875.417	855.76	841.557	858.52	852.342	857.215	864.447	821.658	849.794	831.57
HMR_4481	H2O[c] + adenosine[c] => NH3[c] + inosine[c]	1.89798e-13	1.51604e-11	19.6799	1.7617e-13	21.7262	1.44398e-13	1.38367e-13	1.38719e-13	20.243	21.7534	1.79511e-13	2.46482e-13	1.39478e-13	1.66242e-13	19.3877	18.4593	1.95624e-13	28.365	20.2316	1.89276e-13	21.3039	1.49819e-13	1.88043e-13	1.96848e-13	1.59697e-13	20.2959	20.175	1.36407e-13	21.0425	2.40156e-13	19.9484	5.98332e-13	2.36035e-13	21.2738	1.48464e-13	21.1994	2.01332e-13	5.46886e-13	20.6376	19.5325	20.5593	2.21425e-13	21.1844	2.16738e-13	21.7075	21.5569	20.8915	2.80491e-13
HMR_4482	H2O[s] + adenosine[s] => NH3[s] + inosine[s]	1.72189e-13	19.7289	1.78707e-13	1.92807e-13	21.7262	20.7618	1.3934e-13	20.2399	1.60558e-13	1.96482e-13	1.75716e-13	3.93853e-12	20.0603	27.3613	2.42266e-13	2.03159e-13	1.20706e-13	21.7223	1.72819e-13	21.2783	21.4654	1.68045e-13	20.0605	20.8107	1.48734e-13	1.14612e-13	20.175	21.817	1.68178e-13	2.09221e-13	2.40222e-13	20.3347	1.8889e-13	30.0706	1.64399e-13	2.16468e-13	1.62661e-13	20.8869	28.7099	1.7418e-13	1.56401e-13	19.6264	1.57293e-13	13.2193	1.52321e-13	1.78373e-13	1.34204e-13	20.3764
HMR_4486	ITP[c] + glucose[c] => IDP[c] + glucose-6-phosphate[c]	6.11231	4.06582	19.309	30.0616	5.97661	31.257	4.03927	4.088	42.8586	4.01054	4.37722	4.94147	30.4693	43.5209	5.77665	29.4842	31.8406	2.15181	3.51385	14.3381	6.00136	15.7376	28.7352	31.4646	1.51019	5.13562	30.6776	4.62601	3.65625	6.41118	30.1988	43.4852	5.98214	48.7686	4.20896	4.37008	31.8566	4.66758	4.39394	34.1571	11.6129	4.40584	32.0979	5.76398	5.47694	4.5095	2.58639	0.439235
HMR_4487	dATP[c] + glucose[c] => dADP[c] + glucose-6-phosphate[c]	9.80688	12.1432	30.3017	33.5515	9.37884	11.5303	6.32003	32.4148	8.78139	16.963	32.5328	32.7487	30.9979	4.87883	19.5823	32.9548	16.1878	22.7793	32.8333	38.0676	5.69948	46.954	13.4538	7.00263	14.0429	32.6106	32.3265	17.0859	8.11135	10.7759	10.5094	7.58411	13.0818	18.3304	44.2962	8.51858	17.4024	22.8519	35.7318	42.0687	8.54286	42.141	32.6496	18.7091	21.1444	9.31979	6.57949	37.1714
HMR_4488	ITP[c] + fructose[c] => IDP[c] + fructose-6-phosphate[c]	24.5833	22.3614	22.2666	26.6325	4.01628e-14	23.7339	21.7043	23.0358	4.3858e-14	3.58662e-14	23.7904	6.7501e-14	22.8209	21.5037	21.6925	6.57804e-14	23.8292	1.74044e-14	6.33413e-14	6.44862e-14	4.01846e-14	24.1784	5.41481e-14	1.82062e-14	24.9791	8.39183e-14	5.65329e-14	1.83888e-14	4.58017e-14	19.9843	3.35607e-14	32.6672	24.8832	24.3679	6.45485e-14	24.4225	17.4953	1.85916e-14	1.73196e-14	18.4018	3.17393e-14	3.12245e-14	4.04673e-14	2.75426e-14	35.1546	6.30472e-14	33.7683	6.29998e-14
HMR_4489	dATP[c] + fructose[c] => dADP[c] + fructose-6-phosphate[c]	49.0928	31.6079	22.2666	31.7846	1.39329e-14	41.0595	30.6792	6.36984e-15	32.4054	3.1381e-14	5.64572e-14	24.473	1.94504e-14	21.9034	21.7018	21.7848	33.6826	22.805	6.13658e-14	34.5289	42.5852	24.0796	45.2093	41.1915	35.3081	32.5838	32.4577	35.1965	2.66232e-14	26.7464	22.6521	23.1108	19.9391	24.3679	23.146	0.823533	1.4213e-14	23.8687	5.31849e-15	1.01503e-14	32.9108	1.2983e-14	34.2203	24.9619	24.8705	34.9835	8.25338e-15	1.32005e-14
HMR_4492	ITP[c] + mannose[c] => IDP[c] + mannose-6-phosphate[c]	23.3284	16.0754	1.82939	8.68126	18.2657	3.76118	11.6209	2.77681	2.0922	17.8147	11.7067	18.2121	4.6082e-14	8.28189	14.4623	12.3603	13.1903	13.2993	14.044	18.2553	9.46268	0.290112	8.57864	12.0146	14.1957	17.1886	1.87479	13.5254	13.1845	16.4421	9.19418	15.0439	16.4819	9.30075	2.68214	9.47311	8.07674	9.38704	13.1246	8.55084	15.5543	11.2685	18.6948	23.8738	13.875	17.0389	9.91419	8.48002
HMR_4493	dATP[c] + mannose[c] => dADP[c] + mannose-6-phosphate[c]	19.4089	22.7727	17.6561	15.878	22.3292	19.2869	15.1532	16.2429	22.4384	27.954	20.9051	26.5095	22.4222	23.7714	19.013	19.5136	10.2425	26.0752	17.1927	25.8599	20.5805	25.8689	20.0129	23.4669	19.9181	17.9815	18.9906	21.312	21.3636	19.7081	14.8752	22.7042	25.255	26.4492	32.8405	16.7914	27.007	26.4293	23.3349	22.9169	26.5505	21.9942	28.11	28.3968	25.127	18.8418	22.799	23.121
HMR_4495	ITP[c] + glucosamine[c] => IDP[c] + glucosamine-6-phosphate[c]	0	0	0	0	0	0	0	0	0	0	0	0	0	0	0	0	0	0	0	0	0	0	0	0	0	0	0	0	0	0	0	0	0	0	0	0	0	0	0	0	0	0	0	0	0	0	0	0
HMR_4496	dATP[c] + glucosamine[c] => dADP[c] + glucosamine-6-phosphate[c]	0	0	0	0	0	0	0	0	0	0	0	0	0	0	0	0	0	0	0	0	0	0	0	0	0	0	0	0	0	0	0	0	0	0	0	0	0	0	0	0	0	0	0	0	0	0	0	0
HMR_4518	H2O[c] + guanine[c] => NH3[c] + xanthine[c]	16.0562	14.7966	2.52129e-13	17.9037	2.53836e-13	17.5135	1.60109e-13	21.4515	10.1602	10.9273	5.89832	15.7569	1.71107e-13	1.73033e-13	2.07198e-13	9.74888	1.59743e-13	23.5312	21.4481	10.6877	18.1437	26.8687	21.2144	10.4569	16.406	10.1928	15.1313	22.5111	22.3086	16.2701	14.9613	15.251	18.7633	26.7322	15.3172	15.8995	22.5581	10.4887	2.25386e-13	2.07828e-13	21.7955	25.4268	2.27276e-13	16.3806	15.3966	16.1677	22.1477	15.2753
HMR_4519	H2O[c] + NAD+[c] + hypoxanthine[c] => H+[c] + NADH[c] + xanthine[c]	5.31123e-14	14.4749	2.14544e-14	20.5829	16.2412	2.18749e-14	2.56373e-14	21.1114	14.8972	22.9599	7.38367e-15	15.7185	4.1718e-14	14.1409	1.22948e-14	7.97101e-14	8.37911e-15	4.3429e-15	14.8687	7.51685e-15	16.0252	5.46199e-14	14.7186	15.4561	16.3233	14.9671	14.88	8.08648e-15	2.12617e-14	3.82303e-14	14.6711	3.90638e-14	16.2361	6.45597e-15	8.43476e-15	3.293e-14	22.1987	1.13368e-14	1.64655e-14	14.2374	15.1692	1.29571e-14	1.72177e-14	1.74889e-14	4.94179e-14	4.9887e-14	8.76781e-15	8.17997e-15
HMR_4520	H2O[c] + O2[c] + hypoxanthine[c] => H2O2[c] + xanthine[c]	22.6018	1.95544e-13	14.4118	20.5829	3.12996e-13	28.6197	14.0127	17.7878	14.8972	16.2435	18.5693	10.9031	20.872	14.6856	16.5409	14.1281	2.07437e-13	14.7768	2.54942e-13	15.625	27.7287	11.4553	2.46119e-13	15.4561	2.129e-13	2.50433e-13	6.54515e-13	16.2888	1.96391e-13	16.2238	14.6711	20.5896	22.9489	15.8531	4.22501e-13	3.38148e-13	15.5505	1.80968e-13	15.2997	24.5192	1.99741e-13	2.44172e-13	22.2864	2.33011e-12	2.59524e-13	3.12192e-13	2.49914e-13	1.6213
HMR_4574	Pi[c] + inosine[c] <=> hypoxanthine[c] + ribose-1-phosphate[c]	2.81571e-13	35.5503	46.1093	12.4179	30.7101	48.6435	40.7608	47.4213	22.0589	21.7534	8.75679	3.94532e-12	37.1643	27.3613	45.4248	18.4593	44.1282	46.6475	37.475	22.9915	30.2275	31.5863	20.0605	48.7588	2.74674e-13	22.0762	28.5175	21.817	49.3022	3.25473e-13	46.7384	20.3347	3.22729e-13	36.8104	30.6343	21.1994	2.66579e-13	21.2958	35.334	35.2013	37.0466	19.6264	21.1844	15.7342	21.7075	21.5569	48.9481	20.3764
HMR_4600	ATP[c] + deoxyguanosine[c] => ADP[c] + dGMP[c]	7.17572e-14	29.5933	41.4369	29.734	1.7203e-13	44.0206	44.2955	42.9001	30.3645	1.2181e-13	9.66545e-14	8.9393e-14	1.31794e-13	29.0356	41.107	29.1359	31.219	1.11122e-13	1.11577e-13	9.1974e-14	1.01193e-13	7.60831e-14	54.6557	54.0125	8.33935e-14	7.74454e-14	8.89702e-14	1.01396e-13	44.6172	1.0066e-13	9.40392e-14	1.94858e-13	1.03667e-13	1.08775e-13	20.9286	8.90491e-14	1.02054e-13	6.06819e-13	8.8995e-14	1.02165e-13	52.7906	29.4396	9.54382e-14	1.33452e-13	1.38665e-13	9.24741e-14	8.27253e-14	1.25309e-13
HMR_4602	H2O[c] + dGMP[c] => Pi[c] + deoxyguanosine[c]	10.9807	29.7867	66.0463	30.5925	8.52128	62.5873	64.6514	43.4554	42.9468	3.67167	2.10816	8.44149	30.1561	50.3399	65.2029	50.4453	44.7152	52.1191	6.84814	4.04042	3.0439	4.65841	62.3613	62.7857	0.800652	32.0293	30.078	13.3302	63.1162	3.20547	29.9227	7.03991	7.59441	7.77249	48.9635	7.69704	8.82475	11.0162	10.2349	6.7584	61.501	51.1719	4.97154	8.25672	8.37163	8.73111	6.96907	1.21985
HMR_4603	2-deoxy-D-ribose-1-phosphate[c] + guanine[c] <=> Pi[c] + deoxyguanosine[c]	10.9807	3.44113	7.03728	7.25013	8.52128	7.17642	6.76024	6.99931	1.56707	3.67167	2.10816	8.44149	2.03962	3.28259	6.44423	1.88086	7.31456	2.07164	6.84814	4.04042	3.0439	4.65841	1.78115	7.69915	0.800652	10.0094	10.3932	13.3302	3.49547	3.20547	6.27118e-13	7.03991	7.59441	7.77249	9.85133	7.69704	8.82475	11.0162	10.2349	6.7584	7.25751	5.02491	4.97154	8.25672	8.37163	8.73111	6.96907	1.21985
HMR_4611	ATP[c] + thioredoxin[c] => H2O[c] + dATP[c] + oxidized thioredoxin[c]	7.54614e-14	8.96878e-14	1.61007	0.657275	1.74814	5.05168e-14	4.57104e-14	5.94653e-14	6.73758	3.05408	1.68551e-13	7.04401	1.06249	8.74233e-14	6.93673	5.65383e-14	1.89359	6.70392	1.91135	10.3904	7.14967	1.68997	6.67095	1.33514e-13	7.16673e-14	1.72887	1.212	7.26854	5.86188e-14	1.7034	6.14593e-14	6.78008	7.24058	2.84047	2.73977	5.09e-14	1.66396	0.88267	7.74486e-14	6.80651e-14	8.5219e-14	6.55579	9.18649	7.46145	2.85403	0.915784	9.85082	7.23666
HMR_4612	ADP[c] + thioredoxin[c] => H2O[c] + dADP[c] + oxidized thioredoxin[c]	3.30043	3.30915e-14	0.689541	6.62677	3.74293	2.67789	5.81894e-14	9.55572	7.77231e-14	10.2588	5.8701e-14	7.04401	7.17001	7.62905e-14	1.99615	3.39458e-14	8.1473	1.73882e-12	6.75736	12.286	10.1007	10.0541	0.375913	0.0444517	7.43876	1.27707	6.74226	7.27469	4.56958	5.7073e-14	3.95978e-14	4.48816e-14	0.613854	3.9843e-14	6.71841e-14	7.07173	1.21466	7.84008e-14	5.24067	6.49907	0.659508	3.90955e-14	6.93253e-14	7.27402	0.996544	4.86899	8.3517	6.79478
HMR_4614	GTP[c] + thioredoxin[c] => H2O[c] + dGTP[c] + oxidized thioredoxin[c]	10.6124	2.03343	5.16608e-14	2.77471	1.69965	6.04809e-14	6.43359	6.65439e-14	1.26625e-13	1.08367	0.253697	3.19237	1.49622	2.52223	6.44423	1.88086	7.10363	5.59295e-14	6.75736	2.34152	2.90671	4.65841	4.10269e-14	1.70148	0.800652	6.98143	1.87547	7.8824	1.75595	1.7034	9.93138e-14	6.78008	1.24974	1.84052	9.67783	7.07357	4.0777	9.773	7.0458	7.5709e-14	1.74034	2.07654	1.56475	8.12881	3.59358	0.600571	4.98313e-14	1.21985
HMR_4615	GDP[c] + thioredoxin[c] => H2O[c] + dGDP[c] + oxidized thioredoxin[c]	2.84892	2.77895	7.03728	6.70416	8.35319	7.17642	2.08244	6.99931	1.56707	3.50964	2.0931	7.82369	1.38824	2.05604	9.2853e-14	1.97179e-13	1.75538	2.07164	1.11819	3.29609	0.907552	6.12083e-14	1.78115	7.43013	3.22635e-14	7.18475	10.2279	10.7714	3.02546	2.71836	4.42032e-14	1.90459	7.49374	7.55406	1.76843	3.04747	7.83722	5.11688	7.43533	6.7584	7.04787	4.57854	4.72255	1.45865	7.56165	8.71181	6.96907	8.01266e-14
HMR_4617	CTP[c] + thioredoxin[c] => H2O[c] + dCTP[c] + oxidized thioredoxin[c]	9.63857	8.61627	6.85667	9.80899	13.1308	11.6511	11.2521	6.87769	1.10773	9.19755	7.56949	3.27227	0.902307	2.10391	11.3097	1.82135	6.95325	2.08878	1.82606	12.1979	8.665	10.4033	11.676	7.46117	12.7004	1.89451	9.82162	3.51135	12.3572	4.43296	10.4786	9.60731	7.60652	8.27073	6.89251	7.62983	9.56197	9.24519	6.65021	1.98266	6.8341	5.38172	10.5428	10.7585	2.79241	11.1245	6.26871	9.98375
HMR_4618	UTP[c] + thioredoxin[c] => H2O[c] + dUTP[c] + oxidized thioredoxin[c]	7.86592e-14	1.23775e-13	5.22779e-14	0.657275	2.5374	3.05311e-14	4.6313	1.82502	4.82981	7.25769	7.03513	7.04401	7.41802	3.73538e-14	7.41538e-14	5.63227e-14	5.47485e-14	0.712475	9.44095	2.34152	2.90175	7.21002	8.40858e-14	1.73802	7.71957	6.7657	4.3744	1.67515	7.33742e-14	7.2364	8.19802e-14	1.34742	6.14949e-14	3.64726e-14	2.38646	7.07357	7.46998	2.11489	5.67744e-14	6.88023e-14	4.03187e-14	6.55854	3.96595e-14	7.27402	3.61215	0.241443	4.7828e-14	9.1273e-14
HMR_4619	CDP[c] + thioredoxin[c] => H2O[c] + dCDP[c] + oxidized thioredoxin[c]	7.14577	3.15106	5.89807	9.36964	7.24657	2.05672	6.43359	8.83365	1.18112	0.00316228	7.49678	7.05594	9.47446	2.15778	5.42733	2.05081e-13	9.83209	6.8098	5.69653	0.214034	12.7932	11.6609	5.8923	11.8675	1.57835	0.327336	8.78385	14.2102	1.73657	10.2287	0.110297	0.237176	7.64559	0.00316228	13.4273	9.9987	12.4862	11.5704	6.25141	0.116967	5.76923	6.55898	12.2984	2.5732	6.08763	3.39454	0.276692	9.52372
HMR_4621	UDP[c] + thioredoxin[c] => H2O[c] + dUDP[c] + oxidized thioredoxin[c]	7.14366	6.50229	6.57162	1.15361e-13	5.55094	9.79477	7.90363e-14	6.75914	1.20032e-13	6.61636e-14	9.9442	3.16851	1.87587	2.10391	9.10895	6.46053	6.95325	2.17929	9.551	7.10046	2.1141	2.14327	6.67095	2.4578	5.78909e-14	9.83331	6.95041	1.49088e-13	8.01304e-14	7.60269e-14	6.02188e-14	1.59873	5.69685e-14	2.75023	5.97914	10.6158	7.26915	3.57587	1.13837e-13	5.46017	9.66004	1.05367e-13	7.198	3.63583	10.2702	4.17154e-14	5.89416	1.26525e-13
HMR_4632	H2O[c] + dAMP[c] => Pi[c] + deoxyadenosine[c]	7.86623	30.3122	30.2667	30.4866	8.3326	62.9821	29.5394	11.6974	9.5236	16.4722	4.19083e-14	10.0695	7.24694	42.0374	42.2005	29.1359	45.4116	31.5442	31.8569	17.1113	17.4717	46.3049	6.681	54.2918	7.44657	30.5166	32.4768	14.5156	4.67417	1.7034	4.70357e-14	6.78093	10.2584	7.63193	41.4195	7.07173	10.2367	31.3736	32.1335	9.18743	44.1113	6.55579	9.69719	14.6178	4.74904	8.81975	47.1038	9.91905
HMR_4646	H2O[c] + NAD+[c] + xanthine[c] => H+[c] + NADH[c] + urate[c]	0	0	0	0	0	0	0	0	0	0	0	0	0	0	0	0	0	0	0	0	0	0	0	0	0	0	0	0	0	0	0	0	0	0	0	0	0	0	0	0	0	0	0	0	0	0	0	0
HMR_4648	H2O[p] + NAD+[p] + xanthine[p] => H+[p] + NADH[p] + urate[p]	0	0	0	0	0	0	0	0	0	0	0	0	0	0	0	0	0	0	0	0	0	0	0	0	0	0	0	0	0	0	0	0	0	0	0	0	0	0	0	0	0	0	0	0	0	0	0	0
HMR_4649	H2O[c] + O2[c] + xanthine[c] => H2O2[c] + urate[c]	0	0	0	0	0	0	0	0	0	0	0	0	0	0	0	0	0	0	0	0	0	0	0	0	0	0	0	0	0	0	0	0	0	0	0	0	0	0	0	0	0	0	0	0	0	0	0	0
HMR_4650	H2O[p] + O2[p] + xanthine[p] => H2O2[p] + urate[p]	0	0	0	0	0	0	0	0	0	0	0	0	0	0	0	0	0	0	0	0	0	0	0	0	0	0	0	0	0	0	0	0	0	0	0	0	0	0	0	0	0	0	0	0	0	0	0	0
HMR_4651	Pi[c] + guanosine[c] <=> guanine[c] + ribose-1-phosphate[c]	18.3516	29.5933	29.5198	47.0654	16.2946	1.17609e-13	40.7445	30.3599	69.4743	9.79216e-14	1.74151e-12	2.17704e-13	30.0905	41.042	14.5408	48.073	49.3763	42.5475	52.4425	1.87716e-13	2.58372e-13	31.5863	45.1361	32.428	16.406	56.9594	1.92057e-13	1.34519e-13	15.7825	16.2701	33.4679	45.7461	16.2802	1.71544e-13	31.8478	18.0148	2.61171e-13	44.2856	54.5805	8.90806	30.8389	45.7271	15.8943	1.44939e-13	2.05307e-13	1.93887e-13	58.6088	50.686
HMR_4663	Pi[c] + xanthosine[c] <=> ribose-1-phosphate[c] + xanthine[c]	16.0562	29.5933	29.5198	36.4153	16.2946	31.1429	9.38549e-14	52.5322	33.935	1.53286e-13	1.41979e-13	1.34487e-13	52.0661	29.0356	14.5408	1.56379e-13	58.3008	30.1007	30.3474	1.15242e-13	2.0361e-13	63.0737	15.0454	32.4111	16.406	37.2548	52.2928	1.65552e-13	15.7825	16.2701	44.844	54.912	16.2802	1.18695e-13	43.219	15.8995	1.60548e-13	31.3303	32.6396	41.4222	1.33002e-13	18.956	15.8943	1.63374e-13	1.97153e-13	1.42964e-13	38.3481	73.0426
HMR_4664	PRPP[c] + xanthine[c] => PPi[c] + xanthosine-5-phosphate[c]	35.7421	41.3206	38.6098	49.7939	36.2675	50.5547	21.3331	66.9774	46.1766	41.0141	31.4211	34.7794	57.9323	45.2419	22.0085	17.1571	62.2021	48.1632	39.9802	24.6807	36.7451	71.0831	29.8466	43.2382	36.4987	43.674	58.2824	36.0193	35.118	36.2461	57.3698	60.5102	40.6433	31.0528	48.2183	27.4556	35.2064	41.4646	41.9808	52.0696	37.2669	31.678	31.5501	32.5957	22.3542	22.8243	49.1906	76.0543
HMR_4694	H2O[c] + deoxyadenosine[c] => NH3[c] + deoxyinosine[c]	30.2608	1.28017e-13	19.6799	1.0881e-13	21.7262	20.7619	19.2245	1.38125e-13	1.54478e-13	21.7534	29.8219	2.46705e-13	1.30933e-13	19.3571	1.31401e-13	19.4239	29.4132	20.0671	1.21883e-13	6.89298e-14	1.33395e-13	21.0563	1.18371e-13	1.55434e-13	21.8747	1.37981e-13	1.28016e-13	37.7503	21.0433	21.6935	19.9484	28.7432	21.7069	1.13166e-13	49.9002	21.1994	30.0774	29.499	2.42831e-13	19.5364	29.0606	1.70287e-13	29.9555	1.1871e-13	21.7075	21.5569	1.08184e-13	28.8018
HMR_4695	2-deoxy-D-ribose-1-phosphate[c] + adenine[c] <=> Pi[c] + deoxyadenosine[c]	31.2808	17.4421	20.8043	6.65864	29.289	23.1247	20.2785	11.6974	9.5236	27.3187	29.8219	10.0695	24.3193	21.4358	9.66595	19.4239	33.3813	27.6111	19.2185	24.4431	17.4717	24.4593	6.681	5.58359	23.1161	2.14837	11.8462	47.6885	27.5826	21.762	19.9484	29.5417	29.8718	19.0104	52.6661	33.1637	31.7946	29.5492	8.65309	26.8675	29.8702	6.55579	31.5076	14.6178	28.445	34.1213	16.2055	30.4859
HMR_4705	H2O[c] + xanthosine-5-phosphate[c] => Pi[c] + xanthosine[c]	1.67434e-13	29.5933	29.5198	29.7578	1.02337e-13	31.1429	6.44547e-14	52.5322	30.3645	1.17083e-13	1.05311e-13	1.04454e-13	52.0661	29.0356	8.63053e-14	1.17209e-13	54.0187	30.1007	30.3474	7.74963e-14	1.84702e-13	63.0737	7.80643e-14	31.2161	1.11074e-13	30.4439	52.2928	1.31754e-13	8.00658e-14	1.1739e-13	42.2958	52.7781	1.54769e-13	9.2881e-14	43.219	1.20344e-13	1.33604e-13	31.3303	30.9586	41.4222	1.52608e-13	9.45574e-14	6.65002e-14	1.50257e-13	1.36324e-13	1.43821e-13	31.3373	68.2077
HMR_4709	2-deoxy-D-ribose-1-phosphate[c] + hypoxanthine[c] <=> Pi[c] + deoxyinosine[c]	30.2608	16.1418	19.6799	1.15695e-13	28.0578	20.7619	19.2245	1.54272e-13	1.54406e-13	21.7534	29.8219	2.4978e-13	23.1998	19.3571	1.439e-13	19.4239	31.5334	25.9152	16.5531	17.4095	8.7824e-13	21.0563	1.31253e-13	1.61427e-13	21.8747	1.25531e-13	1.28113e-13	45.3545	27.1758	21.6935	19.9484	28.7432	28.0329	17.4001	52.5847	32.3888	30.0774	29.499	3.65172e-13	25.2295	29.0606	1.71607e-13	29.9555	1.35799e-13	28.0337	32.935	1.11233e-13	28.8018
HMR_4799	5-phosphoribosylamine[c] + ATP[c] + glycine[c] => ADP[c] + GAR[c] + Pi[c]	4.8383e-13	1.51691e-11	4.43975e-13	4.75275e-13	4.82242e-13	3.83407e-13	4.25476e-13	3.78688e-13	1.79083e-12	4.04775e-13	4.30159e-13	4.00691e-12	3.822e-13	5.37061e-13	6.34772e-13	5.28177e-13	3.16485e-11	4.26747e-13	5.12958e-13	2.86554e-12	5.51908e-13	4.72854e-13	5.20767e-13	1.03261e-12	4.69414e-13	6.81675e-13	2.74076e-12	4.35047e-13	4.52446e-13	4.51774e-13	7.86441e-12	6.18732e-13	1.80537e-12	3.8775e-12	5.11999e-13	7.07232e-13	4.94691e-13	4.30302e-13	5.38794e-13	4.56511e-13	4.282e-13	4.39382e-12	4.79643e-13	3.66674e-13	5.40373e-13	5.63729e-13	5.33186e-13	5.27383e-13
HMR_4802	5-phosphoribosylformylglycinamidine[c] + ATP[c] => ADP[c] + AIR[c] + Pi[c]	4.8383e-13	1.51691e-11	4.43975e-13	4.75275e-13	4.82242e-13	3.83407e-13	4.25476e-13	3.78688e-13	1.79083e-12	4.04775e-13	4.30159e-13	4.00691e-12	3.822e-13	5.37061e-13	6.34772e-13	5.28177e-13	3.16485e-11	4.26747e-13	5.12958e-13	2.86554e-12	5.51908e-13	4.72854e-13	5.20767e-13	1.03261e-12	4.69414e-13	6.81675e-13	2.74076e-12	4.35047e-13	4.52446e-13	4.51774e-13	7.86441e-12	6.18732e-13	1.80537e-12	3.8775e-12	5.11999e-13	7.07232e-13	4.94691e-13	4.30302e-13	5.38794e-13	4.56511e-13	4.282e-13	4.39382e-12	4.79643e-13	3.66674e-13	5.40373e-13	5.63729e-13	5.33186e-13	5.27383e-13
HMR_4804	5-phosphoribosyl-4-carboxy-5-aminoimidazole[c] <=> AIR[c] + CO2[c]	4.8383e-13	1.51691e-11	4.43975e-13	4.75275e-13	4.82242e-13	3.83407e-13	4.25476e-13	3.78688e-13	1.79083e-12	4.04775e-13	4.30159e-13	4.00691e-12	3.822e-13	5.37061e-13	6.34772e-13	5.28177e-13	3.16485e-11	4.26747e-13	5.12958e-13	2.86554e-12	5.51908e-13	4.72854e-13	5.20767e-13	1.03261e-12	4.69414e-13	6.81675e-13	2.74076e-12	4.35047e-13	4.52446e-13	4.51774e-13	7.86441e-12	6.18732e-13	1.80537e-12	3.8775e-12	5.11999e-13	7.07232e-13	4.94691e-13	4.30302e-13	5.38794e-13	4.56511e-13	4.282e-13	4.39382e-12	4.79643e-13	3.66674e-13	5.40373e-13	5.63729e-13	5.33186e-13	5.27383e-13
HMR_4808	ATP[c] + H2O[c] + N-formyl-GAR[c] + glutamine[c] => 5-phosphoribosylformylglycinamidine[c] + ADP[c] + Pi[c] + glutamate[c]	4.8383e-13	1.51691e-11	4.43975e-13	4.75275e-13	4.82242e-13	3.83407e-13	4.25476e-13	3.78688e-13	1.79083e-12	4.04775e-13	4.30159e-13	4.00691e-12	3.822e-13	5.37061e-13	6.34772e-13	5.28177e-13	3.16485e-11	4.26747e-13	5.12958e-13	2.86554e-12	5.51908e-13	4.72854e-13	5.20767e-13	1.03261e-12	4.69414e-13	6.81675e-13	2.74076e-12	4.35047e-13	4.52446e-13	4.51774e-13	7.86441e-12	6.18732e-13	1.80537e-12	3.8775e-12	5.11999e-13	7.07232e-13	4.94691e-13	4.30302e-13	5.38794e-13	4.56511e-13	4.282e-13	4.39382e-12	4.79643e-13	3.66674e-13	5.40373e-13	5.63729e-13	5.33186e-13	5.27383e-13
HMR_4810	5-phosphoribosyl-4-carboxy-5-aminoimidazole[c] + ATP[c] + aspartate[c] => ADP[c] + Pi[c] + SAICAR[c]	4.8383e-13	1.51691e-11	4.43975e-13	4.75275e-13	4.82242e-13	3.83407e-13	4.25476e-13	3.78688e-13	1.79083e-12	4.04775e-13	4.30159e-13	4.00691e-12	3.822e-13	5.37061e-13	6.34772e-13	5.28177e-13	3.16485e-11	4.26747e-13	5.12958e-13	2.86554e-12	5.51908e-13	4.72854e-13	5.20767e-13	1.03261e-12	4.69414e-13	6.81675e-13	2.74076e-12	4.35047e-13	4.52446e-13	4.51774e-13	7.86441e-12	6.18732e-13	1.80537e-12	3.8775e-12	5.11999e-13	7.07232e-13	4.94691e-13	4.30302e-13	5.38794e-13	4.56511e-13	4.282e-13	4.39382e-12	4.79643e-13	3.66674e-13	5.40373e-13	5.63729e-13	5.33186e-13	5.27383e-13
HMR_4812	AICAR[c] + fumarate[c] <=> SAICAR[c]	4.8383e-13	1.51691e-11	4.43975e-13	4.75275e-13	4.82242e-13	3.83407e-13	4.25476e-13	3.78688e-13	1.79083e-12	4.04775e-13	4.30159e-13	4.00691e-12	3.822e-13	5.37061e-13	6.34772e-13	5.28177e-13	3.16485e-11	4.26747e-13	5.12958e-13	2.86554e-12	5.51908e-13	4.72854e-13	5.20767e-13	1.03261e-12	4.69414e-13	6.81675e-13	2.74076e-12	4.35047e-13	4.52446e-13	4.51774e-13	7.86441e-12	6.18732e-13	1.80537e-12	3.8775e-12	5.11999e-13	7.07232e-13	4.94691e-13	4.30302e-13	5.38794e-13	4.56511e-13	4.282e-13	4.39382e-12	4.79643e-13	3.66674e-13	5.40373e-13	5.63729e-13	5.33186e-13	5.27383e-13
HMR_4814	10-formyl-THF[c] + AICAR[c] <=> FAICAR[c] + THF[c]	4.8383e-13	1.51691e-11	4.43975e-13	4.75275e-13	4.82242e-13	3.83407e-13	4.25476e-13	3.78688e-13	1.79083e-12	4.04775e-13	4.30159e-13	4.00691e-12	3.822e-13	5.37061e-13	6.34772e-13	5.28177e-13	3.16485e-11	4.26747e-13	5.12958e-13	2.86554e-12	5.51908e-13	4.72854e-13	5.20767e-13	1.03261e-12	4.69414e-13	6.81675e-13	2.74076e-12	4.35047e-13	4.52446e-13	4.51774e-13	7.86441e-12	6.18732e-13	1.80537e-12	3.8775e-12	5.11999e-13	7.07232e-13	4.94691e-13	4.30302e-13	5.38794e-13	4.56511e-13	4.282e-13	4.39382e-12	4.79643e-13	3.66674e-13	5.40373e-13	5.63729e-13	5.33186e-13	5.27383e-13
HMR_5301	GTP[c] + uridine[c] => GDP[c] + UMP[c]	14.7956	2.8762	6.91383	10.9574	16.7527	11.8217	30.9179	16.6106	3.8651	5.271	10.7751	8.57203	7.5979	3.28286	9.42434	16.4651	10.1153	9.38816	10.3257	10.8494	17.4029	9.19711	10.2031	13.8753	18.5816	12.561	19.0806	13.6639	11.654	19.7556	4.60333	35.6785	9.93082	10.2225	11.5727	7.62845	11.7322	12.5781	18.526	9.18633	2.23778	6.56074	10.3292	7.41844	9.92352	16.0711	3.42784	12.2237
HMR_5353	ADP[c] + dGDP[c] <=> ATP[c] + dGMP[c]	132.497	167.89	139.632	143.669	144.963	161.787	143.339	140.248	155.496	156.092	128.297	125.968	143.144	128.499	135.769	164.78	129.997	153.337	135.971	139.912	125.651	129.582	159.423	157.185	129.128	141.042	133.023	130.083	144.027	143.608	162.12	153.334	136.995	147.022	158.358	150.912	143.818	155.319	170.757	127.359	156.593	149.51	150.122	136.897	165.385	146.037	159.103	122.499
HMR_6601	H2O[c] + allantoate[c] => urea[c] + ureidoglycolate[c]	0	0	0	0	0	0	0	0	0	0	0	0	0	0	0	0	0	0	0	0	0	0	0	0	0	0	0	0	0	0	0	0	0	0	0	0	0	0	0	0	0	0	0	0	0	0	0	0
HMR_6602	H2O2[c] + urate[c] <=> alloxan[c] + urea[c]	77.2656	100.638	54.7174	62.3312	89.1288	63.1505	54.7174	63.1505	64.7037	80.2832	69.5579	54.7174	82.987	38.6886	89.1288	66.5577	70.569	53.9246	63.1505	70.569	77.1448	89.2729	53.8788	54.9166	70.2356	63.1505	0	83.4144	70.6564	70.569	43.5575	49.0549	49.8468	85.9837	91.0726	58.4644	77.2656	66.2488	66.9577	65.3541	75.8433	95.3518	83.4144	83.4144	83.4144	86.263	77.2656	63.1505
HMR_6603	H2O2[s] + urate[s] <=> alloxan[s] + urea[s]	77.2656	100.638	54.7174	62.3312	89.1288	63.1505	54.7174	63.1505	64.7037	80.2832	69.5579	54.7174	82.987	38.6886	89.1288	66.5577	70.569	53.9246	63.1505	70.569	77.1448	89.2729	53.8788	54.9166	70.2356	63.1505	0	83.4144	70.6564	70.569	43.5575	49.0549	49.8468	85.9837	91.0726	58.4644	77.2656	66.2488	66.9577	65.3541	75.8433	95.3518	83.4144	83.4144	83.4144	86.263	77.2656	63.1505
HMR_6605	H2O[c] + urate radical[c] <=> hydroxide[c] + urate[c]	210.143	145.309	195.747	204.134	221.725	204.743	147.749	187.192	134.284	174.235	272.817	227.022	211.084	184.564	215.346	227.499	201.756	196.223	239.168	203.331	206.318	174.28	213.02	197.969	174.645	217.496	173.978	229.603	152.104	215.454	140.617	194.075	237.363	234.987	159.082	226.692	244.921	237.545	184.888	148.142	209.89	155.441	257.752	236.471	228.71	281.766	256.401	203.131
HMR_6606	ascorbate[c] + urate radical[c] <=> monodehydroascorbate[c] + urate[c]	11.4615	12.6371	4.97476	5.40593	10.1819	6.5757	9.48663	2.97272	9.58224	9.41521	13.7296	13.8567	13.0853	5.21318	4.0041	13.0781	13.3025	3.88747	16.789	9.8124	3.78812	4.94217	5.66092	14.4326	4.22318	12.4834	4.68797	7.65903	3.3431	3.46394	0.665712	6.03069	7.90678	14.1555	10.2721	14.4147	10.6592	10.4049	5.64074	9.47174	13.1034	15.1219	10.3126	10.8799	10.7694	17.5961	17.1072	9.91248
HMR_6607	H2O[c] + urate radical[c] <=> hydroxyl radical[c] + urate[c]	217.879	154.531	199.097	208.709	226.661	208.709	154.531	188.975	141.138	178.258	280.14	235.098	217.879	188.975	217.879	235.098	208.709	199.097	251.076	208.709	208.709	178.258	217.879	208.709	178.258	226.661	178.258	235.098	154.531	217.879	141.138	199.097	243.227	243.227	166.829	235.098	251.076	243.227	188.975	154.531	217.879	166.829	266.035	243.227	235.098	293.513	266.035	208.709
HMR_6609	H2O[c] + allantoin[c] <=> allantoate[c]	0	0	0	0	0	0	0	0	0	0	0	0	0	0	0	0	0	0	0	0	0	0	0	0	0	0	0	0	0	0	0	0	0	0	0	0	0	0	0	0	0	0	0	0	0	0	0	0
HMR_6610	5-hydroxyisourate[c] + H2O[c] => CO2[c] + allantoin[c]	0	0	0	0	0	0	0	0	0	0	0	0	0	0	0	0	0	0	0	0	0	0	0	0	0	0	0	0	0	0	0	0	0	0	0	0	0	0	0	0	0	0	0	0	0	0	0	0
HMR_6611	H2O[c] + O2[c] + urate[c] => 5-hydroxyisourate[c] + H2O2[c]	0	0	0	0	0	0	0	0	0	0	0	0	0	0	0	0	0	0	0	0	0	0	0	0	0	0	0	0	0	0	0	0	0	0	0	0	0	0	0	0	0	0	0	0	0	0	0	0
HMR_7144	ADP-ribose[c] + H2O[c] => AMP[c] + ribose-5-phosphate[c]	30.32	24.2771	26.1546	29.9142	28.5943	20.2669	26.4487	23.0349	23.1553	21.8308	24.4678	30.5143	16.7964	28.9963	22.2916	20.7449	18.5567	19.8451	27.3428	27.8004	34.6966	28.9327	29.2708	31.3193	24.4388	14.9409	24.213	26.117	19.0079	25.0138	26.0648	27.4329	27.114	21.8416	20.5071	37.0282	24.1376	16.5475	34.3745	16.3137	23.7623	22.7806	27.5237	25.8258	27.3307	29.1692	28.7212	18.5988
HMR_8755	H2O[p] + O2[p] + hypoxanthine[p] => H2O2[p] + xanthine[p]	15.9899	20.2164	20.3711	9.71676e-14	28.1025	21.7864	16.1047	20.8406	21.0572	27.9221	22.1982	22.2163	14.7823	28.2393	2.33204e-13	8.20623e-14	21.8596	25.5659	1.20468e-13	15.8727	1.49863e-13	15.6896	1.15569e-13	15.4561	23.0696	14.0493	14.88	23.0244	22.1468	22.9324	25.3856	1.3829e-13	15.9206	1.43046e-13	15.056	15.8029	1.5076e-13	25.1397	21.6262	14.2374	26.245	1.17238e-13	15.7671	28.2092	16.2285	16.1269	21.6404	15.044
HMR_9797	adenine[c] + H2O[c] => hypoxanthine[c] + NH3[c]	21.3745	1.49929e-13	1.14315e-13	1.37602e-13	2.53437e-13	29.347	1.06176e-13	2.49477e-13	1.17019e-13	1.46625e-13	21.0978	1.64473e-13	20.0603	1.85097e-13	19.3877	1.27836e-13	20.8126	1.03017e-13	20.2316	9.72126e-14	1.78472e-13	1.30649e-13	28.3532	1.47005e-13	9.6619e-14	9.89976e-14	1.42784e-13	21.817	21.0433	43.3207	2.25134e-13	20.3347	30.6828	21.2738	1.06896e-13	21.15	30.0774	17.426	20.6391	1.18236e-13	20.5593	1.61852e-13	21.1924	1.62018e-13	21.7075	0.534108	20.8915	1.85891e-13
HMR_4016	ADP[c] + GTP[c] <=> ATP[c] + GDP[c]	272.113	191.33	234.774	197.714	271.124	264.87	307.484	246.506	239.656	256.533	198.193	248.322	269.006	246.244	240.391	224.439	261.614	186.384	237.791	247.161	278.751	244.846	244.185	252.253	235.747	238.874	238.264	225.474	285.666	219.112	249.629	243.612	267.779	264.74	253.824	228.198	255.301	239.89	230.294	244.981	252.227	228.186	292.252	252.18	275.956	275.863	243.241	244.919
HMR_4018	ADP[m] + GTP[m] <=> ATP[m] + GDP[m]	89.3979	89.3979	89.3979	89.3979	126.301	126.301	89.3979	109.435	89.3979	109.435	126.301	126.301	109.435	89.3979	63.2456	89.3979	89.3979	109.435	109.435	63.2456	0	63.2456	89.3979	109.435	166.829	109.435	141.138	141.138	109.435	126.301	126.301	89.3979	109.435	126.301	126.301	154.531	109.435	126.301	63.2456	126.301	63.2456	141.138	63.2456	109.435	166.829	154.531	109.435	63.2456
HMR_4044	ADP[c] + dATP[c] <=> ATP[c] + dADP[c]	728.698	664.738	665.64	700.687	672.056	593.983	674.705	651.932	639.355	633.903	666.381	654.426	688.982	635.626	642.767	662.24	671.021	654.119	676.062	704.415	662.307	665.471	660.913	655.54	666.828	695.09	679.801	687.317	678.247	698.405	652	649.104	695.88	672.987	682.201	670.866	646.117	675.35	695.365	660.289	675.589	686.1	642.322	681.39	679.858	655.343	665.609	638.578
HMR_4291	ADP[c] + ITP[c] <=> ATP[c] + IDP[c]	953.763	961.619	953.416	954.56	960.3	955.023	954.395	950.351	957.23	961.605	954.807	955.92	942.483	952.406	955.84	956.206	951.148	956.542	950.155	958.578	952.555	946.993	951.777	945.088	959.237	952.448	952.137	952.434	953.783	955.908	952.286	951.186	951.749	951.804	949.877	951.054	951.714	966.754	953.065	953.149	954.501	945.41	959.315	953.352	957.11	950.198	953.053	947.453
HMR_4420	ADP[m] + dATP[m] <=> ATP[m] + dADP[m]	376.003	383.389	367.513	382.963	361.119	447.859	394.049	378.669	379.453	351.687	376.284	414.894	431.879	400.157	396.667	394.973	374.824	378.986	376.845	400.012	367.424	366.366	402.978	362.049	405.126	362.162	360.753	400.78	420.202	365.783	372.432	392.07	391.601	358.34	352.592	395.793	368.704	358.364	396.511	399.991	401.953	386.222	361.033	363.052	384.003	392.321	388.662	373.866
HMR_4570	ADP[c] + dGTP[c] <=> ATP[c] + dGDP[c]	503.064	485.495	486.602	486.665	544.453	459.175	434.468	443.706	445.769	503.314	480.854	475.018	409.656	494.803	453.566	477.535	443.947	485.068	424.764	508.87	482.002	467.467	461.849	515.752	515.099	479.659	446.131	448.953	463.808	440.271	432.633	492.876	504.629	524.647	420.314	479.113	467.163	476.745	460.43	456.178	465.426	490.781	479.122	472.973	499.139	434.23	467.855	475.717
HMR_4572	ADP[m] + dGTP[m] <=> ATP[m] + dGDP[m]	197.237	191.242	187.206	161.791	176.055	157.202	199.313	195.872	183.218	181.561	199.678	170.988	192.462	177.026	210.611	194.233	172.555	194.457	210.391	198.391	162.474	156.944	162.003	202.915	195.921	184.996	170.632	181.527	190.073	177.908	181.846	180.843	180.597	208.331	180.631	160.791	177.437	186.026	180.502	191.166	194.35	188.919	179.353	189.958	173.615	180.482	181.024	227.887
HMR_4006	ADP[c] + UTP[c] <=> ATP[c] + UDP[c]	451.146	452.921	496.192	501.369	482.73	529.375	524.68	497.928	480.995	517.162	519.726	480.543	471.218	488.004	512.953	480.998	520.208	471.598	493.175	518.452	473.449	482.202	466.288	525.773	486.538	476.524	524.25	544.896	451.576	461.275	506.814	537.174	487.398	519.313	535.097	520.421	498.724	553.918	516.689	484.886	476.832	505.663	489.87	503.319	444.658	505.991	490.044	474.933
HMR_4028	ADP[c] + CTP[c] <=> ATP[c] + CDP[c]	438.733	454.184	462.651	430.626	460.737	487.97	497.41	490.924	473.781	502.068	509.04	508.279	489.975	470.858	467.225	467.269	499.61	479.459	463.094	406.569	475.683	429.76	465.915	466.144	454.19	531.583	483.929	511.114	480.848	471.848	503.277	448.881	494.391	470.392	442.283	441.823	492.524	470.083	466.279	453.585	483.572	487.828	451.43	476.102	502.967	445.009	497.818	499.088
HMR_4030	ADP[m] + CTP[m] <=> ATP[m] + CDP[m]	0	0	0	0	0	0	0	0	0	0	0	0	0	0	0	0	0	0	0	0	0	0	0	0	0	0	0	0	0	0	0	0	0	0	0	0	0	0	0	0	0	0	0	0	0	0	0	0
HMR_4670	ADP[c] + dCTP[c] <=> ATP[c] + dCDP[c]	655.263	682.045	697.447	666.468	660.297	666.454	697.617	702.347	663.697	664.979	674.298	666.616	698.195	692.049	674.379	658.477	687.372	667.005	675.956	653.943	648.656	661.619	661.472	679.475	685.916	662.574	668.047	650.042	673.318	665.343	667.416	684.796	640.326	648.78	666.218	674.778	671.497	675.184	698.022	691.578	665.696	661.488	673.248	673.333	675.151	663.072	667.439	670.695
HMR_4673	ADP[c] + dUTP[c] <=> ATP[c] + dUDP[c]	206.628	218.369	219.784	199.038	187.998	211.191	220.214	209.811	218.03	221.153	209.865	222.53	221.91	217.698	218.254	213.133	210.27	211.004	213.819	221.853	208.001	223.659	212.165	213.724	200.323	213.259	204.455	208.262	225.857	209.757	231.812	197.537	214.417	208.344	208.673	225.107	221.004	235.46	218.577	219.398	210.091	225.917	190.815	228.093	201.672	213.113	204.941	226.088
HMR_4675	ATP[m] + dUDP[m] <=> ADP[m] + dUTP[m]	208.398	217.741	216.267	198.221	189.592	214.96	217.646	209.764	218.214	221.044	209.404	223.264	221.97	216.663	215.771	212.678	209.13	209.623	214.553	223.186	207.036	221.361	209.922	211.809	200.941	215.024	198.409	207.345	224.504	212.466	227.817	196.612	215.985	209.728	207.942	226.555	221.143	236.744	218.317	220.544	196.187	224.827	191.9	230.863	202.451	214.972	200.682	223.281
HMR_6614	dADP[c] + dTTP[c] <=> dATP[c] + dTDP[c]	565.83	552.834	535.789	573.235	570.524	527.86	557.128	537.191	534.298	542.472	563.834	560.153	524.301	526.331	525.507	554.366	501.567	558.67	568.039	578.231	579.213	520.905	548.852	557.503	581.68	554.773	561.549	561.014	522.157	562.833	528.683	540.182	542.52	565.513	550.532	533.38	547.892	551.268	531.052	527.324	559.649	545.737	562.668	578.763	578.664	534.488	551.362	511.879
HMR_6615	dADP[m] + dTTP[m] <=> dATP[m] + dTDP[m]	468.047	467.013	455.214	477.04	452.045	522.547	481.329	464.158	458.912	437.635	462.33	489.505	525.438	499.079	474.748	479.314	480.422	452.426	457.973	474.264	468.848	459.043	477.44	453.681	494.852	461.508	447.813	481.834	493.254	454.76	472.79	478.661	486.785	450.1	439.604	479.612	457.674	472.586	497.071	504.449	495.885	456.441	471.988	457.545	469.331	463.193	479.616	477.046
HMR_6616	dADP[n] + dTTP[n] <=> dATP[n] + dTDP[n]	468.513	471.35	474.88	470.308	463.824	467.068	467.433	474.631	466.046	480.765	475.993	466.533	464.223	473.225	465.553	471.289	467.04	468.715	470.283	476.744	465.132	477.765	470.427	471.411	470.104	474.996	465.893	473.603	472.158	471.093	471.312	472.029	461.81	470.412	484.354	474.699	465.095	480.019	467.277	471.177	475.192	472.506	468.758	473.39	465.767	466.689	475.332	467.698
HMR_4635	ADP[c] + dTTP[c] <=> ATP[c] + dTDP[c]	492.973	476.795	457.658	495.816	493.997	452.959	476.506	455.419	480.542	484.827	499.383	483.616	446.636	457.624	464.383	441.602	424.632	436.758	506.628	540.644	509.385	422.665	510.336	473.636	517.573	480.651	470.545	487.665	431.061	500.908	468.55	487.567	481.509	495.393	482.75	464.893	457.076	490.193	436.291	467.348	486.447	466.84	476.206	519.135	532.446	450.634	506.513	462.573
HMR_3793	2-methyl-3-oxopropanoate[m] + alanine[m] <=> D-3-amino-isobutanoate[m] + pyruvate[m]	734.731	715.051	734.269	745.432	738.792	743.238	721.183	715.087	695.857	730.545	724.78	711.455	738.797	693.947	685.527	719.051	742.932	719.893	741.695	751.94	751.592	746.403	710.937	692.229	773.188	730.654	719.325	740.329	734.925	740.137	699.352	726.547	765.638	754.822	718.873	746.786	739.819	731.961	757.323	706.118	666.156	681.126	779.578	778.153	785.369	759.27	731.8	724.514
HMR_3931	H+[c] + NADPH[c] + oxidized thioredoxin[c] => NADP+[c] + thioredoxin[c]	21.0137	3.07744e-14	6.57162	1.13729	10.9773	7.22338	6.43359	9.43243	2.72134	1.7156e-14	1.7457e-14	5.19398	10.1514	13.3183	9.42434	1.81883	14.0433	6.53614	6.87875	12.4541	10.2034	22.5409	6.76351	3.36939	15.3076	9.71597	18.4901	13.3094	0.46231	8.1778	2.12822e-14	6.91159	11.257	1.65388	13.6418	16.4164	21.6762	2.10714	2.66263	16.5694	11.8252	10.1954	2.75919	16.9943	2.7045	13.081	7.41967	13.9917
HMR_3969	ITP[c] + uridine[c] => IDP[c] + UMP[c]	10.0976	12.3468	4.93986e-14	3.995e-14	1.68086	4.75419e-14	9.67307	6.37248e-14	2.33194e-14	5.04117e-14	1.18906e-13	4.03097e-14	6.70554	16.2249	9.14543e-14	3.54416e-12	5.15476e-14	6.52154e-14	8.69027e-14	5.97933	17.7574	2.80646	6.40942e-14	7.29631e-14	4.13493	6.27952e-14	6.74226	3.50636	4.93016e-14	5.70047e-14	5.96352e-14	0.11159	2.89172	9.05399	6.79177	3.89032e-12	0.138613	6.96431	1.03677e-13	7.32615	11.8289	9.16253	7.05013	7.51142	5.76758e-14	17.9878	5.09211	7.89132e-14
HMR_3970	H2O[c] + UMP[c] => Pi[c] + uridine[c]	10.1163	3.83813	29.5198	5.42747	2.20246	7.27929e-15	40.7608	6.82511e-14	2.05774e-14	2.3665	8.69815	5.83301	9.44739e-14	29.0356	8.17974	1.14473e-13	31.219	30.5923	6.8249	7.01195e-14	5.83787	32.5383	7.98526	32.2234	7.33425	3.68209	5.52715	1.05471e-13	8.13918	5.52698e-14	30.8896	8.55836e-14	6.40784e-14	9.19892	3.91317	4.31907	5.80551	3.41072	8.52532e-14	8.76833e-14	31.8624	29.9207	5.74529	5.93315	6.43723e-14	8.32425	8.058	3.78898
HMR_4008	ADP[c] + UDP[c] <=> ATP[c] + UMP[c]	199.182	211.244	214.575	201.863	200.489	199.582	238.372	189.938	205.94	223.684	185.083	178.755	201.491	203.467	166.026	196.037	208.118	173.628	193.107	181.359	249.105	210.022	188.717	214.081	231.805	182.71	211.897	200.174	179.026	193.04	206.09	193.55	202.432	225.081	199.639	216.801	203.403	222.261	201.354	224.18	210.318	226.457	168.979	171.065	190.279	221.883	221.532	196.285
HMR_4032	ATP[c] + NH3[c] + UTP[c] => ADP[c] + CTP[c] + Pi[c]	19.7975	22.6218	8.74464	13.1695	25.802	11.5137	27.6828	18.6712	15.2488	24.6326	24.5398	7.54729	9.2774	28.8267	19.0002	29.0188	29.2904	6.87752	16.1356	25.4356	35.5041	15.2091	24.7387	13.6466	20.5393	22.803	35.1389	31.5348	19.8508	25.2527	23.2949	17.7896	19.4438	17.7468	30.1873	29.9429	27.0966	21.2146	23.4744	14.6552	17.6573	8.30045	27.3964	19.5117	17.4094	33.9236	6.12453	19.4091
HMR_4034	2 ATP[c] + H+[c] + H2O[c] + HCO3-[c] + glutamine[c] => 2 ADP[c] + Pi[c] + carbamoyl-phosphate[c] + glutamate[c]	10.1163	9.64591	7.56704	14.5673	11.1076	14.1502	16.4272	19.2978	2.44504	24.7812	12.8132	13.7181	17.7176	16.8575	14.2703	9.09533	5.34368	16.4061	16.1694	6.45781	12.2493	21.6068	12.7809	13.7924	11.0712	18.9382	15.4922	10.9538	13.3342	20.8	7.71057	14.7959	12.727	19.7867	11.6724	10.0189	13.4637	13.0305	10.3707	17.7444	9.62011	15.4865	18.881	23.0925	11.8143	14.8552	13.3985	7.85072
HMR_4036	orotidine-5-phosphate[c] => CO2[c] + UMP[c]	10.1163	9.3459	7.56704	7.67176	10.7242	5.67479	9.13924	5.53782	2.02951e-13	4.46749	12.8132	8.72492	7.77205	4.78698e-12	10.4599	9.09533	3.0423	8.1497	12.5957	5.92504	5.83787	11.5298	9.37503	9.01351	11.0703	9.56273	5.56097	1.80286e-13	8.13918	8.36606	7.71057	10.5362	5.91604	12.9169	5.63281	10.0181	8.20611	12.6704	1.41508e-12	5.29238	9.62011	6.75618	11.4733	13.2404	4.58523	10.19	8.058	7.85072
HMR_4050	N-carbamoyl-L-aspartate[c] + Pi[c] <=> aspartate[c] + carbamoyl-phosphate[c]	10.1163	9.3459	7.56704	7.67176	10.7242	5.67479	9.13924	5.53782	2.02951e-13	4.46749	12.8132	8.72492	7.77205	4.78698e-12	10.4599	9.09533	3.0423	8.1497	12.5957	5.92504	5.83787	11.5298	9.37503	9.01351	11.0703	9.56273	5.56097	1.80286e-13	8.13918	8.36606	7.71057	10.5362	5.91604	12.9169	5.63281	10.0181	8.20611	12.6704	1.41508e-12	5.29238	9.62011	6.75618	11.4733	13.2404	4.58523	10.19	8.058	7.85072
HMR_4056	H2O[c] + dTMP[c] => Pi[c] + thymidine[c]	2.13744e-14	1.71151e-13	2.8556e-15	4.51945e-14	4.77043e-14	4.62769e-14	8.44115e-15	1.69405e-27	3.79886e-14	8.74764e-14	3.39676e-14	2.81727e-14	4.70872e-14	7.09241e-16	4.47172e-14	9.98253e-15	31.219	5.02349e-14	3.23911e-14	7.73499e-14	2.05378e-14	31.5863	42.5334	2.48433e-14	2.13631e-14	1.68366e-14	5.48034e-14	4.13158e-14	7.27708e-15	1.80058e-14	5.22318e-14	43.1148	3.47899e-14	1.63282e-14	2.89969e-14	5.01512e-12	4.41401e-14	1.3864e-14	30.9586	2.18272e-14	30.8389	29.4396	3.74292e-14	4.87261e-14	1.5737e-14	6.04169e-14	31.2107	43.2033
HMR_4059	H2O[r] + UDP[r] => Pi[r] + UMP[r]	27.1172	27.5298	29.7934	24.0001	26.8694	23.4455	21.5304	25.7867	22.8058	31.1658	27.8745	25.5605	28.805	27.394	24.2515	18.5931	25.7347	23.4799	24.5438	27.1317	22.1639	29.9933	26.6873	32.6241	30.5749	22.9377	29.9896	33.1207	28.2845	27.8281	22.6186	27.3553	32.6704	38.7881	24.5586	22.4915	28.9178	26.0444	30.6213	24.7083	28.1354	22.418	22.9627	23.3447	32.3899	26.0971	24.3879	25.2338
HMR_4060	H2O[s] + UDP[s] => Pi[s] + UMP[s]	9.42393	8.14144	3.75333e-13	10.5157	1.44562	11.0393	3.56653e-13	10.7083	7.90314	16.2906	9.50426	10.5818	10.6333	11.8636	7.73308	13.712	21.3016	11.7193	10.7241	10.8455	15.9672	8.09385	10.6331	7.80066	8.53814	11.1693	5.04375	11.0265	13.4078	8.1349	9.00654	7.6255	13.9531	16.3843	4.09958e-13	10.1757	8.82145	14.0478	10.9401	10.6647	3.73226e-13	10.3658	7.94714	7.28027	13.2019	8.08384	13.0731	9.1793
HMR_4127	H2O[c] + UDP-glucose[c] => UMP[c] + glucose-1-phosphate[c]	0	0	0	3.01276	23.0326	0	14.4183	0	0	0	15.8188	15.8257	0	14.5177	6.69917e-16	0	0	0	0	0	0	15.7931	0	0	0	0	0	0	0	0	21.1479	15.2494	0	15.9478	21.6509	0	15.959	0	0	0	0	14.7198	15.8943	0	0	0	15.6686	0
HMR_4177	CMP[c] + H2O[c] => Pi[c] + cytidine[c]	10.7524	36.214	6.83551e-14	51.4905	21.326	31.1429	36.5746	15.1799	15.1823	25.5053	26.8918	1.29466e-13	8.79408e-14	28.992	29.0816	29.0823	22.0641	8.57341e-14	18.2574	19.1981	22.7561	1.05589e-13	47.5157	45.3318	16.406	38.0416	61.7477	16.3627	36.8126	16.5994	36.617	44.5818	16.2802	10.6391	37.1486	22.4741	15.959	44.2856	16.4503	3.01365e-13	76.0276	29.4396	8.15488e-14	10.9641	1.22626e-13	29.9798	54.2156	45.4229
HMR_4179	CMP[s] + H2O[s] => Pi[s] + cytidine[s]	17.7082	14.7744	8.86314	7.43946	13.9163	7.78572	9.22773	9.10676	11.2773	9.13585	7.91168	17.0064	10.6333	10.291	8.08994	7.28397	4.4264	7.52517	12.6549	12.7758	11.5129	9.30298	6.09219	12.1897	10.9696	13.9312	14.4128	10.5194	11.1543	10.8769	15.5226	7.6255	11.6152	7.97768	13.2516	3.46668e-13	13.7997	1.07222	10.9401	12.5459	10.8977	10.4033	11.2316	11.5769	8.14031	13.1217	12.3751	5.09411
HMR_4182	GTP[c] + cytidine[c] => CMP[c] + GDP[c]	8.02812	30.4969	30.8099	42.0629	8.14547	7.78572	1.43241e-13	7.58997	31.2917	4.12136	7.91168	13.6941	7.52262	7.25891	29.0816	7.28397	18.1723	30.1007	6.73512	7.97716	8.04869	7.01917	30.0907	44.798	8.20277	10.7832	52.8503	0.275672	21.5559	8.13233	31.7219	29.7632	8.91884	7.97768	1.24114e-13	8.08233e-14	11.2746	31.3303	9.53901	10.3556	24.5201	34.0325	4.85445	8.19031	8.14031	1.6328e-13	32.1614	52.8865
HMR_4183	CDP[s] + H2O[s] => CMP[s] + Pi[s]	17.7082	14.7744	8.86314	7.43946	13.9163	7.78572	9.22773	9.10676	11.2773	9.13585	7.91168	17.0064	10.6333	10.291	8.08994	7.28397	4.4264	7.52517	12.6549	12.7758	11.5129	9.30298	6.09219	12.1897	10.9696	13.9312	14.4128	10.5194	11.1543	10.8769	15.5226	7.6255	11.6152	7.97768	13.2516	3.46668e-13	13.7997	1.07222	10.9401	12.5459	10.8977	10.4033	11.2316	11.5769	8.14031	13.1217	12.3751	5.09411
HMR_4192	CTP[s] + H2O[s] => CDP[s] + Pi[s]	17.7082	14.7744	8.86314	7.43946	13.9163	7.78572	9.22773	9.10676	11.2773	9.13585	7.91168	17.0064	10.6333	10.291	8.08994	7.28397	4.4264	7.52517	12.6549	12.7758	11.5129	9.30298	6.09219	12.1897	10.9696	13.9312	14.4128	10.5194	11.1543	10.8769	15.5226	7.6255	11.6152	7.97768	13.2516	3.46668e-13	13.7997	1.07222	10.9401	12.5459	10.8977	10.4033	11.2316	11.5769	8.14031	13.1217	12.3751	5.09411
HMR_4194	ATP[c] + H2O[c] + UTP[c] + glutamine[c] => ADP[c] + CTP[c] + Pi[c] + glutamate[c]	10.7586	0.388816	0.507993	0.57446	0.416602	0.440498	9.68656	10.1772	0.257293	10.9309	14.9786	0.39264	0.374734	0.53688	0.252331	0.214949	0.393684	0.482588	10.175	10.695	0.343354	0.540802	0.330451	10.4655	0.356708	0.328556	0.613888	0.4483	10.5773	3.32642	0.345277	0.361565	0.270748	10.6427	14.4854	0.40679	0.432103	0.41035	0.375007	0.198623	10.3136	0.233242	0.36579	10.9684	0.395641	15.3091	0.283054	0.365346
HMR_4211	H2O[c] + UTP[c] => PPi[c] + UMP[c]	0	20.9151	0	14.8789	0	15.5714	14.4183	0	15.1823	0	8.22122	0	21.2665	0	0	0	22.0133	0	0	0	0	15.961	0	3.75532	16.4047	0	21.3881	0	15.7825	0	0	0	16.2802	0	0	0	0	16.3483	0	0	0	14.7198	15.8943	0	16.2806	0	15.6676	15.2823
HMR_4343	PRPP[c] + uracil[c] => PPi[c] + UMP[c]	12.969	18.1292	11.3762	11.9505	10.7018	11.9967	8.5752	11.6927	8.7836	9.64912	13.881	13.6705	11.1872	29.4517	10.1853	11.0756	12.2485	7.45509	12.2813	16.2542	10.6655	10.6232	7.12203	1.96768	3.60662	19.2701	11.615	11.8157	10.4902	10.2524	3.96604	7.74604	2.73018	14.369	18.4008	20.855	10.2088	11.5706	2.44414	8.28322	9.02711	8.59882	16.7158	14.7951	7.90694	10.0743	1.87173	11.2922
HMR_4345	5,6-Dihydrouracil[c] + NADP+[c] <=> H+[c] + NADPH[c] + uracil[c]	10.1163	9.3459	7.56704	7.67176	10.7242	5.67479	9.13924	5.53782	1.74006e-13	4.46749	12.8132	8.72492	7.77205	2.24908e-13	10.4599	9.09533	3.0423	8.1497	12.5957	5.92504	5.83787	11.5298	9.37503	9.01351	11.0703	9.56273	5.56097	2.48552e-13	8.13918	8.36606	7.71057	10.5362	5.91604	12.9169	5.63281	10.0181	8.20611	12.6704	1.11745e-12	5.29238	9.62011	6.75618	11.4733	13.2404	4.58523	10.19	8.058	7.85072
HMR_4346	5,6-Dihydrouracil[c] + H2O[c] => 3-ureidopropionate[c]	10.1163	9.3459	7.56704	7.67176	10.7242	5.67479	9.13924	5.53782	1.74006e-13	4.46749	12.8132	8.72492	7.77205	2.24908e-13	10.4599	9.09533	3.0423	8.1497	12.5957	5.92504	5.83787	11.5298	9.37503	9.01351	11.0703	9.56273	5.56097	2.48552e-13	8.13918	8.36606	7.71057	10.5362	5.91604	12.9169	5.63281	10.0181	8.20611	12.6704	1.11745e-12	5.29238	9.62011	6.75618	11.4733	13.2404	4.58523	10.19	8.058	7.85072
HMR_4472	H+[c] + NADPH[c] + thymine[c] <=> NADP+[c] + dihydrothymine[c]	0	0	0	0	0	0	0	0	0	0	0	0	0	0	0	0	0	0	0	0	0	0	0	0	0	0	0	0	0	0	0	0	0	0	0	0	0	0	0	0	0	0	0	0	0	0	0	0
HMR_4484	H2O[m] + dTMP[m] => Pi[m] + thymidine[m]	1.9689e-13	1.82696e-13	1.42883e-13	1.58805e-13	1.79064e-13	1.73369e-13	1.5356e-13	1.6078e-13	1.88307e-13	1.39549e-13	1.92609e-13	1.92176e-13	1.40808e-13	1.72467e-13	2.47421e-13	1.49892e-13	1.75634e-13	1.48855e-13	2.15529e-13	1.94908e-13	1.82893e-13	1.80396e-13	1.73317e-13	9.92068e-13	1.51671e-13	1.87858e-13	6.18821e-13	1.69751e-13	2.02892e-13	1.95347e-13	1.74168e-13	1.59347e-13	1.78649e-13	1.60052e-13	1.91527e-13	2.6792	1.46327e-13	3.16233e-11	1.98836e-13	1.47814e-13	1.72361e-13	1.40463e-13	1.54356e-13	9.81687	2.30529e-13	1.78465e-13	1.88835e-13	2.29369e-13
HMR_4485	2-deoxy-D-ribose-1-phosphate[c] + thymine[c] <=> Pi[c] + thymidine[c]	0	0	0	0	0	0	0	0	0	0	0	0	0	0	0	0	0	0	0	0	0	0	0	0	0	0	0	0	0	0	0	0	0	0	0	0	0	0	0	0	0	0	0	0	0	0	0	0
HMR_4510	H2O[c] + dCMP[c] => Pi[c] + deoxycytidine[c]	0	0	29.5198	0	0	30.8657	0	0	0	0	0	0	0	0	29.0816	41.1837	0	42.5475	0	0	0	0	0	31.2161	0	0	42.7763	0	0	0	0	30.502	0	0	0	0	0	31.3303	0	0	0	29.4396	0	0	0	0	0	0
HMR_4512	ADP[c] + dCDP[c] <=> ATP[c] + dCMP[c]	149.266	139.092	133.523	132.543	137.732	147.763	201.885	168.431	161.861	201.753	172.685	178.236	180.157	150.196	141.915	170.431	146.926	190.51	157.436	146.479	205.622	135.302	139.839	129.048	179.375	106.877	175.473	127.403	144.89	142.786	155.508	134.24	177.446	144.707	119.088	163.75	158.953	171.302	133.46	182.54	150.414	184.132	166.123	138.793	164.399	126.919	161.69	147.147
HMR_4513	ATP[c] + deoxycytidine[c] => ADP[c] + dCMP[c]	370.537	379.293	384.914	370.329	374.817	367.609	369.881	371.694	370.034	375.164	375.358	375.331	374.342	370.191	376.934	383.366	371.599	364.89	371.07	373.176	367.042	373.367	376.045	370.413	375.902	370.409	371.802	378.833	376.338	368.987	368.456	368.199	372.818	379.013	375.278	368.768	371.414	379.283	378.234	379.833	381.297	372.544	376.493	373.705	377.539	366.043	377.379	373.114
HMR_4514	H2O[c] + deoxycytidine[c] => NH3[c] + deoxyuridine[c]	7.14577	7.35478	7.14926	13.2795	11.6398	7.14878	7.0712	6.88079	1.61426	1.46244	7.63504	1.18176	6.78419	0.482753	9.32275	1.78986e-13	6.95727	6.86568	1.83967	7.30035	12.5475	10.2472	6.90351	7.54041	10.4107	1.91288	7.16077	10.2777	12.1608	7.24319	6.66651	6.81781	7.61178	4.76226	13.4782	12.3576	7.81839	9.98036	2.9916	0.00316228	3.36762e-13	6.55854	10.6807	10.5971	2.18102	9.04337	2.38313	9.61604
HMR_4577	PPi[c] + orotidine-5-phosphate[c] <=> PRPP[c] + orotate[c]	10.1163	9.3459	7.56704	7.67176	10.7242	5.67479	9.13924	5.53782	2.02951e-13	4.46749	12.8132	8.72492	7.77205	4.78698e-12	10.4599	9.09533	3.0423	8.1497	12.5957	5.92504	5.83787	11.5298	9.37503	9.01351	11.0703	9.56273	5.56097	1.80286e-13	8.13918	8.36606	7.71057	10.5362	5.91604	12.9169	5.63281	10.0181	8.20611	12.6704	1.41508e-12	5.29238	9.62011	6.75618	11.4733	13.2404	4.58523	10.19	8.058	7.85072
HMR_4579	Pi[c] + uridine[c] <=> ribose-1-phosphate[c] + uracil[c]	26.2857	22.0763	17.8481	21.843	25.3086	16.6209	21.7924	16.6661	14.1763	16.1775	24.868	22.197	16.7035	32.2135	22.4045	16.3044	20.3908	16.5765	23.9267	22.2675	18.8997	24.2512	19.6429	19.5648	22.4596	27.4399	21.243	21.7115	18.6957	20.3833	14.0648	17.7175	13.1299	21.9433	28.2661	30.8524	22.5899	26.2401	11.307	17.476	20.3919	17.8418	29.7746	25.4106	17.2225	24.0166	12.9224	20.08
HMR_4580	H2O[c] + cytidine[c] => NH3[c] + uridine[c]	10.7524	14.7966	1.41828e-13	1.40461e-13	1.25328e-13	1.34863e-13	24.9483	1.543e-13	15.1823	25.5053	10.5944	1.59187e-13	1.25026e-13	14.5178	1.6858e-13	25.1958	22.0641	1.48783e-13	10.1686	1.19183e-13	27.8564	1.9135e-13	21.2667	1.5544e-13	16.406	17.0779	15.1313	23.1288	10.5705	1.49562e-13	1.66536e-13	4.70627e-12	1.7967e-13	10.6391	21.0655	15.8995	1.29487e-13	1.18767e-13	15.4793	1.59519e-13	10.3125	1.33213e-13	15.8943	10.9641	1.76545e-13	22.2465	1.36092e-13	14.0866
HMR_4608	(S)-dihydroorotate[c] + H2O[c] <=> N-carbamoyl-L-aspartate[c]	10.1163	9.3459	7.56704	7.67176	10.7242	5.67479	9.13924	5.53782	2.02951e-13	4.46749	12.8132	8.72492	7.77205	4.78698e-12	10.4599	9.09533	3.0423	8.1497	12.5957	5.92504	5.83787	11.5298	9.37503	9.01351	11.0703	9.56273	5.56097	1.80286e-13	8.13918	8.36606	7.71057	10.5362	5.91604	12.9169	5.63281	10.0181	8.20611	12.6704	1.41508e-12	5.29238	9.62011	6.75618	11.4733	13.2404	4.58523	10.19	8.058	7.85072
HMR_4575	(S)-dihydroorotate[c] + ubiquinone[m] <=> orotate[c] + ubiquinol[m]	10.1163	9.3459	7.56704	7.67176	10.7242	5.67479	9.13924	5.53782	2.02951e-13	4.46749	12.8132	8.72492	7.77205	4.78698e-12	10.4599	9.09533	3.0423	8.1497	12.5957	5.92504	5.83787	11.5298	9.37503	9.01351	11.0703	9.56273	5.56097	1.80286e-13	8.13918	8.36606	7.71057	10.5362	5.91604	12.9169	5.63281	10.0181	8.20611	12.6704	1.41508e-12	5.29238	9.62011	6.75618	11.4733	13.2404	4.58523	10.19	8.058	7.85072
HMR_4637	ADP[c] + dTDP[c] <=> ATP[c] + dTMP[c]	169.972	185.75	169.631	176.841	185.642	185.138	167.972	169.428	175.873	189.129	167.527	173.391	175.672	159.987	160.802	193.452	156.332	178.657	170.384	175.27	166.323	167.339	187.968	194.284	170.782	174.086	164.327	168.065	170.257	180.691	185.88	180.793	183.874	178.17	188.743	181.667	189.113	191.047	203.298	160.287	187.553	179.215	184.616	173.133	194.796	183.656	184.282	156.834
HMR_4642	H2O[c] + dUMP[c] => Pi[c] + deoxyuridine[c]	20.6377	14.671	34.6902	52.3548	15.8198	35.2382	31.8393	33.1025	61.548	10.0325	12.4623	13.5188	31.855	31.7154	43.8933	7.50092	46.4911	44.6495	47.316	14.4228	13.71	56.7465	15.1502	45.6424	15.7222	19.5892	15.4869	15.4182	14.751	10.7514	42.8928	45.1885	5.47109	12.5411	33.5906	19.0878	12.5445	18.3241	10.8387	43.7433	46.0204	43.4863	15.1603	18.5224	18.109	15.278	9.57973	14.623
HMR_4643	H2O[m] + dUTP[m] => PPi[m] + dUMP[m]	26.0862	16.7572	1.92381e-13	23.8138	26.4791	35.8875	1.57268e-13	17.2871	17.7864	18.7777	18.1613	18.3403	17.1023	28.2644	16.3292	3.68438	17.8945	1.77173e-13	17.2791	25.8853	3.66491e-13	1.69409e-13	17.0979	30.9516	18.8768	25.2011	24.3132	1.39101e-13	18.1143	32.4195	24.0426	24.5803	26.5019	25.9045	17.4371	25.8178	25.5206	28.4416	25.0314	28.7968	17.6171	23.5164	18.2017	32.9835	21.1358	26.3133	18.5272	30.14
HMR_4644	5,10-methylene-THF[c] + dUMP[c] <=> dTMP[c] + dihydrofolate[c]	2.19531e-13	2.94117e-13	1.83249e-13	1.71399e-13	2.49921e-13	2.34606e-13	1.81712e-13	2.17181e-13	1.94698e-13	1.85961e-13	2.4599e-13	2.2298e-13	1.69483e-13	4.77246e-12	2.14196e-13	2.48594e-13	1.86354e-13	1.90559e-13	2.0797e-13	1.82049e-13	1.92706e-13	2.36434e-13	2.18183e-13	1.00347e-12	1.89229e-13	2.04689e-13	2.00397e-13	1.75991e-13	2.61077e-13	1.82007e-13	1.88152e-13	2.77584e-11	2.3025e-13	1.86391e-13	2.48598e-13	1.93939e-13	2.0196e-13	3.16253e-11	6.51239e-13	1.8612e-13	2.66582e-13	2.18818e-13	2.05577e-13	1.90788e-13	2.11127e-13	2.0597e-13	2.41083e-13	2.3128e-13
HMR_4672	H2O[c] + dCTP[c] => NH3[c] + dUTP[c]	6.5385e-14	9.88796e-13	5.53601	5.62726e-14	2.94445e-14	3.90959e-14	5.41776	5.69288	3.91148e-14	6.11174	9.34897e-14	2.59875	5.34955e-14	3.49567e-14	5.34166e-14	4.10966e-14	4.22347e-14	7.59612e-14	7.05374e-14	4.1001e-14	5.65304e-14	5.9265	6.40194e-14	5.85164	3.36738e-14	3.35415e-14	5.67475	6.12219	3.72051e-14	4.53089e-14	5.56976e-14	5.84282e-14	3.99604e-14	5.96852	4.00107e-14	3.74182e-14	5.28884e-14	8.28976	3.30073e-14	3.71082e-14	4.05381e-14	5.46483	4.62443e-14	3.24127e-14	6.08695	4.16187e-14	7.60354e-14	8.08797
HMR_4676	cytidine[c] + dUTP[c] => CMP[c] + dUDP[c]	2.50662	29.5933	29.5198	30.6665	11.2991	1.05256e-13	28.8367	1.29943e-13	8.34986	1.54299e-13	1.07234e-13	1.41488e-13	1.25847e-13	29.8147	29.2946	1.30797e-13	1.33322e-13	25.8181	10.7233	9.99053	2.03578e-13	6.11249	30.6953	31.6415	1.25624e-13	3.54506	42.9607	9.94732	34.1646	7.23116	30.144	30.502	1.47931e-13	1.04983e-13	10.8253	1.89054e-13	1.2679e-13	1.43031e-13	30.9586	1.21215e-13	75.7096	1.2455e-13	8.95692e-14	1.17886e-13	1.52904e-13	8.08384	44.7184	52.8865
HMR_4736	H2O[c] + dihydrothymine[c] => 3-ureidoisobutyrate[c]	0	0	0	0	0	0	0	0	0	0	0	0	0	0	0	0	0	0	0	0	0	0	0	0	0	0	0	0	0	0	0	0	0	0	0	0	0	0	0	0	0	0	0	0	0	0	0	0
HMR_4819	3-ureidoisobutyrate[c] + H2O[c] => CO2[c] + D-3-amino-isobutanoate[c] + NH3[c]	0	0	0	0	0	0	0	0	0	0	0	0	0	0	0	0	0	0	0	0	0	0	0	0	0	0	0	0	0	0	0	0	0	0	0	0	0	0	0	0	0	0	0	0	0	0	0	0
HMR_5299	ATP[c] + uridine[c] => ADP[c] + UMP[c]	28.1806	11.8593	32.254	13.8273	18.4116	11.7052	32.1173	12.3402	17.474	22.1951	12.2836	14.7905	41.9952	44.1503	43.9591	19.1185	51.361	43.2757	22.3814	20.7342	20.8404	35.659	20.5967	14.2067	16.579	19.7341	32.8262	23.1213	20.4703	19.8431	30.6496	16.2079	12.1458	10.8498	56.9819	29.3717	15.1913	46.2713	17.7757	17.8238	12.8463	29.4121	29.7669	23.2032	22.3481	26.8312	10.6405	35.0995
HMR_5352	dUTP[c] + uridine[c] => UMP[c] + dUDP[c]	14.5257	8.25005	30.0779	6.67923	15.5057	7.47931	20.3459	12.3418	7.88939	19.3921	26.7951	5.39184	7.50211	21.1988	15.1342	18.3775	23.9787	6.83408	12.4814	15.8618	19.1385	32.4122	18.2552	35.3844	7.56054	13.0438	38.6263	20.4669	11.099	7.79074	38.1525	17.1535	18.0791	15.4957	21.7395	12.2229	22.0983	21.6378	8.18129	8.83895	34.0221	6.55854	1.17079	10.5269	8.66867	18.204	9.78397	9.91256
HMR_5415	ADP[m] + mitothioredoxin[m] => H2O[m] + dADP[m] + mitooxidized thioredoxin[m]	7.14366	6.59228	6.49146	6.25839e-14	7.24566	9.79328	6.43359	6.7603	6.73758	12.5581	4.45078e-14	1.51708	6.02874e-14	9.17988	6.44423	4.60089e-14	6.92355	6.70392	6.75736	5.9265	12.3799	7.03772	5.70184e-14	5.58345	0.349799	4.53986e-14	9.67803	10.2763	0.987876	6.61483e-14	4.65261e-14	0.114636	7.25022	7.08761	5.90134e-14	4.86342e-14	10.0316	0.797319	6.89084	6.50044	6.83127	6.02447e-14	3.11845	10.2809	3.66862	7.30546	9.85082	5.12959e-14
HMR_5416	GDP[m] + mitothioredoxin[m] => H2O[m] + dGDP[m] + mitooxidized thioredoxin[m]	1.58499e-13	4.693e-14	5.5318e-14	6.67422e-14	1.06818e-13	4.36397e-14	6.72414e-14	5.13182e-14	7.70103e-14	8.93989e-14	1.73804e-12	5.97802e-14	6.01352e-14	1.44054e-13	4.47997e-14	4.77354e-14	6.12474e-14	6.08858e-14	5.6288e-14	7.19483e-14	5.86357e-14	9.28765e-14	5.86299e-14	8.42877e-14	4.80114e-14	4.54077e-14	5.67151e-14	5.61516e-14	5.5382e-14	6.57842e-14	4.73838e-14	4.83365e-14	5.6594e-14	6.63122e-14	5.87486e-14	5.57076e-14	6.16429e-14	5.37869e-14	5.99601e-14	5.49342e-14	6.73037e-14	1.51465e-13	5.71183e-14	8.25871e-14	7.91271e-14	4.8762e-14	1.64733e-12	5.06769e-14
HMR_5417	H+[m] + NADPH[m] + mitooxidized thioredoxin[m] => NADP+[m] + mitothioredoxin[m]	7.14366	6.59228	6.49146	3.37708e-14	7.24566	9.79328	6.43359	6.7603	6.73758	12.5581	1.11215e-14	1.51708	7.05193e-15	9.17988	6.44423	1.66395e-14	6.92355	6.70392	6.75736	5.9265	12.3799	7.03772	1.48529e-14	5.58345	0.349799	2.14031e-14	9.67803	10.2763	0.987876	1.00439e-14	1.42914e-12	0.114636	7.25022	7.08761	9.07994e-15	3.23602e-14	10.0316	0.797319	6.89084	6.50044	6.83127	7.1929e-15	3.11845	10.2809	3.66862	7.30546	9.85082	9.24658e-15
HMR_6612	dADP[m] + dTDP[m] <=> dATP[m] + dTMP[m]	169.86	185.75	169.583	176.841	185.642	185.138	167.87	169.428	175.873	189.011	167.527	173.244	175.617	159.936	160.751	193.405	156.204	178.493	170.273	175.154	166.212	167.339	187.864	194.233	170.541	174.086	164.273	168.065	170.257	180.466	185.825	180.793	183.718	178.17	188.692	181.493	189.113	190.992	203.188	160.196	187.388	179.215	184.616	173.133	194.672	183.588	184.218	156.834
HMR_6613	dADP[n] + dTDP[n] <=> dATP[n] + dTMP[n]	0	0	0	0	0	0	0	0	0	0	0	0	0	0	0	0	0	0	0	0	0	0	0	0	0	0	0	0	0	0	0	0	0	0	0	0	0	0	0	0	0	0	0	0	0	0	0	0
HMR_6621	UTP[m] + thioredoxin[m] => H2O[m] + dUTP[m] + oxidized thioredoxin[m]	11.3456	6.85245	9.54497	2.21379	8.36524	10.4069	9.29726	7.02954	2.6361	3.29513	1.66196	2.76147	7.16559	9.52448	6.43388	2.89657	4.13206	6.89292	10.3331	4.09652	10.7983	3.52554	10.3353	4.1572	9.10948	10.3674	6.94926	3.06276	3.51754	1.68457	0.278717	3.37953	5.21812	2.37417	7.60711	12.4066	3.70047	7.67025	2.35702	7.22841	1.78407	6.87601	7.46035	8.22965	4.2879	11.2084	3.42784	7.14092
HMR_6622	UTP[n] + thioredoxin[n] => H2O[n] + dUTP[n] + oxidized thioredoxin[n]	14.6045	9.74697	13.1277	9.36604	10.3795	6.20632	6.43359	6.7603	9.31177	1.19552e-13	2.1288	10.4649	1.06249	8.37179	9.42434	2.50615	12.4433	11.6321	9.54835	10.0352	7.70991	10.1087	6.92623	8.98792	10.2891	11.705	9.65644	13.2983	14.3386	7.78575	7.21696	13.1384	1.65672	10.4144	9.60021	7.07357	9.37114e-14	13.9077	6.7163	11.4119	9.66004	6.55854	11.1063	14.5262	12.5072	10.4216	3.36351	9.91876
HMR_6623	dGTP[c] + deoxyuridine[c] => dGDP[c] + dUMP[c]	9.95229e-14	1.73428e-13	2.16249e-13	42.0629	1.42306e-13	1.17198e-13	1.25443e-13	1.5734e-13	42.9204	1.66454e-13	2.04363e-13	1.87265e-13	1.36411e-13	1.6622e-13	29.0816	2.38291e-13	44.1282	2.40089e-13	1.60904e-13	1.63551e-13	1.148e-13	1.29099e-13	1.48184e-13	44.1241	1.09299e-13	1.59889e-13	1.27478e-13	1.19729e-13	3.77112e-13	1.23221e-13	1.32518e-13	30.502	1.78114e-13	1.55823e-13	1.33635e-13	1.56212e-13	1.22107e-13	2.14966e-13	1.09599e-12	29.4132	1.46763e-13	1.19355e-13	1.29745e-13	1.28226e-13	1.61117e-13	1.41198e-13	1.41159e-13	1.64419e-13
HMR_6624	dGTP[m] + deoxyuridine[m] => dGDP[m] + dUMP[m]	3.22432e-14	3.65832e-14	1.34555e-13	4.71067e-14	8.29146e-14	6.67057e-14	8.51103e-14	5.43404e-14	1.06843e-13	6.87557e-14	7.37197e-14	5.12605e-14	4.63401e-14	1.17673e-13	5.39656e-14	5.11703e-14	4.11357e-14	6.00512e-14	5.12329e-14	7.59826e-14	5.20188e-14	1.11238e-13	3.04888e-14	2.97036e-14	9.63328e-14	6.49233e-14	7.00305e-14	3.40559e-14	3.96439e-14	7.12558e-14	1.30788e-13	8.25943e-14	3.14835e-14	5.37725e-14	8.06421e-14	8.19405e-14	5.3893e-14	5.55158e-14	7.03366e-14	5.59498e-14	1.83158e-13	6.46503e-14	7.61412e-14	4.81902e-14	9.40807e-14	4.74868e-14	4.31898e-14	5.99975e-14
HMR_7744	H2O[c] + pseudouridine-5-phosphate[c] <=> ribose-5-phosphate[c] + uracil[c]	0	0	0	0	0	0	0	0	0	0	0	0	0	0	0	0	0	0	0	0	0	0	0	0	0	0	0	0	0	0	0	0	0	0	0	0	0	0	0	0	0	0	0	0	0	0	0	0
HMR_8072	2-deoxy-D-ribose-1-phosphate[c] + H2O[c] => Pi[c] + deoxyribose[c]	0	0	41.7264	0	0	31.1429	40.7608	42.9139	30.3645	0	0	0	52.0633	29.0356	29.0816	14.0173	0	0	60.6037	0	0	31.5863	30.0907	31.2161	0	0	0	0	31.5649	0	51.7757	43.1148	0	0	61.1766	0	0	31.2293	0	0	30.8389	41.613	0	0	0	0	44.2954	0
HMR_8637	H2O[c] + cytosine[c] => NH3[c] + uracil[c]	0	0	0	0	0	0	0	0	0	0	0	0	0	0	0	0	0	0	0	0	0	0	0	0	0	0	0	0	0	0	0	0	0	0	0	0	0	0	0	0	0	0	0	0	0	0	0	0
HMR_3965	H2O[c] + dUDP[c] => Pi[c] + dUMP[c]	0	0	0	0	0	26.6336	0	0	40.0695	0	0	0	28.229	41.042	0	29.1359	0	0	30.3474	0	0	31.4788	0	31.2161	0	47.9254	42.7763	0	0	0	50.9612	30.5018	0	0	0	0	0	31.3303	43.7602	0	43.591	0	0	0	0	0	26.7658	30.5647
HMR_3966	ATP[m] + H2O[m] => AMP[m] + PPi[m]	0	16.7572	0	0	0	0	0	0	0	0	0	0	17.1023	0	0	0	0	0	4.22727	0	0	0	0	17.8878	18.8768	0	0	0	18.1164	0	16.9803	17.3896	18.7491	0	17.4828	18.2653	18.3399	17.9558	17.7088	0	24.9019	0	18.2386	18.783	0	0	0	0
HMR_3967	CDP[c] + GDP[c] <=> CMP[c] + GTP[c]	549.378	505.067	526.314	530.184	526.404	520.592	522.094	496.322	510.96	539.971	526.445	540.617	496.08	519.284	514.726	535.113	510.921	497.565	529.823	536.091	550.817	511.438	511.936	568.122	571.505	521.651	533.746	526.32	509.493	542.249	528.79	546.06	536.696	556.123	517.317	557.799	505.554	525.847	518.217	523.486	522.222	543.551	531.511	526.054	522.949	527.806	536.599	545.845
HMR_3968	ADP[c] + dUDP[c] <=> ATP[c] + dUMP[c]	19.7615	30.0837	27.8174	15.5979	23.7715	49.8427	13.3402	26.5467	46.8075	26.8355	20.1612	24.5651	33.6909	48.1572	21.9136	31.2539	22.8369	29.4741	39.1332	35.6807	21.1762	38.0789	14.0861	40.9913	29.5834	65.0274	51.6197	27.5774	28.2268	10.7514	59.3802	40.6871	35.5155	31.6801	16.6721	19.0878	26.6597	40.553	55.3588	31.3984	51.3672	28.5139	26.3048	44.4208	40.7098	36.9652	32.2613	43.4741
HMR_3999	ADP[s] + H2O[s] => AMP[s] + Pi[s]	11.9587	7.39832	22.381	23.4795	14.6419	18.135	10.8138	3.77399e-12	24.7784	24.626	4.50845e-13	12.9776	16.6375	7.25891	13.0938	11.5757	17.0257	7.52517	18.551	4.53443e-13	5.87041e-13	11.8441	17.6254	18.2846	12.394	16.1372	5.21158e-13	19.1638	12.2875	6.46182e-13	15.8609	0.789095	18.6245	17.6024	11.4748	20.2391	21.7696	16.6071	13.9464	15.5214	13.8925	11.0398	11.9207	22.3874	19.0725	12.1258	11.7515	16.2012
HMR_4024	ADP[c] + CDP[c] <=> ATP[c] + CMP[c]	190.892	161.435	158.253	151.227	187.031	167.829	170.352	185.216	157.687	173.899	206.03	157.125	234.203	156.95	152.555	152.68	230.94	182.438	160.322	149.659	169.291	156.604	156.713	172.335	150.933	166.771	185.351	154.948	158.548	143.577	153.438	175.108	201.069	179.392	149.991	186.546	120.486	179.543	197.181	165.505	142.565	168.492	163.57	192.272	170.705	171.089	195.574	202.13
HMR_4026	ADP[m] + CDP[m] <=> ATP[m] + CMP[m]	0	0	0	0	0	0	0	0	0	0	0	0	0	0	0	0	0	0	0	0	0	0	0	0	0	0	0	0	0	0	0	0	0	0	0	0	0	0	0	0	0	0	0	0	0	0	0	0
HMR_4054	ATP[c] + thymidine[c] => ADP[c] + dTMP[c]	7.87644e-14	29.5933	29.5198	4.40779e-14	8.17976e-14	1.77608e-13	28.8367	30.3582	4.37431e-14	5.33444e-14	6.16723e-14	8.82361e-14	3.15683e-14	6.75164e-14	41.107	25.402	31.219	42.5475	1.04067e-13	1.08038e-13	6.10688e-14	28.9219	42.5334	5.27968e-14	7.47311e-14	5.04632e-14	4.63408e-14	4.96342e-14	31.5649	3.4688e-14	4.74199e-14	43.1148	4.00212e-14	5.12307e-14	30.6343	2.6792	7.51063e-14	31.3303	30.9586	7.47282e-14	43.591	28.1475	5.84326e-14	11.5415	1.08496e-13	5.37976e-14	54.1505	43.2033
HMR_4061	H2O[s] + UTP[s] => Pi[s] + UDP[s]	9.42393	8.14144	3.75333e-13	10.5157	1.44562	11.0393	3.56653e-13	10.7083	7.90314	16.2906	9.50426	10.5818	10.6333	11.8636	7.73308	13.712	21.3016	11.7193	10.7241	10.8455	15.9672	8.09385	10.6331	7.80066	8.53814	11.1693	5.04375	11.0265	13.4078	8.1349	9.00654	7.6255	13.9531	16.3843	4.09958e-13	10.1757	8.82145	14.0478	10.9401	10.6647	3.73226e-13	10.3658	7.94714	7.28027	13.2019	8.08384	13.0731	9.1793
HMR_4083	ATP[m] + adenosine[m] => ADP[m] + AMP[m]	49.2934	39.4134	36.3769	30.1164	34.423	36.7055	32.1189	35.3662	24.4881	27.4901	35.2341	36.2458	39.0718	36.3021	30.0099	25.5816	29.0325	25.2949	55.9135	33.2794	43.2122	37.4708	39.7869	32.7385	25.0786	25.4986	33.8281	38.9264	40.0788	41.0376	30.5996	39.7406	30.6887	38.9662	32.1593	40.1677	40.1992	29.7453	42.5857	33.0325	30.4052	43.1078	35.6516	40.9182	34.6535	37.6844	33.3161	44.156
HMR_4136	GTP[s] + H2O[s] => GDP[s] + Pi[s]	0	0	0	0	0	0	0	0	0	0	0	0	0	0	0	0	0	0	0	0	0	0	0	0	0	0	0	0	0	0	0	0	0	0	0	0	0	0	0	0	0	0	0	0	0	0	0	0
HMR_4180	ATP[c] + cytidine[c] => ADP[c] + CMP[c]	15.6059	43.7152	51.0786	42.0629	2.53215e-13	44.0206	30.2648	5.04004	60.6378	8.15754	1.63577e-13	9.83663	58.6007	25.8488	7.27041	2.2015e-13	34.0641	43.1973	2.4293e-13	1.57285e-13	8.24154	2.09735e-13	42.5334	44.798	7.29157	53.1842	43.437	3.42611	2.40819e-13	1.92104e-13	43.6251	43.1148	4.8539	8.01057e-13	43.9631	2.29382e-13	7.97316	31.3476	7.73966	7.09712	44.2568	44.5925	11.2316	8.19015	1.87463e-13	10.3473	32.2941	5.09411
HMR_4185	ATP[c] + sulfate[c] => PPi[c] + adenylyl sulfate[c]	59.6589	41.4286	42.8656	49.5551	51.5164	54.3921	43.9433	47.225	45.6533	55.2161	49.1131	44.7369	47.5692	45.7446	46.3482	43.6005	40.6714	46.306	52.3939	49.6759	51.9759	50.7116	41.8025	45.612	57.6989	46.2907	44.8309	50.861	43.7568	57.8002	38.9431	38.9207	58.1418	48.9657	41.1074	48.8382	50.8893	51.1684	53.9455	49.0951	51.5511	41.5904	57.3537	51.6555	53.3569	49.7339	50.0611	50.6041
HMR_4186	ATP[c] + adenylyl sulfate[c] => ADP[c] + PAPS[c]	59.6589	50.7396	42.8656	70.9285	51.5164	69.339	43.9433	55.9509	53.6496	55.2161	49.1131	44.7369	63.4846	53.9808	54.5387	43.6005	51.1067	62.5753	52.3939	49.6759	51.9759	59.5369	51.3336	45.612	57.6989	55.2222	44.8309	50.861	71.2321	57.8002	48.9362	57.8221	58.1418	48.9657	41.1074	48.8382	50.8893	51.1684	75.4768	49.0951	67.1331	41.5904	57.3537	51.6555	53.3569	49.7339	58.8637	50.6041
HMR_4342	H2O[s] + IDP[s] => IMP[s] + Pi[s]	0	0	0	0	0	0	0	0	0	0	0	0	0	0	0	0	0	0	0	0	0	0	0	0	0	0	0	0	0	0	0	0	0	0	0	0	0	0	0	0	0	0	0	0	0	0	0	0
HMR_4483	ATP[m] + thymidine[m] => ADP[m] + dTMP[m]	7.48949e-14	4.15648e-14	4.0083e-14	7.84633e-14	4.10596e-14	7.05265e-14	2.58261e-14	1.11938e-13	30.3645	7.11076e-14	4.85819e-14	6.25509e-14	3.07427e-14	5.60747e-14	5.20439e-14	3.73388	1.1296e-13	4.76308e-14	1.84664e-14	7.08692e-14	7.30914e-14	31.6958	3.65765e-14	7.04989e-14	5.6271e-14	7.83324e-14	6.74792e-14	5.13664e-14	4.61009	5.48419e-14	4.06285e-14	5.24301e-14	4.38592	5.01251e-14	6.85054e-14	1.08157e-13	8.47816e-14	31.3303	5.49689e-14	8.42153e-14	5.24278e-14	29.4666	5.61129e-14	1.06576e-13	2.86858e-14	9.66564e-14	6.98291e-14	1.49518e-13
HMR_4507	H2O[c] + dCMP[c] => NH3[c] + dUMP[c]	6.01571	5.55142	9.18269e-14	9.71268e-14	6.10058	5.83563	2.51804	7.92087e-14	7.93782e-14	8.52651e-14	7.8579e-14	1.23667e-13	6.42947e-14	7.84826e-14	5.42672	1.76387e-13	7.90498e-14	7.03577e-14	5.6904	5.97933	5.53079e-14	5.9265	5.61764	9.49514e-14	6.84405e-14	7.94007e-14	8.18575e-14	3.50636	7.4497e-14	7.93006e-14	9.32663e-14	5.90717e-14	7.80561e-14	1.03212e-13	6.62743e-14	5.49351e-14	5.97638	8.14368e-14	8.20231	7.76779e-14	5.75503	7.77243e-14	7.01527e-14	7.79813e-14	5.15791e-14	8.04207e-14	5.86869	7.17696e-14
HMR_4516	H2O[c] + dCDP[c] => Pi[c] + dCMP[c]	0	0	0	0	0	0	40.7608	0	0	0	0	0	0	41.042	0	0	31.2172	0	0	0	0	31.5863	30.0907	0	0	0	0	0	0	0	0	30.502	0	0	0	0	0	0	30.9586	0	0	29.4396	0	0	0	0	31.3373	0
HMR_4601	ATP[m] + deoxyguanosine[m] => ADP[m] + dGMP[m]	1.62239e-13	7.7352e-14	51.0786	1.89884e-13	1.39364e-13	44.0206	42.2659	9.68727e-14	30.3645	8.87762e-14	1.74072e-12	1.05655e-13	30.0905	41.042	50.3204	41.1837	31.219	52.0837	1.13618e-13	1.06057e-13	7.89158e-14	8.22354e-14	30.0907	31.2161	1.12054e-13	30.4439	28.2496	7.89369e-14	44.6149	1.39246e-13	29.9227	1.02592e-13	8.41717e-14	7.19208e-14	41.5005	1.04259e-13	8.4966e-14	7.11386e-14	1.31797e-13	1.16457e-13	30.8389	41.6118	1.06199e-13	8.81591e-14	1.30336e-13	1.86082e-12	9.59495e-14	9.16027e-14
HMR_4633	ATP[c] + deoxyadenosine[c] => ADP[c] + dAMP[c]	2.18975e-13	29.5933	29.5198	29.7578	2.25401e-13	62.1922	28.8367	1.62632e-13	1.88488e-13	1.70947e-13	1.75078e-12	2.1063e-13	1.8795e-13	41.042	41.1052	29.1359	44.1282	30.1007	30.3474	1.72957e-13	1.82053e-13	44.6474	1.56514e-13	54.0137	1.78057e-13	30.4439	30.2625	1.77578e-13	1.58462e-13	1.70858e-13	8.3181e-13	9.89752e-12	1.8763e-13	1.88019e-13	41.3342	1.77249e-13	1.6388e-13	31.3303	30.9586	1.57913e-13	43.5849	1.91725e-13	1.6537e-13	1.79615e-13	2.11529e-13	1.46902e-13	44.2888	1.92174e-13
HMR_4640	ATP[m] + dUMP[m] => ADP[m] + dUDP[m]	26.0862	6.53433e-14	8.00724e-14	23.804	18.7622	6.94981e-14	8.09612e-14	1.02402e-13	17.2902	8.53091e-14	18.1613	6.67837	17.1023	23.1084	5.31491e-14	1.02826e-13	10.3534	7.09701e-14	17.2791	18.3129	5.2e-14	1.02206e-13	17.0979	25.2845	5.18657e-14	7.46225e-14	7.93478e-14	1.31433e-13	6.83549e-14	32.4195	9.30115e-14	17.3896	1.50798e-13	18.3233	8.65404	25.8178	20.3795	22.0822	8.28272e-14	16.5406	1.05612e-13	23.5164	3.79632	1.089e-13	21.1358	18.6156	17.9554	17.7113
HMR_4641	ATP[c] + deoxyuridine[c] => ADP[c] + dUMP[c]	3.14239e-13	1.04304e-12	29.5198	29.7578	2.04987e-13	31.1429	28.8367	30.3599	42.9204	2.37114e-13	2.60517e-13	2.37955e-13	30.0905	29.0356	29.0816	3.55952e-12	1.9052e-13	42.5475	42.8963	1.92461e-13	4.60127e-13	54.6542	2.48904e-13	2.65763e-13	4.45156e-13	2.55533e-13	2.74295e-13	5.47519e-13	2.48884e-13	2.48785e-13	42.2958	30.502	3.262e-13	2.21084e-13	30.5048	4.14517e-13	1.7252e-11	2.20584e-13	3.23313e-12	26.5902	43.5904	41.613	2.69655e-13	1.98475e-13	2.50119e-13	2.84429e-13	2.49617e-13	2.50151e-13
HMR_4680	2-deoxy-D-ribose-1-phosphate[c] + uracil[c] <=> Pi[c] + deoxyuridine[c]	23.0855	16.4039	19.693	16.5977	20.8925	19.5002	17.7476	16.3681	11.103	12.1508	16.3678	15.3774	14.1938	13.2811	19.1841	7.73699	19.0553	15.5164	20.3291	17.913	20.5777	20.3874	19.1699	17.381	20.2305	19.7062	20.0465	20.0237	19.3069	15.4507	12.7293	16.7879	12.0707	13.7947	20.6199	22.8439	19.1574	22.0095	11.5586	14.6729	16.3848	14.3276	22.1422	21.5251	18.454	19.1727	9.89106	18.3618
HMR_4806	10-formyl-THF[c] + GAR[c] => N-formyl-GAR[c] + THF[c]	4.8383e-13	1.51691e-11	4.43975e-13	4.75275e-13	4.82242e-13	3.83407e-13	4.25476e-13	3.78688e-13	1.79083e-12	4.04775e-13	4.30159e-13	4.00691e-12	3.822e-13	5.37061e-13	6.34772e-13	5.28177e-13	3.16485e-11	4.26747e-13	5.12958e-13	2.86554e-12	5.51908e-13	4.72854e-13	5.20767e-13	1.03261e-12	4.69414e-13	6.81675e-13	2.74076e-12	4.35047e-13	4.52446e-13	4.51774e-13	7.86441e-12	6.18732e-13	1.80537e-12	3.8775e-12	5.11999e-13	7.07232e-13	4.94691e-13	4.30302e-13	5.38794e-13	4.56511e-13	4.282e-13	4.39382e-12	4.79643e-13	3.66674e-13	5.40373e-13	5.63729e-13	5.33186e-13	5.27383e-13
HMR_5394	H2O[c] + guanosine[c] => NH3[c] + xanthosine[c]	16.0562	7.16101e-15	1.31405e-14	21.0314	16.2946	1.42872e-14	2.42941e-14	7.88995e-14	15.1823	3.0522e-14	2.5672e-14	6.72439e-14	2.41908e-14	1.02446e-13	14.5408	4.80254e-14	22.0641	3.01532e-14	2.88951e-14	2.05399e-14	1.35269e-14	4.40057e-14	15.0454	8.75121	16.406	21.5163	1.75021e-14	2.83652e-14	15.7825	16.2701	14.9613	15.251	16.2802	1.91778e-14	8.58285e-15	15.8995	5.95046e-14	4.48068e-14	10.3707	1.80629e-14	8.20365e-14	18.956	15.8943	1.88436e-14	9.43033e-14	5.52545e-14	22.1477	26.3996
HMR_6625	ATP[m] + deoxyuridine[m] => ADP[m] + dUMP[m]	8.77835e-14	5.83305e-14	6.28072e-14	1.2085e-13	9.80775e-14	6.88406e-14	8.71864e-14	9.14968e-14	7.24911e-14	5.1885e-14	6.45514e-14	1.05737e-13	9.25291e-14	7.16709e-14	9.4147e-14	1.7664e-13	1.34312e-13	1.29622e-13	7.47856e-14	8.17639e-14	5.37684e-14	8.1895e-14	1.84663e-13	1.48906e-13	4.84852e-14	1.44815e-13	9.88754e-14	1.23501e-13	1.17195e-13	6.35968e-14	6.50223e-14	9.00916e-14	1.98961e-13	4.75807e-14	1.18279e-13	1.18719e-13	6.4065e-14	1.2895e-13	1.91459e-13	1.15786e-13	8.6537e-14	5.80966e-14	3.73656e-14	7.214e-14	6.02699e-14	5.31806e-14	9.59436e-14	6.33296e-14
HMR_6626	H2O[m] + dUMP[m] => Pi[m] + deoxyuridine[m]	1.41436e-13	1.29707e-13	1.16955e-13	1.21775e-13	1.16163e-13	1.10972e-13	1.34865e-13	9.62739e-14	1.71438e-13	2.07142e-13	1.13393e-13	1.8432e-13	7.9745e-13	1.67016e-13	1.02999e-13	1.94771e-13	9.77075e-14	1.08845e-13	1.49808e-13	1.12153e-13	2.76021e-13	1.09601e-13	2.05566e-13	1.39742e-13	9.75366e-14	1.23666e-13	1.72839e-13	1.19701e-13	1.09738e-13	1.69802e-13	1.17015e-13	1.74367e-13	1.45845e-13	1.09188e-13	2.4992e-13	1.42206e-13	1.72586e-11	1.24175e-13	1.89105e-13	1.23574e-13	1.23231e-13	9.2039e-14	2.12424e-13	8.3703e-14	1.53727e-13	1.82907e-13	1.69487e-13	1.24357e-13
HMR_7160	0.3 dATP[c] + 0.2 dCTP[c] + 0.2 dGTP[c] + 0.3 dTTP[c] => DNA[c] + PPi[c]	22.6889	0	14.7599	0	0	0	20.3787	0	0	23.0615	0	27.3835	15.0452	14.5178	14.5408	14.5627	22.0641	26.0364	21.4481	22.5578	22.7561	0	21.2667	15.608	32.7628	0	15.1313	0	0	32.3933	14.9613	0	28.1699	0	15.3172	27.5052	0	15.6652	21.8801	10.6561	26.6805	0	0	2.16452e-15	23.0128	18.0284	15.6686	0
HMR_7161	0.18 ATP[c] + 0.3 CTP[c] + 0.34 GTP[c] + 0.18 UTP[c] => PPi[c] + RNA[c]	16.0562	14.7966	14.7599	14.8087	16.2946	0	6.85451e-14	0	0	23.0615	0	0	15.0452	0	0	0	15.6095	15.0503	0	15.9587	0	0	0	0	0	0	0	0	0	16.2701	0	0	16.2802	22.553	0	0	0	0	0	14.6523	15.4195	0	0	0	16.2806	0	15.6686	15.2823
HMR_7162	0.18 ADP[c] + 0.3 CDP[c] + 0.34 GDP[c] + 0.18 UDP[c] => Pi[c] + RNA[c]	1.66584e-13	41.8303	1.47666e-13	3.44529e-14	6.29851e-14	1.09085e-13	2.50322e-13	30.3599	7.52431e-14	8.51446e-14	1.08633e-13	1.11967e-13	38.7571	29.0356	29.0816	50.4143	44.1282	1.19439e-13	42.8963	6.95202e-14	5.18819e-15	31.5863	1.38085e-13	8.31818e-14	1.25432e-13	52.6775	30.2625	4.02665e-14	5.426e-14	5.07337e-14	4.80202e-14	30.502	7.58182e-14	7.4474e-14	1.62188e-12	6.78036e-14	7.32714e-14	9.60281e-14	1.42695e-13	29.3046	1.39503e-13	29.4396	1.00515e-13	7.66008e-14	1.60421e-13	3.84223e-14	31.3373	7.41726e-14
HMR_7163	DNA[c] + H2O[c] => 0.3 dAMP[c] + 0.2 dCMP[c] + 0.2 dGMP[c] + 0.3 dTMP[c]	22.6889	0	14.7599	0	0	0	20.3787	0	0	23.0615	0	27.3835	15.0452	14.5178	14.5408	14.5627	22.0641	26.0364	21.4481	22.5578	22.7561	0	21.2667	15.608	32.7628	0	15.1313	0	0	32.3933	14.9613	0	28.1699	0	15.3172	27.5052	0	15.6652	21.8801	10.6561	26.6805	0	0	2.16452e-15	23.0128	18.0284	15.6686	0
HMR_7164	H2O[c] + RNA[c] => 0.18 AMP[c] + 0.3 CMP[c] + 0.34 GMP[c] + 0.18 UMP[c]	16.0562	44.3504	14.7599	14.8087	16.2946	3.11338e-13	3.28399e-13	30.3599	4.17279e-13	23.0615	3.87952e-13	4.95547e-13	41.5551	29.0356	29.0816	50.4143	46.7868	15.0503	42.8963	15.9587	7.38237e-13	31.5863	5.12093e-13	5.24472e-13	3.59835e-13	52.6775	30.2625	5.78613e-13	3.49932e-13	16.2701	4.43567e-13	30.502	16.2802	22.553	6.04868e-13	8.19235e-13	4.03652e-13	3.04402e-13	4.47063e-13	32.7504	15.4195	29.4396	4.19648e-13	3.72865e-13	16.2806	4.2854e-13	35.0221	15.2823
HMR_7713	AMP[l] + H2O[l] => Pi[l] + adenosine[l]	5.70697e-14	41.8266	2.48379	8.96702e-14	5.75765e-14	4.23667e-14	2.76736	30.3599	30.3645	8.12162e-14	5.97162e-14	6.58371e-14	6.67405e-14	1.00175e-13	1.68788e-13	6.52017e-14	31.2754	30.1007	30.3474	4.4203e-14	5.68433e-14	44.6474	5.92485e-14	31.2752	9.1412e-14	9.12576e-14	8.62073e-14	2.49397e-13	31.8952	7.59335e-14	2.33785	30.502	1.48946	5.03011	43.3495	1.1722e-13	1.18429e-13	8.13858e-14	30.9586	0.297465	43.6384	9.94456e-14	3.44155e-14	7.89761e-14	9.01735e-14	4.99743e-14	31.3373	30.5647
HMR_7716	H2O[l] + UMP[l] => Pi[l] + uridine[l]	27.2216	5.40127	29.5198	2.45635	1.90259e-13	1.6335e-13	9.13773	1.64713e-13	2.03281e-13	1.54921e-13	5.74326	5.76908	43.2084	41.042	41.098	7.43003	31.219	30.1889	5.53517	5.81272	2.09558e-13	32.1039	1.79218e-13	0.240173	5.93139	7.81185	42.7761	2.96765e-13	1.48496e-13	1.44022e-13	29.9227	44.1353	2.89739e-13	1.94729e-13	53.0071	5.78973	1.73872e-13	44.2846	2.15233e-13	5.29238	2.9494e-13	1.75461e-13	6.17933	10.3511	2.06962e-13	5.88908	1.88695e-13	30.5647
HMR_7717	H2O[m] + UMP[m] => Pi[m] + uridine[m]	9.51851	5.6214	7.56704	12.6112	13.861	5.67479	7.94221	5.53782	8.50419	2.10098	13.856	13.6253	8.40867	3.03176e-13	9.26156	11.8291	9.70668	6.02853	11.9371	13.7566	3.75268e-13	9.9185	3.13164	19.6677	5.92506	8.83484	8.47383	7.97129	8.19571e-13	13.2235	2.19904e-13	4.48337	5.91604	11.7116	15.2352	12.8598	11.3851	14.6659	2.74768e-12	7.63115	9.52628	8.88245	17.7549	13.2755	1.24363	9.84032	3.17237e-13	10.4637
HMR_7721	CMP[l] + H2O[l] => Pi[l] + cytidine[l]	16.0562	51.2057	65.8761	42.0629	1.68338e-13	31.1429	32.2275	10.1729	67.7611	1.27209e-13	1.72281e-13	1.53638e-13	58.1309	41.042	32.5012	1.57717e-13	46.7868	58.0915	2.60174e-13	15.9587	22.7561	1.2865e-13	42.5334	54.0137	8.92969e-14	43.0326	60.4341	23.1288	31.5649	16.2701	51.7757	43.1148	1.54991e-13	15.9554	37.4879	15.8995	15.959	15.6652	34.5989	14.6523	55.5185	50.9397	22.9784	16.3806	16.2806	19.4491	31.3373	61.0375
HMR_7725	H2O[l] + dTMP[l] => Pi[l] + thymidine[l]	1.70486e-13	29.5933	29.5198	1.30164e-13	1.4678e-13	1.62578e-13	28.8367	30.3582	30.3645	1.15302e-13	1.81026e-13	1.44597e-13	8.44813e-13	1.36663e-13	41.107	29.1359	1.73544e-13	42.5475	1.99195e-13	1.92439e-13	1.61949e-13	31.5863	1.41028e-13	1.73789e-13	1.21059e-13	1.66932e-13	1.30985e-13	1.58239e-13	31.8952	1.38289e-13	1.56664e-13	1.82595e-13	4.38592	1.44421e-13	30.6343	1.65491e-13	1.07751e-13	44.2856	1.72371e-13	1.45672e-13	30.8389	29.4396	1.32794e-13	6.07904	1.96812e-13	1.25287e-13	44.2954	1.58349e-13
HMR_7728	GMP[l] + H2O[l] => Pi[l] + guanosine[l]	3.90406e-14	4.77557e-14	5.87043e-14	29.7578	8.02079e-14	5.19436e-14	28.8136	30.3599	42.9204	3.39129e-14	6.59069e-14	7.45896e-14	30.0905	1.63557e-14	5.33236e-14	29.0974	6.36417e-14	42.5475	42.8963	7.19839e-14	5.05154e-14	2.8858e-14	30.0907	31.2161	4.58244e-14	30.4603	5.93364e-14	2.73475e-14	4.83337e-14	2.8635e-14	29.9227	30.5085	1.22515e-13	1.12789e-13	30.6343	9.1626e-14	8.40672e-14	31.3303	43.7602	8.90806	30.8389	5.67279e-14	6.01996e-14	4.61428e-14	8.10797e-14	4.95017e-14	31.3373	43.2033
HMR_7800	ADP[c] + GDP[c] <=> AMP[c] + GTP[c]	251.735	215.055	242.169	229.481	273.948	248.743	270.465	252.778	219.856	251.649	239.71	241.562	211.167	238.527	218.245	232.894	251.044	238.807	246.742	234.838	258.901	221.802	207.036	266.017	229.6	266.916	241.215	253.87	280.433	234.615	252.484	218.066	244.416	260.527	219.217	206.778	261.812	254.858	229.745	243.661	248.247	256.713	262.683	244.859	241.226	249.463	228.47	260.988
HMR_7801	ADP[m] + GDP[m] <=> AMP[m] + GTP[m]	63.0976	103.598	221.446	116.586	122.597	102.101	101.533	48.063	101.976	102.818	102.139	120.358	122.229	123.824	75.0679	144.355	115.049	76.9451	127.101	79.0676	58.1084	81.4406	122.081	83.1684	134.994	81.6556	162.762	123.192	86.8348	107.428	118.846	86.3048	149.657	135.488	86.7989	139.369	121.936	120.848	57.9235	47.6115	83.5203	79.6436	140.255	93.0257	123.101	105.525	52.9995	57.5947
HMR_7802	2 dADP[c] <=> dAMP[c] + dATP[c]	844.724	862.451	861.033	853.827	835.315	844.436	855.909	867.509	850.32	855.642	853.767	858.083	867.57	854.34	862.344	839.936	864.856	828.97	836.618	854.725	823.995	837.632	850.93	871.665	849.3	868.621	842.378	879.93	865.372	843.764	860.452	843.29	848.623	864.379	860.039	863.486	861.445	866.16	875.305	855.492	841.721	858.638	851.755	856.491	864.328	821.78	849.406	831.344
HMR_9850	UppppU[n] + H2O[n] => UTP[n] + UMP[n]	0	0	0	0	0	0	0	0	0	0	0	0	0	0	0	0	0	0	0	0	0	0	0	0	0	0	0	0	0	0	0	0	0	0	0	0	0	0	0	0	0	0	0	0	0	0	0	0
HMR_7863	CDP[c] + UDP[c] <=> CTP[c] + UMP[c]	373	368.844	380.241	368.415	365.361	375.816	399.087	398.998	393.71	410.866	409.781	424.582	403.544	376.186	369.624	378.939	445.338	381.923	383.567	349.601	405.566	374.727	354.869	396.447	354.825	442.144	405.602	425.105	407.432	408.123	413.438	378.166	428.408	384.951	378.046	377.008	418.711	416.14	383.732	381.605	404.165	398.677	385.92	403.257	411.976	391.869	399.931	420.115
HMR_7864	CDP[n] + UDP[n] <=> CTP[n] + UMP[n]	688.037	656.475	679.519	656.546	667.62	663.196	665.435	655.516	663.054	695.549	660.795	685.218	651.765	663.035	654.647	676.938	638.91	659.626	664.859	685.153	688.013	673.439	660.202	641.61	694.741	678.053	661.033	677.509	656.597	681.167	685.592	673.914	676.758	687.898	654.344	661.288	673.799	662.271	647.874	688.858	675.42	650.15	676.43	674.539	667.129	662.061	682.559	660.47
HMR_7865	2 UDP[c] <=> UMP[c] + UTP[c]	378.877	352.763	340.425	400.767	329.32	297.42	348.838	344.473	343.637	331.615	360.864	342.602	366.334	342.142	357.297	364.496	356.672	375.313	348.843	343.483	342.001	308.551	335.233	331.217	350.324	405.726	350.363	385.986	342.944	375.267	335.074	330.472	365.83	331.823	364.074	343.873	386.878	371.725	328.947	332.13	376.029	358.299	371.187	356.341	387.946	354.258	372.617	341.446
HMR_7866	2 UDP[n] <=> UMP[n] + UTP[n]	228.579	162.454	202.414	180.341	202.138	171.704	197.55	228.364	190.519	186.788	224.019	189.083	205.185	213.231	204.191	176.792	191.041	198.61	210.395	240.138	242.447	228.926	198.808	220.291	234.275	228.616	221.044	175.525	226.946	203.425	206.493	219.991	178.84	195.603	198.676	194.96	197.995	196.305	195.652	216.881	210.721	225.203	203.506	213.914	203.254	193.561	216.297	217.605
HMR_7867	GDP[c] + UDP[c] <=> GTP[c] + UMP[c]	885.635	854.476	854.618	843.043	888.884	827.59	852.261	836.697	840.217	873.869	862.446	859.688	820.784	844.214	839.168	851.431	826.482	817.006	850.989	882.694	866.956	852.684	843.387	871.719	885.458	865.414	859.632	869.034	849.372	862.474	855.798	859.736	860.935	897.198	865.234	869.848	876.678	853.699	844.766	848.153	846.051	866.599	860.614	884.858	870.505	847.629	836.289	860.538
HMR_7868	GDP[n] + UDP[n] <=> GTP[n] + UMP[n]	912.041	908.588	913.528	900.377	906.306	906.605	913.452	900.695	899.471	913.052	909.788	924.047	889.706	899.576	902.476	911.152	904.578	878.837	907.67	913.237	908.923	914.23	915.5	912.902	911.648	899.188	912.136	911.395	902.199	898.386	909.448	909.301	907.546	920.094	908.269	914.716	910.022	912.104	907.305	905.433	905.123	915.244	908.53	916.491	914.87	906.438	916.869	897.443
HMR_7869	UDP[c] + dADP[c] <=> UMP[c] + dATP[c]	675.722	690.852	705.219	718.243	679.282	688.328	700.697	679.163	678.201	691.491	698.482	691.73	708.503	690.055	696.838	688.098	709.618	690.256	691.335	668.78	675.431	686.343	676.298	695.433	685.304	686.515	695.753	688.004	695.432	677.076	701.501	670.991	667.285	694.918	686.083	691.701	694.686	684.632	702.049	699.824	688.193	696.311	686.868	683.958	694.091	683.089	693.098	689.077
HMR_7870	UDP[n] + dADP[n] <=> UMP[n] + dATP[n]	798.113	775.317	767.723	756.392	794.563	768.716	780.099	771.399	756.289	802.032	780.198	789.769	759.6	776.576	783.669	784.906	748.185	733.17	771.367	812.861	796.809	771.105	765.536	781.094	772.353	772.522	775.137	773.923	772.942	787.542	760.163	758.983	785.837	794.645	777.737	808.569	782.872	791.928	755.028	780.051	747.814	785.904	803.518	794.723	788.223	769.585	760.913	734.091
HMR_7871	UDP[c] + dCDP[c] <=> UMP[c] + dCTP[c]	460.08	500.2	499.557	479.321	448.788	449.472	524.289	501.082	461.332	458.796	459.308	481.898	493.121	497.366	476.773	456.044	492.033	499.939	516.367	463.736	451.03	456.131	452.12	491.932	474.225	477.511	466.267	480.123	484.71	467.366	467.887	470.451	440.302	474.936	477.231	467.643	476.938	465.066	478.474	507.725	458.55	480.703	463.699	503.125	472.332	475.775	472.651	488.121
HMR_7872	UDP[n] + dCDP[n] <=> UMP[n] + dCTP[n]	548.571	551.975	543.821	542.905	574.888	535.041	555.571	545.487	551.643	540.936	534.468	551.974	500.519	523.782	538.334	531.996	510.857	524.112	523.551	557.077	545.96	551.003	559.293	566.534	574.957	512.196	537.095	529.221	554.755	556.827	525.841	531.631	509.852	549.5	555.385	556.755	551.959	543.979	529.814	526.325	554.624	546.345	555.028	560.652	538.123	561.278	515.085	550.994
HMR_7873	UDP[c] + dGDP[c] <=> UMP[c] + dGTP[c]	930.243	925.792	916.223	916.88	934.149	907.008	925.357	909.27	912.506	938.913	927.388	926.492	891.158	910.783	910.498	913.807	903.248	902.816	917.519	939.965	924.194	925.917	909.072	939.378	931.958	912.769	921.177	928.714	918.672	909.991	918.849	923.677	928.151	934.131	925.852	937.303	922.916	925.727	911.904	916.981	918.61	931.715	930.172	924.322	920.261	916.938	916.288	906.174
HMR_7874	UDP[n] + dGDP[n] <=> UMP[n] + dGTP[n]	643.758	668.419	668.939	698.504	632.472	664.823	679.739	652.642	684.019	639.405	652.203	641.685	669.098	680.846	657.955	661.824	717.884	664.867	697.472	660.838	613.504	686.257	650.015	686.797	655.647	678.481	656.152	649.772	648.914	603.607	658.85	681.379	626.569	638.721	656.736	648.977	669.379	673.676	648.246	652.467	669.084	651.171	644.947	653.969	643.831	635.105	679.941	689.234
HMR_7875	ADP[m] + UDP[m] <=> ATP[m] + UMP[m]	9.51851	5.6214	7.56704	12.6112	13.861	5.67479	7.94221	5.53782	8.50419	2.10098	13.856	13.6253	8.40867	3.03176e-13	9.26156	11.8291	9.70668	6.02853	11.9371	13.7566	3.75268e-13	9.9185	3.13164	19.6677	5.92506	8.83484	8.47383	7.97129	8.19571e-13	13.2235	2.19904e-13	4.48337	5.91604	11.7116	15.2352	12.8598	11.3851	14.6659	2.74768e-12	7.63115	9.52628	8.88245	17.7549	13.2755	1.24363	9.84032	3.17237e-13	10.4637
HMR_7876	ADP[n] + UDP[n] <=> ATP[n] + UMP[n]	224.817	201.422	162.349	185.465	193.783	193.853	188.686	191.58	187.277	180.594	151.135	150.162	169.172	177.551	187.217	172.669	167.668	158.258	199.694	192.688	186.5	153.326	167.032	148.666	170.619	194.283	147.669	154.765	135.501	171.921	207.603	197.565	155.894	149.722	166.662	182.531	203.444	179.258	148.089	127.652	183.039	160.366	167.875	201.394	139.328	141.027	214.387	260.794
HMR_7878	ADP[c] + dITP[c] <=> ATP[c] + dIDP[c]	362.049	398.956	367.262	383.897	427.012	384.745	365.518	414.43	379.113	385.448	374.339	379.983	367.454	395.739	375.232	337.104	365.869	389.519	356.735	365.127	328.624	392.488	380.819	344.867	405.61	395.107	355.768	384.84	412.873	392.905	395.831	323.743	384.705	414.35	352.995	395.599	391.813	409.61	348.395	432.692	345.772	375.102	394.289	381.833	347.325	371.224	379.066	398.645
HMR_7879	H+[c] + H2O[c] + dITP[c] => PPi[c] + dIMP[c]	0	0	0	0	0	0	0	0	0	0	0	0	0	0	0	0	0	0	0	0	0	0	0	0	0	0	0	0	0	0	0	0	0	0	0	0	0	0	0	0	0	0	0	0	0	0	0	0
HMR_7880	H2O[c] + dIMP[c] => H+[c] + Pi[c] + deoxyinosine[c]	0	0	0	0	0	0	0	0	0	0	0	0	0	0	0	0	0	0	0	0	0	0	0	0	0	0	0	0	0	0	0	0	0	0	0	0	0	0	0	0	0	0	0	0	0	0	0	0
HMR_7881	ADP[n] + dITP[n] <=> ATP[n] + dIDP[n]	362.049	398.956	367.262	383.897	427.012	384.745	365.518	414.43	379.113	385.448	374.339	379.983	367.454	395.739	375.232	337.104	365.869	389.519	356.735	365.127	328.624	392.488	380.819	344.867	405.61	395.107	355.768	384.84	412.873	392.905	395.831	323.743	384.705	414.35	352.995	395.599	391.813	409.61	348.395	432.692	345.772	375.102	394.289	381.833	347.325	371.224	379.066	398.645
HMR_7882	ADP[n] + GTP[n] <=> ATP[n] + GDP[n]	233.712	213.736	225.096	204.247	241.239	203.941	241.829	195.638	233.743	196.011	202.133	202.944	147.892	200.89	195.872	223.299	202.973	216.26	199.327	210.882	215.868	184.693	193.251	213.839	225.328	253.145	181.117	208.261	206.969	224.525	196.754	195.169	209.698	249.778	196.932	228.273	236.181	224.924	181.04	162.775	207.828	216.038	181.088	227.606	177.655	198.745	218.271	197.327
HMR_7883	ADP[m] + UTP[m] <=> ATP[m] + UDP[m]	9.51851	5.6214	7.56704	12.6112	13.861	5.67479	7.94221	5.53782	8.50419	2.10098	13.856	13.6253	8.40867	3.03176e-13	9.26156	11.8291	9.70668	6.02853	11.9371	13.7566	3.75268e-13	9.9185	3.13164	19.6677	5.92506	8.83484	8.47383	7.97129	8.19571e-13	13.2235	2.19904e-13	4.48337	5.91604	11.7116	15.2352	12.8598	11.3851	14.6659	2.74768e-12	7.63115	9.52628	8.88245	17.7549	13.2755	1.24363	9.84032	3.17237e-13	10.4637
HMR_7884	ADP[n] + UTP[n] <=> ATP[n] + UDP[n]	281.025	311.348	277.496	254.073	274.064	290.56	293.875	262.938	267.653	270.207	270.13	279.085	256.637	245.342	271.858	283.584	268.225	254.69	272.613	266.512	262.188	270.325	286.241	284.517	261.981	262.084	288.581	281.697	291.875	287.917	264.516	270.994	282.84	280.146	290.114	283.56	274.868	275.208	278.894	284.428	265.953	270.071	259.39	261.242	267.279	285.653	274.345	301.554
HMR_7885	ADP[n] + CTP[n] <=> ATP[n] + CDP[n]	658.112	635.897	644.5	633.332	650.497	637.643	645.284	643.595	636.456	678.637	641.443	640.849	620.459	639.995	631.885	641.401	624.214	631.349	644.944	661.489	667.319	650.922	631.471	610.967	663.07	671.817	627.718	654.144	611.926	665.761	668.333	657.969	641.083	661.941	626.568	644.535	651.398	647.096	608.959	646.206	654.996	623.88	646.473	660.14	635.337	648.379	658.623	623.785
HMR_7886	ADP[m] + dTTP[m] <=> ATP[m] + dTDP[m]	609.288	611.186	621.201	605.12	607.044	640.008	621.723	618.213	606.695	598.812	595.521	623.675	634.964	616.457	604.287	604.483	616.171	589.865	592.307	619.331	600.915	603.149	615.796	608.329	619.232	604.115	606.345	618.362	638.03	603.55	616.966	620.762	604.739	607.632	620.248	609.483	602.605	625.693	637.892	618.262	607.164	634.466	617.48	618.987	619.402	604.65	612.714	605.197
HMR_7887	ADP[n] + dTTP[n] <=> ATP[n] + dTDP[n]	122.584	121.868	125.749	123.885	129.813	104.651	127.014	138.969	104.152	167.053	133.162	105.33	96.3291	118.71	105.073	138.884	120.512	144.041	104.237	126.771	150.275	171.248	90.6474	133.251	112.974	113.79	129.665	180.07	117.014	113.064	128.275	135.881	133.062	113.986	160.409	137.932	116.422	196.606	94.9174	109.733	139.074	128.983	107.267	108.554	111.051	150.125	145.555	101.688
HMR_7888	ADP[n] + dGTP[n] <=> ATP[n] + dGDP[n]	189.093	272.164	182.748	205.167	200.177	196.131	245.178	182.623	193.559	192.894	228.235	235.185	232.775	218.607	213.541	229.256	198.469	199.211	241.065	229.231	228.958	182.006	237.893	179.41	216.198	174.875	204.123	167.433	185.719	214.788	216.697	160.186	192.877	207.934	214.725	214.99	196.784	178.353	225.001	204.539	212.632	210.093	208.7	217.612	206.899	185.397	185.088	219.412
HMR_7889	ADP[n] + dUTP[n] <=> ATP[n] + dUDP[n]	14.6045	23.0969	24.6812	15.4095	10.3795	6.20632	6.43359	16.5688	17.8216	16.3151	15.968	18.9873	15.0838	16.5183	9.42434	7.99413	19.9821	28.5549	17.9394	29.4038	17.8601	18.7646	6.92623	18.0224	19.3778	24.5193	9.65644	26.6618	21.3462	7.78575	16.6206	20.151	23.074	24.8637	9.60021	7.07357	22.5581	13.9077	22.9052	18.589	18.2071	26.2984	19.4071	27.3684	38.4701	29.882	3.36351	18.2334
HMR_7890	ADP[m] + dCTP[m] <=> ATP[m] + dCDP[m]	10.9668	32.0261	27.1215	0.186977	31.6358	8.21644	54.4206	13.9399	0.00280882	43.3675	31.6447	37.4291	32.5348	34.4456	11.0612	33.5456	36.6229	40.8586	1.19579	42.9535	25.6044	34.6705	45.0395	5.51249e-14	44.4424	26.3495	62.5129	34.0188	25.609	26.9191	31.6683	46.8927	15.1296	35.5215	52.83	52.5894	2.17464	6.22276e-14	33.8956	26.8174	45.2612	48.3987	25.2309	10.5409	31.8176	34.7	16.6431	33.3667
HMR_7891	ADP[n] + dCTP[n] <=> ATP[n] + dCDP[n]	256.383	256.846	228.137	280.466	257.302	220.582	220.708	244.942	258.529	240.839	251.873	222.77	219.815	199.402	244.846	243.31	241.563	238.788	251.914	285.288	274.565	274.409	238.568	244.544	270.491	254.439	208.595	266.962	243.532	256.848	258.478	226.695	269.866	257.375	274.515	263.09	267.876	275.681	223.61	253.442	242.366	244.237	250.273	259.03	225.779	255.665	258.681	232.623
HMR_7892	ADP[n] + dATP[n] <=> ATP[n] + dADP[n]	227.128	252.2	240.205	272.681	185.683	202.192	227.598	270.759	225.398	240.611	252.261	209.412	264.768	243.739	212.735	241.672	202.689	214.65	210.854	221.709	239.899	218.418	255.798	214.89	258.059	213.178	254.591	224.136	246.55	256.609	232.062	236.362	252.485	230.294	240.477	241.706	231.725	253.875	234.236	233.736	203.299	252.051	214.174	204.518	250.039	203.551	235.328	246.774
HMR_7893	ADP[n] + ITP[n] <=> ATP[n] + IDP[n]	953.534	960.223	954.1	955.53	959.723	955.595	953.578	950.134	957.813	960.151	955.019	955.93	942.351	951.921	954.634	955.465	950.47	956.441	949.572	957.59	953.342	946.394	952.399	945.458	960.404	953.029	953.192	952.356	954.256	956.655	952.761	949.477	951.98	953.242	950.345	951.532	952.01	967.115	952.593	951.663	955.032	946.262	960.754	953.686	957.024	951.457	952.653	947.718
HMR_7894	ADP[m] + dITP[m] <=> ATP[m] + dIDP[m]	0	0	0	0	0	0	0	0	0	0	0	0	0	0	0	0	0	0	0	0	0	0	0	0	0	0	0	0	0	0	0	0	0	0	0	0	0	0	0	0	0	0	0	0	0	0	0	0
HMR_7895	ADP[m] + ITP[m] <=> ATP[m] + IDP[m]	0	0	0	0	0	0	0	0	0	0	0	0	0	0	0	0	0	0	0	0	0	0	0	0	0	0	0	0	0	0	0	0	0	0	0	0	0	0	0	0	0	0	0	0	0	0	0	0
HMR_8083	H2O[n] + cGMP[n] => GMP[n]	1.6394e-13	7.97564e-14	14.7599	21.0314	2.21341e-13	15.5714	8.55217	15.1274	1.01561e-13	16.3151	27.3794	15.8257	22.4965	25.0807	1.67311e-13	1.73709e-13	13.8525	15.0503	26.2549	27.6128	1.23346e-13	22.3237	21.2667	31.0892	1.22394e-13	15.2219	2.32982e-13	16.3627	1.20077e-13	1.07218e-13	14.9509	21.556	16.2802	1.44394e-13	1.11782e-13	27.5004	22.5581	1.18199e-13	1.17807e-13	20.7111	15.4195	1.09503e-13	22.4511	16.3806	23.0128	23.9191	15.6686	15.2823
HMR_8085	H2O[g] + cGMP[g] => GMP[g]	27.7824	14.7966	1.52495e-13	8.15743e-14	16.2946	15.5714	14.2177	21.3929	15.1812	23.0615	22.3664	21.6593	6.7065e-14	14.5178	20.5535	14.5679	1.46573e-13	15.0383	2.20902e-13	1.46382e-13	1.00319e-13	31.5388	25.9667	15.608	16.406	15.2219	2.24792e-13	1.02727e-13	1.04707e-13	16.217	7.21648e-14	15.251	9.87146e-14	15.9554	9.49555e-14	27.5112	1.8802e-13	15.6652	6.5495e-14	7.95344e-14	8.38866e-14	14.7198	22.4666	16.3724	16.2806	1.62622e-13	15.6686	5.59201e-14
HMR_8087	H2O[g] + cAMP[g] => AMP[g]	16.0562	20.8205	14.7599	14.8789	2.87519e-13	15.5695	14.4183	15.1799	1.59228e-13	23.0565	15.8234	22.3697	1.31281e-13	14.5178	25.1602	2.12462e-13	27.0071	15.0503	21.4405	15.9587	3.06013e-13	1.51146e-13	2.22688e-13	15.608	16.406	1.53285e-13	1.86809e-13	23.1288	17.0894	1.8997e-13	1.17237e-13	21.5574	23.0121	15.9554	21.6509	7.30461	31.87	2.09244e-13	2.12249e-13	20.7111	15.4195	20.822	1.56521e-13	1.84686e-13	1.40568e-13	2.05066e-13	15.6686	2.899e-13
HMR_8443	ADP-glucose[c] + H2O[c] => AMP[c] + glucose-1-phosphate[c]	0	0	0	0	0	0	0	0	0	0	0	0	0	0	0	0	0	0	0	0	0	0	0	0	0	0	0	0	0	0	0	0	0	0	0	0	0	0	0	0	0	0	0	0	0	0	0	0
HMR_8444	ADP-mannose[c] + H2O[c] => AMP[c] + mannose-1-phosphate[c]	0	0	0	0	0	0	0	0	0	0	0	0	0	0	0	0	0	0	0	0	0	0	0	0	0	0	0	0	0	0	0	0	0	0	0	0	0	0	0	0	0	0	0	0	0	0	0	0
HMR_8445	ATP[m] + cytidine[m] => ADP[m] + CMP[m]	0	0	0	0	0	0	0	0	0	0	0	0	0	0	0	0	0	0	0	0	0	0	0	0	0	0	0	0	0	0	0	0	0	0	0	0	0	0	0	0	0	0	0	0	0	0	0	0
HMR_8446	H2O[n] + cytidine[n] => NH3[n] + uridine[n]	16.0562	14.7966	1.48856e-13	1.3327e-13	21.326	2.31062e-13	9.67307	18.265	1.6429e-13	1.29181e-13	24.7351	1.41437e-13	1.68121e-13	25.1204	14.5408	14.5679	15.6095	1.37723e-13	15.1737	24.9479	16.099	1.58382e-13	1.60421e-13	10.4569	1.31764e-13	15.2219	29.2752	16.3627	15.7825	23.2297	21.1479	15.251	16.2802	15.9554	21.6509	22.4741	22.5581	15.6652	15.4793	14.6523	15.4195	1.50172e-13	15.8943	16.3806	16.2806	27.9752	1.38219e-13	1.86131e-13
HMR_8448	CDP[c] + dGDP[c] <=> CMP[c] + dGTP[c]	539.739	491.125	520.808	517.241	554.476	503.701	476.745	488.543	495.071	551.741	517.506	538.695	485.37	516.804	526.03	507.301	482.609	499.437	484.933	535.087	548.372	500.8	491.956	542.699	548.14	501.996	481.719	520.154	507.792	497.471	501.753	506.708	552.271	545.477	495.424	533.032	524.972	510.52	491.385	502.103	510.587	545.268	518.381	537.347	535.494	499.452	512.835	499.286
HMR_8449	CDP[n] + dGDP[n] <=> CMP[n] + dGTP[n]	670.714	704.822	679.893	655.95	659.66	652.176	661.426	665.504	647.45	691.884	656.548	670.47	674.728	654.028	675.569	660.069	649.761	664.544	665.811	671.734	689.659	633.284	667.625	681.008	686.381	688.231	666.39	654.838	682.465	650.41	669.432	640.725	661.166	673.255	678.7	664.233	629.451	647.122	661.113	670.527	677.301	669.686	674.605	676.35	654.757	643.183	649.08	671.365
HMR_8450	dCDP[c] + dGDP[c] <=> dCMP[c] + dGTP[c]	904.163	904.439	901.122	895.883	912.279	877.233	897.273	872.663	874.457	921.296	901.155	897.661	851.029	895.783	870.719	885.521	879.829	883.278	882.203	916.951	895.569	908.856	893.939	908.956	902.79	903.168	890.442	896.5	893.45	882.626	888.36	907.442	893.099	921.545	906.305	912.135	897.365	901.191	893.499	889.169	886.153	907.278	904.494	886.726	895.459	884.236	890.577	879.942
HMR_8451	dCDP[n] + dGDP[n] <=> dCMP[n] + dGTP[n]	820.752	853.223	840.087	836.434	821.531	817.593	834.33	833.19	830.394	827.678	816.707	815.957	827.784	833.562	829.114	825.457	847.037	829.582	838.277	822.192	826.179	836.699	819.686	846.996	840.55	846.169	820.3	825.393	830.553	800.744	826.355	821.715	821.169	818.072	829.606	821.965	808.788	820.811	824.972	824.12	836.355	836.698	827.4	830.292	805.441	806.052	841.046	842.178
HMR_8452	2 dCDP[c] <=> dCMP[c] + dCTP[c]	365.513	346.005	336.285	336.609	339.655	290.343	360.324	336.037	357.591	318.958	310.608	333.875	312.293	379.823	340.348	331.446	366.225	366.904	348.303	334.406	305.342	326.055	347.47	336.621	328.125	359.736	340.332	368.818	309.221	295.599	315.229	317.875	342.115	352.749	339.531	326.527	318.162	342.578	363.147	330.461	350.555	375.825	324.364	331.529	322.578	322.542	313.018	339.638
HMR_8453	2 dCDP[n] <=> dCMP[n] + dCTP[n]	343.778	352.296	308.803	310.799	330.221	347.143	343.824	329.861	338.864	321.277	333.131	318.401	283.935	341.688	334.936	328.027	309.311	334.796	295.445	315.592	314.568	322.479	350.135	357.7	356.529	287.319	321.983	309.666	322.978	352.56	307.076	306.84	312.491	348.246	341.814	334.396	341.189	326.24	316.129	321.448	294.413	356.119	335.943	347.371	310.267	335.842	311.544	360.658
HMR_8454	dADP[c] + dCDP[c] <=> dATP[c] + dCMP[c]	749.404	767.455	753.153	784.908	770.725	756.006	759.513	751.511	755.188	771.739	753.873	754.19	755.848	768.962	756.318	759.57	758.528	741.632	754.437	770.416	768.507	744.001	775.093	802.373	762.151	774.455	766.264	761.99	748.958	736.261	772.739	772.196	734.763	770.792	768.779	769.98	750.112	765.444	737.259	762.349	748.265	743.049	770.558	732.165	742.682	764.094	766.657	752.974
HMR_8455	dADP[n] + dCDP[n] <=> dATP[n] + dCMP[n]	764.448	743.428	757.813	763.824	749.698	697.609	751.572	732.903	729.162	756.429	739.476	746.808	743.623	734.854	743.47	770.067	751.695	735.067	731.552	757.542	740.762	737.715	743.269	737.095	773.432	756.093	750.57	758.151	750.62	734.38	741.94	731.861	731.441	776.36	744.544	742.894	753.146	746.317	733.458	743.484	743.817	757.695	744.917	760.271	753.792	740.527	734.686	767.222
HMR_8456	UDP[c] + dCDP[c] <=> UTP[c] + dCMP[c]	441.698	440.786	485.309	498.54	452.695	486.843	491.911	494.351	499.115	473.829	459.127	447.045	452.73	493.539	487.123	461.103	506.141	443.189	462.945	487.35	446.609	442.035	449.842	502.574	452.326	486.955	480.154	532.724	433.255	411.703	472.131	486.264	447.723	465.09	511.278	473.538	502.373	500.894	497.657	478.825	483.263	462.797	473.503	466.972	453.584	500.259	475.544	433.508
HMR_8457	UDP[n] + dCDP[n] <=> UTP[n] + dCMP[n]	580.219	562.257	577.618	560.776	576.338	578.488	570.894	581.122	542.518	566.426	574.209	558.016	570.474	573.847	574.498	545.706	551.685	555.689	579.209	571.559	566.708	577.192	552.355	584.174	586.435	565.953	576.482	552.832	578.475	569.711	568.994	567.006	569.847	576.911	560.223	549.441	556.389	567.597	572.037	566.981	556.382	563.325	547.587	564.506	569.291	560.094	571.393	565.1
HMR_8458	ADP[n] + CDP[n] <=> ATP[n] + CMP[n]	204.61	212.386	151.926	127.149	135.648	195.546	143.484	177.043	181.516	196.24	194.125	147.879	172.931	188.481	149.88	195.748	170.598	171.672	182.535	170.538	187.245	199.691	219.644	167.743	156.394	194.259	147.951	172.718	161.625	191.84	190.556	167.026	166.425	187.009	166.274	181.728	189.978	177.195	155.161	190.595	207.788	167.77	165.973	173.943	187.138	211.719	208.9	166.528
HMR_8459	ADP[n] + dCDP[n] <=> ATP[n] + dCMP[n]	362.436	323.054	318.559	343.186	314.802	307.507	363.967	354.74	315.465	331.314	345.693	327.007	331.984	322.635	325.136	320.435	318.917	305.983	336.602	335.471	367.297	323.447	302.926	315.774	327.437	338.109	330.018	346.838	301.119	383.889	324.405	363.15	294.928	357.537	367.875	300.626	363.018	343.219	298.405	316.441	304.733	359.189	336.362	340.744	325.867	343.918	368.853	300.083
HMR_8460	CDP[n] + dCDP[n] <=> CTP[n] + dCMP[n]	158.792	206.659	154.274	140.295	136.961	165.462	133.306	167.77	137.489	144.011	150.912	166.105	148.076	165.951	168.122	136.977	175.761	146.947	158.964	176.142	130.264	150.623	189.958	127.58	148.158	196.112	132.764	179.533	123.711	156.131	192.898	147.124	145.1	157.005	183.119	159.1	134.518	197.675	113.878	124.382	163.352	127.815	116.601	167.61	169.985	157.955	139.471	164.244
HMR_8461	GDP[c] + dCDP[c] <=> GTP[c] + dCMP[c]	785.145	779.531	786.655	752.221	805.782	769.839	780.391	779.436	763.115	785.688	789.971	776.839	733.018	765.229	769.469	785.055	750.008	755.934	764.714	795.12	755.768	788.895	746.549	772.635	790.708	778.104	768.825	793.117	775.762	745.123	771.422	795.152	759.003	803.762	777.374	788.02	800.425	786.966	775.296	776.5	768.059	803.706	767.671	796.31	788.582	763.789	754.163	758.158
HMR_8462	GDP[n] + dCDP[n] <=> GTP[n] + dCMP[n]	405.896	488.207	447.753	475.245	430.56	488.561	472.465	423.498	490.419	426.204	411.011	428.689	469.854	454.019	433.318	432.036	489.788	445.865	444.366	399.471	427.182	488.426	458.341	492.782	408.258	458.125	469.613	446.915	423.901	382.656	425.415	422.295	425.488	432.456	483.288	433.786	456.99	491.389	432.64	457.224	428.844	485.862	415.596	440.576	413.568	421.104	447.422	449.144
HMR_8463	CDP[c] + dCDP[c] <=> CTP[c] + dCMP[c]	327.142	309.839	313.559	312.024	341.355	358.636	313.504	327.851	320.411	361.833	357.64	312.811	361.843	331.593	329.798	348.019	290.015	345.031	298.368	292.154	330.48	280.056	360.843	310.958	336.858	383.173	326.605	363.243	313.601	322.283	346.49	333.935	312.718	303.52	314.074	314.075	318.298	320.921	316.882	300.641	320.299	348.607	301.291	338.882	361.762	290.062	353.286	315.038
HMR_8464	CDP[n] + GDP[n] <=> CMP[n] + GTP[n]	887.132	853.097	867.764	846.961	884.929	842.409	861.648	849.02	837.091	874.629	873.698	885.256	825.365	850.942	854.287	871.849	830.491	813.911	850.768	879.06	877.317	851.511	861.684	863.261	886.531	850.7	861.06	869.106	862.343	869.225	865.796	851.861	866.739	895.234	857.439	882.084	870.381	863.678	851.909	846.685	851.294	869.843	868.752	882.482	883.099	871.025	860.339	839.881
HMR_8465	2 CDP[c] <=> CMP[c] + CTP[c]	218.491	205.475	193.81	209.954	188.46	186.53	164.158	184.987	217.939	215.384	192.383	211.97	220.398	217.985	163.466	230.72	215.054	200.835	189.472	228.478	226.277	193.693	191.578	189.141	203.653	228.337	206.854	214.355	213.09	210.917	201.411	247.567	201.912	176.649	201.153	229.173	186.424	231.647	185.53	199.426	185.361	235.302	205.893	230.833	223.074	198.377	224.818	211.214
HMR_8466	2 CDP[n] <=> CMP[n] + CTP[n]	334.661	351.504	359.777	304.513	290.288	350.822	323.899	308.668	315.311	342.779	334.174	356.258	334.395	330.64	338.454	337.997	310.818	332.261	288.924	328.815	352.71	294.678	344.902	330.596	357.905	324.455	346.171	333.931	348.747	310.205	350.836	296.247	323.224	324.534	328.387	346.496	333.905	331.371	349.997	384.786	344.007	327.529	339.488	313.885	365.764	330.095	322.439	334.045
HMR_8467	CDP[c] + UDP[c] <=> CMP[c] + UTP[c]	334.883	332.044	310.742	366.237	316.632	326.175	351.976	308.015	299.438	333.226	388.656	336.542	361.453	300.635	350.995	353.593	330.247	357.479	350.186	339.305	343.794	313.966	323.5	317.555	351.805	340.525	353.283	336.94	315.09	380.38	344.833	340.972	370.029	340.445	357.175	359.989	324.716	383.402	319.331	284.098	319.858	376.786	348.978	353.679	320.946	293.007	337.95	342.143
HMR_8468	CDP[n] + UDP[n] <=> CMP[n] + UTP[n]	540.639	506.845	531.734	526.313	514.347	534.808	516.434	518.196	525.889	515.353	544.884	521.424	535.417	516.816	536.45	527.632	528.173	536.969	529.64	541.409	514.718	510.672	524.571	507.363	511.72	531.965	538.124	533.969	549.492	523.257	519.077	513.37	510.232	531.634	552.447	538.61	520.561	518.499	541.058	550.872	524.98	533.826	516.859	534.174	523.504	514.774	510.349	559.141
HMR_8469	CDP[c] + dADP[c] <=> CMP[c] + dATP[c]	648.753	648.855	646.824	638.527	652.986	655.491	628.571	644.381	630.121	655.143	639.978	645.79	638.303	639.125	646.408	641.309	644.015	634.615	633.671	657.537	653.23	640.563	654.585	662.028	660.001	648.619	656.288	664.996	642.002	645.41	635.696	634.646	633.836	659.313	647.609	650.858	653.57	656.072	642.276	632.275	648.823	662.693	654.154	646.451	667.31	625.503	636.402	661.232
HMR_8470	CDP[n] + dADP[n] <=> CMP[n] + dATP[n]	883.069	875.954	882.384	874.765	900.98	858.402	875.972	850.28	866.36	881.693	877.29	895.813	834.751	864.995	886.357	877.716	853.165	846.828	874.151	902.353	897.417	866.205	866.291	890.562	883.421	874.62	873.416	892.16	868.384	879.044	881.186	855.856	897.31	899.268	875.883	890.728	868.795	871.531	869.564	866.225	871.251	885.517	883.674	897.076	882.635	862.113	861.084	878.368
HMR_8471	CDP[c] + dCDP[c] <=> CMP[c] + dCTP[c]	248.746	269.933	270.058	245.599	221.039	264.944	279.957	253.2	272.407	242.294	247.249	216.428	224.116	272.426	248.996	238.007	239.105	213.304	237.939	261.462	269.915	243.607	231.855	271.004	261.668	241.044	253.569	229.685	247.621	221.933	269.795	273.58	231.928	258.758	239.471	257.857	227.326	267.025	263.316	232.655	243.231	238.268	248.257	222.871	265.97	234.741	259.755	274.45
HMR_8472	CDP[n] + dCDP[n] <=> CMP[n] + dCTP[n]	384.734	377.58	377.029	376.404	357.809	343.569	362.952	386.418	364.724	384.38	396.841	360.963	373.545	384.453	384.594	403.157	403.548	369.812	374.621	380.591	381.971	384.932	373.724	381.383	368.682	379.154	367.751	380.733	357.377	370.357	370.882	373.945	368.465	371.706	363.134	344.318	377.245	386.69	374.882	394.734	366.697	401.439	352.269	371.387	371.055	383.867	423.189	398.937
HMR_8473	H2O[s] + deoxyadenosine[s] => NH3[s] + deoxyinosine[s]	0	16.1418	8.29711e-15	0	17.776	0	0	2.38793e-14	1.72941e-15	2.38044e-14	3.14177e-14	3.29225e-14	23.1998	1.4361e-14	5.13162e-14	5.18845e-14	11.4091	16.4185	16.5531	17.4095	4.36175e-14	3.33254e-14	5.31755e-14	4.04384e-14	4.51333e-15	4.53721e-14	3.88862e-15	25.2314	17.2172	2.03054e-14	2.00344e-14	1.36007e-14	17.7602	17.4001	16.7096	24.5172	2.56938e-15	4.6937e-14	2.58962e-13	15.9838	6.66132e-14	1.79755e-15	2.31885e-14	7.54871e-15	17.7607	24.9307	3.16104e-15	3.30018e-15
HMR_8474	ATP[s] + 2 H2O[s] => AMP[s] + 2 Pi[s]	7.89007	9.25268	8.86551	7.43946	2.37336	5.22801e-13	7.20917	7.58997	9.31233	4.69482e-13	4.21417e-13	7.91285	4.58058e-13	5.51187e-13	7.34811	10.4602	11.2547	5.67684e-13	7.58686	11.2789	9.58196	8.7476	13.9219	5.76514e-13	8.20302	5.01923	7.56157	4.75526	0.435566	11.4989	4.05092e-13	5.43864e-13	8.19099	7.97768	7.65858	13.1001	5.67253e-13	7.83258	7.73966	8.73406	3.88189e-13	9.54216	12.8998	4.13668e-13	8.14031	5.38923	6.51587e-13	10.8003
HMR_8478	ADP[n] + dCMP[n] <=> ATP[n] + deoxycytidine[n]	484.55	505.953	492.167	476.249	480.134	451.912	489.625	473.499	483.134	490.7	495.443	506.645	461.133	479.747	493.127	502.713	480.874	463.19	497.467	499.761	511.009	507.823	481.581	487.83	506.474	460.766	483.412	484.008	478.575	472.966	510.11	503.037	463.39	504.335	481.956	482.191	510.439	483.467	505.578	481.232	504.994	491.697	473.28	486.985	492.945	503.735	476.296	486.835
HMR_8479	UDP[n] + dCMP[n] <=> UTP[n] + deoxycytidine[n]	277.605	287.789	273.653	264.637	251.848	232.917	285.371	249.687	277.462	273.571	288.505	290.985	228.978	255.842	258.686	290.755	273.05	241.648	290.937	286.607	321.074	311.286	275.985	272.228	285.832	259.186	268.209	264.496	249.435	257.928	296.254	288.685	239.594	289.142	264.224	271.998	300.544	247.778	293.138	254.12	294.353	269.821	262.56	274.078	264.489	313.511	249.74	269.519
HMR_8480	H2O[n] + deoxycytidine[n] => NH3[n] + deoxyuridine[n]	7.53868	0.137272	0.16137	2.77019	7.24691	7.42831	9.09392	6.7603	0.115922	6.73013	7.42999	7.25442	6.70554	2.97389	6.44423	1.82135	9.82942	1.89376	0.158452	7.8019	9.03282	8.40966	9.59324	10.2782	7.45853	0.188874	9.50135	7.70953	2.81472	8.47417	8.09697	6.78008	7.64335	3.21941	6.79177	2.29633	12.2744	7.16177	2.66676	1.98599	6.846	7.37495e-14	12.1992	3.18219	1.75588	7.31941	7.96541e-14	5.71301
HMR_8481	dADP[m] + dGDP[m] <=> dATP[m] + dGMP[m]	131.89	167.822	139.399	143.425	146.757	161.589	143.11	140.034	155.481	155.983	128.27	125.527	143.096	128.418	135.574	164.746	129.698	153.256	135.722	139.777	125.538	129.46	159.377	156.92	129.01	140.609	132.5	129.266	143.959	143.456	162.107	153.126	136.657	146.757	157.956	150.599	143.456	156.176	170.82	128.744	156.328	149.393	149.978	136.593	165.055	145.656	158.899	122.488
HMR_8482	H+[m] + NADPH[m] + oxidized thioredoxin[m] => NADP+[m] + thioredoxin[m]	31.8938	16.7589	29.4331	28.2873	25.5834	27.4272	22.3918	23.4637	21.3519	22.9871	24.5715	24.2084	22.9512	23.3676	27.2801	10.2361	20.1327	22.0309	29.3285	25.6601	28.093	23.652	18.8922	24.7337	31.4985	27.3457	24.859	25.832	24.852	28.3483	20.1383	24.0845	20.0491	19.0311	29.7102	26.4326	25.6402	28.5663	21.7412	20.1998	25.6311	16.9766	31.4792	32.0988	24.4107	25.3925	21.5219	24.4405
HMR_8483	H2O[n] + dUTP[n] => PPi[n] + dUMP[n]	0	20.9151	20.8632	12.2231	0	0	0	15.1201	15.1823	16.3151	15.8234	15.8257	15.0452	14.2264	0	7.58759	15.6095	26.0418	15.1737	27.6137	16.099	15.7931	0	15.607	16.406	21.5163	0	23.0671	15.7825	0	14.9613	15.251	23.0121	22.553	0	0	22.5581	0	21.8801	14.6523	15.4195	25.4561	15.8943	23.1541	36.3316	27.9752	0	15.2823
HMR_8485	H2O[g] + UDP[g] => Pi[g] + UMP[g]	69.536	63.6689	58.1546	58.2615	74.6225	71.0138	56.4981	65.4086	58.3026	80.056	77.7894	64.2594	55.1815	54.0284	48.2806	59.8212	57.0118	54.8711	57.7866	68.1464	68.5525	64.7199	50.4531	63.1663	62.8484	61.7239	52.8637	74.0205	65.0194	63.9443	59.5299	63.2389	75.1388	67.1743	61.5776	60.0964	73.0288	58.4152	68.4851	54.8724	62.0673	59.1232	65.6116	62.8656	75.9086	67.2011	56.4374	57.1017
HMR_8486	Pi[c] + adenosine[c] <=> adenine[c] + ribose-1-phosphate[c]	42.3434	69.3011	64.0808	56.5311	52.6308	65.0923	76.5223	65.2616	77.6514	41.9851	33.6753	39.8037	68.1995	78.3062	62.1825	44.8418	86.9549	84.8648	95.5562	42.8843	53.85	73.2178	65.6358	77.0887	28.2225	62.9781	58.7003	45.8277	85.4914	34.1513	86.5676	73.5722	32.7008	51.9092	88.4956	52.6086	39.8125	66.4418	86.0229	52.693	46.2597	70.2045	47.407	45.9713	38.8576	45.0898	98.1247	86.169
HMR_8487	H2O[s] + UMP[s] => Pi[s] + uridine[s]	9.42393	8.14144	3.75333e-13	10.5157	1.44562	11.0393	3.56653e-13	10.7083	7.90314	16.2906	9.50426	10.5818	10.6333	11.8636	7.73308	13.712	21.3016	11.7193	10.7241	10.8455	15.9672	8.09385	10.6331	7.80066	8.53814	11.1693	5.04375	11.0265	13.4078	8.1349	9.00654	7.6255	13.9531	16.3843	4.09958e-13	10.1757	8.82145	14.0478	10.9401	10.6647	3.73226e-13	10.3658	7.94714	7.28027	13.2019	8.08384	13.0731	9.1793
HMR_8488	H2O[c] + XTP[c] => PPi[c] + xanthosine-5-phosphate[c]	0	0	0	0	0	0	0	0	0	0	0	0	0	0	0	0	0	0	0	0	0	0	0	0	0	0	0	0	0	0	0	0	0	0	0	0	0	0	0	0	0	0	0	0	0	0	0	0
HMR_8489	H2O[c] + ITP[c] => IMP[c] + PPi[c]	1.87873e-13	1.98646e-13	2.08725e-13	2.24735e-13	2.35259e-13	2.3304e-13	1.84955e-13	1.9414e-13	2.10963e-13	2.0344e-13	2.72531e-13	2.67851e-13	1.87748e-13	1.95772e-13	2.36666e-13	2.00701e-13	2.41496e-13	1.95933e-13	1.99096e-13	2.30826e-13	2.67794e-13	1.80206e-13	1.82398e-13	9.80133e-13	2.33322e-13	5.25708e-13	2.29528e-13	2.99519e-12	1.87047e-13	2.29519e-13	1.95854e-13	4.40494e-13	2.86444e-13	3.04231e-13	2.19253e-13	3.29572e-13	2.35909e-13	2.39894e-13	2.89433e-13	2.12766e-13	1.67674e-13	1.8977e-13	1.62669e-12	2.5019e-13	2.55423e-13	2.19333e-13	1.89107e-13	2.79409e-13
HMR_8493	H2O[l] + dCMP[l] => Pi[l] + deoxycytidine[l]	0	0	0	0	0	0	0	0	0	0	0	0	0	0	0	0	0	0	0	0	0	0	0	0	0	0	0	0	0	0	0	0	0	0	0	0	0	0	0	0	0	0	0	0	0	0	0	0
HMR_8494	H2O[l] + dAMP[l] => Pi[l] + deoxyadenosine[l]	0	0	0	0	0	0	0	0	0	0	0	0	0	0	0	0	0	0	0	0	0	0	0	0	0	0	0	0	0	0	0	0	0	0	0	0	0	0	0	0	0	0	0	0	0	0	0	0
HMR_8495	H2O[l] + dGMP[l] => Pi[l] + deoxyguanosine[l]	0	0	0	0	0	0	0	0	0	0	0	0	0	0	0	0	0	0	0	0	0	0	0	0	0	0	0	0	0	0	0	0	0	0	0	0	0	0	0	0	0	0	0	0	0	0	0	0
HMR_3802	H2O[m] + NAD+[m] + glutamate[m] <=> AKG[m] + H+[m] + NADH[m] + NH3[m]	394.488	361.765	383.384	396.486	416.948	359.33	365.188	402.963	355.478	376.761	370.692	373.721	406.847	361.035	400.14	395.511	394.007	352.501	401.416	372.368	394.472	380.394	387.232	368.894	363.227	385.213	383.878	397.171	384.391	391.956	369.029	373.205	385.416	381.513	392.44	399.763	364.329	370.851	385.357	352.012	369.987	379.925	374.981	380.131	383.378	378.105	358.872	392.189
HMR_3804	AKG[m] + H+[m] + NADPH[m] + NH3[m] <=> H2O[m] + NADP+[m] + glutamate[m]	287.256	260.62	280.012	317.906	307.954	234.753	250.541	320.687	253.472	266.113	269.09	266.416	311.44	250.349	276.288	303.82	299.017	249.443	316.756	261.819	288.299	271.746	280.383	261.452	256.243	284.34	291.39	279.668	276.329	280.945	263.472	274.304	273.918	268.188	289.996	319.75	271.059	260.963	285.141	232.366	268.088	264.523	282.146	289.318	268.579	265.979	248.116	287.597
HMR_3811	ATP[c] + aspartate[c] + citrulline[c] => AMP[c] + PPi[c] + argininosuccinate[c]	22.2256	16.7319	11.8078	16.8249	13.0355	27.7797	16.1548	12.1438	12.1457	11.9156	17.8929	21.9036	12.0361	20.0961	16.4426	20.1615	12.4874	17.4981	0.0171978	12.7669	18.2046	12.6344	17.878	17.6494	22.7097	12.1774	0.016069	18.5027	17.8736	22.5216	11.969	14.2852	18.4027	14.8258	18.5736	22.0087	28.4907	19.7461	12.3833	20.2823	17.4362	19.7901	21.9982	18.523	18.4099	25.8291	12.4936	21.1543
HMR_3813	arginine[c] + fumarate[c] <=> argininosuccinate[c]	22.2256	16.7319	11.8078	16.8249	13.0355	27.7797	16.1548	12.1438	12.1457	11.9156	17.8929	21.9036	12.0361	20.0961	16.4426	20.1615	12.4874	17.4981	0.0171978	12.7669	18.2046	12.6344	17.878	17.6494	22.7097	12.1774	0.016069	18.5027	17.8736	22.5216	11.969	14.2852	18.4027	14.8258	18.5736	22.0087	28.4907	19.7461	12.3833	20.2823	17.4362	19.7901	21.9982	18.523	18.4099	25.8291	12.4936	21.1543
HMR_3822	1-pyrroline-5-carboxylate[m] + 2 H2O[m] + NAD+[m] => H+[m] + NADH[m] + glutamate[m]	0.538435	0.628435	0.638671	0.623507	0.526716	0.569171	0.724034	0.612306	0.423005	0.589665	0.502909	0.576316	0.664272	0.756821	0.361149	0.384049	0.628241	0.620785	0.614713	0.541371	0.439144	0.650535	0.376787	0.600887	0.453998	0.50253	0.622492	0.510239	0.595242	0.534223	0.633	0.519576	0.502621	0.459789	0.373969	0.534567	0.521107	0.511301	0.589679	0.408804	0.34699	0.637498	0.369163	0.488033	0.424288	0.549209	0.542025	0.529136
HMR_3827	AKG[m] + aspartate[m] <=> OAA[m] + glutamate[m]	214.752	204.469	212.365	227.118	206.764	213.417	231.132	226.835	206.383	207.772	217.896	196.436	203.065	197.919	217.384	222.212	214.81	222.397	205.729	215.403	202.985	218.026	224.484	210.741	203.885	208.789	209.373	212.326	214.755	202.3	229.701	232.152	215.369	222.238	223.195	223.078	221.449	218.215	211.561	213.279	220.093	214.723	206.916	209.698	212.27	213.76	231.178	221.36
HMR_3829	AKG[c] + aspartate[c] <=> OAA[c] + glutamate[c]	220.052	207.966	215.951	226.965	208.015	218.947	232.789	225.093	209.376	211.014	217.923	198.664	207.1	202.033	222.381	224.534	218.142	225.459	209.649	216.069	207.957	218.712	229.885	211.075	208.309	212.287	208.331	213.921	221.065	206.262	230.771	236.788	218.541	222.395	228.926	226.875	226.579	221.947	216.224	216.674	225.781	217.413	215.684	212.396	216.214	214.178	231.383	226.048
HMR_3831	aspartate[c] => NH3[c] + fumarate[c]	0	0	0	0	3.65318	0	0.108243	3.49056	0.478035	0.0104353	0.0017489	0	0	0	1.29683	0.655879	0.105117	0	0.0139704	0.0234433	0.017243	0.163333	4.38278	0	0	0.108924	0	0	4.33429	0.197981	0	2.7647	0.506945	0.808744	0	9.25559	0	1.16246	4.79997	1.75474	0.0316864	1.96798	0	0	0.00515132	0.168667	0	0.00354389
HMR_3862	H2O[m] + asparagine[m] => NH3[m] + aspartate[m]	0.208199	12.7651	9.8959	9.98355	10.9188	0.208665	0.261468	10.183	0.161283	0.219439	14.9857	10.6103	0.236024	0.275112	4.5898	13.7883	18.0581	0.230993	10.1785	0.259211	16.5706	0.239964	10.0713	10.467	10.9858	0.188408	10.1544	0.194468	14.9572	0.205884	14.1596	14.4462	21.7782	14.1705	15.6811	10.6569	0.244099	0.191471	10.38	0.157358	0.128692	9.87953	10.6373	0.188073	18.8576	10.836	10.5015	14.4767
HMR_3865	3-sulfinoalanine[m] + AKG[m] => 3-sulfinylpyruvic acid[m] + glutamate[m]	0.0353405	0.0407198	0.0424835	0.0391214	0.0369048	0.0342298	0.0479659	0.0389311	0.0260841	0.0404179	0.0343458	0.0347148	0.047371	0.0523004	0.0258902	0.0263395	0.042894	0.0431535	0.0391616	0.0380348	0.0268732	0.0453494	0.0242959	0.0388421	0.0288234	0.0336035	0.0439577	0.035234	0.0398635	0.0342802	0.0421187	0.0343217	0.0358763	0.0300048	0.0255577	0.0392552	0.0337546	0.0330508	0.0377231	0.0292379	0.0220409	0.0403777	0.0240327	0.0323174	0.0263315	0.0375899	0.0354427	0.0364888
HMR_3873	2 ATP[m] + CO2[m] + H2O[m] + NH3[m] => 2 ADP[m] + Pi[m] + carbamoyl-phosphate[m]	4.48266	5.01341	4.88415	4.78668	4.48653	4.62405	5.63193	4.80815	3.59039	4.78557	4.20665	4.6144	5.04606	6.00732	3.07932	3.40721	5.01039	5.17716	4.9418	4.64171	3.81975	5.27573	3.16757	4.8013	3.82793	4.10837	5.25862	4.1089	4.8628	4.5826	5.07405	4.25548	4.27086	3.69194	3.12753	4.51276	4.34941	4.18814	4.873	3.49229	2.88211	5.03612	3.29604	4.09189	3.59892	4.65125	4.38608	4.24293
HMR_8654	2 ATP[m] + H+[m] + HCO3-[m] + NH3[m] => 2 ADP[m] + Pi[m] + carbamoyl-phosphate[m]	4.48367	5.01309	4.88455	4.78789	4.48583	4.62493	5.63297	4.80897	3.59124	4.78649	4.20692	4.61393	5.04718	6.00784	3.08066	3.40703	5.0112	5.17801	4.94257	4.64253	3.82008	5.27575	3.16912	4.80233	3.82912	4.1087	5.2584	4.11015	4.86387	4.58207	5.07432	4.25671	4.27175	3.6915	3.12745	4.51416	4.34954	4.18827	4.87429	3.49257	2.88157	5.03629	3.29594	4.09221	3.59956	4.65178	4.3861	4.24287
HMR_3890	ATP[c] + NH3[c] + glutamate[c] => ADP[c] + Pi[c] + glutamine[c]	23.1978	62.2341	81.6435	88.3693	23.7791	73.84	35.0873	66.8584	47.4353	35.2984	30.7399	30.4269	55.7453	46.1777	53.9552	49.4828	85.1568	70.3554	47.7539	28.3168	30.3096	27.8678	79.5942	24.584	24.7395	58.5829	56.4807	22.0317	27.1924	27.1374	70.8506	57.1057	29.0544	35.5253	54.9954	16.7199	18.1117	71.282	50.6796	53.5918	72.0053	68.2743	24.489	33.3263	32.8711	28.808	90.3681	73.0097
HMR_3892	H2O[m] + glutamine[m] => NH3[m] + glutamate[m]	0.785172	0.821598	0.962076	29.9225	0.806492	44.2297	29.0292	30.5244	0.670638	0.958047	0.777597	0.886169	30.2649	0.882051	0.547132	0.515926	31.3865	42.7752	43.1203	0.779892	0.723397	0.817405	0.448207	0.895514	0.673683	30.5815	30.3124	0.753152	0.936142	0.879307	30.0931	0.736136	0.809076	0.760766	0.622884	1.50606	0.812691	0.827188	0.916755	0.577371	30.9374	0.814383	0.504257	0.762109	0.759145	0.845797	31.482	30.7058
HMR_9802	H2O[c] + glutamine[c] => NH3[c] + glutamate[c]	2.20273	2.45433	41.8919	2.45234	2.10638	2.20026	2.72335	30.5159	1.73738	2.32718	2.02763	2.27829	30.2404	2.81885	1.54597	1.66593	31.3762	2.38437	2.39546	2.19812	1.79767	2.4869	30.172	2.33425	1.85061	30.5646	2.47566	2.02025	2.35108	2.12672	42.4598	2.03594	2.04856	1.90045	1.58145	2.20389	2.08488	31.4524	2.28194	29.3957	1.45961	29.6067	1.55278	1.97068	1.76695	2.19442	31.4479	43.3222
HMR_3899	AKG[c] + alanine[c] <=> glutamate[c] + pyruvate[c]	34.4897	33.8947	65.0804	33.2747	49.1529	29.9019	44.5657	45.6792	67.7896	53.466	47.1664	37.3417	37.6813	38.6642	31.3368	47.2561	56.303	65.3016	40.4319	49.538	51.1511	38.0105	55.1194	29.8185	46.4252	48.2795	54.1081	50.0522	45.3846	43.6314	46.2512	60.1307	25.66	46.7027	68.8607	54.2608	47.5698	76.2653	56.533	45.3161	67.1238	43.3829	39.1705	33.1636	62.9927	50.9408	77.6323	44.6398
HMR_3903	ATP[c] + H2O[c] + aspartate[c] + glutamine[c] => AMP[c] + PPi[c] + asparagine[c] + glutamate[c]	0	13.8423	9.88636	14.8244	10.9103	0	0	14.3795	5.66176	20.1401	18.3316	10.6006	10.0861	0	9.7283	16.8688	20.8407	10.0874	10.1686	3.50439	21.4195	14.9605	16.7662	14.7808	10.9784	14.4075	14.3375	0	14.9456	0	20.0067	14.4362	21.7645	15.2894	23.6289	10.6478	10.6863	0	14.6591	0	0	9.8682	10.6316	10.9641	24.3076	18.7342	14.8319	20.4335
HMR_4109	AKG[m] + alanine[m] <=> glutamate[m] + pyruvate[m]	772.075	753.395	780.213	788.14	773.72	780.213	762.021	753.395	720.335	768.759	762.021	746.325	780.213	724.172	718.401	753.395	784.994	760.314	775.356	792.798	792.798	784.994	740.922	716.456	817.859	768.759	751.642	780.213	768.759	778.603	731.718	760.314	803.386	795.863	755.139	783.409	776.984	773.72	804.868	740.922	694.321	710.555	824.818	822.056	832.933	800.4	770.422	760.314
HMR_4114	2-oxoglutaramate[c] + H2O[c] => AKG[c] + NH3[c]	2.04131	29.7979	41.9499	2.25482	1.90088	2.00074	2.54083	2.21511	30.4915	2.09572	1.84262	2.09918	2.35844	2.59048	1.43283	29.2566	44.3521	30.2998	2.1992	2.01236	1.64656	2.25677	42.6549	2.13779	1.67228	30.4194	30.4696	1.83085	2.1625	1.92666	30.128	43.3001	1.87673	1.73927	43.4348	2.00481	1.8839	53.843	31.1424	1.57311	53.5056	2.29958	1.38293	1.77357	1.5956	1.98914	70.1915	30.726
HMR_4115	2-oxoglutaramate[m] + H2O[m] => AKG[m] + NH3[m]	0.589667	51.4865	41.9539	51.7665	0.461665	31.2933	0.504715	30.5198	0.373924	0.59114	0.348014	0.535491	30.263	0.58201	50.3984	0.288226	42.9369	30.2658	0.68125	0.497705	0.3506	0.668103	0.375201	0.398246	0.499694	0.416487	30.4318	0.465365	0.644659	0.419685	30.1909	0.401916	0.459689	0.422489	0.371386	0.46744	0.491858	0.484374	0.637218	29.4202	30.9377	41.846	0.455403	0.426632	0.442296	0.511231	31.4802	0.558215
HMR_4172	H2O[c] + asparagine[c] => NH3[c] + aspartate[c]	0.208199	1.63897	0.287999	10.9934	0.205685	0.208665	0.261468	10.1828	5.66947	20.1481	10.6021	0.213203	10.0967	0.275112	5.14244	9.75508	10.4572	10.0972	0.226245	3.51399	11.4806	14.9369	13.4299	10.4662	0.173976	14.4067	10.1537	0.194468	0.224585	0.205884	14.179	0.193772	0.193421	4.13105	17.7374	0.205076	10.6814	0.191471	10.3807	0.157358	0.128692	0.231055	0.142978	10.9716	15.3872	15.2841	10.5014	14.4704
HMR_4196	glutamine[c] + pyruvate[c] => 2-oxoglutaramate[c] + alanine[c]	2.04131	29.7979	41.9499	2.25482	1.90088	2.00074	2.54083	2.21511	30.4915	2.09572	1.84262	2.09918	2.35844	2.59048	1.43283	29.2566	44.3521	30.2998	2.1992	2.01236	1.64656	2.25677	42.6549	2.13779	1.67228	30.4194	30.4696	1.83085	2.1625	1.92666	30.128	43.3001	1.87673	1.73927	43.4348	2.00481	1.8839	53.843	31.1424	1.57311	53.5056	2.29958	1.38293	1.77357	1.5956	1.98914	70.1915	30.726
HMR_4197	glutamine[m] + pyruvate[m] => 2-oxoglutaramate[m] + alanine[m]	0.589667	51.4865	41.9539	51.7665	0.461665	31.2933	0.504715	30.5198	0.373924	0.59114	0.348014	0.535491	30.263	0.58201	50.3984	0.288226	42.9369	30.2658	0.68125	0.497705	0.3506	0.668103	0.375201	0.398246	0.499694	0.416487	30.4318	0.465365	0.644659	0.419685	30.1909	0.401916	0.459689	0.422489	0.371386	0.46744	0.491858	0.484374	0.637218	29.4202	30.9377	41.846	0.455403	0.426632	0.442296	0.511231	31.4802	0.558215
HMR_4285	H2O[m] + NAD+[m] + succinate semialdehyde[m] => H+[m] + NADH[m] + succinate[m]	23.9099	26.0666	28.6955	21.2263	28.5445	16.7367	21.3089	16.0245	21.3702	20.2993	18.3722	30.4932	24.0159	30.4644	17.64	31.122	23.6342	25.0182	26.0277	25.838	28.8518	18.9871	25.2442	28.7945	19.4193	27.9694	31.9747	27.2492	25.7554	31.6112	20.6399	27.8303	33.1324	27.2277	19.7545	23.666	24.0123	37.2441	26.2417	17.0657	12.2983	15.3959	28.4201	13.531	23.8771	23.297	25.1568	27.2336
HMR_4690	glutamate[c] => 4-aminobutyrate[c] + CO2[c]	2.21502e-14	14.9632	24.0842	13.8752	20.0183	11.0419	10.9122	3.73967e-14	16.384	11.0441	7.1397e-15	1.09233e-14	19.505	8.03181e-15	1.83328e-14	18.1391	1.38109e-14	16.2308	16.914	16.7618	12.0603	11.9637	15.5254	17.018	11.8234	2.07264e-14	21.9324	20.9468	12.0494	24.258	14.3042	21.9729	12.0887	12.0465	9.1465e-15	10.9664	11.6096	20.2756	17.006	9.75932	11.1075	10.715	20.8501	1.9683e-14	16.29	8.17347e-15	16.0289	19.3775
HMR_4693	4-aminobutyrate[m] + AKG[m] <=> glutamate[m] + succinate semialdehyde[m]	23.9099	26.0666	28.6955	21.2263	28.5445	16.7367	21.3089	16.0245	21.3702	20.2993	18.3722	30.4932	24.0159	30.4644	17.64	31.122	23.6342	25.0182	26.0277	25.838	28.8518	18.9871	25.2442	28.7945	19.4193	27.9694	31.9747	27.2492	25.7554	31.6112	20.6399	27.8303	33.1324	27.2277	19.7545	23.666	24.0123	37.2441	26.2417	17.0657	12.2983	15.3959	28.4201	13.531	23.8771	23.297	25.1568	27.2336
HMR_6780	AKG[m] + tyrosine[m] => 4-hydroxyphenylpyruvate[m] + glutamate[m]	0.0301853	0.0212597	0.0328067	0.0390675	0.0458615	0.0296517	0.0420113	0.0368732	0.020686	0.0179658	0.0386572	0.0482559	0.0382958	0.0443528	0.0268066	0.0258944	0.026801	0.0376963	0.0366682	0.0539019	0.0282493	0.0337011	0.0136693	0.0572733	0.0429945	0.0312044	0.0496892	0.0490332	0.0380377	0.0427336	0.0294967	0.0386785	0.0385688	0.0325357	0.0416656	0.0343677	0.0227237	0.0272398	0.056686	0.0326143	0.0257689	0.0279624	0.0368943	0.0385478	0.0187603	0.0340515	0.0287589	0.035771
HMR_6968	CoA[m] + N-acetyl-L-asparagine[m] <=> acetyl-CoA[m] + asparagine[m]	0	0	0	0	0	0	0	0	0	0	0	0	0	0	0	0	0	0	0	0	0	0	0	0	0	0	0	0	0	0	0	0	0	0	0	0	0	0	0	0	0	0	0	0	0	0	0	0
HMR_6969	H2O[c] + N-acetyl-L-asparagine[c] <=> acetate[c] + asparagine[c]	0	0	0	0	0	0	0	0	0	0	0	0	0	0	0	0	0	0	0	0	0	0	0	0	0	0	0	0	0	0	0	0	0	0	0	0	0	0	0	0	0	0	0	0	0	0	0	0
HMR_6970	(S)-2-aminobutanoate[c] + AKG[c] <=> 2-oxobutyrate[c] + glutamate[c]	0	0	0	0	0	0	0	0	0	0	0	0	0	0	0	0	0	0	0	0	0	0	0	0	0	0	0	0	0	0	0	0	0	0	0	0	0	0	0	0	0	0	0	0	0	0	0	0
HMR_9868	ATP[c] + (S)-2-aminobutanoate[c] + glutamate[c] => ADP[c] + Pi[c] + gamma-L-glutamyl-L-alpha-aminobutyrate[c]	16.0555	25.6029	14.7599	14.8789	16.2946	1.03707e-13	24.9483	9.77082e-14	7.61406e-14	16.315	22.3664	15.8257	1.0704e-13	9.02722e-14	1.04181e-13	29.0906	27.0093	15.0503	15.1737	15.9587	16.099	9.96064e-14	1.20214e-13	22.0621	16.406	21.5163	1.28428e-13	23.1288	1.05888e-13	1.06785e-13	14.9613	15.251	1.26722e-13	1.20276e-13	15.3172	15.8995	21.4929	8.81323e-14	1.10985e-13	14.6523	15.4195	25.4699	22.4666	23.1541	16.2806	8.6987e-14	27.1117	1.13018e-13
HMR_6971	gamma-L-glutamyl-L-alpha-aminobutyrate[c] => (S)-2-aminobutanoate[c] + 5-oxoproline[c]	16.0555	25.6029	14.7599	14.8789	16.2946	1.03707e-13	24.9483	9.77082e-14	7.61406e-14	16.315	22.3664	15.8257	1.0704e-13	9.02722e-14	1.04181e-13	29.0906	27.0093	15.0503	15.1737	15.9587	16.099	9.96064e-14	1.20214e-13	22.0621	16.406	21.5163	1.28428e-13	23.1288	1.05888e-13	1.06785e-13	14.9613	15.251	1.26722e-13	1.20276e-13	15.3172	15.8995	21.4929	8.81323e-14	1.10985e-13	14.6523	15.4195	25.4699	22.4666	23.1541	16.2806	8.6987e-14	27.1117	1.13018e-13
HMR_9867	ATP[c] + GSH[c] + glutamate[c] => ADP[c] + Pi[c] + gamma-glutamylglutathione[c]	0	20.9063	0	20.9923	0	21.7942	20.3804	0	30.3189	16.3151	0	0	15.0452	14.5178	14.5408	14.5679	0	0	26.2553	0	22.7561	15.7394	21.2667	0	16.406	15.2219	14.9441	0.551344	21.6448	0	14.9613	15.251	16.2802	15.9554	0	0	27.5837	0	21.8801	0	26.6805	29.3953	27.4903	16.3806	0	16.1677	0	7.63551
HMR_6972	gamma-glutamylglutathione[c] => 5-oxoproline[c] + GSH[c]	0	20.9063	0	20.9923	0	21.7942	20.3804	0	30.3189	16.3151	0	0	15.0452	14.5178	14.5408	14.5679	0	0	26.2553	0	22.7561	15.7394	21.2667	0	16.406	15.2219	14.9441	0.551344	21.6448	0	14.9613	15.251	16.2802	15.9554	0	0	27.5837	0	21.8801	0	26.6805	29.3953	27.4903	16.3806	0	16.1677	0	7.63551
HMR_7641	D-aspartate[p] + H2O[p] + O2[p] => H2O2[p] + NH3[p] + OAA[p]	0	0	0	0	0	0	0	0	0	0	0	0	0	0	0	0	0	0	0	0	0	0	0	0	0	0	0	0	0	0	0	0	0	0	0	0	0	0	0	0	0	0	0	0	0	0	0	0
HMR_7642	D-alanine[c] => alanine[c]	1.09084e-14	1.13404e-14	1.19887e-14	9.97315e-15	1.14108e-14	1.03983e-14	1.07269e-14	1.18325e-14	8.47178e-15	1.06333e-14	1.16807e-14	1.1396e-14	1.09611e-14	1.07831e-14	6.13401e-14	1.06469e-14	1.04586e-14	7.48862e-14	1.20103e-14	1.45749e-14	1.04215e-14	1.05343e-14	1.12353e-14	1.23154e-14	1.33314e-14	1.16507e-14	9.63995e-15	1.17225e-14	1.01375e-14	1.12853e-14	9.85702e-15	1.1904e-14	1.27795e-14	1.04718e-14	1.15912e-14	1.16499e-14	1.12618e-14	1.29358e-14	9.62478e-15	1.03805e-14	1.1726e-14	3.25592e-14	1.06155e-14	1.25436e-14	1.21191e-14	1.14765e-14	1.20272e-14	1.17169e-14
HMR_8626	acetyl-CoA[m] + aspartate[m] => CoA[m] + N-acetyl-L-aspartate[m]	36.6146	23.6864	0.0162364	16.856	18.7279	25.2191	0.102347	35.3994	17.2902	20.3591	25.6277	25.6863	31.4111	16.3983	16.3813	16.4206	0	17.1034	23.8966	18.9424	18.5179	31.3816	29.5848	38.9508	26.6824	17.4877	3.01341	0	25.6077	19.3719	24.0018	31.0182	33.9079	18.3264	32.0227	22.0705	18.3403	4.33374	18.3052	28.5954	0.0838688	0	25.5707	0.132076	32.4642	26.3133	30.8451	24.6412
HMR_8628	H2O[c] + N-acetyl-L-aspartate[c] => acetate[c] + aspartate[c]	36.6146	23.6864	0.0162364	16.856	18.7279	25.2191	0.102347	35.3994	17.2902	20.3591	25.6277	25.6863	31.4111	16.3983	16.3813	16.4206	0	17.1034	23.8966	18.9424	18.5179	31.3816	29.5848	38.9508	26.6824	17.4877	3.01341	0	25.6077	19.3719	24.0018	31.0182	33.9079	18.3264	32.0227	22.0705	18.3403	4.33374	18.3052	28.5954	0.0838688	0	25.5707	0.132076	32.4642	26.3133	30.8451	24.6412
HMR_3806	H2O[m] + L-glutamate 5-semialdehyde[m] + NAD+[m] => H+[m] + NADH[m] + glutamate[m]	0.562517	0.640322	0.634494	0.627606	0.545253	0.580388	0.733548	0.627175	0.430553	0.583278	0.518398	0.571135	0.656196	0.780006	0.372216	0.405591	0.641322	0.644219	0.627204	0.562906	0.448219	0.653764	0.380165	0.601576	0.460466	0.513329	0.668048	0.51908	0.618172	0.551037	0.649481	0.522146	0.518764	0.466006	0.377209	0.557609	0.52371	0.519339	0.609777	0.426923	0.347344	0.643078	0.38177	0.497586	0.421586	0.565383	0.546549	0.527756
HMR_3807	AKG[m] + ornithine[m] <=> L-glutamate 5-semialdehyde[m] + glutamate[m]	23.9099	21.3968	15.6284	16.0678	20.3916	12.5607	18.2938	16.0245	13.7293	17.0552	18.3722	30.4932	14.0353	30.4644	17.64	25.3377	23.6342	19.0469	19.8385	19.7169	26.2283	14.767	19.9463	23.2525	15.4048	27.9694	23.3387	17.4521	22.7663	20.3387	14.8857	17.1477	30.8686	24.4321	19.7545	20.9777	21.0465	31.3469	20.0097	14.0136	5.29528	11.0734	19.3854	13.531	17.4639	23.297	19.4322	19.1949
HMR_3809	Pi[m] + citrulline[m] <=> carbamoyl-phosphate[m] + ornithine[m]	0.0180911	0.0174305	0.0168017	0.0177649	0.0213079	0.0165718	0.0156551	0.0177369	0.0158136	0.0214806	0.0187488	0.0184806	0.0161694	0.0172554	0.0174059	0.0166081	0.0194721	0.0165912	0.0171978	0.017733	0.0190932	0.0149542	0.0185725	0.0177187	0.0186264	0.0139693	0.016069	0.0185197	0.0171732	0.0201088	0.015833	0.0171411	0.0200195	0.0193212	0.0186525	0.0181765	0.0161921	0.0171087	0.0186491	0.0172224	0.016861	0.0160841	0.019834	0.0195137	0.0191111	0.0194539	0.0204667	0.0171769
HMR_3816	H2O[c] + arginine[c] => ornithine[c] + urea[c]	5.02132	5.55852	5.57822	5.51078	4.92421	5.08204	6.35014	5.4906	3.92109	5.39376	4.71269	5.20899	5.78902	6.64625	3.49159	3.76519	5.56867	5.5897	5.45355	5.04383	4.13544	5.75988	3.55848	5.36269	4.32013	4.5885	5.77038	4.79101	5.37668	4.94023	5.66459	4.72095	4.68231	4.29051	3.52981	4.98761	4.80816	4.67101	5.2747	3.89499	3.29401	5.66211	3.59468	4.64942	3.92434	5.04291	4.85304	4.74017
HMR_3819	1-pyrroline-5-carboxylate[c] + H2O[c] <=> L-glutamate 5-semialdehyde[c]	141.559	151.254	152.119	143.333	139.164	138.642	149.208	126.727	147.343	135.474	134.237	153.778	143.118	130.45	168.538	140.711	151.916	163.458	142.589	142.271	142.88	147.849	165.695	152.152	143.849	156.066	142.76	156.557	136.083	132.622	158.328	138.39	159.073	160.444	159.023	163.552	138.301	142.252	159.849	154.101	144.959	151.282	129.873	141.048	149.874	155.774	144.066	136.393
HMR_3820	1-pyrroline-5-carboxylate[m] + H2O[m] <=> L-glutamate 5-semialdehyde[m]	142.181	151.421	151.901	143.566	137.486	138.421	149.262	127.101	147.659	134.224	133.727	153.627	142.942	130.366	168.5	140.058	152.412	163.691	142.016	141.462	141.189	147.419	165.324	149.942	144.082	155.667	142.286	156.546	136.907	131.961	158.202	138.045	159.185	160.741	157.598	164.816	137.883	141.999	158.012	152.829	145.189	151.858	130.498	142.292	149.576	158.691	144.63	137.914
HMR_3832	H2O[c] + arginine[c] => NH3[c] + citrulline[c]	22.2259	0	0	16.8251	13.0357	17.578	0	12.144	12.1458	11.9149	12.6587	12.6606	0	16.4168	11.6326	0	0	12.0403	0	12.767	0	12.6345	0	12.4864	13.1248	0	0	13.0902	12.626	18.3983	11.9691	14.2854	13.0146	12.7643	13.9905	12.7196	0	15.2774	0	11.7218	12.3356	11.7758	12.7101	0	13.0245	22.3802	0	12.2259
HMR_3833	1-pyrroline-5-carboxylate[c] + H+[c] + NADPH[c] => NADP+[c] + proline[c]	4.70925	12.0289	0.417556	1.37774	30.7933	12.5706	0	1.57959	6.97588	11.9573	6.21876	28.4109	0	3.31841	23.1558	3.8587	13.2545	7.51741	1.05191	5.8622	10.3567	0.379304	0.484693	27.4468	0	0	6.40247	4.25113	28.5982	24.9027	4.91316	25.0828	30.3499	5.72209	39.7317	15.4734	28.9109	32.834	0	0	0	0	7.0904	4.11197	2.2993	0	0.81504	3.16272
HMR_3835	1-pyrroline-5-carboxylate[c] + H+[c] + NADH[c] => NAD+[c] + proline[c]	120.975	107.619	107.015	105.177	133.412	124.783	104.839	108.701	111.058	131.491	118.048	120.049	118.29	105.542	102.062	102.202	128.173	123.881	113.765	117.538	123.53	122.076	107.656	134.33	127.421	119.379	115.716	138.312	121.995	121.996	109.422	109.83	128.059	138.416	123.795	132.555	122.933	125.073	126.152	93.8356	114.853	106.461	125.018	132.017	145.233	136.991	123.034	119.937
HMR_3837	1-pyrroline-5-carboxylate[m] + H+[m] + NADH[m] => NAD+[m] + proline[m]	96.5793	83.9489	82.8086	89.3234	82.751	85.3528	79.2796	77.4702	76.3416	102.278	91.7508	85.4808	82.6205	77.5421	63.6896	70.773	94.0778	82.8215	87.1198	86.0802	89.4343	103.54	71.3562	86.0443	96.4006	77.8351	82.5473	91.1774	93.866	90.0817	79.1719	84.3275	99.9437	93.6051	77.6627	89.9411	90.7008	88.9716	89.5272	73.3696	88.5575	77.8094	85.3695	103.076	85.4001	98.569	93.174	82.8007
HMR_3838	1-pyrroline-5-carboxylate[m] + ubiquinol[m] <=> proline[m] + ubiquinone[m]	337.436	346.526	346.324	344.747	325.053	325.301	330.185	314.453	337.773	354.797	323.536	350.039	339.78	316.01	342.627	335.77	332.168	326.951	340.015	342.075	344.803	341.3	342.68	345.361	340.677	343.727	336.129	334.133	328.355	347.783	340.347	324.314	348.095	342.848	336.687	333.874	335.711	341.73	336.466	323.463	320.444	336.152	310.925	326.381	345.47	353.543	322.371	336.712
HMR_3895	ATP[m] + glutamate[m] => ADP[m] + glutamyl-5-phosphate[m]	31.1301	24.7372	20.3751	33.4013	32.4879	24.6679	23.9549	19.5549	20.2467	26.2354	28.0573	35.6796	24.1074	36.5815	22.653	30.1635	32.6604	26.8325	22.7411	29.4483	36.9107	28.3919	26.5301	35.4764	24.2972	30.2791	27.292	29.6332	27.8283	25.3941	23.5958	24.5919	35.6026	33.0535	32.5877	29.9787	30.2085	37.4926	26.3479	31.0891	14.0685	22.6514	29.5279	21.8397	30.6322	33.9767	29.3179	26.7378
HMR_3897	H+[m] + NADPH[m] + glutamyl-5-phosphate[m] => L-glutamate 5-semialdehyde[m] + NADP+[m] + Pi[m]	31.1301	24.7372	20.3751	33.4013	32.4879	24.6679	23.9549	19.5549	20.2467	26.2354	28.0573	35.6796	24.1074	36.5815	22.653	30.1635	32.6604	26.8325	22.7411	29.4483	36.9107	28.3919	26.5301	35.4764	24.2972	30.2791	27.292	29.6332	27.8283	25.3941	23.5958	24.5919	35.6026	33.0535	32.5877	29.9787	30.2085	37.4926	26.3479	31.0891	14.0685	22.6514	29.5279	21.8397	30.6322	33.9767	29.3179	26.7378
HMR_3956	CO2[m] + H2O[m] => H+[m] + HCO3-[m]	118.18	96.9483	93.4275	96.4004	119.773	104.901	83.1297	97.4299	92.0191	126.623	125.162	114.924	102.002	82.7152	82.8187	103.781	112.559	94.1999	95.9683	118.351	110.465	92.5334	100.378	123.251	115.578	90.5436	102.905	112.117	102.565	110.779	82.864	89.3103	110.818	122.136	91.9943	106.801	117.381	106.677	92.8996	92.9858	118.244	93.8397	98.9196	106.345	128.102	114.277	95.6957	100.538
HMR_3993	H+[c] + 2 N-(omega)-hydroxyarginine[c] + NADPH[c] + 2 O2[c] => 2 H2O[c] + NADP+[c] + 2 NO[c] + 2 citrulline[c]	0	0	0	0	0	0	0	0	0	0	0	0	0	0	0	0	0	0	0	0	0	0	0	0	0	0	0	0	0	0	0	0	0	0	0	0	0	0	0	0	0	0	0	0	0	0	0	0
HMR_4073	H+[c] + SAM[c] => CO2[c] + S-adenosylmethioninamine[c]	7.38935	6.475	6.41367	9.15058	1.23434e-13	6.08209	4.62407	4.85507	7.07794	9.65263	9.04669	7.30162	5.88437	5.43898	5.37324	5.372	7.21012	4.4732	6.61693	7.05272	7.51368	8.86943	5.28849	6.78623	10.001	7.55421	7.56977	8.94702	7.13407	6.82135	9.38225	6.12893	5.08667	10.4096	9.40944	9.73204	9.16754	6.57248	6.11778	4.64858	4.54713	8.22954	7.58299	11.8888	7.33318	7.30171	6.82145	6.19446
HMR_4075	S-adenosylmethioninamine[c] + putrescine[c] => 5-methylthioadenosine[c] + H+[c] + spermidine[c]	5.35124	4.0351	2.84677	4.04101	5.02949e-14	4.40887e-14	2.46164e-14	1.93872e-14	4.2191e-14	6.27484	4.30477	5.27694	2.9038	2.80788	2.789	2.79625	5.20955	2.90294	2.92596	3.07397	4.37418	5.27297	4.07642	2.98206	5.45153	4.68828	5.83051	5.10523	6.58813e-14	4.42934	2.88647	5.07878	3.13299	4.3364	3.89628	3.64306	5.54479	4.26145	2.98058	1.92545e-14	2.95643	4.91359	4.30169	7.09317	5.41311	7.73751e-14	3.01704	5.15313
HMR_4077	S-adenosylmethioninamine[c] + spermidine[c] => 5-methylthioadenosine[c] + H+[c] + spermine[c]	5.10892	5.07357	5.75221	8.22402	1.12875e-13	6.08209	4.62407	4.85507	7.07794	7.36007	7.97052	5.05952	5.12285	4.66214	4.59669	4.59083	4.99742	3.4062	5.93994	6.35338	6.11992	7.15016	3.3749	6.1011	8.40731	5.93746	4.84425	7.36553	7.13407	5.19669	8.93496	3.43953	4.01146	9.47968	8.57923	9.0377	7.32401	5.01277	5.34821	4.64858	3.4578	6.61876	6.25621	9.58551	4.9604	7.30171	6.12322	3.4475
HMR_4190	H+[c] + NADPH[c] + O2[c] + arginine[c] <=> H2O[c] + N-(omega)-hydroxyarginine[c] + NADP+[c]	0	0	0	0	0	0	0	0	0	0	0	0	0	0	0	0	0	0	0	0	0	0	0	0	0	0	0	0	0	0	0	0	0	0	0	0	0	0	0	0	0	0	0	0	0	0	0	0
HMR_4191	arginine[m] => CO2[m] + agmatine[m]	0.587497	0.755938	0.534886	0.529294	0.668224	0.356309	0.604666	0.538477	6.94357e-15	0.79447	0.324606	0.876013	0.380201	1.01572	0.473006	0.367353	0.384241	0.762271	0.65317	0.488109	0.56011	0.398715	0.488604	0.639661	0.49589	0.771467	0.874888	0.556546	0.375666	0.834396	0.782341	0.322237	0.780967	0.589311	0.244624	0.831066	0.731542	0.454488	1.02887	0.254441	0.227541	0.540324	0.427342	0.42693	0.269978	0.347968	0.749542	0.655114
HMR_4212	ornithine[c] => CO2[c] + putrescine[c]	16.9108	14.7201	11.2344	11.5501	16.188	1.19956e-14	14.6411	11.3463	11.1915	12.7778	4.30478	26.094	11.311	18.3243	9.70674	10.5482	20.8823	15.1741	11.62	11.5158	20.112	5.27297	11.2368	20.0196	15.1946	22.47	16.3542	12.6247	15.6148	19.9024	10.3088	6.52066	22.8637	3.92185	16.2925	12.1632	20.6144	16.7727	19.7323	13.8349	2.95643	10.8902	3.95334	6.93142	5.26228	16.6159	18.9976	4.70974
HMR_4422	ornithine[s] => CO2[s] + putrescine[s]	16.8313	15.2416	10.5047	11.0077	11.7823	12.5561	10.5699	11.3209	7.96384	11.0331	17.869	15.4991	7.8046	24.0094	14.5567	23.0656	11.0158	11.1025	16.0283	15.6828	16.6646	13.8012	16.4288	11.03	3.20933e-14	15.9865	16.0375	11.8503	16.5957	0.00957458	10.5771	15.8219	20.2651	24.0557	11.1974	17.0197	0.00928674	26.4128	2.23016e-14	1.4847e-14	4.39056	1.64807e-14	18.9115	11.5412	16.6172	16.3337	9.69495e-14	18.5073
HMR_4423	H2O[s] + O2[s] + putrescine[s] => 4-aminobutanal[s] + H2O2[s] + NH3[s]	16.8313	15.2416	10.5047	11.0077	11.7823	12.5561	10.5699	11.3209	7.96384	11.0331	17.869	15.4991	7.8046	24.0094	14.5567	23.0656	11.0158	11.1025	16.0283	15.6828	16.6646	13.8012	16.4288	11.03	3.20933e-14	15.9865	16.0375	11.8503	16.5957	0.00957458	10.5771	15.8219	20.2651	24.0557	11.1974	17.0197	0.00928674	26.4128	2.23016e-14	1.4847e-14	4.39056	1.64807e-14	18.9115	11.5412	16.6172	16.3337	9.69495e-14	18.5073
HMR_4424	H2O[m] + agmatine[m] => putrescine[m] + urea[m]	0.587497	0.755938	0.534886	0.529294	0.668224	0.356309	0.604666	0.538477	6.94357e-15	0.79447	0.324606	0.876013	0.380201	1.01572	0.473006	0.367353	0.384241	0.762271	0.65317	0.488109	0.56011	0.398715	0.488604	0.639661	0.49589	0.771467	0.874888	0.556546	0.375666	0.834396	0.782341	0.322237	0.780967	0.589311	0.244624	0.831066	0.731542	0.454488	1.02887	0.254441	0.227541	0.540324	0.427342	0.42693	0.269978	0.347968	0.749542	0.655114
HMR_4583	SAH[c] + creatine[c] <=> SAM[c] + guanidinoacetate[c]	0	0	0	0	0	0	0	0	0	0	0	0	0	0	0	0	0	0	0	0	0	0	0	0	0	0	0	0	0	0	0	0	0	0	0	0	0	0	0	0	0	0	0	0	0	0	0	0
HMR_4606	4-aminobutyrate[c] + ATP[c] + histidine[c] => AMP[c] + PPi[c] + homocarnosine[c]	0	20.9151	14.7599	14.8789	0	15.5714	20.3804	0	21.4226	0	15.8234	0	15.0452	14.5178	0	0	15.6095	0	0	15.9587	16.099	0	21.2474	0	16.406	0	0	28.3124	22.3086	22.6274	0	0	15.4711	31.6729	21.6509	0	0	0	26.7566	0	0	0	0	0	16.2806	0	0	0
HMR_4607	H2O[c] + homocarnosine[c] => 4-aminobutyrate[c] + histidine[c]	0	20.9151	14.7599	14.8789	0	15.5714	20.3804	0	21.4226	0	15.8234	0	15.0452	14.5178	0	0	15.6095	0	0	15.9587	16.099	0	21.2474	0	16.406	0	0	28.3124	22.3086	22.6274	0	0	15.4711	31.6729	21.6509	0	0	0	26.7566	0	0	0	0	0	16.2806	0	0	0
HMR_4776	AKG[c] + O2[c] + proline[c] => CO2[c] + succinate[c] + trans-4-hydroxy-L-proline[c]	17.4608	13.0069	11.0813	22.9674	20.9201	17.2329	13.5562	8.76951	10.8657	17.8527	18.771	17.7596	19.0472	18.3513	12.1488	15.8595	18.8253	14.1317	11.532	20.9061	22.4733	20.6045	14.4874	21.5119	13.6149	11.9374	12.2434	17.6135	9.39968	15.1986	13.5103	16.2626	18.1737	16.9013	20.4652	18.1695	15.3409	14.9334	17.3587	23.5645	13.1583	18.668	16.4657	8.55404	20.5587	15.2174	17.3754	11.8867
HMR_4777	AKG[m] + O2[m] + proline[m] => CO2[m] + succinate[m] + trans-4-hydroxy-L-proline[m]	9.30104	0.234136	7.53004	16.5304	13.9282	11.6136	7.8927	6.62394	10.4889	8.39107	9.41976	7.85613	2.41214	9.09786	8.12235	2.72308	11.5074	13.1711	0.350983	7.87958	12.0753	13.5851	10.5781	16.0174	13.3992	2.11924	4.53495	15.9237	13.521	0.981705	12.9255	7.69342	0.612955	10.8318	16.5559	11.0981	15.7236	15.3514	0.308668	14.5036	0.161804	7.29559	15.5131	14.2448	11.4435	18.6823	12.5217	13.8974
HMR_4778	NAD+[c] + trans-4-hydroxy-L-proline[c] => H+[c] + L-1-pyrroline-3-hydroxy-5-carboxylate[c] + NADH[c]	0	9.90605	5.63112	0	11.685	5.79425	0	9.99243	0	0	8.23617	4.61611	5.32835	6.15469	0	2.32194	0	11.6119	5.34071	0	0	0	5.21267	0	0	5.84939	2.62778	0	5.86094	14.5524	0.179717	0	8.05004	0	0	5.84422	13.9604	0	0	9.21041	5.94384	0	0	5.6452	5.70252	5.43603	5.76739	5.4223
HMR_4779	NAD+[m] + trans-4-hydroxy-L-proline[m] => H+[m] + L-1-pyrroline-3-hydroxy-5-carboxylate[m] + NADH[m]	100.136	82.3077	102.307	102.434	122.287	73.1462	63.8868	112.11	89.8751	78.3777	67.0813	98.8034	103.802	48.7245	83.742	76.2189	82.3916	61.5636	82.5843	84.702	97.6708	83.6064	56.5659	64.5317	85.2406	102.419	84.1558	55.725	89.9773	99.5561	71.4954	86.144	73.5233	108.157	94.2619	114.586	91.1927	78.0544	79.657	71.2953	90.8419	73.3815	103.817	91.7369	98.0987	91.4772	58.1458	92.3414
HMR_4780	NADP+[c] + trans-4-hydroxy-L-proline[c] <=> H+[c] + L-1-pyrroline-3-hydroxy-5-carboxylate[c] + NADPH[c]	21.0851	24.4881	16.4549	24.8431	24.9548	21.1585	20.9414	14.9569	14.1771	25.2899	22.7567	20.0623	21.5465	21.9351	21.64	19.0967	21.2323	20.7983	12.453	23.2393	21.2208	20.2808	17.9944	23.8842	18.7047	16.8716	15.9276	20.7416	21.885	23.8649	20.7354	16.0196	24.1686	23.4402	22.2122	21.496	25.0401	22.5752	23.5902	25.8092	17.2745	19.1812	20.6676	18.1085	21.0837	19.4183	23.1656	24.3557
HMR_4781	NADP+[m] + trans-4-hydroxy-L-proline[m] <=> H+[m] + L-1-pyrroline-3-hydroxy-5-carboxylate[m] + NADPH[m]	116.99	100.399	117.54	117.736	134.963	94.8645	86.749	127.803	108.689	99.2636	87.9195	118.005	122.683	78.5516	100.678	92.8429	104.441	84.3598	97.8349	103.142	113.391	111.385	85.032	92.1944	108.227	119.261	100.422	82.8967	111.108	115.947	90.7504	106.733	95.224	124.938	112.334	129.447	112.237	99.5002	103.65	92.5896	108.967	91.1732	122.755	116.177	116.785	110.594	86.2574	107.806
HMR_4782	2 H+[c] + O2[c] + trans-4-hydroxy-L-proline[c] => 2 H2O[c] + L-1-pyrroline-3-hydroxy-5-carboxylate[c]	11.5979	18.0718	10.6472	13.9196	12.6535	11.8282	17.3014	6.65886	8.98092	17.7621	9.77549	13.416	13.0129	10.6719	17.7269	15.9223	9.56696	9.72132	9.28613	13.0567	8.8052	9.44267	13.3568	10.0546	12.6004	10.2566	9.26554	14.9596	18.769	10.9731	15.8931	10.1087	13.4393	16.1023	13.586	14.3937	13.6951	18.9353	15.7162	8.70457	9.29298	6.92379	12.1819	14.7149	15.6188	10.5181	13.9472	20.3957
HMR_4783	2 H+[m] + O2[m] + trans-4-hydroxy-L-proline[m] => 2 H2O[m] + L-1-pyrroline-3-hydroxy-5-carboxylate[m]	63.2652	57.9538	61.0599	58.594	61.9394	60.3007	60.2958	66.2577	63.8889	62.3379	59.1002	68.0789	64.8789	61.8343	57.0601	53.1192	65.8968	56.3154	55.3023	61.554	61.153	70.6157	64.5843	66.8369	66.1593	63.9227	58.262	60.5896	67.7077	63.1269	57.3213	65.9903	62.7165	67.8606	59.827	63.5168	67.0137	63.0256	69.442	58.7671	63.2443	55.6576	64.1941	72.9921	65.5532	63.0021	64.1464	58.9112
HMR_4784	2 H2O[m] + L-1-pyrroline-3-hydroxy-5-carboxylate[m] + NAD+[m] => H+[m] + L-erythro-4-hydroxyglutamate[m] + NADH[m]	18.9021	10.7601	13.3757	29.6244	23.1397	19.9984	15.7522	11.576	15.0683	20.1368	21.5769	19.3682	16.7976	19.78	14.5629	15.1849	21.7022	19.2512	11.5299	20.8964	26.4801	22.2216	17.8796	26.1421	17.6224	12.1874	14.6878	20.1486	14.4785	15.6017	17.0877	16.2577	15.4926	22.7613	23.9801	20.4229	20.5878	19.869	15.5488	26.3303	13.157	17.2164	21.247	15.5706	25.4652	22.5689	22.2935	18.9993
HMR_4786	AKG[m] + L-erythro-4-hydroxyglutamate[m] => 4-hydroxy-2-oxoglutarate[m] + glutamate[m]	9.08746	9.25725	10.1202	20.5935	19.6461	16.1829	5.35183	3.77718	7.59991	11.0491	12.2435	5.78931	9.5059	9.68566	11.7788	4.38884	11.7136	11.665	10.8341	13.1054	20.8681	15.3622	13.7873	19.1571	9.55139	8.07491	5.34519	12.6074	10.0385	12.4222	11.5186	13.4652	9.9676	10.9227	16.8699	9.80245	13.721	10.6761	10.3466	15.7748	9.42309	10.5838	19.7844	9.50369	18.921	15.9776	14.7641	15.5301
HMR_4787	4-hydroxy-2-oxoglutarate[m] => glyoxalate[m] + pyruvate[m]	20.4454	13.006	13.3757	29.6244	25.6364	21.4382	15.8654	11.576	15.0683	20.3018	21.5769	19.3682	19.909	21.0826	14.5629	16.8352	23.0305	19.251	11.5299	22.2915	26.4801	24.5808	17.8796	27.2469	19.0674	12.1874	14.6878	24.2789	16.4349	15.6017	18.6161	17.9525	18.3942	22.7613	26.2443	21.8466	22.0006	21.3139	17.3552	27.9821	13.157	20.0093	22.6044	17.4407	25.4651	25.1218	22.2935	18.9993
HMR_5384	5-methylthioadenosine[c] + Pi[c] => adenine[c] + methylthioribose-1p[c]	7.38935	6.475	6.41367	9.15058	4.94329e-19	6.08209	4.62407	4.85507	7.07794	9.65263	9.04669	7.30162	5.88437	5.43898	5.37324	5.372	7.21012	4.4732	6.61693	7.05272	7.51368	8.86943	5.28849	6.78623	10.001	7.55421	7.56977	8.94702	7.13407	6.82135	9.38225	6.12893	5.08667	10.4096	9.40944	9.73204	9.16754	6.57248	6.11778	4.64858	4.54713	8.22954	7.58299	11.8888	7.33318	7.30171	6.82145	6.19446
HMR_6929	CoA[c] + N1-acetylspermine[c] <=> acetyl-CoA[c] + spermine[c]	0	0	0	0	0	0	0	0	0	0	0	0	0	0	0	0	0	0	0	0	0	0	0	0	0	0	0	0	0	0	0	0	0	0	0	0	0	0	0	0	0	0	0	0	0	0	0	0
HMR_6930	CoA[p] + N1-acetylspermine[p] <=> acetyl-CoA[p] + spermine[p]	0	0	0	0	0	0	0	0	0	0	0	0	0	0	0	0	0	0	0	0	0	0	0	0	0	0	0	0	0	0	0	0	0	0	0	0	0	0	0	0	0	0	0	0	0	0	0	0
HMR_6931	H2O[c] + O2[c] + spermine[c] => H2O2[c] + NH3[c] + spermine monoaldehyde[c]	0	0	0	0	0	0	0	0	0	0	0	0	0	0	0	0	0	0	0	0	0	0	0	0	0	0	0	0	0	0	0	0	0	0	0	0	0	0	0	0	0	0	0	0	0	0	0	0
HMR_6932	H2O[s] + O2[s] + spermine[s] => H2O2[s] + NH3[s] + spermine monoaldehyde[s]	0	0	0	0	0	0	0	0	0	0	0	0	0	0	0	0	0	0	0	0	0	0	0	0	0	0	0	0	0	0	0	0	0	0	0	0	0	0	0	0	0	0	0	0	0	0	0	0
HMR_6933	H2O[p] + O2[p] + spermine[p] => H2O2[p] + NH3[p] + spermine monoaldehyde[p]	0	0	0	0	0	0	0	0	0	0	0	0	0	0	0	0	0	0	0	0	0	0	0	0	0	0	0	0	0	0	0	0	0	0	0	0	0	0	0	0	0	0	0	0	0	0	0	0
HMR_6934	H2O[c] + O2[c] + spermine monoaldehyde[c] => H2O2[c] + NH3[c] + spermine dialdehyde[c]	0	0	0	0	0	0	0	0	0	0	0	0	0	0	0	0	0	0	0	0	0	0	0	0	0	0	0	0	0	0	0	0	0	0	0	0	0	0	0	0	0	0	0	0	0	0	0	0
HMR_6935	H2O[s] + O2[s] + spermine monoaldehyde[s] => H2O2[s] + NH3[s] + spermine dialdehyde[s]	0	0	0	0	0	0	0	0	0	0	0	0	0	0	0	0	0	0	0	0	0	0	0	0	0	0	0	0	0	0	0	0	0	0	0	0	0	0	0	0	0	0	0	0	0	0	0	0
HMR_6936	H2O[p] + O2[p] + spermine monoaldehyde[p] => H2O2[p] + NH3[p] + spermine dialdehyde[p]	0	0	0	0	0	0	0	0	0	0	0	0	0	0	0	0	0	0	0	0	0	0	0	0	0	0	0	0	0	0	0	0	0	0	0	0	0	0	0	0	0	0	0	0	0	0	0	0
HMR_6938	CoA[c] + N1-acetylspermidine[c] <=> acetyl-CoA[c] + spermidine[c]	0	0	0	0	0	0	0	0	0	0	0	0	0	0	0	0	0	0	0	0	0	0	0	0	0	0	0	0	0	0	0	0	0	0	0	0	0	0	0	0	0	0	0	0	0	0	0	0
HMR_6939	CoA[p] + N1-acetylspermidine[p] <=> acetyl-CoA[p] + spermidine[p]	0	0	0	0	0	0	0	0	0	0	0	0	0	0	0	0	0	0	0	0	0	0	0	0	0	0	0	0	0	0	0	0	0	0	0	0	0	0	0	0	0	0	0	0	0	0	0	0
HMR_6941	H2O[c] + O2[c] + spermidine[c] => H2O2[c] + NH3[c] + spermidine monoaldehyde 1[c]	0	0	0	0	0	0	0	0	0	0	0	0	0	0	0	0	0	0	0	0	0	0	0	0	0	0	0	0	0	0	0	0	0	0	0	0	0	0	0	0	0	0	0	0	0	0	0	0
HMR_6942	H2O[s] + O2[s] + spermidine[s] => H2O2[s] + NH3[s] + spermidine monoaldehyde 1[s]	0	0	0	0	0	0	0	0	0	0	0	0	0	0	0	0	0	0	0	0	0	0	0	0	0	0	0	0	0	0	0	0	0	0	0	0	0	0	0	0	0	0	0	0	0	0	0	0
HMR_6943	H2O[p] + O2[p] + spermidine[p] => H2O2[p] + NH3[p] + spermidine monoaldehyde 1[p]	0	0	0	0	0	0	0	0	0	0	0	0	0	0	0	0	0	0	0	0	0	0	0	0	0	0	0	0	0	0	0	0	0	0	0	0	0	0	0	0	0	0	0	0	0	0	0	0
HMR_6944	H2O[c] + O2[c] + spermidine[c] => H2O2[c] + NH3[c] + spermidine monoaldehyde 2[c]	0	0	0	0	0	0	0	0	0	0	0	0	0	0	0	0	0	0	0	0	0	0	0	0	0	0	0	0	0	0	0	0	0	0	0	0	0	0	0	0	0	0	0	0	0	0	0	0
HMR_6945	H2O[s] + O2[s] + spermidine[s] => H2O2[s] + NH3[s] + spermidine monoaldehyde 2[s]	0	0	0	0	0	0	0	0	0	0	0	0	0	0	0	0	0	0	0	0	0	0	0	0	0	0	0	0	0	0	0	0	0	0	0	0	0	0	0	0	0	0	0	0	0	0	0	0
HMR_6946	H2O[p] + O2[p] + spermidine[p] => H2O2[p] + NH3[p] + spermidine monoaldehyde 2[p]	0	0	0	0	0	0	0	0	0	0	0	0	0	0	0	0	0	0	0	0	0	0	0	0	0	0	0	0	0	0	0	0	0	0	0	0	0	0	0	0	0	0	0	0	0	0	0	0
HMR_6947	H2O[c] + O2[c] + spermidine monoaldehyde 1[c] => H2O2[c] + NH3[c] + spermidine dialdehyde[c]	0	0	0	0	0	0	0	0	0	0	0	0	0	0	0	0	0	0	0	0	0	0	0	0	0	0	0	0	0	0	0	0	0	0	0	0	0	0	0	0	0	0	0	0	0	0	0	0
HMR_6948	H2O[s] + O2[s] + spermidine monoaldehyde 1[s] => H2O2[s] + NH3[s] + spermidine dialdehyde[s]	0	0	0	0	0	0	0	0	0	0	0	0	0	0	0	0	0	0	0	0	0	0	0	0	0	0	0	0	0	0	0	0	0	0	0	0	0	0	0	0	0	0	0	0	0	0	0	0
HMR_6949	H2O[p] + O2[p] + spermidine monoaldehyde 1[p] => H2O2[p] + NH3[p] + spermidine dialdehyde[p]	0	0	0	0	0	0	0	0	0	0	0	0	0	0	0	0	0	0	0	0	0	0	0	0	0	0	0	0	0	0	0	0	0	0	0	0	0	0	0	0	0	0	0	0	0	0	0	0
HMR_6950	H2O[c] + O2[c] + spermidine monoaldehyde 2[c] => H2O2[c] + NH3[c] + spermidine dialdehyde[c]	0	0	0	0	0	0	0	0	0	0	0	0	0	0	0	0	0	0	0	0	0	0	0	0	0	0	0	0	0	0	0	0	0	0	0	0	0	0	0	0	0	0	0	0	0	0	0	0
HMR_6951	H2O[s] + O2[s] + spermidine monoaldehyde 2[s] => H2O2[s] + NH3[s] + spermidine dialdehyde[s]	0	0	0	0	0	0	0	0	0	0	0	0	0	0	0	0	0	0	0	0	0	0	0	0	0	0	0	0	0	0	0	0	0	0	0	0	0	0	0	0	0	0	0	0	0	0	0	0
HMR_6952	H2O[p] + O2[p] + spermidine monoaldehyde 2[p] => H2O2[p] + NH3[p] + spermidine dialdehyde[p]	0	0	0	0	0	0	0	0	0	0	0	0	0	0	0	0	0	0	0	0	0	0	0	0	0	0	0	0	0	0	0	0	0	0	0	0	0	0	0	0	0	0	0	0	0	0	0	0
HMR_6953	H2O[c] + NAD+[c] + spermidine monoaldehyde 1[c] => H+[c] + NADH[c] + putreanine[c]	0	0	0	0	0	0	0	0	0	0	0	0	0	0	0	0	0	0	0	0	0	0	0	0	0	0	0	0	0	0	0	0	0	0	0	0	0	0	0	0	0	0	0	0	0	0	0	0
HMR_6954	H2O[c] + NAD+[c] + spermidine monoaldehyde 2[c] => H+[c] + NADH[c] + isoputreanine[c]	0	0	0	0	0	0	0	0	0	0	0	0	0	0	0	0	0	0	0	0	0	0	0	0	0	0	0	0	0	0	0	0	0	0	0	0	0	0	0	0	0	0	0	0	0	0	0	0
HMR_6956	CoA[c] + N1,N12-diacetylspermine[c] <=> N1-acetylspermine[c] + acetyl-CoA[c]	0	0	0	0	0	0	0	0	0	0	0	0	0	0	0	0	0	0	0	0	0	0	0	0	0	0	0	0	0	0	0	0	0	0	0	0	0	0	0	0	0	0	0	0	0	0	0	0
HMR_6957	CoA[p] + N1,N12-diacetylspermine[p] <=> N1-acetylspermine[p] + acetyl-CoA[p]	0	0	0	0	0	0	0	0	0	0	0	0	0	0	0	0	0	0	0	0	0	0	0	0	0	0	0	0	0	0	0	0	0	0	0	0	0	0	0	0	0	0	0	0	0	0	0	0
HMR_6958	H2O[c] + N1-acetylspermine[c] + O2[c] => H2O2[c] + acetamidopropanal[c] + spermidine[c]	0	0	0	0	0	0	0	0	0	0	0	0	0	0	0	0	0	0	0	0	0	0	0	0	0	0	0	0	0	0	0	0	0	0	0	0	0	0	0	0	0	0	0	0	0	0	0	0
HMR_6959	H2O[p] + N1-acetylspermine[p] + O2[p] => H2O2[p] + acetamidopropanal[p] + spermidine[p]	0	0	0	0	0	0	0	0	0	0	0	0	0	0	0	0	0	0	0	0	0	0	0	0	0	0	0	0	0	0	0	0	0	0	0	0	0	0	0	0	0	0	0	0	0	0	0	0
HMR_6940	CoA[c] + N8-acetylspermidine[c] <=> acetyl-CoA[c] + spermidine[c]	0	0	0	0	0	0	0	0	0	0	0	0	0	0	0	0	0	0	0	0	0	0	0	0	0	0	0	0	0	0	0	0	0	0	0	0	0	0	0	0	0	0	0	0	0	0	0	0
HMR_6960	CoA[c] + N1,N8-diacetylspermidine[c] <=> N1-acetylspermidine[c] + acetyl-CoA[c]	0	0	0	0	0	0	0	0	0	0	0	0	0	0	0	0	0	0	0	0	0	0	0	0	0	0	0	0	0	0	0	0	0	0	0	0	0	0	0	0	0	0	0	0	0	0	0	0
HMR_6961	H2O[c] + N1-acetylspermidine[c] + O2[c] => H2O2[c] + acetamidopropanal[c] + putrescine[c]	0	0	0	0	0	0	0	0	0	0	0	0	0	0	0	0	0	0	0	0	0	0	0	0	0	0	0	0	0	0	0	0	0	0	0	0	0	0	0	0	0	0	0	0	0	0	0	0
HMR_6962	H2O[p] + N1-acetylspermidine[p] + O2[p] => H2O2[p] + acetamidopropanal[p] + putrescine[p]	0	0	0	0	0	0	0	0	0	0	0	0	0	0	0	0	0	0	0	0	0	0	0	0	0	0	0	0	0	0	0	0	0	0	0	0	0	0	0	0	0	0	0	0	0	0	0	0
HMR_6963	H2O[c] + N1,N12-diacetylspermine[c] + O2[c] => H2O2[c] + N1-acetylspermidine[c] + acetamidopropanal[c]	0	0	0	0	0	0	0	0	0	0	0	0	0	0	0	0	0	0	0	0	0	0	0	0	0	0	0	0	0	0	0	0	0	0	0	0	0	0	0	0	0	0	0	0	0	0	0	0
HMR_6964	H2O[p] + N1,N12-diacetylspermine[p] + O2[p] => H2O2[p] + N1-acetylspermidine[p] + acetamidopropanal[p]	0	0	0	0	0	0	0	0	0	0	0	0	0	0	0	0	0	0	0	0	0	0	0	0	0	0	0	0	0	0	0	0	0	0	0	0	0	0	0	0	0	0	0	0	0	0	0	0
HMR_6965	NAD+[c] + spermidine[c] => H+[c] + NADH[c] + dehydrospermidine[c]	4.37146	4.0351	2.84677	2.86955	0	5.62544e-15	2.79311e-16	0	2.95041e-27	4.44144	3.04546	3.04969	7.77223e-31	6.45993e-16	2.789	0	3.01075	5.88604e-16	2.92596	3.07397	0	4.30752	2.8807	2.34713e-16	4.45339	3.9005	2.91964	3.15194	8.33823e-16	3.1346	6.24148e-29	2.93518	3.13299	8.73745e-16	2.93933	3.64306	4.62099	3.01481	2.95894	0	2.95643	5.04458e-26	3.03708	8.02148e-24	4.422	5.52219e-14	3.01704	2.763
HMR_6966	1,3-diaminopropane[c] + 1-pyrroline[c] <=> dehydrospermidine[c]	4.37146	4.0351	2.84677	2.86955	0	5.62544e-15	2.79311e-16	0	2.95041e-27	4.44144	3.04546	3.04969	7.77223e-31	6.45993e-16	2.789	0	3.01075	5.88604e-16	2.92596	3.07397	0	4.30752	2.8807	2.34713e-16	4.45339	3.9005	2.91964	3.15194	8.33823e-16	3.1346	6.24148e-29	2.93518	3.13299	8.73745e-16	2.93933	3.64306	4.62099	3.01481	2.95894	0	2.95643	5.04458e-26	3.03708	8.02148e-24	4.422	5.52219e-14	3.01704	2.763
HMR_6955	1-pyrroline[c] + H2O[c] <=> 4-aminobutanal[c]	4.37146	4.0351	2.84677	2.86955	0	5.62544e-15	2.79311e-16	0	2.95041e-27	4.44144	3.04546	3.04969	7.77223e-31	6.45993e-16	2.789	0	3.01075	5.88604e-16	2.92596	3.07397	0	4.30752	2.8807	2.34713e-16	4.45339	3.9005	2.91964	3.15194	8.33823e-16	3.1346	6.24148e-29	2.93518	3.13299	8.73745e-16	2.93933	3.64306	4.62099	3.01481	2.95894	0	2.95643	5.04458e-26	3.03708	8.02148e-24	4.422	5.52219e-14	3.01704	2.763
HMR_6967	1,3-diaminopropane[c] + deoxyhypusine[c] <=> lysine[c] + spermidine[c]	0	0	0	0	0	0	0	0	0	0	0	0	0	0	0	0	0	0	0	0	0	0	0	0	0	0	0	0	0	0	0	0	0	0	0	0	0	0	0	0	0	0	0	0	0	0	0	0
HMR_6973	H2O[c] + NAD+[c] + spermine monoaldehyde[c] => H+[c] + NADH[c] + spermic acid 1[c]	0	0	0	0	0	0	0	0	0	0	0	0	0	0	0	0	0	0	0	0	0	0	0	0	0	0	0	0	0	0	0	0	0	0	0	0	0	0	0	0	0	0	0	0	0	0	0	0
HMR_8096	H2O[m] + L-1-pyrroline-3-hydroxy-5-carboxylate[m] <=> L-4-hydroxyglutamate semialdehyde[m]	7.88913	7.36935	0	0	11.2011	7.80726	1.96865	0	0	2.68472	0	0	10.805	7.39127	0	7.34229	7.81102	0.109325	0	7.87309	0	10.66	0	7.81413	7.36593	0	0	13.7215	7.84537	0	7.47074	7.68922	10.023	0	10.837	7.8629	7.87148	7.81902	7.78059	9.66953	0	10.3088	7.82939	7.9361	0.0279004	11.1776	0	0
HMR_8097	H2O[m] + L-4-hydroxyglutamate semialdehyde[m] + NAD+[m] => H+[m] + L-erythro-4-hydroxyglutamate[m] + NADH[m]	7.88913	7.36935	0	0	11.2011	7.80726	1.96865	0	0	2.68472	0	0	10.805	7.39127	0	7.34229	7.81102	0.109325	0	7.87309	0	10.66	0	7.81413	7.36593	0	0	13.7215	7.84537	0	7.47074	7.68922	10.023	0	10.837	7.8629	7.87148	7.81902	7.78059	9.66953	0	10.3088	7.82939	7.9361	0.0279004	11.1776	0	0
HMR_8098	L-erythro-4-hydroxyglutamate[m] + OAA[m] => 4-hydroxy-2-oxoglutarate[m] + aspartate[m]	18.4407	9.27003	8.84549	21.6047	16.7316	14.2059	15.0106	11.008	13.0676	17.1528	17.9425	18.6068	17.6171	18.8436	8.75096	16.3202	19.9544	15.4247	4.11704	18.2191	16.575	19.3742	11.5512	19.6289	16.6123	9.19738	13.7466	20.9	13.117	9.59364	14.7527	12.0063	15.5826	20.1454	20.3228	19.6572	17.4018	18.5858	14.0343	23.3237	9.28117	17.0847	11.2505	14.7421	17.2951	19.5557	16.8573	11.1022
HMR_8416	acetyl-CoA[m] + glutamate[m] => CoA[m] + N-acetyl-L-glutamate[m]	0	0	0	0	0	0	0	0	0	0	0	0	0	0	0	0	0	0	0	0	0	0	0	0	0	0	0	0	0	0	0	0	0	0	0	0	0	0	0	0	0	0	0	0	0	0	0	0
HMR_8425	H2O[c] + N-acetylornithine[c] <=> acetate[c] + ornithine[c]	0	0	0	0	0	0	0	0	0	0	0	0	0	0	0	0	0	0	0	0	0	0	0	0	0	0	0	0	0	0	0	0	0	0	0	0	0	0	0	0	0	0	0	0	0	0	0	0
HMR_8426	H2O[m] + arginine[m] => ornithine[m] + urea[m]	5.02781	5.56538	5.58192	5.51566	4.93274	5.08255	6.35272	5.49369	3.92138	5.40317	4.71485	5.22084	5.79216	6.65502	3.49525	3.76721	5.57095	5.59485	5.46076	5.04719	4.14215	5.76239	3.5619	5.36812	4.32377	4.59437	5.77947	4.79511	5.37659	4.94968	5.6702	4.7216	4.68962	4.29718	3.53144	4.99576	4.8146	4.67254	5.2944	3.89666	3.29465	5.66758	3.59709	4.65245	3.92525	5.04479	4.86037	4.74597
HMR_8427	ADP[m] + 2 H+[m] + creatine-phosphate[m] <=> ATP[m] + creatine[m]	51.6348	31.8206	41.8688	34.7856	40.7888	28.6079	35.2606	31.6656	40.4448	58.0097	42.55	44.8325	48.6643	48.0031	47.2928	41.3301	60.8395	42.4203	55.8491	51.4483	46.4587	47.4965	42.4039	40.0237	40.5397	42.2387	37.4126	46.4792	33.7433	48.4865	38.5998	46.5435	47.3373	53.2154	30.8634	47.9932	42.658	40.8033	41.0628	47.4755	36.8693	47.2339	52.5999	53.1197	35.2043	54.8471	40.657	51.6503
HMR_8431	2 H+[c] + creatine-phosphate[c] => Pi[c] + creatinine[c]	0	0	0	0	0	0	0	0	0	0	0	0	0	0	0	0	0	0	0	0	0	0	0	0	0	0	0	0	0	0	0	0	0	0	0	0	0	0	0	0	0	0	0	0	0	0	0	0
HMR_8432	FAD[m] + THF[m] + sarcosine[m] => 5,10-methylene-THF[m] + FADH2[m] + glycine[m]	4.17333	9.87332	1.05499	4.26078	0.0215168	3.89955	9.62182	1.83	4.3459	0.0199739	14.9226	21.5589	0.0113629	0.0172008	0.0120953	3.77355	10.4153	0.013512	1.82118	10.6477	13.9164	0.00999847	0.0166895	0.0216309	10.9461	0.010139	0.0146208	0.0181045	14.0246	19.0529	0.601976	0.0175705	3.26227	10.6448	14.8353	7.23798	10.6442	10.4518	0.0108182	13.8181	4.39652	11.7997	3.97524	0.544014	10.8565	15.9277	3.13999	10.1965
HMR_8603	acetyl-CoA[c] + putrescine[c] => CoA[c] + N-acetylputrescine[c]	0	0	0	0	0	0	0	0	0	0	0	0	0	0	0	0	0	0	0	0	0	0	0	0	0	0	0	0	0	0	0	0	0	0	0	0	0	0	0	0	0	0	0	0	0	0	0	0
HMR_8604	H2O[c] + N-acetylputrescine[c] + O2[c] => H2O2[c] + N4-acetylaminobutanal[c] + NH3[c]	0	0	0	0	0	0	0	0	0	0	0	0	0	0	0	0	0	0	0	0	0	0	0	0	0	0	0	0	0	0	0	0	0	0	0	0	0	0	0	0	0	0	0	0	0	0	0	0
HMR_8605	H2O[c] + N4-acetylaminobutanal[c] + NAD+[c] => 4-acetamidobutanoate[c] + H+[c] + NADH[c]	0	0	0	0	0	0	0	0	0	0	0	0	0	0	0	0	0	0	0	0	0	0	0	0	0	0	0	0	0	0	0	0	0	0	0	0	0	0	0	0	0	0	0	0	0	0	0	0
HMR_8606	H2O[c] + O2[c] + putrescine[c] => 4-aminobutanal[c] + H2O2[c] + NH3[c]	16.1789	14.5138	10.883	11.0078	16.6603	0.356309	14.9374	11.3583	11.1915	11.4293	0.324917	25.8169	11.312	18.3912	9.60105	10.1797	20.2904	15.2244	11.3512	11.5359	19.8437	0.399116	10.6094	20.2776	14.4214	22.5368	15.9955	11.783	15.6187	19.8566	10.0261	4.31077	23.1277	0.421367	15.8291	11.7613	20.322	16.4599	19.7925	14.0136	0.227541	9.93207	0.248023	0.0145094	0.0394374	16.619	19.2019	0.330119
HMR_8607	4-methylthio-2-oxobutanoic acid[c] + 2 H+[c] + glutamine[c] => glutamate[c] + methionine[c]	18.4035	11.4331	21.4019	16.3743	18.5358	15.8655	7.90951	10.0106	16.8162	6.10582	15.9505	20.9299	3.09058	13.7718	10.7652	17.0091	12.2234	0.693416	0.525171	23.3688	15.9022	2.88214	23.4779	1.60712	18.6156	6.27309	6.29878	11.9191	15.8818	18.0025	12.0981	6.60425	8.75123	19.1132	17.1159	8.8557	6.81696	0.615776	15.8883	0.46181	16.6391	6.10382	10.4913	19.4155	8.04271	7.48782	2.11429	15.5099
HMR_8608	D-proline[c] + O2[c] => 1-pyrroline-2-carboxylate[c] + H2O2[c]	0	0	0	0	0	0	0	0	0	0	0	0	0	0	0	0	0	0	0	0	0	0	0	0	0	0	0	0	0	0	0	0	0	0	0	0	0	0	0	0	0	0	0	0	0	0	0	0
HMR_8609	1-pyrroline-5-carboxylate[m] + H+[m] + NADPH[m] => NADP+[m] + proline[m]	36.0401	48.4812	30.9184	27.3062	47.7683	20.3673	31.9133	32.3229	47.4987	40.1597	43.1855	38.8173	37.8198	7.24659	15.6572	8.30601	14.81	13.4577	19.2974	33.414	33.9322	45.4497	16.5938	33.1283	3.20307	13.6051	22.2413	45.5309	28.4648	26.9366	26.0283	32.2709	14.4122	40.3445	28.8719	23.8471	7.23804	47.2281	14.372	2.20158	24.262	32.4963	55.6583	25.2676	15.1088	21.1854	35.5539	21.8953
HMR_8610	FAD[c] + proline[c] => 1-pyrroline-5-carboxylate[c] + FADH2[c]	178.645	178.596	177.857	174.324	169.034	166.199	187.349	163.397	188.878	167.138	159.033	192.925	183.581	158.69	199.757	163.382	182.154	189.037	179.132	165.191	171.635	185.36	191.289	195.273	174.657	202.462	167.832	184.459	177.012	158.718	189.173	173.439	189.379	199.54	205.145	201.979	169.227	172.531	192.796	175.466	178.065	180.192	160.871	192.156	191.462	188.704	191.962	171.126
HMR_8611	FAD[m] + proline[m] => 1-pyrroline-5-carboxylate[m] + FADH2[m]	279.764	296.588	293.583	289.177	272.767	270.578	277.532	270.975	283.707	298.835	272.161	299.355	293.941	267.394	285.85	300.284	277.93	265.913	286.764	292.037	294.248	281.685	289.812	287.58	290.7	286.994	285.143	271.24	272.972	300.063	281.903	275.889	285.999	286.443	277.053	267.751	284.879	283.468	268.218	267.648	266.748	293.495	254.678	264.982	293.464	299.018	265.199	282.286
HMR_0457	ATP[c] + glycerate[c] => 3-phospho-D-glycerate[c] + ADP[c]	36.4686	6.73987	39.1172	28.9672	29.4196	24.5192	48.4673	44.1017	49.4738	50.7676	45.7841	48.5867	40.2465	29.1648	25.2993	44.3575	24.582	43.6309	22.3167	31.9238	48.9227	32.835	27.4524	29.2943	26.1642	34.9083	34.5928	38.8718	33.012	46.6836	30.5969	46.0148	20.9734	32.1877	62.6575	36.5685	43.2172	33.8331	39.9868	38.999	27.9619	29.6759	30.5615	30.0628	27.7985	46.3223	37.1221	28.8812
HMR_0460	ATP[m] + glycerate[m] => 3-phospho-D-glycerate[m] + ADP[m]	6.78047	6.48151	11.2871	6.5943	11.8264	6.76081	9.05043	6.43196	11.4494	11.1596	6.77119	8.52869	6.60222	6.42164	0	9.20785	6.67402	6.57167	9.30573	6.75952	6.82405	8.87024	7.12545	6.6792	6.95575	6.77623	9.28641	6.84907	6.74113	9.10219	6.53396	9.05713	9.7791	9.57481	9.40429	9.54137	13.2202	14.9783	5.38343	13.3354	11.5563	6.55308	9.60686	11.8735	3.76142	6.81274	6.72103	9.23946
HMR_3750	CoA[m] + isobutyrylglycine[m] <=> glycine[m] + isobutyryl-CoA[m]	0	0	0	0	0	0	0	0	0	0	0	0	0	0	0	0	0	0	0	0	0	0	0	0	0	0	0	0	0	0	0	0	0	0	0	0	0	0	0	0	0	0	0	0	0	0	0	0
HMR_3752	FADH2[m] + methacrylyl-CoA[m] <=> FAD[m] + isobutyryl-CoA[m]	499.809	500.169	500.214	499.994	500.241	499.721	500.246	499.408	499.674	499.809	499.721	499.573	499.85	499.721	500.106	500.054	498.129	498.952	499.85	499.023	499.809	500.25	500.246	500.201	499.349	500.169	500.214	500.129	500.201	499.961	500.234	500.129	499.573	497.103	499.889	498.566	499.85	499.85	500.106	500.129	499.994	499.159	500.025	499.926	499.721	500.249	500.054	500.054
HMR_3770	3-methylcrotonyl-CoA[m] + FADH2[m] <=> FAD[m] + isovaleryl-CoA[m]	585.957	616.162	562.672	578.036	566.549	604.619	554.912	551.093	611.078	597.238	564.545	589.274	591.06	625.341	591.593	608.097	566.709	589.629	601.025	574.128	631.131	629.84	574.007	567.205	619.551	567.393	592.212	576.304	573.32	594.589	564.531	560.295	555.337	558.474	603.283	562.46	611.791	579.948	589.576	567.519	582.457	531.05	587.151	583.584	575.504	600.303	569.873	593.126
HMR_3771	CoA[m] + isovalerylglycine[m] <=> glycine[m] + isovaleryl-CoA[m]	0	0	0	0	0	0	0	0	0	0	0	0	0	0	0	0	0	0	0	0	0	0	0	0	0	0	0	0	0	0	0	0	0	0	0	0	0	0	0	0	0	0	0	0	0	0	0	0
HMR_3772	3-methylcrotonoylglycine[m] + CoA[m] <=> 3-methylcrotonyl-CoA[m] + glycine[m]	0	0	0	0	0	0	0	0	0	0	0	0	0	0	0	0	0	0	0	0	0	0	0	0	0	0	0	0	0	0	0	0	0	0	0	0	0	0	0	0	0	0	0	0	0	0	0	0
HMR_3782	2-methylbutyryl-CoA[m] + glycine[m] <=> 2-methylbutyrylglycine[m] + CoA[m]	0	0	0	0	0	0	0	0	0	0	0	0	0	0	0	0	0	0	0	0	0	0	0	0	0	0	0	0	0	0	0	0	0	0	0	0	0	0	0	0	0	0	0	0	0	0	0	0
HMR_3784	2-methylbutyryl-CoA[m] + FAD[m] <=> FADH2[m] + tiglyl-CoA[m]	136.678	141.495	58.25	131.73	98.4823	110.169	85.209	68.2452	57.405	133.607	133.764	115.789	110.619	105.378	113.544	91.6888	106.599	130.828	116.055	123.459	143.452	71.9251	98.3121	186.196	135.243	95.4041	114.776	104.955	131.484	84.3607	21.7785	113.707	112.598	129.639	103.426	124.206	136.491	66.8704	134.042	141.298	75.1505	162.285	75.8241	157.439	87.6135	122.912	98.6176	132.188
HMR_3794	CoA[m] + N-acetyl-L-alanine[m] <=> acetyl-CoA[m] + alanine[m]	0	0	0	0	0	0	0	0	0	0	0	0	0	0	0	0	0	0	0	0	0	0	0	0	0	0	0	0	0	0	0	0	0	0	0	0	0	0	0	0	0	0	0	0	0	0	0	0
HMR_3839	3-phospho-D-glycerate[c] + NAD+[c] <=> 3-phosphonooxypyruvate[c] + H+[c] + NADH[c]	66.3393	36.0317	71.3754	55.3084	62.7528	52.5328	72.2666	62.4708	71.7867	72.1312	64.6964	63.1937	54.0059	60.2091	45.8813	61.4297	54.6707	66.8915	61.5982	70.8233	78.6304	64.0521	48.6332	59.2936	72.3198	47.5956	67.9469	81.8346	54.3945	63.814	48.1125	63.6013	37.7462	66.7643	76.7389	69.5108	67.6048	50.4357	65.1361	61.2501	59.7313	51.2649	57.0329	53.776	64.4185	81.8457	54.6311	49.0446
HMR_3841	3-phosphonooxypyruvate[c] + glutamate[c] <=> 3-phosphoserine[c] + AKG[c]	66.3393	36.0317	71.3754	55.3084	62.7528	52.5328	72.2666	62.4708	71.7867	72.1312	64.6964	63.1937	54.0059	60.2091	45.8813	61.4297	54.6707	66.8915	61.5982	70.8233	78.6304	64.0521	48.6332	59.2936	72.3198	47.5956	67.9469	81.8346	54.3945	63.814	48.1125	63.6013	37.7462	66.7643	76.7389	69.5108	67.6048	50.4357	65.1361	61.2501	59.7313	51.2649	57.0329	53.776	64.4185	81.8457	54.6311	49.0446
HMR_3843	3-phosphoserine[c] + H2O[c] => Pi[c] + serine[c]	66.3393	36.0317	71.3754	55.3084	62.7528	52.5328	72.2666	62.4708	71.7867	72.1312	64.6964	63.1937	54.0059	60.2091	45.8813	61.4297	54.6707	66.8915	61.5982	70.8233	78.6304	64.0521	48.6332	59.2936	72.3198	47.5956	67.9469	81.8346	54.3945	63.814	48.1125	63.6013	37.7462	66.7643	76.7389	69.5108	67.6048	50.4357	65.1361	61.2501	59.7313	51.2649	57.0329	53.776	64.4185	81.8457	54.6311	49.0446
HMR_3845	THF[c] + serine[c] <=> 5,10-methylene-THF[c] + H2O[c] + glycine[c]	174.468	182.805	186.981	169.448	179.66	175.586	197.485	189.002	191.874	172.745	193.071	177.81	200.141	193.626	196.449	184.717	168.996	210.895	193.382	173.347	179.514	179.638	220.592	138.94	176.285	228.451	170.36	177.729	194.444	176.311	172.415	169.717	194.273	206.674	219.375	199.152	182.262	182.121	170.862	163.914	189.642	205.59	182.759	162.999	187.371	189.315	204.592	188.369
HMR_3847	CoA[m] + L-2-amino-3-oxobutanoic acid[m] <=> acetyl-CoA[m] + glycine[m]	24.6129	14.987	18.9611	16.6259	25.5444	22.7139	22.4678	23.8828	20.5166	21.4569	24.5904	27.5425	23.3066	20.7338	18.0098	26.7295	23.9114	30.8375	28.6561	20.0078	28.9574	25.9467	14.397	21.2603	27.7597	26.8731	14.9951	31.0868	23.9835	32.3033	24.984	19.5152	26.7954	27.109	15.2756	29.3729	30.7483	21.8925	16.9325	17.9415	25.2867	25.642	33.5048	28.8438	24.8238	22.9573	28.0357	16.8104
HMR_3849	H2O[p] + O2[p] + sarcosine[p] => H2O2[p] + formaldehyde[p] + glycine[p]	31.8392	19.0334	22.6291	22.3343	28.1378	24.1288	14.8977	18.1728	14.6741	26.1012	24.9802	23.8898	13.4118	20.3394	22.91	13.0183	22.2209	26.4917	30.6974	16.817	26.1771	20.1055	15.4487	24.2381	23.8004	21.9183	19.3339	26.0789	28.701	25.8675	16.3057	26.63	23.5927	28.7528	28.5599	30.1709	25.057	25.5728	31.8636	19.3934	22.3429	17.9109	20.6821	28.1095	31.8923	23.0126	19.5872	13.7088
HMR_3852	H2O[c] + O2[c] + aminoacetone[c] => H2O2[c] + NH3[c] + methylglyoxal[c]	24.6129	14.987	18.9611	16.6259	25.5444	22.7139	22.4678	23.8828	20.5166	21.4569	24.5904	27.5425	23.3066	20.7338	18.0098	26.7295	23.9114	30.8375	28.6561	20.0078	28.9574	25.9467	14.397	21.2603	27.7597	26.8731	14.9951	31.0868	23.9835	32.3033	24.984	19.5152	26.7954	27.109	15.2756	29.3729	30.7483	21.8925	16.9325	17.9415	25.2867	25.642	33.5048	28.8438	24.8238	22.9573	28.0357	16.8104
HMR_3856	H+[c] + NADH[c] + methylglyoxal[c] => D-lactaldehyde[c] + NAD+[c]	28.4947	25.3807	25.0801	0.0204016	23.1991	6.09035e-28	19.4524	25.724	21.3256	16.6267	22.1574	22.1878	15.047	22.2719	5.59262	24.4981	21.8127	15.0818	36.5767	11.0591	25.1647	8.1743e-28	1.35147	26.8775	16.8259	14.8333	3.60001	22.9485	14.991	27.1295	19.3736	2.39577e-16	16.1829	33.8243	25.4257	35.2162	23.5881	21.8787	15.2513	14.1879	21.2784	14.2523	16.3807	16.3375	28.3753	16.0815	1.47401e-18	1.40375
HMR_3860	L-2-amino-3-oxobutanoic acid[m] => CO2[m] + aminoacetone[m]	24.6129	14.987	18.9611	16.6259	25.5444	22.7139	22.4678	23.8828	20.5166	21.4569	24.5904	27.5425	23.3066	20.7338	18.0098	26.7295	23.9114	30.8375	28.6561	20.0078	28.9574	25.9467	14.397	21.2603	27.7597	26.8731	14.9951	31.0868	23.9835	32.3033	24.984	19.5152	26.7954	27.109	15.2756	29.3729	30.7483	21.8925	16.9325	17.9415	25.2867	25.642	33.5048	28.8438	24.8238	22.9573	28.0357	16.8104
HMR_3883	serine[c] => NH3[c] + pyruvate[c]	26.115	0.0313534	23.7391	3.05569	19.4483	0.898138	25.8884	1.14841	17.3399	26.5694	3.36025	18.2874	17.2439	0.0369085	18.3975	0.0180876	2.81255	17.2448	17.3358	3.84646	4.23164	18.1688	17.1382	2.16322	18.8928	1.07509	24.4951	19.0103	18.1946	0.0577479	0.0326313	1.65276	3.7371	4.72201	17.5168	2.71819	18.5594	3.43955	0.019283	16.6309	0.0494564	0.013676	25.8592	18.9821	2.81946	3.35411	2.16616	1.95752
HMR_3901	SAM[c] + glycine[c] => SAH[c] + sarcosine[c]	28.132	19.4416	18.9574	20.255	24.6415	20.4781	15.8239	16.0851	12.2208	24.0348	25.9869	31.1066	10.0764	17.9027	20.365	9.72961	23.0019	24.1863	27.9524	18.9156	26.581	17.3745	10.0344	22.6629	24.8964	20.2748	17.2069	24.9162	29.6483	30.7293	14.6998	24.6411	21.6848	29.6309	29.4635	29.6715	25.8342	26.4628	30.2794	21.4275	21.6919	16.1726	15.4942	26.1426	31.9145	23.4784	16.4062	14.4084
HMR_3939	glycine[m] + succinyl-CoA[m] => 2-amino-3-oxoadipate[m] + CoA[m]	0	0	0	0	0	0	0	0	0	0	0	0	0	0	0	0	0	0	0	0	0	0	0	0	0	0	0	0	0	0	0	0	0	0	0	0	0	0	0	0	0	0	0	0	0	0	0	0
HMR_3974	H2O[c] + dehydroalanine[c] => NH3[c] + pyruvate[c]	3.26343e-14	16.8548	1.29979e-14	29.1321	18.7718	1.66901e-14	16.3677	2.13489e-14	8.56355	0.0684133	25.8749	3.79844e-14	3.14222e-14	2.37775e-14	1.55145e-14	2.03435e-14	17.9055	3.49963e-14	9.21553e-14	25.9393	18.5211	31.461	3.88021e-14	9.1472	26.6938	1.25606	17.2847	26.6092	3.72541e-14	1.82526e-14	3.99428e-14	24.6307	11.1633	31.7247	0.425189	4.33904e-13	0.724533	25.3907	17.7305	0.0086484	1.53514e-14	8.03559	1.16833e-14	18.8596	26.573	32.2277	2.39204e-14	1.13128
HMR_4198	pyruvate[m] + serine[m] => alanine[m] + hydroxypyruvate[m]	15.8477	3.96106	16.3962	12.8969	12.334	5.26514	0	2.5688	12.5572	12.3559	14.7266	17.4107	11.673	0.191031	14.6808	12.6337	17.7221	0.785724	9.18315	17.4536	12.9628	21.7395	23.2385	17.4987	7.8447	16.8374	0	12.4167	12.7628	12.5373	11.3673	17.1294	14.054	13.6106	16.1465	20.3571	2.02082	0	12.4046	10.6826	15.5703	2.27829	17.181	12.7282	12.9557	24.4581	17.6527	17.3979
HMR_4467	pyruvate[p] + serine[p] => alanine[p] + hydroxypyruvate[p]	56.4416	22.1608	71.6807	45.8002	50.3697	49.189	68.8026	60.3413	69.985	71.2795	64.593	63.0405	48.7617	60.4263	48.7569	56.6469	46.0052	58.6226	60.0615	66.7269	74.2281	44.3093	45.5791	55.8177	57.5786	50.0172	60.3162	74.0264	49.7802	60.2976	53.3718	60.5979	27.0047	61.5587	75.112	57.8138	60.9867	40.1206	60.0247	59.9293	47.6759	53.8436	45.1719	43.916	55.748	72.8278	52.8178	45.796
HMR_4199	H2O[c] + N-acetyl-L-alanine[c] <=> acetate[c] + alanine[c]	0	0	0	0	0	0	0	0	0	0	0	0	0	0	0	0	0	0	0	0	0	0	0	0	0	0	0	0	0	0	0	0	0	0	0	0	0	0	0	0	0	0	0	0	0	0	0	0
HMR_4200	serine[c] => H2O[c] + dehydroalanine[c]	2.24902e-14	16.8548	1.61208e-14	29.1321	18.7718	1.41548e-14	16.3677	1.6772e-14	8.56355	0.0684133	25.8749	7.43114e-14	1.9844e-14	1.74149e-14	1.69435e-14	1.87348e-14	17.9055	1.93294e-14	2.69851e-14	25.9393	18.5211	31.461	1.75588e-14	9.1472	26.6938	1.25606	17.2847	26.6092	1.60888e-14	1.51289e-14	4.24997e-14	24.6307	11.1633	31.7247	0.425189	1.41981e-14	0.724533	25.3907	17.7305	0.0086484	2.23583e-14	8.03559	4.43657e-14	18.8596	26.573	32.2277	1.66427e-14	1.13128
HMR_4284	threonine[c] => acetaldehyde[c] + glycine[c]	0.109854	0.0950951	0.105315	0.108213	0.110467	0.0994138	0.110389	0.10756	0.0931627	0.109542	0.10461	0.109344	0.102697	0.115246	0.0864057	0.0941179	0.101756	0.105385	0.103119	0.110538	0.0985656	0.110887	0.0863087	0.110688	0.101244	0.095954	0.11245	0.104826	0.107943	0.108688	0.102982	0.0990797	0.104049	0.100527	0.0871096	0.104993	0.105486	0.0949817	0.104379	0.0925809	0.0791464	0.108427	0.0943393	0.100619	0.0950811	0.106879	0.0991696	0.0974621
HMR_4348	threonine[c] => 2-oxobutyrate[c] + NH3[c]	0.109854	0.0950951	0.105315	0.108213	0.110467	0.0994138	0.110389	0.10756	0.0931627	0.109542	0.10461	0.109344	0.102697	0.115246	0.0864057	0.0941179	0.101756	0.105385	0.103119	0.110538	0.0985656	0.110887	0.0863087	0.110688	0.101244	0.095954	0.11245	0.104826	0.107943	0.108688	0.102982	0.0990797	0.104049	0.100527	0.0871096	0.104993	0.105486	0.0949817	0.104379	0.0925809	0.0791464	0.108427	0.0943393	0.100619	0.0950811	0.106879	0.0991696	0.0974621
HMR_4466	hydroxypyruvate[c] => 2-hydroxy-3-oxopropanoate[c]	0	0	0	0	0	0	0	0	0	0	0	0	0	0	0	0	0	0	0	0	0	0	0	0	0	0	0	0	0	0	0	0	0	0	0	0	0	0	0	0	0	0	0	0	0	0	0	0
HMR_4582	arginine[c] + glycine[c] <=> guanidinoacetate[c] + ornithine[c]	0	0	0	0	0	0	0	0	0	0	0	0	0	0	0	0	0	0	0	0	0	0	0	0	0	0	0	0	0	0	0	0	0	0	0	0	0	0	0	0	0	0	0	0	0	0	0	0
HMR_4584	ATP[c] + creatine[c] <=> ADP[c] + 2 H+[c] + creatine-phosphate[c]	51.6348	31.8206	41.8688	34.7856	40.7888	28.6079	35.2606	31.6656	40.4448	58.0097	42.55	44.8325	48.6643	48.0031	47.2928	41.3301	60.8395	42.4203	55.8491	51.4483	46.4587	47.4965	42.4039	40.0237	40.5397	42.2387	37.4126	46.4792	33.7433	48.4865	38.5998	46.5435	47.3373	53.2154	30.8634	47.9932	42.658	40.8033	41.0628	47.4755	36.8693	47.2339	52.5999	53.1197	35.2043	54.8471	40.657	51.6503
HMR_4696	NAD+[c] + choline[c] => H+[c] + NADH[c] + betaine_aldehyde[c]	4.65879	1.49818	4.23411	0.554759	6.62498	4.49466	0.581097	0.724057	4.43498	6.79532	6.46521	1.92361	0.286798	4.19561	0.334759	4.3542	3.71267	6.09773	6.84209	0.732257	0.713733	4.58026	4.37498	0.949208	4.74312	4.39965	0.470204	0.621779	4.63494	3.32449	0.440145	4.39993	1.2777	1.14372	5.46811	0.590113	0.849993	0.791057	0.819481	0.417372	4.46288	9.4167	3.29524	4.7759	4.77935	4.69148	4.55571	4.4288
HMR_4697	H2O[c] + NAD+[c] + betaine_aldehyde[c] => 2 H+[c] + NADH[c] + betaine[c]	4.65879	1.49818	4.23411	0.554759	6.62498	4.49466	0.581097	0.724057	4.43498	6.79532	6.46521	1.92361	0.286798	4.19561	0.334759	4.3542	3.71267	6.09773	6.84209	0.732257	0.713733	4.58026	4.37498	0.949208	4.74312	4.39965	0.470204	0.621779	4.63494	3.32449	0.440145	4.39993	1.2777	1.14372	5.46811	0.590113	0.849993	0.791057	0.819481	0.417372	4.46288	9.4167	3.29524	4.7759	4.77935	4.69148	4.55571	4.4288
HMR_4699	betaine[c] + homocysteine[c] => dimethylglycine[c] + methionine[c]	15.9114	9.07811	12.5049	10.433	13.7753	13.4755	8.0161	9.23111	9.23477	10.3201	13.1752	8.03709	8.87335	9.74203	10.6086	9.44888	8.58993	10.9819	13.0876	6.18383	15.2161	10.1967	11.7754	8.71063	8.17553	8.42613	8.8858	7.80441	12.3578	9.264	7.12445	10.2516	9.92901	7.93701	13.3874	11.9109	8.62949	7.96055	10.1623	10.4118	6.97598	14.2477	14.3487	10.506	10.9507	15.2936	11.2087	9.19036
HMR_4700	H2O[c] + NAD+[c] + dimethylglycine[c] => H+[c] + NADH[c] + formaldehyde[c] + sarcosine[c]	3.21765	2.96598	0.00532339	2.98256	4.61554	0.00667398	0.00299861	3.04271	3.04214	0.0126442	0.00937539	0.00977197	0.00769587	0.00445551	0.00822675	0.00564906	0.00828373	0.00592789	3.04145	0.00786358	0.00907713	4.47429	3.01379	0.00613709	0.0113346	3.05048	2.89584	0.0114728	3.16316	0.0114396	0.00674783	0.0079347	3.26225	0.0113203	3.03941	0.0101546	0.00844592	0.009098	0.00728236	2.93608	0.0118598	0.00506767	0.0101139	3.28245	0.0144207	0.00871309	0.0104963	0.00773716
HMR_4742	glycine[m] + succinyl-CoA[m] => 5-aminolevulinate[m] + CO2[m] + CoA[m]	0	0	0	0	0	0	0	0	0	0	0	0	0	0	0	0	0	0	0	0	0	0	0	0	0	0	0	0	0	0	0	0	0	0	0	0	0	0	0	0	0	0	0	0	0	0	0	0
HMR_4788	alanine[m] + glyoxalate[m] => glycine[m] + pyruvate[m]	264.168	256.92	263.93	243.929	266.223	258.747	266.985	250.628	244.683	261.323	255.29	257.428	259.387	254.405	267.081	265.136	250.093	253.211	247.349	258.936	254.887	249.519	255.027	255.54	253.507	262.994	262.23	268.519	261.992	252.893	247.733	254.022	251.5	259.334	252.3	246.255	255.989	262.868	254.809	257.24	255.886	264.327	243.936	253.681	247.96	256.854	254.347	263.64
HMR_4789	H2O[p] + O2[p] + glycine[p] => H2O2[p] + NH3[p] + glyoxalate[p]	262.972	256.85	263.488	242.907	265.563	258.057	267.299	250.182	243.806	261.645	255.178	257.872	259.688	254.898	266.28	264.608	249.618	252.512	246.688	258.205	254.228	248.676	254.548	255.819	252.111	262.488	261.998	268.055	260.515	252.771	247.792	253.883	251.346	257.32	252.353	245.43	255.302	263.245	254.016	256.892	254.931	266.35	241.796	252.583	246.892	255.076	254.001	263.243
HMR_4791	alanine[p] + glyoxalate[p] => glycine[p] + pyruvate[p]	42.666	12.1547	51.4822	25.5768	24.6177	35.7444	40.4388	30.5419	21.0429	48.7491	48.3458	50.3242	27.6472	40.707	29.8166	36.6148	31.3849	25.3061	39.4915	41.5084	41.4231	23.7868	32.8621	39.4092	31.1511	30.1608	33.9432	47.9488	19.1451	37.4875	42.0548	31.723	16.7819	42.3873	44.9542	26.8741	24.9255	7.52305	37.0905	33.6405	25.3491	36.8786	25.8729	28.5427	17.7174	44.4632	30.2351	32.983
HMR_4792	5,10-methylene-THF[m] + H2O[m] + glycine[m] <=> THF[m] + serine[m]	173.055	181.982	186.827	166.496	177.088	173.898	195.218	185.677	190.813	170.174	189.405	176.082	199.917	191.747	195.271	182.938	165.151	208.746	191.042	170.512	175.337	178.249	219.609	136.999	172.835	228.04	169.078	174.793	193.34	175.044	170.402	166.552	192.158	204.038	217.478	197.756	181.242	180.086	169.394	160.561	190.142	203.434	178.663	158.721	185.598	187.194	201.357	186.508
HMR_5392	5 ATP[c] + THF[c] + 5 glutamate[c] => 5 ADP[c] + 5 Pi[c] + THF-hexaglutamate[c]	0	5.91866	5.90397	8.41257	0	0	5.76734	6.07198	0	6.52603	6.32934	6.3298	0	0	5.81632	5.82717	6.24379	6.02013	6.06949	6.3835	5.90649	6.31725	8.88587	6.24322	0	10.534	0	9.25079	6.31298	6.50804	0	8.62092	0	9.3958	0	0	6.38358	8.85586	0	0	0	10.188	0	0	6.51225	11.1868	0	0
HMR_5393	THF-hexaglutamate[c] + 5 H2O[c] => THF[c] + 5 glutamate[c]	0	5.91866	5.90397	8.41257	0	0	5.76734	6.07198	0	6.52603	6.32934	6.3298	0	0	5.81632	5.82717	6.24379	6.02013	6.06949	6.3835	5.90649	6.31725	8.88587	6.24322	0	10.534	0	9.25079	6.31298	6.50804	0	8.62092	0	9.3958	0	0	6.38358	8.85586	0	0	0	10.188	0	0	6.51225	11.1868	0	0
HMR_6409	NAD+[m] + dihydrolipoamide[m] => H+[m] + NADH[m] + lipoamide[m]	81.6503	76.0937	65.0754	71.8037	84.5688	78.3622	62.0872	73.6926	70.5567	86.431	77.081	75.9066	71.7922	66.1163	62.0524	68.4799	78.29	76.991	69.6149	80.0149	77.5177	79.214	72.1956	80.4439	79.3756	75.3236	72.6302	79.1113	73.4679	75.4288	72.1786	72.0237	72.5261	77.7983	70.9373	78.3556	85.1323	69.9007	74.7672	71.0704	75.9847	65.9865	83.7542	86.8458	89.9164	80.6755	87.1978	71.4562
HMR_7702	H+[c] + NADPH[c] + glyoxalate[c] => NADP+[c] + glycolate[c]	23.7344	28.6148	34.6118	29.4386	45.1946	36.8618	21.8352	33.3361	30.5954	29.2281	28.6772	41.1378	38.5926	35.7094	22.2956	26.038	29.0144	26.9574	16.8446	29.9606	30.5831	32.1454	29.2791	29.9024	33.147	33.8207	35.073	52.5977	35.0456	31.9404	18.0322	29.3987	43.3263	29.717	50.9221	28.4926	38.0849	28.9311	20.4063	32.4586	34.266	36.6404	31.5784	34.6758	27.8889	22.1033	36.6327	37.7375
HMR_7703	O2[c] + glycolate[c] => H2O2[c] + glyoxalate[c]	249.222	239.911	234.641	251.506	245.587	240.178	245.739	231.137	239.095	247.431	239.506	238.631	240.948	224.951	232.249	240.008	237.437	236.06	242.14	234.477	248.705	227.079	224.989	234.605	235.31	228.689	236.897	247.412	236.993	235.828	239.229	249.421	239.97	239.132	228.043	244.642	247.35	228.04	226.703	228.26	230.493	246.03	249.058	237.883	247.482	240.218	231.169	244.158
HMR_8433	glycine[m] + lipoamide[m] => CO2[m] + S-aminomethyldihydrolipoamide[m]	11.44	12.1454	5.03089	27.1637	16.514	16.3618	9.77575	9.59968	3.02422	13.4849	5.88183	5.76438	4.88913	17.7763	13.8052	10.0914	11.7358	14.5265	12.1576	12.9261	19.0631	5.42225	7.17789	19.3209	17.0056	9.69378	10.4662	5.967	12.0404	7.63228	15.0306	4.02575	11.6285	13.0198	13.2426	11.6355	12.1193	6.5412	12.3903	17.6719	17.5158	14.6905	14.5686	11.7136	15.6416	15.9079	21.0935	5.06873
HMR_8434	S-aminomethyldihydrolipoamide[m] + THF[m] => 5,10-methylene-THF[m] + NH3[m] + dihydrolipoamide[m]	11.44	12.1454	5.03089	27.1637	16.514	16.3618	9.77575	9.59968	3.02422	13.4849	5.88183	5.76438	4.88913	17.7763	13.8052	10.0914	11.7358	14.5265	12.1576	12.9261	19.0631	5.42225	7.17789	19.3209	17.0056	9.69378	10.4662	5.967	12.0404	7.63228	15.0306	4.02575	11.6285	13.0198	13.2426	11.6355	12.1193	6.5412	12.3903	17.6719	17.5158	14.6905	14.5686	11.7136	15.6416	15.9079	21.0935	5.06873
HMR_8435	glycine[m] + lipoylprotein[m] => CO2[m] + S-aminomethyldihydrolipoylprotein[m]	26.6233	9.44247	21.6052	25.3869	25.022	31.685	22.7634	23.2884	23.0853	26.3606	29.2081	21.0962	19.4821	21.153	26.8127	15.9677	23.1367	19.4253	28.1633	33.9322	24.7825	25.2086	26.8781	22.12	19.3764	19.0917	18.9868	24.2031	16.9251	20.0099	25.8076	25.3798	21.8088	26.811	30.645	20.3014	19.4704	23.5551	24.8944	19.7327	15.4707	19.2882	22.8964	33.257	26.4698	21.4004	29.5323	29.4872
HMR_8436	S-aminomethyldihydrolipoylprotein[m] + THF[m] => 5,10-methylene-THF[m] + NH3[m] + dihydrolipoylprotein[m]	26.6233	9.44247	21.6052	25.3869	25.022	31.685	22.7634	23.2884	23.0853	26.3606	29.2081	21.0962	19.4821	21.153	26.8127	15.9677	23.1367	19.4253	28.1633	33.9322	24.7825	25.2086	26.8781	22.12	19.3764	19.0917	18.9868	24.2031	16.9251	20.0099	25.8076	25.3798	21.8088	26.811	30.645	20.3014	19.4704	23.5551	24.8944	19.7327	15.4707	19.2882	22.8964	33.257	26.4698	21.4004	29.5323	29.4872
HMR_8437	NAD+[m] + dihydrolipoylprotein[m] => H+[m] + NADH[m] + lipoylprotein[m]	26.6233	9.44247	21.6052	25.3869	25.022	31.685	22.7634	23.2884	23.0853	26.3606	29.2081	21.0962	19.4821	21.153	26.8127	15.9677	23.1367	19.4253	28.1633	33.9322	24.7825	25.2086	26.8781	22.12	19.3764	19.0917	18.9868	24.2031	16.9251	20.0099	25.8076	25.3798	21.8088	26.811	30.645	20.3014	19.4704	23.5551	24.8944	19.7327	15.4707	19.2882	22.8964	33.257	26.4698	21.4004	29.5323	29.4872
HMR_8439	FAD[m] + H2O[m] + dimethylglycine[m] => FADH2[m] + formaldehyde[m] + sarcosine[m]	6.42019	1.40904	0.00689915	0.00865449	0.0118514	7.62386	0.0110784	3.04036	0.0070569	1.41468	5.48655	4.84483	3.01652	0.00630097	0.00772656	2.91911	3.1287	0.0055	3.04144	3.19817	4.55029	0.00864925	3.01448	0.40214	3.28734	3.05048	0.00574776	0.00745502	0.00333838	6.49423	4.23921	0.0101146	0.00976664	4.51764	4.42935	0.00636524	3.38649	0.00816594	3.10311	5.85805	3.08909	2.84131	4.49939	0.0119928	4.61052	3.23994	3.14002	4.32912
HMR_8440	H2O[m] + NAD+[m] + betaine_aldehyde[m] => 2 H+[m] + NADH[m] + betaine[m]	15.2395	8.96062	11.78	10.4231	12.1093	12.7245	7.99924	9.20898	8.11616	7.79134	11.5172	7.81022	8.8704	8.80751	10.6052	8.40076	7.75761	9.15584	11.1926	6.14378	15.2073	9.12488	10.9508	8.66432	6.67022	7.19917	8.876	7.78213	11.4776	8.65957	7.11344	9.27229	9.85563	7.8626	12.2536	11.9001	8.59293	7.9258	10.1353	10.4071	5.3707	10.7429	13.9845	9.37413	9.87299	14.5794	10.2581	8.06762
HMR_8441	FAD[m] + choline[m] => FADH2[m] + betaine_aldehyde[m]	15.2395	8.96062	11.78	10.4231	12.1093	12.7245	7.99924	9.20898	8.11616	7.79134	11.5172	7.81022	8.8704	8.80751	10.6052	8.40076	7.75761	9.15584	11.1926	6.14378	15.2073	9.12488	10.9508	8.66432	6.67022	7.19917	8.876	7.78213	11.4776	8.65957	7.11344	9.27229	9.85563	7.8626	12.2536	11.9001	8.59293	7.9258	10.1353	10.4071	5.3707	10.7429	13.9845	9.37413	9.87299	14.5794	10.2581	8.06762
HMR_8442	2-oxobutyrate[c] + CoA[c] + NAD+[c] => CO2[c] + H+[c] + NADH[c] + propanoyl-CoA[c]	0.169926	0.175588	0.191122	0.185427	0.170998	0.171153	0.199873	0.18268	0.146158	0.180601	0.164424	0.173042	0.186187	0.211148	0.136557	0.139726	0.188503	0.18544	0.183328	0.173367	0.147498	0.191335	0.137752	0.181491	0.153842	0.16001	0.189127	0.16524	0.183397	0.171218	0.186479	0.163123	0.164046	0.154753	0.136494	0.169466	0.163764	0.163025	0.181218	0.143683	0.12881	0.1827	0.135265	0.162742	0.14391	0.170941	0.168241	0.166362
HMR_9718	ATP[c] + homoserine[c] => ADP[c] + O-phospho-L-homoserine[c]	3.54319e-14	3.97653e-14	3.52232e-14	3.51552e-14	3.74871e-14	4.37184e-14	4.40965e-14	3.54603e-14	3.85119e-14	4.25901e-14	3.75167e-14	4.63763e-14	3.73223e-14	3.69711e-14	4.31404e-14	3.72699e-14	3.77463e-14	3.51461e-14	3.41417e-14	4.53518e-14	4.44019e-14	4.04101e-14	4.01445e-14	3.80581e-14	3.79912e-14	3.65988e-14	3.74961e-14	3.64941e-14	3.59907e-14	4.14603e-14	3.9339e-14	3.2492e-14	4.62309e-14	4.22813e-14	4.38573e-14	3.90312e-14	4.39916e-14	3.58532e-14	4.0052e-14	4.39591e-14	4.01394e-14	4.04179e-14	4.54897e-14	3.82459e-14	4.54631e-14	4.30614e-14	4.4179e-14	3.16432e-14
HMR_9486	H2O[c] + O-phospho-L-homoserine[c] => Pi[c] + threonine[c]	3.54319e-14	3.97653e-14	3.52232e-14	3.51552e-14	3.74871e-14	4.37184e-14	4.40965e-14	3.54603e-14	3.85119e-14	4.25901e-14	3.75167e-14	4.63763e-14	3.73223e-14	3.69711e-14	4.31404e-14	3.72699e-14	3.77463e-14	3.51461e-14	3.41417e-14	4.53518e-14	4.44019e-14	4.04101e-14	4.01445e-14	3.80581e-14	3.79912e-14	3.65988e-14	3.74961e-14	3.64941e-14	3.59907e-14	4.14603e-14	3.9339e-14	3.2492e-14	4.62309e-14	4.22813e-14	4.38573e-14	3.90312e-14	4.39916e-14	3.58532e-14	4.0052e-14	4.39591e-14	4.01394e-14	4.04179e-14	4.54897e-14	3.82459e-14	4.54631e-14	4.30614e-14	4.4179e-14	3.16432e-14
HMR_4426	CoA[c] + acetylcarnosine[c] <=> acetyl-CoA[c] + carnosine[c]	0	0	0	0	0	0	0	0	0	0	0	0	0	0	0	0	0	0	0	0	0	0	0	0	0	0	0	0	0	0	0	0	0	0	0	0	0	0	0	0	0	0	0	0	0	0	0	0
HMR_4428	histidine[c] => CO2[c] + histamine[c]	2.36545e-14	2.02266e-14	2.10066e-14	2.09524e-14	2.29711e-14	2.21024e-14	2.37228e-14	2.34803e-14	2.3223e-14	2.15198e-14	2.13409e-14	2.55185e-14	2.11633e-14	2.19003e-14	2.31428e-14	2.45863e-14	2.42641e-14	2.09298e-14	2.51661e-14	2.30827e-14	2.24788e-14	2.20125e-14	2.06694e-14	2.03248e-14	2.29143e-14	2.14493e-14	2.43603e-14	2.28515e-14	2.19646e-14	2.2973e-14	1.97824e-14	2.28276e-14	2.31309e-14	2.2195e-14	2.22673e-14	1.93728e-14	2.35055e-14	2.28231e-14	2.06528e-14	2.26385e-14	2.16332e-14	2.27786e-14	2.39894e-14	2.24247e-14	2.28039e-14	2.16523e-14	2.56063e-14	2.27888e-14
HMR_4429	SAM[c] + histamine[c] => N-methylhistamine[c] + SAH[c]	0	0	0	0	0	0	0	0	0	0	0	0	0	0	0	0	0	0	0	0	0	0	0	0	0	0	0	0	0	0	0	0	0	0	0	0	0	0	0	0	0	0	0	0	0	0	0	0
HMR_4430	H2O[c] + N-methylhistamine[c] + O2[c] => H2O2[c] + NH3[c] + methylimidazole-acetaldehyde[c]	0	0	0	0	0	0	0	0	0	0	0	0	0	0	0	0	0	0	0	0	0	0	0	0	0	0	0	0	0	0	0	0	0	0	0	0	0	0	0	0	0	0	0	0	0	0	0	0
HMR_4431	H2O[c] + NAD+[c] + methylimidazole-acetaldehyde[c] => H+[c] + NADH[c] + methylimidazoleacetic acid[c]	0	0	0	0	0	0	0	0	0	0	0	0	0	0	0	0	0	0	0	0	0	0	0	0	0	0	0	0	0	0	0	0	0	0	0	0	0	0	0	0	0	0	0	0	0	0	0	0
HMR_4437	histidine[c] => NH3[c] + urocanate[c]	6.89616e-14	9.98333e-14	9.0356e-14	6.45749e-14	5.43331e-14	9.34025e-14	6.66467e-14	7.0016e-14	5.48717e-14	6.83122e-14	5.67328e-14	5.98008e-14	5.0735e-14	5.02941e-14	4.97581e-13	7.23942e-14	3.16304e-11	4.98404e-14	5.60026e-14	1.27499e-13	5.3552e-14	2.80475e-13	1.14331e-13	1.07854e-13	7.32634e-14	6.90416e-14	1.10798e-13	1.89637e-13	7.96505e-14	1.23362e-13	1.09082e-13	7.60319e-14	5.89563e-14	6.68574e-14	6.39062e-14	8.66499e-14	6.23225e-14	8.56008e-14	6.85564e-14	7.58567e-14	5.99183e-14	9.51929e-14	5.47762e-14	5.44339e-14	8.81619e-14	6.92659e-14	1.03761e-13	6.13989e-14
HMR_4658	5-formiminotetrahydrofolate[c] + glutamate[c] <=> N-formimino-L-glutamate[c] + THF[c]	6.89616e-14	9.98333e-14	9.0356e-14	6.45749e-14	5.43331e-14	9.34025e-14	6.66467e-14	7.0016e-14	5.48717e-14	6.83122e-14	5.67328e-14	5.98008e-14	5.0735e-14	5.02941e-14	4.97581e-13	7.23942e-14	3.16304e-11	4.98404e-14	5.60026e-14	1.27499e-13	5.3552e-14	2.80475e-13	1.14331e-13	1.07854e-13	7.32634e-14	6.90416e-14	1.10798e-13	1.89637e-13	7.96505e-14	1.23362e-13	1.09082e-13	7.60319e-14	5.89563e-14	6.68574e-14	6.39062e-14	8.66499e-14	6.23225e-14	8.56008e-14	6.85564e-14	7.58567e-14	5.99183e-14	9.51929e-14	5.47762e-14	5.44339e-14	8.81619e-14	6.92659e-14	1.03761e-13	6.13989e-14
HMR_4660	4-imidazolone-5-propanoate[c] + H2O[c] => N-formimino-L-glutamate[c]	6.89616e-14	9.98333e-14	9.0356e-14	6.45749e-14	5.43331e-14	9.34025e-14	6.66467e-14	7.0016e-14	5.48717e-14	6.83122e-14	5.67328e-14	5.98008e-14	5.0735e-14	5.02941e-14	4.97581e-13	7.23942e-14	3.16304e-11	4.98404e-14	5.60026e-14	1.27499e-13	5.3552e-14	2.80475e-13	1.14331e-13	1.07854e-13	7.32634e-14	6.90416e-14	1.10798e-13	1.89637e-13	7.96505e-14	1.23362e-13	1.09082e-13	7.60319e-14	5.89563e-14	6.68574e-14	6.39062e-14	8.66499e-14	6.23225e-14	8.56008e-14	6.85564e-14	7.58567e-14	5.99183e-14	9.51929e-14	5.47762e-14	5.44339e-14	8.81619e-14	6.92659e-14	1.03761e-13	6.13989e-14
HMR_4712	H2O[c] + urocanate[c] => 4-imidazolone-5-propanoate[c]	6.89616e-14	9.98333e-14	9.0356e-14	6.45749e-14	5.43331e-14	9.34025e-14	6.66467e-14	7.0016e-14	5.48717e-14	6.83122e-14	5.67328e-14	5.98008e-14	5.0735e-14	5.02941e-14	4.97581e-13	7.23942e-14	3.16304e-11	4.98404e-14	5.60026e-14	1.27499e-13	5.3552e-14	2.80475e-13	1.14331e-13	1.07854e-13	7.32634e-14	6.90416e-14	1.10798e-13	1.89637e-13	7.96505e-14	1.23362e-13	1.09082e-13	7.60319e-14	5.89563e-14	6.68574e-14	6.39062e-14	8.66499e-14	6.23225e-14	8.56008e-14	6.85564e-14	7.58567e-14	5.99183e-14	9.51929e-14	5.47762e-14	5.44339e-14	8.81619e-14	6.92659e-14	1.03761e-13	6.13989e-14
HMR_5337	GSH[c] + urocanate[c] => S-[2-carboxy-1-(1H-imidazol-4-yl)ethyl]glutathione[c]	0	0	0	0	0	0	0	0	0	0	0	0	0	0	0	0	0	0	0	0	0	0	0	0	0	0	0	0	0	0	0	0	0	0	0	0	0	0	0	0	0	0	0	0	0	0	0	0
HMR_5336	2 H+[c] + H2O[c] + S-[2-carboxy-1-(1H-imidazol-4-yl)ethyl]glutathione[c] => S-[2-carboxy-1-(1H-imidazol-4-yl)ethyl]-L-cysteine[c] + glutamate[c] + glycine[c]	0	0	0	0	0	0	0	0	0	0	0	0	0	0	0	0	0	0	0	0	0	0	0	0	0	0	0	0	0	0	0	0	0	0	0	0	0	0	0	0	0	0	0	0	0	0	0	0
HMR_5338	S-[2-carboxy-1-(1H-imidazol-4-yl)ethyl]-L-cysteine[c] + acetyl-CoA[c] => CoA[c] + N-acetyl-S-[2-carboxy-1-(1H-imidazol-4-yl)ethyl]-L-cysteine[c]	27.8213	0	0	21.0369	0	15.5969	28.8623	0	15.208	23.0782	15.8466	22.4039	15.075	0	14.5694	14.5969	2.0846	21.3155	21.4885	4.47955	0	22.3597	0	0.0802739	16.4153	15.2485	15.1606	23.1435	15.8073	0	0	15.2777	16.2994	0	15.3413	0	15.9813	22.1769	0	20.7517	15.3435	0	0	0	28.3154	0	22.1824	21.5934
HMR_5339	H2O[c] + N-acetyl-S-[2-carboxy-1-(1H-imidazol-4-yl)ethyl]-L-cysteine[c] => S-[2-carboxy-1-(1H-imidazol-4-yl)ethyl]-L-cysteine[c] + acetate[c]	27.8213	0	0	21.0369	0	15.5969	28.8623	0	15.208	23.0782	15.8466	22.4039	15.075	0	14.5694	14.5969	2.0846	21.3155	21.4885	4.47955	0	22.3597	0	0.0802739	16.4153	15.2485	15.1606	23.1435	15.8073	0	0	15.2777	16.2994	0	15.3413	0	15.9813	22.1769	0	20.7517	15.3435	0	0	0	28.3154	0	22.1824	21.5934
HMR_5340	H+[c] + H2O[c] + S-[2-carboxy-1-(1H-imidazol-4-yl)ethyl]-L-cysteine[c] => NH4+[c] + S-[2-carboxy-1-(1H-imidazol-4-yl)ethyl]-3-thiolactate[c]	0	0	0	0	0	0	0	0	0	0	0	0	0	0	0	0	0	0	0	0	0	0	0	0	0	0	0	0	0	0	0	0	0	0	0	0	0	0	0	0	0	0	0	0	0	0	0	0
HMR_8783	H2O[c] + O2[c] + histamine[c] => H2O2[c] + NH3[c] + imidazole-4-acetaldehyde[c]	0	0	0	0	0	0	0	0	0	0	0	0	0	0	0	0	0	0	0	0	0	0	0	0	0	0	0	0	0	0	0	0	0	0	0	0	0	0	0	0	0	0	0	0	0	0	0	0
HMR_8784	H2O[c] + NAD+[c] + imidazole-4-acetaldehyde[c] => H+[c] + NADH[c] + imidazole-4-acetate[c]	0	0	0	0	0	0	0	0	0	0	0	0	0	0	0	0	0	0	0	0	0	0	0	0	0	0	0	0	0	0	0	0	0	0	0	0	0	0	0	0	0	0	0	0	0	0	0	0
HMR_8786	H2O[m] + NAD+[m] + imidazole-4-acetaldehyde[m] => H+[m] + NADH[m] + imidazole-4-acetate[m]	0	0	0	0	0	0	0	0	0	0	0	0	0	0	0	0	0	0	0	0	0	0	0	0	0	0	0	0	0	0	0	0	0	0	0	0	0	0	0	0	0	0	0	0	0	0	0	0
HMR_4239	2-oxoadipate[m] + CoA[m] + NAD+[m] => CO2[m] + H+[m] + NADH[m] + glutaryl-CoA[m]	0.284309	0.309672	0.300573	0.305284	0.274982	0.27333	0.342211	0.306141	0.219751	0.311835	0.274485	0.280052	0.321285	0.374812	0.164423	0.196326	0.307352	0.304064	0.300163	0.267777	0.218756	0.322129	0.184127	0.294081	0.231417	0.245173	0.315632	0.232964	0.272738	0.268825	0.336814	0.262949	0.254943	0.224444	0.187897	0.272056	0.257979	0.263783	0.265421	0.211115	0.171274	0.321971	0.178415	0.236742	0.211929	0.265416	0.28282	0.235355
HMR_4241	SAH[n] + histone-N6-methyl-L-lysine[n] <=> SAM[n] + histone-L-lysine[n]	0	0	0	0	0	0	0	0	0	0	0	0	0	0	0	0	0	0	0	0	0	0	0	0	0	0	0	0	0	0	0	0	0	0	0	0	0	0	0	0	0	0	0	0	0	0	0	0
HMR_4288	AKG[m] + H+[m] + NADPH[m] + lysine[m] => H2O[m] + NADP+[m] + saccharopine[m]	0.42156	0.464991	0.473011	0.47158	0.296928	0.426303	0.544202	0.464563	0.319112	0.18297	0.390898	0.439097	0.488109	0.566267	0.277684	0.303655	0.469205	0.473544	0.462197	0.423708	0.337325	0.489884	0.283344	0.453504	0.160061	0.378788	0.490076	0.146096	0.45279	0.383875	0.478824	0.390159	0.38712	0.354349	0.281506	0.418192	0.398347	0.386675	0.445742	0.31508	0.255868	0.480419	0.287205	0.157716	0.320809	0.422405	0.405745	0.393803
HMR_4597	2-oxoadipate[m] + glutamate[m] <=> AKG[m] + L-2-aminoadipate[m]	5.0557e-13	5.95816e-13	7.86741e-13	4.54818e-13	4.88393e-13	5.61464e-13	5.63828e-13	4.33304e-13	4.68608e-13	3.31608e-13	5.18149e-13	5.58936e-13	4.06485e-13	6.36905e-13	5.99548e-12	6.81421e-13	1.26547e-10	5.11763e-13	4.21372e-13	9.60474e-13	4.20838e-13	1.2042e-12	8.73839e-13	5.93276e-13	4.78884e-13	7.03777e-13	6.34684e-13	8.62973e-13	4.65518e-13	6.69966e-13	8.12802e-13	4.99565e-13	4.98122e-13	4.68288e-13	4.75016e-13	7.05518e-13	6.66633e-13	4.97507e-13	9.46318e-13	5.82014e-13	6.20314e-13	7.00415e-13	8.54744e-13	3.17374e-13	5.29929e-13	5.3334e-13	6.77862e-13	5.32335e-13
HMR_4599	2-oxoadipate[m] + lipoamide[m] => CO2[m] + S-glutaryldihydrolipoamide[m]	0.284309	0.309672	0.300573	0.305284	0.274982	0.27333	0.342211	0.306141	0.219751	0.311835	0.274485	0.280052	0.321285	0.374812	0.164423	0.196326	0.307352	0.304064	0.300163	0.267777	0.218756	0.322129	0.184127	0.294081	0.231417	0.245173	0.315632	0.232964	0.272738	0.268825	0.336814	0.262949	0.254943	0.224444	0.187897	0.272056	0.257979	0.263783	0.265421	0.211115	0.171274	0.321971	0.178415	0.236742	0.211929	0.265416	0.28282	0.235355
HMR_4667	H2O[m] + NAD+[m] + saccharopine[m] => 2-aminoadipate 6-semialdehyde[m] + H+[m] + NADH[m] + glutamate[m]	0.42156	0.464991	0.473011	0.47158	0.296928	0.426303	0.544202	0.464563	0.319112	0.18297	0.390898	0.439097	0.488109	0.566267	0.277684	0.303655	0.469205	0.473544	0.462197	0.423708	0.337325	0.489884	0.283344	0.453504	0.160061	0.378788	0.490076	0.146096	0.45279	0.383875	0.478824	0.390159	0.38712	0.354349	0.281506	0.418192	0.398347	0.386675	0.445742	0.31508	0.255868	0.480419	0.287205	0.157716	0.320809	0.422405	0.405745	0.393803
HMR_4737	2-aminoadipate 6-semialdehyde[c] + H2O[c] + NAD+[c] => H+[c] + L-2-aminoadipate[c] + NADH[c]	16.015	0.380421	14.4183	0.397602	16.265	21.8206	0.455551	0.371236	0.259739	16.2878	15.7275	0.338572	14.8125	14.1427	0.225759	0.24505	21.8969	0.373851	0.37173	0.328737	16.045	0.4024	25.4938	0.352672	23.1002	0.294136	0.378792	0.307139	0.376149	16.2486	12.1784	0.31652	28.1305	15.8737	15.0721	0.345616	15.8937	21.5583	15.3271	14.2557	15.1834	14.4024	15.7836	0.288143	0.238218	0.326864	0.324268	0.320809
HMR_4739	2-aminoadipate 6-semialdehyde[m] + H2O[m] + NAD+[m] => H+[m] + L-2-aminoadipate[m] + NADH[m]	35.6915	25.0596	24.9436	14.5723	22.9653	30.7505	24.2631	21.1228	20.9335	32.0702	15.7097	27.2089	25.5926	20.0051	24.2512	2.76337	15.4761	14.7872	25.8433	22.0907	42.2821	15.7013	25.4755	21.8573	23.074	21.1633	25.715	23.0328	15.607	22.9411	0.395693	33.4969	32.4334	15.8601	21.2879	27.3432	34.229	34.6339	21.6348	23.8564	0.218749	14.384	22.2912	33.636	28.1038	0.326864	21.9508	33.585
HMR_4740	1-piperideine-6-carboxylate[c] + H2O[c] <=> 2-aminoadipate 6-semialdehyde[c]	0.42156	0.464991	0.473011	0.47158	0.296928	0.426303	0.544202	0.464563	0.319112	0.18297	0.390898	0.439097	0.488109	0.566267	0.277684	0.303655	0.469205	0.473544	0.462197	0.423708	0.337325	0.489884	0.283344	0.453504	0.160061	0.378788	0.490076	0.146096	0.45279	0.383875	0.478824	0.390159	0.38712	0.354349	0.281506	0.418192	0.398347	0.386675	0.445742	0.31508	0.255868	0.480419	0.287205	0.157716	0.320809	0.422405	0.405745	0.393803
HMR_6415	CoA[m] + S-glutaryldihydrolipoamide[m] => dihydrolipoamide[m] + glutaryl-CoA[m]	0.284309	0.309672	0.300573	0.305284	0.274982	0.27333	0.342211	0.306141	0.219751	0.311835	0.274485	0.280052	0.321285	0.374812	0.164423	0.196326	0.307352	0.304064	0.300163	0.267777	0.218756	0.322129	0.184127	0.294081	0.231417	0.245173	0.315632	0.232964	0.272738	0.268825	0.336814	0.262949	0.254943	0.224444	0.187897	0.272056	0.257979	0.263783	0.265421	0.211115	0.171274	0.321971	0.178415	0.236742	0.211929	0.265416	0.28282	0.235355
HMR_6974	lysine[c] => H2O[c] + [protein]-L-lysine[c]	4.9327e-13	4.99648e-13	7.29609e-13	4.42786e-13	4.79034e-13	4.9045e-13	5.49631e-13	4.21064e-13	4.62636e-13	2.79108e-13	5.08061e-13	4.43229e-13	3.88932e-13	6.33741e-13	8.04485e-13	6.65824e-13	4.43097e-13	5.04496e-13	4.15533e-13	5.33769e-13	4.00006e-13	6.24331e-13	8.16821e-13	4.2507e-13	2.66137e-13	6.87831e-13	5.05507e-13	4.20474e-13	3.9254e-13	5.30341e-13	6.65197e-13	4.60872e-13	4.70065e-13	4.36571e-13	4.5685e-13	6.27574e-13	6.52215e-13	4.86288e-13	9.30854e-13	5.38314e-13	6.15049e-13	6.05022e-13	8.51476e-13	2.90217e-13	5.20986e-13	5.0208e-13	6.27312e-13	5.25382e-13
HMR_6975	SAM[c] + [protein]-L-lysine[c] => SAH[c] + [protein]-N6-methyl-L-lysine[c]	4.9327e-13	4.99648e-13	7.29609e-13	4.42786e-13	4.79034e-13	4.9045e-13	5.49631e-13	4.21064e-13	4.62636e-13	2.79108e-13	5.08061e-13	4.43229e-13	3.88932e-13	6.33741e-13	8.04485e-13	6.65824e-13	4.43097e-13	5.04496e-13	4.15533e-13	5.33769e-13	4.00006e-13	6.24331e-13	8.16821e-13	4.2507e-13	2.66137e-13	6.87831e-13	5.05507e-13	4.20474e-13	3.9254e-13	5.30341e-13	6.65197e-13	4.60872e-13	4.70065e-13	4.36571e-13	4.5685e-13	6.27574e-13	6.52215e-13	4.86288e-13	9.30854e-13	5.38314e-13	6.15049e-13	6.05022e-13	8.51476e-13	2.90217e-13	5.20986e-13	5.0208e-13	6.27312e-13	5.25382e-13
HMR_6976	SAM[c] + [protein]-N6-methyl-L-lysine[c] => SAH[c] + [protein]-N6,N6-dimethyl-L-lysine[c]	4.9327e-13	4.99648e-13	7.29609e-13	4.42786e-13	4.79034e-13	4.9045e-13	5.49631e-13	4.21064e-13	4.62636e-13	2.79108e-13	5.08061e-13	4.43229e-13	3.88932e-13	6.33741e-13	8.04485e-13	6.65824e-13	4.43097e-13	5.04496e-13	4.15533e-13	5.33769e-13	4.00006e-13	6.24331e-13	8.16821e-13	4.2507e-13	2.66137e-13	6.87831e-13	5.05507e-13	4.20474e-13	3.9254e-13	5.30341e-13	6.65197e-13	4.60872e-13	4.70065e-13	4.36571e-13	4.5685e-13	6.27574e-13	6.52215e-13	4.86288e-13	9.30854e-13	5.38314e-13	6.15049e-13	6.05022e-13	8.51476e-13	2.90217e-13	5.20986e-13	5.0208e-13	6.27312e-13	5.25382e-13
HMR_6977	H+[c] + SAM[c] + [protein]-N6,N6-dimethyl-L-lysine[c] => SAH[c] + [protein]-N6,N6,N6-trimethyl-L-lysine[c]	4.9327e-13	4.99648e-13	7.29609e-13	4.42786e-13	4.79034e-13	4.9045e-13	5.49631e-13	4.21064e-13	4.62636e-13	2.79108e-13	5.08061e-13	4.43229e-13	3.88932e-13	6.33741e-13	8.04485e-13	6.65824e-13	4.43097e-13	5.04496e-13	4.15533e-13	5.33769e-13	4.00006e-13	6.24331e-13	8.16821e-13	4.2507e-13	2.66137e-13	6.87831e-13	5.05507e-13	4.20474e-13	3.9254e-13	5.30341e-13	6.65197e-13	4.60872e-13	4.70065e-13	4.36571e-13	4.5685e-13	6.27574e-13	6.52215e-13	4.86288e-13	9.30854e-13	5.38314e-13	6.15049e-13	6.05022e-13	8.51476e-13	2.90217e-13	5.20986e-13	5.0208e-13	6.27312e-13	5.25382e-13
HMR_6978	H2O[c] + [protein]-N6,N6,N6-trimethyl-L-lysine[c] => 2 H+[c] + N6,N6,N6-trimethyl-L-lysine[c]	4.9327e-13	4.99648e-13	7.29609e-13	4.42786e-13	4.79034e-13	4.9045e-13	5.49631e-13	4.21064e-13	4.62636e-13	2.79108e-13	5.08061e-13	4.43229e-13	3.88932e-13	6.33741e-13	8.04485e-13	6.65824e-13	4.43097e-13	5.04496e-13	4.15533e-13	5.33769e-13	4.00006e-13	6.24331e-13	8.16821e-13	4.2507e-13	2.66137e-13	6.87831e-13	5.05507e-13	4.20474e-13	3.9254e-13	5.30341e-13	6.65197e-13	4.60872e-13	4.70065e-13	4.36571e-13	4.5685e-13	6.27574e-13	6.52215e-13	4.86288e-13	9.30854e-13	5.38314e-13	6.15049e-13	6.05022e-13	8.51476e-13	2.90217e-13	5.20986e-13	5.0208e-13	6.27312e-13	5.25382e-13
HMR_6979	AKG[c] + N6,N6,N6-trimethyl-L-lysine[c] + O2[c] => 3-hydroxy-N6,N6,N6-trimethyl-L-lysine[c] + CO2[c] + succinate[c]	4.9327e-13	4.99648e-13	7.29609e-13	4.42786e-13	4.79034e-13	4.9045e-13	5.49631e-13	4.21064e-13	4.62636e-13	2.79108e-13	5.08061e-13	4.43229e-13	3.88932e-13	6.33741e-13	8.04485e-13	6.65824e-13	4.43097e-13	5.04496e-13	4.15533e-13	5.33769e-13	4.00006e-13	6.24331e-13	8.16821e-13	4.2507e-13	2.66137e-13	6.87831e-13	5.05507e-13	4.20474e-13	3.9254e-13	5.30341e-13	6.65197e-13	4.60872e-13	4.70065e-13	4.36571e-13	4.5685e-13	6.27574e-13	6.52215e-13	4.86288e-13	9.30854e-13	5.38314e-13	6.15049e-13	6.05022e-13	8.51476e-13	2.90217e-13	5.20986e-13	5.0208e-13	6.27312e-13	5.25382e-13
HMR_6980	3-hydroxy-N6,N6,N6-trimethyl-L-lysine[c] + H+[c] => 4-trimethylammoniobutanal[c] + glycine[c]	4.9327e-13	4.99648e-13	7.29609e-13	4.42786e-13	4.79034e-13	4.9045e-13	5.49631e-13	4.21064e-13	4.62636e-13	2.79108e-13	5.08061e-13	4.43229e-13	3.88932e-13	6.33741e-13	8.04485e-13	6.65824e-13	4.43097e-13	5.04496e-13	4.15533e-13	5.33769e-13	4.00006e-13	6.24331e-13	8.16821e-13	4.2507e-13	2.66137e-13	6.87831e-13	5.05507e-13	4.20474e-13	3.9254e-13	5.30341e-13	6.65197e-13	4.60872e-13	4.70065e-13	4.36571e-13	4.5685e-13	6.27574e-13	6.52215e-13	4.86288e-13	9.30854e-13	5.38314e-13	6.15049e-13	6.05022e-13	8.51476e-13	2.90217e-13	5.20986e-13	5.0208e-13	6.27312e-13	5.25382e-13
HMR_6981	4-trimethylammoniobutanal[c] + H2O[c] + NAD+[c] => 2 H+[c] + NADH[c] + gamma-butyrobetaine[c]	4.9327e-13	4.99648e-13	7.29609e-13	4.42786e-13	4.79034e-13	4.9045e-13	5.49631e-13	4.21064e-13	4.62636e-13	2.79108e-13	5.08061e-13	4.43229e-13	3.88932e-13	6.33741e-13	8.04485e-13	6.65824e-13	4.43097e-13	5.04496e-13	4.15533e-13	5.33769e-13	4.00006e-13	6.24331e-13	8.16821e-13	4.2507e-13	2.66137e-13	6.87831e-13	5.05507e-13	4.20474e-13	3.9254e-13	5.30341e-13	6.65197e-13	4.60872e-13	4.70065e-13	4.36571e-13	4.5685e-13	6.27574e-13	6.52215e-13	4.86288e-13	9.30854e-13	5.38314e-13	6.15049e-13	6.05022e-13	8.51476e-13	2.90217e-13	5.20986e-13	5.0208e-13	6.27312e-13	5.25382e-13
HMR_6982	AKG[c] + O2[c] + gamma-butyrobetaine[c] => CO2[c] + L-carnitine[c] + succinate[c]	4.9327e-13	4.99648e-13	7.29609e-13	4.42786e-13	4.79034e-13	4.9045e-13	5.49631e-13	4.21064e-13	4.62636e-13	2.79108e-13	5.08061e-13	4.43229e-13	3.88932e-13	6.33741e-13	8.04485e-13	6.65824e-13	4.43097e-13	5.04496e-13	4.15533e-13	5.33769e-13	4.00006e-13	6.24331e-13	8.16821e-13	4.2507e-13	2.66137e-13	6.87831e-13	5.05507e-13	4.20474e-13	3.9254e-13	5.30341e-13	6.65197e-13	4.60872e-13	4.70065e-13	4.36571e-13	4.5685e-13	6.27574e-13	6.52215e-13	4.86288e-13	9.30854e-13	5.38314e-13	6.15049e-13	6.05022e-13	8.51476e-13	2.90217e-13	5.20986e-13	5.0208e-13	6.27312e-13	5.25382e-13
HMR_6983	AKG[c] + 2 H+[c] + O2[c] + [protein]-L-lysine[c] => CO2[c] + H2O[c] + procollagen-5-hydroxy-L-lysine[c] + succinate[c]	0	0	0	0	0	0	0	0	0	0	0	0	0	0	0	0	0	0	0	0	0	0	0	0	0	0	0	0	0	0	0	0	0	0	0	0	0	0	0	0	0	0	0	0	0	0	0	0
HMR_6984	UDP-galactose[c] + procollagen-5-hydroxy-L-lysine[c] => 5-(D-galactosyloxy)-L-lysine-procollagen[c] + UDP[c]	0	0	0	0	0	0	0	0	0	0	0	0	0	0	0	0	0	0	0	0	0	0	0	0	0	0	0	0	0	0	0	0	0	0	0	0	0	0	0	0	0	0	0	0	0	0	0	0
HMR_6985	5-(D-galactosyloxy)-L-lysine-procollagen[c] + UDP-glucose[c] => 1,2-D-glucosyl-5-D-(galactosyloxy)-L-lysine-procollagen[c] + UDP[c]	0	0	0	0	0	0	0	0	0	0	0	0	0	0	0	0	0	0	0	0	0	0	0	0	0	0	0	0	0	0	0	0	0	0	0	0	0	0	0	0	0	0	0	0	0	0	0	0
HMR_8017	H2O[p] + O2[p] + lysine[p] => 6-amino-2-oxohexanoate[p] + H2O2[p] + NH3[p]	0.42156	0.464991	0.473011	0.47158	0.296928	0.426303	0.544202	0.464563	0.319112	0.18297	0.390898	0.439097	0.488109	0.566267	0.277684	0.303655	0.469205	0.473544	0.462197	0.423708	0.337325	0.489884	0.283344	0.453504	0.160061	0.378788	0.490076	0.146096	0.45279	0.383875	0.478824	0.390159	0.38712	0.354349	0.281506	0.418192	0.398347	0.386675	0.445742	0.31508	0.255868	0.480419	0.287205	0.157716	0.320809	0.422405	0.405745	0.393803
HMR_8018	6-amino-2-oxohexanoate[p] => H2O[p] + delta1-piperideine-2-carboxylate[p]	0.42156	0.464991	0.473011	0.47158	0.296928	0.426303	0.544202	0.464563	0.319112	0.18297	0.390898	0.439097	0.488109	0.566267	0.277684	0.303655	0.469205	0.473544	0.462197	0.423708	0.337325	0.489884	0.283344	0.453504	0.160061	0.378788	0.490076	0.146096	0.45279	0.383875	0.478824	0.390159	0.38712	0.354349	0.281506	0.418192	0.398347	0.386675	0.445742	0.31508	0.255868	0.480419	0.287205	0.157716	0.320809	0.422405	0.405745	0.393803
HMR_8019	H+[p] + NADH[p] + delta1-piperideine-2-carboxylate[p] => L-pipecolate[p] + NAD+[p]	0.42156	0.464991	0.473011	0.47158	0.296928	0.426303	0.544202	0.464563	0.319112	0.18297	0.390898	0.439097	0.488109	0.566267	0.277684	0.303655	0.469205	0.473544	0.462197	0.423708	0.337325	0.489884	0.283344	0.453504	0.160061	0.378788	0.490076	0.146096	0.45279	0.383875	0.478824	0.390159	0.38712	0.354349	0.281506	0.418192	0.398347	0.386675	0.445742	0.31508	0.255868	0.480419	0.287205	0.157716	0.320809	0.422405	0.405745	0.393803
HMR_8021	L-pipecolate[p] + O2[p] => 1-piperideine-6-carboxylate[p] + H2O2[p]	0.42156	0.464991	0.473011	0.47158	0.296928	0.426303	0.544202	0.464563	0.319112	0.18297	0.390898	0.439097	0.488109	0.566267	0.277684	0.303655	0.469205	0.473544	0.462197	0.423708	0.337325	0.489884	0.283344	0.453504	0.160061	0.378788	0.490076	0.146096	0.45279	0.383875	0.478824	0.390159	0.38712	0.354349	0.281506	0.418192	0.398347	0.386675	0.445742	0.31508	0.255868	0.480419	0.287205	0.157716	0.320809	0.422405	0.405745	0.393803
HMR_8025	SAM[n] + [protein]-L-lysine[n] => SAH[n] + histone-N6-methyl-L-lysine[n]	0	0	0	0	0	0	0	0	0	0	0	0	0	0	0	0	0	0	0	0	0	0	0	0	0	0	0	0	0	0	0	0	0	0	0	0	0	0	0	0	0	0	0	0	0	0	0	0
HMR_8026	SAM[n] + histone-N6-methyl-L-lysine[n] => SAH[n] + [protein]-N6,N6-dimethyl-L-lysine[n]	0	0	0	0	0	0	0	0	0	0	0	0	0	0	0	0	0	0	0	0	0	0	0	0	0	0	0	0	0	0	0	0	0	0	0	0	0	0	0	0	0	0	0	0	0	0	0	0
HMR_8027	SAM[n] + [protein]-N6,N6-dimethyl-L-lysine[n] => SAH[n] + [protein]-N6,N6,N6-trimethyl-L-lysine[n]	0	0	0	0	0	0	0	0	0	0	0	0	0	0	0	0	0	0	0	0	0	0	0	0	0	0	0	0	0	0	0	0	0	0	0	0	0	0	0	0	0	0	0	0	0	0	0	0
HMR_8029	H2O[r] + [protein]-N6,N6,N6-trimethyl-L-lysine[r] => H+[r] + N6,N6,N6-trimethyl-L-lysine[r] + peptide sans lysine[r]	0	0	0	0	0	0	0	0	0	0	0	0	0	0	0	0	0	0	0	0	0	0	0	0	0	0	0	0	0	0	0	0	0	0	0	0	0	0	0	0	0	0	0	0	0	0	0	0
HMR_9832	L-2-aminoadipate[c] + ATP[c] => L-2-aminoadipate-adenylate[c] + PPi[c]	39.0651	25.0461	28.7628	14.56	28.1019	37.6261	24.2454	21.1114	20.926	36.2481	22.1964	27.198	29.5201	24.4481	24.2438	2.74856	26.759	14.7768	25.8306	22.0813	45.1672	15.6896	35.9627	21.847	32.593	21.1551	25.7025	23.0241	15.5963	28.0722	12.1479	33.4841	42.8275	22.4085	26.0516	27.331	37.6861	40.7113	26.4719	27.7534	15.1692	20.3157	27.2809	33.6255	28.097	0	21.9413	33.5721
HMR_9833	L-2-aminoadipate-adenylate[c] + holo-lys2[c] => alpha-aminoadipoyl-S-acyl[c] + AMP[c]	39.0651	25.0461	28.7628	14.56	28.1019	37.6261	24.2454	21.1114	20.926	36.2481	22.1964	27.198	29.5201	24.4481	24.2438	2.74856	26.759	14.7768	25.8306	22.0813	45.1672	15.6896	35.9627	21.847	32.593	21.1551	25.7025	23.0241	15.5963	28.0722	12.1479	33.4841	42.8275	22.4085	26.0516	27.331	37.6861	40.7113	26.4719	27.7534	15.1692	20.3157	27.2809	33.6255	28.097	0	21.9413	33.5721
HMR_9834	alpha-aminoadipoyl-S-acyl[c] + NADPH[c] + H+[c] => 2-aminoadipate 6-semialdehyde[c] + holo-lys2[c] + NADP+[c]	39.0651	25.0461	28.7628	14.56	28.1019	37.6261	24.2454	21.1114	20.926	36.2481	22.1964	27.198	29.5201	24.4481	24.2438	2.74856	26.759	14.7768	25.8306	22.0813	45.1672	15.6896	35.9627	21.847	32.593	21.1551	25.7025	23.0241	15.5963	28.0722	12.1479	33.4841	42.8275	22.4085	26.0516	27.331	37.6861	40.7113	26.4719	27.7534	15.1692	20.3157	27.2809	33.6255	28.097	0	21.9413	33.5721
HMR_3164	H2O[m] + crotonyl-CoA[m] => (S)-3-hydroxybutyryl-CoA[m]	32.6822	30.0341	28.6912	30.5907	31.3516	29.8164	29.4749	29.5588	27.9069	33.033	31.6115	33.5217	30.6411	28.6087	29.2441	30.7807	28.7196	31.7426	28.4619	33.9541	34.9795	32.4322	28.7641	27.7879	35.4815	30.7994	30.837	31.8083	30.8498	32.6175	30.357	30.5346	31.9467	29.3562	31.8334	33.2629	32.8094	31.0354	30.4722	28.9329	30.719	30.3099	30.5692	32.6622	33.7887	30.5591	31.4991	30.8489
HMR_3166	(S)-3-hydroxybutyryl-CoA[m] + NAD+[m] => H+[m] + NADH[m] + acetoacetyl-CoA[m]	32.6822	30.0341	28.6912	30.5907	31.3516	29.8164	29.4749	29.5588	27.9069	33.033	31.6115	33.5217	30.6411	28.6087	29.2441	30.7807	28.7196	31.7426	28.4619	33.9541	34.9795	32.4322	28.7641	27.7879	35.4815	30.7994	30.837	31.8083	30.8498	32.6175	30.357	30.5346	31.9467	29.3562	31.8334	33.2629	32.8094	31.0354	30.4722	28.9329	30.719	30.3099	30.5692	32.6622	33.7887	30.5591	31.4991	30.8489
HMR_3885	CoA[m] + acetoacetyl-CoA[m] <=> 2 acetyl-CoA[m]	176.535	143.832	140.216	152.653	172.125	160.077	139.451	160.035	151.485	182.622	178.342	184.081	157.597	135.841	127.555	149.896	158.751	149.537	155.056	186.793	181.024	171.526	154.373	155.831	183.846	157.44	155.104	172.261	171.513	187.516	146.605	154.701	175.99	169.352	156.135	179.863	182.685	166.399	163.807	141.001	155.37	142.474	172.24	167.477	179.393	174.582	169.692	160.597
HMR_4250	2-amino-3-carboxymuconate semialdehyde[c] => H2O[c] + quinolinate[c]	1.48241e-13	1.24833e-13	9.03784e-14	1.23386e-13	1.4499e-13	9.78738e-14	3.62885e-12	3.9002e-13	1.15433e-13	1.02168e-13	1.71774e-13	3.97337e-12	4.66971e-13	9.59385e-14	1.47987e-13	1.63015e-13	1.40619e-13	6.85086e-14	1.46208e-13	2.78139e-12	2.84545e-13	9.30828e-14	1.29055e-13	1.73266e-13	1.16676e-13	9.46128e-14	2.7518e-12	2.83752e-13	1.58289e-13	8.49173e-14	7.88181e-12	1.27076e-13	1.71771e-12	3.85917e-12	1.2745e-13	1.80825e-13	1.33554e-13	1.24069e-13	1.57651e-13	1.15048e-13	1.3578e-13	4.34144e-12	1.5945e-12	1.087e-12	2.54122e-13	1.48645e-13	1.24427e-13	1.8378e-13
HMR_8091	3-hydroxy-L-kynurenine[c] => 3-hydroxykynurenamine[c] + CO2[c]	0	0	0	0	0	0	0	0	0	0	0	0	0	0	0	0	0	0	0	0	0	0	0	0	0	0	0	0	0	0	0	0	0	0	0	0	0	0	0	0	0	0	0	0	0	0	0	0
HMR_8092	3-hydroxykynurenamine[c] + O2[c] => 4,8-dihydroxyquinoline[c] + H2O2[c] + NH3[c]	0	0	0	0	0	0	0	0	0	0	0	0	0	0	0	0	0	0	0	0	0	0	0	0	0	0	0	0	0	0	0	0	0	0	0	0	0	0	0	0	0	0	0	0	0	0	0	0
HMR_8563	H2O[m] + NAD+[m] + indole-3-acetaldehyde[m] => H+[m] + NADH[m] + indoleacetate[m]	0	0	0	0	0	0	0	0	0	0	0	0	0	0	0	0	0	0	0	0	0	0	0	0	0	0	0	0	0	0	0	0	0	0	0	0	0	0	0	0	0	0	0	0	0	0	0	0
HMR_8564	AKG[c] + kynurenine[c] => 4-(2-aminophenyl)-2,4-dioxobutanoate[c] + glutamate[c]	0	0	0	0	0	0	0	0	0	0	0	0	0	0	0	0	0	0	0	0	0	0	0	0	0	0	0	0	0	0	0	0	0	0	0	0	0	0	0	0	0	0	0	0	0	0	0	0
HMR_8565	4-(2-aminophenyl)-2,4-dioxobutanoate[c] => 4-hydroxy-2-quinolinecarboxylic acid[c] + H2O[c]	0	0	0	0	0	0	0	0	0	0	0	0	0	0	0	0	0	0	0	0	0	0	0	0	0	0	0	0	0	0	0	0	0	0	0	0	0	0	0	0	0	0	0	0	0	0	0	0
HMR_8566	H+[c] + NADPH[c] + O2[c] + melatonin[c] => 6-hydroxymelatonin[c] + H2O[c] + NADP+[c]	22.923	25.2742	9.94951	10.8119	20.3638	13.1514	18.9733	5.94545	19.1645	18.8304	27.4593	27.7134	26.1705	10.4264	8.0082	26.1562	26.605	7.77494	33.578	19.6248	7.57623	9.88434	11.3218	28.8652	8.44636	24.9669	9.37594	15.3181	6.6862	6.92788	1.33142	12.0614	15.8136	28.3111	20.5441	28.8295	21.3184	20.8098	11.2815	18.9435	26.2069	30.2439	20.6251	21.7599	21.5387	35.1922	34.2144	19.825
HMR_3935	GSH[c] + formaldehyde[c] <=> hydroxymethylglutathione[c]	9.18235	0	0	8.44172	9.31638	12.5878	0	8.65522	0.0126097	9.33118	0	0	0	8.18765	0	0	8.92747	8.56357	0.013546	0	0	0	0	0	13.2621	8.68487	12.185	0	0.0135032	9.3047	8.50204	0	0	4.47943	0	12.6788	0	8.9586	0.00395985	0	8.81333	0	0	9.36809	9.30904	0	8.96075	0
HMR_4681	phenylalanine[c] => CO2[c] + phenethylamine[c]	0	0	0	0	0	0	0	0	0	0	0	0	0	0	0	0	0	0	0	0	0	0	0	0	0	0	0	0	0	0	0	0	0	0	0	0	0	0	0	0	0	0	0	0	0	0	0	0
HMR_4682	H2O[c] + O2[c] + phenethylamine[c] => H2O2[c] + NH3[c] + phenylacetaldehyde[c]	0	0	0	0	0	0	0	0	0	0	0	0	0	0	0	0	0	0	0	0	0	0	0	0	0	0	0	0	0	0	0	0	0	0	0	0	0	0	0	0	0	0	0	0	0	0	0	0
HMR_4683	H2O[c] + NAD+[c] + phenylacetaldehyde[c] => H+[c] + NADH[c] + phenylacetate[c]	0	0	0	0	0	0	0	0	0	0	0	0	0	0	0	0	0	0	0	0	0	0	0	0	0	0	0	0	0	0	0	0	0	0	0	0	0	0	0	0	0	0	0	0	0	0	0	0
HMR_4685	H2O[m] + NAD+[m] + phenylacetaldehyde[m] => H+[m] + NADH[m] + phenylacetate[m]	89.6449	102.264	100.739	110.515	129.721	91.5483	84.7416	94.0527	102.129	115.8	109.744	102.945	123.251	93.083	107.189	116.951	118.846	110.493	125.053	98.4925	111.298	92.2494	119.137	106.341	68.9133	100.535	110.531	101.919	112.222	117.676	111.752	112.987	130.879	99.8741	122.941	84.1993	88.3837	85.4454	110.9	87.8865	109.408	115.996	112.088	86.1987	109.623	118.491	94.3173	118.253
HMR_4686	H+[c] + NADPH[c] + phenylacetate[c] => H2O[c] + NADP+[c] + phenylacetaldehyde[c]	0	0	0	0	0	0	0	0	0	0	0	0	0	0	0	0	0	0	0	0	0	0	0	0	0	0	0	0	0	0	0	0	0	0	0	0	0	0	0	0	0	0	0	0	0	0	0	0
HMR_4687	H+[m] + NADPH[m] + phenylacetate[m] => H2O[m] + NADP+[m] + phenylacetaldehyde[m]	89.6449	102.264	100.739	110.515	129.721	91.5483	84.7416	94.0527	102.129	115.8	109.744	102.945	123.251	93.083	107.189	116.951	118.846	110.493	125.053	98.4925	111.298	92.2494	119.137	106.341	68.9133	100.535	110.531	101.919	112.222	117.676	111.752	112.987	130.879	99.8741	122.941	84.1993	88.3837	85.4454	110.9	87.8865	109.408	115.996	112.088	86.1987	109.623	118.491	94.3173	118.253
HMR_4702	NADPH[c] + O2[c] + homogentisate[c] => CO2[c] + H+[c] + H2O[c] + NADP+[c] + gentisate aldehyde[c]	0	0	0	0	0	0	0	0	0	0	0	0	0	0	0	0	0	0	0	0	0	0	0	0	0	0	0	0	0	0	0	0	0	0	0	0	0	0	0	0	0	0	0	0	0	0	0	0
HMR_4703	H2O[c] + NAD+[c] + gentisate aldehyde[c] => 2,5-dihydroxybenzoate[c] + H+[c] + NADH[c]	0	0	0	0	0	0	0	0	0	0	0	0	0	0	0	0	0	0	0	0	0	0	0	0	0	0	0	0	0	0	0	0	0	0	0	0	0	0	0	0	0	0	0	0	0	0	0	0
HMR_4704	H2O[c] + O2[c] + gentisate aldehyde[c] => 2,5-dihydroxybenzoate[c] + H2O2[c]	0	0	0	0	0	0	0	0	0	0	0	0	0	0	0	0	0	0	0	0	0	0	0	0	0	0	0	0	0	0	0	0	0	0	0	0	0	0	0	0	0	0	0	0	0	0	0	0
HMR_6988	2 H+[c] + H2O2[c] + 2 iodide[c] => 2 H2O[c] + iodine[c]	1.03852e-13	4.50408e-14	5.10372e-14	5.25735e-14	4.91782e-14	4.68831e-14	4.65535e-14	5.92656e-14	4.97914e-14	4.62673e-14	6.05643e-14	6.11304e-14	4.8484e-14	5.16806e-14	6.01482e-14	4.916e-14	4.62393e-14	4.95502e-14	4.77391e-14	6.11347e-14	8.26339e-14	5.45269e-14	4.79912e-14	4.9574e-14	4.75002e-14	5.01008e-14	4.91638e-14	4.87263e-14	9.79451e-14	5.01117e-14	5.23033e-14	5.65738e-14	6.33085e-14	5.31594e-14	4.89396e-14	4.87707e-14	8.54831e-14	6.0808e-14	9.22209e-14	6.20497e-14	5.80811e-14	5.67261e-14	5.01539e-14	4.76129e-14	6.67235e-14	8.69912e-14	5.44468e-14	5.43609e-14
HMR_7689	PAPS[c] + dopamine[c] => PAP[c] + dopamine-3-O-sulfate[c]	0	0	0	0	0	0	0	0	0	0	0	0	0	0	0	0	0	0	0	0	0	0	0	0	0	0	0	0	0	0	0	0	0	0	0	0	0	0	0	0	0	0	0	0	0	0	0	0
HMR_8094	PAPS[c] + noradrenaline[c] => PAP[c] + norepinephrine sulfate[c]	0	0	0	0	0	0	0	0	0	0	0	0	0	0	0	0	0	0	0	0	0	0	0	0	0	0	0	0	0	0	0	0	0	0	0	0	0	0	0	0	0	0	0	0	0	0	0	0
HMR_8529	H2O[c] + O2[c] + methylamine[c] => H2O2[c] + NH3[c] + formaldehyde[c]	0	0	0	0	0	0	0	0	0	0	0	0	0	0	0	0	0	0	0	0	0	0	0	0	0	0	0	0	0	0	0	0	0	0	0	0	0	0	0	0	0	0	0	0	0	0	0	0
HMR_8530	GSH[c] + NAD+[c] + formaldehyde[c] => H+[c] + NADH[c] + formylglutathione[c]	21.9565	16.7783	8.34818	18.4465	7.14832	6.84033	8.11837	9.05728	12.2253	11.7558	21.3379	9.05073	0.919302	8.18765	11.5862	0.533667	11.26	14.5937	19.4192	11.5001	11.5871	0.0137915	0	17.2881	9.38241	11.4576	12.185	15.0334	11.9493	16.733	12.0127	17.3812	0	9.73614	12.3613	15.2863	18.1874	14.8435	19.7769	16.4309	8.81333	8.32449	15.5025	15.5416	21.6637	9.40951	8.96075	0
HMR_8533	2 2-carboxy-2,3-dihydro-5,6-dihydroxyindole[c] + O2[c] => 2 H2O[c] + 2 L-dopachrome[c]	0	0	0	0	0	0	0	0	0	0	0	0	0	0	0	0	0	0	0	0	0	0	0	0	0	0	0	0	0	0	0	0	0	0	0	0	0	0	0	0	0	0	0	0	0	0	0	0
HMR_8534	PAPS[c] + triiodothyronine[c] => 3,5,3-triiodothyronine-4-sulfate[c] + PAP[c]	2.08094e-14	1.90797e-14	8.47082e-14	1.32147e-14	6.72629e-15	1.02672e-14	1.52391e-14	3.87272e-14	5.96963e-14	2.50334e-14	5.753e-14	2.12557e-14	1.25979e-14	2.11142e-14	1.47067e-14	1.67094e-14	1.75204e-14	4.18587e-14	1.62803e-14	3.26945e-14	6.34896e-14	5.34497e-14	5.2747e-14	2.56399e-14	1.43277e-14	1.40927e-14	3.757e-14	1.91255e-14	2.16267e-14	1.92491e-14	4.43226e-14	4.16146e-14	4.44804e-14	3.78669e-14	3.19163e-14	7.75784e-14	4.81118e-14	1.57231e-14	3.85657e-14	1.26286e-14	3.35855e-14	5.96015e-14	5.08149e-14	3.84731e-14	3.86428e-14	8.88174e-14	1.70583e-14	2.97304e-14
HMR_8535	PAPS[c] + tyramine[c] => PAP[c] + tyramine-O-sulfate[c]	0	0	0	0	0	0	0	0	0	0	0	0	0	0	0	0	0	0	0	0	0	0	0	0	0	0	0	0	0	0	0	0	0	0	0	0	0	0	0	0	0	0	0	0	0	0	0	0
HMR_8537	O2[c] + tetrahydrobiopterin[c] + tyrosine[c] => 4alpha-hydroxytetrahydrobiopterin[c] + L-dopa[c]	1.33879e-15	3.24449e-15	1.68825e-15	1.19317e-15	4.36428e-15	2.05459e-15	5.55064e-15	2.66071e-15	0	5.03072e-15	2.69369e-15	5.14022e-15	1.43953e-15	9.90749e-16	2.78046e-15	1.35889e-15	3.77843e-15	4.09024e-15	1.17021e-15	4.20571e-14	6.26494e-15	4.93133e-16	2.2145e-15	4.49387e-16	2.55373e-16	1.19728e-15	2.26581e-15	1.47228e-15	2.45592e-15	4.16986e-14	1.85636e-15	1.74045e-15	4.42924e-15	2.26323e-15	6.23059e-16	2.49421e-15	1.75542e-18	3.61947e-17	2.25901e-15	8.64921e-15	2.2326e-15	2.34438e-15	2.49241e-15	1.50275e-15	3.06947e-15	1.61175e-15	2.96651e-15	3.07564e-15
HMR_8541	O2[c] + 2 tyrosine[c] => 2 L-dopa[c]	2.85052e-14	6.23531e-14	3.10359e-14	2.39575e-14	3.87579e-14	3.74373e-14	2.40083e-14	4.04122e-14	2.16853e-14	2.97053e-14	2.48808e-14	3.05257e-14	4.82644e-14	3.04677e-14	7.7147e-13	2.40028e-14	1.92336e-14	3.03872e-14	2.42078e-14	3.11955e-14	3.1589e-14	4.33244e-14	3.13653e-14	5.71219e-14	2.42146e-14	4.66762e-14	2.65714e-14	5.67442e-13	2.361e-14	2.98614e-14	2.94539e-14	2.47872e-14	3.30286e-14	4.30365e-14	4.65777e-14	2.80349e-14	4.02255e-14	3.25058e-14	4.21468e-14	3.44721e-14	2.88642e-14	4.52278e-14	2.20699e-14	3.17177e-14	3.42979e-14	2.32481e-12	3.06196e-14	2.11766e-14
HMR_8542	2 L-dopa[c] + O2[c] => 2 H2O[c] + 2 L-dopaquinone[c]	0	0	0	0	0	0	0	0	0	0	0	0	0	0	0	0	0	0	0	0	0	0	0	0	0	0	0	0	0	0	0	0	0	0	0	0	0	0	0	0	0	0	0	0	0	0	0	0
HMR_8543	3-iodo-L-tyrosine[c] + iodine[c] => 3,5-diiodo-L-tyrosine[c] + H+[c] + iodide[c]	4.0148e-14	2.01121e-14	2.31983e-14	2.25737e-14	2.12592e-14	2.04452e-14	2.11436e-14	2.45235e-14	2.26575e-14	2.01526e-14	2.54717e-14	2.55562e-14	2.23835e-14	2.3437e-14	2.88688e-14	2.22706e-14	2.14505e-14	2.1994e-14	2.28809e-14	2.56144e-14	3.10961e-14	2.4955e-14	2.2682e-14	2.21968e-14	2.17656e-14	2.31843e-14	2.26514e-14	2.31792e-14	3.57272e-14	2.15212e-14	2.20919e-14	2.47399e-14	2.46256e-14	2.45353e-14	2.23193e-14	2.32538e-14	3.16028e-14	2.50457e-14	3.3601e-14	2.51122e-14	2.80501e-14	2.41471e-14	2.20863e-14	2.09989e-14	2.85686e-14	3.29059e-14	2.4817e-14	2.63267e-14
HMR_8544	iodine[c] + tyrosine[c] => 3-iodo-L-tyrosine[c] + H+[c] + iodide[c]	6.91437e-14	3.03104e-14	3.41007e-14	3.48129e-14	3.20357e-14	3.13042e-14	3.14068e-14	4.00718e-14	3.36537e-14	3.09599e-14	4.08728e-14	4.06643e-14	3.29488e-14	3.5125e-14	3.91962e-14	3.30236e-14	3.14841e-14	3.26634e-14	3.2572e-14	4.11585e-14	5.5117e-14	3.57844e-14	3.3678e-14	3.21772e-14	3.20704e-14	3.31875e-14	3.30737e-14	3.26038e-14	6.50765e-14	3.38404e-14	3.50436e-14	3.88879e-14	4.13645e-14	3.61376e-14	3.2797e-14	3.33791e-14	5.66702e-14	4.0569e-14	6.16391e-14	4.2191e-14	3.73584e-14	3.78055e-14	3.35483e-14	3.12538e-14	4.31576e-14	5.75759e-14	3.53879e-14	3.67051e-14
HMR_8630	2 4-coumarate[c] + O2[c] => 2 caffeate[c]	0	0	0	0	0	0	0	0	0	0	0	0	0	0	0	0	0	0	0	0	0	0	0	0	0	0	0	0	0	0	0	0	0	0	0	0	0	0	0	0	0	0	0	0	0	0	0	0
HMR_8540	5,6-dihydroxyindole-2-carboxylate[c] + indole-5,6-quinone[c] + O2[c] => eumelanin[c] + H2O[c]	0	0	0	0	0	0	0	0	0	0	0	0	0	0	0	0	0	0	0	0	0	0	0	0	0	0	0	0	0	0	0	0	0	0	0	0	0	0	0	0	0	0	0	0	0	0	0	0
HMR_9733	L-dopachrome[c] => CO2[c] + 5,6-dihydroxyindole[c]	0	0	0	0	0	0	0	0	0	0	0	0	0	0	0	0	0	0	0	0	0	0	0	0	0	0	0	0	0	0	0	0	0	0	0	0	0	0	0	0	0	0	0	0	0	0	0	0
HMR_9734	2 5,6-dihydroxyindole[c] + O2[c] => 2 indole-5,6-quinone[c] + 2 H2O[c]	0	0	0	0	0	0	0	0	0	0	0	0	0	0	0	0	0	0	0	0	0	0	0	0	0	0	0	0	0	0	0	0	0	0	0	0	0	0	0	0	0	0	0	0	0	0	0	0
HMR_3206	2-methylacetoacetyl-CoA[m] + CoA[m] => acetyl-CoA[m] + propanoyl-CoA[m]	1.10588e-13	3.12011e-13	2.2262e-13	1.05239e-13	9.46362e-14	3.12986e-13	1.26501e-13	1.08401e-13	9.78248e-14	1.92855e-13	1.3974e-13	1.39395e-13	1.19823e-13	7.18583e-14	1.98863e-12	1.44879e-13	1.26518e-10	1.15748e-13	1.09812e-13	4.46015e-13	1.11934e-13	8.29038e-13	3.05548e-13	3.41715e-13	1.66473e-13	1.43939e-13	3.82075e-13	7.33175e-13	2.63617e-13	4.44324e-13	4.04483e-13	1.8451e-13	1.17617e-13	1.40709e-13	1.03036e-13	2.5403e-13	1.24466e-13	1.05377e-13	2.07185e-13	2.0737e-13	8.85998e-14	3.22285e-13	1.40118e-13	1.0432e-13	1.16614e-13	1.79023e-13	2.43738e-13	1.28222e-13
HMR_3208	ATP[m] + H+[m] + HCO3-[m] + propanoyl-CoA[m] => ADP[m] + Pi[m] + methylmalonyl-CoA[m]	31.5801	31.5712	31.5672	44.6211	31.5832	44.6329	0.45147	54.6268	0.390708	44.6396	44.6382	31.5789	0.373868	0.461213	0.421449	0.448927	44.6284	44.6232	31.5719	39.2031	31.5845	0.344134	31.5782	54.6333	31.5903	31.5769	54.625	0.3513	31.576	44.6406	0.438678	0.378901	44.6428	31.5826	31.5796	31.5806	31.5813	0.326246	31.5736	0.43754	54.6444	31.5701	0.359819	26.8916	54.6534	0.397408	0.316304	44.6302
HMR_3211	propanoyl-CoA[m] + ubiquinone[m] => acrylyl-CoA[m] + ubiquinol[m]	397.232	385.931	379.056	382.976	399.683	404.332	380.331	390.438	401.974	401.831	399.718	396.347	385.89	393.77	390.312	403.842	393.559	404.13	396.746	404.21	405.662	390.08	393.45	394.896	398.929	390.038	393.303	388.119	396.822	404.248	381.791	397.694	400.281	382.957	388.672	398.289	402.477	396.833	392.178	396.865	398.947	377.882	409.032	391.91	390.613	402.086	399.663	384.23
HMR_3213	methylmalonyl-CoA[m] => (R)-methylmalonyl-CoA[m]	0.359791	0.417131	0.407274	0.406922	0.315393	0.375957	0.45147	0.399505	0.390708	0.364075	0.401449	0.411312	0.373868	0.461213	0.421449	0.448927	0.33608	0.394645	0.405059	0.386554	0.35345	0.344134	0.399607	0.362791	0.330951	0.400922	0.412143	0.3513	0.344499	0.396004	0.438678	0.378901	0.331966	0.354028	0.32366	0.383767	0.393582	0.326246	0.335466	0.43754	0.363877	0.482966	0.359819	0.321513	0.316618	0.397408	0.316304	0.350317
HMR_3215	(R)-methylmalonyl-CoA[m] => succinyl-CoA[m]	0.368109	0.428932	0.41529	0.410908	0.326491	0.38748	0.459612	0.405868	0.396684	0.374141	0.410204	0.424946	0.384299	0.471889	0.426595	0.456654	0.345251	0.397207	0.410206	0.403349	0.360722	0.354505	0.404759	0.372725	0.338464	0.409544	0.425881	0.358653	0.347754	0.404225	0.448528	0.383595	0.344883	0.362027	0.325679	0.395886	0.401572	0.338411	0.344184	0.44318	0.369573	0.497444	0.36506	0.330706	0.323387	0.406174	0.324104	0.358711
HMR_3747	AKG[c] + valine[c] <=> 3-methyl-2-oxobutyrate[c] + glutamate[c]	1.03398e-13	0.558185	5.54456e-13	1.27156e-13	0.0110497	8.1419e-13	1.21398	1.12089e-13	1.20253e-13	4.7182e-13	2.85558	23.8813	0.042225	1.13483e-13	0.564256	3.34047e-13	3.4792e-10	1.15321e-13	1.02577e-13	1.20123e-12	24.1205	1.37102	5.61142e-13	3.06006	0.00271955	2.72007	0.938913	2.00008e-12	3.21459	4.21873	2.55401	3.01276e-13	2.18591e-13	2.56884e-13	2.42315	2.18738	2.01784e-13	0.115053	1.39367	16.554	0.181959	23.8264	3.61174	3.40682	2.02843e-13	2.57049	6.4591e-13	5.03732
HMR_3744	AKG[m] + valine[m] <=> 3-methyl-2-oxobutyrate[m] + glutamate[m]	0	0.558185	0	0	0.0110497	0	1.21398	0	0	0	2.85558	23.8813	0.042225	0	0.564256	0	0	0	0	0	24.1205	1.37102	0	3.06006	0.00271955	2.72007	0.938913	0	3.21459	4.21873	2.55401	0	0	0	2.42315	2.18738	0	0.115053	1.39367	16.554	0.181959	23.8264	3.61174	3.40682	0	2.57049	0	5.03732
HMR_3757	3-hydroxyisobutyrate[m] + NAD+[m] => 2-methyl-3-oxopropanoate[m] + H+[m] + NADH[m]	1.03398e-13	7.6952e-13	5.54456e-13	1.27156e-13	1.03424e-13	8.1419e-13	1.76678e-13	1.12089e-13	1.20253e-13	4.7182e-13	2.57803e-13	3.22235e-13	1.18839e-13	1.13483e-13	5.42663e-12	3.34047e-13	3.4792e-10	1.15321e-13	1.02577e-13	1.20123e-12	1.72368e-13	1.60883e-12	5.61142e-13	9.17343e-13	3.97072e-13	3.28396e-13	1.02781e-12	2.00008e-12	6.67782e-13	1.19177e-12	1.08912e-12	3.01276e-13	2.18591e-13	2.56884e-13	1.03845e-13	6.43351e-13	2.01784e-13	1.35131e-13	4.75955e-13	5.28732e-13	1.40966e-13	8.44338e-13	2.8586e-13	1.59379e-13	2.02843e-13	4.00909e-13	6.4591e-13	2.45139e-13
HMR_3761	2-methyl-3-oxopropanoate[m] + CoA[m] + NAD+[m] => (R)-methylmalonyl-CoA[m] + H+[m] + NADH[m]	0.0566746	0.0549588	0.0656029	0.0571174	0.0638961	0.0512444	0.0650561	0.0612109	0.0387736	0.0623782	0.0492754	0.0615515	0.064574	0.0685356	0.0322562	0.0362854	0.0596398	0.0518495	0.0565629	0.0590965	0.0456077	0.0581769	0.0363521	0.0531891	0.0504944	0.0535335	0.0608764	0.0540905	0.0604904	0.0549628	0.0600996	0.0447231	0.0502054	0.0487872	0.0360663	0.0529627	0.0467097	0.0549424	0.0549018	0.0394936	0.0318684	0.064288	0.0340638	0.0486988	0.0426716	0.0557904	0.0527578	0.0456279
HMR_3777	AKG[c] + isoleucine[c] <=> 2-oxo-3-methylvalerate[c] + glutamate[c]	3.0976	3.07248e-13	2.19852e-13	1.05041e-13	8.31118e-14	3.10116e-13	1.25159e-13	1.06486e-13	9.6228e-14	1.96652e-13	1.37915e-13	1.36201e-13	1.21828e-13	7.41708e-14	5.65652	5.54604	1.26519e-10	1.04076e-13	1.71591	7.53974	0.42734	8.30736e-13	3.05086e-13	3.40246e-13	1.64167e-13	1.43959e-13	1.83424	7.31819e-13	2.63489e-13	0.145812	6.94575	0.662024	1.11357e-13	1.39157e-13	1.0149e-13	2.50577e-13	2.9277	7.90919	2.06248e-13	2.97863	8.55891e-14	3.19882e-13	1.38353e-13	0.774167	13.6777	2.71578	2.1568	1.6383
HMR_3778	AKG[m] + isoleucine[m] <=> 2-oxo-3-methylvalerate[m] + glutamate[m]	3.0976	0	0	0	0	0	0	0	0	0	0	0	0	0	5.65652	5.54604	0	0	1.71591	7.53974	0.42734	0	0	0	0	0	1.83424	0	0	0.145812	6.94575	0.662024	0	0	0	0	2.9277	7.90919	0	2.97863	0	0	0	0.774167	13.6777	2.71578	2.1568	1.6383
HMR_3795	2-methyl-3-oxopropanoate[m] + CoA[m] + NAD+[m] => CO2[m] + H+[m] + NADH[m] + propanoyl-CoA[m]	0.027794	0.0294996	0.0241994	0.0256365	0.029423	0.0289381	0.0287821	0.0217634	0.0178464	0.0319707	0.0287107	0.0350331	0.0274669	0.0365982	0.0165782	0.0204906	0.0265568	0.0220946	0.0290828	0.0401596	0.0234027	0.027987	0.0193675	0.0270958	0.0235796	0.023771	0.033622	0.023607	0.0247266	0.0287997	0.0285454	0.0214203	0.0312251	0.0236352	0.00922722	0.0332711	0.024862	0.0281211	0.0272331	0.0178046	0.0158673	0.0355331	0.0170927	0.0274501	0.0207394	0.0308251	0.0254914	0.0218844
HMR_4797	2-methyl-3-oxopropanoate[c] + H2O[c] + NAD+[c] => H+[c] + NADH[c] + methylmalonate[c]	0.0212817	0.024135	0.0288801	0.0268918	0.0176636	0.0180192	0.0204711	0.0313551	0.0136341	0.0269942	0.0234042	0.0234585	0.0205139	0.0343845	0.0138913	0.0114178	0.0239774	0.0238528	0.0232469	0.0242739	0.0155835	0.0209402	0.014178	0.0289135	0.0162935	0.0202398	0.0132609	0.0183228	0.0151792	0.0177877	0.0221558	0.0147643	0.0181376	0.02021	0	0.0304186	0.023717	0.0178664	0.0285479	0.0132975	0.0117483	0.0271004	0.0179179	0.0215148	0.0147094	0.017887	0.0154262	0.0212595
HMR_6417	CoA[m] + S-(2-methylpropanoyl)-dihydrolipoamide[m] <=> dihydrolipoamide[m] + isobutyryl-CoA[m]	0.108705	0.116521	0.118635	0.116183	0.109983	0.111635	0.135218	0.119431	0.0845747	0.120306	0.100026	0.110817	0.122019	0.150036	0.0696856	0.0805885	0.12386	0.124213	0.118398	0.112316	0.0882892	0.124555	0.0726277	0.118222	0.0901069	0.0961895	0.127305	0.102042	0.118536	0.108462	0.121821	0.100042	0.101562	0.0868566	0.0710022	0.108217	0.101946	0.0993628	0.11739	0.0811945	0.0641175	0.119257	0.0756317	0.0985142	0.0816916	0.109663	0.102536	0.0986958
HMR_6419	2-oxo-3-methylvalerate[m] + lipoamide[m] => CO2[m] + S-(2-methylbutanoyl)-dihydrolipoamide[m]	0.054695	0.056109	0.0662912	0.0640354	0.0562565	0.0564335	0.0721378	0.0630804	0.0427596	0.0570309	0.0496114	0.0564445	0.0572957	0.0724986	0.0326659	0.039597	0.0591698	0.0619008	0.0588751	0.0570683	0.0417468	0.0653854	0.0387402	0.0601875	0.0448492	0.0516551	0.0692299	0.049519	0.0584357	0.055015	0.0617661	0.0515789	0.0517062	0.0456462	0.0329317	0.0547359	0.0518863	0.0509986	0.0597627	0.0390808	0.032872	0.0567775	0.0383929	0.049431	0.0407955	0.0536173	0.0555246	0.0517965
HMR_6420	CoA[m] + S-(2-methylbutanoyl)-dihydrolipoamide[m] => 2-methylbutyryl-CoA[m] + dihydrolipoamide[m]	0.054695	0.056109	0.0662912	0.0640354	0.0562565	0.0564335	0.0721378	0.0630804	0.0427596	0.0570309	0.0496114	0.0564445	0.0572957	0.0724986	0.0326659	0.039597	0.0591698	0.0619008	0.0588751	0.0570683	0.0417468	0.0653854	0.0387402	0.0601875	0.0448492	0.0516551	0.0692299	0.049519	0.0584357	0.055015	0.0617661	0.0515789	0.0517062	0.0456462	0.0329317	0.0547359	0.0518863	0.0509986	0.0597627	0.0390808	0.032872	0.0567775	0.0383929	0.049431	0.0407955	0.0536173	0.0555246	0.0517965
HMR_6421	4-methyl-2-oxopentanoate[m] + lipoamide[m] => CO2[m] + S-(3-methylbutanoyl)-dihydrolipoamide[m]	0.0979691	0.100928	0.11068	0.114178	0.0865094	0.0902513	0.117201	0.107299	0.0673112	0.108471	0.0887982	0.0970257	0.102009	0.126923	0.0647804	0.0677681	0.103199	0.114474	0.104377	0.0917588	0.0782312	0.114043	0.0603724	0.112546	0.0803963	0.088487	0.112533	0.0864415	0.105731	0.0981461	0.10967	0.088667	0.0850757	0.0770533	0.0665159	0.100276	0.0929587	0.0883882	0.106087	0.0643269	0.0536066	0.104077	0.0652352	0.0827968	0.0741668	0.0979041	0.0959523	0.0862578
HMR_6422	CoA[m] + S-(3-methylbutanoyl)-dihydrolipoamide[m] => dihydrolipoamide[m] + isovaleryl-CoA[m]	0.0979691	0.100928	0.11068	0.114178	0.0865094	0.0902513	0.117201	0.107299	0.0673112	0.108471	0.0887982	0.0970257	0.102009	0.126923	0.0647804	0.0677681	0.103199	0.114474	0.104377	0.0917588	0.0782312	0.114043	0.0603724	0.112546	0.0803963	0.088487	0.112533	0.0864415	0.105731	0.0981461	0.10967	0.088667	0.0850757	0.0770533	0.0665159	0.100276	0.0929587	0.0883882	0.106087	0.0643269	0.0536066	0.104077	0.0652352	0.0827968	0.0741668	0.0979041	0.0959523	0.0862578
HMR_6923	AKG[c] + leucine[c] <=> 4-methyl-2-oxopentanoate[c] + glutamate[c]	1.75386	1.30926e-12	9.03367e-13	1.28944e-13	9.52757e-14	1.36621e-12	1.42987e-13	0.00749947	8.72778e-14	8.37765e-13	4.00798e-13	1.97379e-13	5.83061	8.92524e-14	2.94781e-12	5.45973e-13	6.32585e-10	9.19803e-14	9.40663e-14	1.84712e-12	10.5996	1.52921e-12	4.99694e-13	15.2283	2.05173e-13	5.26184e-13	1.86056e-12	5.12145	1.19529e-12	0.00322501	1.85984e-12	4.86501	5.48717	3.41385e-13	13.5835	1.00626e-12	1.49463e-13	1.20029e-13	8.36019e-13	9.40719e-13	3.91844	0.00250841	4.62368e-13	1.2101e-13	3.26373e-13	0.00307564	0.160697	4.094e-13
HMR_3765	AKG[m] + leucine[m] <=> 4-methyl-2-oxopentanoate[m] + glutamate[m]	1.75386	0	0	0	0	0	0	0.00749947	0	0	0	0	5.83061	0	0	0	0	0	0	0	10.5996	0	0	15.2283	0	0	0	5.12145	0	0.00322501	0	4.86501	5.48717	0	13.5835	0	0	0	0	0	3.91844	0.00250841	0	0	0	0.00307564	0.160697	0
HMR_6924	4-methyl-2-oxopentanoate[c] + O2[c] => CO2[c] + beta-hydroxy-beta-methylbutyrate[c]	0	0	0	0	0	0	0	0	0	0	0	0	0	0	0	0	0	0	0	0	0	0	0	0	0	0	0	0	0	0	0	0	0	0	0	0	0	0	0	0	0	0	0	0	0	0	0	0
HMR_6925	4-methyl-2-oxopentanoate[c] + H+[c] + NADH[c] <=> NAD+[c] + alpha-hydroxyisocaproic acid[c]	0	0	0	0	0	0	0	0	0	0	0	0	0	0	0	0	0	0	0	0	0	0	0	0	0	0	0	0	0	0	0	0	0	0	0	0	0	0	0	0	0	0	0	0	0	0	0	0
HMR_6927	2-methylglutaconic acid[m] + CoA[m] <=> 2-methylglutaconyl-CoA[m] + H2O[m]	0	0	0	0	0	0	0	0	0	0	0	0	0	0	0	0	0	0	0	0	0	0	0	0	0	0	0	0	0	0	0	0	0	0	0	0	0	0	0	0	0	0	0	0	0	0	0	0
HMR_6926	2-methylglutaconyl-CoA[m] + ADP[m] + Pi[m] <=> ATP[m] + H+[m] + HCO3-[m] + tiglyl-CoA[m]	0	0	0	0	0	0	0	0	0	0	0	0	0	0	0	0	0	0	0	0	0	0	0	0	0	0	0	0	0	0	0	0	0	0	0	0	0	0	0	0	0	0	0	0	0	0	0	0
HMR_8088	2-methyl-3-oxopropanoate[m] + glutamate[m] <=> AKG[m] + L-3-amino-isobutanoate[m]	0	0	0	0	0	0	0	0	0	0	0	0	0	0	0	0	0	0	0	0	0	0	0	0	0	0	0	0	0	0	0	0	0	0	0	0	0	0	0	0	0	0	0	0	0	0	0	0
HMR_8787	methylmalonyl-CoA[m] => CO2[m] + propanoyl-CoA[m]	31.5767	31.5653	31.5614	44.6149	31.5793	44.685	0	54.6464	0	44.6837	44.6595	31.6125	0	0	0	0	44.6538	44.6503	31.6119	39.1933	31.5814	0	31.6162	54.6746	31.5876	31.5712	54.6705	0	31.6118	44.6609	0	0	44.6626	31.6143	31.5761	31.576	31.6135	0	31.5697	0	54.641	31.6117	0	26.8887	54.6866	0	0	44.6253
HMR_3743	CoA[m] + N-arachidonoylglycine[m] <=> arachidonyl-CoA[m] + glycine[m]	0	0	0	0	0	0	0	0	0	0	0	0	0	0	0	0	0	0	0	0	0	0	0	0	0	0	0	0	0	0	0	0	0	0	0	0	0	0	0	0	0	0	0	0	0	0	0	0
HMR_3940	O2[c] + phenylalanine[c] + tetrahydrobiopterin[c] => H2O[c] + dihydrobiopterin[c] + tyrosine[c]	0.0978597	0.109236	0.111604	0.109356	0.10237	0.103366	0.127827	0.110799	0.0773349	0.110664	0.0947911	0.101742	0.115123	0.138431	0.0656506	0.0738367	0.115184	0.114041	0.110303	0.104151	0.0822707	0.117866	0.0656268	0.110582	0.0833166	0.0885735	0.117387	0.0928121	0.109891	0.102637	0.111525	0.0942898	0.0945205	0.0820411	0.0670993	0.0997588	0.0952604	0.0910504	0.111284	0.0742984	0.0604617	0.112044	0.0694068	0.0932301	0.0771502	0.101591	0.0960453	0.0947685
HMR_4214	O2[c] + tryptophan[c] => L-formylkynurenine[c]	1.30867e-13	1.18217e-13	1.16466e-13	1.14637e-13	1.14209e-13	1.60567e-13	1.23718e-13	1.18443e-13	1.29942e-13	1.26911e-13	1.48952e-13	1.34868e-13	1.73581e-13	1.05808e-13	5.08403e-13	1.03369e-13	1.66049e-13	1.26407e-13	1.44221e-13	1.6913e-13	1.27258e-13	2.1415e-13	1.43232e-13	1.72357e-13	1.36286e-13	1.12909e-13	1.31989e-13	4.18588e-13	1.1721e-13	1.13224e-13	1.61232e-13	1.3035e-13	1.11296e-13	1.20437e-13	1.59597e-13	1.25104e-13	1.49723e-13	1.30055e-13	1.14803e-13	1.12087e-13	1.01829e-13	1.44648e-13	1.22956e-13	1.68667e-13	1.6565e-13	1.29134e-13	1.43799e-13	1.18152e-13
HMR_4216	H2O[c] + L-formylkynurenine[c] => formate[c] + kynurenine[c]	0.00832122	0.0118184	0.0139641	0.0144321	0.0135225	0.013158	0.0179632	0.0142558	0.00695381	0.0151686	0.0133192	0.0102487	0.0173786	0.0143517	0.00601455	0.007563	0.0162118	0.0126032	0.0123157	0.0144194	0.00941049	0.0155932	0.00564768	0.0113547	0.0129475	0.0101248	0.0149924	0.0114152	0.0145155	0.0145435	0.0104449	0.00978787	0.0118637	0.0120229	0.0116272	0.0116394	0.0126308	0.0118365	0.00890886	0.00837174	0.00884763	0.0128428	0.00877137	0.0153776	0.00894463	0.0123521	0.0139107	0.00786218
HMR_4218	H2O[c] + L-formylkynurenine[c] => alanine[c] + formylanthranilate[c]	0.00832122	0.0118184	0.0139641	0.0144321	0.0135225	0.013158	0.0179632	0.0142558	0.00695381	0.0151686	0.0133192	0.0102487	0.0173786	0.0143517	0.00601455	0.007563	0.0162118	0.0126032	0.0123157	0.0144194	0.00941049	0.0155932	0.00564768	0.0113547	0.0129475	0.0101248	0.0149924	0.0114152	0.0145155	0.0145435	0.0104449	0.00978787	0.0118637	0.0120229	0.0116272	0.0116394	0.0126308	0.0118365	0.00890886	0.00837174	0.00884763	0.0128428	0.00877137	0.0153776	0.00894463	0.0123521	0.0139107	0.00786218
HMR_4219	H2O[c] + formylanthranilate[c] => anthranilate[c] + formate[c]	0.00832122	0.0118184	0.0139641	0.0144321	0.0135225	0.013158	0.0179632	0.0142558	0.00695381	0.0151686	0.0133192	0.0102487	0.0173786	0.0143517	0.00601455	0.007563	0.0162118	0.0126032	0.0123157	0.0144194	0.00941049	0.0155932	0.00564768	0.0113547	0.0129475	0.0101248	0.0149924	0.0114152	0.0145155	0.0145435	0.0104449	0.00978787	0.0118637	0.0120229	0.0116272	0.0116394	0.0126308	0.0118365	0.00890886	0.00837174	0.00884763	0.0128428	0.00877137	0.0153776	0.00894463	0.0123521	0.0139107	0.00786218
HMR_4220	H+[c] + NADPH[c] + O2[c] + kynurenine[c] => 3-hydroxy-L-kynurenine[c] + H2O[c] + NADP+[c]	0.00744647	0.0102453	0.0139641	0.0144321	0.0135225	0.0120237	0.0152124	0.0136558	0.00635112	0.0141355	0.011429	0.0102487	0.0173786	0.0134315	0.00601455	0.007563	0.0151077	0.0126032	0.0108724	0.0139376	0.00893208	0.0122632	0.00564768	0.0113547	0.0125892	0.00955053	0.0149924	0.0114152	0.0133658	0.013618	0.0104449	0.00978787	0.0113644	0.0116211	0.0110974	0.0104211	0.0110948	0.0118365	0.00890886	0.00739062	0.00824505	0.0113377	0.00877137	0.014677	0.00894463	0.0123521	0.0139107	0.00786218
HMR_4222	AKG[c] + kynurenine[c] <=> 4-hydroxy-2-quinolinecarboxylic acid[c] + H2O[c] + glutamate[c]	0	0	0	0	0	0	0	0	0	0	0	0	0	0	0	0	0	0	0	0	0	0	0	0	0	0	0	0	0	0	0	0	0	0	0	0	0	0	0	0	0	0	0	0	0	0	0	0
HMR_4224	H2O[c] + kynurenine[c] => alanine[c] + anthranilate[c]	0.00372884	0.00592704	0	0	0	0.00539885	0.00965028	0.00413813	0.00284601	0.0055752	0.0069163	0	0	0.00509195	0	0	0.00595865	0	0.00582615	0.00374945	0.00298936	0.00970959	0	0	0.00307807	0.00338851	0	0	0.00572509	0.00517834	0	0	0.00344377	0.00312629	0.0035414	0.00522631	0.0060983	0	0	0.00396039	0.00325195	0.00607551	0	0.00468369	0	0	0	0
HMR_9866	anthranilate[c] + FADH2[c] + O2[c] <=> 3-hydroxyanthranilate[c] + FAD[c] + H2O[c]	0.00744647	0.0102453	0.0139641	0.0144321	0.0135225	0.0120237	0.0152124	0.0136558	0.00635112	0.0141355	0.011429	0.0102487	0.0173786	0.0134315	0.00601455	0.007563	0.0151077	0.0126032	0.0108724	0.0139376	0.00893208	0.0122632	0.00564768	0.0113547	0.0125892	0.00955053	0.0149924	0.0114152	0.0133658	0.013618	0.0104449	0.00978787	0.0113644	0.0116211	0.0110974	0.0104211	0.0110948	0.0118365	0.00890886	0.00739062	0.00824505	0.0113377	0.00877137	0.014677	0.00894463	0.0123521	0.0139107	0.00786218
HMR_4225	3-hydroxy-L-kynurenine[c] + H2O[c] => 3-hydroxyanthranilate[c] + alanine[c]	0.00744647	0.0102453	0.0139641	0.0144321	0.0135225	0.0120237	0.0152124	0.0136558	0.00635112	0.0141355	0.011429	0.0102487	0.0173786	0.0134315	0.00601455	0.007563	0.0151077	0.0126032	0.0108724	0.0139376	0.00893208	0.0122632	0.00564768	0.0113547	0.0125892	0.00955053	0.0149924	0.0114152	0.0133658	0.013618	0.0104449	0.00978787	0.0113644	0.0116211	0.0110974	0.0104211	0.0110948	0.0118365	0.00890886	0.00739062	0.00824505	0.0113377	0.00877137	0.014677	0.00894463	0.0123521	0.0139107	0.00786218
HMR_4227	2 3-hydroxyanthranilate[c] + 4 O2[c] => 2 H+[c] + 2 H2O2[c] + 2 O2-[c] + cinnavalininate[c]	0	0	0	0	0	0	0	0	0	0	0	0	0	0	0	0	0	0	0	0	0	0	0	0	0	0	0	0	0	0	0	0	0	0	0	0	0	0	0	0	0	0	0	0	0	0	0	0
HMR_4231	2-amino-3-carboxymuconate semialdehyde[c] => 2-aminomuconate semialdehyde[c] + CO2[c]	2.04428e-13	1.70897e-13	1.4209e-13	1.69734e-13	1.85584e-13	1.81899e-13	3.62679e-12	4.05917e-13	1.75291e-13	1.6356e-13	2.18971e-13	3.97737e-12	4.89081e-13	1.44249e-13	5.34775e-13	1.91691e-13	2.25884e-13	1.54292e-13	2.02302e-13	2.96254e-12	3.16673e-13	1.86722e-13	1.88411e-13	2.43077e-13	2.10478e-13	1.46931e-13	2.75668e-12	6.45167e-13	1.95331e-13	1.40274e-13	7.88509e-12	1.85014e-13	1.71168e-12	3.8699e-12	1.99575e-13	2.2083e-13	1.92818e-13	1.89794e-13	1.96092e-13	1.68246e-13	1.66918e-13	4.34199e-12	1.60005e-12	1.09366e-12	3.02519e-13	1.95662e-13	1.93262e-13	2.14044e-13
HMR_4232	2-aminomuconate semialdehyde[c] <=> H2O[c] + picolinic acid[c]	0	0	0	0	0	0	0	0	0	0	0	0	0	0	0	0	0	0	0	0	0	0	0	0	0	0	0	0	0	0	0	0	0	0	0	0	0	0	0	0	0	0	0	0	0	0	0	0
HMR_4233	2-aminomuconate semialdehyde[c] + H2O[c] + NAD+[c] => 2-aminomuconate[c] + H+[c] + NADH[c]	2.04428e-13	1.70897e-13	1.4209e-13	1.69734e-13	1.85584e-13	1.81899e-13	3.62679e-12	4.05917e-13	1.75291e-13	1.6356e-13	2.18971e-13	3.97737e-12	4.89081e-13	1.44249e-13	5.34775e-13	1.91691e-13	2.25884e-13	1.54292e-13	2.02302e-13	2.96254e-12	3.16673e-13	1.86722e-13	1.88411e-13	2.43077e-13	2.10478e-13	1.46931e-13	2.75668e-12	6.45167e-13	1.95331e-13	1.40274e-13	7.88509e-12	1.85014e-13	1.71168e-12	3.8699e-12	1.99575e-13	2.2083e-13	1.92818e-13	1.89794e-13	1.96092e-13	1.68246e-13	1.66918e-13	4.34199e-12	1.60005e-12	1.09366e-12	3.02519e-13	1.95662e-13	1.93262e-13	2.14044e-13
HMR_4235	2-aminomuconate[c] + H+[c] + H2O[c] + NADPH[c] => 2-oxoadipate[c] + NADP+[c] + NH3[c]	2.04428e-13	1.70897e-13	1.4209e-13	1.69734e-13	1.85584e-13	1.81899e-13	3.62679e-12	4.05917e-13	1.75291e-13	1.6356e-13	2.18971e-13	3.97737e-12	4.89081e-13	1.44249e-13	5.34775e-13	1.91691e-13	2.25884e-13	1.54292e-13	2.02302e-13	2.96254e-12	3.16673e-13	1.86722e-13	1.88411e-13	2.43077e-13	2.10478e-13	1.46931e-13	2.75668e-12	6.45167e-13	1.95331e-13	1.40274e-13	7.88509e-12	1.85014e-13	1.71168e-12	3.8699e-12	1.99575e-13	2.2083e-13	1.92818e-13	1.89794e-13	1.96092e-13	1.68246e-13	1.66918e-13	4.34199e-12	1.60005e-12	1.09366e-12	3.02519e-13	1.95662e-13	1.93262e-13	2.14044e-13
HMR_4242	glutaryl-CoA[m] + ubiquinone[m] => CO2[m] + crotonyl-CoA[m] + ubiquinol[m]	0.462102	0.505499	0.528027	0.510881	0.43991	0.463689	0.589141	0.506747	0.345709	0.488819	0.421347	0.467653	0.530146	0.628663	0.300008	0.324846	0.513568	0.508598	0.500016	0.460118	0.360206	0.538959	0.312221	0.494291	0.366516	0.407245	0.531757	0.421419	0.489477	0.445156	0.520001	0.418672	0.416579	0.380465	0.309967	0.444198	0.430758	0.421173	0.485952	0.333979	0.280514	0.528415	0.307779	0.412886	0.344784	0.452735	0.4433	0.429432
HMR_4243	FAD[m] + glutaryl-CoA[m] => CO2[m] + FADH2[m] + crotonyl-CoA[m]	0.462102	0.505499	0.528027	0.510881	0.43991	0.463689	0.589141	0.506747	0.345709	0.488819	0.421347	0.467653	0.530146	0.628663	0.300008	0.324846	0.513568	0.508598	0.500016	0.460118	0.360206	0.538959	0.312221	0.494291	0.366516	0.407245	0.531757	0.421419	0.489477	0.445156	0.520001	0.418672	0.416579	0.380465	0.309967	0.444198	0.430758	0.421173	0.485952	0.333979	0.280514	0.528415	0.307779	0.412886	0.344784	0.452735	0.4433	0.429432
HMR_4244	3-hydroxy-L-kynurenine[c] + AKG[c] => 4-(2-amino-3-hydroxyphenyl)-2,4-dioxobutanoate[c] + glutamate[c]	0	0	0	0	0	0	0	0	0	0	0	0	0	0	0	0	0	0	0	0	0	0	0	0	0	0	0	0	0	0	0	0	0	0	0	0	0	0	0	0	0	0	0	0	0	0	0	0
HMR_4245	4-(2-amino-3-hydroxyphenyl)-2,4-dioxobutanoate[c] => H2O[c] + xanthurenate[c]	0	0	0	0	0	0	0	0	0	0	0	0	0	0	0	0	0	0	0	0	0	0	0	0	0	0	0	0	0	0	0	0	0	0	0	0	0	0	0	0	0	0	0	0	0	0	0	0
HMR_4246	3-hydroxy-L-kynurenine[c] + AKG[c] => H2O[c] + glutamate[c] + xanthurenate[c]	0	0	0	0	0	0	0	0	0	0	0	0	0	0	0	0	0	0	0	0	0	0	0	0	0	0	0	0	0	0	0	0	0	0	0	0	0	0	0	0	0	0	0	0	0	0	0	0
HMR_4248	oxo-xanthurenate[c] <=> xanthurenate[c]	0	0	0	0	0	0	0	0	0	0	0	0	0	0	0	0	0	0	0	0	0	0	0	0	0	0	0	0	0	0	0	0	0	0	0	0	0	0	0	0	0	0	0	0	0	0	0	0
HMR_6707	tryptophan[c] => CO2[c] + tryptamine[c]	0	0	0	0	0	0	0	0	0	0	0	0	0	0	0	0	0	0	0	0	0	0	0	0	0	0	0	0	0	0	0	0	0	0	0	0	0	0	0	0	0	0	0	0	0	0	0	0
HMR_6708	1-(1,2,3,4,5-pentahydroxypent-1-yl)-1,2,3,4-tetrahydro-beta-carboline-3-carboxylate[c] + H2O[c] <=> mannose[c] + tryptophan[c]	0	0	0	0	0	0	0	0	0	0	0	0	0	0	0	0	0	0	0	0	0	0	0	0	0	0	0	0	0	0	0	0	0	0	0	0	0	0	0	0	0	0	0	0	0	0	0	0
HMR_6709	2 H+[c] + H2O[c] + beta-carboline[c] <=> tryptophan[c]	0	0	0	0	0	0	0	0	0	0	0	0	0	0	0	0	0	0	0	0	0	0	0	0	0	0	0	0	0	0	0	0	0	0	0	0	0	0	0	0	0	0	0	0	0	0	0	0
HMR_6710	SAM[c] + beta-carboline[c] => SAH[c] + harman[c]	0	0	0	0	0	0	0	0	0	0	0	0	0	0	0	0	0	0	0	0	0	0	0	0	0	0	0	0	0	0	0	0	0	0	0	0	0	0	0	0	0	0	0	0	0	0	0	0
HMR_6711	SAM[c] + tryptamine[c] => N-methyltryptamine[c] + SAH[c]	0	0	0	0	0	0	0	0	0	0	0	0	0	0	0	0	0	0	0	0	0	0	0	0	0	0	0	0	0	0	0	0	0	0	0	0	0	0	0	0	0	0	0	0	0	0	0	0
HMR_6712	1,2,3,4-tetrahydro-beta-carboline[c] + H2O[c] <=> formaldehyde[c] + tryptamine[c]	0	0	0	0	0	0	0	0	0	0	0	0	0	0	0	0	0	0	0	0	0	0	0	0	0	0	0	0	0	0	0	0	0	0	0	0	0	0	0	0	0	0	0	0	0	0	0	0
HMR_6713	H2O[c] + O2[c] + tryptamine[c] => H2O2[c] + NH3[c] + indole-3-acetaldehyde[c]	0	0	0	0	0	0	0	0	0	0	0	0	0	0	0	0	0	0	0	0	0	0	0	0	0	0	0	0	0	0	0	0	0	0	0	0	0	0	0	0	0	0	0	0	0	0	0	0
HMR_6714	H2O[c] + NAD+[c] + indole-3-acetaldehyde[c] => H+[c] + NADH[c] + indoleacetate[c]	0	0	0	0	0	0	0	0	0	0	0	0	0	0	0	0	0	0	0	0	0	0	0	0	0	0	0	0	0	0	0	0	0	0	0	0	0	0	0	0	0	0	0	0	0	0	0	0
HMR_6715	SAM[c] + indoleacetate[c] => SAH[c] + methyl-indole-3-acetate[c]	0	0	0	0	0	0	0	0	0	0	0	0	0	0	0	0	0	0	0	0	0	0	0	0	0	0	0	0	0	0	0	0	0	0	0	0	0	0	0	0	0	0	0	0	0	0	0	0
HMR_6716	5-hydroxy-L-tryptophan[c] + O2[c] => 5-hydroxy-N-formylkynurenine[c]	0	0	0	0	0	0	0	0	0	0	0	0	0	0	0	0	0	0	0	0	0	0	0	0	0	0	0	0	0	0	0	0	0	0	0	0	0	0	0	0	0	0	0	0	0	0	0	0
HMR_6717	5-hydroxy-N-formylkynurenine[c] + H2O[c] => 5-hydroxykynurenine[c] + formate[c]	0	0	0	0	0	0	0	0	0	0	0	0	0	0	0	0	0	0	0	0	0	0	0	0	0	0	0	0	0	0	0	0	0	0	0	0	0	0	0	0	0	0	0	0	0	0	0	0
HMR_6718	5-hydroxykynurenine[c] => 5-hydroxykynurenamine[c] + CO2[c]	0	0	0	0	0	0	0	0	0	0	0	0	0	0	0	0	0	0	0	0	0	0	0	0	0	0	0	0	0	0	0	0	0	0	0	0	0	0	0	0	0	0	0	0	0	0	0	0
HMR_6719	5-hydroxykynurenamine[c] + O2[c] => 4,6-dihydroxyquinoline[c] + H2O2[c] + NH3[c]	0	0	0	0	0	0	0	0	0	0	0	0	0	0	0	0	0	0	0	0	0	0	0	0	0	0	0	0	0	0	0	0	0	0	0	0	0	0	0	0	0	0	0	0	0	0	0	0
HMR_6720	2 H+[c] + UDP-glucuronate[c] + kynurenine[c] => 3-hydroxykynurenine-O-beta-D-glucoside[c] + UDP[c]	0	0	0	0	0	0	0	0	0	0	0	0	0	0	0	0	0	0	0	0	0	0	0	0	0	0	0	0	0	0	0	0	0	0	0	0	0	0	0	0	0	0	0	0	0	0	0	0
HMR_6721	3-hydroxykynurenine-O-beta-D-glucoside[c] + H+[c] + NADH[c] => 4-(2-amino-3-hydroxyphenyl)-4-oxobutanoic acid-O-glucoside[c] + NAD+[c] + NH3[c]	0	0	0	0	0	0	0	0	0	0	0	0	0	0	0	0	0	0	0	0	0	0	0	0	0	0	0	0	0	0	0	0	0	0	0	0	0	0	0	0	0	0	0	0	0	0	0	0
HMR_6722	3-hydroxykynurenine-O-beta-D-glucoside[c] + AKG[c] <=> H2O[c] + glutamate[c] + xanthurenate-8-O-beta-D-glucoside[c]	0	0	0	0	0	0	0	0	0	0	0	0	0	0	0	0	0	0	0	0	0	0	0	0	0	0	0	0	0	0	0	0	0	0	0	0	0	0	0	0	0	0	0	0	0	0	0	0
HMR_6723	3-hydroxykynurenine-O-beta-D-glucoside[c] + GSH[c] => H2O[c] + glutathionyl-3-hydroxykynurenine glucoside[c]	0	0	0	0	0	0	0	0	0	0	0	0	0	0	0	0	0	0	0	0	0	0	0	0	0	0	0	0	0	0	0	0	0	0	0	0	0	0	0	0	0	0	0	0	0	0	0	0
HMR_6725	AKG[c] + phenylalanine[c] <=> glutamate[c] + phenylpyruvate[c]	0	0	0	0	0	0	0	0	0	0	0	0	0	0	0	0	0	0	0	0	0	0	0	0	0	0	0	0	0	0	0	0	0	0	0	0	0	0	0	0	0	0	0	0	0	0	0	0
HMR_6726	O2[c] + phenylpyruvate[c] => 2-hydroxyphenylacetate[c] + CO2[c]	0	0	0	0	0	0	0	0	0	0	0	0	0	0	0	0	0	0	0	0	0	0	0	0	0	0	0	0	0	0	0	0	0	0	0	0	0	0	0	0	0	0	0	0	0	0	0	0
HMR_6727	phenylpyruvate[c] => 2-hydroxy-3-phenylpropenoate[c]	0	0	0	0	0	0	0	0	0	0	0	0	0	0	0	0	0	0	0	0	0	0	0	0	0	0	0	0	0	0	0	0	0	0	0	0	0	0	0	0	0	0	0	0	0	0	0	0
HMR_6728	O2[c] + tetrahydrobiopterin[c] + tyrosine[c] => H2O[c] + L-dopa[c] + dihydrobiopterin[c]	4.32145e-15	3.20084e-15	3.31664e-15	1.83216e-15	2.98937e-15	3.87137e-15	1.2885e-15	1.4088e-14	3.90314e-15	2.36534e-15	1.75428e-15	6.1304e-15	1.5101e-15	2.04688e-15	5.99396e-15	1.07524e-14	1.38649e-15	2.60532e-15	1.60545e-15	2.90949e-15	5.65391e-15	2.56468e-15	2.96281e-15	2.14234e-15	3.65846e-15	1.84071e-15	0	5.30962e-14	7.94135e-16	1.81934e-15	1.42852e-14	4.53787e-15	4.50685e-15	1.35026e-15	3.82719e-15	1.75178e-15	3.17188e-15	2.69878e-15	4.49664e-15	2.37732e-15	4.42998e-15	4.41716e-15	2.46904e-15	5.15437e-15	1.03125e-12	7.84071e-15	2.61549e-15	1.80139e-15
HMR_6729	2 H+[c] + O2[c] + tyrosine[c] => H2O[c] + L-dopa[c]	4.96277e-14	1.19902e-13	5.06962e-14	3.21453e-14	7.20053e-14	6.62204e-14	2.99171e-14	7.15631e-14	2.50561e-14	5.06841e-14	2.84686e-14	5.04465e-14	9.12329e-14	4.94158e-14	1.54295e-12	3.15126e-14	1.66749e-14	5.2648e-14	3.5332e-14	5.3521e-14	5.31046e-14	3.67643e-14	5.07168e-14	1.1036e-13	3.79424e-14	7.45674e-14	4.17216e-14	1.13658e-12	2.81644e-14	6.72784e-14	4.89289e-14	2.56404e-14	5.28011e-14	7.73401e-14	8.71845e-14	4.21349e-14	7.04229e-14	5.06201e-14	7.68809e-14	6.21152e-14	4.58893e-14	8.05691e-14	2.66342e-14	5.57943e-14	1.03311e-12	9.24007e-14	4.97753e-14	2.1111e-14
HMR_6730	L-dopa[c] + SAM[c] => 3-O-methyldopa[c] + SAH[c]	0	0	0	0	0	0	0	0	0	0	0	0	0	0	0	0	0	0	0	0	0	0	0	0	0	0	0	0	0	0	0	0	0	0	0	0	0	0	0	0	0	0	0	0	0	0	0	0
HMR_6731	L-dopa[c] => CO2[c] + dopamine[c]	3.33064e-14	3.83857e-14	3.60873e-14	3.65798e-14	3.77253e-14	3.67115e-14	3.82305e-14	3.71234e-14	3.60792e-14	3.45059e-14	3.54612e-14	3.55526e-14	3.8809e-14	3.66239e-14	3.43598e-14	3.79879e-14	3.77252e-14	3.41757e-14	3.33841e-14	3.68245e-14	3.54686e-14	3.58506e-14	3.78513e-14	4.03094e-14	3.29101e-14	3.73551e-14	3.49274e-14	3.50977e-14	3.90485e-14	3.55353e-14	3.73777e-14	3.8283e-14	3.61096e-14	3.96331e-14	3.4415e-14	3.72211e-14	3.87656e-14	4.04073e-14	4.06849e-14	3.36906e-14	3.78103e-14	4.05905e-14	3.80365e-14	3.43909e-14	3.58632e-14	3.93973e-14	3.67494e-14	3.82536e-14
HMR_6734	H2O[c] + salsolinol[c] <=> acetaldehyde[c] + dopamine[c]	0	0	0	0	0	0	0	0	0	0	0	0	0	0	0	0	0	0	0	0	0	0	0	0	0	0	0	0	0	0	0	0	0	0	0	0	0	0	0	0	0	0	0	0	0	0	0	0
HMR_6735	SAM[c] + salsolinol[c] => SAH[c] + salsoline[c]	0	0	0	0	0	0	0	0	0	0	0	0	0	0	0	0	0	0	0	0	0	0	0	0	0	0	0	0	0	0	0	0	0	0	0	0	0	0	0	0	0	0	0	0	0	0	0	0
HMR_6736	SAM[c] + salsolinol[c] => N-methylsalsolinol[c] + SAH[c]	0	0	0	0	0	0	0	0	0	0	0	0	0	0	0	0	0	0	0	0	0	0	0	0	0	0	0	0	0	0	0	0	0	0	0	0	0	0	0	0	0	0	0	0	0	0	0	0
HMR_6737	SAM[c] + salsolinol[c] => (R)-1,2-dimethyl-5,6-dihydroxy-tetrahydroisoquinoline[c] + SAH[c]	0	0	0	0	0	0	0	0	0	0	0	0	0	0	0	0	0	0	0	0	0	0	0	0	0	0	0	0	0	0	0	0	0	0	0	0	0	0	0	0	0	0	0	0	0	0	0	0
HMR_6738	H2O[c] + salsolinol-1-carboxylate[c] <=> dopamine[c] + pyruvate[c]	0	0	0	0	0	0	0	0	0	0	0	0	0	0	0	0	0	0	0	0	0	0	0	0	0	0	0	0	0	0	0	0	0	0	0	0	0	0	0	0	0	0	0	0	0	0	0	0
HMR_6739	SAM[c] + salsolinol-1-carboxylate[c] => SAH[c] + salsoline-1-carboxylate[c]	0	0	0	0	0	0	0	0	0	0	0	0	0	0	0	0	0	0	0	0	0	0	0	0	0	0	0	0	0	0	0	0	0	0	0	0	0	0	0	0	0	0	0	0	0	0	0	0
HMR_6740	salsolinol-1-carboxylate[c] => 1,2-dehydrosalsolinol[c] + CO2[c] + 2 H+[c]	0	0	0	0	0	0	0	0	0	0	0	0	0	0	0	0	0	0	0	0	0	0	0	0	0	0	0	0	0	0	0	0	0	0	0	0	0	0	0	0	0	0	0	0	0	0	0	0
HMR_6741	O2[c] + ascorbate[c] + dopamine[c] => H2O[c] + dehydroascorbic acid[c] + noradrenaline[c]	2.13987e-14	2.61508e-14	2.43867e-14	2.52214e-14	2.2659e-14	2.72412e-14	2.5387e-14	2.47629e-14	2.14444e-14	2.17772e-14	2.30315e-14	2.38453e-14	2.39686e-14	2.48778e-14	1.97913e-14	2.54509e-14	2.64361e-14	2.49878e-14	2.14626e-14	2.68088e-14	2.32436e-14	2.63598e-14	2.58173e-14	2.90245e-14	2.31794e-14	2.56771e-14	2.40169e-14	2.35935e-14	2.58331e-14	2.2737e-14	2.63093e-14	2.47383e-14	2.60441e-14	2.45558e-14	2.09907e-14	2.51843e-14	2.48072e-14	2.69512e-14	2.97162e-14	2.17904e-14	2.42339e-14	2.68969e-14	2.61722e-14	2.27981e-14	2.46742e-14	2.69847e-14	2.42021e-14	2.70128e-14
HMR_6742	4,6,7-trihydroxy-1,2,3,4-tetrahydroisoquinoline[c] + H2O[c] <=> formaldehyde[c] + noradrenaline[c]	0	0	0	0	0	0	0	0	0	0	0	0	0	0	0	0	0	0	0	0	0	0	0	0	0	0	0	0	0	0	0	0	0	0	0	0	0	0	0	0	0	0	0	0	0	0	0	0
HMR_6743	SAM[c] + noradrenaline[c] => SAH[c] + adrenaline[c]	0	0	0	0	0	0	0	0	0	0	0	0	0	0	0	0	0	0	0	0	0	0	0	0	0	0	0	0	0	0	0	0	0	0	0	0	0	0	0	0	0	0	0	0	0	0	0	0
HMR_6744	H2O[c] + N-methyl-4,6,7-trihydroxy-1,2,3,4-tetrahydroisoquinoline[c] <=> adrenaline[c] + formaldehyde[c]	0	0	0	0	0	0	0	0	0	0	0	0	0	0	0	0	0	0	0	0	0	0	0	0	0	0	0	0	0	0	0	0	0	0	0	0	0	0	0	0	0	0	0	0	0	0	0	0
HMR_6745	H2O[c] + O2[c] + adrenaline[c] => 3,4-dihydroxymandelaldehyde[c] + H2O2[c] + methylamine[c]	0	0	0	0	0	0	0	0	0	0	0	0	0	0	0	0	0	0	0	0	0	0	0	0	0	0	0	0	0	0	0	0	0	0	0	0	0	0	0	0	0	0	0	0	0	0	0	0
HMR_6746	SAM[c] + adrenaline[c] => L-metanephrine[c] + SAH[c]	0	0	0	0	0	0	0	0	0	0	0	0	0	0	0	0	0	0	0	0	0	0	0	0	0	0	0	0	0	0	0	0	0	0	0	0	0	0	0	0	0	0	0	0	0	0	0	0
HMR_6747	H2O[c] + L-metanephrine[c] + O2[c] => 3-methoxy-4-hydroxyphenylglycolaldehyde[c] + H2O2[c] + methylamine[c]	0	0	0	0	0	0	0	0	0	0	0	0	0	0	0	0	0	0	0	0	0	0	0	0	0	0	0	0	0	0	0	0	0	0	0	0	0	0	0	0	0	0	0	0	0	0	0	0
HMR_6748	3-methoxy-4-hydroxyphenylglycolaldehyde[c] + H2O[c] + NAD+[c] => H+[c] + NADH[c] + vanillylmandelate[c]	0	0	0	0	0	0	0	0	0	0	0	0	0	0	0	0	0	0	0	0	0	0	0	0	0	0	0	0	0	0	0	0	0	0	0	0	0	0	0	0	0	0	0	0	0	0	0	0
HMR_6749	3-methoxy-4-hydroxyphenylglycolaldehyde[c] + H2O[c] + NADP+[c] <=> H+[c] + NADPH[c] + vanillylmandelate[c]	0	0	0	0	0	0	0	0	0	0	0	0	0	0	0	0	0	0	0	0	0	0	0	0	0	0	0	0	0	0	0	0	0	0	0	0	0	0	0	0	0	0	0	0	0	0	0	0
HMR_6750	SAM[c] + noradrenaline[c] => SAH[c] + normetanephrine[c]	0	0	0	0	0	0	0	0	0	0	0	0	0	0	0	0	0	0	0	0	0	0	0	0	0	0	0	0	0	0	0	0	0	0	0	0	0	0	0	0	0	0	0	0	0	0	0	0
HMR_6751	H2O[c] + O2[c] + normetanephrine[c] => 3-methoxy-4-hydroxyphenylglycolaldehyde[c] + H2O2[c] + NH3[c]	0	0	0	0	0	0	0	0	0	0	0	0	0	0	0	0	0	0	0	0	0	0	0	0	0	0	0	0	0	0	0	0	0	0	0	0	0	0	0	0	0	0	0	0	0	0	0	0
HMR_6752	H2O[c] + O2[c] + noradrenaline[c] => 3,4-dihydroxymandelaldehyde[c] + H2O2[c] + NH3[c]	0	0	0	0	0	0	0	0	0	0	0	0	0	0	0	0	0	0	0	0	0	0	0	0	0	0	0	0	0	0	0	0	0	0	0	0	0	0	0	0	0	0	0	0	0	0	0	0
HMR_6753	3,4-dihydroxymandelaldehyde[c] + H2O[c] + NAD+[c] => 3,4-dihydroxymandelate[c] + H+[c] + NADH[c]	0	0	0	0	0	0	0	0	0	0	0	0	0	0	0	0	0	0	0	0	0	0	0	0	0	0	0	0	0	0	0	0	0	0	0	0	0	0	0	0	0	0	0	0	0	0	0	0
HMR_6754	3,4-dihydroxymandelaldehyde[c] + H2O[c] + NADP+[c] <=> 3,4-dihydroxymandelate[c] + H+[c] + NADPH[c]	0	0	0	0	0	0	0	0	0	0	0	0	0	0	0	0	0	0	0	0	0	0	0	0	0	0	0	0	0	0	0	0	0	0	0	0	0	0	0	0	0	0	0	0	0	0	0	0
HMR_6755	3,4-dihydroxymandelate[c] + SAM[c] <=> SAH[c] + vanillylmandelate[c]	0	0	0	0	0	0	0	0	0	0	0	0	0	0	0	0	0	0	0	0	0	0	0	0	0	0	0	0	0	0	0	0	0	0	0	0	0	0	0	0	0	0	0	0	0	0	0	0
HMR_6756	3,4-dihydroxymandelaldehyde[c] + H+[c] + NADH[c] <=> 3,4-dihydroxyphenylethyleneglycol[c] + NAD+[c]	0	0	0	0	0	0	0	0	0	0	0	0	0	0	0	0	0	0	0	0	0	0	0	0	0	0	0	0	0	0	0	0	0	0	0	0	0	0	0	0	0	0	0	0	0	0	0	0
HMR_6757	3,4-dihydroxyphenylethyleneglycol[c] + SAM[c] => 3-methoxy-4-hydroxyphenylethyleneglycol[c] + SAH[c]	0	0	0	0	0	0	0	0	0	0	0	0	0	0	0	0	0	0	0	0	0	0	0	0	0	0	0	0	0	0	0	0	0	0	0	0	0	0	0	0	0	0	0	0	0	0	0	0
HMR_6758	H2O[c] + O2[c] + dopamine[c] => 3,4-dihydroxyphenylacetaldehyde[c] + H2O2[c] + NH3[c]	0	0	0	0	0	0	0	0	0	0	0	0	0	0	0	0	0	0	0	0	0	0	0	0	0	0	0	0	0	0	0	0	0	0	0	0	0	0	0	0	0	0	0	0	0	0	0	0
HMR_6759	3,4-dihydroxyphenylacetaldehyde[c] + dopamine[c] <=> H2O[c] + norlaudanosoline[c]	0	0	0	0	0	0	0	0	0	0	0	0	0	0	0	0	0	0	0	0	0	0	0	0	0	0	0	0	0	0	0	0	0	0	0	0	0	0	0	0	0	0	0	0	0	0	0	0
HMR_6760	3,4-dihydroxyphenylacetaldehyde[c] + H2O[c] + NAD+[c] => 3,4-dihydroxyphenylacetate[c] + H+[c] + NADH[c]	0	0	0	0	0	0	0	0	0	0	0	0	0	0	0	0	0	0	0	0	0	0	0	0	0	0	0	0	0	0	0	0	0	0	0	0	0	0	0	0	0	0	0	0	0	0	0	0
HMR_6761	3,4-dihydroxyphenylacetaldehyde[c] + H2O[c] + NADP+[c] <=> 3,4-dihydroxyphenylacetate[c] + H+[c] + NADPH[c]	0	0	0	0	0	0	0	0	0	0	0	0	0	0	0	0	0	0	0	0	0	0	0	0	0	0	0	0	0	0	0	0	0	0	0	0	0	0	0	0	0	0	0	0	0	0	0	0
HMR_6762	3,4-dihydroxyphenylacetate[c] + SAM[c] => SAH[c] + homovanillate[c]	0	0	0	0	0	0	0	0	0	0	0	0	0	0	0	0	0	0	0	0	0	0	0	0	0	0	0	0	0	0	0	0	0	0	0	0	0	0	0	0	0	0	0	0	0	0	0	0
HMR_6763	SAM[c] + dopamine[c] => 3-methoxytyramine[c] + SAH[c]	0	0	0	0	0	0	0	0	0	0	0	0	0	0	0	0	0	0	0	0	0	0	0	0	0	0	0	0	0	0	0	0	0	0	0	0	0	0	0	0	0	0	0	0	0	0	0	0
HMR_6764	3-methoxytyramine[c] + H2O[c] + O2[c] => 3-methoxy-4-hydroxyphenylacetaldehyde[c] + H2O2[c] + NH3[c]	0	0	0	0	0	0	0	0	0	0	0	0	0	0	0	0	0	0	0	0	0	0	0	0	0	0	0	0	0	0	0	0	0	0	0	0	0	0	0	0	0	0	0	0	0	0	0	0
HMR_6765	3-methoxytyramine[c] + acetaldehyde[c] <=> H2O[c] + N-methylsalsolinol[c]	0	0	0	0	0	0	0	0	0	0	0	0	0	0	0	0	0	0	0	0	0	0	0	0	0	0	0	0	0	0	0	0	0	0	0	0	0	0	0	0	0	0	0	0	0	0	0	0
HMR_6766	3-methoxy-4-hydroxyphenylacetaldehyde[c] + H2O[c] + NAD+[c] => H+[c] + NADH[c] + homovanillate[c]	8.91017	7.34415	10.6711	6.03309	10.7344	4.68603	17.3393	6.02078	9.63566	14.7877	8.82452	9.75547	13.9236	6.15644	8.97833	0	12.0764	6.02306	10.1733	13.6156	0.911573	4.73214	10.0813	3.85827	12.7939	5.15311	0.998712	13.8144	8.33404	14.2839	6.04722	10.0254	10.5158	13.9265	0.37482	3.8023	8.54485	10.2583	8.26283	14.6343	13.914	6.92395	8.08581	6.40224	12.6637	8.88081	12.1016	15.2986
HMR_6767	3-methoxy-4-hydroxyphenylacetaldehyde[c] + H2O[c] + NADP+[c] <=> H+[c] + NADPH[c] + homovanillate[c]	8.91017	7.34415	10.6711	6.03309	10.7344	4.68603	17.3393	6.02078	9.63566	14.7877	8.82452	9.75547	13.9236	6.15644	8.97833	0	12.0764	6.02306	10.1733	13.6156	0.911573	4.73214	10.0813	3.85827	12.7939	5.15311	0.998712	13.8144	8.33404	14.2839	6.04722	10.0254	10.5158	13.9265	0.37482	3.8023	8.54485	10.2583	8.26283	14.6343	13.914	6.92395	8.08581	6.40224	12.6637	8.88081	12.1016	15.2986
HMR_6768	AKG[c] + tyrosine[c] => 4-hydroxyphenylpyruvate[c] + glutamate[c]	0.203782	0.201185	0.198991	0.206549	0.213183	0.171312	0.231122	0.196153	0.140503	0.218902	0.18264	0.202622	0.199466	0.226056	0.137134	0.140094	0.193296	0.205419	0.201835	0.213194	0.158757	0.211893	0.134286	0.211192	0.177059	0.170649	0.207658	0.192879	0.204753	0.206708	0.220216	0.169153	0.197262	0.177053	0.137512	0.201454	0.186503	0.16989	0.206858	0.149991	0.130593	0.226704	0.155767	0.191325	0.162509	0.207376	0.171613	0.174811
HMR_6770	H2O[c] + O2[c] + tyrosine[c] => 4-hydroxyphenylpyruvate[c] + H2O2[c] + NH3[c]	0.202467	0.200451	0.196962	0.20402	0.210254	0.169383	0.228356	0.19358	0.139414	0.218471	0.179904	0.198477	0.196715	0.222746	0.135436	0.138476	0.191946	0.203019	0.199417	0.20914	0.157124	0.210032	0.133917	0.205906	0.173799	0.168709	0.203028	0.188754	0.202005	0.2041	0.218623	0.165911	0.194987	0.17516	0.133141	0.199708	0.18563	0.168341	0.20141	0.147648	0.129022	0.225725	0.15331	0.188767	0.161846	0.205716	0.169914	0.172148
HMR_6771	4-hydroxyphenylpyruvate[c] => 2-hydroxy-3-(4-hydroxyphenyl)propenoate[c]	0	0	0	0	0	0	0	0	0	0	0	0	0	0	0	0	0	0	0	0	0	0	0	0	0	0	0	0	0	0	0	0	0	0	0	0	0	0	0	0	0	0	0	0	0	0	0	0
HMR_6772	4-hydroxyphenylpyruvate[c] + O2[c] => CO2[c] + homogentisate[c]	1.86856e-13	5.06642e-13	3.88999e-13	1.83143e-13	1.77591e-13	5.58973e-13	1.78186e-13	1.8573e-13	1.64993e-13	3.35423e-13	2.46476e-13	3.06151e-13	1.65804e-13	1.95845e-13	4.9475e-12	2.5394e-13	2.21417e-10	2.10841e-13	1.66661e-13	9.00712e-13	2.14887e-13	7.92505e-13	3.24161e-13	6.30937e-13	3.57724e-13	3.95027e-13	6.78672e-13	2.72694e-12	4.53968e-13	7.7997e-13	7.29476e-13	2.19114e-13	2.50445e-13	3.80482e-13	2.01527e-13	5.22629e-13	2.11862e-13	1.91297e-13	3.49893e-13	3.70193e-13	1.78648e-13	5.6483e-13	3.27742e-13	2.25283e-13	2.42599e-13	3.0926e-13	4.36405e-13	2.26805e-13
HMR_6774	O2[c] + homogentisate[c] => 4-maleylacetoacetate[c]	1.86856e-13	5.06642e-13	3.88999e-13	1.83143e-13	1.77591e-13	5.58973e-13	1.78186e-13	1.8573e-13	1.64993e-13	3.35423e-13	2.46476e-13	3.06151e-13	1.65804e-13	1.95845e-13	4.9475e-12	2.5394e-13	2.21417e-10	2.10841e-13	1.66661e-13	9.00712e-13	2.14887e-13	7.92505e-13	3.24161e-13	6.30937e-13	3.57724e-13	3.95027e-13	6.78672e-13	2.72694e-12	4.53968e-13	7.7997e-13	7.29476e-13	2.19114e-13	2.50445e-13	3.80482e-13	2.01527e-13	5.22629e-13	2.11862e-13	1.91297e-13	3.49893e-13	3.70193e-13	1.78648e-13	5.6483e-13	3.27742e-13	2.25283e-13	2.42599e-13	3.0926e-13	4.36405e-13	2.26805e-13
HMR_6776	4-maleylacetoacetate[c] => fumarylacetoacetate[c]	1.86856e-13	5.06642e-13	3.88999e-13	1.83143e-13	1.77591e-13	5.58973e-13	1.78186e-13	1.8573e-13	1.64993e-13	3.35423e-13	2.46476e-13	3.06151e-13	1.65804e-13	1.95845e-13	4.9475e-12	2.5394e-13	2.21417e-10	2.10841e-13	1.66661e-13	9.00712e-13	2.14887e-13	7.92505e-13	3.24161e-13	6.30937e-13	3.57724e-13	3.95027e-13	6.78672e-13	2.72694e-12	4.53968e-13	7.7997e-13	7.29476e-13	2.19114e-13	2.50445e-13	3.80482e-13	2.01527e-13	5.22629e-13	2.11862e-13	1.91297e-13	3.49893e-13	3.70193e-13	1.78648e-13	5.6483e-13	3.27742e-13	2.25283e-13	2.42599e-13	3.0926e-13	4.36405e-13	2.26805e-13
HMR_6778	H2O[c] + fumarylacetoacetate[c] => acetoacetate[c] + fumarate[c]	1.86856e-13	5.06642e-13	3.88999e-13	1.83143e-13	1.77591e-13	5.58973e-13	1.78186e-13	1.8573e-13	1.64993e-13	3.35423e-13	2.46476e-13	3.06151e-13	1.65804e-13	1.95845e-13	4.9475e-12	2.5394e-13	2.21417e-10	2.10841e-13	1.66661e-13	9.00712e-13	2.14887e-13	7.92505e-13	3.24161e-13	6.30937e-13	3.57724e-13	3.95027e-13	6.78672e-13	2.72694e-12	4.53968e-13	7.7997e-13	7.29476e-13	2.19114e-13	2.50445e-13	3.80482e-13	2.01527e-13	5.22629e-13	2.11862e-13	1.91297e-13	3.49893e-13	3.70193e-13	1.78648e-13	5.6483e-13	3.27742e-13	2.25283e-13	2.42599e-13	3.0926e-13	4.36405e-13	2.26805e-13
HMR_6782	4-hydroxyphenylpyruvate[c] + H+[c] + NADH[c] => 4-hydroxyphenyllactate[c] + NAD+[c]	1.89484e-14	1.7907e-14	1.61879e-14	1.52472e-14	2.09606e-14	2.2692e-14	1.37817e-14	1.77947e-14	1.5404e-14	1.91266e-14	1.4891e-14	1.4848e-14	1.70504e-14	1.13904e-14	1.69621e-14	2.41494e-14	2.36699e-14	1.31379e-14	2.48615e-14	3.63625e-14	1.97422e-14	1.39787e-14	2.38752e-14	1.82264e-14	2.00149e-14	3.01454e-13	2.33127e-14	1.28305e-14	2.10339e-14	1.34833e-14	5.33383e-14	1.2606e-14	1.02722e-14	2.88626e-13	2.18169e-14	2.43648e-13	2.80628e-14	2.51617e-14	1.66082e-14	2.89646e-14	1.82389e-14	2.33482e-14	2.81453e-13	1.69564e-14	2.58262e-14	2.63695e-14	2.0439e-14	2.01054e-14
HMR_6783	4-hydroxyphenyllactate[c] + H2O[c] => 4-coumarate[c] + 4 H+[c]	1.89484e-14	1.7907e-14	1.61879e-14	1.52472e-14	2.09606e-14	2.2692e-14	1.37817e-14	1.77947e-14	1.5404e-14	1.91266e-14	1.4891e-14	1.4848e-14	1.70504e-14	1.13904e-14	1.69621e-14	2.41494e-14	2.36699e-14	1.31379e-14	2.48615e-14	3.63625e-14	1.97422e-14	1.39787e-14	2.38752e-14	1.82264e-14	2.00149e-14	3.01454e-13	2.33127e-14	1.28305e-14	2.10339e-14	1.34833e-14	5.33383e-14	1.2606e-14	1.02722e-14	2.88626e-13	2.18169e-14	2.43648e-13	2.80628e-14	2.51617e-14	1.66082e-14	2.89646e-14	1.82389e-14	2.33482e-14	2.81453e-13	1.69564e-14	2.58262e-14	2.63695e-14	2.0439e-14	2.01054e-14
HMR_6784	4-coumarate[c] + ATP[c] + CoA[c] => 4-coumaroyl-CoA[c] + AMP[c] + PPi[c]	1.89484e-14	1.7907e-14	1.61879e-14	1.52472e-14	2.09606e-14	2.2692e-14	1.37817e-14	1.77947e-14	1.5404e-14	1.91266e-14	1.4891e-14	1.4848e-14	1.70504e-14	1.13904e-14	1.69621e-14	2.41494e-14	2.36699e-14	1.31379e-14	2.48615e-14	3.63625e-14	1.97422e-14	1.39787e-14	2.38752e-14	1.82264e-14	2.00149e-14	3.01454e-13	2.33127e-14	1.28305e-14	2.10339e-14	1.34833e-14	5.33383e-14	1.2606e-14	1.02722e-14	2.88626e-13	2.18169e-14	2.43648e-13	2.80628e-14	2.51617e-14	1.66082e-14	2.89646e-14	1.82389e-14	2.33482e-14	2.81453e-13	1.69564e-14	2.58262e-14	2.63695e-14	2.0439e-14	2.01054e-14
HMR_6785	4-coumaroyl-CoA[c] + CoA[c] + H2O[c] + NAD+[c] => 4-hydroxybenzoyl-CoA[c] + H+[c] + NADH[c] + acetyl-CoA[c]	1.89484e-14	1.7907e-14	1.61879e-14	1.52472e-14	2.09606e-14	2.2692e-14	1.37817e-14	1.77947e-14	1.5404e-14	1.91266e-14	1.4891e-14	1.4848e-14	1.70504e-14	1.13904e-14	1.69621e-14	2.41494e-14	2.36699e-14	1.31379e-14	2.48615e-14	3.63625e-14	1.97422e-14	1.39787e-14	2.38752e-14	1.82264e-14	2.00149e-14	3.01454e-13	2.33127e-14	1.28305e-14	2.10339e-14	1.34833e-14	5.33383e-14	1.2606e-14	1.02722e-14	2.88626e-13	2.18169e-14	2.43648e-13	2.80628e-14	2.51617e-14	1.66082e-14	2.89646e-14	1.82389e-14	2.33482e-14	2.81453e-13	1.69564e-14	2.58262e-14	2.63695e-14	2.0439e-14	2.01054e-14
HMR_6786	4-hydroxybenzoyl-CoA[c] + H2O[c] => 4-hydroxybenzoate[c] + CoA[c]	1.89484e-14	1.7907e-14	1.61879e-14	1.52472e-14	2.09606e-14	2.2692e-14	1.37817e-14	1.77947e-14	1.5404e-14	1.91266e-14	1.4891e-14	1.4848e-14	1.70504e-14	1.13904e-14	1.69621e-14	2.41494e-14	2.36699e-14	1.31379e-14	2.48615e-14	3.63625e-14	1.97422e-14	1.39787e-14	2.38752e-14	1.82264e-14	2.00149e-14	3.01454e-13	2.33127e-14	1.28305e-14	2.10339e-14	1.34833e-14	5.33383e-14	1.2606e-14	1.02722e-14	2.88626e-13	2.18169e-14	2.43648e-13	2.80628e-14	2.51617e-14	1.66082e-14	2.89646e-14	1.82389e-14	2.33482e-14	2.81453e-13	1.69564e-14	2.58262e-14	2.63695e-14	2.0439e-14	2.01054e-14
HMR_6787	tyrosine[c] => CO2[c] + tyramine[c]	0	0	0	0	0	0	0	0	0	0	0	0	0	0	0	0	0	0	0	0	0	0	0	0	0	0	0	0	0	0	0	0	0	0	0	0	0	0	0	0	0	0	0	0	0	0	0	0
HMR_6788	SAM[c] + tyramine[c] => N-methyltyramine[c] + SAH[c]	0	0	0	0	0	0	0	0	0	0	0	0	0	0	0	0	0	0	0	0	0	0	0	0	0	0	0	0	0	0	0	0	0	0	0	0	0	0	0	0	0	0	0	0	0	0	0	0
HMR_6789	H2O[c] + O2[c] + tyramine[c] => 4-hydroxyphenylacetaldehyde[c] + H2O2[c] + NH3[c]	0	0	0	0	0	0	0	0	0	0	0	0	0	0	0	0	0	0	0	0	0	0	0	0	0	0	0	0	0	0	0	0	0	0	0	0	0	0	0	0	0	0	0	0	0	0	0	0
HMR_6790	4-hydroxyphenylacetaldehyde[c] + H2O[c] + NAD+[c] => 4-hydroxyphenylacetate[c] + H+[c] + NADH[c]	0	0	0	0	0	0	0	0	0	0	0	0	0	0	0	0	0	0	0	0	0	0	0	0	0	0	0	0	0	0	0	0	0	0	0	0	0	0	0	0	0	0	0	0	0	0	0	0
HMR_6791	4-hydroxyphenylacetaldehyde[c] + H2O[c] + NADP+[c] <=> 4-hydroxyphenylacetate[c] + H+[c] + NADPH[c]	0	0	0	0	0	0	0	0	0	0	0	0	0	0	0	0	0	0	0	0	0	0	0	0	0	0	0	0	0	0	0	0	0	0	0	0	0	0	0	0	0	0	0	0	0	0	0	0
HMR_6792	4-hydroxy-3-nitrophenylacetate[c] + 2 H+[c] <=> 4-hydroxyphenylacetate[c] + nitrite[c]	0	0	0	0	0	0	0	0	0	0	0	0	0	0	0	0	0	0	0	0	0	0	0	0	0	0	0	0	0	0	0	0	0	0	0	0	0	0	0	0	0	0	0	0	0	0	0	0
HMR_6798	UDP-glucuronate[c] + triiodothyronine[c] => 3,5,3-triiodo-L-thyronine-beta-D-glucuronoside[c] + UDP[c]	0	0	0	0	0	0	0	0	0	0	0	0	0	0	0	0	0	0	0	0	0	0	0	0	0	0	0	0	0	0	0	0	0	0	0	0	0	0	0	0	0	0	0	0	0	0	0	0
HMR_6799	UDP-glucuronate[r] + triiodothyronine[r] => 3,5,3-triiodo-L-thyronine-beta-D-glucuronoside[r] + UDP[r]	0	0	0	0	0	0	0	0	0	0	0	0	0	0	0	0	0	0	0	0	0	0	0	0	0	0	0	0	0	0	0	0	0	0	0	0	0	0	0	0	0	0	0	0	0	0	0	0
HMR_6800	UDP-glucuronate[c] + thyroxine[c] => 3,5,3,5-tetraiodo-L-thyronine-beta-D-glucuronoside[c] + UDP[c]	0	0	0	0	0	0	0	0	0	0	0	0	0	0	0	0	0	0	0	0	0	0	0	0	0	0	0	0	0	0	0	0	0	0	0	0	0	0	0	0	0	0	0	0	0	0	0	0
HMR_6801	UDP-glucuronate[r] + thyroxine[r] => 3,5,3,5-tetraiodo-L-thyronine-beta-D-glucuronoside[r] + UDP[r]	0	0	0	0	0	0	0	0	0	0	0	0	0	0	0	0	0	0	0	0	0	0	0	0	0	0	0	0	0	0	0	0	0	0	0	0	0	0	0	0	0	0	0	0	0	0	0	0
HMR_6802	N-methyltyramine[c] + SAM[c] => SAH[c] + hordenine[c]	0	0	0	0	0	0	0	0	0	0	0	0	0	0	0	0	0	0	0	0	0	0	0	0	0	0	0	0	0	0	0	0	0	0	0	0	0	0	0	0	0	0	0	0	0	0	0	0
HMR_6803	O2[c] + hordenine[c] => H2O[c] + N,N-dimethyldopaminequinone[c]	0	0	0	0	0	0	0	0	0	0	0	0	0	0	0	0	0	0	0	0	0	0	0	0	0	0	0	0	0	0	0	0	0	0	0	0	0	0	0	0	0	0	0	0	0	0	0	0
HMR_6806	2 H+[c] + N,N-dimethylindoliumolate[c] <=> N,N-dimethyldopaminequinone[c]	0	0	0	0	0	0	0	0	0	0	0	0	0	0	0	0	0	0	0	0	0	0	0	0	0	0	0	0	0	0	0	0	0	0	0	0	0	0	0	0	0	0	0	0	0	0	0	0
HMR_6807	6,7-dihydroxy-1,2,3,4-tetrahydroisoquinoline[c] + H2O[c] <=> dopamine[c] + formaldehyde[c]	0	0	0	0	0	0	0	0	0	0	0	0	0	0	0	0	0	0	0	0	0	0	0	0	0	0	0	0	0	0	0	0	0	0	0	0	0	0	0	0	0	0	0	0	0	0	0	0
HMR_6808	H2O2[c] + dopamine[c] <=> 2 H2O[c] + dopamine-O-quinone[c]	0	0	0	0	0	0	0	0	0	0	0	0	0	0	0	0	0	0	0	0	0	0	0	0	0	0	0	0	0	0	0	0	0	0	0	0	0	0	0	0	0	0	0	0	0	0	0	0
HMR_6811	GSH[c] + dopamine-O-quinone[c] => 5-S-glutathionyl-dopamine[c]	0	0	0	0	0	0	0	0	0	0	0	0	0	0	0	0	0	0	0	0	0	0	0	0	0	0	0	0	0	0	0	0	0	0	0	0	0	0	0	0	0	0	0	0	0	0	0	0
HMR_6813	2 H+[c] + H2O[c] + dopaminochrome[c] <=> H2O2[c] + dopamine-O-quinone[c]	0	0	0	0	0	0	0	0	0	0	0	0	0	0	0	0	0	0	0	0	0	0	0	0	0	0	0	0	0	0	0	0	0	0	0	0	0	0	0	0	0	0	0	0	0	0	0	0
HMR_6814	NADPH[c] + dopaminochrome[c] => NADP+[c] + aminochrome-O-semiquinone[c]	0	0	0	0	0	0	0	0	0	0	0	0	0	0	0	0	0	0	0	0	0	0	0	0	0	0	0	0	0	0	0	0	0	0	0	0	0	0	0	0	0	0	0	0	0	0	0	0
HMR_6815	GSH[c] + dopaminochrome[c] => 5-S-glutathionyl-aminochrome reduced[c]	0	0	0	0	0	0	0	0	0	0	0	0	0	0	0	0	0	0	0	0	0	0	0	0	0	0	0	0	0	0	0	0	0	0	0	0	0	0	0	0	0	0	0	0	0	0	0	0
HMR_6817	H+[c] + NADPH[c] + dopaminochrome[c] => NADP+[c] + leukoaminochrome[c]	0	0	0	0	0	0	0	0	0	0	0	0	0	0	0	0	0	0	0	0	0	0	0	0	0	0	0	0	0	0	0	0	0	0	0	0	0	0	0	0	0	0	0	0	0	0	0	0
HMR_6818	adrenaline[c] => 4 H+[c] + adrenochrome[c]	0	0	0	0	0	0	0	0	0	0	0	0	0	0	0	0	0	0	0	0	0	0	0	0	0	0	0	0	0	0	0	0	0	0	0	0	0	0	0	0	0	0	0	0	0	0	0	0
HMR_6819	NADPH[c] + adrenochrome[c] => NADP+[c] + adrenochrome-O-semiquinone[c]	0	0	0	0	0	0	0	0	0	0	0	0	0	0	0	0	0	0	0	0	0	0	0	0	0	0	0	0	0	0	0	0	0	0	0	0	0	0	0	0	0	0	0	0	0	0	0	0
HMR_6820	GSH[c] + adrenochrome[c] => 5-S-glutathionyl-adrenochrome hydroquinone[c]	0	0	0	0	0	0	0	0	0	0	0	0	0	0	0	0	0	0	0	0	0	0	0	0	0	0	0	0	0	0	0	0	0	0	0	0	0	0	0	0	0	0	0	0	0	0	0	0
HMR_6822	noradrenaline[c] => 4 H+[c] + noradrenochrome[c]	0	0	0	0	0	0	0	0	0	0	0	0	0	0	0	0	0	0	0	0	0	0	0	0	0	0	0	0	0	0	0	0	0	0	0	0	0	0	0	0	0	0	0	0	0	0	0	0
HMR_6823	NADPH[c] + noradrenochrome[c] => NADP+[c] + noradrenochrome-O-semiquinone[c]	0	0	0	0	0	0	0	0	0	0	0	0	0	0	0	0	0	0	0	0	0	0	0	0	0	0	0	0	0	0	0	0	0	0	0	0	0	0	0	0	0	0	0	0	0	0	0	0
HMR_6824	GSH[c] + noradrenochrome[c] => 5-S-glutathionyl-noradrenochrome hydroquinone[c]	0	0	0	0	0	0	0	0	0	0	0	0	0	0	0	0	0	0	0	0	0	0	0	0	0	0	0	0	0	0	0	0	0	0	0	0	0	0	0	0	0	0	0	0	0	0	0	0
HMR_6826	NADPH[c] + triiodothyronine[c] => 3,3-diiodo-L-thyronine[c] + NADP+[c] + iodide[c]	2.65709e-14	2.26683e-14	3.05398e-14	2.34216e-14	3.20666e-14	2.0132e-14	2.15991e-14	2.27031e-14	2.60456e-14	1.87782e-14	3.52603e-14	2.28103e-14	1.96782e-14	3.07129e-14	2.18965e-14	3.63328e-14	2.86554e-14	7.94229e-14	3.02461e-14	2.09826e-14	2.65446e-14	2.2831e-14	1.89418e-14	1.96417e-14	2.70372e-14	2.13062e-14	7.47158e-14	3.50496e-14	3.54122e-14	5.41524e-14	2.62614e-14	2.05307e-14	2.17501e-14	3.12137e-14	2.62733e-14	1.75528e-14	1.90304e-14	1.85464e-14	2.61825e-14	2.18374e-14	1.92394e-14	4.73082e-14	1.53878e-14	2.26175e-14	2.86467e-14	2.23254e-14	1.94087e-14	2.33118e-14
HMR_6827	NADPH[r] + triiodothyronine[r] => 3,3-diiodo-L-thyronine[r] + NADP+[r] + iodide[r]	0	0	0	0	0	0	0	0	0	0	0	0	0	0	0	0	0	0	0	0	0	0	0	0	0	0	0	0	0	0	0	0	0	0	0	0	0	0	0	0	0	0	0	0	0	0	0	0
HMR_6828	3,3-diiodo-L-thyronine[c] + UDP-glucuronate[c] => 3,3-diiodo-L-thyronine-beta-D-glucuronoside[c] + UDP[c]	0	0	0	0	0	0	0	0	0	0	0	0	0	0	0	0	0	0	0	0	0	0	0	0	0	0	0	0	0	0	0	0	0	0	0	0	0	0	0	0	0	0	0	0	0	0	0	0
HMR_6829	3,3-diiodo-L-thyronine[c] + PAPS[c] => 3,3-diiodo-L-thyronine-4-O-sulfate[c] + PAP[c]	0	0	0	0	0	0	9.61223	0	10.1215	0	0	0	10.0302	0	16.7735	9.71196	4.40746	0	10.1158	15.0094	0	0	10.0301	17.41	10.9374	10.148	11.0466	10.9085	0	10.8467	0	10.1673	15.3386	15.0353	10.2114	0	0	0	14.5834	0	0	9.81319	0	0	10.8538	15.2347	0	0
HMR_6830	3,3-diiodo-L-thyronine[r] + UDP-glucuronate[r] => 3,3-diiodo-L-thyronine-beta-D-glucuronoside[r] + UDP[r]	0	0	0	0	0	0	0	0	0	0	0	0	0	0	0	0	0	0	0	0	0	0	0	0	0	0	0	0	0	0	0	0	0	0	0	0	0	0	0	0	0	0	0	0	0	0	0	0
HMR_6831	3,3-diiodo-L-thyronine-4-O-sulfate[c] + H2O[c] => 3,3-diiodo-L-thyronine[c] + sulfate[c]	0	0	0	0	0	0	9.61223	0	10.1215	0	0	0	10.0302	0	16.7735	9.71196	4.40746	0	10.1158	15.0094	0	0	10.0301	17.41	10.9374	10.148	11.0466	10.9085	0	10.8467	0	10.1673	15.3386	15.0353	10.2114	0	0	0	14.5834	0	0	9.81319	0	0	10.8538	15.2347	0	0
HMR_6834	NADPH[c] + reverse triiodthyronine[c] <=> 3,3-diiodo-L-thyronine[c] + NADP+[c] + iodide[c]	2.65709e-14	2.26683e-14	3.05398e-14	2.34216e-14	3.20666e-14	2.0132e-14	2.15991e-14	2.27031e-14	2.60456e-14	1.87782e-14	3.52603e-14	2.28103e-14	1.96782e-14	3.07129e-14	2.18965e-14	3.63328e-14	2.86554e-14	7.94229e-14	3.02461e-14	2.09826e-14	2.65446e-14	2.2831e-14	1.89418e-14	1.96417e-14	2.70372e-14	2.13062e-14	7.47158e-14	3.50496e-14	3.54122e-14	5.41524e-14	2.62614e-14	2.05307e-14	2.17501e-14	3.12137e-14	2.62733e-14	1.75528e-14	1.90304e-14	1.85464e-14	2.61825e-14	2.18374e-14	1.92394e-14	4.73082e-14	1.53878e-14	2.26175e-14	2.86467e-14	2.23254e-14	1.94087e-14	2.33118e-14
HMR_6835	NADPH[r] + reverse triiodthyronine[r] <=> 3,3-diiodo-L-thyronine[r] + NADP+[r] + iodide[r]	0	0	0	0	0	0	0	0	0	0	0	0	0	0	0	0	0	0	0	0	0	0	0	0	0	0	0	0	0	0	0	0	0	0	0	0	0	0	0	0	0	0	0	0	0	0	0	0
HMR_6836	UDP-glucuronate[c] + reverse triiodthyronine[c] => 3,3,5-triiodo-L-thyronine-beta-D-glucuronoside[c] + UDP[c]	0	0	0	0	0	0	0	0	0	0	0	0	0	0	0	0	0	0	0	0	0	0	0	0	0	0	0	0	0	0	0	0	0	0	0	0	0	0	0	0	0	0	0	0	0	0	0	0
HMR_6837	UDP-glucuronate[r] + reverse triiodthyronine[r] => 3,3,5-triiodo-L-thyronine-beta-D-glucuronoside[r] + UDP[r]	0	0	0	0	0	0	0	0	0	0	0	0	0	0	0	0	0	0	0	0	0	0	0	0	0	0	0	0	0	0	0	0	0	0	0	0	0	0	0	0	0	0	0	0	0	0	0	0
HMR_6838	PAPS[c] + reverse triiodthyronine[c] => 3,5,3-triiodothyronine-4-sulfate[c] + PAP[c]	10.7042	13.9434	1.34477e-14	9.91928	10.8631	10.381	1.48366e-14	10.12	10.1215	3.3769e-14	10.5489	10.5505	2.08257e-14	9.67854	13.7023	1.37155e-14	3.40669e-14	10.0336	2.50778e-14	10.6392	15.1707	10.5288	14.1778	4.92952e-14	10.9374	1.42879e-14	14.9496	10.9068	14.8724	10.8467	1.81761e-14	10.1673	15.3414	10.6369	2.96762e-14	7.11533e-14	15.0387	14.7619	10.3183	13.806	1.97092e-14	9.81319	18.3345	5.80107e-14	1.21406e-14	15.2295	10.4458	20.3458
HMR_6839	3,5,3-triiodothyronine-4-sulfate[c] + H2O[c] => reverse triiodthyronine[c] + sulfate[c]	10.7042	13.9434	1.28422e-14	9.91928	10.8631	10.381	1.80629e-14	10.12	10.1215	1.01095e-14	10.5489	10.5505	9.52287e-15	9.67854	13.7023	9.08296e-15	2.25963e-14	10.0336	9.67867e-15	10.6392	15.1707	10.5288	14.1778	8.47124e-15	10.9374	1.5786e-14	14.9496	10.9068	14.8724	10.8467	1.3188e-14	10.1673	15.3414	10.6369	1.20526e-14	9.093e-15	15.0387	14.7619	10.3183	13.806	1.09524e-14	9.81319	18.3345	3.88243e-14	1.84475e-14	15.2295	10.4458	20.3458
HMR_6840	NADPH[c] + triiodothyronine[c] <=> 3,5-diiodo-L-thyronine[c] + NADP+[c] + iodide[c]	0	0	0	0	0	0	0	0	0	0	0	0	0	0	0	0	0	0	0	0	0	0	0	0	0	0	0	0	0	0	0	0	0	0	0	0	0	0	0	0	0	0	0	0	0	0	0	0
HMR_6841	NADPH[r] + triiodothyronine[r] <=> 3,5-diiodo-L-thyronine[r] + NADP+[r] + iodide[r]	0	0	0	0	0	0	0	0	0	0	0	0	0	0	0	0	0	0	0	0	0	0	0	0	0	0	0	0	0	0	0	0	0	0	0	0	0	0	0	0	0	0	0	0	0	0	0	0
HMR_6842	3,5-diiodo-L-thyronine[c] + UDP-glucuronate[c] => 3,5-diiodo-L-thyronine-beta-D-glucuronoside[c] + UDP[c]	0	0	0	0	0	0	0	0	0	0	0	0	0	0	0	0	0	0	0	0	0	0	0	0	0	0	0	0	0	0	0	0	0	0	0	0	0	0	0	0	0	0	0	0	0	0	0	0
HMR_6843	3,5-diiodo-L-thyronine[r] + UDP-glucuronate[r] => 3,5-diiodo-L-thyronine-beta-D-glucuronoside[r] + UDP[r]	0	0	0	0	0	0	0	0	0	0	0	0	0	0	0	0	0	0	0	0	0	0	0	0	0	0	0	0	0	0	0	0	0	0	0	0	0	0	0	0	0	0	0	0	0	0	0	0
HMR_6844	3,5-diiodo-L-thyronine[c] + PAPS[c] => 3,5-diiodo-L-thyronine-4-O-sulfate[c] + PAP[c]	0	0	0	9.91928	10.8631	0	0	0	14.3068	10.8767	0	10.5505	0	9.67854	0	9.71196	10.4063	10.0336	10.1158	0	0	10.5288	10.0302	0	10.9374	0	0	10.9085	14.8711	10.8467	0	10.1673	10.8535	0	0	14.9827	0	0	17.8552	13.8074	10.2796	13.7776	14.9778	18.8958	0	15.2354	10.4163	0
HMR_6845	3,5-diiodo-L-thyronine-4-O-sulfate[c] + H2O[c] => 3,5-diiodo-L-thyronine[c] + sulfate[c]	0	0	0	9.91928	10.8631	0	0	0	14.3068	10.8767	0	10.5505	0	9.67854	0	9.71196	10.4063	10.0336	10.1158	0	0	10.5288	10.0302	0	10.9374	0	0	10.9085	14.8711	10.8467	0	10.1673	10.8535	0	0	14.9827	0	0	17.8552	13.8074	10.2796	13.7776	14.9778	18.8958	0	15.2354	10.4163	0
HMR_6848	3,5-diiodo-L-thyronine[c] + NADPH[c] <=> 3-monoiodo-L-thyronine[c] + NADP+[c] + iodide[c]	0	0	0	0	0	0	0	0	0	0	0	0	0	0	0	0	0	0	0	0	0	0	0	0	0	0	0	0	0	0	0	0	0	0	0	0	0	0	0	0	0	0	0	0	0	0	0	0
HMR_6849	3,5-diiodo-L-thyronine[r] + NADPH[r] <=> 3-monoiodo-L-thyronine[r] + NADP+[r] + iodide[r]	0	0	0	0	0	0	0	0	0	0	0	0	0	0	0	0	0	0	0	0	0	0	0	0	0	0	0	0	0	0	0	0	0	0	0	0	0	0	0	0	0	0	0	0	0	0	0	0
HMR_6850	3-monoiodo-L-thyronine[c] + PAPS[c] => 3-monoiodo-L-thyronine-4-O-sulfate[c] + PAP[c]	10.704	9.86443	13.9084	0	15.355	10.381	0	10.12	0	0	0	10.5505	0	9.67786	9.69387	0	0	0	10.1158	0	10.7327	10.5288	0	10.4005	10.9374	0	0	10.9078	10.5216	0	5.04281	0	18.8741	15.0353	0	0	10.6393	10.4434	0	9.7682	3.8425	0	0	0	10.8538	0	10.4458	10.1882
HMR_6851	3-monoiodo-L-thyronine-4-O-sulfate[c] + H2O[c] => 3-monoiodo-L-thyronine[c] + sulfate[c]	10.704	9.86443	13.9084	0	15.355	10.381	0	10.12	0	0	0	10.5505	0	9.67786	9.69387	0	0	0	10.1158	0	10.7327	10.5288	0	10.4005	10.9374	0	0	10.9078	10.5216	0	5.04281	0	18.8741	15.0353	0	0	10.6393	10.4434	0	9.7682	3.8425	0	0	0	10.8538	0	10.4458	10.1882
HMR_6854	NADPH[c] + thyroxine[c] <=> NADP+[c] + iodide[c] + triiodothyronine[c]	5.71559e-14	4.52172e-14	5.14348e-14	5.26106e-14	4.94149e-14	4.69877e-14	4.66231e-14	5.11985e-14	4.98365e-14	4.71164e-14	5.09495e-14	5.23011e-14	4.91233e-14	5.20438e-14	5.19616e-14	4.92257e-14	4.63663e-14	4.95594e-14	4.77709e-14	4.91738e-14	4.81935e-14	5.33452e-14	4.80148e-14	4.97536e-14	4.88903e-14	5.03686e-14	4.93342e-14	5.02292e-14	4.98362e-14	4.88713e-14	5.24925e-14	4.79288e-14	4.70853e-14	5.02748e-14	4.90068e-14	4.94057e-14	4.6842e-14	4.97001e-14	4.95246e-14	5.24756e-14	5.08215e-14	5.70089e-14	5.08171e-14	5.00336e-14	4.96057e-14	5.2144e-14	5.19547e-14	5.43609e-14
HMR_6855	NADPH[r] + thyroxine[r] <=> NADP+[r] + iodide[r] + triiodothyronine[r]	0	0	0	0	0	0	0	0	0	0	0	0	0	0	0	0	0	0	0	0	0	0	0	0	0	0	0	0	0	0	0	0	0	0	0	0	0	0	0	0	0	0	0	0	0	0	0	0
HMR_6874	O2[c] + tyrosine[c] => H2O[c] + L-dopaquinone[c]	0	0	0	0	0	0	0	0	0	0	0	0	0	0	0	0	0	0	0	0	0	0	0	0	0	0	0	0	0	0	0	0	0	0	0	0	0	0	0	0	0	0	0	0	0	0	0	0
HMR_6875	2-carboxy-2,3-dihydro-5,6-dihydroxyindole[c] <=> L-dopaquinone[c]	0	0	0	0	0	0	0	0	0	0	0	0	0	0	0	0	0	0	0	0	0	0	0	0	0	0	0	0	0	0	0	0	0	0	0	0	0	0	0	0	0	0	0	0	0	0	0	0
HMR_6876	2-carboxy-2,3-dihydro-5,6-dihydroxyindole[c] + L-dopaquinone[c] <=> L-dopa[c] + L-dopachrome[c]	0	0	0	0	0	0	0	0	0	0	0	0	0	0	0	0	0	0	0	0	0	0	0	0	0	0	0	0	0	0	0	0	0	0	0	0	0	0	0	0	0	0	0	0	0	0	0	0
HMR_6877	5-S-cysteinyldopa[c] <=> L-dopaquinone[c] + cysteine[c]	0	0	0	0	0	0	0	0	0	0	0	0	0	0	0	0	0	0	0	0	0	0	0	0	0	0	0	0	0	0	0	0	0	0	0	0	0	0	0	0	0	0	0	0	0	0	0	0
HMR_6878	5-(S-L-cysteinyl)-dopaquinone[c] + L-dopa[c] <=> 5-S-cysteinyldopa[c] + L-dopaquinone[c]	0	0	0	0	0	0	0	0	0	0	0	0	0	0	0	0	0	0	0	0	0	0	0	0	0	0	0	0	0	0	0	0	0	0	0	0	0	0	0	0	0	0	0	0	0	0	0	0
HMR_6879	1,4-benzothiazine-O-quinonimine[c] + H2O[c] <=> 5-(S-L-cysteinyl)-dopaquinone[c]	0	0	0	0	0	0	0	0	0	0	0	0	0	0	0	0	0	0	0	0	0	0	0	0	0	0	0	0	0	0	0	0	0	0	0	0	0	0	0	0	0	0	0	0	0	0	0	0
HMR_6880	1,4-benzothiazine-O-quinonimine[c] + 5-S-cysteinyldopa[c] <=> 3,4-dihydro-1,4-benzothiazine-3-carboxylate[c] + 5-(S-L-cysteinyl)-dopaquinone[c]	0	0	0	0	0	0	0	0	0	0	0	0	0	0	0	0	0	0	0	0	0	0	0	0	0	0	0	0	0	0	0	0	0	0	0	0	0	0	0	0	0	0	0	0	0	0	0	0
HMR_6881	3,4-dihydro-1,4-benzothiazine-3-carboxylate[c] => CO2[c] + 2 H+[c] + benzothiazine[c]	0	0	0	0	0	0	0	0	0	0	0	0	0	0	0	0	0	0	0	0	0	0	0	0	0	0	0	0	0	0	0	0	0	0	0	0	0	0	0	0	0	0	0	0	0	0	0	0
HMR_6882	3,5-dihydroxy-3,4-dihydro-1,4-benzothiazine[c] <=> H2O[c] + benzothiazine[c]	0	0	0	0	0	0	0	0	0	0	0	0	0	0	0	0	0	0	0	0	0	0	0	0	0	0	0	0	0	0	0	0	0	0	0	0	0	0	0	0	0	0	0	0	0	0	0	0
HMR_6883	GSH[c] + L-dopaquinone[c] => 5-S-glutathionyl-L-dopa[c]	0	0	0	0	0	0	0	0	0	0	0	0	0	0	0	0	0	0	0	0	0	0	0	0	0	0	0	0	0	0	0	0	0	0	0	0	0	0	0	0	0	0	0	0	0	0	0	0
HMR_6885	L-dopachrome[c] + NADPH[c] => NADP+[c] + dopachrome-O-semiquinone[c]	0	0	0	0	0	0	0	0	0	0	0	0	0	0	0	0	0	0	0	0	0	0	0	0	0	0	0	0	0	0	0	0	0	0	0	0	0	0	0	0	0	0	0	0	0	0	0	0
HMR_6886	GSH[c] + L-dopachrome[c] => 5-S-glutathionyl-dopachrome hydroquinone[c]	0	0	0	0	0	0	0	0	0	0	0	0	0	0	0	0	0	0	0	0	0	0	0	0	0	0	0	0	0	0	0	0	0	0	0	0	0	0	0	0	0	0	0	0	0	0	0	0
HMR_6888	L-dopachrome[c] => 5,6-dihydroxyindole-2-carboxylate[c]	0	0	0	0	0	0	0	0	0	0	0	0	0	0	0	0	0	0	0	0	0	0	0	0	0	0	0	0	0	0	0	0	0	0	0	0	0	0	0	0	0	0	0	0	0	0	0	0
HMR_6889	5,6-dihydroxyindole-2-carboxylate[c] + O2[c] => 5,6-indolequinone-2-carboxylate[c] + H2O2[c]	0	0	0	0	0	0	0	0	0	0	0	0	0	0	0	0	0	0	0	0	0	0	0	0	0	0	0	0	0	0	0	0	0	0	0	0	0	0	0	0	0	0	0	0	0	0	0	0
HMR_7628	O2[c] + phenylalanine[c] => 2-phenylacetamide[c] + CO2[c] + H2O[c]	0	0	0	0	0	0	0	0	0	0	0	0	0	0	0	0	0	0	0	0	0	0	0	0	0	0	0	0	0	0	0	0	0	0	0	0	0	0	0	0	0	0	0	0	0	0	0	0
HMR_7756	2-phenylacetamide[c] + H2O[c] => NH3[c] + phenylacetate[c]	0	0	0	0	0	0	0	0	0	0	0	0	0	0	0	0	0	0	0	0	0	0	0	0	0	0	0	0	0	0	0	0	0	0	0	0	0	0	0	0	0	0	0	0	0	0	0	0
HMR_8539	O2[c] + phenylalanine[c] + tetrahydrobiopterin[c] => 4alpha-hydroxytetrahydrobiopterin[c] + tyrosine[c]	0.0978597	0.109236	0.111604	0.109356	0.10237	0.103366	0.127827	0.110799	0.0773349	0.110664	0.0947911	0.101742	0.115123	0.138431	0.0656506	0.0738367	0.115184	0.114041	0.110303	0.104151	0.0822707	0.117866	0.0656268	0.110582	0.0833166	0.0885735	0.117387	0.0928121	0.109891	0.102637	0.111525	0.0942898	0.0945205	0.0820411	0.0670993	0.0997588	0.0952604	0.0910504	0.111284	0.0742984	0.0604617	0.112044	0.0694068	0.0932301	0.0771502	0.101591	0.0960453	0.0947685
HMR_8794	ATP[c] + CoA[c] + phenylacetate[c] => AMP[c] + PPi[c] + phenylacetyl-CoA[c]	0	0	0	0	0	0	0	0	0	0	0	0	0	0	0	0	0	0	0	0	0	0	0	0	0	0	0	0	0	0	0	0	0	0	0	0	0	0	0	0	0	0	0	0	0	0	0	0
HMR_8795	glutamine[c] + phenylacetyl-CoA[c] => CoA[c] + phenylacetylglutamine[c]	0	0	0	0	0	0	0	0	0	0	0	0	0	0	0	0	0	0	0	0	0	0	0	0	0	0	0	0	0	0	0	0	0	0	0	0	0	0	0	0	0	0	0	0	0	0	0	0
HMR_8796	glycine[c] + phenylacetyl-CoA[c] => CoA[c] + phenylacetylglycine[c]	0	0	0	0	0	0	0	0	0	0	0	0	0	0	0	0	0	0	0	0	0	0	0	0	0	0	0	0	0	0	0	0	0	0	0	0	0	0	0	0	0	0	0	0	0	0	0	0
HMR_3875	ATP[c] + H2O[c] + methionine[c] => PPi[c] + Pi[c] + SAM[c]	49.0334	29.8195	34.68	32.4699	39.6404	43.2261	29.1614	26.6221	26.115	34.7902	39.6698	37.1577	22.1991	30.0895	32.6846	26.5502	31.9451	34.2505	39.7017	24.6234	45.7825	33.2054	29.4398	30.9947	33.8466	32.1992	26.5194	32.4204	44.6548	41.8584	28.0233	35.4214	35.7871	40.6047	42.2231	41.6399	39.1351	34.6391	42.5183	36.0648	28.8496	34.1431	37.7376	36.0352	40.4269	42.3726	31.0738	25.9079
HMR_3877	H2O[c] + SAH[c] => adenosine[c] + homocysteine[c]	48.5616	29.1591	34.1327	31.2582	39.6404	42.8466	28.8151	26.1982	25.1863	33.528	38.7334	36.4961	21.4346	29.6286	32.2752	26.0309	31.1785	33.9828	39.2085	23.6334	45.2443	32.0817	28.9926	30.2916	32.4367	31.3667	25.4738	31.2418	44.1497	41.3599	26.4904	34.9357	35.4549	39.3814	41.2941	40.6172	38.1554	34.0617	42.1332	35.7917	28.5091	33.2264	37.0458	34.1764	39.8289	41.8051	30.3634	25.1962
HMR_3879	homocysteine[c] + serine[c] => H2O[c] + L-cystathionine[c]	2.63071e-13	1.51476e-11	2.98029e-13	1.6667e-13	1.58769e-13	3.97375e-13	1.70753e-13	2.30483e-13	1.80154e-13	2.69952e-13	1.77406e-13	2.32092e-13	1.56228e-13	1.98548e-13	1.49684e-12	2.35582e-13	1.58154e-10	1.97221e-13	2.23906e-13	5.26683e-13	2.75573e-13	4.72854e-13	2.17138e-13	4.54182e-13	2.07078e-13	1.9996e-13	4.97856e-13	9.13382e-13	3.52359e-13	5.61763e-13	4.93356e-13	2.19347e-13	1.81746e-13	2.38831e-13	2.01447e-13	3.39916e-13	1.82214e-13	2.01716e-13	3.0284e-13	3.06237e-13	1.52526e-13	4.16964e-13	2.12315e-13	1.61114e-13	3.08167e-13	3.43116e-13	3.65084e-13	2.64296e-13
HMR_3881	H2O[c] + L-cystathionine[c] => 2-oxobutyrate[c] + NH3[c] + cysteine[c]	2.63071e-13	1.51476e-11	2.98029e-13	1.6667e-13	1.58769e-13	3.97375e-13	1.70753e-13	2.30483e-13	1.80154e-13	2.69952e-13	1.77406e-13	2.32092e-13	1.56228e-13	1.98548e-13	1.49684e-12	2.35582e-13	1.58154e-10	1.97221e-13	2.23906e-13	5.26683e-13	2.75573e-13	4.72854e-13	2.17138e-13	4.54182e-13	2.07078e-13	1.9996e-13	4.97856e-13	9.13382e-13	3.52359e-13	5.61763e-13	4.93356e-13	2.19347e-13	1.81746e-13	2.38831e-13	2.01447e-13	3.39916e-13	1.82214e-13	2.01716e-13	3.0284e-13	3.06237e-13	1.52526e-13	4.16964e-13	2.12315e-13	1.61114e-13	3.08167e-13	3.43116e-13	3.65084e-13	2.64296e-13
HMR_3912	AKG[c] + cysteine[c] <=> glutamate[c] + mercaptopyruvate[c]	7.39335	0.0190418	0.0206357	6.72127	10.4977	6.97804	0.0196953	8.94924	8.39759	10.626	0.013865	8.66016	6.87359	13.0716	9.81951	6.60884	4.55642	11.8571	0.0186603	7.34258	7.41017	7.26159	0.010871	7.16169	7.5557	0.0148807	0.0202775	7.53879	0.0158605	7.50042	6.82821	6.97208	7.50519	10.369	12.1081	0.0214707	10.2406	0.0164893	7.78652	0.0129023	0.0104361	0.0169559	8.70262	14.2524	7.50393	10.5338	10.1409	6.98852
HMR_3917	5-methyl-THF[c] + homocysteine[c] => THF[c] + methionine[c]	38.899	24.1749	26.4791	25.24	31.1026	34.432	25.301	19.8979	19.0236	28.3724	30.4559	33.0892	14.3554	24.424	26.6123	19.8714	27.0978	28.2525	31.5529	20.6018	36.3901	26.0977	19.7725	26.3173	28.8584	27.1452	19.929	28.2073	38.493	37.0827	22.7006	30.1675	30.7306	36.4153	33.4645	35.1069	34.8463	31.1992	38.1319	29.5916	25.486	21.9848	26.8565	28.63	34.5162	32.1677	22.9912	18.5925
HMR_3919	H2O[c] + N-acetylmethionine[c] <=> acetate[c] + methionine[c]	0	0	0	0	0	0	0	0	0	0	0	0	0	0	0	0	0	0	0	0	0	0	0	0	0	0	0	0	0	0	0	0	0	0	0	0	0	0	0	0	0	0	0	0	0	0	0	0
HMR_3920	H2O[c] + homocysteine-thiolactone[c] <=> homocysteine[c]	0	0	0	0	0	0	0	0	0	0	0	0	0	0	0	0	0	0	0	0	0	0	0	0	0	0	0	0	0	0	0	0	0	0	0	0	0	0	0	0	0	0	0	0	0	0	0	0
HMR_3922	CoA[m] + N-acetyl-L-cystathionine[m] <=> L-cystathionine[m] + acetyl-CoA[m]	0	0	0	0	0	0	0	0	0	0	0	0	0	0	0	0	0	0	0	0	0	0	0	0	0	0	0	0	0	0	0	0	0	0	0	0	0	0	0	0	0	0	0	0	0	0	0	0
HMR_3928	mercaptopyruvate[c] + sulfite[c] => H2S2O3[c] + pyruvate[c]	7.39335	0.0190418	0.0206357	6.72127	10.4977	6.97804	0.0196953	8.94924	8.39759	10.626	0.013865	8.66016	6.87359	13.0716	9.81951	6.60884	4.55642	11.8571	0.0186603	7.34258	7.41017	7.26159	0.010871	7.16169	7.5557	0.0148807	0.0202775	7.53879	0.0158605	7.50042	6.82821	6.97208	7.50519	10.369	12.1081	0.0214707	10.2406	0.0164893	7.78652	0.0129023	0.0104361	0.0169559	8.70262	14.2524	7.50393	10.5338	10.1409	6.98852
HMR_3995	H+[c] + NADPH[c] + cystine[c] => NADP+[c] + 2 cysteine[c]	0	0	0	0	0	0	0	0	0	0	0	0	0	0	0	0	0	0	0	0	0	0	0	0	0	0	0	0	0	0	0	0	0	0	0	0	0	0	0	0	0	0	0	0	0	0	0	0
HMR_3996	H+[c] + NADH[c] + cystine[c] => NAD+[c] + 2 cysteine[c]	0	0	0	0	0	0	0	0	0	0	0	0	0	0	0	0	0	0	0	0	0	0	0	0	0	0	0	0	0	0	0	0	0	0	0	0	0	0	0	0	0	0	0	0	0	0	0	0
HMR_4072	DNA[c] + SAM[c] => DNA-5-methylcytosine[c] + H+[c] + SAH[c]	0	0	0	0	0	0	0	0	0	0	0	0	0	0	0	0	0	0	0	0	0	0	0	0	0	0	0	0	0	0	0	0	0	0	0	0	0	0	0	0	0	0	0	0	0	0	0	0
HMR_4189	H2O[m] + O2[m] + sulfite[m] => H2O2[m] + sulfate[m]	21.3125	0.0523586	20.6574	17.1655	2.80486	11.361	9.61354	13.1177	14.3189	10.8778	14.9121	10.5454	18.1326	19.2278	13.693	0.0355094	10.4075	10.0347	10.1168	15.0396	11.9909	23.4847	0.0328717	10.4222	23.2315	15.902	14.2603	8.3804	10.5243	18.7494	14.1	10.1814	15.3426	0.0410184	17.67	18.3371	23.9636	14.763	12.5533	19.5084	17.9562	11.8772	13.9776	19.2	0.720687	14.3678	10.4467	17.6302
HMR_4302	H2O[c] + cysteine[c] => H2S[c] + NH3[c] + pyruvate[c]	26.1161	16.8508	16.7926	23.9578	26.534	25.2184	4.8228e-31	17.3447	1.51047	18.7841	1.5429e-26	1.09714e-19	17.1737	1.82573e-30	1.49676e-31	23.3468	17.9055	24.1694	17.3369	2.62215e-15	32.0441	18.1477	1.44365e-14	17.8944	26.6917	0.0171988	0	1.63815e-27	0.021196	18.7421	4.77481e-31	0	1.17858e-14	18.3346	24.7232	25.829	18.3455	17.9647	17.8321	0	38.5747	0	18.2427	18.8594	26.5095	26.327	6.23692e-16	17.4402
HMR_4323	H2S[c] + serine[c] => H2O[c] + cysteine[c]	27.1348	16.8547	16.7967	24.8763	28.5155	26.159	0.0196953	19.5061	8.53027	21.5716	0.013865	8.66016	18.4956	13.0716	9.81951	24.2569	18.4716	26.9002	17.3368	7.34258	32.8804	19.5397	0.010871	19.2713	27.7321	0.0226906	0.0202775	7.53879	0.0264218	20.1836	6.82821	6.97208	7.50519	21.0507	27.5037	25.8314	21.0005	17.9646	19.4475	0.0129023	38.5766	0.0169559	20.2035	23.6164	27.5427	28.3364	10.1409	18.785
HMR_5381	PAPS[c] + thioredoxin[c] => PAP[c] + oxidized thioredoxin[c] + sulfite[c]	28.3135	5.30714e-13	21.8024	20.9039	15.7682	19.2575	13.5869	16.8228	17.4897	15.1912	18.2529	14.3069	19.3756	23.1992	19.4028	6.60627	11.6026	15.514	20.2012	16.724	17.693	24.5716	2.95336e-13	16.3475	27.6682	18.8387	20.1447	12.7786	14.8724	25.3087	15.6546	15.9632	17.0678	10.3647	23.6776	18.3408	26.023	14.7618	14.7561	19.5071	21.8637	11.8758	20.275	26.2168	13.3658	18.4942	14.5449	18.951
HMR_5385	methylthioribose-1p[c] => S-methyl-5-thio-D-ribulose-1-phosphate[c]	7.38935	6.475	6.41367	9.15058	4.94329e-19	6.08209	4.62407	4.85507	7.07794	9.65263	9.04669	7.30162	5.88437	5.43898	5.37324	5.372	7.21012	4.4732	6.61693	7.05272	7.51368	8.86943	5.28849	6.78623	10.001	7.55421	7.56977	8.94702	7.13407	6.82135	9.38225	6.12893	5.08667	10.4096	9.40944	9.73204	9.16754	6.57248	6.11778	4.64858	4.54713	8.22954	7.58299	11.8888	7.33318	7.30171	6.82145	6.19446
HMR_5386	S-methyl-5-thio-D-ribulose-1-phosphate[c] => 2,3-diketo-5-methylthiopentyl-1-phosphate[c] + H2O[c]	7.38935	6.475	6.41367	9.15058	4.94329e-19	6.08209	4.62407	4.85507	7.07794	9.65263	9.04669	7.30162	5.88437	5.43898	5.37324	5.372	7.21012	4.4732	6.61693	7.05272	7.51368	8.86943	5.28849	6.78623	10.001	7.55421	7.56977	8.94702	7.13407	6.82135	9.38225	6.12893	5.08667	10.4096	9.40944	9.73204	9.16754	6.57248	6.11778	4.64858	4.54713	8.22954	7.58299	11.8888	7.33318	7.30171	6.82145	6.19446
HMR_5387	2,3-diketo-5-methylthiopentyl-1-phosphate[c] + H2O[c] => 1,2-dihydroxy-5-(methylthio)pent-1-en-3-one[c] + Pi[c]	7.38935	6.475	6.41367	9.15058	4.94329e-19	6.08209	4.62407	4.85507	7.07794	9.65263	9.04669	7.30162	5.88437	5.43898	5.37324	5.372	7.21012	4.4732	6.61693	7.05272	7.51368	8.86943	5.28849	6.78623	10.001	7.55421	7.56977	8.94702	7.13407	6.82135	9.38225	6.12893	5.08667	10.4096	9.40944	9.73204	9.16754	6.57248	6.11778	4.64858	4.54713	8.22954	7.58299	11.8888	7.33318	7.30171	6.82145	6.19446
HMR_5388	1,2-dihydroxy-5-(methylthio)pent-1-en-3-one[c] + O2[c] => 3-(methylthio)propionic acid[c] + CO[c] + formate[c]	0	0	0	0	0	0	0	0	0	0	0	0	0	0	0	0	0	0	0	0	0	0	0	0	0	0	0	0	0	0	0	0	0	0	0	0	0	0	0	0	0	0	0	0	0	0	0	0
HMR_5389	1,2-dihydroxy-5-(methylthio)pent-1-en-3-one[c] + O2[c] => 4-methylthio-2-oxobutanoic acid[c] + formate[c]	7.38935	6.475	6.41367	9.15058	4.94329e-19	6.08209	4.62407	4.85507	7.07794	9.65263	9.04669	7.30162	5.88437	5.43898	5.37324	5.372	7.21012	4.4732	6.61693	7.05272	7.51368	8.86943	5.28849	6.78623	10.001	7.55421	7.56977	8.94702	7.13407	6.82135	9.38225	6.12893	5.08667	10.4096	9.40944	9.73204	9.16754	6.57248	6.11778	4.64858	4.54713	8.22954	7.58299	11.8888	7.33318	7.30171	6.82145	6.19446
HMR_5390	H2O[c] + O2[c] + methionine[c] => 4-methylthio-2-oxobutanoic acid[c] + H2O2[c] + NH3[c]	45.3386	57.5872	47.7481	55.3002	40.089	38.6217	45.9546	41.5834	46.2989	40.2003	50.4064	46.4532	54.244	42.2483	33.6039	51.5435	47.9333	29.2962	48.0234	52.7461	34.2994	49.3846	48.1073	55.1483	40.7432	50.1496	34.3738	39.5046	43.1164	46.6235	48.9348	46.3099	53.9805	64.7555	53.4905	51.7371	32.1082	32.668	58.0419	47.7998	42.1452	30.7239	45.4583	31.6312	40.3132	29.1828	37.5007	52.1756
HMR_5391	4-methylthio-2-oxobutanoic acid[c] + glutamate[c] => AKG[c] + methionine[c]	42.1522	56.8727	43.4042	53.4323	34.7709	35.7123	45.544	40.6997	44.282	40.9851	47.4966	42.2351	54.4473	40.3054	32.3232	48.9659	46.9239	29.6175	48.4324	48.0588	31.2856	50.3349	40.3617	55.5729	37.7653	50.7305	35.1376	39.2085	41.319	43.6798	48.3449	46.747	53.4286	62.7572	51.5328	52.3057	32.6106	33.2053	56.3467	48.0069	39.059	31.1752	45.5	28.5449	40.8116	29.4546	38.1675	50.352
HMR_5418	CoA[m] + N-acetylmethionine[m] <=> acetyl-CoA[m] + methionine[m]	0	0	0	0	0	0	0	0	0	0	0	0	0	0	0	0	0	0	0	0	0	0	0	0	0	0	0	0	0	0	0	0	0	0	0	0	0	0	0	0	0	0	0	0	0	0	0	0
HMR_5419	CoA[m] + N-acetyl-L-cysteine[m] <=> acetyl-CoA[m] + cysteine[m]	0	0	0	0	0	0	0	0	0	0	0	0	0	0	0	0	0	0	0	0	0	0	0	0	0	0	0	0	0	0	0	0	0	0	0	0	0	0	0	0	0	0	0	0	0	0	0	0
HMR_6515	mercaptopyruvate[c] + sulfite[c] => pyruvate[c] + thiosulfate[c]	0	0	0	0	0	0	0	0	0	0	0	0	0	0	0	0	0	0	0	0	0	0	0	0	0	0	0	0	0	0	0	0	0	0	0	0	0	0	0	0	0	0	0	0	0	0	0	0
HMR_6518	hydrogen-cyanide[c] + mercaptopyruvate[c] => pyruvate[c] + thiocyanate[c]	0	0	0	0	0	0	0	0	0	0	0	0	0	0	0	0	0	0	0	0	0	0	0	0	0	0	0	0	0	0	0	0	0	0	0	0	0	0	0	0	0	0	0	0	0	0	0	0
HMR_6519	3-mercaptolactate[c] + NAD+[c] <=> H+[c] + NADH[c] + mercaptopyruvate[c]	0	0	0	0	0	0	0	0	0	0	0	0	0	0	0	0	0	0	0	0	0	0	0	0	0	0	0	0	0	0	0	0	0	0	0	0	0	0	0	0	0	0	0	0	0	0	0	0
HMR_6520	hydrogen-cyanide[m] + thiosulfate[m] => sulfite[m] + thiocyanate[m]	0	0	0	0	0	0	0	0	0	0	0	0	0	0	0	0	0	0	0	0	0	0	0	0	0	0	0	0	0	0	0	0	0	0	0	0	0	0	0	0	0	0	0	0	0	0	0	0
HMR_6523	H2O[c] + hypothiocyanite[c] => H2O2[c] + thiocyanate[c]	0	0	0	0	0	0	0	0	0	0	0	0	0	0	0	0	0	0	0	0	0	0	0	0	0	0	0	0	0	0	0	0	0	0	0	0	0	0	0	0	0	0	0	0	0	0	0	0
HMR_8062	H+[c] + NADPH[c] + PAPS[c] + dehydroalanine[c] => L-cysteate[c] + NADP+[c] + PAP[c]	2.14414e-14	3.3927e-14	1.47637e-14	1.21732e-14	1.87936e-14	1.6192e-14	2.47886e-14	2.18452e-14	7.57501e-14	1.69397e-14	3.04251e-14	8.20242e-14	3.34804e-14	2.39699e-14	1.68838e-14	2.33254e-14	1.28543e-14	3.58831e-14	3.04489e-14	2.71306e-14	9.82052e-15	8.44197e-14	3.94858e-14	9.72476e-13	1.81143e-14	8.38158e-14	4.99777e-14	2.48766e-14	2.57388e-14	1.84732e-14	5.66577e-14	3.49492e-14	1.43386e-14	4.33666e-14	3.7335e-14	1.87839e-14	1.61705e-14	2.60856e-14	2.1421e-14	4.06081e-14	2.38391e-14	2.22707e-14	4.17471e-14	6.7398e-15	1.41478e-14	2.78973e-14	2.38687e-14	2.00055e-13
HMR_8066	3-sulfopyruvate[c] + glutamate[c] <=> AKG[c] + L-cysteate[c]	2.43321e-15	7.04017e-15	7.5684e-15	4.18866e-15	4.55923e-15	3.88784e-15	3.78617e-15	6.14666e-15	4.28722e-15	6.24788e-15	4.78963e-30	5.47833e-15	8.41215e-15	3.13771e-15	3.38417e-15	1.04316e-14	2.89904e-15	3.62485e-15	6.0793e-15	8.78057e-15	4.08706e-15	4.60289e-15	2.58076e-15	5.77913e-15	5.9493e-15	1.69405e-15	4.49462e-15	9.11948e-16	4.49848e-15	3.37443e-16	6.14931e-15	4.27012e-15	9.1237e-15	5.32492e-20	2.46312e-15	2.16152e-13	6.82276e-15	4.10067e-15	2.0887e-15	3.59509e-15	5.96941e-15	1.01262e-14	2.33139e-15	1.24473e-14	1.18452e-14	5.34857e-15	1.23025e-14	5.34444e-15
HMR_8067	3-sulfopyruvate[m] + glutamate[m] <=> AKG[m] + L-cysteate[m]	2.43321e-15	7.04017e-15	7.5684e-15	4.18866e-15	4.55923e-15	3.88784e-15	3.78617e-15	6.14666e-15	4.28722e-15	6.24788e-15	4.78963e-30	5.47833e-15	8.41215e-15	3.13771e-15	3.38417e-15	1.04316e-14	2.89904e-15	3.62485e-15	6.0793e-15	8.78057e-15	4.08706e-15	4.60289e-15	2.58076e-15	5.77913e-15	5.9493e-15	1.69405e-15	4.49462e-15	9.11948e-16	4.49848e-15	3.37443e-16	6.14931e-15	4.27012e-15	9.1237e-15	5.32492e-20	2.46312e-15	2.16152e-13	6.82276e-15	4.10067e-15	2.0887e-15	3.59509e-15	5.96941e-15	1.01262e-14	2.33139e-15	1.24473e-14	1.18452e-14	5.34857e-15	1.23025e-14	5.34444e-15
HMR_8068	(S)-3-sulfolactate[c] + NAD+[c] <=> 3-sulfopyruvate[c] + H+[c] + NADH[c]	2.43321e-15	7.04017e-15	7.5684e-15	4.18866e-15	4.55923e-15	3.88784e-15	3.78617e-15	6.14666e-15	4.28722e-15	6.24788e-15	4.78963e-30	5.47833e-15	8.41215e-15	3.13771e-15	3.38417e-15	1.04316e-14	2.89904e-15	3.62485e-15	6.0793e-15	8.78057e-15	4.08706e-15	4.60289e-15	2.58076e-15	5.77913e-15	5.9493e-15	1.69405e-15	4.49462e-15	9.11948e-16	4.49848e-15	3.37443e-16	6.14931e-15	4.27012e-15	9.1237e-15	5.32492e-20	2.46312e-15	2.16152e-13	6.82276e-15	4.10067e-15	2.0887e-15	3.59509e-15	5.96941e-15	1.01262e-14	2.33139e-15	1.24473e-14	1.18452e-14	5.34857e-15	1.23025e-14	5.34444e-15
HMR_8069	(S)-3-sulfolactate[m] + NAD+[m] <=> 3-sulfopyruvate[m] + H+[m] + NADH[m]	2.43321e-15	7.04017e-15	7.5684e-15	4.18866e-15	4.55923e-15	3.88784e-15	3.78617e-15	6.14666e-15	4.28722e-15	6.24788e-15	4.78963e-30	5.47833e-15	8.41215e-15	3.13771e-15	3.38417e-15	1.04316e-14	2.89904e-15	3.62485e-15	6.0793e-15	8.78057e-15	4.08706e-15	4.60289e-15	2.58076e-15	5.77913e-15	5.9493e-15	1.69405e-15	4.49462e-15	9.11948e-16	4.49848e-15	3.37443e-16	6.14931e-15	4.27012e-15	9.1237e-15	5.32492e-20	2.46312e-15	2.16152e-13	6.82276e-15	4.10067e-15	2.0887e-15	3.59509e-15	5.96941e-15	1.01262e-14	2.33139e-15	1.24473e-14	1.18452e-14	5.34857e-15	1.23025e-14	5.34444e-15
HMR_8641	DNA[n] + SAM[n] => DNA-5-methylcytosine[n] + H+[n] + SAH[n]	0	0	0	0	0	0	0	0	0	0	0	0	0	0	0	0	0	0	0	0	0	0	0	0	0	0	0	0	0	0	0	0	0	0	0	0	0	0	0	0	0	0	0	0	0	0	0	0
HMR_8682	2 GSH[c] + cystine[c] => GSSG[c] + 2 cysteine[c]	0	0	0	0	0	0	0	0	0	0	0	0	0	0	0	0	0	0	0	0	0	0	0	0	0	0	0	0	0	0	0	0	0	0	0	0	0	0	0	0	0	0	0	0	0	0	0	0
HMR_8683	H2O[c] + cystine[c] => NH3[c] + pyruvate[c] + thiocysteine[c]	0	0	0	0	0	0	0	0	0	0	0	0	0	0	0	0	0	0	0	0	0	0	0	0	0	0	0	0	0	0	0	0	0	0	0	0	0	0	0	0	0	0	0	0	0	0	0	0
HMR_8684	AKG[m] + cysteine[m] <=> glutamate[m] + mercaptopyruvate[m]	0	0	0	0	0	0	0	0	0	0	0	0	0	0	0	0	0	0	0	0	0	0	0	0	0	0	0	0	0	0	0	0	0	0	0	0	0	0	0	0	0	0	0	0	0	0	0	0
HMR_9869	mercaptopyruvate[m] + sulfite[m] => pyruvate[m] + thiosulfate[m]	0	0	0	0	0	0	0	0	0	0	0	0	0	0	0	0	0	0	0	0	0	0	0	0	0	0	0	0	0	0	0	0	0	0	0	0	0	0	0	0	0	0	0	0	0	0	0	0
HMR_8685	3-mercaptolactate[c] + NAD+[c] + cysteine[c] => 3-mercaptolactate-cysteine-disulfide[c] + H+[c] + NADH[c]	0	0	0	0	0	0	0	0	0	0	0	0	0	0	0	0	0	0	0	0	0	0	0	0	0	0	0	0	0	0	0	0	0	0	0	0	0	0	0	0	0	0	0	0	0	0	0	0
HMR_4118	GSSG[c] + H+[c] + NADPH[c] => 2 GSH[c] + NADP+[c]	28.6141	29.0849	33.7728	20.5317	19.6907	30.1001	41.8011	26.1667	24.2844	17.0866	22.7538	28.3958	20.2957	16.5647	30.9719	18.1112	14.8953	33.3611	15.5439	33.6374	44.8287	23.0797	27.5078	29.7834	48.1377	23.1511	33.7008	22.9545	39.2856	23.6707	26.4777	37.589	30.7601	47.6546	33.7227	40.018	10.0618	28.6382	22.0049	43.5962	27.8173	36.7676	43.2745	28.8461	56.1337	24.4256	31.8121	23.9094
HMR_3870	GSSG[m] + H+[m] + NADPH[m] => 2 GSH[m] + NADP+[m]	156.922	163.486	163.694	166.012	155.863	161.063	167.769	164.678	168.41	161.233	163.365	156.221	164.716	161.834	165.855	164.702	154.958	161.386	160.594	162.975	157.769	156.827	163.788	164.158	163.412	166.258	164.131	156.373	159.213	160.803	168.771	159.685	160.567	159.92	163.597	159.293	161.347	157.389	160.783	172.442	165.321	165.837	162.014	163.403	162.83	157.607	154.841	165.154
HMR_4116	2 GSH[c] + H2O2[c] => GSSG[c] + 2 H2O[c]	18.9682	28.3056	33.2058	15.1815	18.3078	29.4194	41.5885	24.9541	23.7867	15.6926	16.1517	27.2423	19.153	15.5539	26.985	12.8154	13.6467	24.1409	14.1501	30.368	41.446	21.8463	26.9371	19.7136	46.543	22.2527	33.237	15.7154	33.2242	19.9454	12.4746	35.9256	28.0291	44.8876	32.4786	37.1598	6.94146	28.0093	19.6493	43.3974	2.45402	31.7457	41.3244	21.5199	40.4732	23.5717	28.0492	22.2007
HMR_4120	2 GSH[s] + H2O2[s] => GSSG[s] + 2 H2O[s]	0	0	0	0	0	0	0	0	0	0	0	0	0	0	0	0	0	0	0	0	0	0	0	0	0	0	0	0	0	0	0	0	0	0	0	0	0	0	0	0	0	0	0	0	0	0	0	0
HMR_4121	2 GSH[m] + H2O2[m] => GSSG[m] + 2 H2O[m]	156.922	163.486	163.694	166.012	155.863	161.063	167.769	164.678	168.41	161.233	163.365	156.221	164.716	161.834	165.855	164.702	154.958	161.386	160.594	162.975	157.769	156.827	163.788	164.158	163.412	166.258	164.131	156.373	159.213	160.803	168.771	159.685	160.567	159.92	163.597	159.293	161.347	157.389	160.783	172.442	165.321	165.837	162.014	163.403	162.83	157.607	154.841	165.154
HMR_3889	5-oxoproline[c] + ATP[c] + 2 H2O[c] => ADP[c] + Pi[c] + glutamate[c]	22.0458	34.4354	31.0558	25.7133	28.1949	28.6931	36.1628	18.2356	35.3383	25.4837	31.9987	38.2912	27.8822	24.6404	25.1602	35.5932	27.0093	15.0503	30.3018	19.1712	27.8564	15.7394	33.575	22.0621	30.404	29.0231	27.9226	39.594	24.0532	18.7683	29.8731	26.38	41.2025	16.2447	26.5026	36.2156	39.7901	15.6652	21.8801	20.1187	32.4435	38.8278	38.4499	48.6217	27.6323	22.8531	31.2902	16.2905
HMR_3933	NAD+[c] + hydroxymethylglutathione[c] => H+[c] + NADH[c] + formylglutathione[c]	9.18235	0	0	8.44172	9.31638	12.5878	0	8.65522	0.0126097	9.33118	0	0	0	8.18765	0	0	8.92747	8.56357	0.013546	0	0	0	0	0	13.2621	8.68487	12.185	0	0.0135032	9.3047	8.50204	0	0	4.47943	0	12.6788	0	8.9586	0.00395985	0	8.81333	0	0	9.36809	9.30904	0	8.96075	0
HMR_3937	H2O[c] + formylglutathione[c] => GSH[c] + formate[c]	23.7784	16.7783	8.34818	20.2672	11.7371	14.3178	8.11837	12.52	12.2253	14.9987	21.3379	9.05073	0.919302	11.5733	11.5862	0.533667	14.3598	16.906	19.4192	11.5001	11.5871	0.0137915	0	17.2881	16.2345	14.3674	17.2149	15.0334	11.9493	19.1284	14.7071	17.3812	0	10.7119	12.3613	19.8351	18.1874	17.3241	19.7769	16.4309	12.4577	8.32449	15.5025	18.1327	23.5582	9.40951	12.6661	0
HMR_4175	GSH[c] + H2O[c] => cys-gly[c] + glutamate[c]	8.85516e-14	14.7966	1.1326e-13	25.7452	1.39567e-13	15.5714	28.7921	15.1799	26.2583	16.3151	15.8234	15.8257	14.8397	8.39292e-14	20.5535	29.0906	1.19303e-13	8.44357e-14	30.3018	22.5578	22.756	1.59267e-13	1.37979e-13	26.3559	23.7659	38.5908	21.3881	16.3625	27.0844	16.2701	25.8878	21.5574	16.3684	22.553	15.3172	27.4837	22.5581	9.88898e-14	29.0355	14.6523	1.29607e-13	1.11149e-13	31.7384	1.1261e-13	28.1662	27.9752	15.6686	1.0523e-13
HMR_4176	GSH[s] + H2O[s] => cys-gly[s] + glutamate[s]	13.6173	10.3644	1.42648e-13	1.33737e-13	9.77678	7.78572	1.42419e-13	1.53324e-13	9.10936	10.1645	1.26442e-13	15.5711	12.7599	3.59669	8.72449	8.74076	9.36549	1.20192e-13	7.58686	11.2789	18.5386	1.82357e-13	7.52268	1.50238e-13	9.84362	1.70469e-13	8.45225	8.3854	11.1519	12.7011	10.574	1.43805e-13	16.0182	7.41886	9.1827	15.6386	9.57537	13.2857	15.2303	7.32615	14.2649	7.35989	1.34341e-13	1.07027e-13	16.0105	1.05358e-13	13.2886	1.49545e-13
HMR_4326	ATP[c] + gamma-glutamyl-cysteine[c] + glycine[c] => ADP[c] + GSH[c] + Pi[c]	20.3356	20.5585	9.83994	25.7452	9.77678	20.2515	33.2007	18.2356	29.5463	22.0607	18.9967	26.6938	21.9645	14.1406	22.3172	30.3586	9.36549	3.93067e-13	31.2224	27.3353	29.3109	3.88939e-13	7.52268	26.3559	27.9203	39.8872	25.0615	23.9649	31.0778	27.8473	27.94	21.5574	25.3045	23.9244	17.8509	32.4048	26.6881	13.2857	32.7411	21.3994	17.5685	7.35989	35.0565	15.4361	35.7633	27.9752	20.5306	14.4011
HMR_4324	ATP[c] + cysteine[c] + glutamate[c] => ADP[c] + Pi[c] + gamma-glutamyl-cysteine[c]	20.3356	20.5585	27.3534	25.7452	25.0089	25.5253	33.2007	23.7107	33.1891	22.0607	27.8439	41.2707	30.5306	20.2499	30.3035	33.6437	9.36549	3.90276e-13	31.2224	27.3353	29.3109	3.80674e-13	27.0858	26.3559	32.3538	40.4456	32.8999	37.0293	31.0778	27.8473	34.986	26.38	44.1665	23.9244	28.0333	45.2523	31.0689	20.526	32.7411	21.3994	17.5685	7.35989	35.0565	39.6347	39.2539	32.2868	25.8056	14.4011
HMR_4708	gamma-glutamyl-cysteine[c] => 5-oxoproline[c] + cysteine[c]	8.84614e-14	8.38404e-14	25.5393	1.01493e-13	23.0326	15.5714	9.38256e-14	15.1799	15.1823	8.26343e-14	20.3942	31.6038	21.2665	14.5178	20.5535	14.5674	9.66218e-14	7.24561e-14	9.42083e-14	7.39113e-14	7.15204e-14	8.76248e-14	26.0332	9.71172e-14	16.406	6.81166	21.3881	28.3123	9.9598e-14	8.73199e-14	21.1414	15.2354	36.326	8.45808e-14	21.6498	31.7513	15.959	15.6652	7.73546e-14	8.85534e-14	9.17854e-14	1.02137e-13	1.20705e-13	36.5544	16.2806	16.1677	15.6686	8.1758e-14
HMR_4328	H2O[c] + cys-gly[c] => cysteine[c] + glycine[c]	15.1304	20.5585	9.83994	25.7452	1.4824e-13	20.2515	33.2007	18.2356	28.125	21.2186	18.9967	23.111	17.9032	14.1406	20.5535	29.0906	1.44236e-13	9.01707e-14	31.2224	27.3353	24.127	1.47617e-13	7.52268	26.3559	26.146	39.8872	24.7827	23.8972	31.0778	26.1015	27.94	21.5574	21.2396	23.9244	15.3172	29.5067	24.9275	1.00267e-13	30.0344	21.3994	14.951	7.35989	35.0565	15.4361	33.0369	27.9752	15.6686	14.4011
HMR_4329	H2O[s] + cys-gly[s] => cysteine[s] + glycine[s]	13.6173	7.18185e-14	7.11982e-14	7.99799e-14	9.77678	7.7659e-14	6.61843e-14	8.68532e-14	9.10936	6.0722	6.68369e-14	13.4218	12.7599	7.06359e-14	8.72449	8.74076	9.36549	4.40047e-14	8.18395e-14	7.47349e-14	16.7138	1.37249e-13	1.01477e-13	5.97814e-14	9.84362	7.01543e-14	3.77609	1.84674	8.61903e-14	9.76206	9.90687e-14	9.44545e-14	13.8073	3.79005e-14	9.1827	13.4844	9.57537	13.2857	13.1281	8.41086e-14	9.25167	8.49187e-14	2.84779e-13	6.65547e-14	13.8077	7.34569e-14	13.2886	7.63429e-14
HMR_4937	GSH[c] + alanine[c] => cys-gly[c] + gamma-L-glutamyl-L-alanine[c]	15.1304	9.86443	9.83994	1.05185e-13	9.84314e-14	10.381	16.6322	10.12	10.1215	10.8767	10.5276	14.9099	10.0302	13.6807	1.01277e-13	8.26259e-14	1.06596e-13	7.65553e-14	9.92359e-14	10.6392	9.82812e-14	8.28511e-14	1.16177e-13	9.52893e-14	10.9374	10.1986	10.0354	15.4192	10.5216	18.7683	1.26141e-13	9.50624e-14	10.8535	3.06817	1.17729e-13	7.33652	10.6393	1.10877e-13	9.77893e-14	13.8074	10.2796	1.07792e-13	14.9778	15.4361	15.3418	8.40111e-14	9.51414e-14	14.4011
HMR_8770	gamma-L-glutamyl-L-alanine[c] => 5-oxoproline[c] + alanine[c]	15.1304	9.86443	9.83994	1.05185e-13	9.84314e-14	10.381	16.6322	10.12	10.1215	10.8767	10.5276	14.9099	10.0302	13.6807	1.01277e-13	8.26259e-14	1.06596e-13	7.65553e-14	9.92359e-14	10.6392	9.82812e-14	8.28511e-14	1.16177e-13	9.52893e-14	10.9374	10.1986	10.0354	15.4192	10.5216	18.7683	1.26141e-13	9.50624e-14	10.8535	3.06817	1.17729e-13	7.33652	10.6393	1.10877e-13	9.77893e-14	13.8074	10.2796	1.07792e-13	14.9778	15.4361	15.3418	8.40111e-14	9.51414e-14	14.4011
HMR_8769	GSH[s] + alanine[s] => (5-L-glutamyl)-L-amino acid[s] + cys-gly[s]	0	0	0	0	0	0	0	0	0	0	0	0	0	0	0	0	0	0	0	0	0	0	0	0	0	0	0	0	0	0	0	0	0	0	0	0	0	0	0	0	0	0	0	0	0	0	0	0
HMR_8771	ATP[c] + GSH[c] + H2O[c] => ADP[c] + GSH[m] + Pi[c]	0	0	0	0	0	0	0	0	0	0	0	0	0	0	0	0	2.24636	0	0	0	0	0	0	0	0	0	0	0	0	0	0	0	0	0	0	1.73888e-15	0	0	0	0	0	0	0	0	0	0	0	1.28277e-16
HMR_4078	H2O[c] + O2[c] + spermine[c] => 3-amino-propanal[c] + H2O2[c] + spermidine[c]	5.10892	5.07357	5.75221	8.22402	1.12875e-13	6.08209	4.62407	4.85507	7.07794	7.36007	7.97052	5.05952	5.12285	4.66214	4.59669	4.59083	4.99742	3.4062	5.93994	6.35338	6.11992	7.15016	3.3749	6.1011	8.40731	5.93746	4.84425	7.36553	7.13407	5.19669	8.93496	3.43953	4.01146	9.47968	8.57923	9.0377	7.32401	5.01277	5.34821	4.64858	3.4578	6.61876	6.25621	9.58551	4.9604	7.30171	6.12322	3.4475
HMR_4174	aspartate[c] => CO2[c] + beta-alanine[c]	24.1996	1.52474e-14	2.70615e-14	11.5101	17.1662	1.02335e-14	19.2931	3.67096e-14	12.1815	17.1404	18.6935	12.1321	5.70082e-28	15.8777	14.4098	10.9196	17.1585	11.5887	5.09636e-15	20.9908	17.085	6.92346e-15	15.6503	12.1251	12.1186	3.77107	2.48898e-14	11.7615	12.1406	1.24296e-14	1.85916e-15	11.7681	0.0533494	5.03542e-14	8.91508e-15	12.0631	1.15749e-29	16.8963	3.2365e-14	10.4869	5.10894e-29	0	0.635222	12.1297	0.179911	1.7236e-14	12.1007	12.3578
HMR_4330	3-oxopropanoate[m] + glutamate[m] <=> AKG[m] + beta-alanine[m]	27.1787	11.3494	9.90558	16.5427	20.2154	8.31096	21.8039	7.35955	14.0716	20.128	24.299	16.595	9.73541	16.7708	18.5553	15.1651	18.8315	14.8349	14.1999	22.8833	19.5228	14.5093	18.957	16.5258	19.1488	12.7223	9.38071	14.8986	16.2351	10.7794	12.1199	16.9044	7.79586	16.5346	10.9497	18.3977	12.2787	22.0555	6.11778	12.6204	10.6306	10.6282	13.7357	21.4367	8.6412	12.5153	16.0304	15.8635
HMR_4347	3-ureidopropionate[c] + H2O[c] => CO2[c] + NH3[c] + beta-alanine[c]	10.1163	9.3459	7.56704	7.67176	10.7242	5.67479	9.13924	5.53782	1.74006e-13	4.46749	12.8132	8.72492	7.77205	2.24908e-13	10.4599	9.09533	3.0423	8.1497	12.5957	5.92504	5.83787	11.5298	9.37503	9.01351	11.0703	9.56273	5.56097	2.48552e-13	8.13918	8.36606	7.71057	10.5362	5.91604	12.9169	5.63281	10.0181	8.20611	12.6704	1.11745e-12	5.29238	9.62011	6.75618	11.4733	13.2404	4.58523	10.19	8.058	7.85072
HMR_4425	ATP[c] + beta-alanine[c] + histidine[c] => AMP[c] + PPi[c] + carnosine[c]	16.0562	14.7966	20.8524	0	0	0	0	26.2661	15.1823	23.0615	15.8218	22.3697	21.2665	20.3711	14.5408	14.5679	15.6095	0	26.2553	0	16.0989	0	15.0454	15.608	0	15.2219	21.3881	0	0	32.4794	11.996	0	16.2802	15.9554	0	0	22.5581	0	21.8801	20.7111	21.7955	14.7198	0	23.1541	0	16.1677	22.1477	0
HMR_4427	H2O[c] + carnosine[c] => beta-alanine[c] + histidine[c]	16.0562	14.7966	20.8524	0	0	0	0	26.2661	15.1823	23.0615	15.8218	22.3697	21.2665	20.3711	14.5408	14.5679	15.6095	0	26.2553	0	16.0989	0	15.0454	15.608	0	15.2219	21.3881	0	0	32.4794	11.996	0	16.2802	15.9554	0	0	22.5581	0	21.8801	20.7111	21.7955	14.7198	0	23.1541	0	16.1677	22.1477	0
HMR_4688	4-aminobutanal[m] + H2O[m] + NAD+[m] => 4-aminobutyrate[m] + H+[m] + NADH[m]	0	0	0	0	0	0	0	0	0	0	0	0	0	0	0	0	0	0	0	0	0	0	0	0	0	0	0	0	0	0	0	0	0	0	0	0	0	0	0	0	0	0	0	0	0	0	0	0
HMR_4689	4-aminobutanal[c] + H2O[c] + NAD+[c] => 4-aminobutyrate[c] + H+[c] + NADH[c]	23.9099	21.3968	15.6284	16.0678	20.3916	12.5607	18.2938	16.0245	13.7293	17.0552	18.3722	30.4932	14.0353	30.4644	17.64	25.3377	23.6342	19.0469	19.8385	19.7169	26.2283	14.767	19.9463	23.2525	15.4048	27.9694	23.3387	17.4521	22.7663	20.3387	14.8857	17.1477	30.8686	24.4321	19.7545	20.9777	21.0465	31.3469	20.0097	14.0136	5.29528	11.0734	19.3854	13.531	17.4639	23.297	19.4322	19.1949
HMR_4735	H2O[m] + acrylyl-CoA[m] <=> 3-hydroxypropionyl-CoA[m]	0.155583	0.318255	0.305868	0.284683	0.193762	0.248061	0.346455	0.268723	0.26857	0.197157	0.230213	0.201456	0.267526	0.32426	0.333384	0.330292	0.186385	0.288481	0.275133	0.208153	0.164584	0.15635	0.257606	0.258082	0.12576	0.303436	0.317295	0.143847	0.174957	0.208475	0.323169	0.249816	0.144517	0.178493	0.209326	0.197728	0.242363	0.242192	0.205845	0.333474	0.205645	0.334986	0.215182	0.115321	0.135946	0.18746	0.145947	0.23436
HMR_7991	H2O[c] + O2[c] + spermidine[c] => 1,3-diaminopropane[c] + 4-aminobutanal[c] + H2O2[c]	3.09263	3.0517e-14	3.71382e-14	2.84812	5.02949e-14	4.37209e-14	2.46152e-14	1.93872e-14	4.2191e-14	4.44144	3.04546	4.31076	2.9038	2.80788	5.91234e-15	2.79625	4.25572	2.90294	5.71291e-14	2.66244e-14	4.37418	3.0474	2.88711	2.98206	3.1506	2.60667	5.0519	4.02073	6.58762e-14	3.13268	2.88647	4.14889	1.50324e-14	4.3364	2.56055	9.50104e-14	3.07225	3.01481	0.361538	1.92545e-14	4.11316e-15	4.91359	3.04946	7.09317	3.12839	5.42821e-14	8.37498e-14	4.35434
HMR_7992	1,3-diaminopropane[c] + H2O[c] + O2[c] => 3-amino-propanal[c] + H2O2[c] + NH3[c]	5.35124	4.0351	2.84677	4.04101	5.02949e-14	4.40887e-14	2.46164e-14	1.93872e-14	4.2191e-14	6.27484	4.30477	5.27694	2.9038	2.80788	2.789	2.79625	5.20955	2.90294	2.92596	3.07397	4.37418	5.27297	4.07642	2.98206	5.45153	4.68828	5.83051	5.10523	6.58813e-14	4.42934	2.88647	5.07878	3.13299	4.3364	3.89628	3.64306	5.54479	4.26145	2.98058	1.92545e-14	2.95643	4.91359	4.30169	7.09317	5.41311	7.73751e-14	3.01704	5.15313
HMR_7993	3-amino-propanal[c] + H2O[c] + NAD+[c] => H+[c] + NADH[c] + beta-alanine[c]	7.38935	6.475	6.41367	9.15058	1.23434e-13	6.08209	4.62407	4.85507	7.07794	9.65263	9.04669	7.30162	5.88437	5.43898	5.37324	5.372	7.21012	4.4732	6.61693	7.05272	7.51368	8.86943	5.28849	6.78623	10.001	7.55421	7.56977	8.94702	7.13407	6.82135	9.38225	6.12893	5.08667	10.4096	9.40944	9.73204	9.16754	6.57248	6.11778	4.64858	4.54713	8.22954	7.58299	11.8888	7.33318	7.30171	6.82145	6.19446
HMR_7128	ATP[c] + selenate[c] => PPi[c] + adenylylselenate[c]	0	0	0	0	0	0	0	0	0	0	0	0	0	0	0	0	0	0	0	0	0	0	0	0	0	0	0	0	0	0	0	0	0	0	0	0	0	0	0	0	0	0	0	0	0	0	0	0
HMR_7129	ATP[c] + adenylylselenate[c] => 3-phosphoadenylylselenate[c] + ADP[c]	0	0	0	0	0	0	0	0	0	0	0	0	0	0	0	0	0	0	0	0	0	0	0	0	0	0	0	0	0	0	0	0	0	0	0	0	0	0	0	0	0	0	0	0	0	0	0	0
HMR_7130	3-phosphoadenylylselenate[c] + NADPH[c] => H+[c] + NADP+[c] + PAP[c] + selenite[c]	0	0	0	0	0	0	0	0	0	0	0	0	0	0	0	0	0	0	0	0	0	0	0	0	0	0	0	0	0	0	0	0	0	0	0	0	0	0	0	0	0	0	0	0	0	0	0	0
HMR_7131	5 H+[c] + 3 NADPH[c] + selenite[c] => 3 H2O[c] + 3 NADP+[c] + selenide[c]	0	0	0	0	0	0	0	0	0	0	0	0	0	0	0	0	0	0	0	0	0	0	0	0	0	0	0	0	0	0	0	0	0	0	0	0	0	0	0	0	0	0	0	0	0	0	0	0
HMR_7132	ATP[c] + H2O[c] + selenide[c] => AMP[c] + Pi[c] + selenophosphate[c]	0	0	0	0	0	0	0	0	0	0	0	0	0	0	0	0	0	0	0	0	0	0	0	0	0	0	0	0	0	0	0	0	0	0	0	0	0	0	0	0	0	0	0	0	0	0	0	0
HMR_7133	alanine[c] + pyridoxal-phosphate[c] + selenide[c] <=> pyridoxine-phosphate[c] + selenocysteine[c]	0	0	0	0	0	0	0	0	0	0	0	0	0	0	0	0	0	0	0	0	0	0	0	0	0	0	0	0	0	0	0	0	0	0	0	0	0	0	0	0	0	0	0	0	0	0	0	0
HMR_7134	H2O[c] + selenocystathionine[c] <=> 2-oxobutyrate[c] + NH3[c] + selenocysteine[c]	0	0	0	0	0	0	0	0	0	0	0	0	0	0	0	0	0	0	0	0	0	0	0	0	0	0	0	0	0	0	0	0	0	0	0	0	0	0	0	0	0	0	0	0	0	0	0	0
HMR_7135	H2O[c] + selenocystathionine[c] => selenohomocysteine[c] + serine[c]	0	0	0	0	0	0	0	0	0	0	0	0	0	0	0	0	0	0	0	0	0	0	0	0	0	0	0	0	0	0	0	0	0	0	0	0	0	0	0	0	0	0	0	0	0	0	0	0
HMR_7136	H2O[c] + se-adenosyl-L-selenohomocysteine[c] <=> adenosine[c] + selenohomocysteine[c]	0	0	0	0	0	0	0	0	0	0	0	0	0	0	0	0	0	0	0	0	0	0	0	0	0	0	0	0	0	0	0	0	0	0	0	0	0	0	0	0	0	0	0	0	0	0	0	0
HMR_7137	H2O[c] + selenomethionine[c] <=> 2-oxobutyrate[c] + NH3[c] + methaneselenol[c]	0	0	0	0	0	0	0	0	0	0	0	0	0	0	0	0	0	0	0	0	0	0	0	0	0	0	0	0	0	0	0	0	0	0	0	0	0	0	0	0	0	0	0	0	0	0	0	0
HMR_7138	H+[c] + NADPH[c] + O2[c] + selenomethionine[c] => H2O[c] + NADP+[c] + selenomethionine-se-oxide[c]	0	0	0	0	0	0	0	0	0	0	0	0	0	0	0	0	0	0	0	0	0	0	0	0	0	0	0	0	0	0	0	0	0	0	0	0	0	0	0	0	0	0	0	0	0	0	0	0
HMR_7139	ATP[c] + H+[c] + H2O[c] + selenomethionine[c] <=> PPi[c] + Pi[c] + se-adenosylselenomethionine[c]	0	0	0	0	0	0	0	0	0	0	0	0	0	0	0	0	0	0	0	0	0	0	0	0	0	0	0	0	0	0	0	0	0	0	0	0	0	0	0	0	0	0	0	0	0	0	0	0
HMR_7140	SAH[c] + se-methyl-L-selenocysteine[c] <=> SAM[c] + selenocysteine[c]	0	0	0	0	0	0	0	0	0	0	0	0	0	0	0	0	0	0	0	0	0	0	0	0	0	0	0	0	0	0	0	0	0	0	0	0	0	0	0	0	0	0	0	0	0	0	0	0
HMR_7141	H2O[c] + se-methyl-L-selenocysteine[c] => NH3[c] + methaneselenol[c] + pyruvate[c]	0	0	0	0	0	0	0	0	0	0	0	0	0	0	0	0	0	0	0	0	0	0	0	0	0	0	0	0	0	0	0	0	0	0	0	0	0	0	0	0	0	0	0	0	0	0	0	0
HMR_7620	ATP[c] + selenomethionine[c] + tRNA(met)[c] => AMP[c] + PPi[c] + selenomethionyl-tRNA(met)[c]	0	0	0	0	0	0	0	0	0	0	0	0	0	0	0	0	0	0	0	0	0	0	0	0	0	0	0	0	0	0	0	0	0	0	0	0	0	0	0	0	0	0	0	0	0	0	0	0
HMR_7647	D-alanine[p] + H2O[p] + O2[p] => H2O2[p] + NH3[p] + pyruvate[p]	4.79412e-15	3.70763e-15	4.4087e-15	3.88108e-15	7.71263e-15	4.30824e-15	4.2167e-15	5.73701e-15	4.49457e-15	4.13492e-15	4.00049e-15	4.94599e-15	3.87384e-15	4.32341e-15	6.05593e-14	3.92899e-15	3.82716e-15	4.8287e-15	4.11694e-15	1.01649e-14	3.92291e-15	3.17863e-15	2.95667e-15	5.16527e-15	4.79862e-15	2.76834e-15	5.42163e-15	4.24421e-15	5.35674e-15	6.33408e-15	6.032e-15	3.50506e-15	8.35026e-15	3.43898e-15	5.05652e-15	4.12947e-15	4.63074e-15	3.90208e-15	3.99894e-15	6.29056e-15	2.77612e-15	3.14756e-14	4.71672e-15	4.23496e-15	5.35078e-15	3.32927e-15	4.05897e-15	5.0082e-15
HMR_8640	DNA[n] + se-adenosylselenomethionine[n] => DNA-5-methylcytosine[n] + H+[n] + se-adenosyl-L-selenohomocysteine[n]	0	0	0	0	0	0	0	0	0	0	0	0	0	0	0	0	0	0	0	0	0	0	0	0	0	0	0	0	0	0	0	0	0	0	0	0	0	0	0	0	0	0	0	0	0	0	0	0
HMR_8689	D-arginine[p] + H2O[p] + O2[p] => 5-guanidino-2-oxopentanoate[p] + H2O2[p] + NH3[p]	0	0	0	0	0	0	0	0	0	0	0	0	0	0	0	0	0	0	0	0	0	0	0	0	0	0	0	0	0	0	0	0	0	0	0	0	0	0	0	0	0	0	0	0	0	0	0	0
[truncated: 6,821 more rows]
[truncated: 25 more columns]
