# Supplementary material for: Personal model‐assisted identification of NAD+ and glutathione metabolism as intervention target in NAFLD
Source: Mol Syst Biol. 2017 Mar 2;13(3):916. doi: 10.15252/msb.20167422 (PMC5371732; doi:10.15252/msb.20167422)
Supplement: Supplementary file 9 — Dataset EV9 [file MSB-13-916-s009.xlsx]

## Sheet: Dataset 9
Dataset EV9: The correlations between the hepatic steatosis (HS) and the average of sampled intracellular fluxes are calculated. Pearson correlations coefficient (r) and p-values are presented. Related to Figure 3.
RXNID	EQUATION	P-value	Corr-Pearson	Abs (Corr-Pearson)	Category
HMR_2649	L-carnitine[c] + heptadecenoylcarnitine(7)[m] <=> L-carnitine[m] + heptadecenoylcarnitine(7)[c]	8.21056e-08	-0.578681	0.578681	Carnitine shuttle (mitochondrial)
HMR_2650	(10Z)-heptadecenoyl-CoA[m] + L-carnitine[m] <=> CoA[m] + heptadecenoylcarnitine(7)[m]	8.21056e-08	-0.578681	0.578681	Carnitine shuttle (mitochondrial)
HMR_3396	(10Z)-heptadecenoyl-CoA[m] + 7 CoA[m] + 6 FAD[m] + 7 H2O[m] + 7 NAD+[m] => 6 FADH2[m] + 7 H+[m] + 7 NADH[m] + 7 acetyl-CoA[m] + propanoyl-CoA[m]	8.21056e-08	0.578681	0.578681	Beta oxidation of odd-chain fatty acids (mitochondrial)
HMR_2648	(10Z)-heptadecenoyl-CoA[c] + L-carnitine[c] <=> CoA[c] + heptadecenoylcarnitine(7)[c]	8.21129e-08	0.578679	0.578679	Carnitine shuttle (cytosolic)
HMR_9884	apoB100[c] => apoB100[x]	1.1712e-07	0.573023	0.573023	Exchange reactions
HMR_0400	gamma-linolenate[s] => gamma-linolenate[c]	2.36171e-07	0.56153	0.56153	Transport, extracellular
HMR_0403	ATP[c] + H2O[c] + gamma-linolenate[c] => ADP[c] + Pi[c] + gamma-linolenate[s]	4.96972e-07	0.548844	0.548844	Transport, extracellular
HMR_4363	2-phospho-D-glycerate[c] <=> H2O[c] + PEP[c]	1.09487e-06	0.534779	0.534779	Glycolysis / Gluconeogenesis
HMR_2288	H+[c] + NADPH[c] + O2[c] + heptadecanoyl-CoA[c] => (10Z)-heptadecenoyl-CoA[c] + 2 H2O[c] + NADP+[c]	1.20109e-06	0.533087	0.533087	Fatty acid desaturation (odd-chain)
HMR_6027	AKG[c] + butyrate[s] <=> AKG[s] + butyrate[c]	1.2804e-06	-0.531914	0.531914	Transport, extracellular
HMR_4365	3-phospho-D-glycerate[c] <=> 2-phospho-D-glycerate[c]	2.78964e-06	0.517258	0.517258	Glycolysis / Gluconeogenesis
HMR_0248	stearate[s] => stearate[c]	3.01278e-06	0.515772	0.515772	Transport, extracellular
HMR_6129	HCO3-[c] + estrone 3-sulfate[s] => HCO3-[s] + estrone 3-sulfate[c]	4.95878e-06	0.505976	0.505976	Transport, extracellular
HMR_4064	H2O[c] + pyridoxal-phosphate[c] => Pi[c] + pyridoxal[c]	5.50271e-06	0.503891	0.503891	Vitamin B6 metabolism
HMR_4362	ATP[c] + H2O[c] + pyruvate[c] => AMP[c] + PEP[c] + Pi[c]	5.78025e-06	-0.502901	0.502901	Glycolysis / Gluconeogenesis
HMR_3234	5-tetradecenoyl-CoA[m] + FAD[m] => FADH2[m] + trans,cis-myristo-2,5-dienoyl-CoA[m]	5.98515e-06	0.502198	0.502198	Beta oxidation of unsaturated fatty acids (n-9) (mitochondrial)
HMR_3235	H2O[m] + trans,cis-myristo-2,5-dienoyl-CoA[m] => cis-(3S)-hydroxytetradec-5-enoyl-CoA[m]	5.98515e-06	0.502198	0.502198	Beta oxidation of unsaturated fatty acids (n-9) (mitochondrial)
HMR_3236	NAD+[m] + cis-(3S)-hydroxytetradec-5-enoyl-CoA[m] => 3-oxomyrist-5-enoyl-CoA[m] + H+[m] + NADH[m]	5.98515e-06	0.502198	0.502198	Beta oxidation of unsaturated fatty acids (n-9) (mitochondrial)
HMR_3237	3-oxomyrist-5-enoyl-CoA[m] + CoA[m] => (3Z)-dodecenoyl-CoA[m] + acetyl-CoA[m]	5.98515e-06	0.502198	0.502198	Beta oxidation of unsaturated fatty acids (n-9) (mitochondrial)
HMR_3239	(2E)-dodecenoyl-CoA[m] <=> (3Z)-dodecenoyl-CoA[m]	5.98515e-06	-0.502198	0.502198	Beta oxidation of unsaturated fatty acids (n-9) (mitochondrial)
HMR_4071	H2O2[c] + pyridoxal[c] <=> O2[c] + pyridoxine[c]	6.48455e-06	0.500574	0.500574	Vitamin B6 metabolism
HMR_4067	O2[c] + pyridoxine-phosphate[c] => H2O2[c] + pyridoxal-phosphate[c]	6.48455e-06	0.500574	0.500574	Vitamin B6 metabolism
HMR_3226	FAD[m] + oleoyl-CoA[m] => FADH2[m] + trans,cis-octadeca-2,9-dienoyl-CoA[m]	7.63062e-06	0.497251	0.497251	Beta oxidation of unsaturated fatty acids (n-9) (mitochondrial)
HMR_3227	H2O[m] + trans,cis-octadeca-2,9-dienoyl-CoA[m] => (S)-3-hydroxyoleyleoyl-CoA[m]	7.63062e-06	0.497251	0.497251	Beta oxidation of unsaturated fatty acids (n-9) (mitochondrial)
HMR_3228	(S)-3-hydroxyoleyleoyl-CoA[m] + NAD+[m] => 3-oxooleoyl-CoA[m] + H+[m] + NADH[m]	7.63062e-06	0.497251	0.497251	Beta oxidation of unsaturated fatty acids (n-9) (mitochondrial)
HMR_3229	3-oxooleoyl-CoA[m] + CoA[m] => 7-hexadecenoyl-CoA[m] + acetyl-CoA[m]	7.63062e-06	0.497251	0.497251	Beta oxidation of unsaturated fatty acids (n-9) (mitochondrial)
HMR_6918	2 H+[m] + 2 ferricytochrome C[m] + ubiquinol[m] => 4 H+[c] + 2 ferrocytochrome C[m] + ubiquinone[m]	8.79166e-06	0.494331	0.494331	Oxidative phosphorylation
HMR_3230	7-hexadecenoyl-CoA[m] + FAD[m] => FADH2[m] + trans,cis-hexadeca-2,7-dienoyl-CoA[m]	9.05614e-06	0.493717	0.493717	Beta oxidation of unsaturated fatty acids (n-9) (mitochondrial)
HMR_3231	H2O[m] + trans,cis-hexadeca-2,7-dienoyl-CoA[m] => (S)-3-hydroxy-7-hexadecenoyl-CoA[m]	9.05614e-06	0.493717	0.493717	Beta oxidation of unsaturated fatty acids (n-9) (mitochondrial)
HMR_3232	(S)-3-hydroxy-7-hexadecenoyl-CoA[m] + NAD+[m] => 3-oxo-7-hexadecenoyl-CoA[m] + H+[m] + NADH[m]	9.05614e-06	0.493717	0.493717	Beta oxidation of unsaturated fatty acids (n-9) (mitochondrial)
HMR_3233	3-oxo-7-hexadecenoyl-CoA[m] + CoA[m] => 5-tetradecenoyl-CoA[m] + acetyl-CoA[m]	9.05614e-06	0.493717	0.493717	Beta oxidation of unsaturated fatty acids (n-9) (mitochondrial)
HMR_2608	CoA[c] + tetradecanoylcarnitine[c] <=> L-carnitine[c] + myristoyl-CoA[c]	1.00576e-05	0.491533	0.491533	Carnitine shuttle (cytosolic)
HMR_2609	L-carnitine[c] + tetradecanoylcarnitine[m] <=> L-carnitine[m] + tetradecanoylcarnitine[c]	1.00581e-05	0.491532	0.491532	Carnitine shuttle (mitochondrial)
HMR_2610	CoA[m] + tetradecanoylcarnitine[m] <=> L-carnitine[m] + myristoyl-CoA[m]	1.00581e-05	-0.491532	0.491532	Carnitine shuttle (mitochondrial)
HMR_3164	H2O[m] + crotonyl-CoA[m] => (S)-3-hydroxybutyryl-CoA[m]	1.07703e-05	0.490099	0.490099	Tryptophan metabolism
HMR_3166	(S)-3-hydroxybutyryl-CoA[m] + NAD+[m] => H+[m] + NADH[m] + acetoacetyl-CoA[m]	1.07703e-05	0.490099	0.490099	Tryptophan metabolism
HMR_3149	FAD[m] + octanoyl-CoA[m] => (2E)-octenoyl-CoA[m] + FADH2[m]	1.14917e-05	0.488735	0.488735	Beta oxidation of even-chain fatty acids (mitochondrial)
HMR_3150	(2E)-octenoyl-CoA[m] + H2O[m] => (S)-hydroxyoctanoyl-CoA[m]	1.14917e-05	0.488735	0.488735	Beta oxidation of even-chain fatty acids (mitochondrial)
HMR_3151	(S)-hydroxyoctanoyl-CoA[m] + NAD+[m] => 3-oxooctanoyl-CoA[m] + H+[m] + NADH[m]	1.14917e-05	0.488735	0.488735	Beta oxidation of even-chain fatty acids (mitochondrial)
HMR_3153	3-oxooctanoyl-CoA[m] + CoA[m] => acetyl-CoA[m] + hexanoyl-CoA[m]	1.14917e-05	0.488735	0.488735	Beta oxidation of even-chain fatty acids (mitochondrial)
HMR_3156	FAD[m] + hexanoyl-CoA[m] => (2E)-hexenoyl-CoA[m] + FADH2[m]	1.14917e-05	0.488735	0.488735	Beta oxidation of even-chain fatty acids (mitochondrial)
HMR_3157	(2E)-hexenoyl-CoA[m] + H2O[m] => (S)-hydroxyhexanoyl-CoA[m]	1.14917e-05	0.488735	0.488735	Beta oxidation of even-chain fatty acids (mitochondrial)
HMR_3158	(S)-hydroxyhexanoyl-CoA[m] + NAD+[m] => 3-oxohexanoyl-CoA[m] + H+[m] + NADH[m]	1.14917e-05	0.488735	0.488735	Beta oxidation of even-chain fatty acids (mitochondrial)
HMR_3160	3-oxohexanoyl-CoA[m] + CoA[m] => acetyl-CoA[m] + butyryl-CoA[m]	1.14917e-05	0.488735	0.488735	Beta oxidation of even-chain fatty acids (mitochondrial)
HMR_3163	FAD[m] + butyryl-CoA[m] => FADH2[m] + crotonyl-CoA[m]	1.14917e-05	0.488735	0.488735	Butanoate metabolism
HMR_4103	GTP[m] + OAA[m] => CO2[m] + GDP[m] + PEP[m]	1.22163e-05	-0.487444	0.487444	Pyruvate metabolism
HMR_3143	(2E)-decenoyl-CoA[m] + H2O[m] => (S)-hydroxydecanoyl-CoA[m]	1.28446e-05	0.48638	0.48638	Beta oxidation of even-chain fatty acids (mitochondrial)
HMR_3144	(S)-hydroxydecanoyl-CoA[m] + NAD+[m] => 3-oxodecanoyl-CoA[m] + H+[m] + NADH[m]	1.28446e-05	0.48638	0.48638	Beta oxidation of even-chain fatty acids (mitochondrial)
HMR_3146	3-oxodecanoyl-CoA[m] + CoA[m] => acetyl-CoA[m] + octanoyl-CoA[m]	1.28446e-05	0.48638	0.48638	Beta oxidation of even-chain fatty acids (mitochondrial)
HMR_3136	(2E)-dodecenoyl-CoA[m] + H2O[m] => (S)-3-hydroxydodecanoyl-CoA[m]	1.30653e-05	0.486018	0.486018	Beta oxidation of even-chain fatty acids (mitochondrial)
HMR_3137	(S)-3-hydroxydodecanoyl-CoA[m] + NAD+[m] => 3-oxododecanoyl-CoA[m] + H+[m] + NADH[m]	1.30653e-05	0.486018	0.486018	Beta oxidation of even-chain fatty acids (mitochondrial)
HMR_3139	3-oxododecanoyl-CoA[m] + CoA[m] => acetyl-CoA[m] + decanoyl-CoA[m]	1.30653e-05	0.486018	0.486018	Beta oxidation of even-chain fatty acids (mitochondrial)
HMR_3142	FAD[m] + decanoyl-CoA[m] => (2E)-decenoyl-CoA[m] + FADH2[m]	1.30653e-05	0.486018	0.486018	Beta oxidation of even-chain fatty acids (mitochondrial)
HMR_2284	H+[c] + NADPH[c] + O2[c] + myristoyl-CoA[c] => 5-tetradecenoyl-CoA[c] + 2 H2O[c] + NADP+[c]	1.48064e-05	0.483348	0.483348	Fatty acid desaturation (even-chain)
HMR_2620	5-tetradecenoyl-CoA[c] + L-carnitine[c] <=> CoA[c] + tetradecenoylcarnitine(9)[c]	1.49498e-05	0.483141	0.483141	Carnitine shuttle (cytosolic)
HMR_2621	L-carnitine[c] + tetradecenoylcarnitine(9)[m] <=> L-carnitine[m] + tetradecenoylcarnitine(9)[c]	1.49498e-05	-0.483141	0.483141	Carnitine shuttle (mitochondrial)
HMR_2622	5-tetradecenoyl-CoA[m] + L-carnitine[m] <=> CoA[m] + tetradecenoylcarnitine(9)[m]	1.49498e-05	-0.483141	0.483141	Carnitine shuttle (mitochondrial)
HMR_1573	H2O[m] + acetoacetyl-CoA[m] + acetyl-CoA[m] => CoA[m] + HMG-CoA[m]	1.5148e-05	0.482858	0.482858	Terpenoid backbone biosynthesis
HMR_1577	HMG-CoA[m] => acetoacetate[m] + acetyl-CoA[m]	1.55496e-05	0.482296	0.482296	Cholesterol metabolism
HMR_3885	CoA[m] + acetoacetyl-CoA[m] <=> 2 acetyl-CoA[m]	1.55977e-05	-0.48223	0.48223	Tryptophan metabolism
HMR_4461	(R)-3-hydroxybutanoate[m] + NAD+[m] <=> H+[m] + NADH[m] + acetoacetate[m]	1.5987e-05	-0.481699	0.481699	Butanoate metabolism
HMR_9134	(R)-3-hydroxybutanoate[s] <=> (R)-3-hydroxybutanoate[x]	1.5987e-05	0.481699	0.481699	Exchange reactions
HMR_6989	Na+[s] + iodide[s] => Na+[c] + iodide[c]	1.61153e-05	0.481526	0.481526	Transport, extracellular
HMR_6914	8 H+[m] + O2[m] + 4 ferrocytochrome C[m] => 4 H+[c] + 2 H2O[m] + 4 ferricytochrome C[m]	1.63083e-05	0.48127	0.48127	Oxidative phosphorylation
HMR_5015	(R)-3-hydroxybutanoate[m] + H+[c] => (R)-3-hydroxybutanoate[c] + H+[m]	1.63295e-05	0.481242	0.481242	Transport, mitochondrial
HMR_2664	L-carnitine[c] + L-oleoylcarnitine[m] <=> L-carnitine[m] + L-oleoylcarnitine[c]	1.78434e-05	-0.479323	0.479323	Carnitine shuttle (mitochondrial)
HMR_2665	CoA[m] + L-oleoylcarnitine[m] <=> L-carnitine[m] + oleoyl-CoA[m]	1.78434e-05	0.479323	0.479323	Carnitine shuttle (mitochondrial)
HMR_2663	CoA[c] + L-oleoylcarnitine[c] <=> L-carnitine[c] + oleoyl-CoA[c]	1.78899e-05	-0.479266	0.479266	Carnitine shuttle (cytosolic)
HMR_0444	glycerol[c] <=> glycerol[s]	2.11299e-05	-0.475631	0.475631	Transport, extracellular
HMR_9085	glycerol[x] <=> glycerol[s]	2.11299e-05	0.475631	0.475631	Exchange reactions
HMR_0015	NEFA blood pool in[s] => 0.0048 (10Z)-heptadecenoic acid[s] + 0.0016 (11Z,14Z)-eicosadienoic acid[s] + 0.0016 (11Z,14Z,17Z)-eicosatrienoic acid[s] + 0.0001 (13Z)-eicosenoic acid[s] + 0.0001 (13Z)-octadecenoic acid[s] + 0.0001 (13Z,16Z)-docosadienoic acid[s] + 0.0001 (4Z,7Z,10Z,13Z,16Z)-DPA[s] + 0.0001 (6Z,9Z)-octadecadienoic acid[s] + 0.0001 (6Z,9Z,12Z,15Z,18Z)-TPA[s] + 0.0001 (6Z,9Z,12Z,15Z,18Z,…	2.11299e-05	0.475631	0.475631	Transport, extracellular
HMR_9033	NEFA blood pool in[x] <=> NEFA blood pool in[s]	2.11299e-05	0.475631	0.475631	Exchange reactions
HMR_3258	(7Z)-tetradecenoyl-CoA[m] + FAD[m] => FADH2[m] + trans,cis-myristo-2,7-dienoyl-CoA[m]	2.2726e-05	0.474028	0.474028	Beta oxidation of unsaturated fatty acids (n-7) (mitochondrial)
HMR_3260	H2O[m] + trans,cis-myristo-2,7-dienoyl-CoA[m] => cis-(3S)-hydroxytetradec-7-enoyl-CoA[m]	2.2726e-05	0.474028	0.474028	Beta oxidation of unsaturated fatty acids (n-7) (mitochondrial)
HMR_3262	NAD+[m] + cis-(3S)-hydroxytetradec-7-enoyl-CoA[m] => 3-oxomyrist-7-enoyl-CoA[m] + H+[m] + NADH[m]	2.2726e-05	0.474028	0.474028	Beta oxidation of unsaturated fatty acids (n-7) (mitochondrial)
HMR_3264	3-oxomyrist-7-enoyl-CoA[m] + CoA[m] => (5Z)-dodecenoyl-CoA[m] + acetyl-CoA[m]	2.2726e-05	0.474028	0.474028	Beta oxidation of unsaturated fatty acids (n-7) (mitochondrial)
HMR_3272	(2E)-dodecenoyl-CoA[m] <=> (5Z)-dodecenoyl-CoA[m]	2.2726e-05	-0.474028	0.474028	Beta oxidation of unsaturated fatty acids (n-7) (mitochondrial)
HMR_3847	CoA[m] + L-2-amino-3-oxobutanoic acid[m] <=> acetyl-CoA[m] + glycine[m]	2.33288e-05	0.47345	0.47345	Glycine, serine and threonine metabolism
HMR_3852	H2O[c] + O2[c] + aminoacetone[c] => H2O2[c] + NH3[c] + methylglyoxal[c]	2.33288e-05	-0.47345	0.47345	Glycine, serine and threonine metabolism
HMR_3860	L-2-amino-3-oxobutanoic acid[m] => CO2[m] + aminoacetone[m]	2.33288e-05	-0.47345	0.47345	Glycine, serine and threonine metabolism
HMR_3954	aminoacetone[m] => aminoacetone[c]	2.33288e-05	-0.47345	0.47345	Transport, mitochondrial
HMR_4354	ribose-1-phosphate[c] <=> ribose-5-phosphate[c]	2.38967e-05	0.472918	0.472918	Pentose phosphate pathway
HMR_3121	FAD[m] + palmitoyl-CoA[m] => (2E)-hexadecenoyl-CoA[m] + FADH2[m]	2.43521e-05	0.472499	0.472499	Beta oxidation of even-chain fatty acids (mitochondrial)
HMR_3122	(2E)-hexadecenoyl-CoA[m] + H2O[m] => (S)-3-hydroxyhexadecanoyl-CoA[m]	2.43521e-05	0.472499	0.472499	Beta oxidation of even-chain fatty acids (mitochondrial)
HMR_3123	(S)-3-hydroxyhexadecanoyl-CoA[m] + NAD+[m] => 3-oxopalmitoyl-CoA[m] + H+[m] + NADH[m]	2.43521e-05	0.472499	0.472499	Beta oxidation of even-chain fatty acids (mitochondrial)
HMR_3125	3-oxopalmitoyl-CoA[m] + CoA[m] => acetyl-CoA[m] + myristoyl-CoA[m]	2.43521e-05	0.472499	0.472499	Beta oxidation of even-chain fatty acids (mitochondrial)
HMR_5445	ATP[c] + H2O[c] + S-glutathionyl-ethacrynic acid[c] => ADP[c] + Pi[c] + S-glutathionyl-ethacrynic acid[s]	2.55964e-05	0.471392	0.471392	Transport, extracellular
HMR_6024	AKG[c] + propanoate[s] <=> AKG[s] + propanoate[c]	2.67984e-05	0.470369	0.470369	Transport, extracellular
HMR_4373	GAP[c] + NAD+[c] + Pi[c] <=> 1,3-bisphospho-D-glycerate[c] + H+[c] + NADH[c]	3.00134e-05	0.46783	0.46783	Glycolysis / Gluconeogenesis
HMR_2281	H+[c] + NADPH[c] + O2[c] + myristoyl-CoA[c] => (9E)-tetradecenoyl-CoA[c] + 2 H2O[c] + NADP+[c]	3.11962e-05	0.466959	0.466959	Fatty acid desaturation (even-chain)
HMR_2612	L-carnitine[c] + tetradecenoylcarnitine(5)[m] <=> L-carnitine[m] + tetradecenoylcarnitine(5)[c]	3.12946e-05	-0.466888	0.466888	Carnitine shuttle (mitochondrial)
HMR_2613	(9E)-tetradecenoyl-CoA[m] + L-carnitine[m] <=> CoA[m] + tetradecenoylcarnitine(5)[m]	3.12946e-05	-0.466888	0.466888	Carnitine shuttle (mitochondrial)
HMR_3398	(9E)-tetradecenoyl-CoA[m] + 6 CoA[m] + 5 FAD[m] + 6 H2O[m] + 6 NAD+[m] => 5 FADH2[m] + 6 H+[m] + 6 NADH[m] + 7 acetyl-CoA[m]	3.12946e-05	0.466888	0.466888	Beta oxidation of even-chain fatty acids (mitochondrial)
HMR_2611	(9E)-tetradecenoyl-CoA[c] + L-carnitine[c] <=> CoA[c] + tetradecenoylcarnitine(5)[c]	3.12947e-05	0.466888	0.466888	Carnitine shuttle (cytosolic)
HMR_4898	O2[c] <=> O2[m]	3.1647e-05	0.466635	0.466635	Transport, mitochondrial
HMR_4145	H2O[m] + OAA[m] + acetyl-CoA[m] <=> CoA[m] + citrate[m]	3.23023e-05	-0.466172	0.466172	Tricarboxylic acid cycle and glyoxylate/dicarboxylate metabolism
HMR_2282	H+[c] + NADPH[c] + O2[c] + myristoyl-CoA[c] => (7Z)-tetradecenoyl-CoA[c] + 2 H2O[c] + NADP+[c]	3.28192e-05	0.465813	0.465813	Fatty acid desaturation (even-chain)
HMR_2616	L-carnitine[c] + tetradecenoylcarnitine(7)[m] <=> L-carnitine[m] + tetradecenoylcarnitine(7)[c]	3.30643e-05	-0.465644	0.465644	Carnitine shuttle (mitochondrial)
HMR_2618	(7Z)-tetradecenoyl-CoA[m] + L-carnitine[m] <=> CoA[m] + tetradecenoylcarnitine(7)[m]	3.30643e-05	-0.465644	0.465644	Carnitine shuttle (mitochondrial)
HMR_2614	(7Z)-tetradecenoyl-CoA[c] + L-carnitine[c] <=> CoA[c] + tetradecenoylcarnitine(7)[c]	3.30643e-05	0.465644	0.465644	Carnitine shuttle (cytosolic)
HMR_4149	ATP[c] + CoA[c] + citrate[c] => ADP[c] + OAA[c] + Pi[c] + acetyl-CoA[c]	3.35429e-05	-0.465318	0.465318	Tricarboxylic acid cycle and glyoxylate/dicarboxylate metabolism
HMR_1150	5-oxo-6-trans-LTB4[m] + H+[m] + NADPH[m] => 6,7-dihydro-5-oxo-LTB4[m] + NADP+[m]	3.36699e-05	0.465233	0.465233	Leukotriene metabolism
HMR_1158	5-oxo-12(R)-hydroxy-eicosa-(8E,10E,14Z)-trienoyl-CoA[m] + AMP[m] + PPi[m] <=> 6,7-dihydro-5-oxo-LTB4[m] + ATP[m] + CoA[m]	3.36699e-05	-0.465233	0.465233	Leukotriene metabolism
HMR_1161	5-oxo-12(R)-hydroxy-eicosa-(8E,10E,14Z)-trienoyl-CoA[m] + O2[m] => 5-oxo-12(R)-hydroxy-eicosa-(2E,8E,10E,14Z)-tetraenoyl-CoA[m] + H2O2[m]	3.36699e-05	0.465233	0.465233	Leukotriene metabolism
HMR_1163	5-oxo-12(R)-hydroxy-eicosa-(2E,8E,10E,14Z)-tetraenoyl-CoA[m] + H2O[m] => 3(S),12(R)-dihydroxy-5-oxo-eicosa-(8E,10E,14Z)-trienoyl-CoA[m]	3.36699e-05	0.465233	0.465233	Leukotriene metabolism
HMR_1165	3(S),12(R)-dihydroxy-5-oxo-eicosa-(8E,10E,14Z)-trienoyl-CoA[m] + NAD+[m] => 3,5-dioxo-12(R)-hydroxy-eicosa-(8E,10E,14Z)-trienoyl-CoA[m] + H+[m] + NADH[m]	3.36699e-05	0.465233	0.465233	Leukotriene metabolism
HMR_1167	3,5-dioxo-12(R)-hydroxy-eicosa-(8E,10E,14Z)-trienoyl-CoA[m] + CoA[m] => 3-oxo-10(R)-hydroxy-octadeca-(6E,8E,12Z)-trienoyl-CoA[m] + acetyl-CoA[m]	3.36699e-05	0.465233	0.465233	Leukotriene metabolism
HMR_1170	3-oxo-10(R)-hydroxy-octadeca-(6E,8E,12Z)-trienoyl-CoA[m] + H2O[m] => 3-oxo-10(R)-hydroxy-octadeca-(6E,8E,12Z)-trienoate[m] + CoA[m]	3.36699e-05	0.465233	0.465233	Leukotriene metabolism
HMR_1145	5-oxo-6-trans-LTB4[c] <=> 5-oxo-6-trans-LTB4[m]	3.36699e-05	0.465233	0.465233	Transport, mitochondrial
HMR_3956	CO2[m] + H2O[m] => H+[m] + HCO3-[m]	3.57605e-05	-0.463863	0.463863	Arginine and proline metabolism
HMR_4066	ATP[c] + pyridoxine[c] => ADP[c] + pyridoxine-phosphate[c]	3.685e-05	0.463179	0.463179	Vitamin B6 metabolism
HMR_9048	O2[x] => O2[s]	3.73887e-05	0.462847	0.462847	Exchange reactions
HMR_0216	palmitate[s] => palmitate[c]	3.74824e-05	0.46279	0.46279	Transport, extracellular
HMR_4896	O2[s] <=> O2[c]	3.82364e-05	0.462334	0.462334	Transport, extracellular
HMR_0262	oleate[s] => oleate[c]	3.86135e-05	0.46211	0.46211	Transport, extracellular
HMR_2734	(11Z,14Z,17Z)-eicosatrienoylcarnitine[c] + L-carnitine[m] <=> (11Z,14Z,17Z)-eicosatrienoylcarnitine[m] + L-carnitine[c]	3.92089e-05	0.461759	0.461759	Carnitine shuttle (mitochondrial)
HMR_2735	(11Z,14Z,17Z)-eicosatrienoyl-CoA[m] + L-carnitine[m] <=> (11Z,14Z,17Z)-eicosatrienoylcarnitine[m] + CoA[m]	3.92089e-05	-0.461759	0.461759	Carnitine shuttle (mitochondrial)
HMR_3431	(11Z,14Z,17Z)-eicosatrienoyl-CoA[m] + 9 CoA[m] + 6 FAD[m] + 9 H2O[m] + 9 NAD+[m] => 6 FADH2[m] + 9 H+[m] + 9 NADH[m] + 10 acetyl-CoA[m]	3.92089e-05	0.461759	0.461759	Beta oxidation of even-chain fatty acids (mitochondrial)
HMR_2733	(11Z,14Z,17Z)-eicosatrienoyl-CoA[c] + L-carnitine[c] <=> (11Z,14Z,17Z)-eicosatrienoylcarnitine[c] + CoA[c]	3.92177e-05	0.461754	0.461754	Carnitine shuttle (cytosolic)
HMR_0364	DPA[s] => DPA[c]	4.19835e-05	0.460187	0.460187	Transport, extracellular
HMR_3250	FAD[m] + palmitoleoyl-CoA[m] => FADH2[m] + trans,cis-hexadeca-2,9-dienoyl-CoA[m]	5.90119e-05	0.452244	0.452244	Beta oxidation of unsaturated fatty acids (n-7) (mitochondrial)
HMR_3252	H2O[m] + trans,cis-hexadeca-2,9-dienoyl-CoA[m] => (S)-3-hydroxypalmitoleoyl-CoA[m]	5.90119e-05	0.452244	0.452244	Beta oxidation of unsaturated fatty acids (n-7) (mitochondrial)
HMR_3254	(S)-3-hydroxypalmitoleoyl-CoA[m] + NAD+[m] => 3-oxopalmitoleoyl-CoA[m] + H+[m] + NADH[m]	5.90119e-05	0.452244	0.452244	Beta oxidation of unsaturated fatty acids (n-7) (mitochondrial)
HMR_3256	3-oxopalmitoleoyl-CoA[m] + CoA[m] => (7Z)-tetradecenoyl-CoA[m] + acetyl-CoA[m]	5.90119e-05	0.452244	0.452244	Beta oxidation of unsaturated fatty acids (n-7) (mitochondrial)
HMR_4143	ATP[m] + H+[m] + HCO3-[m] + pyruvate[m] => ADP[m] + OAA[m] + Pi[m]	6.09097e-05	-0.451496	0.451496	Pyruvate metabolism
HMR_0367	ATP[c] + DPA[c] + H2O[c] => ADP[c] + DPA[s] + Pi[c]	6.14042e-05	0.451304	0.451304	Transport, extracellular
HMR_2638	L-carnitine[c] + palmitoleoyl-carnitine[m] <=> L-carnitine[m] + palmitoleoyl-carnitine[c]	6.77354e-05	-0.448971	0.448971	Carnitine shuttle (mitochondrial)
HMR_2640	CoA[m] + palmitoleoyl-carnitine[m] <=> L-carnitine[m] + palmitoleoyl-CoA[m]	6.77354e-05	0.448971	0.448971	Carnitine shuttle (mitochondrial)
HMR_2636	CoA[c] + palmitoleoyl-carnitine[c] <=> L-carnitine[c] + palmitoleoyl-CoA[c]	6.77359e-05	-0.448971	0.448971	Carnitine shuttle (cytosolic)
HMR_0263	ATP[c] + CoA[c] + oleate[c] => AMP[c] + PPi[c] + oleoyl-CoA[c]	7.30294e-05	0.447171	0.447171	Fatty acid activation (cytosolic)
HMR_8924	2 Na+[s] + iodide[s] => 2 Na+[c] + iodide[c]	8.24948e-05	0.444233	0.444233	Transport, extracellular
HMR_3870	GSSG[m] + H+[m] + NADPH[m] => 2 GSH[m] + NADP+[m]	8.69429e-05	0.442959	0.442959	Alanine, aspartate and glutamate metabolism
HMR_4121	2 GSH[m] + H2O2[m] => GSSG[m] + 2 H2O[m]	8.69429e-05	0.442959	0.442959	Glutathione metabolism
HMR_2626	CoA[c] + L-palmitoylcarnitine[c] <=> L-carnitine[c] + palmitoyl-CoA[c]	8.77645e-05	-0.44273	0.44273	Carnitine shuttle (cytosolic)
HMR_8671	chloride[s] + 2 iodide[c] => chloride[c] + 2 iodide[s]	9.10119e-05	0.441845	0.441845	Transport, extracellular
HMR_3213	methylmalonyl-CoA[m] => (R)-methylmalonyl-CoA[m]	9.14149e-05	0.441737	0.441737	Valine, leucine, and isoleucine metabolism
HMR_4919	CO2[c] <=> CO2[s]	9.16257e-05	-0.441681	0.441681	Transport, extracellular
HMR_9058	CO2[s] => CO2[x]	9.16939e-05	-0.441662	0.441662	Exchange reactions
HMR_5574	isoleucine[c] + valine[s] <=> isoleucine[s] + valine[c]	9.26081e-05	0.44142	0.44142	Transport, extracellular
HMR_5043	H+[c] + Pi[c] <=> H+[m] + Pi[m]	9.30578e-05	0.441302	0.441302	Transport, mitochondrial
HMR_4068	ATP[c] + pyridoxamine[c] => ADP[c] + pyridoxamine-phosphate[c]	9.74488e-05	0.440173	0.440173	Vitamin B6 metabolism
HMR_8724	H2O[c] + pyridoxamine-phosphate[c] => Pi[c] + pyridoxamine[c]	9.74488e-05	0.440173	0.440173	Vitamin B6 metabolism
HMR_3946	H2O2[c] <=> H2O2[m]	0.000104718	0.438404	0.438404	Transport, mitochondrial
HMR_4714	ATP[c] + pantetheine[c] => ADP[c] + phosphopantetheine[c]	0.000105331	0.43826	0.43826	Pantothenate and CoA biosynthesis
HMR_5297	AKG[m] + CoA[m] + NAD+[m] => CO2[m] + H+[m] + NADH[m] + succinyl-CoA[m]	0.000105725	-0.438168	0.438168	Tricarboxylic acid cycle and glyoxylate/dicarboxylate metabolism
HMR_8462	GDP[n] + dCDP[n] <=> GTP[n] + dCMP[n]	0.000108049	-0.437631	0.437631	Nucleotide metabolism
HMR_4926	H+[c] + pyruvate[c] => H+[m] + pyruvate[m]	0.00010957	-0.437285	0.437285	Transport, mitochondrial
HMR_0686	fatty acid-LD-TG2 pool[c] => 0.0001 (10Z)-heptadecenoic acid[c] + 0.0001 (11Z,14Z)-eicosadienoic acid[c] + 0.0001 (11Z,14Z,17Z)-eicosatrienoic acid[c] + 0.0001 (13Z)-eicosenoic acid[c] + 0.0001 (13Z)-octadecenoic acid[c] + 0.0001 (13Z,16Z)-docosadienoic acid[c] + 0.0016 (4Z,7Z,10Z,13Z,16Z)-DPA[c] + 0.0001 (6Z,9Z)-octadecadienoic acid[c] + 0.0001 (6Z,9Z,12Z,15Z,18Z)-TPA[c] + 0.0001 (6Z,9Z,12Z,15Z,…	0.00012703	-0.433606	0.433606	Pool reactions
HMR_3949	OAA[c] + malate[m] <=> OAA[m] + malate[c]	0.000127294	-0.433554	0.433554	Transport, mitochondrial
HMR_8631	HCO3-[c] + bilirubin-bisglucuronoside[s] => HCO3-[s] + bilirubin-bisglucuronoside[c]	0.000127905	0.433434	0.433434	Transport, extracellular
HMR_6104	GSH[c] + HCO3-[c] + bilirubin-bisglucuronoside[s] <=> GSH[s] + HCO3-[s] + bilirubin-bisglucuronoside[c]	0.000137671	0.431586	0.431586	Transport, extracellular
HMR_8792	H2O[c] + phosphopantetheine[c] => Pi[c] + pantetheine[c]	0.000138308	0.43147	0.43147	Pantothenate and CoA biosynthesis
HMR_0710	NADP+[c] + isocitrate[c] => AKG[c] + CO2[c] + H+[c] + NADPH[c]	0.000139215	-0.431305	0.431305	Tricarboxylic acid cycle and glyoxylate/dicarboxylate metabolism
HMR_0226	AMP[c] + PPi[c] + palmitoleoyl-CoA[c] <=> ATP[c] + CoA[c] + palmitolate[c]	0.000139234	-0.431301	0.431301	Fatty acid activation (cytosolic)
HMR_2629	L-carnitine[c] + L-palmitoylcarnitine[m] <=> L-carnitine[m] + L-palmitoylcarnitine[c]	0.000139473	-0.431258	0.431258	Carnitine shuttle (mitochondrial)
HMR_2630	CoA[m] + L-palmitoylcarnitine[m] <=> L-carnitine[m] + palmitoyl-CoA[m]	0.000139473	0.431258	0.431258	Carnitine shuttle (mitochondrial)
HMR_2359	H+[c] + NADPH[c] + O2[c] + oleoyl-CoA[c] => (6Z,9Z)-octadecadienoyl-CoA[c] + 2 H2O[c] + NADP+[c]	0.000140873	0.431006	0.431006	Fatty acid desaturation (even-chain)
HMR_9047	H2O[s] => H2O[x]	0.000143423	-0.430553	0.430553	Exchange reactions
HMR_0436	10,13,16-docosatriynoic acid[s] => 10,13,16-docosatriynoic acid[c]	0.000153803	0.428783	0.428783	Transport, extracellular
HMR_0439	10,13,16-docosatriynoic acid[c] + ATP[c] + H2O[c] => 10,13,16-docosatriynoic acid[s] + ADP[c] + Pi[c]	0.000156149	0.428398	0.428398	Transport, extracellular
HMR_4961	N-acetylglucosamine[l] <=> N-acetylglucosamine[r]	0.000171363	-0.426024	0.426024	Transport, lysosome to ER
HMR_4960	N-acetylglucosamine[c] <=> N-acetylglucosamine[r]	0.000171363	0.426024	0.426024	Transport, endoplasmic reticular
HMR_6510	FAD[c] + H+[c] + NADH[c] => FADH2[c] + NAD+[c]	0.000183618	-0.424249	0.424249	Riboflavin metabolism
HMR_4883	H2O[c] <=> H2O[r]	0.000187346	-0.423731	0.423731	Transport, endoplasmic reticular
HMR_8936	HCO3-[c] + prostaglandin H2[s] => HCO3-[s] + prostaglandin H2[c]	0.00019438	0.422778	0.422778	Transport, extracellular
HMR_4271	H+[c] + NADH[m] + NADP+[m] => H+[m] + NAD+[m] + NADPH[m]	0.000206152	0.421253	0.421253	Nicotinate and nicotinamide metabolism
HMR_2634	L-carnitine[c] + hexadecenoylcarnitine(9)[m] <=> L-carnitine[m] + hexadecenoylcarnitine(9)[c]	0.000209005	-0.420895	0.420895	Carnitine shuttle (mitochondrial)
HMR_2635	7-hexadecenoyl-CoA[m] + L-carnitine[m] <=> CoA[m] + hexadecenoylcarnitine(9)[m]	0.000209005	-0.420895	0.420895	Carnitine shuttle (mitochondrial)
HMR_2633	7-hexadecenoyl-CoA[c] + L-carnitine[c] <=> CoA[c] + hexadecenoylcarnitine(9)[c]	0.000209509	0.420832	0.420832	Carnitine shuttle (cytosolic)
HMR_6369	deoxyinosine[c] => deoxyinosine[s]	0.000222918	0.419213	0.419213	Transport, extracellular
HMR_5613	Na+[s] + alanine[s] + valine[c] => Na+[c] + alanine[c] + valine[s]	0.000222918	0.419213	0.419213	Transport, extracellular
HMR_5623	Na+[s] + glutamine[s] + tyrosine[c] => Na+[c] + glutamine[c] + tyrosine[s]	0.000222918	0.419213	0.419213	Transport, extracellular
HMR_4368	1,3-bisphospho-D-glycerate[c] + ADP[c] <=> 3-phospho-D-glycerate[c] + ATP[c]	0.000223956	0.419091	0.419091	Glycolysis / Gluconeogenesis
HMR_4885	H2O[c] <=> H2O[s]	0.000224737	-0.419	0.419	Transport, extracellular
HMR_6916	ADP[m] + 4 H+[c] + Pi[m] => ATP[m] + 4 H+[m] + H2O[m]	0.000227429	0.418688	0.418688	Oxidative phosphorylation
HMR_6293	AKG[m] + H+[c] + cis-aconitate[c] => AKG[c] + H+[m] + cis-aconitate[m]	0.000231441	0.418229	0.418229	Transport, mitochondrial
HMR_1684	5beta-cholestane-3alpha,7alpha,26-triol[c] + NAD+[c] => 3alpha,7alpha-dihydroxy-5beta-cholestan-26-al[c] + H+[c] + NADH[c]	0.000242978	0.416949	0.416949	Bile acid biosynthesis
HMR_1692	3alpha,7alpha-dihydroxy-5beta-cholestan-26-al[c] + H2O[c] + NAD+[c] => 3alpha,7alpha-dihydroxy-5beta-cholestanate[c] + H+[c] + NADH[c]	0.000242978	0.416949	0.416949	Bile acid biosynthesis
HMR_1694	3alpha,7alpha-dihydroxy-5beta-cholestanate[c] <=> 3alpha,7alpha-dihydroxy-5beta-cholestanate[m]	0.000248783	0.416326	0.416326	Bile acid biosynthesis
HMR_5774	Na+[s] + tyrosine[c] + valine[s] => Na+[c] + tyrosine[s] + valine[c]	0.000252403	0.415945	0.415945	Transport, extracellular
HMR_5744	Na+[s] + proline[s] + tyrosine[c] => Na+[c] + proline[c] + tyrosine[s]	0.000253522	0.415828	0.415828	Transport, extracellular
HMR_0258	cis-vaccenic acid[s] => cis-vaccenic acid[c]	0.000286706	0.412557	0.412557	Transport, extracellular
HMR_2748	L-carnitine[c] + gamma-linolenoylcarnitine[m] <=> L-carnitine[m] + gamma-linolenoylcarnitine[c]	0.000287731	-0.412462	0.412462	Carnitine shuttle (mitochondrial)
HMR_2750	CoA[m] + gamma-linolenoylcarnitine[m] <=> L-carnitine[m] + gamma-linolenoyl-CoA[m]	0.000287731	0.412462	0.412462	Carnitine shuttle (mitochondrial)
HMR_2746	CoA[c] + gamma-linolenoylcarnitine[c] <=> L-carnitine[c] + gamma-linolenoyl-CoA[c]	0.000287731	-0.412462	0.412462	Carnitine shuttle (cytosolic)
HMR_0261	ATP[c] + H2O[c] + cis-vaccenic acid[c] => ADP[c] + Pi[c] + cis-vaccenic acid[s]	0.000290898	0.412169	0.412169	Transport, extracellular
HMR_6921	5 H+[m] + NADH[m] + ubiquinone[m] => 4 H+[c] + NAD+[m] + ubiquinol[m]	0.0002928	-0.411995	0.411995	Oxidative phosphorylation
HMR_8934	ATP[c] + H2O[c] + prostaglandin E1[c] => ADP[c] + Pi[c] + prostaglandin E1[s]	0.000306838	0.410739	0.410739	Transport, extracellular
HMR_4264	H+[c] + H2O[c] + nicotinamide D-ribonucleotide[c] => Pi[c] + nicotinamide ribonucleoside[c]	0.000316477	0.409906	0.409906	Nicotinate and nicotinamide metabolism
HMR_3215	(R)-methylmalonyl-CoA[m] => succinyl-CoA[m]	0.000340867	0.4079	0.4079	Valine, leucine, and isoleucine metabolism
HMR_2287	H+[c] + NADPH[c] + O2[c] + palmitoyl-CoA[c] => 7-hexadecenoyl-CoA[c] + 2 H2O[c] + NADP+[c]	0.0003411	0.407881	0.407881	Fatty acid desaturation (even-chain)
HMR_3449	H2O[m] + trans-2-cis,cis,cis-8,11,14-eicosatetraenoyl-CoA[m] => 3(S)-hydroxy-dihomo-gamma-linolenoyl-CoA[m]	0.00035963	-0.406444	0.406444	Omega-6 fatty acid metabolism
HMR_3450	3(S)-hydroxy-dihomo-gamma-linolenoyl-CoA[m] + NAD+[m] => 3-oxo-dihomo-gamma-linolenoyl-CoA[m] + H+[m] + NADH[m]	0.00035963	-0.406444	0.406444	Omega-6 fatty acid metabolism
HMR_3451	3-oxo-dihomo-gamma-linolenoyl-CoA[m] + CoA[m] => acetyl-CoA[m] + gamma-linolenoyl-CoA[m]	0.00035963	-0.406444	0.406444	Omega-6 fatty acid metabolism
HMR_3944	UTP[c] + glucose-1-phosphate[c] => PPi[c] + UDP-glucose[c]	0.000361445	-0.406306	0.406306	Galactose metabolism
HMR_2722	(5Z,8Z,11Z,14Z,17Z)-eicosapentaenoylcarnitine[c] + L-carnitine[m] <=> (5Z,8Z,11Z,14Z,17Z)-eicosapentaenoylcarnitine[m] + L-carnitine[c]	0.000367087	0.405884	0.405884	Carnitine shuttle (mitochondrial)
HMR_2724	(5Z,8Z,11Z,14Z,17Z)-eicosapentaenoyl-CoA[m] + L-carnitine[m] <=> (5Z,8Z,11Z,14Z,17Z)-eicosapentaenoylcarnitine[m] + CoA[m]	0.000367087	-0.405884	0.405884	Carnitine shuttle (mitochondrial)
HMR_3428	(5Z,8Z,11Z,14Z,17Z)-eicosapentaenoyl-CoA[m] + 9 CoA[m] + 4 FAD[m] + 9 H2O[m] + 9 NAD+[m] => 4 FADH2[m] + 9 H+[m] + 9 NADH[m] + 10 acetyl-CoA[m]	0.000367087	0.405884	0.405884	Beta oxidation of even-chain fatty acids (mitochondrial)
HMR_4633	ATP[c] + deoxyadenosine[c] => ADP[c] + dAMP[c]	0.000403772	0.403275	0.403275	Nucleotide metabolism
HMR_2673	(6Z,9Z)-octadecadienoylcarnitine[c] + L-carnitine[m] <=> (6Z,9Z)-octadecadienoylcarnitine[m] + L-carnitine[c]	0.000403847	0.40327	0.40327	Carnitine shuttle (mitochondrial)
HMR_2674	(6Z,9Z)-octadecadienoyl-CoA[m] + L-carnitine[m] <=> (6Z,9Z)-octadecadienoylcarnitine[m] + CoA[m]	0.000403847	-0.40327	0.40327	Carnitine shuttle (mitochondrial)
HMR_3409	(6Z,9Z)-octadecadienoyl-CoA[m] + 8 CoA[m] + 6 FAD[m] + 8 H2O[m] + 8 NAD+[m] => 6 FADH2[m] + 8 H+[m] + 8 NADH[m] + 9 acetyl-CoA[m]	0.000403847	0.40327	0.40327	Beta oxidation of even-chain fatty acids (mitochondrial)
HMR_2672	(6Z,9Z)-octadecadienoyl-CoA[c] + L-carnitine[c] <=> (6Z,9Z)-octadecadienoylcarnitine[c] + CoA[c]	0.000403848	0.403269	0.403269	Carnitine shuttle (cytosolic)
HMR_7434	UDP-N-acetylglucosamine[c] + UMP[g] <=> UDP-N-acetylglucosamine[g] + UMP[c]	0.000421783	-0.402072	0.402072	Transport, Golgi apparatus
HMR_4099	ATP[m] + CoA[m] + acetate[m] => AMP[m] + PPi[m] + acetyl-CoA[m]	0.000434382	-0.401258	0.401258	Glycolysis / Gluconeogenesis
HMR_2752	CoA[c] + eicosatrienoylcarnitine[c] <=> L-carnitine[c] + dihomo-gamma-linolenoyl-CoA[c]	0.000436973	0.401094	0.401094	Carnitine shuttle (cytosolic)
HMR_3448	FAD[m] + dihomo-gamma-linolenoyl-CoA[m] => FADH2[m] + trans-2-cis,cis,cis-8,11,14-eicosatetraenoyl-CoA[m]	0.000437002	-0.401092	0.401092	Omega-6 fatty acid metabolism
HMR_2753	L-carnitine[c] + eicosatrienoylcarnitine[m] <=> L-carnitine[m] + eicosatrienoylcarnitine[c]	0.000437002	0.401092	0.401092	Carnitine shuttle (mitochondrial)
HMR_2754	CoA[m] + eicosatrienoylcarnitine[m] <=> L-carnitine[m] + dihomo-gamma-linolenoyl-CoA[m]	0.000437002	-0.401092	0.401092	Carnitine shuttle (mitochondrial)
HMR_1872	ATP[c] + H2O[c] + taurochenodeoxycholate[c] => ADP[c] + Pi[c] + taurochenodeoxycholate[s]	0.000445743	0.400543	0.400543	Bile acid recycling
HMR_4963	glutamate[m] + proline[c] => glutamate[c] + proline[m]	0.000448568	-0.400367	0.400367	Transport, mitochondrial
HMR_4147	CoA[m] + GTP[m] + succinate[m] <=> GDP[m] + Pi[m] + succinyl-CoA[m]	0.000468092	0.399183	0.399183	Tricarboxylic acid cycle and glyoxylate/dicarboxylate metabolism
HMR_0679	1-acylglycerol-LD-TG1 pool[c] + H2O[c] => fatty acid-LD-TG1 pool[c] + glycerol[c]	0.00049079	-0.397861	0.397861	Acylglycerides metabolism
HMR_4735	H2O[m] + acrylyl-CoA[m] <=> 3-hydroxypropionyl-CoA[m]	0.00054386	0.394975	0.394975	beta-Alanine metabolism
HMR_3975	H2O[r] + PPi[r] => 2 Pi[r]	0.000549679	-0.394674	0.394674	Oxidative phosphorylation
HMR_0372	(6Z,9Z,12Z,15Z,18Z,21Z)-THA[s] => (6Z,9Z,12Z,15Z,18Z,21Z)-THA[c]	0.000569682	0.393663	0.393663	Transport, extracellular
HMR_5564	proline[c] + valine[s] <=> proline[s] + valine[c]	0.000576285	-0.393336	0.393336	Transport, extracellular
HMR_0388	10,13,16,19-docosatetraenoic acid[s] => 10,13,16,19-docosatetraenoic acid[c]	0.000576449	0.393328	0.393328	Transport, extracellular
HMR_0375	(6Z,9Z,12Z,15Z,18Z,21Z)-THA[c] + ATP[c] + H2O[c] => (6Z,9Z,12Z,15Z,18Z,21Z)-THA[s] + ADP[c] + Pi[c]	0.000579381	0.393184	0.393184	Transport, extracellular
HMR_0391	10,13,16,19-docosatetraenoic acid[c] + ATP[c] + H2O[c] => 10,13,16,19-docosatetraenoic acid[s] + ADP[c] + Pi[c]	0.000586274	0.392848	0.392848	Transport, extracellular
HMR_6513	FADH2[c] + FAD[m] <=> FADH2[m] + FAD[c]	0.00060932	-0.39175	0.39175	Transport, mitochondrial
HMR_7332	GDP-L-fucose[g] + n2m2masn[g] => GDP[g] + fn2m2masn[g]	0.000651409	-0.38984	0.38984	N-glycan metabolism
HMR_7333	2 UDP-galactose[g] + fn2m2masn[g] => 2 UDP[g] + l2fn2m2masn[g]	0.000651409	-0.38984	0.38984	N-glycan metabolism
HMR_7733	GDP-L-fucose[c] + GMP[g] <=> GDP-L-fucose[g] + GMP[c]	0.000651409	-0.38984	0.38984	Transport, Golgi apparatus
HMR_7743	GDP[c] + H+[c] <=> GDP[g] + H+[g]	0.000651409	0.38984	0.38984	Transport, Golgi apparatus
HMR_7793	H+[c] <=> H+[g]	0.000651409	-0.38984	0.38984	Transport, Golgi apparatus
HMR_4401	GDP-L-fucose[c] + PPi[c] <=> GTP[c] + L-fucose-1-phosphate[c]	0.000651409	0.38984	0.38984	Fructose and mannose metabolism
HMR_4402	6-deoxy-L-galactose[c] + ATP[c] <=> ADP[c] + L-fucose-1-phosphate[c]	0.000651409	-0.38984	0.38984	Fructose and mannose metabolism
HMR_8875	6-deoxy-L-galactose[l] => 6-deoxy-L-galactose[c]	0.000651409	-0.38984	0.38984	Transport, lysosomal
HMR_5542	cysteine[c] + tyrosine[s] <=> cysteine[s] + tyrosine[c]	0.000664273	0.389278	0.389278	Transport, extracellular
HMR_4846	AMP[c] + ATP[r] <=> AMP[r] + ATP[c]	0.000668717	0.389087	0.389087	Transport, endoplasmic reticular
HMR_0483	DHAP[c] + ubiquinol[m] => sn-glycerol-3-phosphate[c] + ubiquinone[m]	0.000674129	-0.388855	0.388855	Transport, mitochondrial
HMR_6019	butyrate[c] + pyruvate[s] <=> butyrate[s] + pyruvate[c]	0.000683423	-0.38846	0.38846	Transport, extracellular
HMR_5582	arginine[c] + ornithine[s] <=> arginine[s] + ornithine[c]	0.000693246	0.388049	0.388049	Transport, extracellular
HMR_6199	HCO3-[c] + glutathionyl-leukotriene C4[c] + prostaglandin F2alpha[s] <=> HCO3-[s] + glutathionyl-leukotriene C4[s] + prostaglandin F2alpha[c]	0.000708747	-0.38741	0.38741	Transport, extracellular
HMR_5005	Na+[s] + bilirubin[s] => Na+[c] + bilirubin[c]	0.000717738	0.387046	0.387046	Transport, extracellular
HMR_4089	NADP+[c] + malate[c] => CO2[c] + H+[c] + NADPH[c] + pyruvate[c]	0.000740862	-0.386127	0.386127	Pyruvate metabolism
HMR_7144	ADP-ribose[c] + H2O[c] => AMP[c] + ribose-5-phosphate[c]	0.000755035	-0.385576	0.385576	Purine metabolism
HMR_4710	2-deoxy-D-ribose-1-phosphate[c] <=> 2-deoxy-D-ribose-5-phosphate[c]	0.000821419	-0.383116	0.383116	Pentose phosphate pathway
HMR_3964	ATP[c] + H2O[c] => ADP[c] + Pi[c]	0.000824272	0.383015	0.383015	Transport, extracellular
HMR_0744	ATP[c] + sphinganine[c] => ADP[c] + sphinganine-1-phosphate[c]	0.000833425	0.382691	0.382691	Sphingolipid metabolism
HMR_5444	ATP[c] + H2O[c] + S-glutathionyl-2-4-dinitrobenzene[c] => ADP[c] + Pi[c] + S-glutathionyl-2-4-dinitrobenzene[s]	0.000850657	0.38209	0.38209	Transport, extracellular
HMR_1436	ATP[c] + CoA[c] + acetoacetate[c] => AMP[c] + PPi[c] + acetoacetyl-CoA[c]	0.000858948	-0.381805	0.381805	Butanoate metabolism
HMR_7837	dGDP[m] + dTTP[c] => dGDP[c] + dTTP[m]	0.000870664	-0.381406	0.381406	Transport, mitochondrial
HMR_5124	glycine[c] <=> glycine[m]	0.000942502	-0.379062	0.379062	Transport, mitochondrial
HMR_4180	ATP[c] + cytidine[c] => ADP[c] + CMP[c]	0.000947927	0.378891	0.378891	Nucleotide metabolism
HMR_4449	GMP[c] + H2O[c] => Pi[c] + guanosine[c]	0.000963705	0.378401	0.378401	Purine metabolism
HMR_4601	ATP[m] + deoxyguanosine[m] => ADP[m] + dGMP[m]	0.00101824	0.376759	0.376759	Nucleotide metabolism
HMR_4997	deoxyguanosine[c] => deoxyguanosine[m]	0.00101824	0.376759	0.376759	Transport, mitochondrial
HMR_2592	L-carnitine[m] + O-acetylcarnitine[c] => L-carnitine[c] + O-acetylcarnitine[m]	0.0010313	-0.376378	0.376378	Carnitine shuttle (mitochondrial)
HMR_2593	CoA[m] + O-acetylcarnitine[m] <=> L-carnitine[m] + acetyl-CoA[m]	0.0010313	-0.376378	0.376378	Carnitine shuttle (mitochondrial)
HMR_4186	ATP[c] + adenylyl sulfate[c] => ADP[c] + PAPS[c]	0.00104111	-0.376095	0.376095	Nucleotide metabolism
HMR_7409	H2O[l] + keratan sulfate I, degradation product 27[l] => keratan sulfate I, degradation product 28[l] + sulfate[l]	0.00107241	-0.375206	0.375206	Keratan sulfate degradation
HMR_7410	H2O[l] + keratan sulfate I, degradation product 28[l] => N-acetylglucosamine[l] + keratan sulfate I, degradation product 29[l]	0.00107241	-0.375206	0.375206	Keratan sulfate degradation
HMR_5481	alanine[c] + proline[s] <=> alanine[s] + proline[c]	0.00109858	0.374481	0.374481	Transport, extracellular
HMR_0665	H2O[c] + TAG-LD pool[c] => 1,2-diacylglycerol-LD-TAG pool[c] + fatty acid-LD-TG3 pool[c]	0.00111805	-0.373952	0.373952	Acylglycerides metabolism
HMR_0687	fatty acid-LD-TG3 pool[c] => 0.0001 (10Z)-heptadecenoic acid[c] + 0.0001 (11Z,14Z)-eicosadienoic acid[c] + 0.0001 (11Z,14Z,17Z)-eicosatrienoic acid[c] + 0.0001 (13Z)-eicosenoic acid[c] + 0.0001 (13Z)-octadecenoic acid[c] + 0.0001 (13Z,16Z)-docosadienoic acid[c] + 0.0011 (4Z,7Z,10Z,13Z,16Z)-DPA[c] + 0.0001 (6Z,9Z)-octadecadienoic acid[c] + 0.0001 (6Z,9Z,12Z,15Z,18Z)-TPA[c] + 0.0001 (6Z,9Z,12Z,15Z,…	0.00111805	-0.373952	0.373952	Pool reactions
HMR_4156	ATP[c] + H+[c] + HCO3-[c] + acetyl-CoA[c] => ADP[c] + Pi[c] + malonyl-CoA[c]	0.0011499	-0.373103	0.373103	Fatty acid biosynthesis (even-chain)
HMR_6041	(R)-3-hydroxybutanoate[c] + formate[s] <=> (R)-3-hydroxybutanoate[s] + formate[c]	0.00115324	0.373015	0.373015	Transport, extracellular
HMR_8743	FADH2[m] + fumarate[m] <=> FAD[m] + succinate[m]	0.00117769	0.37238	0.37238	Tricarboxylic acid cycle and glyoxylate/dicarboxylate metabolism
HMR_1900	HCO3-[c] + S-glutathionyl-ethacrynic acid[c] + noradrenaline[s] <=> HCO3-[s] + S-glutathionyl-ethacrynic acid[s] + noradrenaline[c]	0.00121881	-0.371338	0.371338	Transport, extracellular
HMR_8667	ADP[m] + Pi[m] + mesaconyl-CoA[m] <=> ATP[m] + CoA[m] + mesaconate[m]	0.00130272	0.369307	0.369307	C5-branched dibasic acid metabolism
HMR_8668	CoA[m] + GTP[m] + mesaconate[m] <=> GDP[m] + Pi[m] + mesaconyl-CoA[m]	0.00130272	0.369307	0.369307	C5-branched dibasic acid metabolism
HMR_4185	ATP[c] + sulfate[c] => PPi[c] + adenylyl sulfate[c]	0.00130792	-0.369185	0.369185	Nucleotide metabolism
HMR_8919	mannose[r] => mannose[c]	0.00132431	-0.368804	0.368804	Transport, endoplasmic reticular
HMR_7381	H2O[l] + keratan sulfate I, degradation product 6[l] => keratan sulfate I, degradation product 7[l] + sulfate[l]	0.00133128	-0.368643	0.368643	Keratan sulfate degradation
HMR_7383	2 H2O[l] + keratan sulfate I, degradation product 7[l] => 2 N-acetylglucosamine[l] + keratan sulfate I, degradation product 8[l]	0.00133128	-0.368643	0.368643	Keratan sulfate degradation
HMR_7286	(alpha-D-Glucosyl)3-(alpha-D-mannosyl)8-beta-D-mannosyl-diacetylchitobiosyl-L-asparagine (protein)[r] + H2O[r] => (alpha-D-Glucosyl)2-(alpha-D-mannosyl)8-beta-D-mannosyl-diacetylchitobiosyl-L-asparagine (protein)[r] + glucose[r]	0.0013499	-0.368216	0.368216	N-glycan metabolism
HMR_8448	CDP[c] + dGDP[c] <=> CMP[c] + dGTP[c]	0.0013506	0.3682	0.3682	Nucleotide metabolism
HMR_6236	GSH[c] + HCO3-[c] + prostaglandin F2alpha[s] <=> GSH[s] + HCO3-[s] + prostaglandin F2alpha[c]	0.00136672	0.367836	0.367836	Transport, extracellular
HMR_4158	N-acetylglucosamine-1-phosphate[c] + UTP[c] => PPi[c] + UDP-N-acetylglucosamine[c]	0.00137101	-0.36774	0.36774	Amino sugar and nucleotide sugar metabolism
HMR_4631	N-acetylglucosamine-6-phosphate[c] => N-acetylglucosamine-1-phosphate[c]	0.00137101	-0.36774	0.36774	Amino sugar and nucleotide sugar metabolism
HMR_4524	ATP[c] + N-acetylglucosamine[c] => ADP[c] + N-acetylglucosamine-6-phosphate[c]	0.00137101	-0.36774	0.36774	Amino sugar and nucleotide sugar metabolism
HMR_8662	CoA[m] + GTP[m] + itaconate[m] <=> GDP[m] + Pi[m] + itaconyl-CoA[m]	0.00138662	-0.367391	0.367391	C5-branched dibasic acid metabolism
HMR_8663	ADP[m] + Pi[m] + itaconyl-CoA[m] <=> ATP[m] + CoA[m] + itaconate[m]	0.00138662	-0.367391	0.367391	C5-branched dibasic acid metabolism
HMR_7287	(alpha-D-Glucosyl)2-(alpha-D-mannosyl)8-beta-D-mannosyl-diacetylchitobiosyl-L-asparagine (protein)[r] + H2O[r] => (alpha-D-Glucosyl)-(alpha-D-mannosyl)8-beta-D-mannosyl-diacetylchitobiosyl-L-asparagine (protein)[r] + glucose[r]	0.00141254	-0.36682	0.36682	N-glycan metabolism
HMR_2371	gamma-linolenoyl-CoA[c] + malonyl-CoA[c] => 3-oxo-dihomo-gamma-linolenoyl-CoA[c] + CO2[c] + CoA[c]	0.00146051	-0.365788	0.365788	Omega-6 fatty acid metabolism
HMR_2374	3-oxo-dihomo-gamma-linolenoyl-CoA[c] + H+[c] + NADPH[c] => 3(S)-hydroxy-dihomo-gamma-linolenoyl-CoA[c] + NADP+[c]	0.00146051	-0.365788	0.365788	Omega-6 fatty acid metabolism
HMR_2376	3(S)-hydroxy-dihomo-gamma-linolenoyl-CoA[c] => H2O[c] + trans-2-cis,cis,cis-8,11,14-eicosatetraenoyl-CoA[c]	0.00146051	-0.365788	0.365788	Omega-6 fatty acid metabolism
HMR_2378	H+[c] + NADPH[c] + trans-2-cis,cis,cis-8,11,14-eicosatetraenoyl-CoA[c] => NADP+[c] + dihomo-gamma-linolenoyl-CoA[c]	0.00146051	-0.365788	0.365788	Omega-6 fatty acid metabolism
HMR_4284	threonine[c] => acetaldehyde[c] + glycine[c]	0.00150608	-0.364836	0.364836	Glycine, serine and threonine metabolism
HMR_8935	ATP[c] + H2O[c] + prostaglandin E2[c] => ADP[c] + Pi[c] + prostaglandin E2[s]	0.00151886	0.364574	0.364574	Transport, extracellular
HMR_6276	cis-aconitate[c] + citrate[m] <=> cis-aconitate[m] + citrate[c]	0.00151985	-0.364553	0.364553	Transport, mitochondrial
HMR_4396	glucose-1-phosphate[c] <=> glucose-6-phosphate[c]	0.00154722	0.363998	0.363998	Glycolysis / Gluconeogenesis
HMR_0282	eicosanoate[s] => eicosanoate[c]	0.00154952	0.363952	0.363952	Transport, extracellular
HMR_7405	H2O[l] + keratan sulfate I, degradation product 24[l] => keratan sulfate I, degradation product 25[l] + sulfate[l]	0.00161593	-0.362643	0.362643	Keratan sulfate degradation
HMR_7406	H2O[l] + keratan sulfate I, degradation product 25[l] => N-acetylglucosamine[l] + keratan sulfate I, degradation product 26[l]	0.00161593	-0.362643	0.362643	Keratan sulfate degradation
HMR_0685	fatty acid-LD-TG1 pool[c] => 0.0001 (10Z)-heptadecenoic acid[c] + 0.0001 (11Z,14Z)-eicosadienoic acid[c] + 0.0001 (11Z,14Z,17Z)-eicosatrienoic acid[c] + 0.0001 (13Z)-eicosenoic acid[c] + 0.0001 (13Z)-octadecenoic acid[c] + 0.0001 (13Z,16Z)-docosadienoic acid[c] + 0.0001 (4Z,7Z,10Z,13Z,16Z)-DPA[c] + 0.0001 (6Z,9Z)-octadecadienoic acid[c] + 0.0001 (6Z,9Z,12Z,15Z,18Z)-TPA[c] + 0.0001 (6Z,9Z,12Z,15Z,…	0.00162324	-0.362502	0.362502	Pool reactions
HMR_7385	H2O[l] + keratan sulfate I, degradation product 9[l] => keratan sulfate I, degradation product 10[l] + sulfate[l]	0.00164619	-0.362062	0.362062	Keratan sulfate degradation
HMR_7386	H2O[l] + keratan sulfate I, degradation product 10[l] => N-acetylglucosamine[l] + keratan sulfate I, degradation product 11[l]	0.00164619	-0.362062	0.362062	Keratan sulfate degradation
HMR_5573	homoserine[c] + valine[s] <=> homoserine[s] + valine[c]	0.00170277	-0.361002	0.361002	Transport, extracellular
HMR_0588	1-acylglycerol-3P-LD-TG1 pool[c] + acyl-CoA-LD-TG2 pool[c] => CoA[c] + phosphatidate-LD-TAG pool[c]	0.00172547	0.360586	0.360586	Glycerolipid metabolism
HMR_7401	H2O[l] + keratan sulfate I, degradation product 21[l] => keratan sulfate I, degradation product 22[l] + sulfate[l]	0.00172605	-0.360575	0.360575	Keratan sulfate degradation
HMR_7402	H2O[l] + keratan sulfate I, degradation product 22[l] => N-acetylglucosamine[l] + keratan sulfate I, degradation product 23[l]	0.00172605	-0.360575	0.360575	Keratan sulfate degradation
HMR_7393	H2O[l] + keratan sulfate I, degradation product 15[l] => keratan sulfate I, degradation product 16[l] + sulfate[l]	0.00173843	-0.36035	0.36035	Keratan sulfate degradation
HMR_7394	H2O[l] + keratan sulfate I, degradation product 16[l] => N-acetylglucosamine[l] + keratan sulfate I, degradation product 17[l]	0.00173843	-0.36035	0.36035	Keratan sulfate degradation
HMR_9624	AKG[c] + estrone 3-sulfate[s] => AKG[s] + estrone 3-sulfate[c]	0.0017524	0.360098	0.360098	Transport, extracellular
HMR_4905	ATP[c] + Pi[m] => ATP[m] + Pi[c]	0.00175784	-0.360001	0.360001	Transport, mitochondrial
HMR_4131	UDP-galactose[c] + glucose-1-phosphate[c] <=> UDP-glucose[c] + alpha-D-galactose-1-phosphate[c]	0.00176152	0.359935	0.359935	Galactose metabolism
HMR_4386	GDP[c] + mannose-1-phosphate[c] => GDP-mannose[c] + Pi[c]	0.0017939	-0.35936	0.35936	Fructose and mannose metabolism
HMR_8811	1-phosphatidyl-1D-myo-inositol-3,4-bisphosphate[n] + ATP[n] => ADP[n] + phosphatidylinositol-3,4,5-trisphosphate[n]	0.00181583	0.358976	0.358976	Inositol phosphate metabolism
HMR_8808	H2O[n] + phosphatidylinositol-3,4,5-trisphosphate[n] => 1-phosphatidyl-1D-myo-inositol-3,4-bisphosphate[n] + Pi[n]	0.00181583	0.358976	0.358976	Inositol phosphate metabolism
HMR_6554	1-phosphatidyl-1D-myo-inositol-5-phosphate[c] + ATP[c] => ADP[c] + phosphatidylinositol-4,5-bisphosphate[c]	0.00182102	0.358885	0.358885	Inositol phosphate metabolism
HMR_8721	retinoate[c] <=> retinoate[s]	0.00183711	0.358607	0.358607	Transport, extracellular
HMR_7421	H2O[l] + keratan sulfate I, degradation product 36[l] => keratan sulfate I, degradation product 37[l] + sulfate[l]	0.00186238	-0.358174	0.358174	Keratan sulfate degradation
HMR_7422	H2O[l] + keratan sulfate I, degradation product 37[l] => N-acetylglucosamine[l] + keratan sulfate I, degradation product 38[l]	0.00186238	-0.358174	0.358174	Keratan sulfate degradation
HMR_6618	H+[c] + thioredoxin[c] <=> H+[m] + thioredoxin[m]	0.00186356	0.358154	0.358154	Transport, mitochondrial
HMR_6620	H+[c] + oxidized thioredoxin[c] <=> H+[m] + oxidized thioredoxin[m]	0.00186356	-0.358154	0.358154	Transport, mitochondrial
HMR_0979	5-oxo-12-HETE[c] <=> 5-oxo-6-trans-LTB4[c]	0.00187098	0.358028	0.358028	Arachidonic acid metabolism
HMR_1174	3-oxo-10(R)-hydroxy-octadeca-(6E,8E,12Z)-trienoate[m] + CoA[m] => 8(R)-hydroxy-hexadeca-(4E,6E,10Z)-trienoate[m] + acetyl-CoA[m]	0.00187098	0.358028	0.358028	Beta oxidation of poly-unsaturated fatty acids (mitochondrial)
HMR_1175	8(R)-hydroxy-hexadeca-(4E,6E,10Z)-trienoate[m] + O2[m] => 8(R)-hydroxy-hexadeca-(2E,4E,6E,10Z)-tetraenoate[m] + H2O2[m]	0.00187098	0.358028	0.358028	Beta oxidation of poly-unsaturated fatty acids (mitochondrial)
HMR_1176	8(R)-hydroxy-hexadeca-(2E,4E,6E,10Z)-tetraenoate[m] + H+[m] + NADPH[m] => 8(R)-hydroxy-hexadeca-(2E,6E,10Z)-trienoate[m] + NADP+[m]	0.00187098	0.358028	0.358028	Beta oxidation of poly-unsaturated fatty acids (mitochondrial)
HMR_1177	8(R)-hydroxy-hexadeca-(2E,6E,10Z)-trienoate[m] + H2O[m] => 3(S),8(R)-dihydroxy-(6E,10Z)-hexadecadienoate[m]	0.00187098	0.358028	0.358028	Beta oxidation of poly-unsaturated fatty acids (mitochondrial)
HMR_1178	3(S),8(R)-dihydroxy-(6E,10Z)-hexadecadienoate[m] + NAD+[m] => 3-oxo-8(R)-hydroxy-hexadeca-(6E,10Z)-dienoate[m] + H+[m] + NADH[m]	0.00187098	0.358028	0.358028	Beta oxidation of poly-unsaturated fatty acids (mitochondrial)
HMR_1179	3-oxo-8(R)-hydroxy-hexadeca-(6E,10Z)-dienoate[m] + CoA[m] => 6(R)-hydroxy-tetradeca-(4E,8Z)-dienoate[m] + acetyl-CoA[m]	0.00187098	0.358028	0.358028	Beta oxidation of poly-unsaturated fatty acids (mitochondrial)
HMR_1180	6(R)-hydroxy-tetradeca-(4E,8Z)-dienoate[m] + O2[m] => 6(R)-hydroxy-tetradeca-(2E,4E,8Z)-trienoate[m] + H2O2[m]	0.00187098	0.358028	0.358028	Beta oxidation of poly-unsaturated fatty acids (mitochondrial)
HMR_1181	6(R)-hydroxy-tetradeca-(2E,4E,8Z)-trienoate[m] + H+[m] + NADPH[m] => 6(R)-hydroxy-tetradeca-(2E,8Z)-dienoate[m] + NADP+[m]	0.00187098	0.358028	0.358028	Beta oxidation of poly-unsaturated fatty acids (mitochondrial)
HMR_1182	6(R)-hydroxy-tetradeca-(2E,8Z)-dienoate[m] + H2O[m] => 3(S),6(R)-dihydroxy-tetradec-(8Z)-enoate[m]	0.00187098	0.358028	0.358028	Beta oxidation of poly-unsaturated fatty acids (mitochondrial)
HMR_1183	3(S),6(R)-dihydroxy-tetradec-(8Z)-enoate[m] + NAD+[m] => 3-oxo-6(R)-hydroxy-tetradec-8-cis-enoate[m] + H+[m] + NADH[m]	0.00187098	0.358028	0.358028	Beta oxidation of poly-unsaturated fatty acids (mitochondrial)
HMR_1184	3-oxo-6(R)-hydroxy-tetradec-8-cis-enoate[m] + CoA[m] => 4(R)-hydroxy-dodec-(6Z)-enoate[m] + acetyl-CoA[m]	0.00187098	0.358028	0.358028	Beta oxidation of poly-unsaturated fatty acids (mitochondrial)
HMR_1185	4(R)-hydroxy-dodec-(6Z)-enoate[m] + CoA[m] => (2E)-dodecenoyl-CoA[m] + 2 H+[m] + O2[m]	0.00187098	0.358028	0.358028	Pool reactions
HMR_7335	CMP-N-acetylneuraminate[g] + l2fn2m2masn[g] => CMP[g] + keratan sulfate I biosynthesis, precursor 1[g]	0.00187848	-0.357901	0.357901	Keratan sulfate biosynthesis
HMR_7336	UDP-N-acetylglucosamine[g] + keratan sulfate I biosynthesis, precursor 1[g] => UDP[g] + keratan sulfate I biosynthesis, precursor 2[g]	0.00187848	-0.357901	0.357901	Keratan sulfate biosynthesis
HMR_7337	UDP-galactose[g] + keratan sulfate I biosynthesis, precursor 2[g] => UDP[g] + keratan sulfate I biosynthesis, precursor 3[g]	0.00187848	-0.357901	0.357901	Keratan sulfate biosynthesis
HMR_7338	UDP-N-acetylglucosamine[g] + keratan sulfate I biosynthesis, precursor 3[g] => UDP[g] + keratan sulfate I biosynthesis, precursor 4[g]	0.00187848	-0.357901	0.357901	Keratan sulfate biosynthesis
HMR_7339	PAPS[g] + keratan sulfate I biosynthesis, precursor 4[g] => PAP[g] + keratan sulfate I biosynthesis, precursor 5[g]	0.00187848	-0.357901	0.357901	Keratan sulfate biosynthesis
HMR_7340	UDP-galactose[g] + keratan sulfate I biosynthesis, precursor 5[g] => UDP[g] + keratan sulfate I biosynthesis, precursor 6[g]	0.00187848	-0.357901	0.357901	Keratan sulfate biosynthesis
HMR_7341	UDP-N-acetylglucosamine[g] + keratan sulfate I biosynthesis, precursor 6[g] => UDP[g] + keratan sulfate I biosynthesis, precursor 7[g]	0.00187848	-0.357901	0.357901	Keratan sulfate biosynthesis
HMR_7342	PAPS[g] + keratan sulfate I biosynthesis, precursor 7[g] => PAP[g] + keratan sulfate I biosynthesis, precursor 8[g]	0.00187848	-0.357901	0.357901	Keratan sulfate biosynthesis
HMR_7343	UDP-galactose[g] + keratan sulfate I biosynthesis, precursor 8[g] => UDP[g] + keratan sulfate I biosynthesis, precursor 9[g]	0.00187848	-0.357901	0.357901	Keratan sulfate biosynthesis
HMR_7344	UDP-N-acetylglucosamine[g] + keratan sulfate I biosynthesis, precursor 9[g] => UDP[g] + keratan sulfate I biosynthesis, precursor 10[g]	0.00187848	-0.357901	0.357901	Keratan sulfate biosynthesis
HMR_7345	PAPS[g] + keratan sulfate I biosynthesis, precursor 10[g] => PAP[g] + keratan sulfate I biosynthesis, precursor 11[g]	0.00187848	-0.357901	0.357901	Keratan sulfate biosynthesis
HMR_7346	UDP-galactose[g] + keratan sulfate I biosynthesis, precursor 11[g] => UDP[g] + keratan sulfate I biosynthesis, precursor 12[g]	0.00187848	-0.357901	0.357901	Keratan sulfate biosynthesis
HMR_7347	UDP-N-acetylglucosamine[g] + keratan sulfate I biosynthesis, precursor 12[g] => UDP[g] + keratan sulfate I biosynthesis, precursor 13[g]	0.00187848	-0.357901	0.357901	Keratan sulfate biosynthesis
HMR_7348	PAPS[g] + keratan sulfate I biosynthesis, precursor 13[g] => PAP[g] + keratan sulfate I biosynthesis, precursor 14[g]	0.00187848	-0.357901	0.357901	Keratan sulfate biosynthesis
HMR_7349	UDP-galactose[g] + keratan sulfate I biosynthesis, precursor 14[g] => UDP[g] + keratan sulfate I biosynthesis, precursor 15[g]	0.00187848	-0.357901	0.357901	Keratan sulfate biosynthesis
HMR_7350	UDP-N-acetylglucosamine[g] + keratan sulfate I biosynthesis, precursor 15[g] => UDP[g] + keratan sulfate I biosynthesis, precursor 16[g]	0.00187848	-0.357901	0.357901	Keratan sulfate biosynthesis
HMR_7351	PAPS[g] + keratan sulfate I biosynthesis, precursor 16[g] => PAP[g] + keratan sulfate I biosynthesis, precursor 17[g]	0.00187848	-0.357901	0.357901	Keratan sulfate biosynthesis
HMR_7352	UDP-galactose[g] + keratan sulfate I biosynthesis, precursor 17[g] => UDP[g] + keratan sulfate I biosynthesis, precursor 18[g]	0.00187848	-0.357901	0.357901	Keratan sulfate biosynthesis
HMR_7353	UDP-N-acetylglucosamine[g] + keratan sulfate I biosynthesis, precursor 18[g] => UDP[g] + keratan sulfate I biosynthesis, precursor 19[g]	0.00187848	-0.357901	0.357901	Keratan sulfate biosynthesis
HMR_7354	PAPS[g] + keratan sulfate I biosynthesis, precursor 19[g] => PAP[g] + keratan sulfate I biosynthesis, precursor 20[g]	0.00187848	-0.357901	0.357901	Keratan sulfate biosynthesis
HMR_7355	UDP-galactose[g] + keratan sulfate I biosynthesis, precursor 20[g] => UDP[g] + keratan sulfate I biosynthesis, precursor 21[g]	0.00187848	-0.357901	0.357901	Keratan sulfate biosynthesis
HMR_7356	UDP-N-acetylglucosamine[g] + keratan sulfate I biosynthesis, precursor 21[g] => UDP[g] + keratan sulfate I biosynthesis, precursor 22[g]	0.00187848	-0.357901	0.357901	Keratan sulfate biosynthesis
HMR_7357	PAPS[g] + keratan sulfate I biosynthesis, precursor 22[g] => PAP[g] + keratan sulfate I biosynthesis, precursor 23[g]	0.00187848	-0.357901	0.357901	Keratan sulfate biosynthesis
HMR_7358	UDP-galactose[g] + keratan sulfate I biosynthesis, precursor 23[g] => UDP[g] + keratan sulfate I biosynthesis, precursor 24[g]	0.00187848	-0.357901	0.357901	Keratan sulfate biosynthesis
HMR_7359	UDP-N-acetylglucosamine[g] + keratan sulfate I biosynthesis, precursor 24[g] => UDP[g] + keratan sulfate I biosynthesis, precursor 25[g]	0.00187848	-0.357901	0.357901	Keratan sulfate biosynthesis
HMR_7360	PAPS[g] + keratan sulfate I biosynthesis, precursor 25[g] => PAP[g] + keratan sulfate I biosynthesis, precursor 26[g]	0.00187848	-0.357901	0.357901	Keratan sulfate biosynthesis
HMR_7361	UDP-galactose[g] + keratan sulfate I biosynthesis, precursor 26[g] => UDP[g] + keratan sulfate I biosynthesis, precursor 27[g]	0.00187848	-0.357901	0.357901	Keratan sulfate biosynthesis
HMR_7362	UDP-N-acetylglucosamine[g] + keratan sulfate I biosynthesis, precursor 27[g] => UDP[g] + keratan sulfate I biosynthesis, precursor 28[g]	0.00187848	-0.357901	0.357901	Keratan sulfate biosynthesis
HMR_7363	PAPS[g] + keratan sulfate I biosynthesis, precursor 28[g] => PAP[g] + keratan sulfate I biosynthesis, precursor 29[g]	0.00187848	-0.357901	0.357901	Keratan sulfate biosynthesis
HMR_7364	UDP-galactose[g] + keratan sulfate I biosynthesis, precursor 29[g] => UDP[g] + keratan sulfate I biosynthesis, precursor 30[g]	0.00187848	-0.357901	0.357901	Keratan sulfate biosynthesis
HMR_7365	UDP-N-acetylglucosamine[g] + keratan sulfate I biosynthesis, precursor 30[g] => UDP[g] + keratan sulfate I biosynthesis, precursor 31[g]	0.00187848	-0.357901	0.357901	Keratan sulfate biosynthesis
HMR_7366	PAPS[g] + keratan sulfate I biosynthesis, precursor 31[g] => PAP[g] + keratan sulfate I biosynthesis, precursor 32[g]	0.00187848	-0.357901	0.357901	Keratan sulfate biosynthesis
HMR_7367	UDP-galactose[g] + keratan sulfate I biosynthesis, precursor 32[g] => UDP[g] + keratan sulfate I biosynthesis, precursor 33[g]	0.00187848	-0.357901	0.357901	Keratan sulfate biosynthesis
HMR_7368	UDP-N-acetylglucosamine[g] + keratan sulfate I biosynthesis, precursor 33[g] => UDP[g] + keratan sulfate I biosynthesis, precursor 34[g]	0.00187848	-0.357901	0.357901	Keratan sulfate biosynthesis
HMR_7369	PAPS[g] + keratan sulfate I biosynthesis, precursor 34[g] => PAP[g] + keratan sulfate I biosynthesis, precursor 35[g]	0.00187848	-0.357901	0.357901	Keratan sulfate biosynthesis
HMR_7370	UDP-galactose[g] + keratan sulfate I biosynthesis, precursor 35[g] => UDP[g] + keratan sulfate I biosynthesis, precursor 36[g]	0.00187848	-0.357901	0.357901	Keratan sulfate biosynthesis
HMR_7371	PAPS[g] + keratan sulfate I biosynthesis, precursor 36[g] => PAP[g] + keratan sulfate I[g]	0.00187848	-0.357901	0.357901	Keratan sulfate biosynthesis
HMR_7375	H2O[l] + keratan sulfate I[l] => 6-deoxy-L-galactose[l] + keratan sulfate I, degradation product 1[l]	0.00187848	-0.357901	0.357901	Keratan sulfate degradation
HMR_7376	H2O[l] + keratan sulfate I, degradation product 1[l] => [protein]-L-asparagine[l] + keratan sulfate I, degradation product 2[l]	0.00187848	-0.357901	0.357901	Keratan sulfate degradation
HMR_7377	H2O[l] + keratan sulfate I, degradation product 2[l] => N-acetylglucosamine[l] + keratan sulfate I, degradation product 3[l]	0.00187848	-0.357901	0.357901	Keratan sulfate degradation
HMR_7378	H2O[l] + keratan sulfate I, degradation product 3[l] => N-acetylneuraminate[l] + keratan sulfate I, degradation product 4[l]	0.00187848	-0.357901	0.357901	Keratan sulfate degradation
HMR_7379	H2O[l] + keratan sulfate I, degradation product 4[l] => keratan sulfate I, degradation product 5[l] + sulfate[l]	0.00187848	-0.357901	0.357901	Keratan sulfate degradation
HMR_7380	2 H2O[l] + keratan sulfate I, degradation product 5[l] => 2 galactose[l] + keratan sulfate I, degradation product 6[l]	0.00187848	-0.357901	0.357901	Keratan sulfate degradation
HMR_7384	H2O[l] + keratan sulfate I, degradation product 8[l] => galactose[l] + keratan sulfate I, degradation product 9[l]	0.00187848	-0.357901	0.357901	Keratan sulfate degradation
HMR_7388	H2O[l] + keratan sulfate I, degradation product 11[l] => galactose[l] + keratan sulfate I, degradation product 12[l]	0.00187848	-0.357901	0.357901	Keratan sulfate degradation
HMR_7392	H2O[l] + keratan sulfate I, degradation product 14[l] => galactose[l] + keratan sulfate I, degradation product 15[l]	0.00187848	-0.357901	0.357901	Keratan sulfate degradation
HMR_7396	H2O[l] + keratan sulfate I, degradation product 17[l] => galactose[l] + keratan sulfate I, degradation product 18[l]	0.00187848	-0.357901	0.357901	Keratan sulfate degradation
HMR_7400	H2O[l] + keratan sulfate I, degradation product 20[l] => galactose[l] + keratan sulfate I, degradation product 21[l]	0.00187848	-0.357901	0.357901	Keratan sulfate degradation
HMR_7404	H2O[l] + keratan sulfate I, degradation product 23[l] => galactose[l] + keratan sulfate I, degradation product 24[l]	0.00187848	-0.357901	0.357901	Keratan sulfate degradation
HMR_7408	H2O[l] + keratan sulfate I, degradation product 26[l] => galactose[l] + keratan sulfate I, degradation product 27[l]	0.00187848	-0.357901	0.357901	Keratan sulfate degradation
HMR_7412	H2O[l] + keratan sulfate I, degradation product 29[l] => galactose[l] + keratan sulfate I, degradation product 30[l]	0.00187848	-0.357901	0.357901	Keratan sulfate degradation
HMR_7416	H2O[l] + keratan sulfate I, degradation product 32[l] => galactose[l] + keratan sulfate I, degradation product 33[l]	0.00187848	-0.357901	0.357901	Keratan sulfate degradation
HMR_7420	H2O[l] + keratan sulfate I, degradation product 35[l] => galactose[l] + keratan sulfate I, degradation product 36[l]	0.00187848	-0.357901	0.357901	Keratan sulfate degradation
HMR_7424	H2O[l] + keratan sulfate I, degradation product 38[l] => galactose[l] + keratan sulfate I, degradation product 39[l]	0.00187848	-0.357901	0.357901	Keratan sulfate degradation
HMR_7425	H2O[l] + keratan sulfate I, degradation product 39[l] => N-acetylglucosamine[l] + keratan sulfate I, degradation product 40[l]	0.00187848	-0.357901	0.357901	Keratan sulfate degradation
HMR_7426	H2O[l] + keratan sulfate I, degradation product 40[l] => galactose[l] + keratan sulfate I, degradation product 41[l]	0.00187848	-0.357901	0.357901	Keratan sulfate degradation
HMR_7427	H2O[l] + keratan sulfate I, degradation product 41[l] => (alpha-D-mannosyl)2-beta-D-mannosyl-N-acetylglucosamine[l] + N-acetylglucosamine[l]	0.00187848	-0.357901	0.357901	Keratan sulfate degradation
HMR_7372	keratan sulfate I[g] => keratan sulfate I[s]	0.00187848	-0.357901	0.357901	Transport, extracellular
HMR_7374	keratan sulfate I[s] => keratan sulfate I[l]	0.00187848	-0.357901	0.357901	Transport, lysosomal
HMR_0278	nonadecylic acid[s] => nonadecylic acid[c]	0.00189173	0.357678	0.357678	Transport, extracellular
HMR_7323	(alpha-D-mannosyl)4-beta-D-mannosyl-diacetylchitobiosyl-L-asparagine (protein)[g] + UDP-N-acetylglucosamine[g] => UDP[g] + nm4masn[g]	0.00190182	-0.357509	0.357509	N-glycan metabolism
HMR_7324	2 H2O[g] + nm4masn[g] => 2 mannose[g] + nm2masn[g]	0.00190182	-0.357509	0.357509	N-glycan metabolism
HMR_7325	UDP-N-acetylglucosamine[g] + nm2masn[g] => UDP[g] + n2m2masn[g]	0.00190182	-0.357509	0.357509	N-glycan metabolism
HMR_7428	(alpha-D-mannosyl)2-beta-D-mannosyl-N-acetylglucosamine[l] + 2 H2O[l] => beta-1,4-mannose-N-acetylglucosamine[l] + 2 mannose[l]	0.00190182	-0.357509	0.357509	N-glycan metabolism
HMR_7429	H2O[l] + beta-1,4-mannose-N-acetylglucosamine[l] => N-acetylglucosamine[l] + mannose[l]	0.00190182	-0.357509	0.357509	N-glycan metabolism
HMR_7430	mannose[l] => mannose[c]	0.00190182	-0.357509	0.357509	Transport, lysosomal
HMR_4385	mannose-6-phosphate[c] => mannose-1-phosphate[c]	0.00190182	-0.357509	0.357509	Fructose and mannose metabolism
HMR_7264	UDP-N-acetylglucosamine[c] + dolichyl-phosphate[c] => N-acetyl-D-glucosaminyldiphosphodolichol[c] + UMP[c]	0.00190182	-0.357509	0.357509	N-glycan metabolism
HMR_7265	N-acetyl-D-glucosaminyldiphosphodolichol[c] + UDP-N-acetylglucosamine[c] => N,N-chitobiosyldiphosphodolichol[c] + UDP[c]	0.00190182	-0.357509	0.357509	N-glycan metabolism
HMR_7266	GDP-mannose[c] + N,N-chitobiosyldiphosphodolichol[c] => GDP[c] + beta-D-mannosyldiacetylchitobiosyldiphosphodolichol[c]	0.00190182	-0.357509	0.357509	N-glycan metabolism
HMR_7267	GDP-mannose[c] + beta-D-mannosyldiacetylchitobiosyldiphosphodolichol[c] => GDP[c] + alpha-D-mannosyl-beta-D-mannosyl-diacetylchitobiosyldiphosphodolichol[c]	0.00190182	-0.357509	0.357509	N-glycan metabolism
HMR_7268	GDP-mannose[c] + alpha-D-mannosyl-beta-D-mannosyl-diacetylchitobiosyldiphosphodolichol[c] => G00005[c] + GDP[c]	0.00190182	-0.357509	0.357509	N-glycan metabolism
HMR_7269	G00005[c] + GDP-mannose[c] => G10526[c] + GDP[c]	0.00190182	-0.357509	0.357509	N-glycan metabolism
HMR_7270	G10526[c] + GDP-mannose[c] => G00006[c] + GDP[c]	0.00190182	-0.357509	0.357509	N-glycan metabolism
HMR_7271	GDP-mannose[c] + dolichyl-phosphate[c] => GDP[c] + dolichyl-phosphate-D-mannose[c]	0.00190182	-0.357509	0.357509	N-glycan metabolism
HMR_7274	G00006[r] + dolichyl-phosphate-D-mannose[r] => G10595[r] + dolichyl-phosphate[r]	0.00190182	-0.357509	0.357509	N-glycan metabolism
HMR_7275	G10595[r] + dolichyl-phosphate-D-mannose[r] => G10596[r] + dolichyl-phosphate[r]	0.00190182	-0.357509	0.357509	N-glycan metabolism
HMR_7276	G10596[r] + dolichyl-phosphate-D-mannose[r] => G10597[r] + dolichyl-phosphate[r]	0.00190182	-0.357509	0.357509	N-glycan metabolism
HMR_7277	G10597[r] + dolichyl-phosphate-D-mannose[r] => G00007[r] + dolichyl-phosphate[r]	0.00190182	-0.357509	0.357509	N-glycan metabolism
HMR_7279	G00007[r] + dolichyl-D-glucosyl-phosphate[r] => G10598[r] + dolichyl-phosphate[r]	0.00190182	-0.357509	0.357509	N-glycan metabolism
HMR_7280	G10598[r] + dolichyl-D-glucosyl-phosphate[r] => G10599[r] + dolichyl-phosphate[r]	0.00190182	-0.357509	0.357509	N-glycan metabolism
HMR_7281	G10599[r] + dolichyl-D-glucosyl-phosphate[r] => (Glc)3 (GlcNAc)2 (Man)9 (PP-Dol)1[r] + dolichyl-phosphate[r]	0.00190182	-0.357509	0.357509	N-glycan metabolism
HMR_7285	(Glc)3 (GlcNAc)2 (Man)9 (PP-Dol)1[r] + [protein]-L-asparagine[r] => (alpha-D-Glucosyl)3-(alpha-D-mannosyl)8-beta-D-mannosyl-diacetylchitobiosyl-L-asparagine (protein)[r] + dolichyl-diphosphate[r]	0.00190182	-0.357509	0.357509	N-glycan metabolism
HMR_8691	H2O[r] + dolichyl-diphosphate[r] => Pi[r] + dolichyl-phosphate[r]	0.00190182	-0.357509	0.357509	N-glycan metabolism
HMR_7284	[protein]-L-asparagine[l] <=> [protein]-L-asparagine[r]	0.00190182	-0.357509	0.357509	Transport, lysosome to ER
HMR_7272	dolichyl-phosphate-D-mannose[c] => dolichyl-phosphate-D-mannose[r]	0.00190182	-0.357509	0.357509	Transport, endoplasmic reticular
HMR_7273	G00006[c] => G00006[r]	0.00190182	-0.357509	0.357509	Transport, endoplasmic reticular
HMR_0596	H2O[c] + phosphatidate-LD-TAG pool[c] => 1,2-diacylglycerol-LD-TAG pool[c] + Pi[c]	0.00191849	0.357231	0.357231	Glycerolipid metabolism
HMR_0281	ATP[c] + H2O[c] + nonadecylic acid[c] => ADP[c] + Pi[c] + nonadecylic acid[s]	0.00192375	0.357144	0.357144	Transport, extracellular
HMR_6070	HCO3-[c] + S-glutathionyl-ethacrynic acid[c] + lithocholate[s] <=> HCO3-[s] + S-glutathionyl-ethacrynic acid[s] + lithocholate[c]	0.00195888	-0.356568	0.356568	Transport, extracellular
HMR_7413	H2O[l] + keratan sulfate I, degradation product 30[l] => keratan sulfate I, degradation product 31[l] + sulfate[l]	0.00195972	-0.356554	0.356554	Keratan sulfate degradation
HMR_7414	H2O[l] + keratan sulfate I, degradation product 31[l] => N-acetylglucosamine[l] + keratan sulfate I, degradation product 32[l]	0.00195972	-0.356554	0.356554	Keratan sulfate degradation
HMR_4590	H+[c] + L-xylulose[c] + NADPH[c] => NADP+[c] + xylitol[c]	0.00203628	-0.355331	0.355331	Pentose and glucuronate interconversions
HMR_6343	ADP[m] + dUTP[c] => ADP[c] + dUTP[m]	0.00207141	-0.354783	0.354783	Transport, mitochondrial
HMR_7257	dolichyl-phosphate[r] => dolichyl-phosphate[c]	0.00208974	-0.3545	0.3545	Transport, endoplasmic reticular
HMR_5113	alanine[c] => alanine[m]	0.00210608	-0.35425	0.35425	Transport, mitochondrial
HMR_5571	asparagine[c] + isoleucine[s] <=> asparagine[s] + isoleucine[c]	0.00216038	-0.353432	0.353432	Transport, extracellular
HMR_0287	ATP[c] + H2O[c] + eicosanoate[c] => ADP[c] + Pi[c] + eicosanoate[s]	0.00217098	0.353274	0.353274	Transport, extracellular
HMR_8352	L-gulonate[c] + NAD+[c] => 3-dehydro-L-gulonate[c] + H+[c] + NADH[c]	0.00217762	-0.353176	0.353176	Pentose and glucuronate interconversions
HMR_8353	3-dehydro-L-gulonate[c] => CO2[c] + L-xylulose[c]	0.00217762	-0.353176	0.353176	Pentose and glucuronate interconversions
HMR_7638	H+[c] => H+[m]	0.00223724	-0.352305	0.352305	Transport, mitochondrial
HMR_0667	1,2-diacylglycerol-LD-TAG pool[c] + H2O[c] => 1-acylglycerol-LD-TG1 pool[c] + fatty acid-LD-TG2 pool[c]	0.00223745	-0.352302	0.352302	Acylglycerides metabolism
HMR_5821	Na+[s] + isoleucine[s] + leucine[c] => Na+[c] + isoleucine[c] + leucine[s]	0.00228366	0.35164	0.35164	Transport, extracellular
HMR_4107	malonyl-CoA[p] => CO2[p] + acetyl-CoA[p]	0.00229238	0.351517	0.351517	Propanoate metabolism
HMR_3027	L-carnitine[c] + malonyl-carnitin[p] <=> L-carnitine[p] + malonyl-carnitin[c]	0.00229238	-0.351517	0.351517	Carnitine shuttle (peroxisomal)
HMR_3028	CoA[p] + malonyl-carnitin[p] <=> L-carnitine[p] + malonyl-CoA[p]	0.00229238	0.351517	0.351517	Carnitine shuttle (peroxisomal)
HMR_4637	ADP[c] + dTDP[c] <=> ATP[c] + dTMP[c]	0.00239768	0.350059	0.350059	Pyrimidine metabolism
HMR_2286	H+[c] + NADPH[c] + O2[c] + palmitoyl-CoA[c] => 2 H2O[c] + NADP+[c] + palmitoleoyl-CoA[c]	0.00241355	0.349844	0.349844	Fatty acid desaturation (even-chain)
HMR_7321	(alpha-D-mannosyl)5-beta-D-mannosyl-diacetylchitobiosyl-L-asparagine (protein) (B1)[g] + H2O[g] => (alpha-D-mannosyl)4-beta-D-mannosyl-diacetylchitobiosyl-L-asparagine (protein)[g] + mannose[g]	0.00242335	-0.349712	0.349712	N-glycan metabolism
HMR_4065	ATP[c] + pyridoxal[c] => ADP[c] + pyridoxal-phosphate[c]	0.00243756	0.349522	0.349522	Vitamin B6 metabolism
HMR_5047	Pi[l] => Pi[c]	0.00247516	0.349022	0.349022	Transport, lysosomal
HMR_7397	H2O[l] + keratan sulfate I, degradation product 18[l] => keratan sulfate I, degradation product 19[l] + sulfate[l]	0.00247893	-0.348973	0.348973	Keratan sulfate degradation
HMR_7399	H2O[l] + keratan sulfate I, degradation product 19[l] => N-acetylglucosamine[l] + keratan sulfate I, degradation product 20[l]	0.00247893	-0.348973	0.348973	Keratan sulfate degradation
HMR_1887	HCO3-[c] + S-glutathionyl-2-4-dinitrobenzene[c] + chenodiol[s] <=> HCO3-[s] + S-glutathionyl-2-4-dinitrobenzene[s] + chenodiol[c]	0.00249724	-0.348732	0.348732	Bile acid recycling
HMR_7896	ethanolamine[c] <=> ethanolamine[s]	0.00250863	0.348583	0.348583	Transport, extracellular
HMR_9084	ethanolamine[x] => ethanolamine[s]	0.00250863	-0.348583	0.348583	Exchange reactions
HMR_0292	cis-gondoic acid[s] => cis-gondoic acid[c]	0.00252346	0.348391	0.348391	Transport, extracellular
HMR_6289	AKG[m] + H+[c] + isocitrate[c] => AKG[c] + H+[m] + isocitrate[m]	0.00252928	0.348315	0.348315	Transport, mitochondrial
HMR_0555	0.0001 1-acylglycerol-3P-10,13,16,19-doco[c] + 0.0001 1-acylglycerol-3P-10,13,16-docosa[c] + 0.0001 1-acylglycerol-3P-10-heptade[c] + 0.0001 1-acylglycerol-3P-11,14,17-eico[c] + 0.0001 1-acylglycerol-3P-11,14-eicosa[c] + 0.0001 1-acylglycerol-3P-11-docose[c] + 0.0001 1-acylglycerol-3P-11-eico[c] + 0.0001 1-acylglycerol-3P-12,15,18,21-tetra[c] + 0.0001 1-acylglycerol-3P-13,16,19-doco[c] + 0.0001 1…	0.00253136	0.348288	0.348288	Pool reactions
HMR_7417	H2O[l] + keratan sulfate I, degradation product 33[l] => keratan sulfate I, degradation product 34[l] + sulfate[l]	0.0025464	-0.348094	0.348094	Keratan sulfate degradation
HMR_7419	H2O[l] + keratan sulfate I, degradation product 34[l] => N-acetylglucosamine[l] + keratan sulfate I, degradation product 35[l]	0.0025464	-0.348094	0.348094	Keratan sulfate degradation
HMR_8551	HCO3-[c] + leukotriene C4[s] => HCO3-[s] + leukotriene C4[c]	0.00255526	0.347981	0.347981	Transport, extracellular
HMR_4893	H2O[c] <=> H2O[n]	0.00255566	0.347976	0.347976	Transport, nuclear
HMR_0412	adrenic acid[s] => adrenic acid[c]	0.00255699	0.347958	0.347958	Transport, extracellular
HMR_0415	ATP[c] + H2O[c] + adrenic acid[c] => ADP[c] + Pi[c] + adrenic acid[s]	0.00255772	0.347949	0.347949	Transport, extracellular
HMR_0295	ATP[c] + H2O[c] + cis-gondoic acid[c] => ADP[c] + Pi[c] + cis-gondoic acid[s]	0.00257002	0.347792	0.347792	Transport, extracellular
HMR_8464	CDP[n] + GDP[n] <=> CMP[n] + GTP[n]	0.00257748	0.347697	0.347697	Nucleotide metabolism
HMR_6770	H2O[c] + O2[c] + tyrosine[c] => 4-hydroxyphenylpyruvate[c] + H2O2[c] + NH3[c]	0.00259284	-0.347502	0.347502	Phenylalanine, tyrosine and tryptophan biosynthesis
HMR_6616	dADP[n] + dTTP[n] <=> dATP[n] + dTDP[n]	0.00264815	0.346809	0.346809	Pyrimidine metabolism
HMR_9613	4-aminobutyrate[s] + 2 Na+[s] + chloride[s] => 4-aminobutyrate[c] + 2 Na+[c] + chloride[c]	0.00265658	0.346704	0.346704	Transport, extracellular
HMR_8920	mannose[g] => mannose[c]	0.00270571	-0.346101	0.346101	Transport, Golgi apparatus
HMR_8218	acyl-CoA-LD-TG2 pool[c] + sphinganine[c] => CoA[c] + dihydroceramide pool[c]	0.00272022	-0.345925	0.345925	Sphingolipid metabolism
HMR_0196	AMP[c] + PPi[c] + myristoyl-CoA[c] <=> ATP[c] + CoA[c] + myristic acid[c]	0.00273169	-0.345786	0.345786	Fatty acid activation (cytosolic)
HMR_4084	H2O[c] + PAP[c] => AMP[c] + Pi[c]	0.00278246	-0.345178	0.345178	Sulfur metabolism
HMR_4139	H+[c] + NADH[c] + OAA[c] <=> NAD+[c] + malate[c]	0.00278353	0.345165	0.345165	Tricarboxylic acid cycle and glyoxylate/dicarboxylate metabolism
HMR_6612	dADP[m] + dTDP[m] <=> dATP[m] + dTMP[m]	0.00294226	-0.343326	0.343326	Pyrimidine metabolism
HMR_7764	Pi[c] <=> Pi[n]	0.00305697	-0.342052	0.342052	Transport, nuclear
HMR_7857	dTTP[c] <=> dTTP[n]	0.00306061	0.342012	0.342012	Transport, nuclear
HMR_7856	dTDP[c] <=> dTDP[n]	0.00306061	-0.342012	0.342012	Transport, nuclear
HMR_1888	HCO3-[c] + S-glutathionyl-ethacrynic acid[c] + chenodiol[s] <=> HCO3-[s] + S-glutathionyl-ethacrynic acid[s] + chenodiol[c]	0.00306116	0.342006	0.342006	Bile acid recycling
HMR_6330	AKG[c] + Pi[m] <=> AKG[m] + Pi[c]	0.00307026	0.341907	0.341907	Transport, mitochondrial
HMR_0195	myristic acid[s] => myristic acid[c]	0.00308931	0.3417	0.3417	Transport, extracellular
HMR_9034	glucose[s] <=> glucose[x]	0.00317001	0.340837	0.340837	Exchange reactions
HMR_0253	ATP[c] + H2O[c] + stearate[c] => ADP[c] + Pi[c] + stearate[s]	0.00321105	0.340406	0.340406	Transport, extracellular
HMR_7708	glyoxalate[c] <=> glyoxalate[m]	0.00322561	0.340254	0.340254	Transport, mitochondrial
HMR_7389	H2O[l] + keratan sulfate I, degradation product 12[l] => keratan sulfate I, degradation product 13[l] + sulfate[l]	0.00323937	-0.340111	0.340111	Keratan sulfate degradation
HMR_7390	H2O[l] + keratan sulfate I, degradation product 13[l] => N-acetylglucosamine[l] + keratan sulfate I, degradation product 14[l]	0.00323937	-0.340111	0.340111	Keratan sulfate degradation
HMR_5844	Na+[s] + ornithine[c] + serine[s] => Na+[c] + ornithine[s] + serine[c]	0.00324131	0.340091	0.340091	Transport, extracellular
HMR_7611	2-acetyl-1-alkyl-sn-glycero-3-phosphocholine[c] + H2O[c] => 1-organyl-2-lyso-sn-glycero-3-phosphocholine[c] + acetate[c]	0.00326444	-0.339852	0.339852	Glycerophospholipid metabolism
HMR_2292	H+[c] + NADPH[c] + O2[c] + stearoyl-CoA[c] => (13Z)-octadecenoyl-CoA[c] + 2 H2O[c] + NADP+[c]	0.00328383	0.339653	0.339653	Fatty acid desaturation (even-chain)
HMR_5304	dTMP[c] <=> dTMP[m]	0.00333175	0.339165	0.339165	Transport, mitochondrial
HMR_2658	L-carnitine[c] + octadecenoylcarnitine(5)[m] <=> L-carnitine[m] + octadecenoylcarnitine(5)[c]	0.00334117	-0.33907	0.33907	Carnitine shuttle (mitochondrial)
HMR_2659	(13Z)-octadecenoyl-CoA[m] + L-carnitine[m] <=> CoA[m] + octadecenoylcarnitine(5)[m]	0.00334117	-0.33907	0.33907	Carnitine shuttle (mitochondrial)
HMR_3406	(13Z)-octadecenoyl-CoA[m] + 8 CoA[m] + 7 FAD[m] + 8 H2O[m] + 8 NAD+[m] => 7 FADH2[m] + 8 H+[m] + 8 NADH[m] + 9 acetyl-CoA[m]	0.00334117	0.33907	0.33907	Beta oxidation of even-chain fatty acids (mitochondrial)
HMR_2657	(13Z)-octadecenoyl-CoA[c] + L-carnitine[c] <=> CoA[c] + octadecenoylcarnitine(5)[c]	0.00334119	0.339069	0.339069	Carnitine shuttle (cytosolic)
HMR_6212	HCO3-[c] + S-glutathionyl-2-4-dinitrobenzene[c] + prostaglandin I2[s] <=> HCO3-[s] + S-glutathionyl-2-4-dinitrobenzene[s] + prostaglandin I2[c]	0.00342441	-0.338239	0.338239	Transport, extracellular
HMR_0232	7-palmitoleic acid[s] => 7-palmitoleic acid[c]	0.00343208	0.338163	0.338163	Transport, extracellular
HMR_5464	glycine[c] + tyrosine[s] <=> glycine[s] + tyrosine[c]	0.00345988	-0.33789	0.33789	Transport, extracellular
HMR_0235	7-palmitoleic acid[c] + ATP[c] + H2O[c] => 7-palmitoleic acid[s] + ADP[c] + Pi[c]	0.00347189	0.337773	0.337773	Transport, extracellular
HMR_8482	H+[m] + NADPH[m] + oxidized thioredoxin[m] => NADP+[m] + thioredoxin[m]	0.00353748	-0.337139	0.337139	Nucleotide metabolism
HMR_0340	cerotic acid[s] => cerotic acid[c]	0.00354998	0.337019	0.337019	Transport, extracellular
HMR_3955	CO2[c] + H2O[c] => H+[c] + HCO3-[c]	0.00356194	-0.336905	0.336905	Miscellaneous
HMR_4593	NAD+[c] + xylitol[c] => D-xylulose[c] + H+[c] + NADH[c]	0.00358902	-0.336648	0.336648	Pentose and glucuronate interconversions
HMR_3105	CoA[p] + acetoacetyl-CoA[p] <=> 2 acetyl-CoA[p]	0.00359164	0.336623	0.336623	Cholesterol metabolism
HMR_3094	O2[p] + octanoyl-CoA[p] => (2E)-octenoyl-CoA[p] + H2O2[p]	0.00359164	0.336623	0.336623	Beta oxidation of even-chain fatty acids (peroxisomal)
HMR_3095	(2E)-octenoyl-CoA[p] + H2O[p] => (S)-hydroxyoctanoyl-CoA[p]	0.00359164	0.336623	0.336623	Beta oxidation of even-chain fatty acids (peroxisomal)
HMR_3096	(S)-hydroxyoctanoyl-CoA[p] + NAD+[p] => 3-oxooctanoyl-CoA[p] + H+[p] + NADH[p]	0.00359164	0.336623	0.336623	Beta oxidation of even-chain fatty acids (peroxisomal)
HMR_3097	3-oxooctanoyl-CoA[p] + CoA[p] => acetyl-CoA[p] + hexanoyl-CoA[p]	0.00359164	0.336623	0.336623	Beta oxidation of even-chain fatty acids (peroxisomal)
HMR_3098	O2[p] + hexanoyl-CoA[p] => (2E)-hexenoyl-CoA[p] + H2O2[p]	0.00359164	0.336623	0.336623	Beta oxidation of even-chain fatty acids (peroxisomal)
HMR_3099	(2E)-hexenoyl-CoA[p] + H2O[p] => (S)-hydroxyhexanoyl-CoA[p]	0.00359164	0.336623	0.336623	Beta oxidation of even-chain fatty acids (peroxisomal)
HMR_3100	(S)-hydroxyhexanoyl-CoA[p] + NAD+[p] => 3-oxohexanoyl-CoA[p] + H+[p] + NADH[p]	0.00359164	0.336623	0.336623	Beta oxidation of even-chain fatty acids (peroxisomal)
HMR_3101	3-oxohexanoyl-CoA[p] + CoA[p] => acetyl-CoA[p] + butyryl-CoA[p]	0.00359164	0.336623	0.336623	Beta oxidation of even-chain fatty acids (peroxisomal)
HMR_3102	O2[p] + butyryl-CoA[p] => H2O2[p] + crotonyl-CoA[p]	0.00359164	0.336623	0.336623	Beta oxidation of even-chain fatty acids (peroxisomal)
HMR_3103	H2O[p] + crotonyl-CoA[p] => (S)-3-hydroxybutyryl-CoA[p]	0.00359164	0.336623	0.336623	Beta oxidation of even-chain fatty acids (peroxisomal)
HMR_3104	(S)-3-hydroxybutyryl-CoA[p] + NAD+[p] => H+[p] + NADH[p] + acetoacetyl-CoA[p]	0.00359164	0.336623	0.336623	Beta oxidation of even-chain fatty acids (peroxisomal)
HMR_5480	alanine[c] + leucine[s] <=> alanine[s] + leucine[c]	0.00362289	-0.336328	0.336328	Transport, extracellular
HMR_3901	SAM[c] + glycine[c] => SAH[c] + sarcosine[c]	0.00362605	-0.336299	0.336299	Glycine, serine and threonine metabolism
HMR_3849	H2O[p] + O2[p] + sarcosine[p] => H2O2[p] + formaldehyde[p] + glycine[p]	0.00367002	-0.335889	0.335889	Glycine, serine and threonine metabolism
HMR_3850	sarcosine[c] <=> sarcosine[p]	0.00367002	-0.335889	0.335889	Transport, peroxisomal
HMR_3867	formaldehyde[c] <=> formaldehyde[p]	0.00367002	0.335889	0.335889	Transport, peroxisomal
HMR_8820	1-phosphatidyl-1D-myo-inositol-4-phosphate[n] + H2O[n] => PI pool[n] + Pi[n]	0.00367175	0.335873	0.335873	Inositol phosphate metabolism
HMR_4115	2-oxoglutaramate[m] + H2O[m] => AKG[m] + NH3[m]	0.00371059	0.335514	0.335514	Alanine, aspartate and glutamate metabolism
HMR_4197	glutamine[m] + pyruvate[m] => 2-oxoglutaramate[m] + alanine[m]	0.00371059	0.335514	0.335514	Alanine, aspartate and glutamate metabolism
HMR_7288	(alpha-D-Glucosyl)-(alpha-D-mannosyl)8-beta-D-mannosyl-diacetylchitobiosyl-L-asparagine (protein)[r] + H2O[r] => glucosyl-(alpha-D-mannosyl)7-beta-D-mannosyl-diacetylchitobiosyl-L-asparagine, isoform C (protein)[r] + mannose[r]	0.0038371	-0.334369	0.334369	N-glycan metabolism
HMR_0343	ATP[c] + H2O[c] + cerotic acid[c] => ADP[c] + Pi[c] + cerotic acid[s]	0.00384189	0.334326	0.334326	Transport, extracellular
HMR_0396	linoleate[s] => linoleate[c]	0.0039397	0.333464	0.333464	Transport, extracellular
HMR_3899	AKG[c] + alanine[c] <=> glutamate[c] + pyruvate[c]	0.00400139	0.33293	0.33293	Alanine, aspartate and glutamate metabolism
HMR_7162	0.18 ADP[c] + 0.3 CDP[c] + 0.34 GDP[c] + 0.18 UDP[c] => Pi[c] + RNA[c]	0.00406001	0.33243	0.33243	Nucleotide metabolism
HMR_0424	(4Z,7Z,10Z,13Z,16Z)-DPA[s] => (4Z,7Z,10Z,13Z,16Z)-DPA[c]	0.00412225	0.331905	0.331905	Transport, extracellular
HMR_0427	(4Z,7Z,10Z,13Z,16Z)-DPA[c] + ATP[c] + H2O[c] => (4Z,7Z,10Z,13Z,16Z)-DPA[s] + ADP[c] + Pi[c]	0.00418868	0.331353	0.331353	Transport, extracellular
HMR_4059	H2O[r] + UDP[r] => Pi[r] + UMP[r]	0.00420792	-0.331195	0.331195	Pyrimidine metabolism
HMR_4130	ATP[c] + galactose[c] => ADP[c] + alpha-D-galactose-1-phosphate[c]	0.00422238	-0.331076	0.331076	Galactose metabolism
HMR_4398	2-deoxy-D-ribose-5-phosphate[c] <=> GAP[c] + acetaldehyde[c]	0.0042262	-0.331045	0.331045	Pentose phosphate pathway
HMR_8498	H+[c] + NADPH[c] + O2[c] + acetone[c] => H2O[c] + NADP+[c] + hydroxyacetone[c]	0.0042779	-0.330624	0.330624	Pyruvate metabolism
HMR_4464	acetoacetate[m] => CO2[m] + acetone[m]	0.0042779	-0.330624	0.330624	Propanoate metabolism
HMR_8365	H+[c] + acetone[c] <=> H+[m] + acetone[m]	0.0042779	0.330624	0.330624	Transport, mitochondrial
HMR_2201	malonyl-CoA[c] + stearoyl-CoA[c] => 3-oxoeicosanoyl-CoA[c] + CO2[c] + CoA[c]	0.00428384	-0.330576	0.330576	Fatty acid elongation (even-chain)
HMR_2202	3-oxoeicosanoyl-CoA[c] + H+[c] + NADPH[c] => 3-hydroxyeicosanoyl-CoA[c] + NADP+[c]	0.00428384	-0.330576	0.330576	Fatty acid elongation (even-chain)
HMR_2203	3-hydroxyeicosanoyl-CoA[c] => (2E)-eicosenoyl-CoA[c] + H2O[c]	0.00428384	-0.330576	0.330576	Fatty acid elongation (even-chain)
HMR_2204	(2E)-eicosenoyl-CoA[c] + H+[c] + NADPH[c] => NADP+[c] + eicosanoyl-CoA[c]	0.00428384	-0.330576	0.330576	Fatty acid elongation (even-chain)
HMR_0754	H+[c] + NADPH[c] + O2[c] + dihydroceramide pool[c] => 2 H2O[c] + NADP+[c] + ceramide pool[c]	0.00431507	-0.330324	0.330324	Sphingolipid metabolism
HMR_7626	H2O[c] + N(omega)-(ADP-D-ribosyl)-L-arginine[c] => ADP-ribose[c] + arginine[c]	0.00440462	-0.329611	0.329611	Protein modification
HMR_7625	NAD+[c] + [protein]-L-arginine[c] => N(omega)-(ADP-D-ribosyl)-L-arginine[c] + nicotinamide[c]	0.00440462	-0.329611	0.329611	Nicotinate and nicotinamide metabolism
HMR_7834	ADP[m] + dTTP[c] => ADP[c] + dTTP[m]	0.00440523	-0.329606	0.329606	Transport, mitochondrial
HMR_1196	5-oxo-(6E)-12-epi-LTB4[p] + H+[p] + NADPH[p] => 6,7-dihydro-5-oxo-12-epi-LTB4[p] + NADP+[p]	0.00446419	-0.329143	0.329143	Leukotriene metabolism
HMR_1203	5-oxo-12(S)-hydroxy-eicosa-(8E,10E,14Z)-trienoyl-CoA[p] + AMP[p] + PPi[p] <=> 6,7-dihydro-5-oxo-12-epi-LTB4[p] + ATP[p] + CoA[p]	0.00446419	0.329143	0.329143	Leukotriene metabolism
HMR_1205	5-oxo-12(S)-hydroxy-eicosa-(8E,10E,14Z)-trienoyl-CoA[p] + O2[p] => 5-oxo-12(S)-hydroxy-eicosa-(2E,8E,10E,14Z)-tetraenoyl-CoA[p] + H2O2[p]	0.00446419	-0.329143	0.329143	Leukotriene metabolism
HMR_1207	5-oxo-12(S)-hydroxy-eicosa-(2E,8E,10E,14Z)-tetraenoyl-CoA[p] + H2O[p] => 3(S),12(S)-dihydroxy-5-oxo-eicosa-(8E,10E,14Z)-trienoyl-CoA[p]	0.00446419	-0.329143	0.329143	Leukotriene metabolism
HMR_1209	3(S),12(S)-dihydroxy-5-oxo-eicosa-(8E,10E,14Z)-trienoyl-CoA[p] + NAD+[p] => 3,5-dioxo-12(S)-hydroxy-eicosa-(8E,10E,14Z)-trienoyl-CoA[p] + H+[p] + NADH[p]	0.00446419	-0.329143	0.329143	Leukotriene metabolism
HMR_1211	3,5-dioxo-12(S)-hydroxy-eicosa-(8E,10E,14Z)-trienoyl-CoA[p] + CoA[p] => 3-oxo-10(S)-hydroxy-octadeca-(6E,8E,12Z)-trienoyl-CoA[p] + acetyl-CoA[p]	0.00446419	-0.329143	0.329143	Leukotriene metabolism
HMR_1213	3-oxo-10(S)-hydroxy-octadeca-(6E,8E,12Z)-trienoyl-CoA[p] + H2O[p] => 3-oxo-10(S)-hydroxy-octadeca-(6E,8E,12Z)-trienoate[p] + CoA[p]	0.00446419	-0.329143	0.329143	Leukotriene metabolism
HMR_1215	3-oxo-10(S)-hydroxy-octadeca-(6E,8E,12Z)-trienoate[c] <=> 3-oxo-10(S)-hydroxy-octadeca-(6E,8E,12Z)-trienoate[m]	0.00446419	-0.329143	0.329143	Transport, mitochondrial
HMR_1188	5-oxo-(6E)-12-epi-LTB4[c] <=> 5-oxo-(6E)-12-epi-LTB4[p]	0.00446419	-0.329143	0.329143	Transport, peroxisomal
HMR_1214	3-oxo-10(S)-hydroxy-octadeca-(6E,8E,12Z)-trienoate[c] <=> 3-oxo-10(S)-hydroxy-octadeca-(6E,8E,12Z)-trienoate[p]	0.00446419	0.329143	0.329143	Transport, peroxisomal
HMR_1885	HCO3-[c] + S-glutathionyl-ethacrynic acid[c] + glycocholate[s] <=> HCO3-[s] + S-glutathionyl-ethacrynic acid[s] + glycocholate[c]	0.00448912	0.328949	0.328949	Bile acid recycling
HMR_7693	CMP-N-acetylneuraminate[c] + CMP[g] <=> CMP-N-acetylneuraminate[g] + CMP[c]	0.00455268	-0.328459	0.328459	Transport, Golgi apparatus
HMR_2088	17beta-estradiol-3,4-semiquinone[c] + 2 H2O[c] <=> 4-hydroxy-17beta-estradiol[c] + H2O2[c]	0.00470246	-0.327328	0.327328	Estrogen metabolism
HMR_2089	17beta-estradiol-3,4-semiquinone[l] + 2 H2O[l] <=> 4-hydroxy-17beta-estradiol[l] + H2O2[l]	0.00470246	0.327328	0.327328	Estrogen metabolism
HMR_2087	4-hydroxy-17beta-estradiol[c] <=> 4-hydroxy-17beta-estradiol[l]	0.00470246	-0.327328	0.327328	Transport, lysosomal
HMR_2090	17beta-estradiol-3,4-semiquinone[c] <=> 17beta-estradiol-3,4-semiquinone[l]	0.00470246	0.327328	0.327328	Transport, lysosomal
HMR_7762	H2O2[c] <=> H2O2[l]	0.00470246	-0.327328	0.327328	Transport, lysosomal
HMR_7867	GDP[c] + UDP[c] <=> GTP[c] + UMP[c]	0.00472136	0.327187	0.327187	Nucleotide metabolism
HMR_0960	5(S)-HPETE[c] + 2 GSH[c] => 5(S)-HETE[c] + GSSG[c] + H2O[c]	0.00479076	0.326676	0.326676	Arachidonic acid metabolism
HMR_0973	5(S)-HETE[c] + NAD+[c] => 5-oxo-ETE[c] + H+[c] + NADH[c]	0.00479076	0.326676	0.326676	Arachidonic acid metabolism
HMR_0976	5-oxo-ETE[c] + 2 H+[c] + O2[c] => 5-oxo-12-HETE[c] + H2O[c]	0.00479076	0.326676	0.326676	Arachidonic acid metabolism
HMR_0958	O2[c] + arachidonate[c] => 5(S)-HPETE[c]	0.00479076	0.326676	0.326676	Arachidonic acid metabolism
HMR_4336	10-formyl-THF[c] + H2O[c] + NADP+[c] => CO2[c] + H+[c] + NADPH[c] + THF[c]	0.00482351	-0.326436	0.326436	Folate metabolism
HMR_6000	acetoacetate[c] + pyruvate[s] <=> acetoacetate[s] + pyruvate[c]	0.00519371	0.323828	0.323828	Transport, extracellular
HMR_6410	lipoamide[m] + pyruvate[m] => CO2[m] + S-acetyldihydrolipoamide[m]	0.00522233	0.323633	0.323633	Glycolysis / Gluconeogenesis
HMR_6412	CoA[m] + S-acetyldihydrolipoamide[m] => acetyl-CoA[m] + dihydrolipoamide[m]	0.00522233	0.323633	0.323633	Glycolysis / Gluconeogenesis
HMR_5891	Na+[s] + citrulline[c] + valine[s] => Na+[c] + citrulline[s] + valine[c]	0.0052243	0.32362	0.32362	Transport, extracellular
HMR_1883	HCO3-[c] + glutathionyl-leukotriene C4[c] + glycocholate[s] <=> HCO3-[s] + glutathionyl-leukotriene C4[s] + glycocholate[c]	0.00524767	-0.323462	0.323462	Bile acid recycling
HMR_3845	THF[c] + serine[c] <=> 5,10-methylene-THF[c] + H2O[c] + glycine[c]	0.00533857	-0.322852	0.322852	Glycine, serine and threonine metabolism
HMR_0191	tridecylic acid[s] => tridecylic acid[c]	0.0055963	0.321172	0.321172	Transport, extracellular
HMR_4632	H2O[c] + dAMP[c] => Pi[c] + deoxyadenosine[c]	0.00562341	0.320999	0.320999	Purine metabolism
HMR_0194	ATP[c] + H2O[c] + tridecylic acid[c] => ADP[c] + Pi[c] + tridecylic acid[s]	0.00566895	0.320711	0.320711	Transport, extracellular
HMR_0692	fatty acid-LD-SM pool[c] <=> 0.002 (10Z)-heptadecenoic acid[c] + 0.002 (11Z,14Z)-eicosadienoic acid[c] + 0.002 (11Z,14Z,17Z)-eicosatrienoic acid[c] + 0.002 (13Z)-eicosenoic acid[c] + 0.002 (13Z)-octadecenoic acid[c] + 0.002 (13Z,16Z)-docosadienoic acid[c] + 0.002 (4Z,7Z,10Z,13Z,16Z)-DPA[c] + 0.002 (6Z,9Z)-octadecadienoic acid[c] + 0.002 (6Z,9Z,12Z,15Z,18Z)-TPA[c] + 0.002 (6Z,9Z,12Z,15Z,18Z,21Z)-T…	0.00576276	-0.320123	0.320123	Pool reactions
HMR_8470	CDP[n] + dADP[n] <=> CMP[n] + dATP[n]	0.00581058	-0.319827	0.319827	Nucleotide metabolism
HMR_4360	H2O[c] + NADP+[c] + methylglyoxal[c] => H+[c] + NADPH[c] + pyruvate[c]	0.00589131	-0.319331	0.319331	Glycolysis / Gluconeogenesis
HMR_3819	1-pyrroline-5-carboxylate[c] + H2O[c] <=> L-glutamate 5-semialdehyde[c]	0.00591308	0.319198	0.319198	Arginine and proline metabolism
HMR_3818	L-glutamate 5-semialdehyde[c] <=> L-glutamate 5-semialdehyde[m]	0.00591308	0.319198	0.319198	Transport, mitochondrial
HMR_4892	H2O[c] <=> H2O[g]	0.00595308	-0.318956	0.318956	Transport, Golgi apparatus
HMR_7739	iodide[c] => iodide[s]	0.00598355	0.318772	0.318772	Transport, extracellular
HMR_8370	N-acetylgalactosamine[l] => N-acetylgalactosamine[c]	0.00600161	-0.318663	0.318663	Transport, lysosomal
HMR_0712	NADP+[p] + isocitrate[p] => AKG[p] + CO2[p] + H+[p] + NADPH[p]	0.00602787	-0.318506	0.318506	Nicotinate and nicotinamide metabolism
HMR_4490	ATP[c] + mannose[c] => ADP[c] + mannose-6-phosphate[c]	0.00612097	-0.317953	0.317953	Fructose and Mannose metabolism
HMR_4435	HCO3-[c] + S-glutathionyl-ethacrynic acid[c] + histamine[s] <=> HCO3-[s] + S-glutathionyl-ethacrynic acid[s] + histamine[c]	0.00615707	0.317741	0.317741	Transport, extracellular
HMR_2484	(8Z,11Z,14Z,17Z)-eicosatetraenoyl-CoA[c] + H+[c] + NADPH[c] + O2[c] => (5Z,8Z,11Z,14Z,17Z)-eicosapentaenoyl-CoA[c] + 2 H2O[c] + NADP+[c]	0.00619187	-0.317537	0.317537	Omega-3 fatty acid metabolism
HMR_3859	D-lactate[c] + 2 ferricytochrome C[m] => 2 H+[c] + 2 ferrocytochrome C[m] + pyruvate[c]	0.00622843	-0.317324	0.317324	Pyruvate metabolism
HMR_6068	HCO3-[c] + glutathionyl-leukotriene C4[c] + lithocholate[s] <=> HCO3-[s] + glutathionyl-leukotriene C4[s] + lithocholate[c]	0.00622877	0.317322	0.317322	Transport, extracellular
HMR_5469	glycine[c] + valine[s] <=> glycine[s] + valine[c]	0.00636013	0.316566	0.316566	Transport, extracellular
HMR_4872	malonate[c] + sulfite[m] <=> malonate[m] + sulfite[c]	0.00646743	-0.315958	0.315958	Transport, mitochondrial
HMR_5154	13683 ATP[c] + 18244 H2O[c] + 275 L-alanyl-tRNA(ala)[c] + 150 L-arginyl-tRNA(arg)[c] + 247 L-asparaginyl-tRNA(asn)[c] + 233 L-aspartyl-tRNA(asp)[c] + 25 L-cysteinyl-tRNA(cys)[c] + 230 L-glutaminyl-tRNA(gln)[c] + 298 L-glutamyl-tRNA(glu)[c] + 115 L-histidyl-tRNA(his)[c] + 285 L-isoleucyl-tRNA(ile)[c] + 533 L-leucyl-tRNA(leu)[c] + 357 L-lysyl-tRNA(lys)[c] + 79 L-methionyl-tRNA(met)[c] + 224 L-pheny…	0.00650121	0.315769	0.315769	Protein assembly
HMR_4391	DHAP[c] <=> GAP[c]	0.00661031	0.315163	0.315163	Glycolysis / Gluconeogenesis
HMR_0213	AMP[c] + PPi[c] + pentadecanoyl-CoA[c] <=> ATP[c] + CoA[c] + pentadecylic acid[c]	0.00661857	0.315117	0.315117	Fatty acid activation (cytosolic)
HMR_3751	isobutyryl-CoA[m] + ubiquinone[m] => methacrylyl-CoA[m] + ubiquinol[m]	0.00666254	-0.314876	0.314876	Valine, leucine, and isoleucine metabolism
HMR_3752	FADH2[m] + methacrylyl-CoA[m] <=> FAD[m] + isobutyryl-CoA[m]	0.00666554	-0.31486	0.31486	Glycine, serine and threonine metabolism
HMR_5448	HCO3-[c] + 2 Na+[c] => HCO3-[s] + 2 Na+[s]	0.00668884	0.314732	0.314732	Transport, extracellular
HMR_8235	H2O[r] + sphingosine-1-phosphate[r] => Pi[r] + sphingosine[r]	0.00671287	0.314601	0.314601	Sphingolipid metabolism
HMR_8236	sphingosine[c] <=> sphingosine[r]	0.00671287	-0.314601	0.314601	Transport, endoplasmic reticular
HMR_4924	CO2[c] <=> CO2[p]	0.00673303	-0.314492	0.314492	Transport, peroxisomal
HMR_6564	1D-myo-inositol-1,3,4,5-tetrakisphosphate[c] + H2O[c] => D-myo-inositol-1,4,5-trisphosphate[c] + Pi[c]	0.00673996	0.314454	0.314454	Inositol phosphate metabolism
HMR_0214	H2O[c] + pentadecanoyl-CoA[c] => CoA[c] + pentadecylic acid[c]	0.00687036	-0.313754	0.313754	Acyl-CoA hydrolysis
HMR_6563	ATP[c] + D-myo-inositol-1,4,5-trisphosphate[c] => 1D-myo-inositol-1,3,4,5-tetrakisphosphate[c] + ADP[c]	0.00693323	0.31342	0.31342	Inositol phosphate metabolism
HMR_8427	ADP[m] + 2 H+[m] + creatine-phosphate[m] <=> ATP[m] + creatine[m]	0.00699735	0.313082	0.313082	Arginine and proline metabolism
HMR_4584	ATP[c] + creatine[c] <=> ADP[c] + 2 H+[c] + creatine-phosphate[c]	0.00699735	0.313082	0.313082	Glycine, serine and threonine metabolism
HMR_8428	creatine[c] => creatine[m]	0.00699735	-0.313082	0.313082	Arginine and proline metabolism
HMR_8430	creatine-phosphate[m] => creatine-phosphate[c]	0.00699735	-0.313082	0.313082	Arginine and proline metabolism
HMR_7652	ATP[c] + myo-inositol-hexakisphosphate[c] => 5-pp-inspP5[c] + ADP[c]	0.00712423	0.312422	0.312422	Inositol phosphate metabolism
HMR_8499	H+[c] + NADPH[c] + O2[c] + hydroxyacetone[c] => 2 H2O[c] + NADP+[c] + methylglyoxal[c]	0.00714427	-0.312319	0.312319	Pyruvate metabolism
HMR_4288	AKG[m] + H+[m] + NADPH[m] + lysine[m] => H2O[m] + NADP+[m] + saccharopine[m]	0.00728975	0.311576	0.311576	Lysine metabolism
HMR_4667	H2O[m] + NAD+[m] + saccharopine[m] => 2-aminoadipate 6-semialdehyde[m] + H+[m] + NADH[m] + glutamate[m]	0.00728975	0.311576	0.311576	Lysine metabolism
HMR_4765	bilirubin[c] <=> bilirubin[r]	0.00731767	0.311435	0.311435	Transport, endoplasmic reticular
HMR_5004	Na+[c] + bilirubin[c] <=> Na+[r] + bilirubin[r]	0.00731767	-0.311435	0.311435	Transport, endoplasmic reticular
HMR_6387	Na+[c] + Pi[c] <=> Na+[r] + Pi[r]	0.00731767	0.311435	0.311435	Transport, endoplasmic reticular
HMR_3890	ATP[c] + NH3[c] + glutamate[c] => ADP[c] + Pi[c] + glutamine[c]	0.00734341	0.311306	0.311306	Alanine, aspartate and glutamate metabolism
HMR_0404	dihomo-gamma-linolenate[s] => dihomo-gamma-linolenate[c]	0.00759958	0.310037	0.310037	Transport, extracellular
HMR_8817	H2O[n] + phosphatidylinositol-4,5-bisphosphate[n] => 1-phosphatidyl-1D-myo-inositol-4-phosphate[n] + Pi[n]	0.00761689	0.309953	0.309953	Inositol phosphate metabolism
HMR_6093	HCO3-[c] + S-glutathionyl-2-4-dinitrobenzene[c] + sulfochenodeoxycholate[s] <=> HCO3-[s] + S-glutathionyl-2-4-dinitrobenzene[s] + sulfochenodeoxycholate[c]	0.00770747	0.309514	0.309514	Transport, extracellular
HMR_4922	CO2[m] <=> CO2[c]	0.00785254	-0.308821	0.308821	Transport, mitochondrial
HMR_8830	ATP[n] + PI pool[n] => 1-phosphatidyl-1D-myo-inositol-4-phosphate[n] + ADP[n]	0.00793203	0.308446	0.308446	Inositol phosphate metabolism
HMR_0775	H2O[c] + sphingosine-1-phosphate[c] => Pi[c] + sphingosine[c]	0.00807449	0.307782	0.307782	Sphingolipid metabolism
HMR_2714	(6Z,9Z,12Z,15Z)-octadecatetraenoyl-CoA[c] + L-carnitine[c] <=> (6Z,9Z,12Z,15Z)-octadecatetraenoylcarnitine[c] + CoA[c]	0.00820711	-0.307173	0.307173	Carnitine shuttle (cytosolic)
HMR_2715	(6Z,9Z,12Z,15Z)-octadecatetraenoylcarnitine[c] + L-carnitine[m] <=> (6Z,9Z,12Z,15Z)-octadecatetraenoylcarnitine[m] + L-carnitine[c]	0.00820858	-0.307166	0.307166	Carnitine shuttle (mitochondrial)
HMR_2716	(6Z,9Z,12Z,15Z)-octadecatetraenoyl-CoA[m] + L-carnitine[m] <=> (6Z,9Z,12Z,15Z)-octadecatetraenoylcarnitine[m] + CoA[m]	0.00820858	0.307166	0.307166	Carnitine shuttle (mitochondrial)
HMR_9719	(6Z,9Z,12Z,15Z)-octadecatetraenoyl-CoA[m] + 8 CoA[m] + 4 FAD[m] + 8 H2O[m] + 8 NAD+[m] => 4 FADH2[m] + 8 H+[m] + 8 NADH[m] + 9 acetyl-CoA[m]	0.00820858	-0.307166	0.307166	Beta oxidation of even-chain fatty acids (mitochondrial)
HMR_6088	HCO3-[c] + S-glutathionyl-ethacrynic acid[c] + sulfoglycolithocholate[s] <=> HCO3-[s] + S-glutathionyl-ethacrynic acid[s] + sulfoglycolithocholate[c]	0.00842411	-0.306195	0.306195	Transport, extracellular
HMR_0259	AMP[c] + PPi[c] + cis-vaccenoyl-CoA[c] <=> ATP[c] + CoA[c] + cis-vaccenic acid[c]	0.00849507	0.30588	0.30588	Fatty acid activation (cytosolic)
HMR_2475	(6Z,9Z,12Z,15Z)-octadecatetraenoyl-CoA[c] + malonyl-CoA[c] => 3-keto-eicosa-8,11,14,17-all-cis-tetraenoyl-CoA[c] + CO2[c] + CoA[c]	0.00855882	-0.305599	0.305599	Omega-3 fatty acid metabolism
HMR_2478	3-keto-eicosa-8,11,14,17-all-cis-tetraenoyl-CoA[c] + H+[c] + NADPH[c] => 3(S)-hydroxy-all-cis-8,11,14,17-eicosatetraenoyl-CoA[c] + NADP+[c]	0.00855882	-0.305599	0.305599	Omega-3 fatty acid metabolism
HMR_2480	3(S)-hydroxy-all-cis-8,11,14,17-eicosatetraenoyl-CoA[c] => H2O[c] + eicosa-(2E,8Z,11Z,14Z,17Z)-pentaenoyl-CoA[c]	0.00855882	-0.305599	0.305599	Omega-3 fatty acid metabolism
HMR_2482	H+[c] + NADPH[c] + eicosa-(2E,8Z,11Z,14Z,17Z)-pentaenoyl-CoA[c] => (8Z,11Z,14Z,17Z)-eicosatetraenoyl-CoA[c] + NADP+[c]	0.00855882	-0.305599	0.305599	Omega-3 fatty acid metabolism
HMR_7675	glucose[c] <=> glucose[g]	0.00859903	0.305422	0.305422	Transport, Golgi apparatus
HMR_3857	(R)-S-lactoylglutathione[c] + H2O[c] => D-lactate[c] + GSH[c]	0.00867441	-0.305094	0.305094	Pyruvate metabolism
HMR_7873	UDP[c] + dGDP[c] <=> UMP[c] + dGTP[c]	0.00875062	-0.304764	0.304764	Nucleotide metabolism
HMR_6053	(R)-3-hydroxybutanoate[c] + retinoate[s] <=> (R)-3-hydroxybutanoate[s] + retinoate[c]	0.00880191	0.304543	0.304543	Transport, extracellular
HMR_6605	H2O[c] + urate radical[c] <=> hydroxide[c] + urate[c]	0.00880815	-0.304517	0.304517	Purine metabolism
HMR_3820	1-pyrroline-5-carboxylate[m] + H2O[m] <=> L-glutamate 5-semialdehyde[m]	0.00884528	-0.304358	0.304358	Arginine and proline metabolism
HMR_5429	ATP[c] + H2O[c] + 2 K+[s] + 3 Na+[c] => ADP[c] + 2 K+[c] + 3 Na+[s] + Pi[c]	0.00897676	0.3038	0.3038	Transport, extracellular
HMR_0357	(8Z,11Z,14Z,17Z)-eicosatetraenoyl-CoA[c] + AMP[c] + PPi[c] <=> ATP[c] + CoA[c] + omega-3-arachidonic acid[c]	0.00919896	0.302873	0.302873	Fatty acid activation (cytosolic)
HMR_7613	1-organyl-2-lyso-sn-glycero-3-phosphocholine[c] + acetyl-CoA[c] => 2-acetyl-1-alkyl-sn-glycero-3-phosphocholine[c] + CoA[c]	0.00927872	-0.302545	0.302545	Glycerophospholipid metabolism
HMR_3871	ATP[c] + dephospho-CoA[c] => ADP[c] + CoA[c]	0.00929084	0.302496	0.302496	Pantothenate and CoA biosynthesis
HMR_9802	H2O[c] + glutamine[c] => NH3[c] + glutamate[c]	0.0094508	0.301846	0.301846	Alanine, aspartate and glutamate metabolism
HMR_5990	K+[c] + chloride[c] => K+[s] + chloride[s]	0.00948314	0.301716	0.301716	Transport, extracellular
HMR_6580	ATP[g] + PI pool[g] => 1-phosphatidyl-1D-myo-inositol-5-phosphate[g] + ADP[g]	0.00951109	0.301604	0.301604	Inositol phosphate metabolism
HMR_6584	1-phosphatidyl-1D-myo-inositol-5-phosphate[g] + H2O[g] => PI pool[g] + Pi[g]	0.00951109	0.301604	0.301604	Inositol phosphate metabolism
HMR_6578	ATP[c] <=> ATP[g]	0.00951109	0.301604	0.301604	Transport, Golgi apparatus
HMR_9842	ADP[g] <=> ADP[c]	0.00951109	0.301604	0.301604	Transport, Golgi apparatus
HMR_0850	GM2[c] + H2O[c] => GA2[c] + N-acetylneuraminate[c]	0.00956504	-0.301388	0.301388	Glycosphingolipid biosynthesis-ganglio series
HMR_4663	Pi[c] + xanthosine[c] <=> ribose-1-phosphate[c] + xanthine[c]	0.00963081	0.301127	0.301127	Purine metabolism
HMR_5122	H+[c] + glutamate[c] => H+[m] + glutamate[m]	0.00967961	-0.300934	0.300934	Transport, mitochondrial
HMR_2655	L-carnitine[c] + stearoylcarnitine[m] <=> L-carnitine[m] + stearoylcarnitine[c]	0.00969501	-0.300873	0.300873	Carnitine shuttle (mitochondrial)
HMR_2656	CoA[m] + stearoylcarnitine[m] <=> L-carnitine[m] + stearoyl-CoA[m]	0.00969501	0.300873	0.300873	Carnitine shuttle (mitochondrial)
HMR_2654	CoA[c] + stearoylcarnitine[c] <=> L-carnitine[c] + stearoyl-CoA[c]	0.00969761	-0.300863	0.300863	Carnitine shuttle (cytosolic)
HMR_3853	GSH[c] + methylglyoxal[c] => (R)-S-lactoylglutathione[c]	0.00973707	-0.300707	0.300707	Pyruvate metabolism
HMR_7886	ADP[m] + dTTP[m] <=> ATP[m] + dTDP[m]	0.00985164	-0.30026	0.30026	Nucleotide metabolism
HMR_7731	CoA[l] + H2O[l] => Pi[l] + dephospho-CoA[l]	0.00991422	0.300017	0.300017	Pantothenate and CoA biosynthesis
HMR_7730	CoA[c] <=> CoA[l]	0.00991422	0.300017	0.300017	Transport, lysosomal
HMR_7732	dephospho-CoA[c] <=> dephospho-CoA[l]	0.00991422	-0.300017	0.300017	Transport, lysosomal
HMR_5624	Na+[s] + cysteine[c] + glutamine[s] => Na+[c] + cysteine[s] + glutamine[c]	0.0100075	0.299658	0.299658	Transport, extracellular
HMR_3848	glycine[c] <=> glycine[p]	0.0102402	0.298775	0.298775	Transport, peroxisomal
HMR_2959	ATP[r] + CoA[r] + oleate[r] => AMP[r] + PPi[r] + oleoyl-CoA[r]	0.0103887	-0.29822	0.29822	Fatty acid activation (endoplasmic reticular)
HMR_3700	H2O[r] + cholesterol-ester-ol[r] => cholesterol[r] + oleate[r]	0.0103894	-0.298218	0.298218	Formation and hydrolysis of cholesterol esters
HMR_3641	cholesterol[r] + oleoyl-CoA[r] => CoA[r] + cholesterol-ester-ol[r]	0.0103896	-0.298217	0.298217	Formation and hydrolysis of cholesterol esters
HMR_4900	O2[c] <=> O2[p]	0.0105744	0.297536	0.297536	Transport, peroxisomal
HMR_2599	CoA[c] + malonyl-carnitin[c] <=> L-carnitine[c] + malonyl-CoA[c]	0.0106159	-0.297385	0.297385	Carnitine shuttle (cytosolic)
HMR_0684	1-acylglycerol-LD-SM pool[c] + H2O[c] => fatty acid-LD-SM pool[c] + glycerol[c]	0.0106358	-0.297313	0.297313	Acylglycerides metabolism
HMR_0560	0.002 1-acylglycerol-3P-10,13,16,19-doco[c] + 0.002 1-acylglycerol-3P-10,13,16-docosa[c] + 0.002 1-acylglycerol-3P-10-heptade[c] + 0.002 1-acylglycerol-3P-11,14,17-eico[c] + 0.002 1-acylglycerol-3P-11,14-eicosa[c] + 0.002 1-acylglycerol-3P-11-docose[c] + 0.002 1-acylglycerol-3P-11-eico[c] + 0.002 1-acylglycerol-3P-12,15,18,21-tetra[c] + 0.002 1-acylglycerol-3P-13,16,19-doco[c] + 0.002 1-acylglyce…	0.0106358	-0.297313	0.297313	Pool reactions
HMR_0249	AMP[c] + PPi[c] + stearoyl-CoA[c] <=> ATP[c] + CoA[c] + stearate[c]	0.0106363	-0.297311	0.297311	Fatty acid activation (cytosolic)
HMR_4388	H+[c] + NADH[c] + pyruvate[c] <=> L-lactate[c] + NAD+[c]	0.0106515	0.297256	0.297256	Glycolysis / Gluconeogenesis
HMR_0407	ATP[c] + H2O[c] + dihomo-gamma-linolenate[c] => ADP[c] + Pi[c] + dihomo-gamma-linolenate[s]	0.0107113	0.297039	0.297039	Transport, extracellular
HMR_7278	UDP-glucose[r] + dolichyl-phosphate[r] => UDP[r] + dolichyl-D-glucosyl-phosphate[r]	0.0107123	-0.297035	0.297035	N-glycan metabolism
HMR_5442	ATP[c] + GSH[c] + H2O[c] => ADP[c] + GSH[s] + Pi[c]	0.0108362	0.29659	0.29659	Transport, extracellular
HMR_6551	1-phosphatidyl-1D-myo-inositol-4-phosphate[c] + ATP[c] => ADP[c] + phosphatidylinositol-4,5-bisphosphate[c]	0.01089	0.296398	0.296398	Inositol phosphate metabolism
HMR_4603	2-deoxy-D-ribose-1-phosphate[c] + guanine[c] <=> Pi[c] + deoxyguanosine[c]	0.0109518	0.296178	0.296178	Purine metabolism
HMR_1880	HCO3-[c] + cholate[s] + glutathionyl-leukotriene C4[c] <=> HCO3-[s] + cholate[c] + glutathionyl-leukotriene C4[s]	0.0109726	0.296105	0.296105	Bile acid recycling
HMR_6018	L-lactate[c] + pyruvate[s] <=> L-lactate[s] + pyruvate[c]	0.0109855	0.296059	0.296059	Transport, extracellular
HMR_4454	citrate[c] <=> isocitrate[c]	0.011066	-0.295775	0.295775	Tricarboxylic acid cycle and glyoxylate/dicarboxylate metabolism
HMR_0486	lauroyl-CoA[c] + sn-glycerol-3-phosphate[c] => 1-acylglycerol-3P-laur[c] + CoA[c]	0.0112565	-0.295111	0.295111	Glycerolipid metabolism
HMR_0487	sn-glycerol-3-phosphate[c] + tridecanoyl-CoA[c] => 1-acylglycerol-3P-tridec[c] + CoA[c]	0.0112565	-0.295111	0.295111	Glycerolipid metabolism
HMR_0489	(9E)-tetradecenoyl-CoA[c] + sn-glycerol-3-phosphate[c] => 1-acylglycerol-3P-9-tetrade[c] + CoA[c]	0.0112565	-0.295111	0.295111	Glycerolipid metabolism
HMR_0490	(7Z)-tetradecenoyl-CoA[c] + sn-glycerol-3-phosphate[c] => 1-acylglycerol-3P-7-tetrade[c] + CoA[c]	0.0112565	-0.295111	0.295111	Glycerolipid metabolism
HMR_0491	5-tetradecenoyl-CoA[c] + sn-glycerol-3-phosphate[c] => 1-acylglycerol-3P-5-tetrade[c] + CoA[c]	0.0112565	-0.295111	0.295111	Glycerolipid metabolism
HMR_0492	pentadecanoyl-CoA[c] + sn-glycerol-3-phosphate[c] => 1-acylglycerol-3P-pentade[c] + CoA[c]	0.0112565	-0.295111	0.295111	Glycerolipid metabolism
HMR_0494	palmitoleoyl-CoA[c] + sn-glycerol-3-phosphate[c] => 1-acylglycerol-3P-palmn[c] + CoA[c]	0.0112565	-0.295111	0.295111	Glycerolipid metabolism
HMR_0496	heptadecanoyl-CoA[c] + sn-glycerol-3-phosphate[c] => 1-acylglycerol-3P-heptade[c] + CoA[c]	0.0112565	-0.295111	0.295111	Glycerolipid metabolism
HMR_0497	(10Z)-heptadecenoyl-CoA[c] + sn-glycerol-3-phosphate[c] => 1-acylglycerol-3P-10-heptade[c] + CoA[c]	0.0112565	-0.295111	0.295111	Glycerolipid metabolism
HMR_0498	9-heptadecenoyl-CoA[c] + sn-glycerol-3-phosphate[c] => 1-acylglycerol-3P-9-heptade[c] + CoA[c]	0.0112565	-0.295111	0.295111	Glycerolipid metabolism
HMR_0500	(13Z)-octadecenoyl-CoA[c] + sn-glycerol-3-phosphate[c] => 1-acylglycerol-3P-13-octade[c] + CoA[c]	0.0112565	-0.295111	0.295111	Glycerolipid metabolism
HMR_0503	(9E)-octadecenoyl-CoA[c] + sn-glycerol-3-phosphate[c] => 1-acylglycerol-3P-9-octade[c] + CoA[c]	0.0112565	-0.295111	0.295111	Glycerolipid metabolism
HMR_0504	(7Z)-octadecenoyl-CoA[c] + sn-glycerol-3-phosphate[c] => 1-acylglycerol-3P-7-octade[c] + CoA[c]	0.0112565	-0.295111	0.295111	Glycerolipid metabolism
HMR_0505	(6Z,9Z)-octadecadienoyl-CoA[c] + sn-glycerol-3-phosphate[c] => 1-acylglycerol-3P-6,9-octa[c] + CoA[c]	0.0112565	-0.295111	0.295111	Glycerolipid metabolism
HMR_0506	nonadecanoyl-CoA[c] + sn-glycerol-3-phosphate[c] => 1-acylglycerol-3P-nanode[c] + CoA[c]	0.0112565	-0.295111	0.295111	Glycerolipid metabolism
HMR_0507	eicosanoyl-CoA[c] + sn-glycerol-3-phosphate[c] => 1-acylglycerol-3P-eico[c] + CoA[c]	0.0112565	-0.295111	0.295111	Glycerolipid metabolism
HMR_0508	(13Z)-eicosenoyl-CoA[c] + sn-glycerol-3-phosphate[c] => 1-acylglycerol-3P-13-eicose[c] + CoA[c]	0.0112565	-0.295111	0.295111	Glycerolipid metabolism
HMR_0509	(11Z)-eicosenoyl-CoA[c] + sn-glycerol-3-phosphate[c] => 1-acylglycerol-3P-11-eico[c] + CoA[c]	0.0112565	-0.295111	0.295111	Glycerolipid metabolism
HMR_0510	9-eicosenoyl-CoA[c] + sn-glycerol-3-phosphate[c] => 1-acylglycerol-3P-9-eicose[c] + CoA[c]	0.0112565	-0.295111	0.295111	Glycerolipid metabolism
HMR_0511	(8Z,11Z)-eicosadienoyl-CoA[c] + sn-glycerol-3-phosphate[c] => 1-acylglycerol-3P-8,11-eico[c] + CoA[c]	0.0112565	-0.295111	0.295111	Glycerolipid metabolism
HMR_0512	(5Z,8Z,11Z)-eicosatrienoyl-CoA[c] + sn-glycerol-3-phosphate[c] => 1-acylglycerol-3P-5,8,11-eico[c] + CoA[c]	0.0112565	-0.295111	0.295111	Glycerolipid metabolism
HMR_0513	heneicosanoyl-CoA[c] + sn-glycerol-3-phosphate[c] => 1-acylglycerol-3P-heneico[c] + CoA[c]	0.0112565	-0.295111	0.295111	Glycerolipid metabolism
HMR_0514	docosanoyl-CoA[c] + sn-glycerol-3-phosphate[c] => 1-acylglycerol-3P-docosa[c] + CoA[c]	0.0112565	-0.295111	0.295111	Glycerolipid metabolism
HMR_0515	(13Z)-docosenoyl-CoA[c] + sn-glycerol-3-phosphate[c] => 1-acylglycerol-3P-13-docose[c] + CoA[c]	0.0112565	-0.295111	0.295111	Glycerolipid metabolism
HMR_0516	(11Z)-docosenoyl-CoA[c] + sn-glycerol-3-phosphate[c] => 1-acylglycerol-3P-11-docose[c] + CoA[c]	0.0112565	-0.295111	0.295111	Glycerolipid metabolism
HMR_0517	sn-glycerol-3-phosphate[c] + tricosanoyl-CoA[c] => 1-acylglycerol-3P-trico[c] + CoA[c]	0.0112565	-0.295111	0.295111	Glycerolipid metabolism
HMR_0518	sn-glycerol-3-phosphate[c] + tetracosanoyl-CoA[c] => 1-acylglycerol-3P-tetraco[c] + CoA[c]	0.0112565	-0.295111	0.295111	Glycerolipid metabolism
HMR_0519	(15Z)-tetracosenoyl-CoA[c] + sn-glycerol-3-phosphate[c] => 1-acylglycerol-3P-15-tetra[c] + CoA[c]	0.0112565	-0.295111	0.295111	Glycerolipid metabolism
HMR_0520	hexacosanoyl-CoA[c] + sn-glycerol-3-phosphate[c] => 1-acylglycerol-3P-hexacosa[c] + CoA[c]	0.0112565	-0.295111	0.295111	Glycerolipid metabolism
HMR_0521	hexacosenoyl-CoA[c] + sn-glycerol-3-phosphate[c] => 1-acylglycerol-3P-hexecose[c] + CoA[c]	0.0112565	-0.295111	0.295111	Glycerolipid metabolism
HMR_0527	(9Z,12Z,15Z,18Z,21Z)-tetracosapentaenoyl-CoA[c] + sn-glycerol-3-phosphate[c] => 1-acylglycerol-3P-9,12,15,18,21-tetra[c] + CoA[c]	0.0112565	-0.295111	0.295111	Glycerolipid metabolism
HMR_0528	(6Z,9Z,12Z,15Z,18Z,21Z)-tetracosahexaenoyl-CoA[c] + sn-glycerol-3-phosphate[c] => 1-acylglycerol-3P-6,9,12,15,18,21-tetra[c] + CoA[c]	0.0112565	-0.295111	0.295111	Glycerolipid metabolism
HMR_0530	(11Z,14Z,17Z)-eicosatrienoyl-CoA[c] + sn-glycerol-3-phosphate[c] => 1-acylglycerol-3P-11,14,17-eico[c] + CoA[c]	0.0112565	-0.295111	0.295111	Glycerolipid metabolism
HMR_0531	13,16,19-docosatrienoyl-CoA[c] + sn-glycerol-3-phosphate[c] => 1-acylglycerol-3P-13,16,19-doco[c] + CoA[c]	0.0112565	-0.295111	0.295111	Glycerolipid metabolism
HMR_0532	10,13,16,19-docosatetraenoyl-CoA[c] + sn-glycerol-3-phosphate[c] => 1-acylglycerol-3P-10,13,16,19-doco[c] + CoA[c]	0.0112565	-0.295111	0.295111	Glycerolipid metabolism
HMR_0533	12,15,18,21-tetracosatetraenoyl-CoA[c] + sn-glycerol-3-phosphate[c] => 1-acylglycerol-3P-12,15,18,21-tetra[c] + CoA[c]	0.0112565	-0.295111	0.295111	Glycerolipid metabolism
HMR_0539	(9Z,12Z,15Z,18Z)-tetracosatetraenoyl-CoA[c] + sn-glycerol-3-phosphate[c] => 1-acylglycerol-3P-9,12,15,18-tetraco[c] + CoA[c]	0.0112565	-0.295111	0.295111	Glycerolipid metabolism
HMR_0540	(6Z,9Z,12Z,15Z,18Z)-tetracosapentaenoyl-CoA[c] + sn-glycerol-3-phosphate[c] => 1-acylglycerol-3P-6,9,12,15,18-tetraco[c] + CoA[c]	0.0112565	-0.295111	0.295111	Glycerolipid metabolism
HMR_0542	(11Z,14Z)-eicosadienoyl-CoA[c] + sn-glycerol-3-phosphate[c] => 1-acylglycerol-3P-11,14-eicosa[c] + CoA[c]	0.0112565	-0.295111	0.295111	Glycerolipid metabolism
HMR_0543	(13Z,16Z)-docosadienoyl-CoA[c] + sn-glycerol-3-phosphate[c] => 1-acylglycerol-3P-13,16-docosa[c] + CoA[c]	0.0112565	-0.295111	0.295111	Glycerolipid metabolism
HMR_0544	10,13,16-docosatrienoyl-CoA[c] + sn-glycerol-3-phosphate[c] => 1-acylglycerol-3P-10,13,16-docosa[c] + CoA[c]	0.0112565	-0.295111	0.295111	Glycerolipid metabolism
HMR_3835	1-pyrroline-5-carboxylate[c] + H+[c] + NADH[c] => NAD+[c] + proline[c]	0.0112574	-0.295108	0.295108	Arginine and proline metabolism
HMR_6607	H2O[c] + urate radical[c] <=> hydroxyl radical[c] + urate[c]	0.0114213	0.294544	0.294544	Purine metabolism
HMR_6608	hydroxide[c] <=> hydroxyl radical[c]	0.0114213	-0.294544	0.294544	ROS detoxification
HMR_6150	HCO3-[c] + S-glutathionyl-ethacrynic acid[c] + leukotriene A4[s] <=> HCO3-[s] + S-glutathionyl-ethacrynic acid[s] + leukotriene A4[c]	0.0114324	0.294506	0.294506	Transport, extracellular
HMR_3111	FAD[m] + eicosanoyl-CoA[m] => (2E)-eicosenoyl-CoA[m] + FADH2[m]	0.0115004	-0.294275	0.294275	Beta oxidation of even-chain fatty acids (mitochondrial)
HMR_3112	(2E)-eicosenoyl-CoA[m] + H2O[m] => 3-hydroxyeicosanoyl-CoA[m]	0.0115004	-0.294275	0.294275	Beta oxidation of even-chain fatty acids (mitochondrial)
HMR_3113	3-hydroxyeicosanoyl-CoA[m] + NAD+[m] => 3-oxoeicosanoyl-CoA[m] + H+[m] + NADH[m]	0.0115004	-0.294275	0.294275	Beta oxidation of even-chain fatty acids (mitochondrial)
HMR_3114	3-oxoeicosanoyl-CoA[m] + CoA[m] => acetyl-CoA[m] + stearoyl-CoA[m]	0.0115004	-0.294275	0.294275	Beta oxidation of even-chain fatty acids (mitochondrial)
HMR_3947	H2O2[c] <=> H2O2[p]	0.0116042	-0.293923	0.293923	Transport, peroxisomal
HMR_4602	H2O[c] + dGMP[c] => Pi[c] + deoxyguanosine[c]	0.0117069	0.293579	0.293579	Purine metabolism
HMR_4705	H2O[c] + xanthosine-5-phosphate[c] => Pi[c] + xanthosine[c]	0.0118634	0.293058	0.293058	Purine metabolism
HMR_6047	(R)-3-hydroxybutanoate[c] + acetoacetate[s] <=> (R)-3-hydroxybutanoate[s] + acetoacetate[c]	0.0118941	0.292957	0.292957	Transport, extracellular
HMR_7644	D-alanine[c] + glycine[s] <=> D-alanine[s] + glycine[c]	0.0119227	-0.292862	0.292862	Transport, extracellular
HMR_8485	H2O[g] + UDP[g] => Pi[g] + UMP[g]	0.0122868	-0.291679	0.291679	Nucleotide metabolism
HMR_6092	HCO3-[c] + glutathionyl-leukotriene C4[c] + sulfochenodeoxycholate[s] <=> HCO3-[s] + glutathionyl-leukotriene C4[s] + sulfochenodeoxycholate[c]	0.0125182	-0.290943	0.290943	Transport, extracellular
HMR_0358	(8Z,11Z,14Z,17Z)-eicosatetraenoyl-CoA[c] + H2O[c] => CoA[c] + omega-3-arachidonic acid[c]	0.0127418	-0.290243	0.290243	Acyl-CoA hydrolysis
HMR_4652	fumarate[m] + ubiquinol[m] <=> succinate[m] + ubiquinone[m]	0.012844	-0.289926	0.289926	Tricarboxylic acid cycle and glyoxylate/dicarboxylate metabolism
HMR_6544	1-phosphatidyl-1D-myo-inositol-3-phosphate[c] + ATP[c] => 1-phosphatidyl-myo-inositol-3,5-bisphosphate[c] + ADP[c]	0.0129742	0.289526	0.289526	Inositol phosphate metabolism
HMR_4022	GTP[c] => PPi[c] + cGMP[c]	0.0129864	-0.289489	0.289489	Purine metabolism
HMR_7294	glucosyl-(alpha-D-mannosyl)6-beta-D-mannosyl-diacetylchitobiosyl-L-asparagine (protein)[r] => glucosyl-(alpha-D-mannosyl)6-beta-D-mannosyl-diacetylchitobiosyl-L-asparagine (protein)[g]	0.013113	-0.289103	0.289103	N-glycan metabolism
HMR_7306	2 H2O[g] + glucosyl-(alpha-D-mannosyl)6-beta-D-mannosyl-diacetylchitobiosyl-L-asparagine (protein)[g] => (alpha-D-mannosyl)5-beta-D-mannosyl-diacetylchitobiosyl-L-asparagine (protein) (B1)[g] + glucose[g] + mannose[g]	0.013113	-0.289103	0.289103	N-glycan metabolism
HMR_0155	butyrate[s] <=> butyrate[c]	0.0132257	-0.288763	0.288763	Transport, extracellular
HMR_7291	H2O[r] + glucosyl-(alpha-D-mannosyl)7-beta-D-mannosyl-diacetylchitobiosyl-L-asparagine, isoform C (protein)[r] => glucosyl-(alpha-D-mannosyl)6-beta-D-mannosyl-diacetylchitobiosyl-L-asparagine (protein)[r] + mannose[r]	0.0133239	-0.288468	0.288468	N-glycan metabolism
HMR_0808	H2O[l] + globoside[l] => N-acetylgalactosamine[l] + globotriaosylceramide[l]	0.0133956	-0.288254	0.288254	Glycosphingolipid metabolism
HMR_8813	1-phosphatidyl-1D-myo-inositol-3-phosphate[c] + ATP[c] => 1-phosphatidyl-1D-myo-inositol-3,4-bisphosphate[c] + ADP[c]	0.0134943	0.287961	0.287961	Inositol phosphate metabolism
HMR_6036	(R)-3-hydroxybutanoate[c] + acetate[s] <=> (R)-3-hydroxybutanoate[s] + acetate[c]	0.0135755	-0.287722	0.287722	Transport, extracellular
HMR_0322	cis-cetoleic acid[s] => cis-cetoleic acid[c]	0.0137952	0.28708	0.28708	Transport, extracellular
HMR_0758	CoA[c] + ceramide pool[c] => acyl-CoA-LD-SM pool[c] + sphingosine[c]	0.0138109	-0.287034	0.287034	Sphingolipid metabolism
HMR_7874	UDP[n] + dGDP[n] <=> UMP[n] + dGTP[n]	0.0138436	-0.28694	0.28694	Nucleotide metabolism
HMR_4109	AKG[m] + alanine[m] <=> glutamate[m] + pyruvate[m]	0.013903	-0.286768	0.286768	Alanine, aspartate and glutamate metabolism
HMR_0325	ATP[c] + H2O[c] + cis-cetoleic acid[c] => ADP[c] + Pi[c] + cis-cetoleic acid[s]	0.0139915	0.286514	0.286514	Transport, extracellular
HMR_6086	HCO3-[c] + glutathionyl-leukotriene C4[c] + sulfoglycolithocholate[s] <=> HCO3-[s] + glutathionyl-leukotriene C4[s] + sulfoglycolithocholate[c]	0.0140801	0.286261	0.286261	Transport, extracellular
HMR_8074	ATP[c] + deoxyribose[c] => 2-deoxy-D-ribose-5-phosphate[c] + ADP[c]	0.014129	0.286121	0.286121	Pentose phosphate pathway
HMR_8072	2-deoxy-D-ribose-1-phosphate[c] + H2O[c] => Pi[c] + deoxyribose[c]	0.014129	0.286121	0.286121	Pyrimidine metabolism
HMR_6061	GSH[c] + HCO3-[c] + taurolithocholate[s] <=> GSH[s] + HCO3-[s] + taurolithocholate[c]	0.0144012	-0.285354	0.285354	Transport, extracellular
HMR_4792	5,10-methylene-THF[m] + H2O[m] + glycine[m] <=> THF[m] + serine[m]	0.0144036	-0.285347	0.285347	Glycine, serine and threonine metabolism
HMR_4114	2-oxoglutaramate[c] + H2O[c] => AKG[c] + NH3[c]	0.0144947	0.285093	0.285093	Alanine, aspartate and glutamate metabolism
HMR_4196	glutamine[c] + pyruvate[c] => 2-oxoglutaramate[c] + alanine[c]	0.0144947	0.285093	0.285093	Alanine, aspartate and glutamate metabolism
HMR_4010	AMP[c] + H2O[c] => Pi[c] + adenosine[c]	0.0145637	0.284902	0.284902	Purine metabolism
HMR_5277	311 ATP[c] + 311 H2O[c] + prothrombin[c] => 311 ADP[c] + 311 Pi[c] + 42 alanine[c] + 44 arginine[c] + 25 asparagine[c] + 35 aspartate[c] + 26 cysteine[c] + 51 glutamate[c] + 26 glutamine[c] + 49 glycine[c] + 13 histidine[c] + 22 isoleucine[c] + 51 leucine[c] + 29 lysine[c] + 9 methionine[c] + 21 phenylalanine[c] + 33 proline[c] + 38 serine[c] + 36 threonine[c] + 14 tryptophan[c] + 21 tyrosine[c] …	0.0146559	-0.284647	0.284647	Protein degradation
HMR_4691	4-aminobutyrate[s] + 2 Na+[s] => 4-aminobutyrate[c] + 2 Na+[c]	0.0146773	0.284588	0.284588	Transport, extracellular
HMR_0672	1,2-diacylglycerol-LD-SM pool[c] + H2O[c] => 1-acylglycerol-LD-SM pool[c] + fatty acid-LD-SM pool[c]	0.0147318	-0.284439	0.284439	Acylglycerides metabolism
HMR_0593	1-acylglycerol-3P-LD-SM pool[c] + acyl-CoA-LD-SM pool[c] => CoA[c] + phosphatidate-LD-SM pool[c]	0.0147318	-0.284439	0.284439	Glycerophospholipid metabolism
HMR_0601	H2O[c] + phosphatidate-LD-SM pool[c] => 1,2-diacylglycerol-LD-SM pool[c] + Pi[c]	0.0147318	-0.284439	0.284439	Glycerophospholipid metabolism
HMR_4651	Pi[c] + guanosine[c] <=> guanine[c] + ribose-1-phosphate[c]	0.0148017	0.284247	0.284247	Purine metabolism
HMR_0677	1-acylglycerol-LD-PI pool[c] + ATP[c] => 1-acylglycerol-3P-LD-PI pool[c] + ADP[c]	0.0148591	-0.284091	0.284091	Glycerolipid metabolism
HMR_0805	UDP-N-acetyl-D-galactosamine[c] + globotriaosylceramide[c] => UDP[c] + globoside[c]	0.0153727	-0.282714	0.282714	Glycosphingolipid biosynthesis-globo series
HMR_0240	(10Z)-heptadecenoic acid[s] => (10Z)-heptadecenoic acid[c]	0.0154054	0.282627	0.282627	Transport, extracellular
HMR_8345	D-glucurono-6,3-lactone[c] + H2O[c] <=> glucuronate[c]	0.015503	0.282371	0.282371	Ascorbate and aldarate metabolism
HMR_8346	H2O[c] + L-gulono-1,4-lactone[c] <=> L-gulonate[c]	0.015503	-0.282371	0.282371	Ascorbate and aldarate metabolism
HMR_8348	D-glucurono-6,3-lactone[c] + H+[c] + NADPH[c] => L-gulono-1,4-lactone[c] + NADP+[c]	0.015503	-0.282371	0.282371	Ascorbate and aldarate metabolism
HMR_6490	UDP-glucuronate[c] + gamma-carboxyethyl-hydroxychroman[c] => UDP[c] + gamma-CEHC-glucuronide[c]	0.015535	-0.282287	0.282287	Vitamin E metabolism
HMR_6492	H2O[c] + gamma-CEHC-glucuronide[c] => gamma-carboxyethyl-hydroxychroman[c] + glucuronate[c]	0.015535	-0.282287	0.282287	Vitamin E metabolism
HMR_5114	serine[c] => serine[m]	0.0156678	0.28194	0.28194	Transport, mitochondrial
HMR_8366	ATP[c] + N-acetylgalactosamine[c] => ADP[c] + N-acetylgalactosamine-1-phosphate[c]	0.0156892	-0.281884	0.281884	Amino sugar and nucleotide sugar metabolism
HMR_4789	H2O[p] + O2[p] + glycine[p] => H2O2[p] + NH3[p] + glyoxalate[p]	0.0156979	0.281862	0.281862	Glycine, serine and threonine metabolism
HMR_7643	D-alanine[c] + glutamine[s] <=> D-alanine[s] + glutamine[c]	0.0157728	0.281668	0.281668	Transport, extracellular
HMR_3950	5,10-methylene-THF[c] <=> 5,10-methylene-THF[m]	0.0158476	-0.281475	0.281475	Transport, mitochondrial
HMR_5761	Na+[s] + asparagine[s] + leucine[c] => Na+[c] + asparagine[c] + leucine[s]	0.0159203	0.281288	0.281288	Transport, extracellular
HMR_3648	(11Z)-eicosenoyl-CoA[r] + cholesterol[r] => CoA[r] + cholesterol-ester-11-eico[r]	0.0159831	-0.281127	0.281127	Formation and hydrolysis of cholesterol esters
HMR_2967	(11Z)-eicosenoyl-CoA[r] + AMP[r] + PPi[r] <=> ATP[r] + CoA[r] + cis-gondoic acid[r]	0.0159831	0.281127	0.281127	Fatty acid activation (endoplasmic reticular)
HMR_3707	H2O[r] + cholesterol-ester-11-eico[r] => cholesterol[r] + cis-gondoic acid[r]	0.0159831	-0.281127	0.281127	Formation and hydrolysis of cholesterol esters
HMR_0225	palmitolate[s] => palmitolate[c]	0.0161907	0.280599	0.280599	Transport, extracellular
HMR_4297	ATP[c] + fructose-6-phosphate[c] => ADP[c] + fructose-2,6-bisphosphate[c]	0.0162811	0.280372	0.280372	Fructose and mannose metabolism
HMR_4706	H2O[c] + fructose-2,6-bisphosphate[c] => Pi[c] + fructose-6-phosphate[c]	0.0162811	0.280372	0.280372	Fructose and Mannose metabolism
HMR_6015	acetate[c] + pyruvate[s] <=> acetate[s] + pyruvate[c]	0.016493	-0.279842	0.279842	Transport, extracellular
HMR_6042	L-lactate[c] + propanoate[s] <=> L-lactate[s] + propanoate[c]	0.016539	-0.279727	0.279727	Transport, extracellular
HMR_7738	3 4-aminobutyrate[c] + ATP[c] + H2O[c] => 3 4-aminobutyrate[s] + ADP[c] + Pi[c]	0.0165639	0.279665	0.279665	Transport, extracellular
HMR_4890	H2O[c] <=> H2O[p]	0.0166026	0.27957	0.27957	Transport, peroxisomal
HMR_1870	ATP[c] + H2O[c] + taurocholate[c] => ADP[c] + Pi[c] + taurocholate[s]	0.0166988	0.279332	0.279332	Bile acid recycling
HMR_8926	NH3[c] <=> NH3[p]	0.0167953	-0.279095	0.279095	Transport, peroxisomal
HMR_4206	ATP[c] + thiamin-PP[c] => ADP[c] + thiamin-PPP[c]	0.016816	0.279045	0.279045	Thiamine metabolism
HMR_4207	H2O[c] + thiamin-PPP[c] => Pi[c] + thiamin-PP[c]	0.016816	0.279045	0.279045	Thiamine metabolism
HMR_6549	1-phosphatidyl-1D-myo-inositol-3,4-bisphosphate[c] + H2O[c] => 1-phosphatidyl-1D-myo-inositol-3-phosphate[c] + Pi[c]	0.0168335	0.279002	0.279002	Inositol phosphate metabolism
HMR_0368	(9Z,12Z,15Z,18Z,21Z)-TPA[s] => (9Z,12Z,15Z,18Z,21Z)-TPA[c]	0.016852	0.278957	0.278957	Transport, extracellular
HMR_4122	H2O[c] + 2 NAD+[c] + UDP-glucose[c] => 2 H+[c] + 2 NADH[c] + UDP-glucuronate[c]	0.0168775	-0.278894	0.278894	Starch and sucrose metabolism
HMR_6537	H+[c] + NADPH[c] + glucuronate[c] => L-gulonate[c] + NADP+[c]	0.0169325	-0.27876	0.27876	Pentose and glucuronate interconversions
HMR_3033	L-carnitine[c] + L-octanoylcarnitine[p] <=> L-carnitine[p] + L-octanoylcarnitine[c]	0.0169674	-0.278676	0.278676	Carnitine shuttle (peroxisomal)
HMR_3034	CoA[p] + L-octanoylcarnitine[p] <=> L-carnitine[p] + octanoyl-CoA[p]	0.0169674	0.278676	0.278676	Carnitine shuttle (peroxisomal)
HMR_5460	glycine[c] + serine[s] <=> glycine[s] + serine[c]	0.0170269	-0.278532	0.278532	Transport, extracellular
HMR_7317	(alpha-D-mannosyl)6-beta-D-mannosyl-diacetylchitobiosyl-L-asparagine (protein) (B2)[g] + H2O[g] => (alpha-D-mannosyl)5-beta-D-mannosyl-diacetylchitobiosyl-L-asparagine (protein) (B1)[g] + mannose[g]	0.0170472	-0.278482	0.278482	N-glycan metabolism
HMR_7891	ADP[n] + dCTP[n] <=> ATP[n] + dCDP[n]	0.017049	0.278478	0.278478	Nucleotide metabolism
HMR_0371	(9Z,12Z,15Z,18Z,21Z)-TPA[c] + ATP[c] + H2O[c] => (9Z,12Z,15Z,18Z,21Z)-TPA[s] + ADP[c] + Pi[c]	0.0171193	0.278308	0.278308	Transport, extracellular
HMR_8234	sphingosine-1-phosphate[c] <=> sphingosine-1-phosphate[r]	0.0172256	0.278053	0.278053	Transport, endoplasmic reticular
HMR_8517	GAP[c] => Pi[c] + methylglyoxal[c]	0.0174492	-0.27752	0.27752	Pyruvate metabolism
HMR_5487	glutamine[c] + serine[s] <=> glutamine[s] + serine[c]	0.0177453	0.276823	0.276823	Transport, extracellular
HMR_6553	H2O[c] + phosphatidylinositol-4,5-bisphosphate[c] => 1-phosphatidyl-1D-myo-inositol-5-phosphate[c] + Pi[c]	0.0177754	0.276753	0.276753	Inositol phosphate metabolism
HMR_4193	CDP[c] + PEP[c] => CTP[c] + pyruvate[c]	0.0178031	-0.276688	0.276688	Glycolysis / Gluconeogenesis
HMR_7655	5-pp-inspP5[c] + H2O[c] => Pi[c] + myo-inositol-hexakisphosphate[c]	0.0180336	0.276154	0.276154	Inositol phosphate metabolism
HMR_7799	ATP[c] + 4 H+[c] + H2O[c] => ADP[c] + 4 H+[l] + Pi[c]	0.0181575	-0.27587	0.27587	Transport, lysosomal
HMR_0384	13,16,19-docosatrienoic acid[s] => 13,16,19-docosatrienoic acid[c]	0.0181632	0.275857	0.275857	Transport, extracellular
HMR_7636	2 ATP[c] + 2 H2O[c] + 3 dopamine[c] => 2 ADP[c] + 2 Pi[c] + 3 dopamine[s]	0.0182895	-0.275568	0.275568	Transport, extracellular
HMR_0387	13,16,19-docosatrienoic acid[c] + ATP[c] + H2O[c] => 13,16,19-docosatrienoic acid[s] + ADP[c] + Pi[c]	0.0184732	0.275152	0.275152	Transport, extracellular
HMR_6052	(R)-3-hydroxybutanoate[c] + butyrate[s] <=> (R)-3-hydroxybutanoate[s] + butyrate[c]	0.0190562	0.273853	0.273853	Transport, extracellular
HMR_6007	2-hydroxybutyrate[c] + pyruvate[s] <=> 2-hydroxybutyrate[s] + pyruvate[c]	0.019163	-0.273619	0.273619	Transport, extracellular
HMR_1659	ATP[c] + H2O[c] + choloyl-CoA[c] => ADP[c] + Pi[c] + choloyl-CoA[p]	0.0192086	0.27352	0.27352	Bile acid biosynthesis
HMR_0501	cis-vaccenoyl-CoA[c] + sn-glycerol-3-phosphate[c] => 1-acylglycerol-3P-cis-vac[c] + CoA[c]	0.0192508	-0.273428	0.273428	Glycerolipid metabolism
HMR_7773	NAD+[c] <=> NAD+[n]	0.0193061	0.273307	0.273307	Transport, nuclear
HMR_5342	H+[c] + Pi[c] <=> H+[r] + Pi[r]	0.0194482	0.272999	0.272999	Transport, endoplasmic reticular
HMR_0522	linolenoyl-CoA[c] + sn-glycerol-3-phosphate[c] => 1-acylglycerol-3P-linolen[c] + CoA[c]	0.0194569	-0.272981	0.272981	Glycerolipid metabolism
HMR_8512	D-lactate[c] + NAD+[c] => H+[c] + NADH[c] + pyruvate[c]	0.0194679	-0.272957	0.272957	Pyruvate metabolism
HMR_4101	GTP[c] + OAA[c] => CO2[c] + GDP[c] + PEP[c]	0.0195144	-0.272856	0.272856	Pyruvate metabolism
HMR_4619	CDP[c] + thioredoxin[c] => H2O[c] + dCDP[c] + oxidized thioredoxin[c]	0.0195533	-0.272773	0.272773	Purine metabolism
HMR_1718	H2O[c] + chenodeoxycholoyl-CoA[c] => CoA[c] + chenodiol[c]	0.0195811	-0.272713	0.272713	Bile acid biosynthesis
HMR_3837	1-pyrroline-5-carboxylate[m] + H+[m] + NADH[m] => NAD+[m] + proline[m]	0.0195818	-0.272712	0.272712	Arginine and proline metabolism
HMR_6240	GSH[c] + HCO3-[c] + prostaglandin I2[s] <=> GSH[s] + HCO3-[s] + prostaglandin I2[c]	0.0195914	0.272691	0.272691	Transport, extracellular
HMR_3952	THF[c] <=> THF[m]	0.0196626	0.272538	0.272538	Transport, mitochondrial
HMR_5292	acetate[c] <=> acetate[m]	0.0197534	-0.272344	0.272344	Transport, mitochondrial
HMR_5438	2 Na+[s] + glycoursodeoxycholate[s] => 2 Na+[c] + glycoursodeoxycholate[c]	0.0199123	0.272007	0.272007	Transport, extracellular
HMR_4788	alanine[m] + glyoxalate[m] => glycine[m] + pyruvate[m]	0.01992	0.271991	0.271991	Glycine, serine and threonine metabolism
HMR_0845	GT1b[c] + H2O[c] => GD1b[c] + N-acetylneuraminate[c]	0.0202002	-0.271401	0.271401	Glycosphingolipid biosynthesis-ganglio series
HMR_0844	CMP-N-acetylneuraminate[c] + GD1b[c] => CMP[c] + GT1b[c]	0.0202002	-0.271401	0.271401	Glycosphingolipid biosynthesis-ganglio series
HMR_1877	GSH[c] + HCO3-[c] + taurocholate[s] <=> GSH[s] + HCO3-[s] + taurocholate[c]	0.0202504	-0.271296	0.271296	Bile acid recycling
HMR_6250	bilirubin-bisglucuronoside[c] <=> bilirubin-bisglucuronoside[s]	0.0204644	0.270852	0.270852	Transport, extracellular
HMR_7290	(alpha-D-Glucosyl)-(alpha-D-mannosyl)8-beta-D-mannosyl-diacetylchitobiosyl-L-asparagine (protein)[r] + H2O[r] => (alpha-D-mannosyl)8-beta-D-mannosyl-diacetylchitobiosyl-L-asparagine (protein)[r] + glucose[r]	0.0204963	-0.270786	0.270786	N-glycan metabolism
HMR_7334	2 CMP-N-acetylneuraminate[g] + l2fn2m2masn[g] => 2 CMP[g] + PA6[g]	0.0206114	-0.270549	0.270549	N-glycan metabolism
HMR_7574	H2O[l] + de-Fuc form of PA6[l] => [protein]-L-asparagine[l] + de-Fuc form of PA6 (wo peptide linkage)[l]	0.0206114	-0.270549	0.270549	N-glycan metabolism
HMR_7575	H2O[l] + de-Fuc form of PA6 (wo peptide linkage)[l] => N-acetylglucosamine[l] + de-Fuc, GlcNAc removed PA6 (wo peptide linkage)[l]	0.0206114	-0.270549	0.270549	N-glycan metabolism
HMR_7576	2 H2O[l] + de-Fuc, GlcNAc removed PA6 (wo peptide linkage)[l] => 2 N-acetylneuraminate[l] + l2n2m2mn[l]	0.0206114	-0.270549	0.270549	N-glycan metabolism
HMR_7577	2 H2O[l] + l2n2m2mn[l] => 2 galactose[l] + n2m2mn[l]	0.0206114	-0.270549	0.270549	N-glycan metabolism
HMR_7578	2 H2O[l] + n2m2mn[l] => (alpha-D-mannosyl)2-beta-D-mannosyl-N-acetylglucosamine[l] + 2 N-acetylglucosamine[l]	0.0206114	-0.270549	0.270549	N-glycan metabolism
HMR_7582	H2O[l] + PA6[l] => 6-deoxy-L-galactose[l] + de-Fuc form of PA6[l]	0.0206114	-0.270549	0.270549	N-glycan metabolism
HMR_7579	PA6[g] => PA6[s]	0.0206114	-0.270549	0.270549	Transport, extracellular
HMR_7581	PA6[s] => PA6[l]	0.0206114	-0.270549	0.270549	Transport, lysosomal
HMR_1194	5-oxo-(6E)-12-epi-LTB4[m] + H+[m] + NADPH[m] => 6,7-dihydro-5-oxo-12-epi-LTB4[m] + NADP+[m]	0.020655	0.270459	0.270459	Leukotriene metabolism
HMR_1201	5-oxo-12(S)-hydroxy-eicosa-(8E,10E,14Z)-trienoyl-CoA[m] + AMP[m] + PPi[m] <=> 6,7-dihydro-5-oxo-12-epi-LTB4[m] + ATP[m] + CoA[m]	0.020655	-0.270459	0.270459	Leukotriene metabolism
HMR_1204	5-oxo-12(S)-hydroxy-eicosa-(8E,10E,14Z)-trienoyl-CoA[m] + O2[m] => 5-oxo-12(S)-hydroxy-eicosa-(2E,8E,10E,14Z)-tetraenoyl-CoA[m] + H2O2[m]	0.020655	0.270459	0.270459	Leukotriene metabolism
HMR_1206	5-oxo-12(S)-hydroxy-eicosa-(2E,8E,10E,14Z)-tetraenoyl-CoA[m] + H2O[m] => 3(S),12(S)-dihydroxy-5-oxo-eicosa-(8E,10E,14Z)-trienoyl-CoA[m]	0.020655	0.270459	0.270459	Leukotriene metabolism
HMR_1208	3(S),12(S)-dihydroxy-5-oxo-eicosa-(8E,10E,14Z)-trienoyl-CoA[m] + NAD+[m] => 3,5-dioxo-12(S)-hydroxy-eicosa-(8E,10E,14Z)-trienoyl-CoA[m] + H+[m] + NADH[m]	0.020655	0.270459	0.270459	Leukotriene metabolism
HMR_1210	3,5-dioxo-12(S)-hydroxy-eicosa-(8E,10E,14Z)-trienoyl-CoA[m] + CoA[m] => 3-oxo-10(S)-hydroxy-octadeca-(6E,8E,12Z)-trienoyl-CoA[m] + acetyl-CoA[m]	0.020655	0.270459	0.270459	Leukotriene metabolism
HMR_1212	3-oxo-10(S)-hydroxy-octadeca-(6E,8E,12Z)-trienoyl-CoA[m] + H2O[m] => 3-oxo-10(S)-hydroxy-octadeca-(6E,8E,12Z)-trienoate[m] + CoA[m]	0.020655	0.270459	0.270459	Leukotriene metabolism
HMR_1187	5-oxo-(6E)-12-epi-LTB4[c] <=> 5-oxo-(6E)-12-epi-LTB4[m]	0.020655	0.270459	0.270459	Transport, mitochondrial
HMR_8790	ATP[n] + H+[n] + nicotinamide D-ribonucleotide[n] => NAD+[n] + PPi[n]	0.0209135	-0.269932	0.269932	Nicotinate and nicotinamide metabolism
HMR_8789	nicotinamide D-ribonucleotide[c] <=> nicotinamide D-ribonucleotide[n]	0.0209135	-0.269932	0.269932	Transport, nuclear
HMR_7164	H2O[c] + RNA[c] => 0.18 AMP[c] + 0.3 CMP[c] + 0.34 GMP[c] + 0.18 UMP[c]	0.0209393	0.269879	0.269879	Nucleotide metabolism
HMR_2472	H+[c] + NADPH[c] + O2[c] + linolenoyl-CoA[c] => (6Z,9Z,12Z,15Z)-octadecatetraenoyl-CoA[c] + 2 H2O[c] + NADP+[c]	0.0209694	-0.269818	0.269818	Omega-3 fatty acid metabolism
HMR_0748	ethanolamine-phosphate[c] + hexadecanal[c] => sphinganine-1-phosphate[c]	0.0210853	-0.269584	0.269584	Sphingolipid metabolism
HMR_0779	sphingosine-1-phosphate[c] => ethanolamine-phosphate[c] + hexadecenal[c]	0.0210853	-0.269584	0.269584	Sphingolipid metabolism
HMR_0781	H+[c] + NADPH[c] + hexadecenal[c] => NADP+[c] + hexadecanal[c]	0.0210853	-0.269584	0.269584	Sphingolipid metabolism
HMR_4417	H2O[c] + IMP[c] => Pi[c] + inosine[c]	0.0211078	0.269539	0.269539	Purine metabolism
HMR_0432	(13Z,16Z)-docosadienoic acid[s] => (13Z,16Z)-docosadienoic acid[c]	0.0211629	0.269428	0.269428	Transport, extracellular
HMR_0435	(13Z,16Z)-docosadienoic acid[c] + ATP[c] + H2O[c] => (13Z,16Z)-docosadienoic acid[s] + ADP[c] + Pi[c]	0.0214032	0.268947	0.268947	Transport, extracellular
HMR_0312	behenic acid[s] => behenic acid[c]	0.0215797	0.268597	0.268597	Transport, extracellular
HMR_3854	H+[c] + NADH[c] + methylglyoxal[c] => NAD+[c] + lactaldehyde[c]	0.0216664	-0.268426	0.268426	Pyruvate metabolism
HMR_5486	alanine[c] + isoleucine[s] <=> alanine[s] + isoleucine[c]	0.0221266	0.267528	0.267528	Transport, extracellular
HMR_0738	palmitoyl-CoA[c] + serine[c] => 3-dehydrosphinganine[c] + CO2[c] + CoA[c]	0.0226097	-0.266602	0.266602	Sphingolipid metabolism
HMR_0741	3-dehydrosphinganine[c] + H+[c] + NADPH[c] => NADP+[c] + sphinganine[c]	0.0226097	-0.266602	0.266602	Sphingolipid metabolism
HMR_8238	H2O[r] + sphingosine-1-phosphate[r] => ethanolamine-phosphate[r] + palmitate[r]	0.0226097	-0.266602	0.266602	Sphingolipid metabolism
HMR_9634	ethanolamine-phosphate[r] <=> ethanolamine-phosphate[c]	0.0226097	-0.266602	0.266602	Transport, endoplasmic reticular
HMR_8511	(R)-S-lactoylglutathione[m] + H2O[m] => D-lactate[m] + GSH[m]	0.0227576	-0.266322	0.266322	Pyruvate metabolism
HMR_8510	(R)-S-lactoylglutathione[c] <=> (R)-S-lactoylglutathione[m]	0.0227576	-0.266322	0.266322	Transport, mitochondrial
HMR_8513	D-lactate[c] + H+[c] <=> D-lactate[m] + H+[m]	0.0227576	0.266322	0.266322	Transport, mitochondrial
HMR_0318	cis-erucic acid[s] => cis-erucic acid[c]	0.0228584	0.266132	0.266132	Transport, extracellular
HMR_6247	prostaglandin F2alpha[s] => prostaglandin F2alpha[c]	0.0229713	-0.26592	0.26592	Transport, extracellular
HMR_4277	NH3[c] <=> NH3[n]	0.0231096	0.265661	0.265661	Transport, nuclear
HMR_2801	L-carnitine[c] + L-palmitoylcarnitine[r] <=> L-carnitine[r] + L-palmitoylcarnitine[c]	0.0231142	-0.265652	0.265652	Carnitine shuttle (endoplasmic reticular)
HMR_2803	CoA[r] + L-palmitoylcarnitine[r] <=> L-carnitine[r] + palmitoyl-CoA[r]	0.0231142	0.265652	0.265652	Carnitine shuttle (endoplasmic reticular)
HMR_8758	NAD+[c] + formate[c] => CO2[c] + H+[c] + NADH[c]	0.0234818	-0.264972	0.264972	Folate metabolism
HMR_7196	H+[c] + N-acetylneuraminate[c] <=> H+[l] + N-acetylneuraminate[l]	0.0235232	0.264896	0.264896	Transport, lysosomal
HMR_0321	ATP[c] + H2O[c] + cis-erucic acid[c] => ADP[c] + Pi[c] + cis-erucic acid[s]	0.0235261	0.26489	0.26489	Transport, extracellular
HMR_7326	UDP-N-acetylglucosamine[g] + n2m2masn[g] => UDP[g] + n2m2nmasn[g]	0.0236363	-0.264688	0.264688	N-glycan metabolism
HMR_7585	H2O[l] + n2m2nmasn[l] => [protein]-L-asparagine[l] + n2m2nm[l]	0.0236363	-0.264688	0.264688	N-glycan metabolism
HMR_7586	H2O[l] + n2m2nm[l] => N-acetylglucosamine[l] + n2m2nmn[l]	0.0236363	-0.264688	0.264688	N-glycan metabolism
HMR_7587	3 H2O[l] + n2m2nmn[l] => (alpha-D-mannosyl)2-beta-D-mannosyl-N-acetylglucosamine[l] + 3 N-acetylglucosamine[l]	0.0236363	-0.264688	0.264688	N-glycan metabolism
HMR_7583	n2m2nmasn[g] <=> n2m2nmasn[s]	0.0236363	-0.264688	0.264688	Transport, extracellular
HMR_7584	n2m2nmasn[s] => n2m2nmasn[l]	0.0236363	-0.264688	0.264688	Transport, lysosomal
HMR_6505	riboflavin[c] <=> riboflavin[s]	0.0236754	0.264617	0.264617	Transport, extracellular
HMR_8730	ATP[c] + H2O[c] + riboflavin[s] => ADP[c] + Pi[c] + riboflavin[c]	0.0236754	0.264617	0.264617	Transport, extracellular
HMR_0538	(7Z,10Z,13Z,16Z)-docosatetraenoyl-CoA[c] + sn-glycerol-3-phosphate[c] => 1-acylglycerol-3P-7,10,13,16-docosa[c] + CoA[c]	0.0236855	-0.264598	0.264598	Glycerolipid metabolism
HMR_0317	ATP[c] + H2O[c] + behenic acid[c] => ADP[c] + Pi[c] + behenic acid[s]	0.0239461	0.264125	0.264125	Transport, extracellular
HMR_0348	linolenate[s] => linolenate[c]	0.02418	0.263703	0.263703	Transport, extracellular
HMR_6316	H+[c] + citrulline[m] + histidine[c] => H+[m] + citrulline[c] + histidine[m]	0.024401	0.263308	0.263308	Transport, mitochondrial
HMR_8765	galactose[l] => galactose[c]	0.0244783	-0.263171	0.263171	Transport, lysosomal
HMR_8503	H2O[c] + NAD+[c] + lactaldehyde[c] => H+[c] + L-lactate[c] + NADH[c]	0.0248235	-0.262562	0.262562	Pyruvate metabolism
HMR_6049	L-lactate[c] + retinoate[s] <=> L-lactate[s] + retinoate[c]	0.0251902	0.261922	0.261922	Transport, extracellular
HMR_7160	0.3 dATP[c] + 0.2 dCTP[c] + 0.2 dGTP[c] + 0.3 dTTP[c] => DNA[c] + PPi[c]	0.0252971	-0.261737	0.261737	Nucleotide metabolism
HMR_7163	DNA[c] + H2O[c] => 0.3 dAMP[c] + 0.2 dCMP[c] + 0.2 dGMP[c] + 0.3 dTMP[c]	0.0252971	-0.261737	0.261737	Nucleotide metabolism
HMR_4521	H2O[r] + glucose-6-phosphate[r] => Pi[r] + glucose[r]	0.0255046	0.26138	0.26138	Glycolysis / Gluconeogenesis
HMR_0243	(10Z)-heptadecenoic acid[c] + ATP[c] + H2O[c] => (10Z)-heptadecenoic acid[s] + ADP[c] + Pi[c]	0.0255065	0.261377	0.261377	Transport, extracellular
HMR_7736	ATP[c] + H2O[c] + 3 beta-alanine[c] => ADP[c] + Pi[c] + 3 beta-alanine[s]	0.0257762	-0.260916	0.260916	Transport, extracellular
HMR_4740	1-piperideine-6-carboxylate[c] + H2O[c] <=> 2-aminoadipate 6-semialdehyde[c]	0.0261084	-0.260355	0.260355	Lysine metabolism
HMR_8017	H2O[p] + O2[p] + lysine[p] => 6-amino-2-oxohexanoate[p] + H2O2[p] + NH3[p]	0.0261084	-0.260355	0.260355	Lysine metabolism
HMR_8018	6-amino-2-oxohexanoate[p] => H2O[p] + delta1-piperideine-2-carboxylate[p]	0.0261084	-0.260355	0.260355	Lysine metabolism
HMR_8019	H+[p] + NADH[p] + delta1-piperideine-2-carboxylate[p] => L-pipecolate[p] + NAD+[p]	0.0261084	-0.260355	0.260355	Lysine metabolism
HMR_8021	L-pipecolate[p] + O2[p] => 1-piperideine-6-carboxylate[p] + H2O2[p]	0.0261084	-0.260355	0.260355	Lysine metabolism
HMR_8016	lysine[c] => lysine[p]	0.0261084	-0.260355	0.260355	Transport, peroxisomal
HMR_8020	1-piperideine-6-carboxylate[c] <=> 1-piperideine-6-carboxylate[p]	0.0261084	0.260355	0.260355	Transport, peroxisomal
HMR_8022	AKG[c] + L-2-aminoadipate[m] <=> AKG[m] + L-2-aminoadipate[c]	0.0261084	0.260355	0.260355	Lysine metabolism
HMR_0351	ATP[c] + H2O[c] + linolenate[c] => ADP[c] + Pi[c] + linolenate[s]	0.0261148	0.260344	0.260344	Transport, extracellular
HMR_6572	glucose-6-phosphate[c] => 1D-myo-inositol-3-phosphate[c]	0.0264978	-0.259704	0.259704	Inositol phosphate metabolism
HMR_4843	GDP[c] + GTP[m] <=> GDP[m] + GTP[c]	0.0265481	-0.259621	0.259621	Transport, mitochondrial
HMR_0203	(7Z)-tetradecenoic acid[s] => (7Z)-tetradecenoic acid[c]	0.0265921	0.259548	0.259548	Transport, extracellular
HMR_5406	carbonate[c] => CO2[c] + H2O[c]	0.0266382	-0.259472	0.259472	Miscellaneous
HMR_8749	H+[c] + HCO3-[c] <=> carbonate[c]	0.0266382	-0.259472	0.259472	Miscellaneous
HMR_6550	1-phosphatidyl-1D-myo-inositol-3,4-bisphosphate[c] + H2O[c] => 1-phosphatidyl-1D-myo-inositol-4-phosphate[c] + Pi[c]	0.0266907	0.259385	0.259385	Inositol phosphate metabolism
HMR_6548	1-phosphatidyl-1D-myo-inositol-4-phosphate[c] + ATP[c] => 1-phosphatidyl-1D-myo-inositol-3,4-bisphosphate[c] + ADP[c]	0.0266907	0.259385	0.259385	Inositol phosphate metabolism
HMR_4141	H+[m] + NADH[m] + OAA[m] <=> NAD+[m] + malate[m]	0.0267798	-0.259238	0.259238	Tricarboxylic acid cycle and glyoxylate/dicarboxylate metabolism
HMR_7776	NADH[c] => NADH[r]	0.0267978	0.259209	0.259209	Transport, endoplasmic reticular
HMR_7772	NAD+[r] => NAD+[c]	0.0267978	0.259209	0.259209	Transport, endoplasmic reticular
HMR_0207	(7Z)-tetradecenoic acid[c] + ATP[c] + H2O[c] => (7Z)-tetradecenoic acid[s] + ADP[c] + Pi[c]	0.026925	0.259	0.259	Transport, extracellular
HMR_2190	malonyl-CoA[c] + palmitoyl-CoA[c] => 3-oxooctadecanoyl-CoA[c] + CO2[c] + CoA[c]	0.0270173	-0.258849	0.258849	Fatty acid elongation (even-chain)
HMR_2191	3-oxooctadecanoyl-CoA[c] + H+[c] + NADPH[c] => 3-hydroxyoctadecanoyl-CoA[c] + NADP+[c]	0.0270173	-0.258849	0.258849	Fatty acid elongation (even-chain)
HMR_2193	3-hydroxyoctadecanoyl-CoA[c] => (2E)-octadecenoyl-CoA[c] + H2O[c]	0.0270173	-0.258849	0.258849	Fatty acid elongation (even-chain)
HMR_2194	(2E)-octadecenoyl-CoA[c] + H+[c] + NADPH[c] => NADP+[c] + stearoyl-CoA[c]	0.0270173	-0.258849	0.258849	Fatty acid elongation (even-chain)
HMR_5031	adenosine[c] <=> adenosine[m]	0.0270207	-0.258843	0.258843	Transport, mitochondrial
HMR_4111	oxalosuccinate[c] => AKG[c] + CO2[c]	0.0271784	0.258586	0.258586	Tricarboxylic acid cycle and glyoxylate/dicarboxylate metabolism
HMR_4585	H+[c] + NADPH[c] + oxalosuccinate[c] <=> NADP+[c] + isocitrate[c]	0.0271784	-0.258586	0.258586	Tricarboxylic acid cycle and glyoxylate/dicarboxylate metabolism
HMR_4911	3 Na+[s] + 2 Pi[s] => 3 Na+[c] + 2 Pi[c]	0.0272329	-0.258498	0.258498	Transport, extracellular
HMR_4083	ATP[m] + adenosine[m] => ADP[m] + AMP[m]	0.0273394	-0.258325	0.258325	Nucleotide metabolism
HMR_5551	cysteine[c] + proline[s] <=> cysteine[s] + proline[c]	0.0273463	-0.258314	0.258314	Transport, extracellular
HMR_5477	alanine[c] + phenylalanine[s] <=> alanine[s] + phenylalanine[c]	0.0274209	-0.258194	0.258194	Transport, extracellular
HMR_4330	3-oxopropanoate[m] + glutamate[m] <=> AKG[m] + beta-alanine[m]	0.0274553	0.258138	0.258138	beta-Alanine metabolism
HMR_4953	beta-alanine[c] <=> beta-alanine[m]	0.0274553	-0.258138	0.258138	Transport, mitochondrial
HMR_0605	1,2-diacylglycerol-LD-TAG pool[c] + acyl-CoA-LD-TG3 pool[c] => CoA[c] + TAG-LD pool[c]	0.027568	0.257957	0.257957	Acylglycerides metabolism
HMR_0547	0.0001 (10Z)-heptadecenoyl-CoA[c] + 0.0001 (11Z)-docosenoyl-CoA[c] + 0.0001 (11Z)-eicosenoyl-CoA[c] + 0.0001 (11Z,14Z)-eicosadienoyl-CoA[c] + 0.0001 (11Z,14Z,17Z)-eicosatrienoyl-CoA[c] + 0.0001 (13Z)-docosenoyl-CoA[c] + 0.0001 (13Z)-eicosenoyl-CoA[c] + 0.0001 (13Z)-octadecenoyl-CoA[c] + 0.0001 (13Z,16Z)-docosadienoyl-CoA[c] + 0.0001 (15Z)-tetracosenoyl-CoA[c] + 0.0011 (4Z,7Z,10Z,13Z,16Z)-docosape…	0.027568	0.257957	0.257957	Pool reactions
HMR_3998	ADP[c] + H2O[c] => AMP[c] + Pi[c]	0.0280318	0.257217	0.257217	Purine metabolism
HMR_3838	1-pyrroline-5-carboxylate[m] + ubiquinol[m] <=> proline[m] + ubiquinone[m]	0.0281736	0.256993	0.256993	Arginine and proline metabolism
HMR_0304	mead acid[s] => mead acid[c]	0.0283407	0.256731	0.256731	Transport, extracellular
HMR_0217	AMP[c] + PPi[c] + palmitoyl-CoA[c] <=> ATP[c] + CoA[c] + palmitate[c]	0.0285382	-0.256422	0.256422	Fatty acid activation (cytosolic)
HMR_8451	dCDP[n] + dGDP[n] <=> dCMP[n] + dGTP[n]	0.0288117	0.255997	0.255997	Nucleotide metabolism
HMR_4016	ADP[c] + GTP[c] <=> ATP[c] + GDP[c]	0.0290954	0.25556	0.25556	Purine metabolism
HMR_0495	7-hexadecenoyl-CoA[c] + sn-glycerol-3-phosphate[c] => 1-acylglycerol-3P-7-hexade[c] + CoA[c]	0.0291861	-0.255421	0.255421	Glycerolipid metabolism
HMR_5411	H+[c] + L-lactate[c] <=> H+[m] + L-lactate[m]	0.0294141	0.255073	0.255073	Transport, mitochondrial
HMR_7707	glyoxalate[c] <=> glyoxalate[p]	0.0299233	-0.254304	0.254304	Transport, peroxisomal
HMR_3839	3-phospho-D-glycerate[c] + NAD+[c] <=> 3-phosphonooxypyruvate[c] + H+[c] + NADH[c]	0.0303226	-0.253709	0.253709	Glycine, serine and threonine metabolism
HMR_3841	3-phosphonooxypyruvate[c] + glutamate[c] <=> 3-phosphoserine[c] + AKG[c]	0.0303226	-0.253709	0.253709	Glycine, serine and threonine metabolism
HMR_3843	3-phosphoserine[c] + H2O[c] => Pi[c] + serine[c]	0.0303226	-0.253709	0.253709	Glycine, serine and threonine metabolism
HMR_6571	1D-myo-inositol-3-phosphate[c] + H2O[c] => Pi[c] + inositol[c]	0.0303622	-0.253651	0.253651	Inositol phosphate metabolism
HMR_4420	ADP[m] + dATP[m] <=> ATP[m] + dADP[m]	0.0304315	-0.253548	0.253548	Purine metabolism
HMR_0307	ATP[c] + H2O[c] + mead acid[c] => ADP[c] + Pi[c] + mead acid[s]	0.0306067	0.25329	0.25329	Transport, extracellular
HMR_4871	malonate[c] + sulfate[m] <=> malonate[m] + sulfate[c]	0.030703	0.253148	0.253148	Transport, mitochondrial
HMR_8635	HCO3-[c] + bilirubin[s] => HCO3-[s] + bilirubin[c]	0.0307662	0.253056	0.253056	Transport, extracellular
HMR_5067	glutamate[l] => glutamate[c]	0.0308935	-0.25287	0.25287	Transport, lysosomal
HMR_7818	dGDP[c] + dTDP[m] <=> dGDP[m] + dTDP[c]	0.0309628	-0.252769	0.252769	Transport, mitochondrial
HMR_9601	2 Na+[s] + beta-alanine[s] + chloride[s] => 2 Na+[c] + beta-alanine[c] + chloride[c]	0.0311988	-0.252426	0.252426	Transport, extracellular
HMR_4680	2-deoxy-D-ribose-1-phosphate[c] + uracil[c] <=> Pi[c] + deoxyuridine[c]	0.031244	0.252361	0.252361	Nucleotide metabolism
HMR_5989	H+[s] + zinc[s] => H+[c] + zinc[c]	0.031382	-0.252162	0.252162	Transport, extracellular
HMR_6370	zinc[c] => zinc[s]	0.031382	-0.252162	0.252162	Transport, extracellular
HMR_0668	1,2-diacylglycerol-LD-PI pool[c] + H2O[c] => 1-acylglycerol-LD-PI pool[c] + fatty acid-LD-PI pool[c]	0.0314035	-0.252131	0.252131	Acylglycerides metabolism
HMR_4767	bilirubin-bisglucuronoside[r] + bilirubin[r] => 2 bilirubin-monoglucuronoside[r]	0.031507	0.251982	0.251982	ROS detoxification
HMR_1897	ATP[r] + H2O[r] + bilirubin-monoglucuronoside[r] => ADP[r] + Pi[r] + bilirubin-monoglucuronoside[s]	0.031507	0.251982	0.251982	Bile acid recycling
HMR_6031	acetate[c] + formate[s] <=> acetate[s] + formate[c]	0.0318143	0.251543	0.251543	Transport, extracellular
HMR_2289	H+[c] + NADPH[c] + O2[c] + heptadecanoyl-CoA[c] => 9-heptadecenoyl-CoA[c] + 2 H2O[c] + NADP+[c]	0.0321772	0.251029	0.251029	Fatty acid desaturation (odd-chain)
HMR_6091	HCO3-[c] + S-glutathionyl-ethacrynic acid[c] + sulfotaurolithocholate[s] <=> HCO3-[s] + S-glutathionyl-ethacrynic acid[s] + sulfotaurolithocholate[c]	0.0326921	0.250308	0.250308	Transport, extracellular
HMR_7721	CMP[l] + H2O[l] => Pi[l] + cytidine[l]	0.0332191	0.249579	0.249579	Nucleotide metabolism
HMR_7720	CMP[c] <=> CMP[l]	0.0332191	0.249579	0.249579	Transport, lysosomal
HMR_7722	cytidine[c] <=> cytidine[l]	0.0332191	-0.249579	0.249579	Transport, lysosomal
HMR_1892	HCO3-[c] + glutathionyl-leukotriene C4[c] + taurochenodeoxycholate[s] <=> HCO3-[s] + glutathionyl-leukotriene C4[s] + taurochenodeoxycholate[c]	0.0333594	0.249387	0.249387	Bile acid recycling
HMR_6158	HCO3-[c] + S-glutathionyl-2-4-dinitrobenzene[c] + leukotriene F4[s] <=> HCO3-[s] + S-glutathionyl-2-4-dinitrobenzene[s] + leukotriene F4[c]	0.0334719	-0.249233	0.249233	Transport, extracellular
HMR_5530	threonine[c] + tryptophan[s] <=> threonine[s] + tryptophan[c]	0.0336894	0.248938	0.248938	Transport, extracellular
HMR_6180	HCO3-[c] + S-glutathionyl-ethacrynic acid[c] + prostaglandin C2[s] <=> HCO3-[s] + S-glutathionyl-ethacrynic acid[s] + prostaglandin C2[c]	0.0338005	-0.248787	0.248787	Transport, extracellular
HMR_8446	H2O[n] + cytidine[n] => NH3[n] + uridine[n]	0.0340439	-0.248459	0.248459	Nucleotide metabolism
HMR_8447	cytidine[c] <=> cytidine[n]	0.0340439	-0.248459	0.248459	Transport, nuclear
HMR_8862	uridine[c] <=> uridine[n]	0.0340439	0.248459	0.248459	Transport, nuclear
HMR_4452	GMP[c] + PPi[c] <=> PRPP[c] + guanine[c]	0.0340483	-0.248453	0.248453	Purine metabolism
HMR_4446	5,10-methylene-THF[c] + H+[c] + NADPH[c] => 5-methyl-THF[c] + NADP+[c]	0.0340795	-0.248411	0.248411	Folate metabolism
HMR_2652	L-carnitine[c] + heptadecenoylcarnitine(8)[m] <=> L-carnitine[m] + heptadecenoylcarnitine(8)[c]	0.0341302	-0.248343	0.248343	Carnitine shuttle (mitochondrial)
HMR_2653	9-heptadecenoyl-CoA[m] + L-carnitine[m] <=> CoA[m] + heptadecenoylcarnitine(8)[m]	0.0341302	-0.248343	0.248343	Carnitine shuttle (mitochondrial)
HMR_3397	9-heptadecenoyl-CoA[m] + 7 CoA[m] + 6 FAD[m] + 7 H2O[m] + 7 NAD+[m] => 6 FADH2[m] + 7 H+[m] + 7 NADH[m] + 7 acetyl-CoA[m] + propanoyl-CoA[m]	0.0341302	0.248343	0.248343	Beta oxidation of odd-chain fatty acids (mitochondrial)
HMR_2651	9-heptadecenoyl-CoA[c] + L-carnitine[c] <=> CoA[c] + heptadecenoylcarnitine(8)[c]	0.0341306	0.248342	0.248342	Carnitine shuttle (cytosolic)
HMR_7436	UDP-N-acetyl-D-galactosamine[g] + [protein]-L-serine[g] => Tn-antigen[g] + UDP[g]	0.0343324	-0.248072	0.248072	O-glycan metabolism
HMR_7467	F1alpha[l] + H2O[l] => core 6[l] + galactose[l]	0.0343324	-0.248072	0.248072	Keratan sulfate degradation
HMR_7468	H2O[l] + core 6[l] => N-acetylglucosamine[l] + Tn-antigen[l]	0.0343324	-0.248072	0.248072	Keratan sulfate degradation
HMR_7469	Tn-antigen[l] + UDP[l] => UDP-N-acetyl-D-galactosamine[l] + [protein]-L-serine[l]	0.0343324	-0.248072	0.248072	Keratan sulfate degradation
HMR_4283	H2O[c] + NADP+[c] + acetaldehyde[c] <=> H+[c] + NADPH[c] + acetate[c]	0.034584	-0.247737	0.247737	Glycolysis / Gluconeogenesis
HMR_8368	N-acetylgalactosamine-1-phosphate[c] + UTP[c] => PPi[c] + UDP-N-acetyl-D-galactosamine[c]	0.0348116	-0.247436	0.247436	Amino sugar and nucleotide sugar metabolism
HMR_8618	ascorbate[c] <=> ascorbate[s]	0.0350868	-0.247074	0.247074	Transport, extracellular
HMR_1916	cholesterol[c] <=> cholesterol[g]	0.0351168	0.247034	0.247034	Transport, Golgi apparatus
HMR_8661	ATP[c] + H2O[c] + cholesterol[g] => ADP[c] + Pi[c] + cholesterol[c]	0.0351168	0.247034	0.247034	Transport, Golgi apparatus
HMR_8810	1-phosphatidyl-1D-myo-inositol-3,4-bisphosphate[n] + H2O[n] => 1-phosphatidyl-1D-myo-inositol-3-phosphate[n] + Pi[n]	0.0356266	0.24637	0.24637	Inositol phosphate metabolism
HMR_8814	1-phosphatidyl-1D-myo-inositol-3-phosphate[n] + ATP[n] => 1-phosphatidyl-1D-myo-inositol-3,4-bisphosphate[n] + ADP[n]	0.0356266	0.24637	0.24637	Inositol phosphate metabolism
HMR_2596	L-carnitine[c] + O-propanoylcarnitine[m] <=> L-carnitine[m] + O-propanoylcarnitine[c]	0.0357583	-0.2462	0.2462	Carnitine shuttle (mitochondrial)
HMR_2598	CoA[m] + O-propanoylcarnitine[m] <=> L-carnitine[m] + propanoyl-CoA[m]	0.0357583	0.2462	0.2462	Carnitine shuttle (mitochondrial)
HMR_3008	ATP[c] + H2O[c] + propanoyl-CoA[c] => ADP[c] + Pi[c] + propanoyl-CoA[p]	0.0360493	0.245826	0.245826	Transport, peroxisomal
HMR_0488	myristoyl-CoA[c] + sn-glycerol-3-phosphate[c] => 1-acylglycerol-3P-myrist[c] + CoA[c]	0.0361114	-0.245746	0.245746	Glycerolipid metabolism
HMR_7908	10-formyl-THF[c] + 4 ATP[c] + 4 glutamate[c] => 10-formyl-THF-glu(5)[c] + 4 ADP[c] + 4 Pi[c]	0.0362389	-0.245583	0.245583	Folate metabolism
HMR_6261	prostaglandin B1[c] <=> prostaglandin B1[s]	0.0362667	-0.245548	0.245548	Transport, extracellular
HMR_7820	dADP[c] + dTDP[m] <=> dADP[m] + dTDP[c]	0.0365006	-0.24525	0.24525	Transport, mitochondrial
HMR_0236	margaric acid[s] => margaric acid[c]	0.0365534	0.245183	0.245183	Transport, extracellular
HMR_4012	ATP[c] + adenosine[c] => ADP[c] + AMP[c]	0.0367201	0.244972	0.244972	Purine metabolism
HMR_0849	CMP-N-acetylneuraminate[c] + GA2[c] => CMP[c] + GM2[c]	0.0368129	-0.244855	0.244855	Glycosphingolipid biosynthesis-ganglio series
HMR_5457	3 Na+[s] + chloride[s] + glycine[s] => 3 Na+[c] + chloride[c] + glycine[c]	0.0368662	0.244788	0.244788	Transport, extracellular
HMR_5918	asparagine[c] + lysine[s] => asparagine[s] + lysine[c]	0.0369454	0.244689	0.244689	Transport, extracellular
HMR_2211	docosanoyl-CoA[c] + malonyl-CoA[c] => 3-oxotetracosanoyl-CoA[c] + CO2[c] + CoA[c]	0.0369673	-0.244661	0.244661	Fatty acid elongation (even-chain)
HMR_2212	3-oxotetracosanoyl-CoA[c] + H+[c] + NADPH[c] => 3-hydroxytetracosanoyl-CoA[c] + NADP+[c]	0.0369673	-0.244661	0.244661	Fatty acid elongation (even-chain)
HMR_2213	3-hydroxytetracosanoyl-CoA[c] => (2E)-tetracosenoyl-CoA[c] + H2O[c]	0.0369673	-0.244661	0.244661	Fatty acid elongation (even-chain)
HMR_2214	(2E)-tetracosenoyl-CoA[c] + H+[c] + NADPH[c] => NADP+[c] + tetracosanoyl-CoA[c]	0.0369673	-0.244661	0.244661	Fatty acid elongation (even-chain)
HMR_0454	ATP[c] + glyceraldehyde[c] => ADP[c] + GAP[c]	0.0369896	0.244633	0.244633	Fructose and Mannose metabolism
HMR_7310	(alpha-D-mannosyl)7-beta-D-mannosyl-diacetylchitobiosyl-L-asparagine, isoform A (protein)[g] + H2O[g] => (alpha-D-mannosyl)6-beta-D-mannosyl-diacetylchitobiosyl-L-asparagine (protein) (A)[g] + mannose[g]	0.0371481	-0.244435	0.244435	N-glycan metabolism
HMR_7315	(alpha-D-mannosyl)6-beta-D-mannosyl-diacetylchitobiosyl-L-asparagine (protein) (A)[g] + H2O[g] => (alpha-D-mannosyl)5-beta-D-mannosyl-diacetylchitobiosyl-L-asparagine (protein) (C)[g] + mannose[g]	0.0371481	-0.244435	0.244435	N-glycan metabolism
HMR_6023	AKG[c] + formate[s] <=> AKG[s] + formate[c]	0.0375293	-0.24396	0.24396	Transport, extracellular
HMR_4579	Pi[c] + uridine[c] <=> ribose-1-phosphate[c] + uracil[c]	0.0375506	0.243934	0.243934	Pyrimidine metabolism
HMR_5361	propanoyl-CoA[c] <=> propanoyl-CoA[m]	0.0382114	-0.243121	0.243121	Transport, mitochondrial
HMR_0309	AMP[c] + PPi[c] + heneicosanoyl-CoA[c] <=> ATP[c] + CoA[c] + henicosanoic acid[c]	0.0382706	0.243048	0.243048	Fatty acid activation (cytosolic)
HMR_0735	PC-LD pool[g] + ceramide pool[g] => 1,2-diacylglycerol-LD-TAG pool[g] + SM pool[g]	0.0383101	-0.243	0.243	Sphingolipid metabolism
HMR_9664	1,2-diacylglycerol-LD-TAG pool[g] => 1,2-diacylglycerol-LD-TAG pool[c]	0.0383101	-0.243	0.243	Transport, Golgi apparatus
HMR_0453	H+[c] + NADPH[c] + glyceraldehyde[c] <=> NADP+[c] + glycerol[c]	0.0385289	-0.242734	0.242734	Glycerolipid metabolism
HMR_3937	H2O[c] + formylglutathione[c] => GSH[c] + formate[c]	0.0387592	-0.242456	0.242456	Glutathione metabolism
HMR_7320	(alpha-D-mannosyl)5-beta-D-mannosyl-diacetylchitobiosyl-L-asparagine (protein) (C)[g] + H2O[g] => (alpha-D-mannosyl)4-beta-D-mannosyl-diacetylchitobiosyl-L-asparagine (protein)[g] + mannose[g]	0.0389613	-0.242212	0.242212	N-glycan metabolism
HMR_4516	H2O[c] + dCDP[c] => Pi[c] + dCMP[c]	0.0392781	0.241833	0.241833	Nucleotide metabolism
HMR_6011	2-hydroxybutyrate[c] + L-lactate[s] <=> 2-hydroxybutyrate[s] + L-lactate[c]	0.0394534	-0.241624	0.241624	Transport, extracellular
HMR_4531	H+[c] + N-acetylneuraminate[c] + NADH[c] + O2[c] => H2O[c] + NAD+[c] + neungc[c]	0.0397127	-0.241316	0.241316	Amino sugar and nucleotide sugar metabolism
HMR_4532	CTP[c] + neungc[c] => CMP-neuNGc[c] + PPi[c]	0.0397127	-0.241316	0.241316	Amino sugar and nucleotide sugar metabolism
HMR_4533	CMP-neuNGc[c] + H2O[c] + NAD+[c] => CMP-N-acetylneuraminate[c] + H+[c] + NADH[c] + O2[c]	0.0397127	-0.241316	0.241316	Amino sugar and nucleotide sugar metabolism
HMR_5903	Na+[s] + arginine[c] + isoleucine[s] => Na+[c] + arginine[s] + isoleucine[c]	0.0399151	0.241077	0.241077	Transport, extracellular
HMR_2294	H+[c] + NADPH[c] + O2[c] + stearoyl-CoA[c] => 2 H2O[c] + NADP+[c] + oleoyl-CoA[c]	0.0401111	0.240847	0.240847	Fatty acid desaturation (even-chain)
HMR_5531	homoserine[c] + tryptophan[s] <=> homoserine[s] + tryptophan[c]	0.0401631	-0.240786	0.240786	Transport, extracellular
HMR_4020	ADP[c] + GDP[c] <=> ATP[c] + GMP[c]	0.0401741	0.240773	0.240773	Purine metabolism
HMR_5975	citrulline[s] + methionine[c] => citrulline[c] + methionine[s]	0.0406503	-0.240218	0.240218	Transport, extracellular
HMR_4048	H2O[c] + cGMP[c] => GMP[c]	0.0407455	-0.240108	0.240108	Purine metabolism
HMR_3991	4 Fe2+[s] + 4 H+[s] + O2[s] => 4 Fe3+[s] + 2 H2O[s]	0.0409339	-0.23989	0.23989	Porphyrin metabolism
HMR_6395	2 Fe3+[s] + ascorbate[s] => 2 Fe2+[s] + 2 H+[s] + dehydroascorbic acid[s]	0.0409339	-0.23989	0.23989	Porphyrin metabolism
HMR_8846	dehydroascorbic acid[c] <=> dehydroascorbic acid[s]	0.0409339	0.23989	0.23989	Transport, extracellular
HMR_4995	H+[s] + citrulline[s] + ornithine[c] => H+[c] + citrulline[c] + ornithine[s]	0.0411251	-0.23967	0.23967	Transport, extracellular
HMR_0344	ximenic acid[s] => ximenic acid[c]	0.0412545	0.239521	0.239521	Transport, extracellular
HMR_6269	prostaglandin E3[c] <=> prostaglandin E3[s]	0.0412896	-0.239481	0.239481	Transport, extracellular
HMR_0310	H2O[c] + heneicosanoyl-CoA[c] => CoA[c] + henicosanoic acid[c]	0.041329	-0.239436	0.239436	Acyl-CoA hydrolysis
HMR_7654	5-pp-inspP5[n] + H2O[n] => Pi[n] + myo-inositol-hexakisphosphate[n]	0.0414743	0.23927	0.23927	Inositol phosphate metabolism
HMR_7653	5-pp-inspP5[c] <=> 5-pp-inspP5[n]	0.0414743	0.23927	0.23927	Transport, nuclear
HMR_8843	myo-inositol-hexakisphosphate[c] <=> myo-inositol-hexakisphosphate[n]	0.0414743	-0.23927	0.23927	Transport, nuclear
HMR_0347	ATP[c] + H2O[c] + ximenic acid[c] => ADP[c] + Pi[c] + ximenic acid[s]	0.0416956	0.239018	0.239018	Transport, extracellular
HMR_3917	5-methyl-THF[c] + homocysteine[c] => THF[c] + methionine[c]	0.0419955	-0.238679	0.238679	Cysteine and methionine metabolism
HMR_2293	H+[c] + NADPH[c] + O2[c] + stearoyl-CoA[c] => 2 H2O[c] + NADP+[c] + cis-vaccenoyl-CoA[c]	0.042012	0.23866	0.23866	Fatty acid desaturation (even-chain)
HMR_6539	O2[c] + inositol[c] => H2O[c] + glucuronate[c]	0.0420357	-0.238633	0.238633	Inositol phosphate metabolism
HMR_8409	2 H+[s] + 2 O2-[s] => H2O2[s] + O2[s]	0.0421318	-0.238525	0.238525	ROS detoxification
HMR_3959	O2-[c] <=> O2-[s]	0.0421318	-0.238525	0.238525	Transport, extracellular
HMR_4492	ITP[c] + mannose[c] => IDP[c] + mannose-6-phosphate[c]	0.0421579	-0.238495	0.238495	Purine metabolism
HMR_1881	HCO3-[c] + S-glutathionyl-2-4-dinitrobenzene[c] + cholate[s] <=> HCO3-[s] + S-glutathionyl-2-4-dinitrobenzene[s] + cholate[c]	0.0422112	-0.238435	0.238435	Bile acid recycling
HMR_2726	(7Z,10Z,13Z,16Z,19Z)-docosapentaenoyl-CoA[c] + L-carnitine[c] <=> (7Z,10Z,13Z,16Z,19Z)-docosapentaenoylcarnitine[c] + CoA[c]	0.0422194	0.238426	0.238426	Carnitine shuttle (cytosolic)
HMR_2727	(7Z,10Z,13Z,16Z,19Z)-docosapentaenoylcarnitine[c] + L-carnitine[m] <=> (7Z,10Z,13Z,16Z,19Z)-docosapentaenoylcarnitine[m] + L-carnitine[c]	0.0422398	0.238403	0.238403	Carnitine shuttle (mitochondrial)
HMR_2729	(7Z,10Z,13Z,16Z,19Z)-docosapentaenoyl-CoA[m] + L-carnitine[m] <=> (7Z,10Z,13Z,16Z,19Z)-docosapentaenoylcarnitine[m] + CoA[m]	0.0422398	-0.238403	0.238403	Carnitine shuttle (mitochondrial)
HMR_3429	(7Z,10Z,13Z,16Z,19Z)-docosapentaenoyl-CoA[m] + 10 CoA[m] + 5 FAD[m] + 10 H2O[m] + 10 NAD+[m] => 5 FADH2[m] + 10 H+[m] + 10 NADH[m] + 11 acetyl-CoA[m]	0.0422398	0.238403	0.238403	Beta oxidation of even-chain fatty acids (mitochondrial)
HMR_8659	HCO3-[c] + cholate[s] => HCO3-[s] + cholate[c]	0.0424645	0.238151	0.238151	Transport, extracellular
HMR_4864	succinate[c] + sulfite[m] <=> succinate[m] + sulfite[c]	0.0425146	0.238095	0.238095	Transport, mitochondrial
HMR_2324	(13Z)-docosenoyl-CoA[c] + malonyl-CoA[c] => 3-oxo-cis-15-tetracosaenoyl-CoA[c] + CO2[c] + CoA[c]	0.0425222	-0.238087	0.238087	Fatty acid biosynthesis (unsaturated)
HMR_2326	3-oxo-cis-15-tetracosaenoyl-CoA[c] + H+[c] + NADPH[c] => 3(S)-hydroxy-cis-15-tetracosaenoyl-CoA[c] + NADP+[c]	0.0425222	-0.238087	0.238087	Fatty acid biosynthesis (unsaturated)
HMR_2328	3(S)-hydroxy-cis-15-tetracosaenoyl-CoA[c] => H2O[c] + trans,cis-2,15-tetracosadienoyl-CoA[c]	0.0425222	-0.238087	0.238087	Fatty acid biosynthesis (unsaturated)
HMR_2330	H+[c] + NADPH[c] + trans,cis-2,15-tetracosadienoyl-CoA[c] => (15Z)-tetracosenoyl-CoA[c] + NADP+[c]	0.0425222	-0.238087	0.238087	Fatty acid biosynthesis (unsaturated)
HMR_0373	(6Z,9Z,12Z,15Z,18Z,21Z)-THA[c] + ATP[c] + CoA[c] <=> (6Z,9Z,12Z,15Z,18Z,21Z)-tetracosahexaenoyl-CoA[c] + AMP[c] + PPi[c]	0.0425617	-0.238043	0.238043	Fatty acid activation (cytosolic)
HMR_4282	3-oxopropanoate[m] + CoA[m] + NAD+[m] => CO2[m] + H+[m] + NADH[m] + acetyl-CoA[m]	0.0426967	-0.237892	0.237892	Propanoate metabolism
HMR_4940	GSH[c] + Pi[m] <=> GSH[m] + Pi[c]	0.042789	0.237789	0.237789	Transport, mitochondrial
HMR_6038	L-lactate[c] + formate[s] <=> L-lactate[s] + formate[c]	0.0428413	-0.237731	0.237731	Transport, extracellular
HMR_6200	HCO3-[c] + S-glutathionyl-2-4-dinitrobenzene[c] + prostaglandin F2alpha[s] <=> HCO3-[s] + S-glutathionyl-2-4-dinitrobenzene[s] + prostaglandin F2alpha[c]	0.0430944	0.237451	0.237451	Transport, extracellular
HMR_8248	UDP-glucose[r] + ceramide pool[r] => UDP[r] + glucosylceramide pool[r]	0.0431517	-0.237387	0.237387	Sphingolipid metabolism
HMR_0162	L-carnitine[m] + L-octanoylcarnitine[c] <=> L-carnitine[c] + L-octanoylcarnitine[m]	0.0432105	-0.237323	0.237323	Carnitine shuttle (mitochondrial)
HMR_0163	CoA[m] + L-octanoylcarnitine[m] <=> L-carnitine[m] + octanoyl-CoA[m]	0.0432105	-0.237323	0.237323	Carnitine shuttle (mitochondrial)
HMR_0352	stearidonic acid[s] => stearidonic acid[c]	0.0436857	0.236801	0.236801	Transport, extracellular
HMR_0713	AKG[c] + isocitrate[p] => AKG[p] + isocitrate[c]	0.0437838	0.236694	0.236694	Transport, peroxisomal
HMR_7876	ADP[n] + UDP[n] <=> ATP[n] + UMP[n]	0.0438153	0.236659	0.236659	Nucleotide metabolism
HMR_4615	GDP[c] + thioredoxin[c] => H2O[c] + dGDP[c] + oxidized thioredoxin[c]	0.0442019	-0.236239	0.236239	Purine metabolism
HMR_0355	ATP[c] + H2O[c] + stearidonic acid[c] => ADP[c] + Pi[c] + stearidonic acid[s]	0.0442169	0.236223	0.236223	Transport, extracellular
HMR_6545	1-phosphatidyl-myo-inositol-3,5-bisphosphate[c] + H2O[c] => 1-phosphatidyl-1D-myo-inositol-3-phosphate[c] + Pi[c]	0.0446418	0.235765	0.235765	Inositol phosphate metabolism
HMR_6003	acetoacetate[c] + propanoate[s] <=> acetoacetate[s] + propanoate[c]	0.0447442	-0.235655	0.235655	Transport, extracellular
HMR_7893	ADP[n] + ITP[n] <=> ATP[n] + IDP[n]	0.0447497	-0.235649	0.235649	Nucleotide metabolism
HMR_7795	ITP[c] <=> ITP[n]	0.0447497	-0.235649	0.235649	Transport, nuclear
HMR_8909	IDP[c] <=> IDP[n]	0.0447497	0.235649	0.235649	Transport, nuclear
HMR_6232	GSH[c] + HCO3-[c] + prostaglandin D3[s] <=> GSH[s] + HCO3-[s] + prostaglandin D3[c]	0.0450841	0.235292	0.235292	Transport, extracellular
HMR_4390	DHAP[s] + H2O[s] => Pi[s] + glycerone[s]	0.0451382	-0.235235	0.235235	Glycerolipid metabolism
HMR_7755	ATP[s] + glycerone[s] => ADP[s] + DHAP[s]	0.0451382	-0.235235	0.235235	Glycerophospholipid metabolism
HMR_3032	CoA[c] + L-octanoylcarnitine[c] <=> L-carnitine[c] + octanoyl-CoA[c]	0.0451655	0.235206	0.235206	Carnitine shuttle (cytosolic)
HMR_0175	octanoyl-CoA[c] <=> octanoyl-CoA[m]	0.0451655	0.235206	0.235206	Transport, mitochondrial
HMR_8424	H2O[c] + phosphocholine[c] => Pi[c] + choline[c]	0.0453005	0.235062	0.235062	Glycerophospholipid metabolism
HMR_5631	Na+[s] + glutamine[s] + isoleucine[c] => Na+[c] + glutamine[c] + isoleucine[s]	0.045372	0.234986	0.234986	Transport, extracellular
HMR_4262	PPi[c] + nicotinamide D-ribonucleotide[c] <=> PRPP[c] + nicotinamide[c]	0.0454976	0.234854	0.234854	Nicotinate and nicotinamide metabolism
HMR_2711	CoA[c] + octadecatrienoylcarnitine[c] <=> L-carnitine[c] + linolenoyl-CoA[c]	0.0458264	0.234507	0.234507	Carnitine shuttle (cytosolic)
HMR_3965	H2O[c] + dUDP[c] => Pi[c] + dUMP[c]	0.0459023	0.234427	0.234427	Nucleotide metabolism
HMR_4291	ADP[c] + ITP[c] <=> ATP[c] + IDP[c]	0.0460673	0.234255	0.234255	Purine metabolism
HMR_0380	(11Z,14Z,17Z)-eicosatrienoic acid[s] => (11Z,14Z,17Z)-eicosatrienoic acid[c]	0.0463487	0.233961	0.233961	Transport, extracellular
HMR_8821	1-phosphatidyl-1D-myo-inositol-4-phosphate[n] + ATP[n] => ADP[n] + phosphatidylinositol-4,5-bisphosphate[n]	0.0464081	0.233899	0.233899	Inositol phosphate metabolism
HMR_3054	(9Z,12Z,15Z,18Z,21Z)-tetracosapentaenoyl-CoA[p] + 11 CoA[p] + 11 H2O[p] + 11 NAD+[p] + 6 O2[p] => 11 H+[p] + 6 H2O2[p] + 11 NADH[p] + 12 acetyl-CoA[p]	0.0465262	-0.233776	0.233776	Beta oxidation of even-chain fatty acids (peroxisomal)
HMR_3024	(9Z,12Z,15Z,18Z,21Z)-tetracosapentaenoyl-CoA[c] <=> (9Z,12Z,15Z,18Z,21Z)-tetracosapentaenoyl-CoA[p]	0.0465262	-0.233776	0.233776	Transport, peroxisomal
HMR_5640	Na+[s] + leucine[c] + serine[s] => Na+[c] + leucine[s] + serine[c]	0.0466857	0.233611	0.233611	Transport, extracellular
HMR_8450	dCDP[c] + dGDP[c] <=> dCMP[c] + dGTP[c]	0.0468365	0.233455	0.233455	Nucleotide metabolism
HMR_2712	L-carnitine[c] + octadecatrienoylcarnitine[m] <=> L-carnitine[m] + octadecatrienoylcarnitine[c]	0.0470188	0.233268	0.233268	Carnitine shuttle (mitochondrial)
HMR_2713	CoA[m] + octadecatrienoylcarnitine[m] <=> L-carnitine[m] + linolenoyl-CoA[m]	0.0470188	-0.233268	0.233268	Carnitine shuttle (mitochondrial)
HMR_3426	8 CoA[m] + 5 FAD[m] + 8 H2O[m] + 8 NAD+[m] + linolenoyl-CoA[m] => 5 FADH2[m] + 8 H+[m] + 8 NADH[m] + 9 acetyl-CoA[m]	0.0470188	-0.233268	0.233268	Beta oxidation of even-chain fatty acids (mitochondrial)
HMR_4113	oxalosuccinate[p] => AKG[p] + CO2[p]	0.0470781	-0.233207	0.233207	Tricarboxylic acid cycle and glyoxylate/dicarboxylate metabolism
HMR_4587	H+[p] + NADPH[p] + oxalosuccinate[p] <=> NADP+[p] + isocitrate[p]	0.0470781	0.233207	0.233207	Tricarboxylic acid cycle and glyoxylate/dicarboxylate metabolism
HMR_3793	2-methyl-3-oxopropanoate[m] + alanine[m] <=> D-3-amino-isobutanoate[m] + pyruvate[m]	0.0471555	0.233127	0.233127	Pyrimidine metabolism
HMR_3792	2-methyl-3-oxopropanoate[m] + glutamate[m] <=> AKG[m] + D-3-amino-isobutanoate[m]	0.0471555	-0.233127	0.233127	Valine, leucine, and isoleucine metabolism
HMR_6096	HCO3-[c] + thyroxine[s] => HCO3-[s] + thyroxine[c]	0.0474745	0.232801	0.232801	Transport, extracellular
HMR_0374	(6Z,9Z,12Z,15Z,18Z,21Z)-tetracosahexaenoyl-CoA[c] + H2O[c] => (6Z,9Z,12Z,15Z,18Z,21Z)-THA[c] + CoA[c]	0.0476399	-0.232632	0.232632	Acyl-CoA hydrolysis
HMR_8085	H2O[g] + cGMP[g] => GMP[g]	0.0485424	-0.231721	0.231721	Nucleotide metabolism
HMR_8084	cGMP[c] <=> cGMP[g]	0.0485424	-0.231721	0.231721	Transport, Golgi apparatus
HMR_6296	H+[c] + cis-aconitate[c] + oxalate[m] => H+[m] + cis-aconitate[m] + oxalate[c]	0.0485638	-0.231699	0.231699	Transport, mitochondrial
HMR_6396	H+[c] + NADPH[c] + dehydroascorbic acid[c] => NADP+[c] + ascorbate[c]	0.0485778	-0.231685	0.231685	Ascorbate and aldarate metabolism
HMR_4570	ADP[c] + dGTP[c] <=> ATP[c] + dGDP[c]	0.0487323	0.231531	0.231531	Purine metabolism
HMR_3330	(15Z)-tetracosenoyl-CoA[p] + O2[p] => H2O2[p] + trans,cis-2,15-tetracosadienoyl-CoA[p]	0.0490111	-0.231253	0.231253	Beta oxidation of unsaturated fatty acids (n-9) (peroxisomal)
HMR_3331	H2O[p] + trans,cis-2,15-tetracosadienoyl-CoA[p] => 3(S)-hydroxy-cis-15-tetracosaenoyl-CoA[p]	0.0490111	-0.231253	0.231253	Beta oxidation of unsaturated fatty acids (n-9) (peroxisomal)
HMR_3332	3(S)-hydroxy-cis-15-tetracosaenoyl-CoA[p] + NAD+[p] => 3-oxo-cis-15-tetracosaenoyl-CoA[p] + H+[p] + NADH[p]	0.0490111	-0.231253	0.231253	Beta oxidation of unsaturated fatty acids (n-9) (peroxisomal)
HMR_3333	3-oxo-cis-15-tetracosaenoyl-CoA[p] + CoA[p] => (13Z)-docosenoyl-CoA[p] + acetyl-CoA[p]	0.0490111	-0.231253	0.231253	Beta oxidation of unsaturated fatty acids (n-9) (peroxisomal)
HMR_3334	(13Z)-docosenoyl-CoA[p] + O2[p] => H2O2[p] + trans,cis-2,13-docosadienoyl-CoA[p]	0.0490111	-0.231253	0.231253	Beta oxidation of unsaturated fatty acids (n-9) (peroxisomal)
HMR_3335	H2O[p] + trans,cis-2,13-docosadienoyl-CoA[p] => 3(S)-hydroxy-13-cis-docosenoyl-CoA[p]	0.0490111	-0.231253	0.231253	Beta oxidation of unsaturated fatty acids (n-9) (peroxisomal)
HMR_3336	3(S)-hydroxy-13-cis-docosenoyl-CoA[p] + NAD+[p] => 3-oxo-13cis-docosenoyl-CoA[p] + H+[p] + NADH[p]	0.0490111	-0.231253	0.231253	Beta oxidation of unsaturated fatty acids (n-9) (peroxisomal)
HMR_3337	3-oxo-13cis-docosenoyl-CoA[p] + CoA[p] => (11Z)-eicosenoyl-CoA[p] + acetyl-CoA[p]	0.0490111	-0.231253	0.231253	Beta oxidation of unsaturated fatty acids (n-9) (peroxisomal)
HMR_3338	(11Z)-eicosenoyl-CoA[p] + O2[p] => H2O2[p] + trans,cis-2,11-eicosadienoyl-CoA[p]	0.0490111	-0.231253	0.231253	Beta oxidation of unsaturated fatty acids (n-9) (peroxisomal)
HMR_3339	H2O[p] + trans,cis-2,11-eicosadienoyl-CoA[p] => 3(S)-hydroxy-11-cis-eicosenoyl-CoA[p]	0.0490111	-0.231253	0.231253	Beta oxidation of unsaturated fatty acids (n-9) (peroxisomal)
HMR_3340	3(S)-hydroxy-11-cis-eicosenoyl-CoA[p] + NAD+[p] => 3-oxo-11-cis-eicosenoyl-CoA[p] + H+[p] + NADH[p]	0.0490111	-0.231253	0.231253	Beta oxidation of unsaturated fatty acids (n-9) (peroxisomal)
HMR_3341	3-oxo-11-cis-eicosenoyl-CoA[p] + CoA[p] => acetyl-CoA[p] + oleoyl-CoA[p]	0.0490111	-0.231253	0.231253	Beta oxidation of unsaturated fatty acids (n-9) (peroxisomal)
HMR_3342	O2[p] + oleoyl-CoA[p] => H2O2[p] + trans,cis-octadeca-2,9-dienoyl-CoA[p]	0.0490111	-0.231253	0.231253	Beta oxidation of unsaturated fatty acids (n-9) (peroxisomal)
HMR_3343	H2O[p] + trans,cis-octadeca-2,9-dienoyl-CoA[p] => (S)-3-hydroxyoleyleoyl-CoA[p]	0.0490111	-0.231253	0.231253	Beta oxidation of unsaturated fatty acids (n-9) (peroxisomal)
HMR_3344	(S)-3-hydroxyoleyleoyl-CoA[p] + NAD+[p] => 3-oxooleoyl-CoA[p] + H+[p] + NADH[p]	0.0490111	-0.231253	0.231253	Beta oxidation of unsaturated fatty acids (n-9) (peroxisomal)
HMR_3345	3-oxooleoyl-CoA[p] + CoA[p] => 7-hexadecenoyl-CoA[p] + acetyl-CoA[p]	0.0490111	-0.231253	0.231253	Beta oxidation of unsaturated fatty acids (n-9) (peroxisomal)
HMR_3346	7-hexadecenoyl-CoA[p] + O2[p] => H2O2[p] + trans,cis-hexadeca-2,7-dienoyl-CoA[p]	0.0490111	-0.231253	0.231253	Beta oxidation of unsaturated fatty acids (n-9) (peroxisomal)
HMR_3347	H2O[p] + trans,cis-hexadeca-2,7-dienoyl-CoA[p] => (S)-3-hydroxy-7-hexadecenoyl-CoA[p]	0.0490111	-0.231253	0.231253	Beta oxidation of unsaturated fatty acids (n-9) (peroxisomal)
HMR_3348	(S)-3-hydroxy-7-hexadecenoyl-CoA[p] + NAD+[p] => 3-oxo-7-hexadecenoyl-CoA[p] + H+[p] + NADH[p]	0.0490111	-0.231253	0.231253	Beta oxidation of unsaturated fatty acids (n-9) (peroxisomal)
HMR_3349	3-oxo-7-hexadecenoyl-CoA[p] + CoA[p] => 5-tetradecenoyl-CoA[p] + acetyl-CoA[p]	0.0490111	-0.231253	0.231253	Beta oxidation of unsaturated fatty acids (n-9) (peroxisomal)
HMR_3350	5-tetradecenoyl-CoA[p] + O2[p] => H2O2[p] + trans,cis-myristo-2,5-dienoyl-CoA[p]	0.0490111	-0.231253	0.231253	Beta oxidation of unsaturated fatty acids (n-9) (peroxisomal)
HMR_3351	H2O[p] + trans,cis-myristo-2,5-dienoyl-CoA[p] => cis-(3S)-hydroxytetradec-5-enoyl-CoA[p]	0.0490111	-0.231253	0.231253	Beta oxidation of unsaturated fatty acids (n-9) (peroxisomal)
HMR_3352	NAD+[p] + cis-(3S)-hydroxytetradec-5-enoyl-CoA[p] => 3-oxomyrist-5-enoyl-CoA[p] + H+[p] + NADH[p]	0.0490111	-0.231253	0.231253	Beta oxidation of unsaturated fatty acids (n-9) (peroxisomal)
HMR_3353	3-oxomyrist-5-enoyl-CoA[p] + CoA[p] => (3Z)-dodecenoyl-CoA[p] + acetyl-CoA[p]	0.0490111	-0.231253	0.231253	Beta oxidation of unsaturated fatty acids (n-9) (peroxisomal)
HMR_3355	(2E)-dodecenoyl-CoA[p] <=> (3Z)-dodecenoyl-CoA[p]	0.0490111	0.231253	0.231253	Beta oxidation of unsaturated fatty acids (n-9) (peroxisomal)
HMR_4375	fructose-1,6-bisphosphate[c] <=> DHAP[c] + GAP[c]	0.0493056	0.230961	0.230961	Glycolysis / Gluconeogenesis
HMR_6194	HCO3-[c] + S-glutathionyl-2-4-dinitrobenzene[c] + prostaglandin E3[s] <=> HCO3-[s] + S-glutathionyl-2-4-dinitrobenzene[s] + prostaglandin E3[c]	0.0493424	-0.230924	0.230924	Transport, extracellular
HMR_6201	HCO3-[c] + S-glutathionyl-ethacrynic acid[c] + prostaglandin F2alpha[s] <=> HCO3-[s] + S-glutathionyl-ethacrynic acid[s] + prostaglandin F2alpha[c]	0.0495335	0.230736	0.230736	Transport, extracellular
HMR_0912	UDP-galactose[c] + sphingosine[c] <=> UDP[c] + psychosine[c]	0.0497508	-0.230522	0.230522	Glycosphingolipid biosynthesis-lacto and neolacto series
HMR_0914	H2O[l] + psychosine[l] => galactose[l] + sphingosine[l]	0.0497508	-0.230522	0.230522	Glycosphingolipid metabolism
HMR_0913	psychosine[c] <=> psychosine[l]	0.0497508	-0.230522	0.230522	Transport, lysosomal
HMR_7740	PAPS[c] <=> PAPS[g]	0.0503063	-0.229979	0.229979	Transport, Golgi apparatus
HMR_8793	PAP[g] => PAP[c]	0.0503063	-0.229979	0.229979	Transport, Golgi apparatus
HMR_7770	sulfate[c] <=> sulfate[l]	0.0503063	0.229979	0.229979	Transport, lysosomal
HMR_6100	GSH[c] + HCO3-[c] + reverse triiodthyronine[s] <=> GSH[s] + HCO3-[s] + reverse triiodthyronine[c]	0.0503727	-0.229915	0.229915	Transport, extracellular
HMR_0493	palmitoyl-CoA[c] + sn-glycerol-3-phosphate[c] => 1-acylglycerol-3P-palm[c] + CoA[c]	0.0504322	-0.229857	0.229857	Glycerolipid metabolism
HMR_8502	D-lactaldehyde[c] + GSH[c] + NAD+[c] => (R)-S-lactoylglutathione[c] + H+[c] + NADH[c]	0.0508329	-0.229469	0.229469	Pyruvate metabolism
HMR_6004	L-lactate[c] + acetoacetate[s] <=> L-lactate[s] + acetoacetate[c]	0.05161	-0.228724	0.228724	Transport, extracellular
HMR_1695	3alpha,7alpha-dihydroxy-5beta-cholestanate[c] <=> 3alpha,7alpha-dihydroxy-5beta-cholestanate[r]	0.0516661	0.22867	0.22867	Bile acid biosynthesis
HMR_1699	3alpha,7alpha-dihydroxy-5beta-cholestanate[r] + ATP[r] + CoA[r] => 25(R)DHCA-CoA[r] + AMP[r] + PPi[r]	0.0516661	0.22867	0.22867	Bile acid biosynthesis
HMR_1702	25(R)DHCA-CoA[r] + 2 ATP[r] + 2 H2O[r] => 25(R)DHCA-CoA[p] + 2 ADP[r] + 2 Pi[r]	0.0516661	0.22867	0.22867	Bile acid biosynthesis
HMR_6552	H2O[c] + phosphatidylinositol-4,5-bisphosphate[c] => 1-phosphatidyl-1D-myo-inositol-4-phosphate[c] + Pi[c]	0.0516736	0.228663	0.228663	Inositol phosphate metabolism
HMR_0525	(5Z,8Z,11Z,14Z,17Z)-eicosapentaenoyl-CoA[c] + sn-glycerol-3-phosphate[c] => 1-acylglycerol-3P-5,8,11,14,17-eico[c] + CoA[c]	0.0518666	-0.22848	0.22848	Glycerolipid metabolism
HMR_2708	(11Z)-docosenoyl-CoA[c] + L-carnitine[c] <=> CoA[c] + docosenoylcarnitine(11)[c]	0.0521332	-0.228227	0.228227	Carnitine shuttle (cytosolic)
HMR_2709	L-carnitine[c] + docosenoylcarnitine(11)[m] <=> L-carnitine[m] + docosenoylcarnitine(11)[c]	0.0521332	0.228227	0.228227	Carnitine shuttle (mitochondrial)
HMR_2710	(11Z)-docosenoyl-CoA[m] + L-carnitine[m] <=> CoA[m] + docosenoylcarnitine(11)[m]	0.0521332	0.228227	0.228227	Carnitine shuttle (mitochondrial)
HMR_3416	(11Z)-docosenoyl-CoA[m] + 10 CoA[m] + 9 FAD[m] + 10 H2O[m] + 10 NAD+[m] => 9 FADH2[m] + 10 H+[m] + 10 NADH[m] + 11 acetyl-CoA[m]	0.0521332	-0.228227	0.228227	Beta oxidation of even-chain fatty acids (mitochondrial)
HMR_7885	ADP[n] + CTP[n] <=> ATP[n] + CDP[n]	0.0522627	0.228105	0.228105	Nucleotide metabolism
HMR_2353	9-eicosenoyl-CoA[c] + malonyl-CoA[c] => 3-oxo-11cis-docosenoyl-CoA[c] + CO2[c] + CoA[c]	0.0522818	-0.228087	0.228087	Fatty acid biosynthesis (unsaturated)
HMR_2354	3-oxo-11cis-docosenoyl-CoA[c] + H+[c] + NADPH[c] => 3(S)-hydroxy-11-cis-docosenoyl-CoA[c] + NADP+[c]	0.0522818	-0.228087	0.228087	Fatty acid biosynthesis (unsaturated)
HMR_2355	3(S)-hydroxy-11-cis-docosenoyl-CoA[c] => H2O[c] + trans,cis-2,11-docosadienoyl-CoA[c]	0.0522818	-0.228087	0.228087	Fatty acid biosynthesis (unsaturated)
HMR_2356	H+[c] + NADPH[c] + trans,cis-2,11-docosadienoyl-CoA[c] => (11Z)-docosenoyl-CoA[c] + NADP+[c]	0.0522818	-0.228087	0.228087	Fatty acid biosynthesis (unsaturated)
HMR_0199	(9E)-tetradecenoic acid[s] => (9E)-tetradecenoic acid[c]	0.0524372	0.227941	0.227941	Transport, extracellular
HMR_4474	6-phospho-D-gluconate[c] + NADP+[c] => CO2[c] + H+[c] + NADPH[c] + ribulose-5-phosphate[c]	0.0525782	-0.227808	0.227808	Pentose phosphate pathway
HMR_4442	5,10-methenyl-THF[c] + NADPH[c] <=> 5,10-methylene-THF[c] + NADP+[c]	0.0528061	0.227595	0.227595	Folate metabolism
HMR_0202	(9E)-tetradecenoic acid[c] + ATP[c] + H2O[c] => (9E)-tetradecenoic acid[s] + ADP[c] + Pi[c]	0.0530257	0.22739	0.22739	Transport, extracellular
HMR_5485	alanine[c] + homoserine[s] <=> alanine[s] + homoserine[c]	0.053104	-0.227317	0.227317	Transport, extracellular
HMR_7829	dGDP[m] + dUTP[c] => dGDP[c] + dUTP[m]	0.0533652	0.227074	0.227074	Transport, mitochondrial
HMR_0254	(13Z)-octadecenoic acid[s] => (13Z)-octadecenoic acid[c]	0.0533835	0.227057	0.227057	Transport, extracellular
HMR_5518	asparagine[c] + methionine[s] <=> asparagine[s] + methionine[c]	0.0538251	0.226649	0.226649	Transport, extracellular
HMR_0257	(13Z)-octadecenoic acid[c] + ATP[c] + H2O[c] => (13Z)-octadecenoic acid[s] + ADP[c] + Pi[c]	0.0540548	0.226438	0.226438	Transport, extracellular
HMR_5506	proline[c] + serine[s] <=> proline[s] + serine[c]	0.0542713	-0.22624	0.22624	Transport, extracellular
HMR_4888	H2O[m] <=> H2O[c]	0.0543292	-0.226187	0.226187	Transport, mitochondrial
HMR_7815	ATP[m] + dTDP[c] => ATP[c] + dTDP[m]	0.0544483	-0.226078	0.226078	Transport, mitochondrial
HMR_6286	AKG[m] + H+[c] + citrate[c] => AKG[c] + H+[m] + citrate[m]	0.0545914	0.225948	0.225948	Transport, mitochondrial
HMR_0592	1-acylglycerol-3P-LD-PI pool[c] + acyl-CoA-LD-PI pool[c] => CoA[c] + phosphatidate-LD-PI pool[c]	0.0548905	-0.225676	0.225676	Glycerophospholipid metabolism
HMR_0551	0.0005 (10Z)-heptadecenoyl-CoA[c] + 0.0005 (11Z)-docosenoyl-CoA[c] + 0.0005 (11Z)-eicosenoyl-CoA[c] + 0.0005 (11Z,14Z)-eicosadienoyl-CoA[c] + 0.0005 (11Z,14Z,17Z)-eicosatrienoyl-CoA[c] + 0.0005 (13Z)-docosenoyl-CoA[c] + 0.0005 (13Z)-eicosenoyl-CoA[c] + 0.0005 (13Z)-octadecenoyl-CoA[c] + 0.0005 (13Z,16Z)-docosadienoyl-CoA[c] + 0.0005 (15Z)-tetracosenoyl-CoA[c] + 0.0124 (4Z,7Z,10Z,13Z,16Z)-docosape…	0.0548905	-0.225676	0.225676	Pool reactions
HMR_2594	CoA[c] + O-propanoylcarnitine[c] <=> L-carnitine[c] + propanoyl-CoA[c]	0.0549272	-0.225643	0.225643	Carnitine shuttle (cytosolic)
HMR_8733	D-serine[c] + glutamine[s] <=> D-serine[s] + glutamine[c]	0.0550201	0.225559	0.225559	Transport, extracellular
HMR_7700	3 Na+[s] + sulfate[s] => 3 Na+[c] + sulfate[c]	0.0552576	0.225344	0.225344	Transport, extracellular
HMR_4595	ADP[c] + D-xylulose-5-phosphate[c] <=> ATP[c] + D-xylulose[c]	0.056042	0.224641	0.224641	Pentose and glucuronate interconversions
HMR_0360	EPA[s] => EPA[c]	0.0561548	0.224541	0.224541	Transport, extracellular
HMR_5954	isoleucine[c] + ornithine[s] => isoleucine[s] + ornithine[c]	0.0561883	-0.224511	0.224511	Transport, extracellular
HMR_0300	8,11-eicosadienoic acid[s] => 8,11-eicosadienoic acid[c]	0.0570983	0.223708	0.223708	Transport, extracellular
HMR_4503	10-formyl-THF[c] + H+[c] <=> 5,10-methenyl-THF[c] + H2O[c]	0.0571052	0.223702	0.223702	Folate metabolism
HMR_7293	(alpha-D-mannosyl)8-beta-D-mannosyl-diacetylchitobiosyl-L-asparagine (protein)[r] + H2O[r] => (alpha-D-mannosyl)7-beta-D-mannosyl-diacetylchitobiosyl-L-asparagine, isoform B (protein)[r] + mannose[r]	0.0575446	-0.223317	0.223317	N-glycan metabolism
HMR_7300	(alpha-D-mannosyl)7-beta-D-mannosyl-diacetylchitobiosyl-L-asparagine, isoform B (protein)[r] => (alpha-D-mannosyl)7-beta-D-mannosyl-diacetylchitobiosyl-L-asparagine, isoform B (protein)[g]	0.0575446	-0.223317	0.223317	N-glycan metabolism
HMR_0303	8,11-eicosadienoic acid[c] + ATP[c] + H2O[c] => 8,11-eicosadienoic acid[s] + ADP[c] + Pi[c]	0.0577496	0.223139	0.223139	Transport, extracellular
HMR_0383	(11Z,14Z,17Z)-eicosatrienoic acid[c] + ATP[c] + H2O[c] => (11Z,14Z,17Z)-eicosatrienoic acid[s] + ADP[c] + Pi[c]	0.0578669	0.223037	0.223037	Transport, extracellular
HMR_6062	GSH[c] + HCO3-[c] + glycolithocholate[s] <=> GSH[s] + HCO3-[s] + glycolithocholate[c]	0.0579684	0.222949	0.222949	Transport, extracellular
HMR_2522	10,13,16,19-docosatetraenoyl-CoA[c] + malonyl-CoA[c] => 3-oxo-tetracosa-12,15,18,21-all-cis-tetraenoyl-CoA[c] + CO2[c] + CoA[c]	0.0581072	-0.222829	0.222829	Omega-3 fatty acid metabolism
HMR_2524	3-oxo-tetracosa-12,15,18,21-all-cis-tetraenoyl-CoA[c] + H+[c] + NADPH[c] => 3(S)-hydroxy-tetracosa-12,15,18,21-all-cis-tetraenoyl-CoA[c] + NADP+[c]	0.0581072	-0.222829	0.222829	Omega-3 fatty acid metabolism
HMR_7870	UDP[n] + dADP[n] <=> UMP[n] + dATP[n]	0.0581403	0.2228	0.2228	Nucleotide metabolism
HMR_6021	(R)-3-hydroxybutanoate[c] + pyruvate[s] <=> (R)-3-hydroxybutanoate[s] + pyruvate[c]	0.0581571	0.222786	0.222786	Transport, extracellular
HMR_0546	0.0001 (10Z)-heptadecenoyl-CoA[c] + 0.0001 (11Z)-docosenoyl-CoA[c] + 0.0001 (11Z)-eicosenoyl-CoA[c] + 0.0001 (11Z,14Z)-eicosadienoyl-CoA[c] + 0.0001 (11Z,14Z,17Z)-eicosatrienoyl-CoA[c] + 0.0001 (13Z)-docosenoyl-CoA[c] + 0.0001 (13Z)-eicosenoyl-CoA[c] + 0.0001 (13Z)-octadecenoyl-CoA[c] + 0.0001 (13Z,16Z)-docosadienoyl-CoA[c] + 0.0001 (15Z)-tetracosenoyl-CoA[c] + 0.0016 (4Z,7Z,10Z,13Z,16Z)-docosape…	0.0583131	-0.222651	0.222651	Pool reactions
HMR_6546	ATP[c] + PI pool[c] => 1-phosphatidyl-1D-myo-inositol-4-phosphate[c] + ADP[c]	0.0585753	0.222425	0.222425	Inositol phosphate metabolism
HMR_5101	H+[c] + glutamine[c] => H+[m] + glutamine[m]	0.0588456	0.222193	0.222193	Transport, mitochondrial
HMR_7971	16alpha-hydroxydehydroepiandrosterone[r] + H+[r] + NADH[r] => 5alpha-androstane-3,17-dione[r] + H2O[r] + NAD+[r]	0.0589502	0.222104	0.222104	Steroid metabolism
HMR_4280	H+[m] + NADH[m] + pyruvate[m] => L-lactate[m] + NAD+[m]	0.0593159	-0.221792	0.221792	Pyruvate metabolism
HMR_4952	beta-alanine[s] => beta-alanine[c]	0.0593704	-0.221746	0.221746	Transport, extracellular
HMR_3875	ATP[c] + H2O[c] + methionine[c] => PPi[c] + Pi[c] + SAM[c]	0.0596012	-0.22155	0.22155	Cysteine and methionine metabolism
HMR_1725	chenodeoxycholoyl-CoA[c] <=> chenodeoxycholoyl-CoA[r]	0.0596537	0.221505	0.221505	Bile acid biosynthesis
HMR_1727	ATP[r] + CoA[r] + chenodiol[r] => AMP[r] + PPi[r] + chenodeoxycholoyl-CoA[r]	0.0596537	-0.221505	0.221505	Bile acid biosynthesis
HMR_1854	chenodiol[c] <=> chenodiol[r]	0.0596537	-0.221505	0.221505	Bile acid recycling
HMR_0239	ATP[c] + H2O[c] + margaric acid[c] => ADP[c] + Pi[c] + margaric acid[s]	0.059696	0.221469	0.221469	Transport, extracellular
HMR_0420	(6Z,9Z,12Z,15Z,18Z)-TPA[s] => (6Z,9Z,12Z,15Z,18Z)-TPA[c]	0.0597123	0.221456	0.221456	Transport, extracellular
HMR_8257	Tn-antigen[g] + UDP-N-acetylglucosamine[g] => UDP[g] + core 6[g]	0.0597216	-0.221448	0.221448	O-glycan metabolism
HMR_8258	UDP-galactose[g] + core 6[g] => F1alpha[g] + UDP[g]	0.0597216	-0.221448	0.221448	O-glycan metabolism
HMR_8259	F1alpha[g] <=> F1alpha[l]	0.0597216	-0.221448	0.221448	Transport, Golgi apparatus
HMR_0765	UDP-galactose[r] + glucosylceramide pool[r] => LacCer pool[r] + UDP[r]	0.0600435	-0.221176	0.221176	Sphingolipid metabolism
HMR_6385	UDP-galactose[c] + UMP[r] => UDP-galactose[r] + UMP[c]	0.0600435	-0.221176	0.221176	Transport, endoplasmic reticular
HMR_9627	LacCer pool[r] <=> LacCer pool[c]	0.0600435	-0.221176	0.221176	Transport, endoplasmic reticular
HMR_3957	NAD+[m] + isocitrate[m] => AKG[m] + CO2[m] + H+[m] + NADH[m]	0.0600998	-0.221129	0.221129	Tricarboxylic acid cycle and glyoxylate/dicarboxylate metabolism
HMR_0423	(6Z,9Z,12Z,15Z,18Z)-TPA[c] + ATP[c] + H2O[c] => (6Z,9Z,12Z,15Z,18Z)-TPA[s] + ADP[c] + Pi[c]	0.0602682	0.220987	0.220987	Transport, extracellular
HMR_4299	H2O[c] + glucosamine-6-phosphate[c] => NH3[c] + fructose-6-phosphate[c]	0.0603837	0.22089	0.22089	Amino sugar and nucleotide sugar metabolism
HMR_4300	fructose-6-phosphate[c] + glutamine[c] => glucosamine-6-phosphate[c] + glutamate[c]	0.0603837	0.22089	0.22089	Amino sugar and nucleotide sugar metabolism
HMR_2215	malonyl-CoA[c] + tetracosanoyl-CoA[c] => 3-oxohexacosanoyl-CoA[c] + CO2[c] + CoA[c]	0.0603913	-0.220884	0.220884	Fatty acid elongation (even-chain)
HMR_2217	3-oxohexacosanoyl-CoA[c] + H+[c] + NADPH[c] => 3-hydroxyhexacosanoyl-CoA[c] + NADP+[c]	0.0603913	-0.220884	0.220884	Fatty acid elongation (even-chain)
HMR_2218	3-hydroxyhexacosanoyl-CoA[c] => (2E)-hexacosenoyl-CoA[c] + H2O[c]	0.0603913	-0.220884	0.220884	Fatty acid elongation (even-chain)
HMR_2219	(2E)-hexacosenoyl-CoA[c] + H+[c] + NADPH[c] => NADP+[c] + hexacosanoyl-CoA[c]	0.0603913	-0.220884	0.220884	Fatty acid elongation (even-chain)
HMR_7974	5-alpha-dihydrotestosterone[c] + PAPS[c] => 5alpha-dihydrotestosterone-sulfate[c] + PAP[c]	0.0604337	-0.220848	0.220848	Steroid metabolism
HMR_2025	5-alpha-dihydrotestosterone[c] + sulfate[c] <=> 5alpha-dihydrotestosterone-sulfate[c] + H2O[c]	0.0604337	0.220848	0.220848	Androgen metabolism
HMR_3721	H2O[r] + cholesterol-ester-6,9,12,15-octa[r] => cholesterol[r] + stearidonic acid[r]	0.0619358	0.219602	0.219602	Formation and hydrolysis of cholesterol esters
HMR_3662	(6Z,9Z,12Z,15Z)-octadecatetraenoyl-CoA[r] + cholesterol[r] => CoA[r] + cholesterol-ester-6,9,12,15-octa[r]	0.0619361	0.219602	0.219602	Formation and hydrolysis of cholesterol esters
HMR_2982	(6Z,9Z,12Z,15Z)-octadecatetraenoyl-CoA[r] + AMP[r] + PPi[r] <=> ATP[r] + CoA[r] + stearidonic acid[r]	0.0619362	-0.219602	0.219602	Fatty acid activation (endoplasmic reticular)
HMR_0753	H2O[c] + dihydroceramide pool[c] <=> fatty acid-LD-SM pool[c] + sphinganine[c]	0.0620431	0.219514	0.219514	Sphingolipid metabolism
HMR_3977	H2O[c] + PPi[c] => 2 Pi[c]	0.0623153	-0.219291	0.219291	Oxidative phosphorylation
HMR_1656	choloyl-CoA[c] <=> choloyl-CoA[p]	0.0623402	-0.219271	0.219271	Bile acid biosynthesis
HMR_6230	GSH[c] + HCO3-[c] + prostaglandin D1[s] <=> GSH[s] + HCO3-[s] + prostaglandin D1[c]	0.0624182	-0.219207	0.219207	Transport, extracellular
HMR_8530	GSH[c] + NAD+[c] + formaldehyde[c] => H+[c] + NADH[c] + formylglutathione[c]	0.0632735	-0.218513	0.218513	Tyrosine metabolism
HMR_7312	(alpha-D-mannosyl)7-beta-D-mannosyl-diacetylchitobiosyl-L-asparagine, isoform B (protein)[g] + H2O[g] => (alpha-D-mannosyl)6-beta-D-mannosyl-diacetylchitobiosyl-L-asparagine (protein) (B2)[g] + mannose[g]	0.0633611	-0.218442	0.218442	N-glycan metabolism
HMR_0409	AMP[c] + PPi[c] + arachidonyl-CoA[c] <=> ATP[c] + CoA[c] + arachidonate[c]	0.0634526	0.218369	0.218369	Fatty acid activation (cytosolic)
HMR_6122	HCO3-[c] + S-glutathionyl-ethacrynic acid[c] + prostaglandin E2[s] <=> HCO3-[s] + S-glutathionyl-ethacrynic acid[s] + prostaglandin E2[c]	0.0634655	0.218358	0.218358	Transport, extracellular
HMR_6073	HCO3-[c] + S-glutathionyl-ethacrynic acid[c] + taurolithocholate[s] <=> HCO3-[s] + S-glutathionyl-ethacrynic acid[s] + taurolithocholate[c]	0.0640483	0.217891	0.217891	Transport, extracellular
HMR_0604	1,2-diacylglycerol-LD-TAG pool[c] + ATP[c] => ADP[c] + phosphatidate-LD-TAG pool[c]	0.0643355	0.217661	0.217661	Acylglycerides metabolism
HMR_3968	ADP[c] + dUDP[c] <=> ATP[c] + dUMP[c]	0.0645759	-0.21747	0.21747	Nucleotide metabolism
HMR_5158	303 ATP[c] + 404 H2O[c] + 7 L-alanyl-tRNA(ala)[c] + 2 L-arginyl-tRNA(arg)[c] + L-asparaginyl-tRNA(asn)[c] + 4 L-aspartyl-tRNA(asp)[c] + 8 L-glutaminyl-tRNA(gln)[c] + 8 L-glutamyl-tRNA(glu)[c] + L-isoleucyl-tRNA(ile)[c] + 15 L-leucyl-tRNA(leu)[c] + 6 L-lysyl-tRNA(lys)[c] + 3 L-methionyl-tRNA(met)[c] + 4 L-phenylalanyl-tRNA(phe)[c] + 5 L-prolyl-tRNA(pro)[c] + 9 L-seryl-tRNA(ser)[c] + 10 L-threonyl-…	0.0647432	0.217337	0.217337	Protein assembly
HMR_5269	50 ATP[c] + 50 H2O[c] + apoC2[c] => 50 ADP[c] + 50 Pi[c] + 7 alanine[c] + 2 arginine[c] + asparagine[c] + 4 aspartate[c] + 8 glutamate[c] + 8 glutamine[c] + 5 glycine[c] + isoleucine[c] + 15 leucine[c] + 6 lysine[c] + 3 methionine[c] + 4 phenylalanine[c] + 5 proline[c] + 9 serine[c] + 10 threonine[c] + tryptophan[c] + 5 tyrosine[c] + 7 valine[c]	0.0647432	0.217337	0.217337	Protein degradation
HMR_5384	5-methylthioadenosine[c] + Pi[c] => adenine[c] + methylthioribose-1p[c]	0.0648542	-0.21725	0.21725	Arginine and proline metabolism
HMR_5385	methylthioribose-1p[c] => S-methyl-5-thio-D-ribulose-1-phosphate[c]	0.0648542	-0.21725	0.21725	Cysteine and methionine metabolism
HMR_5386	S-methyl-5-thio-D-ribulose-1-phosphate[c] => 2,3-diketo-5-methylthiopentyl-1-phosphate[c] + H2O[c]	0.0648542	-0.21725	0.21725	Cysteine and methionine metabolism
HMR_5387	2,3-diketo-5-methylthiopentyl-1-phosphate[c] + H2O[c] => 1,2-dihydroxy-5-(methylthio)pent-1-en-3-one[c] + Pi[c]	0.0648542	-0.21725	0.21725	Cysteine and methionine metabolism
HMR_5389	1,2-dihydroxy-5-(methylthio)pent-1-en-3-one[c] + O2[c] => 4-methylthio-2-oxobutanoic acid[c] + formate[c]	0.0648542	-0.21725	0.21725	Cysteine and methionine metabolism
HMR_7993	3-amino-propanal[c] + H2O[c] + NAD+[c] => H+[c] + NADH[c] + beta-alanine[c]	0.0648542	-0.21725	0.21725	beta-Alanine metabolism
HMR_4073	H+[c] + SAM[c] => CO2[c] + S-adenosylmethioninamine[c]	0.0648542	-0.21725	0.21725	Arginine and proline metabolism
HMR_5974	citrulline[s] + serine[c] => citrulline[c] + serine[s]	0.0652095	0.216969	0.216969	Transport, extracellular
HMR_5311	Na+[s] + asparagine[s] => Na+[c] + asparagine[c]	0.065381	0.216834	0.216834	Transport, extracellular
HMR_5076	glycine[s] => glycine[c]	0.0654532	-0.216777	0.216777	Transport, extracellular
HMR_6114	HCO3-[c] + glutathionyl-leukotriene C4[c] + triiodothyronine[s] <=> HCO3-[s] + glutathionyl-leukotriene C4[s] + triiodothyronine[c]	0.0656026	-0.21666	0.21666	Transport, extracellular
HMR_8480	H2O[n] + deoxycytidine[n] => NH3[n] + deoxyuridine[n]	0.065789	-0.216514	0.216514	Nucleotide metabolism
HMR_8868	deoxyuridine[c] <=> deoxyuridine[n]	0.065789	0.216514	0.216514	Transport, nuclear
HMR_5027	glucose[c] <=> glucose[r]	0.0661502	-0.216232	0.216232	Transport, endoplasmic reticular
HMR_3658	(15Z)-tetracosenoyl-CoA[r] + cholesterol[r] => CoA[r] + cholesterol-ester-15-tetra[r]	0.0661801	-0.216209	0.216209	Formation and hydrolysis of cholesterol esters
HMR_2978	(15Z)-tetracosenoyl-CoA[r] + AMP[r] + PPi[r] <=> ATP[r] + CoA[r] + nervonic acid[r]	0.0661802	0.216209	0.216209	Fatty acid activation (endoplasmic reticular)
HMR_3717	H2O[r] + cholesterol-ester-15-tetra[r] => cholesterol[r] + nervonic acid[r]	0.0661802	-0.216209	0.216209	Formation and hydrolysis of cholesterol esters
HMR_5520	methionine[c] + threonine[s] <=> methionine[s] + threonine[c]	0.0662642	0.216143	0.216143	Transport, extracellular
HMR_3057	O2[p] + hexacosanoyl-CoA[p] => (2E)-hexacosenoyl-CoA[p] + H2O2[p]	0.0664551	-0.215995	0.215995	Beta oxidation of even-chain fatty acids (peroxisomal)
HMR_3058	(2E)-hexacosenoyl-CoA[p] + H2O[p] => 3-hydroxyhexacosanoyl-CoA[p]	0.0664551	-0.215995	0.215995	Beta oxidation of even-chain fatty acids (peroxisomal)
HMR_3059	3-hydroxyhexacosanoyl-CoA[p] + NAD+[p] => 3-oxohexacosanoyl-CoA[p] + H+[p] + NADH[p]	0.0664551	-0.215995	0.215995	Beta oxidation of even-chain fatty acids (peroxisomal)
HMR_3060	3-oxohexacosanoyl-CoA[p] + CoA[p] => acetyl-CoA[p] + tetracosanoyl-CoA[p]	0.0664551	-0.215995	0.215995	Beta oxidation of even-chain fatty acids (peroxisomal)
HMR_3022	hexacosanoyl-CoA[c] <=> hexacosanoyl-CoA[p]	0.0664551	-0.215995	0.215995	Transport, peroxisomal
HMR_4211	H2O[c] + UTP[c] => PPi[c] + UMP[c]	0.0665864	0.215893	0.215893	Pyrimidine metabolism
HMR_3211	propanoyl-CoA[m] + ubiquinone[m] => acrylyl-CoA[m] + ubiquinol[m]	0.0668542	0.215686	0.215686	Valine, leucine, and isoleucine metabolism
HMR_7868	GDP[n] + UDP[n] <=> GTP[n] + UMP[n]	0.0670784	-0.215513	0.215513	Nucleotide metabolism
HMR_4573	PEP[c] + dGDP[c] => dGTP[c] + pyruvate[c]	0.0672227	-0.215402	0.215402	Glycolysis / Gluconeogenesis
HMR_0363	ATP[c] + EPA[c] + H2O[c] => ADP[c] + EPA[s] + Pi[c]	0.0672592	0.215374	0.215374	Transport, extracellular
HMR_3212	FAD[m] + propanoyl-CoA[m] <=> FADH2[m] + acrylyl-CoA[m]	0.0673197	-0.215328	0.215328	Propanoate metabolism
HMR_3186	FAD[m] + tridecanoyl-CoA[m] => (2E)-tridecenoyl-CoA[m] + FADH2[m]	0.0675076	-0.215184	0.215184	Beta oxidation of odd-chain fatty acids (mitochondrial)
HMR_3187	(2E)-tridecenoyl-CoA[m] + H2O[m] => 3-hydroxytridecanoyl-CoA[m]	0.0675076	-0.215184	0.215184	Beta oxidation of odd-chain fatty acids (mitochondrial)
HMR_3188	3-hydroxytridecanoyl-CoA[m] + NAD+[m] => 3-oxotridecanoyl-CoA[m] + H+[m] + NADH[m]	0.0675076	-0.215184	0.215184	Beta oxidation of odd-chain fatty acids (mitochondrial)
HMR_3189	3-oxotridecanoyl-CoA[m] + CoA[m] => acetyl-CoA[m] + undecanoyl-CoA[m]	0.0675076	-0.215184	0.215184	Beta oxidation of odd-chain fatty acids (mitochondrial)
HMR_3190	FAD[m] + undecanoyl-CoA[m] => (2E)-undecenoyl-CoA[m] + FADH2[m]	0.0675076	-0.215184	0.215184	Beta oxidation of odd-chain fatty acids (mitochondrial)
HMR_3191	(2E)-undecenoyl-CoA[m] + H2O[m] => 3-hydroxyundecanoyl-CoA[m]	0.0675076	-0.215184	0.215184	Beta oxidation of odd-chain fatty acids (mitochondrial)
HMR_3192	3-hydroxyundecanoyl-CoA[m] + NAD+[m] => 3-oxoundecanoyl-CoA[m] + H+[m] + NADH[m]	0.0675076	-0.215184	0.215184	Beta oxidation of odd-chain fatty acids (mitochondrial)
HMR_3193	3-oxoundecanoyl-CoA[m] + CoA[m] => acetyl-CoA[m] + nonanoyl-CoA[m]	0.0675076	-0.215184	0.215184	Beta oxidation of odd-chain fatty acids (mitochondrial)
HMR_3194	FAD[m] + nonanoyl-CoA[m] => (2E)-nonenoyl-CoA[m] + FADH2[m]	0.0675076	-0.215184	0.215184	Beta oxidation of odd-chain fatty acids (mitochondrial)
HMR_3195	(2E)-nonenoyl-CoA[m] + H2O[m] => 3-hydroxynonanoyl-CoA[m]	0.0675076	-0.215184	0.215184	Beta oxidation of odd-chain fatty acids (mitochondrial)
HMR_3196	3-hydroxynonanoyl-CoA[m] + NAD+[m] => 3-oxononanoyl-CoA[m] + H+[m] + NADH[m]	0.0675076	-0.215184	0.215184	Beta oxidation of odd-chain fatty acids (mitochondrial)
HMR_3197	3-oxononanoyl-CoA[m] + CoA[m] => acetyl-CoA[m] + heptanoyl-CoA[m]	0.0675076	-0.215184	0.215184	Beta oxidation of odd-chain fatty acids (mitochondrial)
HMR_3198	FAD[m] + heptanoyl-CoA[m] => (2E)-heptenoyl-CoA[m] + FADH2[m]	0.0675076	-0.215184	0.215184	Beta oxidation of odd-chain fatty acids (mitochondrial)
HMR_3199	(2E)-heptenoyl-CoA[m] + H2O[m] => 3-hydroxyheptanoyl-CoA[m]	0.0675076	-0.215184	0.215184	Beta oxidation of odd-chain fatty acids (mitochondrial)
HMR_3200	3-hydroxyheptanoyl-CoA[m] + NAD+[m] => 3-oxoheptanoyl-CoA[m] + H+[m] + NADH[m]	0.0675076	-0.215184	0.215184	Beta oxidation of odd-chain fatty acids (mitochondrial)
HMR_3201	3-oxoheptanoyl-CoA[m] + CoA[m] => acetyl-CoA[m] + pentanoyl-CoA[m]	0.0675076	-0.215184	0.215184	Beta oxidation of odd-chain fatty acids (mitochondrial)
HMR_3202	FAD[m] + pentanoyl-CoA[m] => (2E)-pentenoyl-CoA[m] + FADH2[m]	0.0675076	-0.215184	0.215184	Beta oxidation of odd-chain fatty acids (mitochondrial)
HMR_3203	(2E)-pentenoyl-CoA[m] + H2O[m] => 3-hydroxypentanoyl-CoA[m]	0.0675076	-0.215184	0.215184	Beta oxidation of odd-chain fatty acids (mitochondrial)
HMR_3204	3-hydroxypentanoyl-CoA[m] + NAD+[m] => 3-oxopentanoyl-CoA[m] + H+[m] + NADH[m]	0.0675076	-0.215184	0.215184	Beta oxidation of odd-chain fatty acids (mitochondrial)
HMR_3205	3-oxopentanoyl-CoA[m] + CoA[m] => acetyl-CoA[m] + propanoyl-CoA[m]	0.0675076	-0.215184	0.215184	Beta oxidation of odd-chain fatty acids (mitochondrial)
HMR_6117	HCO3-[c] + glutathionyl-leukotriene C4[c] + reverse triiodthyronine[s] <=> HCO3-[s] + glutathionyl-leukotriene C4[s] + reverse triiodthyronine[c]	0.0675611	0.215143	0.215143	Transport, extracellular
HMR_4340	ATP[m] + THF[m] + formate[m] => 10-formyl-THF[m] + ADP[m] + Pi[m]	0.067999	-0.214808	0.214808	Folate metabolism
HMR_4944	formate[c] <=> formate[m]	0.067999	-0.214808	0.214808	Transport, mitochondrial
HMR_6045	(R)-3-hydroxybutanoate[c] + propanoate[s] <=> (R)-3-hydroxybutanoate[s] + propanoate[c]	0.0683904	-0.214511	0.214511	Transport, extracellular
HMR_2178	malonyl-[ACP][c] + tetradecanoyl-[ACP][c] => 3-oxohexadecanoyl-[ACP][c] + CO2[c] + [ACP][c]	0.0684616	-0.214457	0.214457	Fatty acid biosynthesis (even-chain)
HMR_2179	3-oxohexadecanoyl-[ACP][c] + H+[c] + NADPH[c] => (R)-3-hydroxypalmitoyl-[ACP][c] + NADP+[c]	0.0684616	-0.214457	0.214457	Fatty acid biosynthesis (even-chain)
HMR_2180	(R)-3-hydroxypalmitoyl-[ACP][c] => (2E)-hexadecenoyl-[ACP][c] + H2O[c]	0.0684616	-0.214457	0.214457	Fatty acid biosynthesis (even-chain)
HMR_2181	(2E)-hexadecenoyl-[ACP][c] + H+[c] + NADPH[c] => NADP+[c] + hexadecanoyl-[ACP][c]	0.0684616	-0.214457	0.214457	Fatty acid biosynthesis (even-chain)
HMR_2182	H2O[c] + hexadecanoyl-[ACP][c] => [ACP][c] + palmitate[c]	0.0684616	-0.214457	0.214457	Fatty acid transfer reactions
HMR_3822	1-pyrroline-5-carboxylate[m] + 2 H2O[m] + NAD+[m] => H+[m] + NADH[m] + glutamate[m]	0.0684662	0.214453	0.214453	Alanine, aspartate and glutamate metabolism
HMR_6341	ADP[m] + dATP[c] => ADP[c] + dATP[m]	0.0688787	-0.214142	0.214142	Transport, mitochondrial
HMR_5416	GDP[m] + mitothioredoxin[m] => H2O[m] + dGDP[m] + mitooxidized thioredoxin[m]	0.0691507	-0.213937	0.213937	Pyrimidine metabolism
HMR_7801	ADP[m] + GDP[m] <=> AMP[m] + GTP[m]	0.0694935	0.21368	0.21368	Nucleotide metabolism
HMR_4914	CoA[c] <=> CoA[m]	0.0700106	-0.213294	0.213294	Transport, mitochondrial
HMR_3055	(9Z,12Z,15Z,18Z)-tetracosatetraenoyl-CoA[p] + 11 CoA[p] + 11 H2O[p] + 11 NAD+[p] + 11 O2[p] => 3 H+[p] + 11 H2O2[p] + 11 NADH[p] + 12 acetyl-CoA[p]	0.0701292	-0.213206	0.213206	Beta oxidation of even-chain fatty acids (peroxisomal)
HMR_3025	(9Z,12Z,15Z,18Z)-tetracosatetraenoyl-CoA[c] <=> (9Z,12Z,15Z,18Z)-tetracosatetraenoyl-CoA[p]	0.0701292	-0.213206	0.213206	Transport, peroxisomal
HMR_0762	H2O[c] + glucosylceramide pool[c] => ceramide pool[c] + glucose[c]	0.0702	-0.213153	0.213153	Sphingolipid metabolism
HMR_6115	HCO3-[c] + S-glutathionyl-2-4-dinitrobenzene[c] + triiodothyronine[s] <=> HCO3-[s] + S-glutathionyl-2-4-dinitrobenzene[s] + triiodothyronine[c]	0.0702603	0.213108	0.213108	Transport, extracellular
HMR_7621	arginine[c] => H2O[c] + [protein]-L-arginine[c]	0.0707882	-0.212718	0.212718	Protein modification
HMR_6741	O2[c] + ascorbate[c] + dopamine[c] => H2O[c] + dehydroascorbic acid[c] + noradrenaline[c]	0.0709015	-0.212634	0.212634	Phenylalanine, tyrosine and tryptophan biosynthesis
HMR_0651	CTP[c] + ethanolamine-phosphate[c] => CDP-ethanolamine[c] + PPi[c]	0.0711491	-0.212452	0.212452	Glycerophospholipid metabolism
HMR_3916	5-methyl-THF[c] <=> 5-methyl-THF[s]	0.0716386	-0.212094	0.212094	Transport, extracellular
HMR_7683	5-methyl-THF[c] + hydroxide[s] <=> 5-methyl-THF[s] + hydroxide[c]	0.0716386	0.212094	0.212094	Transport, extracellular
HMR_6533	2 chloride[s] + hydroxide[c] => 2 chloride[c] + hydroxide[s]	0.0716386	0.212094	0.212094	Transport, extracellular
HMR_7564	H2O[l] + chondroitin sulfate E (GalNAc4,6diS-GlcA), degradation product 4[l] => chondroitin sulfate E (GalNAc4,6diS-GlcA), degradation product 5[l] + sulfate[l]	0.0717823	0.211989	0.211989	Chondroitin sulfate degradation
HMR_7565	H2O[l] + chondroitin sulfate E (GalNAc4,6diS-GlcA), degradation product 5[l] => chondroitin sulfate E (GalNAc4,6diS-GlcA), degradation product 6[l] + sulfate[l]	0.0717823	0.211989	0.211989	Chondroitin sulfate degradation
HMR_7566	H2O[l] + chondroitin sulfate E (GalNAc4,6diS-GlcA), degradation product 6[l] => N-acetylgalactosamine[l] + chondroitin sulfate E (GalNAc4,6diS-GlcA), degradation product 7[l]	0.0717823	0.211989	0.211989	Chondroitin sulfate degradation
HMR_7910	10-formyl-THF-glu(5)[c] + ATP[c] + glutamate[c] => 10-formyl-THF-glu(6)[c] + ADP[c] + Pi[c]	0.0719014	-0.211902	0.211902	Folate metabolism
HMR_8461	GDP[c] + dCDP[c] <=> GTP[c] + dCMP[c]	0.0721152	-0.211747	0.211747	Nucleotide metabolism
HMR_5068	arginine[s] => arginine[c]	0.0723448	0.21158	0.21158	Transport, extracellular
HMR_2172	H2O[c] + dodecanoyl-[ACP][c] => [ACP][c] + lauric acid[c]	0.0724024	-0.211538	0.211538	Fatty acid transfer reactions
HMR_5501	serine[c] + tryptophan[s] <=> serine[s] + tryptophan[c]	0.0731236	-0.211018	0.211018	Transport, extracellular
HMR_6166	HCO3-[c] + glutathionyl-leukotriene C4[c] + prostaglandin A2[s] <=> HCO3-[s] + glutathionyl-leukotriene C4[s] + prostaglandin A2[c]	0.0731867	0.210973	0.210973	Transport, extracellular
HMR_3972	THF[c] + formaldehyde[c] => 5,10-methylene-THF[c] + H2O[c]	0.0732023	-0.210961	0.210961	Folate metabolism
HMR_8241	SM pool[c] <=> SM pool[g]	0.0732846	0.210902	0.210902	Transport, Golgi apparatus
HMR_0816	GA2[c] + UDP-galactose[c] => GA1[c] + UDP[c]	0.0743452	-0.210146	0.210146	Glycosphingolipid biosynthesis-ganglio series
HMR_5390	H2O[c] + O2[c] + methionine[c] => 4-methylthio-2-oxobutanoic acid[c] + H2O2[c] + NH3[c]	0.0750908	-0.209619	0.209619	Cysteine and methionine metabolism
HMR_4436	GSH[c] + HCO3-[c] + histamine[s] <=> GSH[s] + HCO3-[s] + histamine[c]	0.0753673	-0.209425	0.209425	Transport, extracellular
HMR_5494	glutamine[c] + proline[s] <=> glutamine[s] + proline[c]	0.0754964	-0.209335	0.209335	Transport, extracellular
HMR_5391	4-methylthio-2-oxobutanoic acid[c] + glutamate[c] => AKG[c] + methionine[c]	0.075552	-0.209296	0.209296	Cysteine and methionine metabolism
HMR_7308	(alpha-D-mannosyl)8-beta-D-mannosyl-diacetylchitobiosyl-L-asparagine (protein)[g] + H2O[g] => (alpha-D-mannosyl)7-beta-D-mannosyl-diacetylchitobiosyl-L-asparagine, isoform A (protein)[g] + mannose[g]	0.0756885	-0.2092	0.2092	N-glycan metabolism
HMR_2368	H+[c] + NADPH[c] + O2[c] + linoleoyl-CoA[c] => 2 H2O[c] + NADP+[c] + gamma-linolenoyl-CoA[c]	0.0761543	0.208876	0.208876	Omega-6 fatty acid metabolism
HMR_4741	3-hydroxypropionyl-CoA[m] + H2O[m] => CoA[m] + hydracrylate[m]	0.076321	0.20876	0.20876	Propanoate metabolism
HMR_4497	NAD+[m] + hydracrylate[m] => 3-oxopropanoate[m] + H+[m] + NADH[m]	0.076321	0.20876	0.20876	Propanoate metabolism
HMR_4194	ATP[c] + H2O[c] + UTP[c] + glutamine[c] => ADP[c] + CTP[c] + Pi[c] + glutamate[c]	0.0764661	-0.208659	0.208659	Pyrimidine metabolism
HMR_4784	2 H2O[m] + L-1-pyrroline-3-hydroxy-5-carboxylate[m] + NAD+[m] => H+[m] + L-erythro-4-hydroxyglutamate[m] + NADH[m]	0.0765296	-0.208615	0.208615	Arginine and proline metabolism
HMR_0597	H2O[c] + phosphatidate-LD-PC pool[c] => 1,2-diacylglycerol-LD-PC pool[c] + Pi[c]	0.0768072	-0.208423	0.208423	Glycerophospholipid metabolism
HMR_5662	Na+[s] + glycine[c] + tryptophan[s] => Na+[c] + glycine[s] + tryptophan[c]	0.0769681	0.208312	0.208312	Transport, extracellular
HMR_8198	UDP-N-acetyl-D-galactosamine[g] + globoside[g] => UDP[g] + alpha-GalNAc-globoside[g]	0.0771593	-0.20818	0.20818	Sphingolipid metabolism
HMR_8201	UDP[l] + alpha-GalNAc-globoside[l] => UDP-N-acetyl-D-galactosamine[l] + globoside[l]	0.0771593	-0.20818	0.20818	Sphingolipid metabolism
HMR_8200	alpha-GalNAc-globoside[c] <=> alpha-GalNAc-globoside[l]	0.0771593	-0.20818	0.20818	Transport, lysosomal
HMR_8199	alpha-GalNAc-globoside[c] <=> alpha-GalNAc-globoside[g]	0.0771593	0.20818	0.20818	Transport, Golgi apparatus
HMR_0245	9-heptadecenoyl-CoA[c] + AMP[c] + PPi[c] <=> 9-heptadecylenic acid[c] + ATP[c] + CoA[c]	0.0774211	0.208	0.208	Fatty acid activation (cytosolic)
HMR_3804	AKG[m] + H+[m] + NADPH[m] + NH3[m] <=> H2O[m] + NADP+[m] + glutamate[m]	0.0774281	0.207995	0.207995	Alanine, aspartate and glutamate metabolism
HMR_1589	7alpha-hydroxycholest-4-en-3-one[r] + H+[r] + NADPH[r] + O2[r] => 7alpha,12alpha-dihydroxycholest-4-en-3-one[r] + H2O[r] + NADP+[r]	0.0775998	0.207878	0.207878	Bile acid biosynthesis
HMR_2731	L-carnitine[c] + docosahexaenoylcarnitine[m] <=> L-carnitine[m] + docosahexaenoylcarnitine[c]	0.0777934	-0.207745	0.207745	Carnitine shuttle (mitochondrial)
HMR_2732	(4Z,7Z,10Z,13Z,16Z,19Z)-docosahexaenoyl-CoA[m] + L-carnitine[m] <=> CoA[m] + docosahexaenoylcarnitine[m]	0.0777934	-0.207745	0.207745	Carnitine shuttle (mitochondrial)
HMR_3430	(4Z,7Z,10Z,13Z,16Z,19Z)-docosahexaenoyl-CoA[m] + 10 CoA[m] + 4 FAD[m] + 10 H2O[m] + 10 NAD+[m] => 4 FADH2[m] + 10 H+[m] + 10 NADH[m] + 11 acetyl-CoA[m]	0.0777934	0.207745	0.207745	Beta oxidation of even-chain fatty acids (mitochondrial)
HMR_2730	(4Z,7Z,10Z,13Z,16Z,19Z)-docosahexaenoyl-CoA[c] + L-carnitine[c] <=> CoA[c] + docosahexaenoylcarnitine[c]	0.0778583	0.207701	0.207701	Carnitine shuttle (cytosolic)
HMR_4044	ADP[c] + dATP[c] <=> ATP[c] + dADP[c]	0.078079	0.20755	0.20755	Purine metabolism
HMR_2984	(5Z,8Z,11Z,14Z,17Z)-eicosapentaenoyl-CoA[r] + AMP[r] + PPi[r] <=> ATP[r] + CoA[r] + EPA[r]	0.078526	0.207246	0.207246	Fatty acid activation (endoplasmic reticular)
HMR_0499	sn-glycerol-3-phosphate[c] + stearoyl-CoA[c] => 1-acylglycerol-3P-stea[c] + CoA[c]	0.079456	-0.206618	0.206618	Glycerolipid metabolism
HMR_7888	ADP[n] + dGTP[n] <=> ATP[n] + dGDP[n]	0.0797515	-0.206419	0.206419	Nucleotide metabolism
HMR_6057	Na+[s] + Pi[s] => Na+[c] + Pi[c]	0.0804912	-0.205925	0.205925	Transport, extracellular
HMR_0541	(4Z,7Z,10Z,13Z,16Z)-docosapentaenoyl-CoA[c] + sn-glycerol-3-phosphate[c] => 1-acylglycerol-3P-4,7,10,13,16-docosa[c] + CoA[c]	0.0805479	-0.205887	0.205887	Glycerolipid metabolism
HMR_7713	AMP[l] + H2O[l] => Pi[l] + adenosine[l]	0.0811522	0.205487	0.205487	Nucleotide metabolism
HMR_7711	AMP[c] <=> AMP[l]	0.0811522	0.205487	0.205487	Transport, lysosomal
HMR_7714	adenosine[c] <=> adenosine[l]	0.0811522	-0.205487	0.205487	Transport, lysosomal
HMR_5284	133 ATP[l] + 133 H2O[l] + apoA1[l] => 133 ADP[l] + 133 Pi[l] + 23 alanine[l] + 17 arginine[l] + 5 asparagine[l] + 16 aspartate[l] + 30 glutamate[l] + 19 glutamine[l] + 11 glycine[l] + 6 histidine[l] + 41 leucine[l] + 22 lysine[l] + 4 methionine[l] + 8 phenylalanine[l] + 10 proline[l] + 16 serine[l] + 12 threonine[l] + 5 tryptophan[l] + 7 tyrosine[l] + 15 valine[l]	0.0811617	0.20548	0.20548	Protein degradation
HMR_5206	apoA1[c] <=> apoA1[s]	0.0811617	0.20548	0.20548	Transport, extracellular
HMR_5204	apoA1[s] => apoA1[l]	0.0811617	0.20548	0.20548	Transport, lysosomal
HMR_1894	HCO3-[c] + S-glutathionyl-ethacrynic acid[c] + taurochenodeoxycholate[s] <=> HCO3-[s] + S-glutathionyl-ethacrynic acid[s] + taurochenodeoxycholate[c]	0.0813384	-0.205364	0.205364	Bile acid recycling
HMR_4600	ATP[c] + deoxyguanosine[c] => ADP[c] + dGMP[c]	0.0820195	0.204915	0.204915	Purine metabolism
HMR_5719	Na+[s] + cysteine[s] + threonine[c] => Na+[c] + cysteine[c] + threonine[s]	0.0821947	0.204801	0.204801	Transport, extracellular
HMR_2177	H2O[c] + tetradecanoyl-[ACP][c] => [ACP][c] + myristic acid[c]	0.0822833	0.204743	0.204743	Fatty acid transfer reactions
HMR_6193	HCO3-[c] + glutathionyl-leukotriene C4[c] + prostaglandin E3[s] <=> HCO3-[s] + glutathionyl-leukotriene C4[s] + prostaglandin E3[c]	0.0825251	-0.204585	0.204585	Transport, extracellular
HMR_2718	(8Z,11Z,14Z,17Z)-eicosatetraenoylcarnitine[c] + L-carnitine[m] <=> (8Z,11Z,14Z,17Z)-eicosatetraenoylcarnitine[m] + L-carnitine[c]	0.0831421	-0.204183	0.204183	Carnitine shuttle (mitochondrial)
HMR_2719	(8Z,11Z,14Z,17Z)-eicosatetraenoyl-CoA[m] + L-carnitine[m] <=> (8Z,11Z,14Z,17Z)-eicosatetraenoylcarnitine[m] + CoA[m]	0.0831421	0.204183	0.204183	Carnitine shuttle (mitochondrial)
HMR_3427	(8Z,11Z,14Z,17Z)-eicosatetraenoyl-CoA[m] + 9 CoA[m] + 5 FAD[m] + 9 H2O[m] + 9 NAD+[m] => 5 FADH2[m] + 9 H+[m] + 9 NADH[m] + 10 acetyl-CoA[m]	0.0831421	-0.204183	0.204183	Beta oxidation of even-chain fatty acids (mitochondrial)
HMR_4306	NADP+[c] + glucose-6-phosphate[c] => H+[c] + NADPH[c] + glucono-1,5-lactone-6-phosphate[c]	0.0832364	-0.204122	0.204122	Pentose phosphate pathway
HMR_4625	H2O[c] + glucono-1,5-lactone-6-phosphate[c] => 6-phospho-D-gluconate[c]	0.0832364	-0.204122	0.204122	Pentose phosphate pathway
HMR_4135	ADP[m] + GDP[m] <=> ATP[m] + GMP[m]	0.0832914	0.204087	0.204087	Purine metabolism
HMR_4451	ADP[m] + GMP[m] => ATP[m] + guanosine[m]	0.0832914	0.204087	0.204087	Purine metabolism
HMR_5036	guanosine[m] <=> guanosine[c]	0.0832914	0.204087	0.204087	Transport, mitochondrial
HMR_2717	(8Z,11Z,14Z,17Z)-eicosatetraenoyl-CoA[c] + L-carnitine[c] <=> (8Z,11Z,14Z,17Z)-eicosatetraenoylcarnitine[c] + CoA[c]	0.0838015	-0.203757	0.203757	Carnitine shuttle (cytosolic)
HMR_7571	H2O[l] + hyaluronate[l] => glucuronate[l] + hyaluronan degradation product 1[l]	0.0841595	-0.203527	0.203527	Heparan sulfate degradation
HMR_7572	H2O[l] + hyaluronan degradation product 1[l] => N-acetylglucosamine[l] + hyaluronan biosynthesis, precursor 1[l]	0.0841595	-0.203527	0.203527	Heparan sulfate degradation
HMR_7573	2 H2O[l] + hyaluronan biosynthesis, precursor 1[l] => N-acetylglucosamine[l] + glucuronate[l]	0.0841595	-0.203527	0.203527	Heparan sulfate degradation
HMR_7568	UDP-N-acetylglucosamine[c] + UDP-glucuronate[c] => 2 UDP[c] + hyaluronan biosynthesis, precursor 1[s]	0.0841595	-0.203527	0.203527	Transport, extracellular
HMR_7569	UDP-N-acetylglucosamine[c] + UDP-glucuronate[c] + hyaluronan biosynthesis, precursor 1[s] => 2 UDP[c] + hyaluronate[s]	0.0841595	-0.203527	0.203527	Transport, extracellular
HMR_7570	hyaluronate[s] => hyaluronate[l]	0.0841595	-0.203527	0.203527	Transport, lysosomal
HMR_0246	9-heptadecenoyl-CoA[c] + H2O[c] => 9-heptadecylenic acid[c] + CoA[c]	0.0845431	-0.203281	0.203281	Acyl-CoA hydrolysis
HMR_4858	galactose[c] <=> galactose[s]	0.0849415	0.203026	0.203026	Transport, extracellular
HMR_0766	H2O[s] + LacCer pool[s] => galactose[s] + glucosylceramide pool[s]	0.0849415	-0.203026	0.203026	Sphingolipid metabolism
HMR_0770	glucosylceramide pool[c] <=> glucosylceramide pool[s]	0.0849415	0.203026	0.203026	Transport, extracellular
HMR_9640	LacCer pool[c] <=> LacCer pool[s]	0.0849415	-0.203026	0.203026	Transport, extracellular
HMR_5087	proline[c] => proline[s]	0.0849557	-0.203017	0.203017	Transport, extracellular
HMR_8734	D-serine[c] + glycine[s] <=> D-serine[s] + glycine[c]	0.0850148	-0.202979	0.202979	Transport, extracellular
HMR_5029	glucose[s] <=> glucose[c]	0.0850784	-0.202939	0.202939	Transport, extracellular
HMR_0600	H2O[c] + phosphatidate-LD-PI pool[c] => 1,2-diacylglycerol-LD-PI pool[c] + Pi[c]	0.0853803	-0.202747	0.202747	Glycerophospholipid metabolism
HMR_1697	3alpha,7alpha-dihydroxy-5beta-cholestanate[c] + ATP[c] + CoA[c] => 25(R)DHCA-CoA[c] + AMP[c] + PPi[c]	0.0858092	-0.202475	0.202475	Bile acid biosynthesis
HMR_1701	25(R)DHCA-CoA[c] <=> 25(R)DHCA-CoA[p]	0.0858092	-0.202475	0.202475	Bile acid biosynthesis
HMR_6029	(R)-3-hydroxybutanoate[c] + AKG[s] <=> (R)-3-hydroxybutanoate[s] + AKG[c]	0.0858397	-0.202456	0.202456	Transport, extracellular
HMR_8879	HCO3-[c] + glycocholate[s] => HCO3-[s] + glycocholate[c]	0.0858479	0.20245	0.20245	Transport, extracellular
HMR_2151	[ACP][c] + malonyl-CoA[c] => CoA[c] + malonyl-[ACP][c]	0.0859075	-0.202413	0.202413	Fatty acid transfer reactions
HMR_6325	H+[c] + histidine[c] => H+[m] + histidine[m]	0.0860562	-0.202319	0.202319	Transport, mitochondrial
HMR_6327	H+[c] + citrulline[m] => H+[m] + citrulline[c]	0.0862619	-0.202189	0.202189	Transport, mitochondrial
HMR_4867	malate[c] + sulfate[m] <=> malate[m] + sulfate[c]	0.0867251	-0.201898	0.201898	Transport, mitochondrial
HMR_8887	H+[c] + glucuronate[c] <=> H+[l] + glucuronate[l]	0.0867437	0.201886	0.201886	Transport, lysosomal
HMR_4670	ADP[c] + dCTP[c] <=> ATP[c] + dCDP[c]	0.0868165	-0.201841	0.201841	Pyrimidine metabolism
HMR_0691	fatty acid-LD-PI pool[c] => 0.0005 (10Z)-heptadecenoic acid[c] + 0.0005 (11Z,14Z)-eicosadienoic acid[c] + 0.0005 (11Z,14Z,17Z)-eicosatrienoic acid[c] + 0.0005 (13Z)-eicosenoic acid[c] + 0.0005 (13Z)-octadecenoic acid[c] + 0.0005 (13Z,16Z)-docosadienoic acid[c] + 0.0124 (4Z,7Z,10Z,13Z,16Z)-DPA[c] + 0.0005 (6Z,9Z)-octadecadienoic acid[c] + 0.0005 (6Z,9Z,12Z,15Z,18Z)-TPA[c] + 0.0005 (6Z,9Z,12Z,15Z,1…	0.0869829	-0.201736	0.201736	Pool reactions
HMR_5510	homoserine[c] + serine[s] <=> homoserine[s] + serine[c]	0.0878585	0.201191	0.201191	Transport, extracellular
HMR_6182	HCO3-[c] + S-glutathionyl-2-4-dinitrobenzene[c] + prostaglandin D1[s] <=> HCO3-[s] + S-glutathionyl-2-4-dinitrobenzene[s] + prostaglandin D1[c]	0.0880815	0.201052	0.201052	Transport, extracellular
HMR_7602	1-(1-alkenyl)-sn-glycero-3-phosphoethanolamine[c] + acyl-CoA-LD-TG2 pool[c] => CoA[c] + O-1-alk-1-enyl-2-acyl-sn-glycero-3-phosphoethanolamine[c]	0.0881406	-0.201016	0.201016	Ether lipid metabolism
HMR_7603	H2O[c] + O-1-alk-1-enyl-2-acyl-sn-glycero-3-phosphoethanolamine[c] => 1-(1-alkenyl)-sn-glycero-3-phosphoethanolamine[c] + fatty acid-LD-TG2 pool[c]	0.0881406	-0.201016	0.201016	Ether lipid metabolism
HMR_1033	O2[r] + arachidonate[r] => 12(S)-HPETE[r]	0.0886757	0.200685	0.200685	Arachidonic acid metabolism
HMR_1039	12(S)-HPETE[r] + 2 GSH[r] => 12(S)-HETE[r] + GSSG[r] + H2O[r]	0.0886757	0.200685	0.200685	Arachidonic acid metabolism
HMR_1077	12(S)-HETE[r] + 2 H+[r] + O2[r] => H2O[r] + leukotriene B4[r]	0.0886757	0.200685	0.200685	Arachidonic acid metabolism
HMR_9628	GSSG[r] <=> GSSG[c]	0.0886757	0.200685	0.200685	Transport, endoplasmic reticular
HMR_8809	1-phosphatidyl-1D-myo-inositol-3,4-bisphosphate[n] + H2O[n] => 1-phosphatidyl-1D-myo-inositol-4-phosphate[n] + Pi[n]	0.0888742	0.200563	0.200563	Inositol phosphate metabolism
HMR_8819	1-phosphatidyl-1D-myo-inositol-4-phosphate[n] + ATP[n] => 1-phosphatidyl-1D-myo-inositol-3,4-bisphosphate[n] + ADP[n]	0.0888742	0.200563	0.200563	Inositol phosphate metabolism
HMR_3020	(15Z)-tetracosenoyl-CoA[c] => (15Z)-tetracosenoyl-CoA[p]	0.0890972	-0.200426	0.200426	Transport, peroxisomal
HMR_4797	2-methyl-3-oxopropanoate[c] + H2O[c] + NAD+[c] => H+[c] + NADH[c] + methylmalonate[c]	0.0891528	-0.200391	0.200391	Valine, leucine, and isoleucine metabolism
HMR_5585	histidine[c] + ornithine[s] <=> histidine[s] + ornithine[c]	0.0895654	-0.200139	0.200139	Transport, extracellular
HMR_6342	ADP[m] + dGTP[c] => ADP[c] + dGTP[m]	0.0895867	-0.200126	0.200126	Transport, mitochondrial
HMR_6244	2 K+[c] + 2 Na+[s] + serotonin[s] => 2 K+[s] + 2 Na+[c] + serotonin[c]	0.0896441	0.200091	0.200091	Transport, extracellular
HMR_7800	ADP[c] + GDP[c] <=> AMP[c] + GTP[c]	0.090083	0.199823	0.199823	Nucleotide metabolism
HMR_7307	(alpha-D-mannosyl)8-beta-D-mannosyl-diacetylchitobiosyl-L-asparagine (protein)[r] => (alpha-D-mannosyl)8-beta-D-mannosyl-diacetylchitobiosyl-L-asparagine (protein)[g]	0.0909416	-0.199302	0.199302	N-glycan metabolism
HMR_6844	3,5-diiodo-L-thyronine[c] + PAPS[c] => 3,5-diiodo-L-thyronine-4-O-sulfate[c] + PAP[c]	0.0909529	-0.199295	0.199295	Phenylalanine, tyrosine and tryptophan biosynthesis
HMR_6845	3,5-diiodo-L-thyronine-4-O-sulfate[c] + H2O[c] => 3,5-diiodo-L-thyronine[c] + sulfate[c]	0.0909529	-0.199295	0.199295	Phenylalanine, tyrosine and tryptophan biosynthesis
HMR_2227	[ACP][c] + propanoyl-CoA[c] => CoA[c] + propanoyl-[ACP][c]	0.0909741	-0.199282	0.199282	Fatty acid biosynthesis (odd-chain)
HMR_2228	malonyl-[ACP][c] + propanoyl-[ACP][c] => 3-oxopentanoyl-[ACP][c] + CO2[c] + [ACP][c]	0.0909741	-0.199282	0.199282	Fatty acid biosynthesis (odd-chain)
HMR_2229	3-oxopentanoyl-[ACP][c] + H+[c] + NADPH[c] => 3-hydroxypentanoyl-[ACP][c] + NADP+[c]	0.0909741	-0.199282	0.199282	Fatty acid biosynthesis (odd-chain)
HMR_2230	3-hydroxypentanoyl-[ACP][c] => (2E)-pentenoyl-[ACP][c] + H2O[c]	0.0909741	-0.199282	0.199282	Fatty acid biosynthesis (odd-chain)
HMR_2231	(2E)-pentenoyl-[ACP][c] + H+[c] + NADPH[c] => NADP+[c] + pentanoyl-[ACP][c]	0.0909741	-0.199282	0.199282	Fatty acid biosynthesis (odd-chain)
HMR_2232	malonyl-[ACP][c] + pentanoyl-[ACP][c] => 3-oxoheptanoyl-[ACP][c] + CO2[c] + [ACP][c]	0.0909741	-0.199282	0.199282	Fatty acid biosynthesis (odd-chain)
HMR_2233	3-oxoheptanoyl-[ACP][c] + H+[c] + NADPH[c] => 3-hydroxyheptanoyl-[ACP][c] + NADP+[c]	0.0909741	-0.199282	0.199282	Fatty acid biosynthesis (odd-chain)
HMR_2234	3-hydroxyheptanoyl-[ACP][c] => (2E)-heptenoyl-[ACP][c] + H2O[c]	0.0909741	-0.199282	0.199282	Fatty acid biosynthesis (odd-chain)
HMR_2235	(2E)-heptenoyl-[ACP][c] + H+[c] + NADPH[c] => NADP+[c] + heptanoyl-[ACP][c]	0.0909741	-0.199282	0.199282	Fatty acid biosynthesis (odd-chain)
HMR_2236	heptanoyl-[ACP][c] + malonyl-[ACP][c] => 3-oxononanoyl-[ACP][c] + CO2[c] + [ACP][c]	0.0909741	-0.199282	0.199282	Fatty acid biosynthesis (odd-chain)
HMR_2237	3-oxononanoyl-[ACP][c] + H+[c] + NADPH[c] => 3-hydroxynonanoyl-[ACP][c] + NADP+[c]	0.0909741	-0.199282	0.199282	Fatty acid biosynthesis (odd-chain)
HMR_2238	3-hydroxynonanoyl-[ACP][c] => (2E)-nonenoyl-[ACP][c] + H2O[c]	0.0909741	-0.199282	0.199282	Fatty acid biosynthesis (odd-chain)
HMR_2239	(2E)-nonenoyl-[ACP][c] + H+[c] + NADPH[c] => NADP+[c] + nonanoyl-[ACP][c]	0.0909741	-0.199282	0.199282	Fatty acid biosynthesis (odd-chain)
HMR_2240	malonyl-[ACP][c] + nonanoyl-[ACP][c] => 3-oxoundecanoyl-[ACP][c] + CO2[c] + [ACP][c]	0.0909741	-0.199282	0.199282	Fatty acid biosynthesis (odd-chain)
HMR_2241	3-oxoundecanoyl-[ACP][c] + H+[c] + NADPH[c] => 3-hydroxyundecanoyl-[ACP][c] + NADP+[c]	0.0909741	-0.199282	0.199282	Fatty acid biosynthesis (odd-chain)
HMR_2242	3-hydroxyundecanoyl-[ACP][c] => (2E)-undecenoyl-[ACP][c] + H2O[c]	0.0909741	-0.199282	0.199282	Fatty acid biosynthesis (odd-chain)
HMR_2243	(2E)-undecenoyl-[ACP][c] + H+[c] + NADPH[c] => NADP+[c] + undecanoyl-[ACP][c]	0.0909741	-0.199282	0.199282	Fatty acid biosynthesis (odd-chain)
HMR_2244	malonyl-[ACP][c] + undecanoyl-[ACP][c] => 3-oxotridecanoyl-[ACP][c] + CO2[c] + [ACP][c]	0.0909741	-0.199282	0.199282	Fatty acid biosynthesis (odd-chain)
HMR_2245	3-oxotridecanoyl-[ACP][c] + H+[c] + NADPH[c] => 3-hydroxytridecanoyl-[ACP][c] + NADP+[c]	0.0909741	-0.199282	0.199282	Fatty acid biosynthesis (odd-chain)
HMR_2246	3-hydroxytridecanoyl-[ACP][c] => (2E)-tridecenoyl-[ACP][c] + H2O[c]	0.0909741	-0.199282	0.199282	Fatty acid biosynthesis (odd-chain)
HMR_2247	(2E)-tridecenoyl-[ACP][c] + H+[c] + NADPH[c] => NADP+[c] + tridecanoyl-[ACP][c]	0.0909741	-0.199282	0.199282	Fatty acid biosynthesis (odd-chain)
HMR_0663	H2O[c] + PI pool[c] => 1,2-diacylglycerol-LD-PI pool[c] + inositol-1-phosphate[c]	0.0913513	-0.199055	0.199055	Inositol phosphate metabolism
HMR_5554	cysteine[c] + threonine[s] <=> cysteine[s] + threonine[c]	0.0915475	0.198937	0.198937	Transport, extracellular
HMR_7142	H2O[s] + NAD+[s] => ADP-ribose[s] + H+[s] + nicotinamide[s]	0.0916651	-0.198866	0.198866	Nicotinate and nicotinamide metabolism
HMR_4969	nicotinamide[c] <=> nicotinamide[s]	0.0916651	0.198866	0.198866	Transport, extracellular
HMR_7774	NAD+[c] => NAD+[s]	0.0916651	-0.198866	0.198866	Transport, extracellular
HMR_7905	ADP-ribose[c] <=> ADP-ribose[s]	0.0916651	0.198866	0.198866	Transport, extracellular
HMR_0188	AMP[c] + PPi[c] + lauroyl-CoA[c] <=> ATP[c] + CoA[c] + lauric acid[c]	0.091771	0.198803	0.198803	Fatty acid activation (cytosolic)
HMR_0198	ATP[c] + H2O[c] + myristic acid[c] => ADP[c] + Pi[c] + myristic acid[s]	0.093203	0.197949	0.197949	Transport, extracellular
HMR_7804	dADP[m] + dCDP[c] <=> dADP[c] + dCDP[m]	0.093275	-0.197906	0.197906	Transport, mitochondrial
HMR_7864	CDP[n] + UDP[n] <=> CTP[n] + UMP[n]	0.093442	0.197807	0.197807	Nucleotide metabolism
HMR_6037	formate[c] + propanoate[s] <=> formate[s] + propanoate[c]	0.0935155	-0.197764	0.197764	Transport, extracellular
HMR_3856	H+[c] + NADH[c] + methylglyoxal[c] => D-lactaldehyde[c] + NAD+[c]	0.0937084	-0.19765	0.19765	Glycine, serine and threonine metabolism
HMR_7808	dTDP[c] + dUDP[m] <=> dTDP[m] + dUDP[c]	0.0942867	0.197309	0.197309	Transport, mitochondrial
HMR_7861	dATP[c] <=> dATP[n]	0.0947249	-0.197052	0.197052	Transport, nuclear
HMR_5992	AKG[s] + 3 Na+[s] => AKG[c] + 3 Na+[c]	0.0948917	0.196955	0.196955	Transport, extracellular
HMR_1629	25(R)THCA-CoA[c] <=> 25(R)THCA-CoA[p]	0.0954076	0.196654	0.196654	Bile acid biosynthesis
HMR_6614	dADP[c] + dTTP[c] <=> dATP[c] + dTDP[c]	0.0956524	0.196512	0.196512	Pyrimidine metabolism
HMR_4946	2 HCO3-[c] + sulfate[s] => 2 HCO3-[s] + sulfate[c]	0.0959119	0.196361	0.196361	Transport, extracellular
HMR_5537	asparagine[c] + phenylalanine[s] <=> asparagine[s] + phenylalanine[c]	0.0964609	0.196043	0.196043	Transport, extracellular
HMR_3892	H2O[m] + glutamine[m] => NH3[m] + glutamate[m]	0.096711	0.195899	0.195899	Alanine, aspartate and glutamate metabolism
HMR_0622	PE-LD pool[c] + serine[c] => PS-LD pool[c] + ethanolamine[c]	0.0971596	-0.195641	0.195641	Glycerophospholipid metabolism
HMR_7617	ATP[c] + [protein]-L-tyrosine[c] => ADP[c] + [protein]-tyrosine-phosphate[c]	0.0972228	0.195605	0.195605	Protein modification
HMR_7618	H2O[c] + [protein]-tyrosine-phosphate[c] => Pi[c] + [protein]-L-tyrosine[c]	0.0972228	0.195605	0.195605	Protein modification
HMR_8439	FAD[m] + H2O[m] + dimethylglycine[m] => FADH2[m] + formaldehyde[m] + sarcosine[m]	0.0973349	0.195541	0.195541	Glycine, serine and threonine metabolism
HMR_8438	dimethylglycine[c] <=> dimethylglycine[m]	0.0973349	0.195541	0.195541	Transport, mitochondrial
HMR_8532	formaldehyde[c] <=> formaldehyde[m]	0.0973349	-0.195541	0.195541	Transport, mitochondrial
HMR_4635	ADP[c] + dTTP[c] <=> ATP[c] + dTDP[c]	0.0974287	-0.195487	0.195487	Nucleotide metabolism
HMR_8859	UMP[c] <=> UMP[r]	0.098244	0.195022	0.195022	Transport, endoplasmic reticular
HMR_3967	CDP[c] + GDP[c] <=> CMP[c] + GTP[c]	0.0984626	-0.194898	0.194898	Nucleotide metabolism
HMR_3650	(8Z,11Z)-eicosadienoyl-CoA[r] + cholesterol[r] => CoA[r] + cholesterol-ester-8,11-eico[r]	0.0985833	-0.194829	0.194829	Formation and hydrolysis of cholesterol esters
HMR_2970	(8Z,11Z)-eicosadienoyl-CoA[r] + AMP[r] + PPi[r] <=> 8,11-eicosadienoic acid[r] + ATP[r] + CoA[r]	0.0985837	0.194829	0.194829	Fatty acid activation (endoplasmic reticular)
HMR_3709	H2O[r] + cholesterol-ester-8,11-eico[r] => 8,11-eicosadienoic acid[r] + cholesterol[r]	0.0985838	-0.194829	0.194829	Formation and hydrolysis of cholesterol esters
HMR_7866	2 UDP[n] <=> UMP[n] + UTP[n]	0.0987174	-0.194753	0.194753	Nucleotide metabolism
HMR_2315	(11Z)-eicosenoyl-CoA[c] + malonyl-CoA[c] => 3-oxo-13cis-docosenoyl-CoA[c] + CO2[c] + CoA[c]	0.0993661	-0.194387	0.194387	Fatty acid biosynthesis (unsaturated)
HMR_2317	3-oxo-13cis-docosenoyl-CoA[c] + H+[c] + NADPH[c] => 3(S)-hydroxy-13-cis-docosenoyl-CoA[c] + NADP+[c]	0.0993661	-0.194387	0.194387	Fatty acid biosynthesis (unsaturated)
HMR_2319	3(S)-hydroxy-13-cis-docosenoyl-CoA[c] => H2O[c] + trans,cis-2,13-docosadienoyl-CoA[c]	0.0993661	-0.194387	0.194387	Fatty acid biosynthesis (unsaturated)
HMR_2321	H+[c] + NADPH[c] + trans,cis-2,13-docosadienoyl-CoA[c] => (13Z)-docosenoyl-CoA[c] + NADP+[c]	0.0993661	-0.194387	0.194387	Fatty acid biosynthesis (unsaturated)
HMR_7418	2 H2O[l] + keratan sulfate I, degradation product 33[l] => N-acetylglucosamine[l] + keratan sulfate I, degradation product 35[l] + sulfate[l]	0.0995477	-0.194284	0.194284	Keratan sulfate degradation
HMR_4977	H+[c] + acetoacetate[c] => H+[m] + acetoacetate[m]	0.0995519	0.194282	0.194282	Transport, mitochondrial
HMR_4253	ATP[c] + nicotinate D-ribonucleoside[c] => ADP[c] + nicotinate ribonucleotide[c]	0.100126	0.19396	0.19396	Nicotinate and nicotinamide metabolism
HMR_0336	nervonic acid[s] => nervonic acid[c]	0.100225	0.193904	0.193904	Transport, extracellular
HMR_0771	SM pool[c] <=> SM pool[r]	0.100367	-0.193824	0.193824	Transport, endoplasmic reticular
HMR_0523	(6Z,9Z,12Z,15Z)-octadecatetraenoyl-CoA[c] + sn-glycerol-3-phosphate[c] => 1-acylglycerol-3P-6,9,12,15-octa[c] + CoA[c]	0.100884	-0.193536	0.193536	Glycerolipid metabolism
HMR_6555	ATP[c] + phosphatidylinositol-4,5-bisphosphate[c] => ADP[c] + phosphatidylinositol-3,4,5-trisphosphate[c]	0.100933	0.193509	0.193509	Inositol phosphate metabolism
HMR_6556	H2O[c] + phosphatidylinositol-3,4,5-trisphosphate[c] => Pi[c] + phosphatidylinositol-4,5-bisphosphate[c]	0.100933	0.193508	0.193508	Inositol phosphate metabolism
HMR_6089	HCO3-[c] + glutathionyl-leukotriene C4[c] + sulfotaurolithocholate[s] <=> HCO3-[s] + glutathionyl-leukotriene C4[s] + sulfotaurolithocholate[c]	0.101216	-0.193351	0.193351	Transport, extracellular
HMR_2305	malonyl-CoA[c] + oleoyl-CoA[c] => 3-oxo-11-cis-eicosenoyl-CoA[c] + CO2[c] + CoA[c]	0.10188	-0.192983	0.192983	Fatty acid biosynthesis (unsaturated)
HMR_2307	3-oxo-11-cis-eicosenoyl-CoA[c] + H+[c] + NADPH[c] => 3(S)-hydroxy-11-cis-eicosenoyl-CoA[c] + NADP+[c]	0.10188	-0.192983	0.192983	Fatty acid biosynthesis (unsaturated)
HMR_2309	3(S)-hydroxy-11-cis-eicosenoyl-CoA[c] => H2O[c] + trans,cis-2,11-eicosadienoyl-CoA[c]	0.10188	-0.192983	0.192983	Fatty acid biosynthesis (unsaturated)
HMR_2311	H+[c] + NADPH[c] + trans,cis-2,11-eicosadienoyl-CoA[c] => (11Z)-eicosenoyl-CoA[c] + NADP+[c]	0.10188	-0.192983	0.192983	Fatty acid biosynthesis (unsaturated)
HMR_6547	1-phosphatidyl-1D-myo-inositol-4-phosphate[c] + H2O[c] => PI pool[c] + Pi[c]	0.102953	0.192393	0.192393	Inositol phosphate metabolism
HMR_2605	CoA[c] + tridecanoylcarnitine[c] <=> L-carnitine[c] + tridecanoyl-CoA[c]	0.10335	0.192175	0.192175	Carnitine shuttle (cytosolic)
HMR_2606	L-carnitine[c] + tridecanoylcarnitine[m] <=> L-carnitine[m] + tridecanoylcarnitine[c]	0.10335	0.192175	0.192175	Carnitine shuttle (mitochondrial)
HMR_2607	CoA[m] + tridecanoylcarnitine[m] <=> L-carnitine[m] + tridecanoyl-CoA[m]	0.10335	-0.192175	0.192175	Carnitine shuttle (mitochondrial)
HMR_7391	2 H2O[l] + keratan sulfate I, degradation product 12[l] => N-acetylglucosamine[l] + keratan sulfate I, degradation product 14[l] + sulfate[l]	0.104177	-0.191724	0.191724	Keratan sulfate degradation
HMR_3877	H2O[c] + SAH[c] => adenosine[c] + homocysteine[c]	0.104181	-0.191722	0.191722	Cysteine and methionine metabolism
HMR_2248	H2O[c] + tridecanoyl-[ACP][c] => [ACP][c] + tridecylic acid[c]	0.104211	-0.191706	0.191706	Fatty acid transfer reactions
HMR_0734	PC-LD pool[c] <=> PC-LD pool[g]	0.104224	-0.191698	0.191698	Transport, Golgi apparatus
HMR_6181	HCO3-[c] + glutathionyl-leukotriene C4[c] + prostaglandin D1[s] <=> HCO3-[s] + glutathionyl-leukotriene C4[s] + prostaglandin D1[c]	0.104536	-0.191529	0.191529	Transport, extracellular
HMR_7433	UDP-N-acetyl-D-galactosamine[c] + UMP[g] <=> UDP-N-acetyl-D-galactosamine[g] + UMP[c]	0.105034	-0.19126	0.19126	Transport, Golgi apparatus
HMR_0798	sphingosine[c] <=> sphingosine[l]	0.105445	0.191039	0.191039	Transport, lysosomal
HMR_9623	AKG[c] + dehydroepiandrosterone sulfate[s] => AKG[s] + dehydroepiandrosterone sulfate[c]	0.105707	0.190898	0.190898	Transport, extracellular
HMR_8774	hydroxypyruvate[c] => CO2[c] + glycolaldehyde[c]	0.105978	-0.190752	0.190752	Tricarboxylic acid cycle and glyoxylate/dicarboxylate metabolism
HMR_8932	HCO3-[c] + prostaglandin D2[s] => HCO3-[s] + prostaglandin D2[c]	0.106106	0.190683	0.190683	Transport, extracellular
HMR_5892	Na+[s] + lysine[c] + threonine[s] => Na+[c] + lysine[s] + threonine[c]	0.106287	-0.190587	0.190587	Transport, extracellular
HMR_5472	glycine[c] + isoleucine[s] <=> glycine[s] + isoleucine[c]	0.106787	0.190319	0.190319	Transport, extracellular
HMR_8463	CDP[c] + dCDP[c] <=> CTP[c] + dCMP[c]	0.107091	-0.190158	0.190158	Nucleotide metabolism
HMR_7674	UDP-galactose[g] + glucose[g] => UDP[g] + lactose[g]	0.107194	0.190103	0.190103	Galactose metabolism
HMR_8764	H2O[l] + lactose[l] => galactose[l] + glucose[l]	0.107194	0.190103	0.190103	Galactose metabolism
HMR_8913	lactose[g] => lactose[c]	0.107194	0.190103	0.190103	Transport, extracellular
HMR_8763	lactose[c] <=> lactose[l]	0.107194	0.190103	0.190103	Transport, lysosomal
HMR_0361	(5Z,8Z,11Z,14Z,17Z)-eicosapentaenoyl-CoA[c] + AMP[c] + PPi[c] <=> ATP[c] + CoA[c] + EPA[c]	0.107291	-0.190051	0.190051	Fatty acid activation (cytosolic)
HMR_0288	(13Z)-eicosenoic acid[s] => (13Z)-eicosenoic acid[c]	0.10754	0.18992	0.18992	Transport, extracellular
HMR_8133	4 H2O[l] + pentaglutamyl-folate(THF)[l] => THF[l] + 4 glutamate[l]	0.1076	-0.189888	0.189888	Folate metabolism
HMR_8134	THF[c] <=> THF[l]	0.1076	0.189888	0.189888	Transport, lysosomal
HMR_6063	GSH[c] + HCO3-[c] + ursodeoxycholate[s] <=> GSH[s] + HCO3-[s] + ursodeoxycholate[c]	0.108017	0.189667	0.189667	Transport, extracellular
HMR_5890	Na+[s] + histidine[c] + valine[s] => Na+[c] + histidine[s] + valine[c]	0.108034	0.189658	0.189658	Transport, extracellular
HMR_5249	SM pool[l] => SM pool[r]	0.108424	0.189452	0.189452	Transport, lysosome to ER
HMR_7716	H2O[l] + UMP[l] => Pi[l] + uridine[l]	0.108445	0.189441	0.189441	Nucleotide metabolism
HMR_7715	UMP[c] <=> UMP[l]	0.108445	0.189441	0.189441	Transport, lysosomal
HMR_7718	uridine[c] <=> uridine[l]	0.108445	-0.189441	0.189441	Transport, lysosomal
HMR_0291	(13Z)-eicosenoic acid[c] + ATP[c] + H2O[c] => (13Z)-eicosenoic acid[s] + ADP[c] + Pi[c]	0.108593	0.189363	0.189363	Transport, extracellular
HMR_6221	GSH[c] + HCO3-[c] + leukotriene A4[s] <=> GSH[s] + HCO3-[s] + leukotriene A4[c]	0.108888	-0.189208	0.189208	Transport, extracellular
HMR_6297	PEP[c] + isocitrate[m] <=> PEP[m] + isocitrate[c]	0.109087	0.189104	0.189104	Transport, mitochondrial
HMR_4787	4-hydroxy-2-oxoglutarate[m] => glyoxalate[m] + pyruvate[m]	0.109209	-0.18904	0.18904	Arginine and proline metabolism
HMR_6511	FAD[c] + H+[c] + NADPH[c] => FADH2[c] + NADP+[c]	0.109317	-0.188983	0.188983	Riboflavin metabolism
HMR_4377	H2O[c] + fructose-1,6-bisphosphate[c] => Pi[c] + fructose-6-phosphate[c]	0.110646	-0.188291	0.188291	Glycolysis / Gluconeogenesis
HMR_4481	H2O[c] + adenosine[c] => NH3[c] + inosine[c]	0.110997	-0.188109	0.188109	Purine metabolism
HMR_3001	(4Z,7Z,10Z,13Z,16Z)-DPA[r] + ATP[r] + CoA[r] <=> (4Z,7Z,10Z,13Z,16Z)-docosapentaenoyl-CoA[r] + AMP[r] + PPi[r]	0.111032	-0.188091	0.188091	Fatty acid activation (endoplasmic reticular)
HMR_3680	(4Z,7Z,10Z,13Z,16Z)-docosapentaenoyl-CoA[r] + cholesterol[r] => CoA[r] + cholesterol-ester-4,7,10,13,16-docosa[r]	0.111033	-0.188091	0.188091	Formation and hydrolysis of cholesterol esters
HMR_3739	H2O[r] + cholesterol-ester-4,7,10,13,16-docosa[r] => (4Z,7Z,10Z,13Z,16Z)-DPA[r] + cholesterol[r]	0.111033	-0.18809	0.18809	Formation and hydrolysis of cholesterol esters
HMR_0349	AMP[c] + PPi[c] + linolenoyl-CoA[c] <=> ATP[c] + CoA[c] + linolenate[c]	0.111308	0.187948	0.187948	Fatty acid activation (cytosolic)
HMR_5548	homoserine[c] + tyrosine[s] <=> homoserine[s] + tyrosine[c]	0.111765	0.187713	0.187713	Transport, extracellular
HMR_4394	ATP[c] + glucose[c] => ADP[c] + glucose-6-phosphate[c]	0.112121	0.18753	0.18753	Glycolysis / Gluconeogenesis
HMR_0796	SM pool[c] <=> SM pool[l]	0.112293	0.187442	0.187442	Transport, lysosomal
HMR_4097	ATP[c] + CoA[c] + acetate[c] => AMP[c] + PPi[c] + acetyl-CoA[c]	0.112294	-0.187441	0.187441	Glycolysis / Gluconeogenesis
HMR_5466	glycine[c] + leucine[s] <=> glycine[s] + leucine[c]	0.11308	0.187039	0.187039	Transport, extracellular
HMR_8833	H2O[n] + PI pool[n] => 1,2-diacylglycerol-LD-TAG pool[n] + inositol-1-phosphate[n]	0.113135	0.187011	0.187011	Inositol phosphate metabolism
HMR_8842	inositol-1-phosphate[c] <=> inositol-1-phosphate[n]	0.113135	-0.187011	0.187011	Transport, nuclear
HMR_6032	acetate[c] + propanoate[s] <=> acetate[s] + propanoate[c]	0.114008	-0.186567	0.186567	Transport, extracellular
HMR_4870	Pi[c] + malonate[m] <=> Pi[m] + malonate[c]	0.114016	-0.186563	0.186563	Transport, mitochondrial
HMR_3644	(6Z,9Z)-octadecadienoyl-CoA[r] + cholesterol[r] => CoA[r] + cholesterol-ester-6,9-octa[r]	0.114107	-0.186517	0.186517	Formation and hydrolysis of cholesterol esters
HMR_2964	(6Z,9Z)-octadecadienoic acid[r] + ATP[r] + CoA[r] <=> (6Z,9Z)-octadecadienoyl-CoA[r] + AMP[r] + PPi[r]	0.114108	-0.186517	0.186517	Fatty acid activation (endoplasmic reticular)
HMR_3703	H2O[r] + cholesterol-ester-6,9-octa[r] => (6Z,9Z)-octadecadienoic acid[r] + cholesterol[r]	0.114108	-0.186517	0.186517	Formation and hydrolysis of cholesterol esters
HMR_0482	DHAP[c] + FADH2[c] => FAD[c] + sn-glycerol-3-phosphate[c]	0.11455	-0.186293	0.186293	Glycerophospholipid metabolism
HMR_5845	Na+[s] + histidine[c] + serine[s] => Na+[c] + histidine[s] + serine[c]	0.115225	0.185953	0.185953	Transport, extracellular
HMR_7679	1-methylnicotinamide[c] + ATP[c] + H2O[c] => 1-methylnicotinamide[s] + ADP[c] + Pi[c]	0.115264	0.185934	0.185934	Transport, extracellular
HMR_9618	1-methylnicotinamide[c] <=> 1-methylnicotinamide[s]	0.115264	-0.185934	0.185934	Transport, extracellular
HMR_7502	H2O[l] + chondroitin sulfate A (GalNAc4S-GlcA), free chain[l] => chondroitin sulfate A (GalNAc4S-GlcA), degradation product 1[l] + sulfate[l]	0.11546	-0.185835	0.185835	Chondroitin sulfate degradation
HMR_7504	H2O[l] + chondroitin sulfate A (GalNAc4S-GlcA), degradation product 1[l] => N-acetylgalactosamine[l] + chondroitin sulfate A (GalNAc4S-GlcA), degradation product 2[l]	0.11546	-0.185835	0.185835	Chondroitin sulfate degradation
HMR_8076	2 HCO3-[c] + Na+[c] => 2 HCO3-[s] + Na+[s]	0.115639	0.185745	0.185745	Transport, extracellular
HMR_0266	elaidate[s] => elaidate[c]	0.115719	0.185706	0.185706	Transport, extracellular
HMR_6151	HCO3-[c] + glutathionyl-leukotriene C4[c] + leukotriene B4[s] <=> HCO3-[s] + glutathionyl-leukotriene C4[s] + leukotriene B4[c]	0.11595	-0.18559	0.18559	Transport, extracellular
HMR_4845	Na+[s] + adenosine[s] => Na+[c] + adenosine[c]	0.116398	0.185366	0.185366	Transport, extracellular
HMR_6912	H2O[m] + PPi[m] => 2 Pi[m]	0.116427	-0.185351	0.185351	Oxidative phosphorylation
HMR_0269	ATP[c] + H2O[c] + elaidate[c] => ADP[c] + Pi[c] + elaidate[s]	0.116905	0.185114	0.185114	Transport, extracellular
HMR_5560	leucine[c] + threonine[s] <=> leucine[s] + threonine[c]	0.117319	0.184908	0.184908	Transport, extracellular
HMR_3452	FAD[m] + gamma-linolenoyl-CoA[m] => (2E,6Z,9Z,12Z)-octadecatetraenoyl-CoA[m] + FADH2[m]	0.118196	0.184475	0.184475	Omega-6 fatty acid metabolism
HMR_3453	(2E,6Z,9Z,12Z)-octadecatetraenoyl-CoA[m] + H2O[m] => 3(S)-hydroxy-(6Z,9Z,12Z)-octadecatrienoyl-CoA[m]	0.118196	0.184475	0.184475	Omega-6 fatty acid metabolism
HMR_3454	3(S)-hydroxy-(6Z,9Z,12Z)-octadecatrienoyl-CoA[m] + NAD+[m] => 3-oxo-(6Z,9Z,12Z)-octadecatrienoyl-CoA[m] + H+[m] + NADH[m]	0.118196	0.184475	0.184475	Omega-6 fatty acid metabolism
HMR_3455	(4Z,7Z,10Z)-hexadecatrienoyl-CoA[m] + acetyl-CoA[m] <=> 3-oxo-(6Z,9Z,12Z)-octadecatrienoyl-CoA[m] + CoA[m]	0.118196	-0.184475	0.184475	Omega-6 fatty acid metabolism
HMR_3456	(4Z,7Z,10Z)-hexadecatrienoyl-CoA[m] + O2[m] => (2E,4Z,7Z,10Z)-hexadecatetraenoyl-CoA[m] + H2O2[m]	0.118196	0.184475	0.184475	Omega-6 fatty acid metabolism
HMR_3457	(2E,4Z,7Z,10Z)-hexadecatetraenoyl-CoA[m] + H+[m] + NADPH[m] => (3Z,7Z,10Z)-hexadecatrienoyl-CoA[m] + NADP+[m]	0.118196	0.184475	0.184475	Omega-6 fatty acid metabolism
HMR_3458	(3Z,7Z,10Z)-hexadecatrienoyl-CoA[m] => trans,cis,cis-2,7,10-hexadecatrienoyl-CoA[m]	0.118196	0.184475	0.184475	Omega-6 fatty acid metabolism
HMR_4034	2 ATP[c] + H+[c] + H2O[c] + HCO3-[c] + glutamine[c] => 2 ADP[c] + Pi[c] + carbamoyl-phosphate[c] + glutamate[c]	0.118207	-0.184469	0.184469	Pyrimidine metabolism
HMR_2205	eicosanoyl-CoA[c] + malonyl-CoA[c] => 3-oxodocosanoyl-CoA[c] + CO2[c] + CoA[c]	0.118964	-0.184097	0.184097	Fatty acid elongation (even-chain)
HMR_2208	3-oxodocosanoyl-CoA[c] + H+[c] + NADPH[c] => 3-hydroxydocosanoyl-CoA[c] + NADP+[c]	0.118964	-0.184097	0.184097	Fatty acid elongation (even-chain)
HMR_2209	3-hydroxydocosanoyl-CoA[c] => (2E)-docosenoyl-CoA[c] + H2O[c]	0.118964	-0.184097	0.184097	Fatty acid elongation (even-chain)
HMR_2210	(2E)-docosenoyl-CoA[c] + H+[c] + NADPH[c] => NADP+[c] + docosanoyl-CoA[c]	0.118964	-0.184097	0.184097	Fatty acid elongation (even-chain)
HMR_4894	O2[c] <=> O2[r]	0.119423	0.183872	0.183872	Transport, endoplasmic reticular
HMR_7970	H+[r] + NADPH[r] + 1.5 O2[r] + androsterone[r] => 16alpha-hydroxydehydroepiandrosterone[r] + 2 H2O[r] + NADP+[r]	0.119423	0.183872	0.183872	Steroid metabolism
HMR_0625	1,2-diacylglycerol-LD-PC pool[c] + CDP-choline[c] + H+[c] => CMP[c] + PC-LD pool[c]	0.119856	-0.183661	0.183661	Glycerophospholipid metabolism
HMR_7704	H2O[p] + O2[p] + glyoxalate[p] => H2O2[p] + oxalate[p]	0.119905	-0.183637	0.183637	Tricarboxylic acid cycle and glyoxylate/dicarboxylate metabolism
HMR_9852	oxalate[p] <=> oxalate[c]	0.119905	-0.183637	0.183637	Transport, peroxisomal
HMR_0761	UDP-glucose[c] + ceramide pool[c] => UDP[c] + glucosylceramide pool[c]	0.12009	-0.183547	0.183547	Sphingolipid metabolism
HMR_3659	cholesterol[r] + hexacosanoyl-CoA[r] => CoA[r] + cholesterol-ester-hexacosa[r]	0.12042	-0.183386	0.183386	Formation and hydrolysis of cholesterol esters
HMR_2979	AMP[r] + PPi[r] + hexacosanoyl-CoA[r] <=> ATP[r] + CoA[r] + cerotic acid[r]	0.120421	0.183386	0.183386	Fatty acid activation (endoplasmic reticular)
HMR_3718	H2O[r] + cholesterol-ester-hexacosa[r] => cerotic acid[r] + cholesterol[r]	0.120421	-0.183386	0.183386	Formation and hydrolysis of cholesterol esters
HMR_6098	HCO3-[c] + triiodothyronine[s] => HCO3-[s] + triiodothyronine[c]	0.120484	0.183355	0.183355	Transport, extracellular
HMR_6829	3,3-diiodo-L-thyronine[c] + PAPS[c] => 3,3-diiodo-L-thyronine-4-O-sulfate[c] + PAP[c]	0.120969	-0.18312	0.18312	Phenylalanine, tyrosine and tryptophan biosynthesis
HMR_6831	3,3-diiodo-L-thyronine-4-O-sulfate[c] + H2O[c] => 3,3-diiodo-L-thyronine[c] + sulfate[c]	0.120969	-0.18312	0.18312	Phenylalanine, tyrosine and tryptophan biosynthesis
HMR_2423	linoleoyl-CoA[c] + malonyl-CoA[c] => 3-oxoeicosa-cis,cis-11,14-dienoyl-CoA[c] + CO2[c] + CoA[c]	0.121237	-0.18299	0.18299	Omega-6 fatty acid metabolism
HMR_2426	3-oxoeicosa-cis,cis-11,14-dienoyl-CoA[c] + H+[c] + NADPH[c] => (3S)-hydroxy-eicosa-cis,cis-11,14-dienoyl-CoA[c] + NADP+[c]	0.121237	-0.18299	0.18299	Omega-6 fatty acid metabolism
HMR_2428	(3S)-hydroxy-eicosa-cis,cis-11,14-dienoyl-CoA[c] => H2O[c] + trans,cis,cis-2,11,14-eicosatrienoyl-CoA[c]	0.121237	-0.18299	0.18299	Omega-6 fatty acid metabolism
HMR_2430	H+[c] + NADPH[c] + trans,cis,cis-2,11,14-eicosatrienoyl-CoA[c] => (11Z,14Z)-eicosadienoyl-CoA[c] + NADP+[c]	0.121237	-0.18299	0.18299	Omega-6 fatty acid metabolism
HMR_4358	ADP[c] + PEP[c] => ATP[c] + pyruvate[c]	0.121256	-0.182981	0.182981	Glycolysis / Gluconeogenesis
HMR_4075	S-adenosylmethioninamine[c] + putrescine[c] => 5-methylthioadenosine[c] + H+[c] + spermidine[c]	0.121324	-0.182948	0.182948	Arginine and proline metabolism
HMR_7992	1,3-diaminopropane[c] + H2O[c] + O2[c] => 3-amino-propanal[c] + H2O2[c] + NH3[c]	0.121324	-0.182948	0.182948	beta-Alanine metabolism
HMR_4777	AKG[m] + O2[m] + proline[m] => CO2[m] + succinate[m] + trans-4-hydroxy-L-proline[m]	0.122258	-0.182498	0.182498	Arginine and proline metabolism
HMR_1086	leukotriene E4[c] <=> leukotriene E4[s]	0.122466	-0.182399	0.182399	Transport, extracellular
HMR_4854	fumarate[c] + succinate[m] <=> fumarate[m] + succinate[c]	0.122499	0.182383	0.182383	Transport, mitochondrial
HMR_6557	H2O[c] + phosphatidylinositol-3,4,5-trisphosphate[c] => 1-phosphatidyl-1D-myo-inositol-3,4-bisphosphate[c] + Pi[c]	0.122548	0.182359	0.182359	Inositol phosphate metabolism
HMR_8377	CTP[c] + N-acetylneuraminate[c] => CMP-N-acetylneuraminate[c] + PPi[c]	0.122936	-0.182174	0.182174	Amino sugar and nucleotide sugar metabolism
HMR_6521	fumarate[c] + thiosulfate[m] <=> fumarate[m] + thiosulfate[c]	0.123382	-0.181961	0.181961	Transport, mitochondrial
HMR_6522	malate[c] + thiosulfate[m] <=> malate[m] + thiosulfate[c]	0.123382	0.181961	0.181961	Transport, mitochondrial
HMR_2952	AMP[r] + PPi[r] + palmitoleoyl-CoA[r] <=> ATP[r] + CoA[r] + palmitolate[r]	0.123962	0.181684	0.181684	Fatty acid activation (endoplasmic reticular)
HMR_3634	cholesterol[r] + palmitoleoyl-CoA[r] => CoA[r] + cholesterol-ester-palmn[r]	0.123964	-0.181683	0.181683	Formation and hydrolysis of cholesterol esters
HMR_3693	H2O[r] + cholesterol-ester-palmn[r] => cholesterol[r] + palmitolate[r]	0.123965	-0.181683	0.181683	Formation and hydrolysis of cholesterol esters
HMR_3627	cholesterol[r] + myristoyl-CoA[r] => CoA[r] + cholesterol-ester-myrist[r]	0.123992	-0.18167	0.18167	Formation and hydrolysis of cholesterol esters
HMR_2944	AMP[r] + PPi[r] + myristoyl-CoA[r] <=> ATP[r] + CoA[r] + myristic acid[r]	0.124013	0.18166	0.18166	Fatty acid activation (endoplasmic reticular)
HMR_3686	H2O[r] + cholesterol-ester-myrist[r] => cholesterol[r] + myristic acid[r]	0.124014	-0.18166	0.18166	Formation and hydrolysis of cholesterol esters
HMR_1186	5-oxo-(6E)-12-epi-LTB4[c] <=> 5-oxo-12-HETE[c]	0.124234	-0.181555	0.181555	Leukotriene metabolism
HMR_1216	3-oxo-10(S)-hydroxy-octadeca-(6E,8E,12Z)-trienoate[m] + CoA[m] => 8(S)-hydroxy-hexadeca-(4E,6E,10Z)-trienoate[m] + acetyl-CoA[m]	0.124234	0.181555	0.181555	Beta oxidation of poly-unsaturated fatty acids (mitochondrial)
HMR_1217	8(S)-hydroxy-hexadeca-(4E,6E,10Z)-trienoate[m] + O2[m] => 8(S)-hydroxy-hexadeca-(2E,4E,6E,10Z)-tetraenoate[m] + H2O2[m]	0.124234	0.181555	0.181555	Beta oxidation of poly-unsaturated fatty acids (mitochondrial)
HMR_1218	8(S)-hydroxy-hexadeca-(2E,4E,6E,10Z)-tetraenoate[m] + H+[m] + NADPH[m] => 8(S)-hydroxy-hexadeca-(2E,6E,10Z)-trienoate[m] + NADP+[m]	0.124234	0.181555	0.181555	Beta oxidation of poly-unsaturated fatty acids (mitochondrial)
HMR_1219	3(S),8(S)-dihydroxy-(6E,10Z)-hexadecadienoate[m] <=> 8(S)-hydroxy-hexadeca-(2E,6E,10Z)-trienoate[m] + H2O[m]	0.124234	-0.181555	0.181555	Beta oxidation of poly-unsaturated fatty acids (mitochondrial)
HMR_1220	3(S),8(S)-dihydroxy-(6E,10Z)-hexadecadienoate[m] + NAD+[m] => 3-oxo-8(S)-hydroxy-hexadeca-(6E,10Z)-dienoate[m] + H+[m] + NADH[m]	0.124234	0.181555	0.181555	Beta oxidation of poly-unsaturated fatty acids (mitochondrial)
HMR_1221	3-oxo-8(S)-hydroxy-hexadeca-(6E,10Z)-dienoate[m] + CoA[m] <=> 6(S)-hydroxy-tetradeca-(4E,8Z)-dienoate[m] + acetyl-CoA[m]	0.124234	0.181555	0.181555	Beta oxidation of poly-unsaturated fatty acids (mitochondrial)
HMR_1222	6(S)-hydroxy-tetradeca-(2E,4E,8Z)-trienoate[m] + H+[m] + NADPH[m] => 6(S)-hydroxy-tetradeca-(2E,8Z)-dienoate[m] + NADP+[m]	0.124234	0.181555	0.181555	Beta oxidation of poly-unsaturated fatty acids (mitochondrial)
HMR_1223	6(S)-hydroxy-tetradeca-(4E,8Z)-dienoate[m] + O2[m] => 6(S)-hydroxy-tetradeca-(2E,4E,8Z)-trienoate[m] + H2O2[m]	0.124234	0.181555	0.181555	Beta oxidation of poly-unsaturated fatty acids (mitochondrial)
HMR_1224	6(S)-hydroxy-tetradeca-(2E,8Z)-dienoate[m] + H2O[m] => 3(S),6(S)-dihydroxy-tetradec-(8Z)-enoate[m]	0.124234	0.181555	0.181555	Beta oxidation of poly-unsaturated fatty acids (mitochondrial)
HMR_1225	3(S),6(S)-dihydroxy-tetradec-(8Z)-enoate[m] + NAD+[m] => 3-oxo-6(S)-hydroxy-tetradec-(8Z)-enoate[m] + H+[m] + NADH[m]	0.124234	0.181555	0.181555	Beta oxidation of poly-unsaturated fatty acids (mitochondrial)
HMR_1226	3-oxo-6(S)-hydroxy-tetradec-(8Z)-enoate[m] + CoA[m] => 4(S)-hydroxy-dodec-(6Z)-enoate[m] + acetyl-CoA[m]	0.124234	0.181555	0.181555	Beta oxidation of poly-unsaturated fatty acids (mitochondrial)
HMR_1227	4(S)-hydroxy-dodec-(6Z)-enoate[m] + CoA[m] => (2E)-dodecenoyl-CoA[m] + 2 H+[m] + O2[m]	0.124234	0.181555	0.181555	Pool reactions
HMR_4614	GTP[c] + thioredoxin[c] => H2O[c] + dGTP[c] + oxidized thioredoxin[c]	0.12596	-0.180741	0.180741	Purine metabolism
HMR_6566	1D-myo-inositol-1,3,4-trisphosphate[c] + ATP[c] => 1D-myo-inositol-1,3,4,5-tetrakisphosphate[c] + ADP[c]	0.126224	0.180617	0.180617	Inositol phosphate metabolism
HMR_4716	N-pantothenoylcysteine[c] => CO2[c] + pantetheine[c]	0.126622	-0.180431	0.180431	Pantothenate and CoA biosynthesis
HMR_5643	Na+[s] + serine[s] + valine[c] => Na+[c] + serine[c] + valine[s]	0.12683	0.180333	0.180333	Transport, extracellular
HMR_6012	2-hydroxybutyrate[c] + butyrate[s] <=> 2-hydroxybutyrate[s] + butyrate[c]	0.126993	0.180257	0.180257	Transport, extracellular
HMR_8801	1D-myo-inositol-1,3,4-trisphosphate[c] + H2O[c] => Pi[c] + inositol-1,3-bisphosphate[c]	0.127029	-0.180241	0.180241	Inositol phosphate metabolism
HMR_8802	H2O[c] + inositol-1,3-bisphosphate[c] => Pi[c] + inositol-1-phosphate[c]	0.127029	-0.180241	0.180241	Inositol phosphate metabolism
HMR_5305	Na+[s] + alanine[s] => Na+[c] + alanine[c]	0.127072	0.18022	0.18022	Transport, extracellular
HMR_0717	CMP[c] <=> CMP[g]	0.127129	-0.180194	0.180194	Transport, Golgi apparatus
HMR_5502	phenylalanine[c] + serine[s] <=> phenylalanine[s] + serine[c]	0.127348	0.180092	0.180092	Transport, extracellular
HMR_5303	ATP[c] <=> ATP[s]	0.127424	-0.180057	0.180057	Transport, extracellular
HMR_0959	5(S)-HPETE[c] => H2O[c] + leukotriene A4[c]	0.127571	-0.179988	0.179988	Arachidonic acid metabolism
HMR_5541	isoleucine[c] + phenylalanine[s] <=> isoleucine[s] + phenylalanine[c]	0.127574	0.179987	0.179987	Transport, extracellular
HMR_0649	H2O[c] + ethanolamine-phosphate[c] => Pi[c] + ethanolamine[c]	0.127663	0.179945	0.179945	Glycerophospholipid metabolism
HMR_6986	isocitrate[c] <=> isocitrate[p]	0.127877	0.179846	0.179846	Transport, peroxisomal
HMR_7797	AKG[c] <=> AKG[p]	0.127877	-0.179846	0.179846	Transport, peroxisomal
HMR_6592	1-phosphatidyl-1D-myo-inositol-3,4-bisphosphate[c] + ATP[c] => ADP[c] + phosphatidylinositol-3,4,5-trisphosphate[c]	0.128658	0.179484	0.179484	Inositol phosphate metabolism
HMR_6120	HCO3-[c] + glutathionyl-leukotriene C4[c] + prostaglandin E2[s] <=> HCO3-[s] + glutathionyl-leukotriene C4[s] + prostaglandin E2[c]	0.12872	-0.179456	0.179456	Transport, extracellular
HMR_6565	1D-myo-inositol-1,3,4,5-tetrakisphosphate[c] + H2O[c] => 1D-myo-inositol-1,3,4-trisphosphate[c] + Pi[c]	0.129054	0.179302	0.179302	Inositol phosphate metabolism
HMR_4408	H2O[c] + fumarate[c] <=> malate[c]	0.129148	-0.179258	0.179258	Tricarboxylic acid cycle and glyoxylate/dicarboxylate metabolism
HMR_0200	(9E)-tetradecenoic acid[c] + ATP[c] + CoA[c] <=> (9E)-tetradecenoyl-CoA[c] + AMP[c] + PPi[c]	0.12994	-0.178894	0.178894	Fatty acid activation (cytosolic)
HMR_0660	H2O[c] + PS-LD pool[c] => phosphatidate-LD-PS pool[c] + serine[c]	0.130153	-0.178797	0.178797	Glycerophospholipid metabolism
HMR_6165	HCO3-[c] + S-glutathionyl-ethacrynic acid[c] + prostaglandin A1[s] <=> HCO3-[s] + S-glutathionyl-ethacrynic acid[s] + prostaglandin A1[c]	0.130716	-0.178539	0.178539	Transport, extracellular
HMR_4786	AKG[m] + L-erythro-4-hydroxyglutamate[m] => 4-hydroxy-2-oxoglutarate[m] + glutamate[m]	0.131618	-0.178129	0.178129	Arginine and proline metabolism
HMR_0294	(11Z)-eicosenoyl-CoA[c] + H2O[c] => CoA[c] + cis-gondoic acid[c]	0.132806	0.177591	0.177591	Acyl-CoA hydrolysis
HMR_6010	2-hydroxybutyrate[c] + propanoate[s] <=> 2-hydroxybutyrate[s] + propanoate[c]	0.132845	0.177574	0.177574	Transport, extracellular
HMR_0319	(13Z)-docosenoyl-CoA[c] + AMP[c] + PPi[c] <=> ATP[c] + CoA[c] + cis-erucic acid[c]	0.133058	0.177478	0.177478	Fatty acid activation (cytosolic)
HMR_1851	2 ATP[c] + 2 H2O[c] + glycocholate[c] => 2 ADP[c] + 2 Pi[c] + glycocholate[s]	0.133518	0.177271	0.177271	Bile acid recycling
HMR_5647	Na+[s] + glycine[c] + methionine[s] => Na+[c] + glycine[s] + methionine[c]	0.133658	0.177208	0.177208	Transport, extracellular
HMR_6768	AKG[c] + tyrosine[c] => 4-hydroxyphenylpyruvate[c] + glutamate[c]	0.133914	0.177093	0.177093	Phenylalanine, tyrosine and tryptophan biosynthesis
HMR_4618	UTP[c] + thioredoxin[c] => H2O[c] + dUTP[c] + oxidized thioredoxin[c]	0.134088	-0.177015	0.177015	Purine metabolism
HMR_4732	H2O[c] + dephospho-CoA[c] => AMP[c] + phosphopantetheine[c]	0.134131	-0.176996	0.176996	Pantothenate and CoA biosynthesis
HMR_1846	PAPS[c] + glycolithocholate[c] => H+[c] + PAP[c] + sulfoglycolithocholate[c]	0.134299	-0.176921	0.176921	Bile acid biosynthesis
HMR_1847	H+[c] + H2O[c] + sulfoglycolithocholate[c] => glycolithocholate[c] + sulfate[c]	0.134299	-0.176921	0.176921	Bile acid recycling
HMR_6203	HCO3-[c] + S-glutathionyl-2-4-dinitrobenzene[c] + prostaglandin F2beta[s] <=> HCO3-[s] + S-glutathionyl-2-4-dinitrobenzene[s] + prostaglandin F2beta[c]	0.135965	-0.17618	0.17618	Transport, extracellular
HMR_8619	2 H+[c] + 2 O2-[c] + ascorbate[c] => 2 H2O2[c] + dehydroascorbic acid[c]	0.135988	-0.176169	0.176169	Ascorbate and aldarate metabolism
HMR_4913	CoA[c] <=> CoA[r]	0.136491	-0.175947	0.175947	Transport, endoplasmic reticular
HMR_6143	20-hydroxy-arachidonate[c] + HCO3-[s] + S-glutathionyl-2-4-dinitrobenzene[s] <=> 20-hydroxy-arachidonate[s] + HCO3-[c] + S-glutathionyl-2-4-dinitrobenzene[c]	0.136631	0.175885	0.175885	Transport, extracellular
HMR_0918	UDP-galactose[c] + UMP[g] <=> UDP-galactose[g] + UMP[c]	0.136868	-0.17578	0.17578	Transport, Golgi apparatus
HMR_3664	(5Z,8Z,11Z,14Z,17Z)-eicosapentaenoyl-CoA[r] + cholesterol[r] => CoA[r] + cholesterol-ester-5,8,11,14,17-eico[r]	0.137165	-0.175649	0.175649	Formation and hydrolysis of cholesterol esters
HMR_3723	H2O[r] + cholesterol-ester-5,8,11,14,17-eico[r] => EPA[r] + cholesterol[r]	0.137207	-0.175631	0.175631	Formation and hydrolysis of cholesterol esters
HMR_7559	3 H2O[l] + chondroitin sulfate E (GalNAc4,6diS-GlcA), free chain[l] => N-acetylgalactosamine[l] + chondroitin sulfate E (GalNAc4,6diS-GlcA), degradation product 3[l] + 2 sulfate[l]	0.137418	0.175538	0.175538	Chondroitin sulfate degradation
HMR_5533	phenylalanine[c] + tyrosine[s] <=> phenylalanine[s] + tyrosine[c]	0.13746	-0.17552	0.17552	Transport, extracellular
HMR_2253	H2O[c] + pentadecanoyl-[ACP][c] => [ACP][c] + pentadecylic acid[c]	0.138356	-0.175127	0.175127	Fatty acid transfer reactions
HMR_4493	dATP[c] + mannose[c] => dADP[c] + mannose-6-phosphate[c]	0.138567	-0.175035	0.175035	Purine metabolism
HMR_0201	(9E)-tetradecenoyl-CoA[c] + H2O[c] => (9E)-tetradecenoic acid[c] + CoA[c]	0.139295	-0.174718	0.174718	Acyl-CoA hydrolysis
HMR_7331	GMP[c] <=> GMP[g]	0.139728	0.17453	0.17453	Transport, Golgi apparatus
HMR_5864	Na+[s] + ornithine[c] + tyrosine[s] => Na+[c] + ornithine[s] + tyrosine[c]	0.139926	-0.174444	0.174444	Transport, extracellular
HMR_5694	Na+[s] + glutamine[c] + tyrosine[s] => Na+[c] + glutamine[s] + tyrosine[c]	0.139956	-0.174431	0.174431	Transport, extracellular
HMR_4296	H2O[c] + ethanolamine-phosphate[c] => NH3[c] + Pi[c] + acetaldehyde[c]	0.140666	-0.174123	0.174123	Glycerolipid metabolism
HMR_8471	CDP[c] + dCDP[c] <=> CMP[c] + dCTP[c]	0.140953	-0.174	0.174	Nucleotide metabolism
HMR_0293	(11Z)-eicosenoyl-CoA[c] + AMP[c] + PPi[c] <=> ATP[c] + CoA[c] + cis-gondoic acid[c]	0.141069	-0.17395	0.17395	Fatty acid activation (cytosolic)
HMR_1632	25(R)THCA-CoA[p] => 25(S)THCA-CoA[p]	0.141426	0.173796	0.173796	Bile acid biosynthesis
HMR_0327	AMP[c] + PPi[c] + tricosanoyl-CoA[c] <=> ATP[c] + CoA[c] + tricosanoic acid[c]	0.1415	0.173764	0.173764	Fatty acid activation (cytosolic)
HMR_8834	Pi[g] => Pi[c]	0.141604	-0.173719	0.173719	Transport, Golgi apparatus
HMR_0320	(13Z)-docosenoyl-CoA[c] + H2O[c] => CoA[c] + cis-erucic acid[c]	0.141949	-0.173571	0.173571	Acyl-CoA hydrolysis
HMR_8548	H2O[r] + leukotriene C4[r] <=> LTD4[r] + glutamate[r]	0.14226	-0.173438	0.173438	Eicosanoid metabolism
HMR_8550	GSH[r] + leukotriene A4[r] => leukotriene C4[r]	0.14226	-0.173438	0.173438	Eicosanoid metabolism
HMR_8553	LTD4[c] <=> LTD4[r]	0.14226	0.173438	0.173438	Transport, endoplasmic reticular
HMR_8888	glutamate[c] <=> glutamate[r]	0.14226	0.173438	0.173438	Transport, endoplasmic reticular
HMR_8914	leukotriene A4[c] <=> leukotriene A4[r]	0.14226	-0.173438	0.173438	Transport, endoplasmic reticular
HMR_5450	Na+[s] + glucose[s] => Na+[c] + glucose[c]	0.1424	0.173378	0.173378	Transport, extracellular
HMR_5489	glutamine[c] + tryptophan[s] <=> glutamine[s] + tryptophan[c]	0.143107	0.173076	0.173076	Transport, extracellular
HMR_4032	ATP[c] + NH3[c] + UTP[c] => ADP[c] + CTP[c] + Pi[c]	0.143133	-0.173065	0.173065	Pyrimidine metabolism
HMR_5933	arginine[s] + proline[c] => arginine[c] + proline[s]	0.143327	0.172983	0.172983	Transport, extracellular
HMR_7588	DHAP[c] + acyl-CoA-LD-TG2 pool[c] => CoA[c] + acylglycerone-phosphate[c]	0.143576	-0.172877	0.172877	Acylglycerides metabolism
HMR_7591	1-acylglycerol-3P-LD-TG1 pool[c] + NADP+[c] <=> H+[c] + NADPH[c] + acylglycerone-phosphate[c]	0.143576	0.172877	0.172877	Glycerophospholipid metabolism
HMR_5941	glutamine[c] + ornithine[s] => glutamine[s] + ornithine[c]	0.143859	-0.172757	0.172757	Transport, extracellular
HMR_4014	H2O[c] + cAMP[c] => AMP[c]	0.143885	-0.172746	0.172746	Purine metabolism
HMR_0158	L-carnitine[c] + butyryl-CoA[m] <=> L-carnitine[m] + butyryl-CoA[c]	0.143973	0.172708	0.172708	Transport, mitochondrial
HMR_2590	L-carnitine[c] => L-carnitine[m]	0.143973	-0.172708	0.172708	Transport, mitochondrial
HMR_5161	1218 ATP[c] + 1624 H2O[c] + 30 L-alanyl-tRNA(ala)[c] + 9 L-arginyl-tRNA(arg)[c] + 21 L-asparaginyl-tRNA(asn)[c] + 25 L-aspartyl-tRNA(asp)[c] + 12 L-cysteinyl-tRNA(cys)[c] + 17 L-glutaminyl-tRNA(gln)[c] + 25 L-glutamyl-tRNA(glu)[c] + 13 L-histidyl-tRNA(his)[c] + 18 L-isoleucyl-tRNA(ile)[c] + 31 L-leucyl-tRNA(leu)[c] + 35 L-lysyl-tRNA(lys)[c] + 5 L-methionyl-tRNA(met)[c] + 8 L-phenylalanyl-tRNA(phe…	0.144083	-0.172661	0.172661	Protein assembly
HMR_6326	H+[c] + histidine[m] => H+[m] + histidine[c]	0.144588	-0.172448	0.172448	Transport, mitochondrial
HMR_4077	S-adenosylmethioninamine[c] + spermidine[c] => 5-methylthioadenosine[c] + H+[c] + spermine[c]	0.145006	-0.172271	0.172271	Arginine and proline metabolism
HMR_4078	H2O[c] + O2[c] + spermine[c] => 3-amino-propanal[c] + H2O2[c] + spermidine[c]	0.145006	-0.172271	0.172271	beta-Alanine metabolism
HMR_7916	10-formyl-THF-glu(5)[l] + 4 H2O[l] => 10-formyl-THF[l] + 4 glutamate[l]	0.145069	-0.172244	0.172244	Folate metabolism
HMR_7927	10-formyl-THF[c] <=> 10-formyl-THF[l]	0.145069	0.172244	0.172244	Transport, lysosomal
HMR_5983	citrulline[s] + valine[c] => citrulline[c] + valine[s]	0.14515	-0.17221	0.17221	Transport, extracellular
HMR_5125	H+[c] + proline[c] => H+[m] + proline[m]	0.145297	-0.172148	0.172148	Transport, mitochondrial
HMR_8233	H2O[r] + sphinganine-1-phosphate[r] => Pi[r] + sphinganine[r]	0.145792	-0.17194	0.17194	Sphingolipid metabolism
HMR_8239	sphinganine-1-phosphate[c] <=> sphinganine-1-phosphate[r]	0.145792	-0.17194	0.17194	Transport, endoplasmic reticular
HMR_8737	sphinganine[c] <=> sphinganine[r]	0.145792	0.17194	0.17194	Transport, endoplasmic reticular
HMR_4270	H2O[c] + NADP+[c] => NAD+[c] + Pi[c]	0.145883	0.171902	0.171902	Nicotinate and nicotinamide metabolism
HMR_4269	ATP[c] + NAD+[c] => ADP[c] + NADP+[c]	0.145883	0.171902	0.171902	Nicotinate and nicotinamide metabolism
HMR_7702	H+[c] + NADPH[c] + glyoxalate[c] => NADP+[c] + glycolate[c]	0.146357	0.171703	0.171703	Glycine, serine and threonine metabolism
HMR_4152	ADP[m] + Pi[m] + succinyl-CoA[m] <=> ATP[m] + CoA[m] + succinate[m]	0.147057	0.17141	0.17141	Tricarboxylic acid cycle and glyoxylate/dicarboxylate metabolism
HMR_7846	ATP[m] + dCTP[c] => ATP[c] + dCTP[m]	0.147065	0.171407	0.171407	Transport, mitochondrial
HMR_6082	HCO3-[c] + S-glutathionyl-ethacrynic acid[c] + tauroursodeoxycholate[s] <=> HCO3-[s] + S-glutathionyl-ethacrynic acid[s] + tauroursodeoxycholate[c]	0.147279	-0.171317	0.171317	Transport, extracellular
HMR_3222	(11Z)-eicosenoyl-CoA[m] + FAD[m] => FADH2[m] + trans,cis-2,11-eicosadienoyl-CoA[m]	0.147288	-0.171313	0.171313	Beta oxidation of unsaturated fatty acids (n-9) (mitochondrial)
HMR_3223	H2O[m] + trans,cis-2,11-eicosadienoyl-CoA[m] => 3(S)-hydroxy-11-cis-eicosenoyl-CoA[m]	0.147288	-0.171313	0.171313	Beta oxidation of unsaturated fatty acids (n-9) (mitochondrial)
HMR_3224	3(S)-hydroxy-11-cis-eicosenoyl-CoA[m] + NAD+[m] => 3-oxo-11-cis-eicosenoyl-CoA[m] + H+[m] + NADH[m]	0.147288	-0.171313	0.171313	Beta oxidation of unsaturated fatty acids (n-9) (mitochondrial)
HMR_3225	3-oxo-11-cis-eicosenoyl-CoA[m] + CoA[m] => acetyl-CoA[m] + oleoyl-CoA[m]	0.147288	-0.171313	0.171313	Beta oxidation of unsaturated fatty acids (n-9) (mitochondrial)
HMR_5536	phenylalanine[c] + proline[s] <=> phenylalanine[s] + proline[c]	0.147291	-0.171312	0.171312	Transport, extracellular
HMR_0328	H2O[c] + tricosanoyl-CoA[c] => CoA[c] + tricosanoic acid[c]	0.147417	-0.17126	0.17126	Acyl-CoA hydrolysis
HMR_6265	prostaglandin D1[c] <=> prostaglandin D1[s]	0.147846	0.171081	0.171081	Transport, extracellular
HMR_2017	5alpha-androstane-3,17-dione[r] + H+[r] + NADH[r] => NAD+[r] + androsterone[r]	0.148433	0.170837	0.170837	Androgen metabolism
HMR_6066	GSH[c] + HCO3-[c] + sulfoglycolithocholate[s] <=> GSH[s] + HCO3-[s] + sulfoglycolithocholate[c]	0.148454	0.170829	0.170829	Transport, extracellular
HMR_7650	ATP[c] + H2O[c] + estradiol-17beta 3-glucuronide[c] => ADP[c] + Pi[c] + estradiol-17beta 3-glucuronide[s]	0.149168	-0.170533	0.170533	Transport, extracellular
HMR_7651	HCO3-[c] + estradiol-17beta 3-glucuronide[s] => HCO3-[s] + estradiol-17beta 3-glucuronide[c]	0.149168	-0.170533	0.170533	Transport, extracellular
HMR_6208	HCO3-[c] + glutathionyl-leukotriene C4[c] + prostaglandin H2[s] <=> HCO3-[s] + glutathionyl-leukotriene C4[s] + prostaglandin H2[c]	0.149529	-0.170384	0.170384	Transport, extracellular
HMR_5171	975 ATP[c] + 1300 H2O[c] + 38 L-alanyl-tRNA(ala)[c] + 23 L-arginyl-tRNA(arg)[c] + 5 L-asparaginyl-tRNA(asn)[c] + 14 L-aspartyl-tRNA(asp)[c] + 6 L-cysteinyl-tRNA(cys)[c] + 7 L-glutaminyl-tRNA(gln)[c] + 15 L-glutamyl-tRNA(glu)[c] + 10 L-histidyl-tRNA(his)[c] + 6 L-isoleucyl-tRNA(ile)[c] + 37 L-leucyl-tRNA(leu)[c] + 14 L-lysyl-tRNA(lys)[c] + 14 L-methionyl-tRNA(met)[c] + 10 L-phenylalanyl-tRNA(phe)[…	0.149986	-0.170196	0.170196	Protein assembly
HMR_5287	162 ATP[l] + 162 H2O[l] + apocytochrome-C[l] => 162 ADP[l] + 162 Pi[l] + 38 alanine[l] + 23 arginine[l] + 5 asparagine[l] + 14 aspartate[l] + 6 cysteine[l] + 15 glutamate[l] + 7 glutamine[l] + 28 glycine[l] + 10 histidine[l] + 6 isoleucine[l] + 37 leucine[l] + 14 lysine[l] + 14 methionine[l] + 10 phenylalanine[l] + 26 proline[l] + 25 serine[l] + 10 threonine[l] + 3 tryptophan[l] + 14 tyrosine[l] …	0.149986	-0.170196	0.170196	Protein degradation
HMR_5228	apocytochrome-C[c] => apocytochrome-C[l]	0.149986	-0.170196	0.170196	Transport, lysosomal
HMR_7594	acylglycerone-phosphate[p] + hexadecanol[p] => palmitate[p] + alkyl-glycerone-3-phosphate[p]	0.150028	-0.170178	0.170178	Glycerophospholipid metabolism
HMR_7597	alkyl-glycerone-3-phosphate[c] + fatty acid-LD-TG2 pool[c] => 2-acyl-1-alkyl-sn-glycero-3-phosphate[c] + H2O[c]	0.150028	-0.170178	0.170178	Glycerophospholipid metabolism
HMR_0703	2 H+[p] + 2 NADPH[p] + palmitoyl-CoA[p] => CoA[p] + 2 NADP+[p] + hexadecanol[p]	0.150028	-0.170178	0.170178	Ether lipid metabolism
HMR_7598	2-acyl-1-alkyl-sn-glycero-3-phosphate[c] + H2O[c] => 1-alkyl-2-acylglycerol[c] + Pi[c]	0.150028	-0.170178	0.170178	Ether lipid metabolism
HMR_7600	1-alkyl-2-acylglycerol[c] + CDP-choline[c] => 1-radyl-2-acyl-sn-glycero-3-phosphocholine[c] + CMP[c]	0.150028	-0.170178	0.170178	Ether lipid metabolism
HMR_7590	acylglycerone-phosphate[c] <=> acylglycerone-phosphate[p]	0.150028	-0.170178	0.170178	Transport, peroxisomal
HMR_7596	alkyl-glycerone-3-phosphate[c] <=> alkyl-glycerone-3-phosphate[p]	0.150028	0.170178	0.170178	Transport, peroxisomal
HMR_4177	CMP[c] + H2O[c] => Pi[c] + cytidine[c]	0.150246	0.170089	0.170089	Pyrimidine metabolism
HMR_9072	Pi[x] <=> Pi[s]	0.150992	-0.169783	0.169783	Exchange reactions
HMR_5278	311 ATP[l] + 311 H2O[l] + prothrombin[l] => 311 ADP[l] + 311 Pi[l] + 42 alanine[l] + 44 arginine[l] + 25 asparagine[l] + 35 aspartate[l] + 26 cysteine[l] + 51 glutamate[l] + 26 glutamine[l] + 49 glycine[l] + 13 histidine[l] + 22 isoleucine[l] + 51 leucine[l] + 29 lysine[l] + 9 methionine[l] + 21 phenylalanine[l] + 33 proline[l] + 38 serine[l] + 36 threonine[l] + 14 tryptophan[l] + 21 tyrosine[l] …	0.151	0.169779	0.169779	Protein degradation
HMR_5219	prothrombin[c] <=> prothrombin[s]	0.151	0.169779	0.169779	Transport, extracellular
HMR_5218	prothrombin[s] => prothrombin[l]	0.151	0.169779	0.169779	Transport, lysosomal
HMR_6192	HCO3-[c] + S-glutathionyl-ethacrynic acid[c] + prostaglandin E1[s] <=> HCO3-[s] + S-glutathionyl-ethacrynic acid[s] + prostaglandin E1[c]	0.151193	-0.1697	0.1697	Transport, extracellular
HMR_3478	phytanic acid[c] => phytanic acid[p]	0.151339	0.169641	0.169641	Beta oxidation of phytanic acid (peroxisomal)
HMR_3480	AMP[c] + PPi[c] + phytanoyl-CoA[c] <=> ATP[c] + CoA[c] + phytanic acid[c]	0.151339	0.169641	0.169641	Beta oxidation of phytanic acid (peroxisomal)
HMR_3481	phytanoyl-CoA[c] <=> phytanoyl-CoA[p]	0.151339	-0.169641	0.169641	Beta oxidation of phytanic acid (peroxisomal)
HMR_3482	AMP[p] + PPi[p] + phytanoyl-CoA[p] <=> ATP[p] + CoA[p] + phytanic acid[p]	0.151339	-0.169641	0.169641	Beta oxidation of phytanic acid (peroxisomal)
HMR_5070	histidine[c] <=> histidine[s]	0.152157	0.169307	0.169307	Transport, extracellular
HMR_3769	3-methylcrotonyl-CoA[m] + ubiquinol[m] <=> isovaleryl-CoA[m] + ubiquinone[m]	0.152701	-0.169086	0.169086	Valine, leucine, and isoleucine metabolism
HMR_0376	DHA[s] => DHA[c]	0.152975	0.168975	0.168975	Transport, extracellular
HMR_3770	3-methylcrotonyl-CoA[m] + FADH2[m] <=> FAD[m] + isovaleryl-CoA[m]	0.153056	0.168942	0.168942	Glycine, serine and threonine metabolism
HMR_0786	H2O[l] + LacCer pool[l] => galactose[l] + glucosylceramide pool[l]	0.153134	-0.16891	0.16891	Glycosphingolipid metabolism
HMR_1080	H2O[c] + leukotriene A4[c] => leukotriene B4[c]	0.153394	-0.168805	0.168805	Leukotriene metabolism
HMR_7491	2 PAPS[g] + chondroitin sulfate precursor (GalNAc-GlcA-(Gal)2-Xyl-L-Ser (protein))[g] => 2 PAP[g] + chondroitin sulfate A (GalNAc4S-GlcA), B (IdoA2S-GalNAc4S), and E (GalNAc4,6diS-GlcA), precursor 1[g]	0.153476	-0.168772	0.168772	Chondroitin / heparan sulfate biosynthesis
HMR_4404	D-xylulose-5-phosphate[c] + erythrose-4-phosphate[c] <=> GAP[c] + fructose-6-phosphate[c]	0.153489	-0.168767	0.168767	Pentose phosphate pathway
HMR_4501	D-xylulose-5-phosphate[c] + ribose-5-phosphate[c] <=> GAP[c] + sedoheptulose-7-phosphate[c]	0.153489	-0.168767	0.168767	Pentose phosphate pathway
HMR_4565	GAP[c] + sedoheptulose-7-phosphate[c] <=> erythrose-4-phosphate[c] + fructose-6-phosphate[c]	0.153489	-0.168767	0.168767	Pentose phosphate pathway
HMR_8507	NAD+[c] + propane-1,2-diol[c] => D-lactaldehyde[c] + H+[c] + NADH[c]	0.153676	-0.168691	0.168691	Pyruvate metabolism
HMR_4105	malonyl-CoA[c] => CO2[c] + acetyl-CoA[c]	0.153958	0.168577	0.168577	Propanoate metabolism
HMR_6331	Pi[c] + oxalate[m] <=> Pi[m] + oxalate[c]	0.15405	0.16854	0.16854	Transport, mitochondrial
HMR_1642	3alpha,7alpha,12alpha-trihydroxy-5beta-cholest-24-enoyl-CoA[p] + H2O[p] => (24R,25R)3alpha,7alpha,12alpha,24-tetrahydroxy-5beta-cholestanoyl-CoA[p]	0.15406	0.168536	0.168536	Bile acid biosynthesis
HMR_3999	ADP[s] + H2O[s] => AMP[s] + Pi[s]	0.154105	-0.168518	0.168518	Nucleotide metabolism
HMR_0614	1,2-diacylglycerol-LD-PE pool[c] + CDP-ethanolamine[c] => CMP[c] + PE-LD pool[c]	0.154364	-0.168414	0.168414	Glycerophospholipid metabolism
HMR_7902	2 HCO3-[c] + oxalate[s] => 2 HCO3-[s] + oxalate[c]	0.15439	0.168403	0.168403	Transport, extracellular
HMR_5593	Na+[s] + glycine[s] + tyrosine[c] => Na+[c] + glycine[c] + tyrosine[s]	0.154452	0.168378	0.168378	Transport, extracellular
HMR_9735	H2O[c] + [protein]-L-citrulline[c] => citrulline[c]	0.155872	0.167808	0.167808	Protein modification
HMR_7622	H2O[c] + [protein]-L-arginine[c] => NH3[c] + [protein]-L-citrulline[c]	0.155872	0.167808	0.167808	Protein modification
HMR_8885	glucose[l] => glucose[c]	0.156117	0.16771	0.16771	Transport, lysosomal
HMR_0153	AMP[c] + PPi[c] + propanoyl-CoA[c] <=> ATP[c] + CoA[c] + propanoate[c]	0.156216	-0.167671	0.167671	Propanoate metabolism
HMR_2720	(5Z,8Z,11Z,14Z,17Z)-eicosapentaenoyl-CoA[c] + L-carnitine[c] <=> (5Z,8Z,11Z,14Z,17Z)-eicosapentaenoylcarnitine[c] + CoA[c]	0.156252	0.167656	0.167656	Carnitine shuttle (cytosolic)
HMR_5346	PPi[c] <=> PPi[p]	0.156348	-0.167618	0.167618	Transport, peroxisomal
HMR_4779	NAD+[m] + trans-4-hydroxy-L-proline[m] => H+[m] + L-1-pyrroline-3-hydroxy-5-carboxylate[m] + NADH[m]	0.15641	-0.167593	0.167593	Arginine and proline metabolism
HMR_1638	25(S)THCA-CoA[p] + FADH2[p] + O2[p] => 3alpha,7alpha,12alpha-trihydroxy-5beta-cholest-24-enoyl-CoA[p] + FAD[p] + 2 H2O[p]	0.156447	0.167579	0.167579	Bile acid biosynthesis
HMR_7788	FADH2[c] <=> FADH2[p]	0.156447	0.167579	0.167579	Transport, peroxisomal
HMR_7790	FAD[c] <=> FAD[p]	0.156447	-0.167579	0.167579	Transport, peroxisomal
HMR_3062	O2[p] + tetracosanoyl-CoA[p] => (2E)-tetracosenoyl-CoA[p] + H2O2[p]	0.156592	-0.167521	0.167521	Beta oxidation of even-chain fatty acids (peroxisomal)
HMR_3063	(2E)-tetracosenoyl-CoA[p] + H2O[p] => 3-hydroxytetracosanoyl-CoA[p]	0.156592	-0.167521	0.167521	Beta oxidation of even-chain fatty acids (peroxisomal)
HMR_3064	3-hydroxytetracosanoyl-CoA[p] + NAD+[p] => 3-oxotetracosanoyl-CoA[p] + H+[p] + NADH[p]	0.156592	-0.167521	0.167521	Beta oxidation of even-chain fatty acids (peroxisomal)
HMR_3065	3-oxotetracosanoyl-CoA[p] + CoA[p] => acetyl-CoA[p] + docosanoyl-CoA[p]	0.156592	-0.167521	0.167521	Beta oxidation of even-chain fatty acids (peroxisomal)
HMR_3066	O2[p] + docosanoyl-CoA[p] => (2E)-docosenoyl-CoA[p] + H2O2[p]	0.156592	-0.167521	0.167521	Beta oxidation of even-chain fatty acids (peroxisomal)
HMR_3067	(2E)-docosenoyl-CoA[p] + H2O[p] => 3-hydroxydocosanoyl-CoA[p]	0.156592	-0.167521	0.167521	Beta oxidation of even-chain fatty acids (peroxisomal)
HMR_3068	3-hydroxydocosanoyl-CoA[p] + NAD+[p] => 3-oxodocosanoyl-CoA[p] + H+[p] + NADH[p]	0.156592	-0.167521	0.167521	Beta oxidation of even-chain fatty acids (peroxisomal)
HMR_3069	3-oxodocosanoyl-CoA[p] + CoA[p] => acetyl-CoA[p] + eicosanoyl-CoA[p]	0.156592	-0.167521	0.167521	Beta oxidation of even-chain fatty acids (peroxisomal)
HMR_3070	O2[p] + eicosanoyl-CoA[p] => (2E)-eicosenoyl-CoA[p] + H2O2[p]	0.156592	-0.167521	0.167521	Beta oxidation of even-chain fatty acids (peroxisomal)
HMR_3071	(2E)-eicosenoyl-CoA[p] + H2O[p] => 3-hydroxyeicosanoyl-CoA[p]	0.156592	-0.167521	0.167521	Beta oxidation of even-chain fatty acids (peroxisomal)
HMR_3072	3-hydroxyeicosanoyl-CoA[p] + NAD+[p] => 3-oxoeicosanoyl-CoA[p] + H+[p] + NADH[p]	0.156592	-0.167521	0.167521	Beta oxidation of even-chain fatty acids (peroxisomal)
HMR_3073	3-oxoeicosanoyl-CoA[p] + CoA[p] => acetyl-CoA[p] + stearoyl-CoA[p]	0.156592	-0.167521	0.167521	Beta oxidation of even-chain fatty acids (peroxisomal)
HMR_3074	O2[p] + stearoyl-CoA[p] => (2E)-octadecenoyl-CoA[p] + H2O2[p]	0.156592	-0.167521	0.167521	Beta oxidation of even-chain fatty acids (peroxisomal)
HMR_3075	(2E)-octadecenoyl-CoA[p] + H2O[p] => 3-hydroxyoctadecanoyl-CoA[p]	0.156592	-0.167521	0.167521	Beta oxidation of even-chain fatty acids (peroxisomal)
HMR_3076	3-hydroxyoctadecanoyl-CoA[p] + NAD+[p] => 3-oxooctadecanoyl-CoA[p] + H+[p] + NADH[p]	0.156592	-0.167521	0.167521	Beta oxidation of even-chain fatty acids (peroxisomal)
HMR_3077	3-oxooctadecanoyl-CoA[p] + CoA[p] => acetyl-CoA[p] + palmitoyl-CoA[p]	0.156592	-0.167521	0.167521	Beta oxidation of even-chain fatty acids (peroxisomal)
HMR_0212	pentadecylic acid[s] => pentadecylic acid[c]	0.157409	0.167196	0.167196	Transport, extracellular
HMR_4612	ADP[c] + thioredoxin[c] => H2O[c] + dADP[c] + oxidized thioredoxin[c]	0.157526	-0.167149	0.167149	Purine metabolism
HMR_5931	arginine[s] + cysteine[c] => arginine[c] + cysteine[s]	0.157723	0.167071	0.167071	Transport, extracellular
HMR_4331	AMP[c] + propanoyl-CoA[c] <=> CoA[c] + propinol adenylate[c]	0.158319	0.166835	0.166835	Propanoate metabolism
HMR_4459	ATP[c] + propanoate[c] <=> PPi[c] + propinol adenylate[c]	0.158319	-0.166835	0.166835	Propanoate metabolism
HMR_4265	ATP[c] + nicotinamide ribonucleoside[c] => ADP[c] + H+[c] + nicotinamide D-ribonucleotide[c]	0.158723	0.166676	0.166676	Nicotinate and nicotinamide metabolism
HMR_5655	Na+[s] + leucine[c] + methionine[s] => Na+[c] + leucine[s] + methionine[c]	0.158756	0.166663	0.166663	Transport, extracellular
HMR_6046	acetoacetate[c] + butyrate[s] <=> acetoacetate[s] + butyrate[c]	0.159049	0.166547	0.166547	Transport, extracellular
HMR_2695	(5Z,8Z,11Z)-eicosatrienoylcarnitine[c] + L-carnitine[m] <=> (5Z,8Z,11Z)-eicosatrienoylcarnitine[m] + L-carnitine[c]	0.159259	0.166465	0.166465	Carnitine shuttle (mitochondrial)
HMR_2697	(5Z,8Z,11Z)-eicosatrienoyl-CoA[m] + L-carnitine[m] <=> (5Z,8Z,11Z)-eicosatrienoylcarnitine[m] + CoA[m]	0.159259	-0.166465	0.166465	Carnitine shuttle (mitochondrial)
HMR_3414	(5Z,8Z,11Z)-eicosatrienoyl-CoA[m] + 9 CoA[m] + 6 FAD[m] + 9 H2O[m] + 9 NAD+[m] => 6 FADH2[m] + 9 H+[m] + 9 NADH[m] + 10 acetyl-CoA[m]	0.159259	0.166465	0.166465	Beta oxidation of even-chain fatty acids (mitochondrial)
HMR_2693	(5Z,8Z,11Z)-eicosatrienoyl-CoA[c] + L-carnitine[c] <=> (5Z,8Z,11Z)-eicosatrienoylcarnitine[c] + CoA[c]	0.15926	0.166464	0.166464	Carnitine shuttle (cytosolic)
HMR_4036	orotidine-5-phosphate[c] => CO2[c] + UMP[c]	0.159349	-0.166429	0.166429	Pyrimidine metabolism
HMR_4050	N-carbamoyl-L-aspartate[c] + Pi[c] <=> aspartate[c] + carbamoyl-phosphate[c]	0.159349	0.166429	0.166429	Pyrimidine metabolism
HMR_4577	PPi[c] + orotidine-5-phosphate[c] <=> PRPP[c] + orotate[c]	0.159349	0.166429	0.166429	Pyrimidine metabolism
HMR_4608	(S)-dihydroorotate[c] + H2O[c] <=> N-carbamoyl-L-aspartate[c]	0.159349	0.166429	0.166429	Pyrimidine metabolism
HMR_4575	(S)-dihydroorotate[c] + ubiquinone[m] <=> orotate[c] + ubiquinol[m]	0.159349	-0.166429	0.166429	Transport, mitochondrial
HMR_4345	5,6-Dihydrouracil[c] + NADP+[c] <=> H+[c] + NADPH[c] + uracil[c]	0.159349	0.166429	0.166429	Pyrimidine metabolism
HMR_4346	5,6-Dihydrouracil[c] + H2O[c] => 3-ureidopropionate[c]	0.159349	-0.166429	0.166429	Pyrimidine metabolism
HMR_4347	3-ureidopropionate[c] + H2O[c] => CO2[c] + NH3[c] + beta-alanine[c]	0.159349	-0.166429	0.166429	beta-Alanine metabolism
HMR_1890	HCO3-[c] + S-glutathionyl-2-4-dinitrobenzene[c] + taurocholate[s] <=> HCO3-[s] + S-glutathionyl-2-4-dinitrobenzene[s] + taurocholate[c]	0.159577	0.16634	0.16634	Bile acid recycling
HMR_1909	HCO3-[c] + S-glutathionyl-ethacrynic acid[c] + dopamine[s] <=> HCO3-[s] + S-glutathionyl-ethacrynic acid[s] + dopamine[c]	0.16019	0.166099	0.166099	Transport, extracellular
HMR_4444	5,10-methenyl-THF[m] + NADPH[m] <=> 5,10-methylene-THF[m] + NADP+[m]	0.160397	-0.166018	0.166018	Folate metabolism
HMR_0416	(9Z,12Z,15Z,18Z)-TTA[s] => (9Z,12Z,15Z,18Z)-TTA[c]	0.160529	0.165966	0.165966	Transport, extracellular
HMR_5538	phenylalanine[c] + valine[s] <=> phenylalanine[s] + valine[c]	0.160683	0.165906	0.165906	Transport, extracellular
HMR_5071	lysine[s] => lysine[c]	0.160802	-0.16586	0.16586	Transport, extracellular
HMR_4519	H2O[c] + NAD+[c] + hypoxanthine[c] => H+[c] + NADH[c] + xanthine[c]	0.161028	-0.165771	0.165771	Purine metabolism
HMR_4862	Pi[c] + succinate[m] <=> Pi[m] + succinate[c]	0.161167	0.165717	0.165717	Transport, mitochondrial
HMR_2569	EPA[c] <=> EPA[r]	0.161619	-0.165541	0.165541	Transport, endoplasmic reticular
HMR_2865	(5Z,8Z,11Z,14Z,17Z)-eicosapentaenoylcarnitine[c] + L-carnitine[r] <=> (5Z,8Z,11Z,14Z,17Z)-eicosapentaenoylcarnitine[r] + L-carnitine[c]	0.16163	0.165536	0.165536	Carnitine shuttle (endoplasmic reticular)
HMR_2866	(5Z,8Z,11Z,14Z,17Z)-eicosapentaenoyl-CoA[r] + L-carnitine[r] <=> (5Z,8Z,11Z,14Z,17Z)-eicosapentaenoylcarnitine[r] + CoA[r]	0.16163	-0.165536	0.165536	Carnitine shuttle (endoplasmic reticular)
HMR_1896	ATP[c] + H2O[c] + bilirubin-bisglucuronoside[c] => ADP[c] + Pi[c] + bilirubin-bisglucuronoside[s]	0.161686	0.165515	0.165515	Bile acid recycling
HMR_7459	2 H2O[l] + keratan sulfate II (core 2-linked), degradation product 3[l] => N-acetylglucosamine[l] + keratan sulfate II (core 2-linked), degradation product 5[l] + sulfate[l]	0.161826	0.16546	0.16546	Keratan sulfate degradation
HMR_3326	O2[p] + hexacosenoyl-CoA[p] => H2O2[p] + trans,cis-2,17-hexacosadienoyl-CoA[p]	0.16192	-0.165424	0.165424	Beta oxidation of unsaturated fatty acids (n-9) (peroxisomal)
HMR_3327	H2O[p] + trans,cis-2,17-hexacosadienoyl-CoA[p] => 3(S)-hydroxy-hexacosenoyl-CoA[p]	0.16192	-0.165424	0.165424	Beta oxidation of unsaturated fatty acids (n-9) (peroxisomal)
HMR_3328	3(S)-hydroxy-hexacosenoyl-CoA[p] + NAD+[p] => 3-oxo-hexacosenoyl-CoA[p] + H+[p] + NADH[p]	0.16192	-0.165424	0.165424	Beta oxidation of unsaturated fatty acids (n-9) (peroxisomal)
HMR_3329	3-oxo-hexacosenoyl-CoA[p] + CoA[p] => (15Z)-tetracosenoyl-CoA[p] + acetyl-CoA[p]	0.16192	-0.165424	0.165424	Beta oxidation of unsaturated fatty acids (n-9) (peroxisomal)
HMR_3023	hexacosenoyl-CoA[c] => hexacosenoyl-CoA[p]	0.16192	-0.165424	0.165424	Transport, peroxisomal
HMR_4137	CoA[m] + NAD+[m] + pyruvate[m] => CO2[m] + H+[m] + NADH[m] + acetyl-CoA[m]	0.162349	0.165257	0.165257	Glycolysis / Gluconeogenesis
HMR_0419	(9Z,12Z,15Z,18Z)-TTA[c] + ATP[c] + H2O[c] => (9Z,12Z,15Z,18Z)-TTA[s] + ADP[c] + Pi[c]	0.162591	0.165163	0.165163	Transport, extracellular
HMR_4410	H2O[m] + fumarate[m] <=> malate[m]	0.162662	-0.165136	0.165136	Tricarboxylic acid cycle and glyoxylate/dicarboxylate metabolism
HMR_5865	Na+[s] + histidine[c] + tyrosine[s] => Na+[c] + histidine[s] + tyrosine[c]	0.163414	0.164845	0.164845	Transport, extracellular
HMR_6338	ATP[m] + dATP[c] => ATP[c] + dATP[m]	0.163523	-0.164803	0.164803	Transport, mitochondrial
HMR_3019	tetracosanoyl-CoA[c] <=> tetracosanoyl-CoA[p]	0.164233	0.164529	0.164529	Transport, peroxisomal
HMR_5779	Na+[s] + threonine[c] + valine[s] => Na+[c] + threonine[s] + valine[c]	0.164429	0.164454	0.164454	Transport, extracellular
HMR_6243	serotonin[c] <=> serotonin[s]	0.164445	0.164448	0.164448	Transport, extracellular
HMR_6202	HCO3-[c] + glutathionyl-leukotriene C4[c] + prostaglandin F2beta[s] <=> HCO3-[s] + glutathionyl-leukotriene C4[s] + prostaglandin F2beta[c]	0.164592	0.164391	0.164391	Transport, extracellular
HMR_0768	glucosylceramide pool[c] => glucosylceramide pool[r]	0.16504	-0.164219	0.164219	Transport, endoplasmic reticular
HMR_6217	GSH[c] + HCO3-[c] + dopamine[s] <=> GSH[s] + HCO3-[s] + dopamine[c]	0.16509	-0.1642	0.1642	Transport, extracellular
HMR_8741	fumarate[c] + sulfite[m] <=> fumarate[m] + sulfite[c]	0.165405	0.164079	0.164079	Transport, mitochondrial
HMR_0461	PC-LD pool[c] <=> PC-LD pool[r]	0.166523	-0.163653	0.163653	Transport, endoplasmic reticular
HMR_4054	ATP[c] + thymidine[c] => ADP[c] + dTMP[c]	0.166793	0.16355	0.16355	Nucleotide metabolism
HMR_1530	cholesterol[c] <=> cholesterol[r]	0.166956	0.163488	0.163488	Transport, endoplasmic reticular
HMR_1623	3alpha,7alpha,12alpha-trihydroxy-5beta-cholestanate[c] <=> 3alpha,7alpha,12alpha-trihydroxy-5beta-cholestanate[p]	0.167522	-0.163273	0.163273	Bile acid biosynthesis
HMR_1622	3alpha,7alpha,12alpha-trihydroxy-5beta-cholestanate[c] + ATP[c] + H2O[c] => 3alpha,7alpha,12alpha-trihydroxy-5beta-cholestanate[p] + ADP[c] + Pi[c]	0.167522	0.163273	0.163273	Bile acid biosynthesis
HMR_8525	H2O[r] + PC-LD pool[r] => choline[r] + phosphatidate-LD-PC pool[r]	0.167587	-0.163249	0.163249	Glycerophospholipid metabolism
HMR_8526	choline[c] <=> choline[r]	0.167587	0.163249	0.163249	Transport, endoplasmic reticular
HMR_9724	phosphatidate-LD-PC pool[r] => phosphatidate-LD-PC pool[c]	0.167587	-0.163249	0.163249	Transport, endoplasmic reticular
HMR_5363	H2O[c] + triphosphate[c] => PPi[c] + Pi[c]	0.169152	-0.162657	0.162657	Miscellaneous
HMR_2332	(15Z)-tetracosenoyl-CoA[c] + malonyl-CoA[c] => 3-oxo-hexacosenoyl-CoA[c] + CO2[c] + CoA[c]	0.169157	-0.162656	0.162656	Fatty acid biosynthesis (unsaturated)
HMR_2334	3-oxo-hexacosenoyl-CoA[c] + H+[c] + NADPH[c] => 3(S)-hydroxy-hexacosenoyl-CoA[c] + NADP+[c]	0.169157	-0.162656	0.162656	Fatty acid biosynthesis (unsaturated)
HMR_2336	3(S)-hydroxy-hexacosenoyl-CoA[c] => H2O[c] + trans,cis-2,17-hexacosadienoyl-CoA[c]	0.169157	-0.162656	0.162656	Fatty acid biosynthesis (unsaturated)
HMR_2338	H+[c] + NADPH[c] + trans,cis-2,17-hexacosadienoyl-CoA[c] => NADP+[c] + hexacosenoyl-CoA[c]	0.169157	-0.162656	0.162656	Fatty acid biosynthesis (unsaturated)
HMR_5352	dUTP[c] + uridine[c] => UMP[c] + dUDP[c]	0.16938	-0.162572	0.162572	Pyrimidine metabolism
HMR_0926	UDP-galactose[c] + glucosylceramide pool[c] => LacCer pool[c] + UDP[c]	0.169565	-0.162502	0.162502	Glycosphingolipid metabolism
HMR_5497	glutamine[c] + threonine[s] <=> glutamine[s] + threonine[c]	0.170876	-0.162011	0.162011	Transport, extracellular
HMR_6264	prostaglandin C2[c] <=> prostaglandin C2[s]	0.171558	-0.161756	0.161756	Transport, extracellular
HMR_7614	1-organyl-2-lyso-sn-glycero-3-phosphocholine[c] + acyl-CoA-LD-TG2 pool[c] => 1-radyl-2-acyl-sn-glycero-3-phosphocholine[c] + CoA[c]	0.171813	-0.161661	0.161661	Ether lipid metabolism
HMR_6083	HCO3-[c] + glutathionyl-leukotriene C4[c] + glycoursodeoxycholate[s] <=> HCO3-[s] + glutathionyl-leukotriene C4[s] + glycoursodeoxycholate[c]	0.1719	-0.161629	0.161629	Transport, extracellular
HMR_4106	malonyl-CoA[m] => CO2[m] + acetyl-CoA[m]	0.172108	-0.161552	0.161552	Propanoate metabolism
HMR_0673	1-acylglycerol-LD-TG1 pool[c] + ATP[c] => 1-acylglycerol-3P-LD-TG1 pool[c] + ADP[c]	0.17226	0.161495	0.161495	Glycerolipid metabolism
HMR_6850	3-monoiodo-L-thyronine[c] + PAPS[c] => 3-monoiodo-L-thyronine-4-O-sulfate[c] + PAP[c]	0.173061	-0.161198	0.161198	Phenylalanine, tyrosine and tryptophan biosynthesis
HMR_6851	3-monoiodo-L-thyronine-4-O-sulfate[c] + H2O[c] => 3-monoiodo-L-thyronine[c] + sulfate[c]	0.173061	-0.161198	0.161198	Phenylalanine, tyrosine and tryptophan biosynthesis
HMR_1081	GSH[c] + leukotriene A4[c] => leukotriene C4[c]	0.173198	-0.161147	0.161147	Leukotriene metabolism
HMR_6540	H2O[c] + inositol-1-phosphate[c] => Pi[c] + inositol[c]	0.173314	-0.161105	0.161105	Inositol phosphate metabolism
HMR_5313	H+[c] + 2 Na+[s] + asparagine[s] => H+[s] + 2 Na+[c] + asparagine[c]	0.173509	0.161032	0.161032	Transport, extracellular
HMR_7298	glucosyl-(alpha-D-mannosyl)7-beta-D-mannosyl-diacetylchitobiosyl-L-asparagine, isoform B (protein)[r] => glucosyl-(alpha-D-mannosyl)7-beta-D-mannosyl-diacetylchitobiosyl-L-asparagine, isoform B (protein)[g]	0.173533	-0.161024	0.161024	N-glycan metabolism
HMR_7305	2 H2O[g] + glucosyl-(alpha-D-mannosyl)7-beta-D-mannosyl-diacetylchitobiosyl-L-asparagine, isoform B (protein)[g] => (alpha-D-mannosyl)6-beta-D-mannosyl-diacetylchitobiosyl-L-asparagine (protein) (B2)[g] + glucose[g] + mannose[g]	0.173533	-0.161024	0.161024	N-glycan metabolism
HMR_4641	ATP[c] + deoxyuridine[c] => ADP[c] + dUMP[c]	0.17428	0.160748	0.160748	Nucleotide metabolism
HMR_5940	alanine[c] + ornithine[s] => alanine[s] + ornithine[c]	0.174374	-0.160713	0.160713	Transport, extracellular
HMR_5330	Na+[s] + glutamate[s] => Na+[c] + glutamate[c]	0.174423	-0.160695	0.160695	Transport, extracellular
HMR_6162	HCO3-[c] + S-glutathionyl-ethacrynic acid[c] + bilirubin-monoglucuronoside[s] <=> HCO3-[s] + S-glutathionyl-ethacrynic acid[s] + bilirubin-monoglucuronoside[c]	0.1746	-0.16063	0.16063	Transport, extracellular
HMR_8767	UTP[c] + alpha-D-galactose-1-phosphate[c] => PPi[c] + UDP-galactose[c]	0.175734	0.160214	0.160214	Galactose metabolism
HMR_8516	DHAP[c] => Pi[c] + methylglyoxal[c]	0.175953	-0.160134	0.160134	Pyruvate metabolism
HMR_0189	H2O[c] + lauroyl-CoA[c] => CoA[c] + lauric acid[c]	0.175979	-0.160124	0.160124	Acyl-CoA hydrolysis
HMR_0392	12,15,18,21-tetracosatetraenoic acid[s] => 12,15,18,21-tetracosatetraenoic acid[c]	0.176115	0.160075	0.160075	Transport, extracellular
HMR_8915	leukotriene B4[c] <=> leukotriene B4[r]	0.176383	-0.159977	0.159977	Transport, endoplasmic reticular
HMR_5037	guanosine[c] <=> guanosine[s]	0.176397	-0.159971	0.159971	Transport, extracellular
HMR_6622	UTP[n] + thioredoxin[n] => H2O[n] + dUTP[n] + oxidized thioredoxin[n]	0.177258	-0.159658	0.159658	Pyrimidine metabolism
HMR_6617	thioredoxin[c] <=> thioredoxin[n]	0.177258	-0.159658	0.159658	Transport, nuclear
HMR_6619	oxidized thioredoxin[c] <=> oxidized thioredoxin[n]	0.177258	0.159658	0.159658	Transport, nuclear
HMR_7796	UTP[c] <=> UTP[n]	0.177258	-0.159658	0.159658	Transport, nuclear
HMR_5381	PAPS[c] + thioredoxin[c] => PAP[c] + oxidized thioredoxin[c] + sulfite[c]	0.177582	-0.15954	0.15954	Cysteine and methionine metabolism
HMR_0395	12,15,18,21-tetracosatetraenoic acid[c] + ATP[c] + H2O[c] => 12,15,18,21-tetracosatetraenoic acid[s] + ADP[c] + Pi[c]	0.177847	0.159444	0.159444	Transport, extracellular
HMR_5166	801 ATP[c] + 1068 H2O[c] + 23 L-alanyl-tRNA(ala)[c] + 17 L-arginyl-tRNA(arg)[c] + 5 L-asparaginyl-tRNA(asn)[c] + 16 L-aspartyl-tRNA(asp)[c] + 19 L-glutaminyl-tRNA(gln)[c] + 30 L-glutamyl-tRNA(glu)[c] + 6 L-histidyl-tRNA(his)[c] + 41 L-leucyl-tRNA(leu)[c] + 22 L-lysyl-tRNA(lys)[c] + 4 L-methionyl-tRNA(met)[c] + 8 L-phenylalanyl-tRNA(phe)[c] + 10 L-prolyl-tRNA(pro)[c] + 16 L-seryl-tRNA(ser)[c] + 12…	0.177933	0.159413	0.159413	Protein assembly
HMR_6573	ATP[c] + D-myo-inositol-1,4,5-trisphosphate[c] => 1D-myo-inositol-1,4,5,6-tetrakisphosphate[c] + ADP[c]	0.177957	0.159404	0.159404	Inositol phosphate metabolism
HMR_6574	1D-myo-inositol-1,4,5,6-tetrakisphosphate[c] + ATP[c] => 1D-myo-inositol-1,3,4,5,6-pentakisphosphate[c] + ADP[c]	0.177957	0.159404	0.159404	Inositol phosphate metabolism
HMR_2705	(13Z)-docosenoyl-CoA[c] + L-carnitine[c] <=> CoA[c] + docosenoylcarnitine[c]	0.178019	-0.159381	0.159381	Carnitine shuttle (cytosolic)
HMR_2706	L-carnitine[c] + docosenoylcarnitine[m] <=> L-carnitine[m] + docosenoylcarnitine[c]	0.17802	0.159381	0.159381	Carnitine shuttle (mitochondrial)
HMR_2707	(13Z)-docosenoyl-CoA[m] + L-carnitine[m] <=> CoA[m] + docosenoylcarnitine[m]	0.17802	0.159381	0.159381	Carnitine shuttle (mitochondrial)
HMR_3218	(13Z)-docosenoyl-CoA[m] + FAD[m] => FADH2[m] + trans,cis-2,13-docosadienoyl-CoA[m]	0.17802	-0.159381	0.159381	Beta oxidation of unsaturated fatty acids (n-9) (mitochondrial)
HMR_3219	H2O[m] + trans,cis-2,13-docosadienoyl-CoA[m] => 3(S)-hydroxy-13-cis-docosenoyl-CoA[m]	0.17802	-0.159381	0.159381	Beta oxidation of unsaturated fatty acids (n-9) (mitochondrial)
HMR_3220	3(S)-hydroxy-13-cis-docosenoyl-CoA[m] + NAD+[m] => 3-oxo-13cis-docosenoyl-CoA[m] + H+[m] + NADH[m]	0.17802	-0.159381	0.159381	Beta oxidation of unsaturated fatty acids (n-9) (mitochondrial)
HMR_3221	3-oxo-13cis-docosenoyl-CoA[m] + CoA[m] => (11Z)-eicosenoyl-CoA[m] + acetyl-CoA[m]	0.17802	-0.159381	0.159381	Beta oxidation of unsaturated fatty acids (n-9) (mitochondrial)
HMR_1646	(24R,25R)3alpha,7alpha,12alpha,24-tetrahydroxy-5beta-cholestanoyl-CoA[p] + NAD+[p] => 3alpha,7alpha,12alpha-trihydroxy-5beta-24-oxocholestanoyl-CoA[p] + H+[p] + NADH[p]	0.17828	0.159287	0.159287	Bile acid biosynthesis
HMR_1652	3alpha,7alpha,12alpha-trihydroxy-5beta-24-oxocholestanoyl-CoA[p] + CoA[p] => choloyl-CoA[p] + propanoyl-CoA[p]	0.17828	0.159287	0.159287	Bile acid biosynthesis
HMR_0773	ATP[c] + sphingosine[c] => ADP[c] + sphingosine-1-phosphate[c]	0.178512	-0.159203	0.159203	Sphingolipid metabolism
HMR_6375	Na+[s] + serine[s] => Na+[c] + serine[c]	0.178561	0.159185	0.159185	Transport, extracellular
HMR_0783	H2O[s] + sphingosine-1-phosphate[s] => Pi[s] + sphingosine[s]	0.179017	-0.15902	0.15902	Sphingolipid metabolism
HMR_0782	sphingosine-1-phosphate[c] <=> sphingosine-1-phosphate[s]	0.179017	-0.15902	0.15902	Transport, extracellular
HMR_9641	sphingosine[c] <=> sphingosine[s]	0.179017	0.15902	0.15902	Transport, extracellular
HMR_6239	GSH[c] + HCO3-[c] + prostaglandin H2[s] <=> GSH[s] + HCO3-[s] + prostaglandin H2[c]	0.179032	0.159015	0.159015	Transport, extracellular
HMR_0815	LacCer pool[c] + UDP-N-acetyl-D-galactosamine[c] => GA2[c] + UDP[c]	0.179618	-0.158803	0.158803	Glycosphingolipid biosynthesis-ganglio series
HMR_4091	NADP+[m] + malate[m] => CO2[m] + H+[m] + NADPH[m] + pyruvate[m]	0.17976	0.158752	0.158752	Pyruvate metabolism
HMR_5562	isoleucine[c] + leucine[s] <=> isoleucine[s] + leucine[c]	0.180794	0.158381	0.158381	Transport, extracellular
HMR_0820	CMP-N-acetylneuraminate[c] + GA1[c] => CMP[c] + GM1[c]	0.180898	-0.158343	0.158343	Glycosphingolipid biosynthesis-ganglio series
HMR_6632	NADP+[r] + retinol[r] <=> H+[r] + NADPH[r] + retinal[r]	0.180913	0.158338	0.158338	Retinol metabolism
HMR_6633	NAD+[r] + retinol[r] => H+[r] + NADH[r] + retinal[r]	0.180913	-0.158338	0.158338	Retinol metabolism
HMR_8077	3 HCO3-[c] + Na+[c] => 3 HCO3-[s] + Na+[s]	0.181365	-0.158176	0.158176	Transport, extracellular
HMR_5082	phenylalanine[c] <=> phenylalanine[s]	0.182533	-0.157759	0.157759	Transport, extracellular
HMR_8115	4 ATP[m] + THF[m] + 4 glutamate[m] => 4 ADP[m] + 4 Pi[m] + pentaglutamyl-folate(THF)[m]	0.183027	-0.157584	0.157584	Folate metabolism
HMR_5156	261 ATP[c] + 348 H2O[c] + 3 L-alanyl-tRNA(ala)[c] + L-arginyl-tRNA(arg)[c] + L-asparaginyl-tRNA(asn)[c] + 13 L-aspartyl-tRNA(asp)[c] + L-cysteinyl-tRNA(cys)[c] + 3 L-glutaminyl-tRNA(gln)[c] + 9 L-glutamyl-tRNA(glu)[c] + L-histidyl-tRNA(his)[c] + 8 L-isoleucyl-tRNA(ile)[c] + 10 L-leucyl-tRNA(leu)[c] + 7 L-lysyl-tRNA(lys)[c] + 5 L-methionyl-tRNA(met)[c] + 3 L-phenylalanyl-tRNA(phe)[c] + 5 L-prolyl-…	0.183155	-0.157538	0.157538	Protein assembly
HMR_5267	43 ATP[c] + 43 H2O[c] + mitoApo-[ACP][c] => 43 ADP[c] + 43 Pi[c] + 3 alanine[c] + arginine[c] + asparagine[c] + 13 aspartate[c] + cysteine[c] + 9 glutamate[c] + 3 glutamine[c] + 3 glycine[c] + histidine[c] + 8 isoleucine[c] + 10 leucine[c] + 7 lysine[c] + 5 methionine[c] + 3 phenylalanine[c] + 5 proline[c] + 3 serine[c] + threonine[c] + 4 tyrosine[c] + 6 valine[c]	0.183155	-0.157538	0.157538	Protein degradation
HMR_3633	7-hexadecenoyl-CoA[r] + cholesterol[r] => CoA[r] + cholesterol-ester-7-hexa[r]	0.183726	-0.157336	0.157336	Formation and hydrolysis of cholesterol esters
HMR_2951	7-hexadecenoyl-CoA[r] + AMP[r] + PPi[r] <=> 7-palmitoleic acid[r] + ATP[r] + CoA[r]	0.184071	0.157213	0.157213	Fatty acid activation (endoplasmic reticular)
HMR_3692	H2O[r] + cholesterol-ester-7-hexa[r] => 7-palmitoleic acid[r] + cholesterol[r]	0.184071	-0.157213	0.157213	Formation and hydrolysis of cholesterol esters
HMR_7849	dGTP[c] + dUDP[m] => dGTP[m] + dUDP[c]	0.184377	0.157105	0.157105	Transport, mitochondrial
HMR_1395	H2O[c] + prostaglandin A1[c] <=> prostaglandin E1[c]	0.184506	0.157059	0.157059	Prostaglandin biosynthesis
HMR_3647	(13Z)-eicosenoyl-CoA[r] + cholesterol[r] => CoA[r] + cholesterol-ester-13-eicose[r]	0.184606	-0.157024	0.157024	Formation and hydrolysis of cholesterol esters
HMR_2968	(13Z)-eicosenoic acid[r] + ATP[r] + CoA[r] <=> (13Z)-eicosenoyl-CoA[r] + AMP[r] + PPi[r]	0.184606	-0.157024	0.157024	Fatty acid activation (endoplasmic reticular)
HMR_3706	H2O[r] + cholesterol-ester-13-eicose[r] => (13Z)-eicosenoic acid[r] + cholesterol[r]	0.184606	-0.157024	0.157024	Formation and hydrolysis of cholesterol esters
HMR_8523	H2O[g] + PC-LD pool[g] => choline[g] + phosphatidate-LD-PC pool[g]	0.18553	-0.156698	0.156698	Glycerophospholipid metabolism
HMR_8524	choline[c] <=> choline[g]	0.18553	0.156698	0.156698	Transport, Golgi apparatus
HMR_9666	phosphatidate-LD-PC pool[g] => phosphatidate-LD-PC pool[c]	0.18553	-0.156698	0.156698	Transport, Golgi apparatus
HMR_4514	H2O[c] + deoxycytidine[c] => NH3[c] + deoxyuridine[c]	0.1861	-0.156498	0.156498	Pyrimidine metabolism
HMR_5273	203 ATP[c] + 203 H2O[c] + haptoglobin[c] => 203 ADP[c] + 203 Pi[c] + 30 alanine[c] + 9 arginine[c] + 21 asparagine[c] + 25 aspartate[c] + 12 cysteine[c] + 25 glutamate[c] + 17 glutamine[c] + 31 glycine[c] + 13 histidine[c] + 18 isoleucine[c] + 31 leucine[c] + 35 lysine[c] + 5 methionine[c] + 8 phenylalanine[c] + 21 proline[c] + 18 serine[c] + 22 threonine[c] + 8 tryptophan[c] + 21 tyrosine[c] + 3…	0.186191	-0.156466	0.156466	Protein degradation
HMR_3832	H2O[c] + arginine[c] => NH3[c] + citrulline[c]	0.186292	-0.156431	0.156431	Arginine and proline metabolism
HMR_7991	H2O[c] + O2[c] + spermidine[c] => 1,3-diaminopropane[c] + 4-aminobutanal[c] + H2O2[c]	0.18658	-0.15633	0.15633	beta-Alanine metabolism
HMR_6224	GSH[c] + HCO3-[c] + prostaglandin A1[s] <=> GSH[s] + HCO3-[s] + prostaglandin A1[c]	0.186646	0.156307	0.156307	Transport, extracellular
HMR_5927	arginine[s] + methionine[c] => arginine[c] + methionine[s]	0.186931	0.156207	0.156207	Transport, extracellular
HMR_4484	H2O[m] + dTMP[m] => Pi[m] + thymidine[m]	0.186971	-0.156193	0.156193	Pyrimidine metabolism
HMR_6257	reverse triiodthyronine[c] <=> reverse triiodthyronine[s]	0.187933	0.155857	0.155857	Transport, extracellular
HMR_0382	(11Z,14Z,17Z)-eicosatrienoyl-CoA[c] + H2O[c] => (11Z,14Z,17Z)-eicosatrienoic acid[c] + CoA[c]	0.187946	-0.155852	0.155852	Acyl-CoA hydrolysis
HMR_2963	AMP[r] + PPi[r] + cis-vaccenoyl-CoA[r] <=> ATP[r] + CoA[r] + cis-vaccenic acid[r]	0.188169	0.155774	0.155774	Fatty acid activation (endoplasmic reticular)
HMR_3640	cholesterol[r] + cis-vaccenoyl-CoA[r] => CoA[r] + cholesterol-ester-cis-vac[r]	0.188173	-0.155773	0.155773	Formation and hydrolysis of cholesterol esters
HMR_3699	H2O[r] + cholesterol-ester-cis-vac[r] => cholesterol[r] + cis-vaccenic acid[r]	0.188174	-0.155773	0.155773	Formation and hydrolysis of cholesterol esters
HMR_6527	NH4+[s] + chloride[s] => NH4+[c] + chloride[c]	0.188888	-0.155524	0.155524	Transport, extracellular
HMR_6214	GSH[c] + HCO3-[c] + noradrenaline[s] <=> GSH[s] + HCO3-[s] + noradrenaline[c]	0.189107	0.155448	0.155448	Transport, extracellular
HMR_1035	GSH[c] <=> GSH[r]	0.189772	0.155218	0.155218	Transport, endoplasmic reticular
HMR_7703	O2[c] + glycolate[c] => H2O2[c] + glyoxalate[c]	0.189982	0.155145	0.155145	Glycine, serine and threonine metabolism
HMR_6207	HCO3-[c] + S-glutathionyl-ethacrynic acid[c] + prostaglandin G2[s] <=> HCO3-[s] + S-glutathionyl-ethacrynic acid[s] + prostaglandin G2[c]	0.190265	0.155047	0.155047	Transport, extracellular
HMR_4370	1,3-bisphospho-D-glycerate[c] + H2O[c] => 3-phospho-D-glycerate[c] + Pi[c]	0.190717	0.154891	0.154891	Glycolysis / Gluconeogenesis
HMR_5926	arginine[s] + serine[c] => arginine[c] + serine[s]	0.190794	0.154864	0.154864	Transport, extracellular
HMR_0208	physeteric acid[s] => physeteric acid[c]	0.190805	0.154861	0.154861	Transport, extracellular
HMR_7495	UDP-glucuronate[g] + chondroitin sulfate A (GalNAc4S-GlcA), B (IdoA2S-GalNAc4S), and E (GalNAc4,6diS-GlcA), precursor 1[g] => UDP[g] + chondroitin sulfate A (GalNAc4S-GlcA) and B (IdoA2S-GalNAc4S), precursor 2[g]	0.1912	-0.154725	0.154725	Chondroitin / heparan sulfate biosynthesis
HMR_7496	UDP-N-acetylglucosamine[g] + chondroitin sulfate A (GalNAc4S-GlcA) and B (IdoA2S-GalNAc4S), precursor 2[g] => UDP[g] + chondroitin sulfate A (GalNAc4S-GlcA) and B (IdoA2S-GalNAc4S), precursor 3[g]	0.1912	-0.154725	0.154725	Chondroitin / heparan sulfate biosynthesis
HMR_7498	PAPS[g] + chondroitin sulfate A (GalNAc4S-GlcA) and B (IdoA2S-GalNAc4S), precursor 3[g] => PAP[g] + chondroitin sulfate A (GalNAc4S-GlcA) proteoglycan[g]	0.1912	-0.154725	0.154725	Chondroitin / heparan sulfate biosynthesis
HMR_7501	H2O[l] + chondroitin sulfate A (GalNAc4S-GlcA) proteoglycan[l] => [protein]-L-serine[l] + chondroitin sulfate A (GalNAc4S-GlcA), free chain[l]	0.1912	-0.154725	0.154725	Chondroitin sulfate degradation
HMR_7505	H2O[l] + chondroitin sulfate A (GalNAc4S-GlcA), degradation product 2[l] => chondroitin sulfate A (GalNAc4S-GlcA), degradation product 3[l] + glucuronate[l]	0.1912	-0.154725	0.154725	Chondroitin sulfate degradation
HMR_7506	H2O[l] + chondroitin sulfate A (GalNAc4S-GlcA), degradation product 3[l] => chondroitin sulfate A (GalNAc4S-GlcA), degradation product 4[l] + sulfate[l]	0.1912	-0.154725	0.154725	Chondroitin sulfate degradation
HMR_7507	H2O[l] + chondroitin sulfate A (GalNAc4S-GlcA), degradation product 4[l] => N-acetylgalactosamine[l] + chondroitin sulfate A (GalNAc4S-GlcA), degradation product 5[l]	0.1912	-0.154725	0.154725	Chondroitin sulfate degradation
HMR_7508	4 H2O[l] + chondroitin sulfate A (GalNAc4S-GlcA), degradation product 5[l] => D-xylose[l] + 2 galactose[l] + glucuronate[l] + sulfate[l]	0.1912	-0.154725	0.154725	Chondroitin sulfate degradation
HMR_7499	chondroitin sulfate A (GalNAc4S-GlcA) proteoglycan[g] => chondroitin sulfate A (GalNAc4S-GlcA) proteoglycan[s]	0.1912	-0.154725	0.154725	Transport, extracellular
HMR_7500	chondroitin sulfate A (GalNAc4S-GlcA) proteoglycan[s] => chondroitin sulfate A (GalNAc4S-GlcA) proteoglycan[l]	0.1912	-0.154725	0.154725	Transport, lysosomal
HMR_5979	citrulline[s] + cysteine[c] => citrulline[c] + cysteine[s]	0.191504	-0.15462	0.15462	Transport, extracellular
HMR_5332	ATP[c] + H2O[c] + glutamate[c] => ADP[c] + Pi[c] + glutamate[s]	0.191827	-0.154509	0.154509	Transport, extracellular
HMR_5301	GTP[c] + uridine[c] => GDP[c] + UMP[c]	0.192153	-0.154397	0.154397	Purine metabolism
HMR_0211	ATP[c] + H2O[c] + physeteric acid[c] => ADP[c] + Pi[c] + physeteric acid[s]	0.192922	0.154134	0.154134	Transport, extracellular
HMR_5986	citrulline[s] + isoleucine[c] => citrulline[c] + isoleucine[s]	0.192984	-0.154112	0.154112	Transport, extracellular
HMR_4861	inositol[c] <=> inositol[s]	0.194465	-0.153607	0.153607	Transport, extracellular
HMR_2486	(5Z,8Z,11Z,14Z,17Z)-eicosapentaenoyl-CoA[c] + malonyl-CoA[c] => 3-oxo-docosa-7,10,13,16,19-all-cis-pentaenoyl-CoA[c] + CO2[c] + CoA[c]	0.194871	-0.153469	0.153469	Omega-3 fatty acid metabolism
HMR_2489	3-oxo-docosa-7,10,13,16,19-all-cis-pentaenoyl-CoA[c] + H+[c] + NADPH[c] => 3(S)-hydroxy-docosa-7,10,13,16,19-all-cis-pentaenoyl-CoA[c] + NADP+[c]	0.194871	-0.153469	0.153469	Omega-3 fatty acid metabolism
HMR_2491	3(S)-hydroxy-docosa-7,10,13,16,19-all-cis-pentaenoyl-CoA[c] => 2-trans-7,10,13,16,19-all-cis-docosahexaenoyl-CoA[c] + H2O[c]	0.194871	-0.153469	0.153469	Omega-3 fatty acid metabolism
HMR_2493	2-trans-7,10,13,16,19-all-cis-docosahexaenoyl-CoA[c] + H+[c] + NADPH[c] => (7Z,10Z,13Z,16Z,19Z)-docosapentaenoyl-CoA[c] + NADP+[c]	0.194871	-0.153469	0.153469	Omega-3 fatty acid metabolism
HMR_6263	prostaglandin C1[c] <=> prostaglandin C1[s]	0.194945	0.153444	0.153444	Transport, extracellular
HMR_6731	L-dopa[c] => CO2[c] + dopamine[c]	0.194961	-0.153439	0.153439	Phenylalanine, tyrosine and tryptophan biosynthesis
HMR_6118	HCO3-[c] + S-glutathionyl-2-4-dinitrobenzene[c] + reverse triiodthyronine[s] <=> HCO3-[s] + S-glutathionyl-2-4-dinitrobenzene[s] + reverse triiodthyronine[c]	0.195654	0.153203	0.153203	Transport, extracellular
HMR_6300	H+[c] + arginine[m] + lysine[c] => H+[m] + arginine[c] + lysine[m]	0.195958	-0.153101	0.153101	Transport, mitochondrial
HMR_5958	histidine[s] + serine[c] => histidine[c] + serine[s]	0.196994	-0.152751	0.152751	Transport, extracellular
HMR_8822	1-phosphatidyl-1D-myo-inositol-4-phosphate[c] + H2O[c] => 1,2-diacylglycerol-LD-TAG pool[c] + 1D-myo-inositol-1,4-bisphosphate[c]	0.197075	0.152724	0.152724	Inositol phosphate metabolism
HMR_1878	HCO3-[c] + taurocholate[s] => HCO3-[s] + taurocholate[c]	0.197189	0.152685	0.152685	Bile acid recycling
HMR_4949	urea[c] <=> urea[s]	0.197531	0.15257	0.15257	Transport, extracellular
HMR_5599	Na+[s] + glycine[s] + threonine[c] => Na+[c] + glycine[c] + threonine[s]	0.197986	0.152417	0.152417	Transport, extracellular
HMR_5478	alanine[c] + tyrosine[s] <=> alanine[s] + tyrosine[c]	0.198456	0.152259	0.152259	Transport, extracellular
HMR_5422	PPi[c] <=> PPi[n]	0.198483	0.15225	0.15225	Transport, nuclear
HMR_0241	(10Z)-heptadecenoic acid[c] + ATP[c] + CoA[c] <=> (10Z)-heptadecenoyl-CoA[c] + AMP[c] + PPi[c]	0.198699	0.152178	0.152178	Fatty acid activation (cytosolic)
HMR_8500	H+[c] + NADPH[c] + hydroxyacetone[c] => NADP+[c] + propane-1,2-diol[c]	0.198865	-0.152122	0.152122	Pyruvate metabolism
HMR_4440	5,10-methylene-THF[m] + NAD+[m] => 5,10-methenyl-THF[m] + NADH[m]	0.199172	-0.15202	0.15202	Folate metabolism
HMR_5854	Na+[s] + ornithine[c] + tryptophan[s] => Na+[c] + ornithine[s] + tryptophan[c]	0.199612	0.151873	0.151873	Transport, extracellular
HMR_7289	(alpha-D-Glucosyl)-(alpha-D-mannosyl)8-beta-D-mannosyl-diacetylchitobiosyl-L-asparagine (protein)[r] + H2O[r] => glucosyl-(alpha-D-mannosyl)7-beta-D-mannosyl-diacetylchitobiosyl-L-asparagine, isoform B (protein)[r] + mannose[r]	0.199713	-0.151839	0.151839	N-glycan metabolism
HMR_5830	Na+[s] + glycine[s] + histidine[c] => Na+[c] + glycine[c] + histidine[s]	0.200586	0.151548	0.151548	Transport, extracellular
HMR_5852	Na+[s] + lysine[c] + tryptophan[s] => Na+[c] + lysine[s] + tryptophan[c]	0.201067	0.151388	0.151388	Transport, extracellular
HMR_8504	D-lactaldehyde[c] + H2O[c] + NAD+[c] => D-lactate[c] + H+[c] + NADH[c]	0.201186	-0.151348	0.151348	Pyruvate metabolism
HMR_7918	10-formyl-THF-glu(6)[c] => 10-formyl-THF-glu(6)[l]	0.201734	-0.151167	0.151167	Transport, lysosomal
HMR_1741	4-cholesten-7alpha,24(S)-diol-3-one[c] + H+[c] + NADPH[c] => 5beta-cholestan-7alpha,24(S)-diol-3-one[c] + NADP+[c]	0.202245	-0.150998	0.150998	Bile acid biosynthesis
HMR_1743	5beta-cholestan-7alpha,24(S)-diol-3-one[c] + H+[c] + NADPH[c] => 5beta-cholestan-3alpha,7alpha,24(S)-triol[c] + NADP+[c]	0.202245	-0.150998	0.150998	Bile acid biosynthesis
HMR_1745	5beta-cholestan-3alpha,7alpha,24(S)-triol[c] => 5beta-cholestan-3alpha,7alpha,24(S)-triol[m]	0.202245	-0.150998	0.150998	Bile acid biosynthesis
HMR_1747	5beta-cholestan-3alpha,7alpha,24(S)-triol[m] + H+[m] + NADPH[m] + O2[m] => 5beta-cholestan-3alpha,7alpha,24(S),27-tetrol[m] + H2O[m] + NADP+[m]	0.202245	-0.150998	0.150998	Bile acid biosynthesis
HMR_1749	5beta-cholestan-3alpha,7alpha,24(S),27-tetrol[m] + NADPH[m] + O2[m] => 3alpha,7alpha,24(S)-trihydroxy-5beta-cholestan-27-al[m] + H+[m] + H2O[m] + NADP+[m]	0.202245	-0.150998	0.150998	Bile acid biosynthesis
HMR_1751	3alpha,7alpha,24(S)-trihydroxy-5beta-cholestan-27-al[m] + H+[m] + NADPH[m] + O2[m] => 3,7,24THCA[m] + H2O[m] + NADP+[m]	0.202245	-0.150998	0.150998	Bile acid biosynthesis
HMR_1753	3,7,24THCA[m] => 3,7,24THCA[c]	0.202245	-0.150998	0.150998	Bile acid biosynthesis
HMR_1756	3,7,24THCA[c] + ATP[c] + CoA[c] + 2 H+[c] => 3,7,24THCA-CoA[c] + AMP[c] + H2O[c] + PPi[c]	0.202245	-0.150998	0.150998	Bile acid biosynthesis
HMR_1759	3,7,24THCA-CoA[c] => 3,7,24THCA-CoA[p]	0.202245	-0.150998	0.150998	Bile acid biosynthesis
HMR_1761	3,7,24THCA-CoA[p] => (24R,25R)3alpha,7alpha,24-trihydroxy-5beta-cholestanoyl-CoA[p]	0.202245	-0.150998	0.150998	Bile acid biosynthesis
HMR_5575	homoserine[c] + threonine[s] <=> homoserine[s] + threonine[c]	0.203593	0.150553	0.150553	Transport, extracellular
HMR_2702	CoA[c] + docosanoylcarnitine[c] <=> L-carnitine[c] + docosanoyl-CoA[c]	0.203645	0.150536	0.150536	Carnitine shuttle (cytosolic)
HMR_2703	L-carnitine[c] + docosanoylcarnitine[m] <=> L-carnitine[m] + docosanoylcarnitine[c]	0.203645	0.150535	0.150535	Carnitine shuttle (mitochondrial)
HMR_2704	CoA[m] + docosanoylcarnitine[m] <=> L-carnitine[m] + docosanoyl-CoA[m]	0.203645	-0.150535	0.150535	Carnitine shuttle (mitochondrial)
HMR_3107	FAD[m] + docosanoyl-CoA[m] => (2E)-docosenoyl-CoA[m] + FADH2[m]	0.203645	-0.150535	0.150535	Beta oxidation of even-chain fatty acids (mitochondrial)
HMR_3108	(2E)-docosenoyl-CoA[m] + H2O[m] => 3-hydroxydocosanoyl-CoA[m]	0.203645	-0.150535	0.150535	Beta oxidation of even-chain fatty acids (mitochondrial)
HMR_3109	3-hydroxydocosanoyl-CoA[m] + NAD+[m] => 3-oxodocosanoyl-CoA[m] + H+[m] + NADH[m]	0.203645	-0.150535	0.150535	Beta oxidation of even-chain fatty acids (mitochondrial)
HMR_3110	3-oxodocosanoyl-CoA[m] + CoA[m] => acetyl-CoA[m] + eicosanoyl-CoA[m]	0.203645	-0.150535	0.150535	Beta oxidation of even-chain fatty acids (mitochondrial)
HMR_1668	choloyl-CoA[c] + taurine[c] => CoA[c] + taurocholate[c]	0.203661	0.15053	0.15053	Bile acid biosynthesis
HMR_3654	(13Z)-docosenoyl-CoA[r] + cholesterol[r] => CoA[r] + cholesterol-ester-13-docose[r]	0.203704	-0.150516	0.150516	Formation and hydrolysis of cholesterol esters
HMR_2974	(13Z)-docosenoyl-CoA[r] + AMP[r] + PPi[r] <=> ATP[r] + CoA[r] + cis-erucic acid[r]	0.203705	0.150516	0.150516	Fatty acid activation (endoplasmic reticular)
HMR_3713	H2O[r] + cholesterol-ester-13-docose[r] => cholesterol[r] + cis-erucic acid[r]	0.203705	-0.150516	0.150516	Formation and hydrolysis of cholesterol esters
HMR_2361	(6Z,9Z)-octadecadienoyl-CoA[c] + malonyl-CoA[c] => 3-oxo-eicosadienoyl-CoA[c] + CO2[c] + CoA[c]	0.203927	0.150443	0.150443	Fatty acid biosynthesis (unsaturated)
HMR_2362	3-oxo-eicosadienoyl-CoA[c] + H+[c] + NADPH[c] => 3(S)-hydroxy-3-oxo-eicosadienoyl-CoA[c] + NADP+[c]	0.203927	0.150443	0.150443	Fatty acid biosynthesis (unsaturated)
HMR_2363	3(S)-hydroxy-3-oxo-eicosadienoyl-CoA[c] => H2O[c] + trans,cis-2,8,11-eicosatrienoyl-CoA[c]	0.203927	0.150443	0.150443	Fatty acid biosynthesis (unsaturated)
HMR_2364	H+[c] + NADPH[c] + trans,cis-2,8,11-eicosatrienoyl-CoA[c] => (8Z,11Z)-eicosadienoyl-CoA[c] + NADP+[c]	0.203927	0.150443	0.150443	Fatty acid biosynthesis (unsaturated)
HMR_6085	HCO3-[c] + S-glutathionyl-ethacrynic acid[c] + glycoursodeoxycholate[s] <=> HCO3-[s] + S-glutathionyl-ethacrynic acid[s] + glycoursodeoxycholate[c]	0.203943	0.150437	0.150437	Transport, extracellular
HMR_5317	Na+[s] + tryptophan[s] => Na+[c] + tryptophan[c]	0.204163	0.150365	0.150365	Transport, extracellular
HMR_7919	10-formyl-THF-glu(6)[l] + H2O[l] => 10-formyl-THF-glu(5)[l] + glutamate[l]	0.204301	-0.15032	0.15032	Folate metabolism
HMR_0769	glucosylceramide pool[c] <=> glucosylceramide pool[l]	0.205139	0.150045	0.150045	Transport, lysosomal
HMR_7458	H2O[l] + keratan sulfate II (core 2-linked), degradation product 3[l] => keratan sulfate II (core 2-linked), degradation product 4[l] + sulfate[l]	0.205221	-0.150018	0.150018	Keratan sulfate degradation
HMR_7460	H2O[l] + keratan sulfate II (core 2-linked), degradation product 4[l] => N-acetylglucosamine[l] + keratan sulfate II (core 2-linked), degradation product 5[l]	0.205221	-0.150018	0.150018	Keratan sulfate degradation
HMR_5271	1337 ATP[c] + 1337 H2O[c] + fibrinogen[c] => 1337 ADP[c] + 1337 Pi[c] + 134 alanine[c] + 134 arginine[c] + 138 asparagine[c] + 176 aspartate[c] + 48 cysteine[c] + 186 glutamate[c] + 110 glutamine[c] + 262 glycine[c] + 62 histidine[c] + 104 isoleucine[c] + 166 leucine[c] + 154 lysine[c] + 48 methionine[c] + 98 phenylalanine[c] + 114 proline[c] + 278 serine[c] + 182 threonine[c] + 60 tryptophan[c] …	0.205605	-0.149893	0.149893	Protein degradation
HMR_0428	(11Z,14Z)-eicosadienoic acid[s] => (11Z,14Z)-eicosadienoic acid[c]	0.205671	0.149871	0.149871	Transport, extracellular
HMR_6780	AKG[m] + tyrosine[m] => 4-hydroxyphenylpyruvate[m] + glutamate[m]	0.205773	-0.149838	0.149838	Alanine, aspartate and glutamate metabolism
HMR_5099	H+[c] + tyrosine[c] <=> H+[m] + tyrosine[m]	0.205773	-0.149838	0.149838	Transport, mitochondrial
HMR_6781	4-hydroxyphenylpyruvate[c] + H+[c] <=> 4-hydroxyphenylpyruvate[m] + H+[m]	0.205773	0.149838	0.149838	Transport, mitochondrial
HMR_6133	HCO3-[c] + dehydroepiandrosterone sulfate[s] + glutathionyl-leukotriene C4[c] <=> HCO3-[s] + dehydroepiandrosterone sulfate[c] + glutathionyl-leukotriene C4[s]	0.206027	-0.149755	0.149755	Transport, extracellular
HMR_6216	GSH[c] + HCO3-[c] + acetylcholine[s] <=> GSH[s] + HCO3-[s] + acetylcholine[c]	0.207147	-0.14939	0.14939	Transport, extracellular
HMR_5439	2 Na+[s] + sulfochenodeoxycholate[s] => 2 Na+[c] + sulfochenodeoxycholate[c]	0.207303	0.149339	0.149339	Transport, extracellular
HMR_5616	Na+[s] + alanine[s] + isoleucine[c] => Na+[c] + alanine[c] + isoleucine[s]	0.207303	0.149339	0.149339	Transport, extracellular
HMR_5773	Na+[s] + phenylalanine[c] + valine[s] => Na+[c] + phenylalanine[s] + valine[c]	0.207303	0.149339	0.149339	Transport, extracellular
HMR_6132	HCO3-[c] + S-glutathionyl-ethacrynic acid[c] + estrone 3-sulfate[s] <=> HCO3-[s] + S-glutathionyl-ethacrynic acid[s] + estrone 3-sulfate[c]	0.207747	-0.149195	0.149195	Transport, extracellular
HMR_3625	cholesterol[r] + lauroyl-CoA[r] => CoA[r] + cholesterol-ester-laur[r]	0.207955	-0.149127	0.149127	Formation and hydrolysis of cholesterol esters
HMR_2942	AMP[r] + PPi[r] + lauroyl-CoA[r] <=> ATP[r] + CoA[r] + lauric acid[r]	0.207956	0.149127	0.149127	Fatty acid activation (endoplasmic reticular)
HMR_3684	H2O[r] + cholesterol-ester-laur[r] => cholesterol[r] + lauric acid[r]	0.207956	-0.149127	0.149127	Formation and hydrolysis of cholesterol esters
HMR_5394	H2O[c] + guanosine[c] => NH3[c] + xanthosine[c]	0.208121	0.149074	0.149074	Nucleotide metabolism
HMR_0760	ATP[c] + ceramide pool[c] => ADP[c] + ceramide-1P pool[c]	0.208295	0.149017	0.149017	Sphingolipid metabolism
HMR_0767	H2O[c] + ceramide-1P pool[c] => Pi[c] + ceramide pool[c]	0.208295	0.149017	0.149017	Sphingolipid metabolism
HMR_5909	glutamine[c] + lysine[s] => glutamine[s] + lysine[c]	0.208539	0.148938	0.148938	Transport, extracellular
HMR_5135	ATP[c] + cysteine[c] + tRNA(cys)[c] => AMP[c] + L-cysteinyl-tRNA(cys)[c] + PPi[c]	0.208814	-0.148849	0.148849	Aminoacyl-tRNA biosynthesis
[truncated: 5,881 more rows]
