# Supplementary material for: Personal model‐assisted identification of NAD+ and glutathione metabolism as intervention target in NAFLD
Source: Mol Syst Biol. 2017 Mar 2;13(3):916. doi: 10.15252/msb.20167422 (PMC5371732; doi:10.15252/msb.20167422)
Supplement: Supplementary file 11 — Dataset EV11 [file MSB-13-916-s011.xlsx]

## Sheet: Dataset 11
Dataset EV11: The intracellular fluxes from random control test for VLDL secretion rate in personalized GEMs are calculated. Related to Figure 3.
RXNID	EQUATION	Patient_ 1	Patient_ 2	Patient_ 3	Patient_ 4	Patient_ 5	Patient_ 6	Patient_ 7	Patient_ 8	Patient_ 9	Patient_10	Patient_11	Patient_12	Patient_13	Patient_14	Patient_15	Patient_16	Patient_17	Patient_18	Patient_19	Patient_20	Patient_21	Patient_22	Patient_23	Patient_24	Patient_25	Patient_26	Patient_27	Patient_28	Patient_29	Patient_30	Patient_31	Patient_32	Patient_33	Patient_34	Patient_35	Patient_36	Patient_37	Patient_38	Patient_39	Patient_40	Patient_41	Patient_42	Patient_43	Patient_44	Patient_45	Patient_46	Patient_47	Patient_48
HMR_4394	ATP[c] + glucose[c] => ADP[c] + glucose-6-phosphate[c]	0	0	0	0	0	0	0	0	0	0	0	0	0	0	0	0	0	0	0	0	0	0	0	0	0	0	0	0	0	0	0	0	0	0	0	0	0	0	0	0	0	0	0	0	0	0	0	0
HMR_4521	H2O[r] + glucose-6-phosphate[r] => Pi[r] + glucose[r]	13	13	13	13	13	13	13	13	13	13	13	13	13	13	13	13	13	13	13	13	13	13	13	13	13	13	13	13	13	13	13	13	13	13	13	13	13	13	13	13	13	13	13	13	13	13	13	13
HMR_4381	glucose-6-phosphate[c] <=> fructose-6-phosphate[c]	-13.0002	-13.0002	-13.0002	-13.0002	-19.4919	-13.0009	-13	-13	-13.0011	-13.0002	-13	-13.0001	-13	-13.0014	-13.0004	-13.0009	-13.0009	-13.0004	-13.0001	-13	-13	-13.0001	-13.0008	-13.0005	-13	-13.0002	-13	-13.0006	-13.0001	-26.0181	-13.0001	-13.0004	-13.0003	-13.0006	-13.0002	-13.0003	-13.0006	-13	-13.0005	-13.0007	-13.0008	-13.0002	-13	-28.3204	-13.0002	-13.0004	-13	-13.0009
HMR_4379	ATP[c] + fructose-6-phosphate[c] => ADP[c] + fructose-1,6-bisphosphate[c]	0	0	0	0	0	0	0	0	0	0	0	0	0	0	0	0	0	0	0	0	0	0	0	0	0	0	0	0	0	0	0	0	0	0	0	0	0	0	0	0	0	0	0	0	0	0	0	0
HMR_4301	UTP[c] + fructose-6-phosphate[c] => UDP[c] + fructose-1,6-bisphosphate[c]	0	0	0	0	0	0	0	0	0	0	0	0	0	0	0	0	0	0	0	0	0	0	0	0	0	0	0	0	0	0	0	0	0	0	0	0	0	0	0	0	0	0	0	0	0	0	0	0
HMR_4377	H2O[c] + fructose-1,6-bisphosphate[c] => Pi[c] + fructose-6-phosphate[c]	13.0002	13.0002	13.0002	13.0002	15.164	13.0009	13	13	13.0011	13.0002	13	13.0001	13	13.0014	13.0004	13.0009	13.0009	13.0004	13.0001	13	13	13.0001	13.0008	13.0005	13	13.0002	13	13.0006	13.0001	17.3394	13.0001	13.0004	13.0003	13.0006	13.0002	13.0003	13.0006	13	13.0005	13.0007	13.0008	13.0002	13	18.1068	13.0002	13.0004	13	13.0009
HMR_4375	fructose-1,6-bisphosphate[c] <=> DHAP[c] + GAP[c]	-13.0002	-13.0002	-13.0002	-13.0002	-15.164	-13.0009	-13	-13	-13.0011	-13.0002	-13	-13.0001	-13	-13.0014	-13.0004	-13.0009	-13.0009	-13.0004	-13.0001	-13	-13	-13.0001	-13.0008	-13.0005	-13	-13.0002	-13	-13.0006	-13.0001	-17.3394	-13.0001	-13.0004	-13.0003	-13.0006	-13.0002	-13.0003	-13.0006	-13	-13.0005	-13.0007	-13.0008	-13.0002	-13	-18.1068	-13.0002	-13.0004	-13	-13.0009
HMR_4391	DHAP[c] <=> GAP[c]	-17.3427	-20.1687	-19.6207	-20.1215	-17.9814	-17.4897	-21.1941	-17.74	-18.6063	-16.4978	-18.2429	-17.5943	-19.8186	-19.1213	-21.1224	-20.3709	-17.329	-19.4253	-19.5399	-16.614	-17.6864	-17.9695	-19.4429	-17.9591	-15.0208	-19.5023	-19.6456	-15.9977	-18.1009	-20.4731	-19.9486	-19.062	-16.7975	-17.3049	-19.4308	-17.5761	-17.0528	-17.0039	-18.3064	-20.4066	-18.5386	-20.3795	-16.7003	-20.8759	-17.0002	-16.7906	-16.909	-18.3308
HMR_4373	GAP[c] + NAD+[c] + Pi[c] <=> 1,3-bisphospho-D-glycerate[c] + H+[c] + NADH[c]	-16.3145	-10.5005	-9.45867	-10.8412	-18.4389	-13.0498	-9.18251	-10.647	-10.2878	-17.9508	-15.2655	-15.0481	-12.0548	-8.04101	-7.69094	-7.36583	-13.4704	-11.4518	-12.3992	-14.8775	-16.3153	-15.5992	-9.83549	-13.8742	-19.1622	-12.0431	-12.3749	-17.4299	-15.346	-20.2847	-11.4176	-11.884	-17.2032	-14.9565	-11.8061	-15.4014	-15.1547	-12.8591	-13.2488	-8.14656	-11.5171	-10.1051	-13.3852	-22.5632	-16.8522	-16.6427	-12.9526	-11.4135
HMR_4368	1,3-bisphospho-D-glycerate[c] + ADP[c] <=> 3-phospho-D-glycerate[c] + ATP[c]	-16.3145	-10.5005	-9.45867	-10.8412	-18.4389	-13.0498	-9.18251	-10.647	-10.2878	-17.9508	-15.2655	-15.0481	-12.0548	-8.04101	-7.69094	-7.36583	-13.4704	-11.4518	-12.3992	-14.8775	-16.3153	-15.5992	-9.83549	-13.8742	-19.1622	-12.0431	-12.3749	-17.4299	-15.346	-20.2847	-11.4176	-11.884	-17.2032	-14.9565	-11.8061	-15.4014	-15.1547	-12.8591	-13.2488	-8.14656	-11.5171	-10.1051	-13.3852	-22.5632	-16.8522	-16.6427	-12.9526	-11.4135
HMR_4370	1,3-bisphospho-D-glycerate[c] + H2O[c] => 3-phospho-D-glycerate[c] + Pi[c]	0	0	0	0	0	0	0	0	0	0	0	0	0	0	0	0	0	0	0	0	0	0	0	0	0	0	0	0	0	0	0	0	0	0	0	0	0	0	0	0	0	0	0	0	0	0	0	0
HMR_4371	1,3-bisphospho-D-glycerate[c] => 2,3-bisphospho-D-glycerate[c]	0	0	0	0	0	0	0	0	0	0	0	0	0	0	0	0	0	0	0	0	0	0	0	0	0	0	0	0	0	0	0	0	0	0	0	0	0	0	0	0	0	0	0	0	0	0	0	0
HMR_4372	2,3-bisphospho-D-glycerate[c] + H2O[c] => 3-phospho-D-glycerate[c] + Pi[c]	0	0	0	0	0	0	0	0	0	0	0	0	0	0	0	0	0	0	0	0	0	0	0	0	0	0	0	0	0	0	0	0	0	0	0	0	0	0	0	0	0	0	0	0	0	0	0	0
HMR_4365	3-phospho-D-glycerate[c] <=> 2-phospho-D-glycerate[c]	-16.3145	-10.5005	-9.45867	-10.8412	-25.3835	-17.6615	-9.18251	-18.6445	-16.3276	-17.9508	-15.2655	-15.0481	-12.0548	-15.133	-9.1296	-12.2054	-17.6852	-11.4518	-12.3992	-19.435	-16.3153	-15.5992	-13.6715	-14.9871	-22.7399	-12.0431	-12.3749	-19.7038	-15.346	-28.1735	-11.4176	-12.809	-17.2032	-17.0387	-11.8061	-15.4014	-17.6265	-19.8964	-14.2243	-11.3079	-15.7938	-10.1051	-21.4072	-29.4718	-16.8522	-17.1943	-20.0772	-16.0248
HMR_4363	2-phospho-D-glycerate[c] <=> H2O[c] + PEP[c]	-16.3145	-10.5005	-9.45867	-10.8412	-25.3835	-17.6615	-9.18251	-18.6445	-16.3276	-17.9508	-15.2655	-15.0481	-12.0548	-15.133	-9.1296	-12.2054	-17.6852	-11.4518	-12.3992	-19.435	-16.3153	-15.5992	-13.6715	-14.9871	-22.7399	-12.0431	-12.3749	-19.7038	-15.346	-28.1735	-11.4176	-12.809	-17.2032	-17.0387	-11.8061	-15.4014	-17.6265	-19.8964	-14.2243	-11.3079	-15.7938	-10.1051	-21.4072	-29.4718	-16.8522	-17.1943	-20.0772	-16.0248
HMR_4358	ADP[c] + PEP[c] => ATP[c] + pyruvate[c]	0	0	0	0	0	0	0	0	0	0	0	0	0	0	0	0	0	0	0	0	0	0	0	0	0	0	0	0	0	0	0	0	0	0	0	0	0	0	0	0	0	0	0	0	0	0	0	0
HMR_4210	UDP[c] + PEP[c] => UTP[c] + pyruvate[c]	0	0	0	0	0	0	0	0	0	0	0	0	0	0	0	0	0	0	0	0	0	0	0	0	0	0	0	0	0	0	0	0	0	0	0	0	0	0	0	0	0	0	0	0	0	0	0	0
HMR_4193	CDP[c] + PEP[c] => CTP[c] + pyruvate[c]	0	0	0	0	0	0	0	0	0	0	0	0	0	0	0	0	0	0	0	0	0	0	0	0	0	0	0	0	0	0	0	0	0	0	0	0	0	0	0	0	0	0	0	0	0	0	0	0
HMR_4171	GDP[c] + PEP[c] => GTP[c] + pyruvate[c]	0	0	0	0	0	0	0	0	0	0	0	0	0	0	0	0	0	0	0	0	0	0	0	0	0	0	0	0	0	0	0	0	0	0	0	0	0	0	0	0	0	0	0	0	0	0	0	0
HMR_4421	PEP[c] + dADP[c] => dATP[c] + pyruvate[c]	0	0	0	0	0	0	0	0	0	0	0	0	0	0	0	0	0	0	0	0	0	0	0	0	0	0	0	0	0	0	0	0	0	0	0	0	0	0	0	0	0	0	0	0	0	0	0	0
HMR_4573	PEP[c] + dGDP[c] => dGTP[c] + pyruvate[c]	0	0	0	0	0	0	0	0	0	0	0	0	0	0	0	0	0	0	0	0	0	0	0	0	0	0	0	0	0	0	0	0	0	0	0	0	0	0	0	0	0	0	0	0	0	0	0	0
HMR_6627	PEP[c] + dTDP[c] => dTTP[c] + pyruvate[c]	0	0	0	0	0	0	0	0	0	0	0	0	0	0	0	0	0	0	0	0	0	0	0	0	0	0	0	0	0	0	0	0	0	0	0	0	0	0	0	0	0	0	0	0	0	0	0	0
HMR_4362	ATP[c] + H2O[c] + pyruvate[c] => AMP[c] + PEP[c] + Pi[c]	15.1862	8.98861	8.53536	9.3083	20.7161	17.6615	7.44958	18.6445	16.3276	16.8898	14.0965	13.8381	10.5703	15.133	9.1296	12.2054	17.6852	11.4518	10.9656	19.435	15.286	14.3221	13.6715	14.9871	19.4822	10.7118	10.8948	19.7038	14.0945	23.4757	9.91101	12.809	16.7584	17.0387	11.8061	15.4014	17.6265	19.8964	14.2243	11.3079	15.7938	8.52967	19.0448	25.1891	16.8522	17.1943	20.0772	16.0248
HMR_4388	H+[c] + NADH[c] + pyruvate[c] <=> L-lactate[c] + NAD+[c]	-36.7	-36.7	-36.7	-36.7	-36.7	-36.7	-36.7	-36.7	-36.7	-36.7	-36.7	-36.7	-36.7	-36.7	-36.7	-36.7	-36.7	-36.7	-36.7	-36.7	-36.7	-36.7	-36.7	-36.7	-36.7	-36.7	-36.7	-36.7	-36.7	-36.7	-36.7	-36.7	-36.7	-36.7	-36.7	-36.7	-36.7	-36.7	-36.7	-36.7	-36.7	-36.7	-36.7	-36.7	-36.7	-36.7	-36.7	-36.7
HMR_4280	H+[m] + NADH[m] + pyruvate[m] => L-lactate[m] + NAD+[m]	0	0	0	0	0	0	0	0	0	0	0	0	0	0	0	0	0	0	0	0	0	0	0	0	0	0	0	0	0	0	0	0	0	0	0	0	0	0	0	0	0	0	0	0	0	0	0	0
HMR_4137	CoA[m] + NAD+[m] + pyruvate[m] => CO2[m] + H+[m] + NADH[m] + acetyl-CoA[m]	32.3823	39.8557	40.9903	39.4612	22.9673	31.4187	43.0044	31.3986	30.2366	31.2301	32.7937	34.1475	38.7178	37.687	36.6092	34.1135	32.4452	38.8716	37.635	29.3295	30.3821	34.8608	32.0941	34.6463	23.9514	35.998	38.2911	28.1432	34.3045	20.2533	39.0968	35.4428	30.6549	30.0553	33.8203	33.2599	30.5423	28.1106	35.3519	35.3105	29.2388	40.5456	24.1276	17.9202	29.3871	31.506	28.4163	32.34
HMR_3905	NAD+[c] + ethanol[c] => H+[c] + NADH[c] + acetaldehyde[c]	0	0	0	0	0	0	0	0	0	0	0	0	0	0	0	0	0	0	0	0	0	0	0	0	0	0	0	0	0	0	0	0	0	0	0	0	0	0	0	0	0	0	0	0	0	0	0	0
HMR_3907	NADP+[c] + ethanol[c] => H+[c] + NADPH[c] + acetaldehyde[c]	0	0	0	0	0	0	0	0	0	0	0	0	0	0	0	0	0	0	0	0	0	0	0	0	0	0	0	0	0	0	0	0	0	0	0	0	0	0	0	0	0	0	0	0	0	0	0	0
HMR_8360	H2O2[p] + ethanol[p] => 2 H2O[p] + acetaldehyde[p]	0	0	0	0	0	0	0	0	0	0	0	0	0	0	0	0	0	0	0	0	0	0	0	0	0	0	0	0	0	0	0	0	0	0	0	0	0	0	0	0	0	0	0	0	0	0	0	0
HMR_4097	ATP[c] + CoA[c] + acetate[c] => AMP[c] + PPi[c] + acetyl-CoA[c]	0	0	0	0	0.250787	0	0	0.259829	0	0	0	0	0	0	0	0	0	0	0	0	0	0	0	0	0.232336	0	0	0	0	0.251553	0	0	0	0	0	0	0	0.23666	0	0	0	0	0.212173	0.240463	0	0	0.243055	0
HMR_4099	ATP[m] + CoA[m] + acetate[m] => AMP[m] + PPi[m] + acetyl-CoA[m]	1.20931	1.34191	1.32757	1.84737	0	0.244813	2.98748	0	0.222638	1.167	2.29585	1.82863	2.80822	0.287422	0.210598	0.215828	0.264361	0.326683	2.50484	0.252513	1.9986	2.62894	0.210664	0.262491	0	1.264	2.7555	0.244003	2.49067	-3.61985e-15	2.30637	0.237821	0.618762	0.233335	0.407962	0.356411	0.240774	0	0.259848	0.218628	0.200446	1.49652	-4.50084e-15	0	0.384911	0.247703	-1.06372e-14	0.2413
HMR_4133	ATP[c] + acetate[c] => PPi[c] + acetyl adenylate[c]	0	0	0	0	0	0	0	0	0	0	0	0	0	0	0	0	0	0	0	0	0	0	0	0	0	0	0	0	0	0	0	0	0	0	0	0	0	0	0	0	0	0	0	0	0	0	0	0
HMR_9840	ATP[m] + acetate[m] => PPi[m] + acetyl adenylate[m]	0	0	0	0	0	0	0	0	0	0	0	0	0	0	0	0	0	0	0	0	0	0	0	0	0	0	0	0	0	0	0	0	0	0	0	0	0	0	0	0	0	0	0	0	0	0	0	0
HMR_4108	CoA[c] + acetyl adenylate[c] => AMP[c] + acetyl-CoA[c]	0	0	0	0	0	0	0	0	0	0	0	0	0	0	0	0	0	0	0	0	0	0	0	0	0	0	0	0	0	0	0	0	0	0	0	0	0	0	0	0	0	0	0	0	0	0	0	0
HMR_9839	CoA[m] + acetyl adenylate[m] => AMP[m] + acetyl-CoA[m]	0	0	0	0	0	0	0	0	0	0	0	0	0	0	0	0	0	0	0	0	0	0	0	0	0	0	0	0	0	0	0	0	0	0	0	0	0	0	0	0	0	0	0	0	0	0	0	0
HMR_4283	H2O[c] + NADP+[c] + acetaldehyde[c] <=> H+[c] + NADPH[c] + acetate[c]	1.20931	1.34191	1.32757	1.84737	0.250787	0.244813	2.98748	0.259829	0.222638	1.167	2.29585	1.82863	2.80822	0.287422	0.210598	0.215828	0.264361	0.326683	2.50484	0.252513	1.9986	2.62894	0.210664	0.262491	0.232336	1.264	2.7555	0.244003	2.49067	0.251553	2.30637	0.237821	0.618762	0.233335	0.407962	0.356411	0.240774	0.23666	0.259848	0.218628	0.200446	1.49652	0.212173	0.240463	0.384911	0.247703	0.243055	0.2413
HMR_8357	H2O[m] + NAD+[m] + acetaldehyde[m] => H+[m] + NADH[m] + acetate[m]	0	0	0	0	0	0	0	0	0	0	0	0	0	0	0	0	0	0	0	0	0	0	0	0	0	0	0	0	0	0	0	0	0	0	0	0	0	0	0	0	0	0	0	0	0	0	0	0
HMR_4355	DHAP[c] + erythrose-4-phosphate[c] => sedoheptulose-1,7-bisphosphate[c]	0	0	0	0	0	0	0	0	0	0	0	0	0	0	0	0	0	0	0	0	0	0	0	0	0	0	0	0	0	0	0	0	0	0	0	0	0	0	0	0	0	0	0	0	0	0	0	0
HMR_4360	H2O[c] + NADP+[c] + methylglyoxal[c] => H+[c] + NADPH[c] + pyruvate[c]	0	0	0	0	0	0	0	0	0	-8.83642e-17	0	0	0	1.2326e-32	0	0	0	0	0	0	0	0	0	0	0	0	0	0	0	0	0	0	0	0	0	0	0	0	0	0	0	0	0	0	0	0	0	0
HMR_6410	lipoamide[m] + pyruvate[m] => CO2[m] + S-acetyldihydrolipoamide[m]	0	0	0	0	0	0	0	0	0	0	0	0	0	0	0	0	0	0	0	0	0	0	0	0	0	0	0	0	0	0	0	0	0	0	0	0	0	0	0	0	0	0	0	0	0	0	0	0
HMR_6412	CoA[m] + S-acetyldihydrolipoamide[m] => acetyl-CoA[m] + dihydrolipoamide[m]	0	0	0	0	0	0	0	0	0	0	0	0	0	0	0	0	0	0	0	0	0	0	0	0	0	0	0	0	0	0	0	0	0	0	0	0	0	0	0	0	0	0	0	0	0	0	0	0
HMR_4396	glucose-1-phosphate[c] <=> glucose-6-phosphate[c]	0	0	3.78653e-29	0	0	0	-1.54259e-15	0	2.62533e-27	-2.01002e-27	0	0	0	0	0	0	-1.56047e-29	0	-1.16751e-28	0	0	0	0	0	7.57306e-29	0	3.32801e-29	0	0	-1.10441e-29	0	0	0	0	0	0	2.52435e-29	3.78653e-28	-8.07794e-28	0	-3.79793e-31	1.00974e-28	0	1.26218e-29	0	-3.23117e-27	0	0
HMR_8652	carbamoyl-phosphate[r] + glucose[r] => CO2[r] + NH3[r] + glucose-6-phosphate[r]	0	0	0	0	0	0	0	0	0	0	0	0	0	0	0	0	0	0	0	0	0	0	0	0	0	0	0	0	0	0	0	0	0	0	0	0	0	0	0	0	0	0	0	0	0	0	0	0
HMR_7745	beta-D-glucose[c] <=> glucose[c]	0	0	0	0	0	0	0	0	0	0	0	0	0	0	0	0	0	0	0	0	0	0	0	0	0	0	0	0	0	0	0	0	0	0	0	0	0	0	0	0	0	0	0	0	0	0	0	0
HMR_7746	ATP[c] + beta-D-glucose[c] => ADP[c] + beta-D-glucose-6-phosphate[c]	0	0	0	0	0	0	0	0	0	0	0	0	0	0	0	0	0	0	0	0	0	0	0	0	0	0	0	0	0	0	0	0	0	0	0	0	0	0	0	0	0	0	0	0	0	0	0	0
HMR_7747	ADP[c] + beta-D-glucose[c] => AMP[c] + beta-D-glucose-6-phosphate[c]	0	0	0	0	0	0	0	0	0	0	0	0	0	0	0	0	0	0	0	0	0	0	0	0	0	0	0	0	0	0	0	0	0	0	0	0	0	0	0	0	0	0	0	0	0	0	0	0
HMR_7748	beta-D-glucose-6-phosphate[c] <=> glucose-6-phosphate[c]	0	0	0	0	0	0	0	0	0	0	0	0	0	0	0	0	0	0	0	0	0	0	0	0	0	0	0	0	0	0	0	0	0	0	0	0	0	0	0	0	0	0	0	0	0	0	0	0
HMR_7749	beta-D-glucose-6-phosphate[c] <=> fructose-6-phosphate[c]	0	0	0	0	0	0	0	0	0	0	0	0	0	0	0	0	0	0	0	0	0	0	0	0	0	0	0	0	0	0	0	0	0	0	0	0	0	0	0	0	0	0	0	0	0	0	0	0
HMR_4101	GTP[c] + OAA[c] => CO2[c] + GDP[c] + PEP[c]	1.12835	1.51187	0.923308	1.53293	0	0	1.73293	0	0	1.06096	1.16903	1.20991	1.4845	0	0	0	0	0	1.43357	0	1.02924	1.27711	0	0	0	1.33131	1.48004	0	1.25151	0	1.50657	0	0.444842	0	0	0	0	0	0	0	0	1.5754	0	0	0	0	0	0
HMR_4103	GTP[m] + OAA[m] => CO2[m] + GDP[m] + PEP[m]	0	0	0	0	4.66732	0	0	0	5.91646e-31	0	0	0	0	0	1.57772e-30	-7.88861e-31	0	0	0	0	0	0	0	0	3.25769	0	0	0	0	4.6978	0	0	0	0	0	0	0	9.08768e-28	0	0	0	-5.42736e-28	2.3624	4.28267	0	0	0	0
HMR_3989	H2O[s] + maltose[s] => 2 glucose[s]	0	0	1.02552e-29	0	0	0	0	-3.15544e-30	0	0	0	5.04871e-29	0	0	0	0	0	0	0	0	0	0	0	0	0	0	0	0	0	0	0	0	0	0	0	0	0	0	0	0	0	0	0	0	0	0	0	0
HMR_4122	H2O[c] + 2 NAD+[c] + UDP-glucose[c] => 2 H+[c] + 2 NADH[c] + UDP-glucuronate[c]	0	0	0	0	0	0	0	0	0	0	0	0	0	0	0	0	0	0	0	0	0	0	0	0	0	0	0	0	0	0	0	0	0	0	0	0	0	0	0	0	0	0	0	0	0	0	0	0
HMR_4837	H2O[s] + trehalose[s] => 2 glucose[s]	0	0	0	0	0	0	0	0	0	0	0	0	0	0	0	0	0	0	0	0	0	0	0	0	0	0	0	0	0	0	0	0	0	0	0	0	0	0	0	0	0	0	0	0	0	0	0	0
HMR_5395	8 UDP-glucose[c] + glycogenin[c] => 8 UDP[c] + glycogenin G8[c]	0	0	0	0	0	0	0	0	0	0	0	0	0	0	0	0	0	0	0	0	0	0	0	0	0	0	0	0	0	0	0	0	0	0	0	0	0	0	0	0	0	0	0	0	0	0	0	0
HMR_5396	3 UDP-glucose[c] + glycogenin G8[c] => 3 UDP[c] + glycogenin G11[c]	0	0	0	0	0	0	0	0	0	0	0	0	0	0	0	0	0	0	0	0	0	0	0	0	0	0	0	0	0	0	0	0	0	0	0	0	0	0	0	0	0	0	0	0	0	0	0	0
HMR_9727	UDP-glucose[c] => glycogen[c] + UDP[c]	0	0	0	0	0	0	0	0	0	0	0	0	0	0	0	0	0	0	0	0	0	0	0	0	0	0	0	0	0	0	0	0	0	0	0	0	0	0	0	0	0	0	0	0	0	0	0	0
HMR_5397	glycogenin G11[c] => glycogenin G4G7[c]	0	0	0	0	0	0	0	0	0	0	0	0	0	0	0	0	0	0	0	0	0	0	0	0	0	0	0	0	0	0	0	0	0	0	0	0	0	0	0	0	0	0	0	0	0	0	0	0
HMR_5398	3 Pi[c] + glycogenin G4G7[c] => 3 glucose-1-phosphate[c] + glycogenin G4G4[c]	0	0	0	0	0	0	0	0	0	0	0	0	0	0	0	0	0	0	0	0	0	0	0	0	0	0	0	0	0	0	0	0	0	0	0	0	0	0	0	0	0	0	0	0	0	0	0	0
HMR_5399	glycogenin G4G4[c] => glycogenin G7G1[c]	0	0	0	0	0	0	0	0	0	0	0	0	0	0	0	0	0	0	0	0	0	0	0	0	0	0	0	0	0	0	0	0	0	0	0	0	0	0	0	0	0	0	0	0	0	0	0	0
HMR_5400	H2O[c] + glycogenin G7G1[c] => glucose[c] + glycogenin G7[c]	0	0	0	0	0	0	0	0	0	0	0	0	0	0	0	0	0	0	0	0	0	0	0	0	0	0	0	0	0	0	0	0	0	0	0	0	0	0	0	0	0	0	0	0	0	0	0	0
HMR_5401	7 Pi[c] + glycogenin G7[c] => 7 glucose-1-phosphate[c] + glycogenin[c]	0	0	0	0	0	0	0	0	0	0	0	0	0	0	0	0	0	0	0	0	0	0	0	0	0	0	0	0	0	0	0	0	0	0	0	0	0	0	0	0	0	0	0	0	0	0	0	0
HMR_8568	H2O[c] + maltodecaose[c] => fructose[c] + maltononaose[c]	0	0	0	0	0	0	0	0	0	0	0	0	0	0	0	0	0	0	0	0	0	0	0	0	0	0	0	0	0	0	0	0	0	0	0	0	0	0	0	0	0	0	0	0	0	0	0	0
HMR_8569	H2O[s] + maltodecaose[s] => glucose[s] + maltononaose[s]	0	0	0	0	0	0	0	0	0	0	0	0	0	0	0	0	0	0	0	0	0	0	0	0	0	0	0	0	0	0	0	0	0	0	0	0	0	0	0	0	0	0	0	0	0	0	0	0
HMR_8570	2 H2O[c] + maltononaose[c] => 2 fructose[c] + maltoheptaose[c]	0	0	0	0	0	0	0	0	0	0	0	0	0	0	0	0	0	0	0	0	0	0	0	0	0	0	0	0	0	0	0	0	0	0	0	0	0	0	0	0	0	0	0	0	0	0	0	0
HMR_8571	2 H2O[s] + maltononaose[s] => 2 glucose[s] + maltoheptaose[s]	0	0	0	0	0	0	0	0	0	0	0	0	0	0	0	0	0	0	0	0	0	0	0	0	0	0	0	0	0	0	0	0	0	0	0	0	0	0	0	0	0	0	0	0	0	0	0	0
HMR_8572	H2O[c] + maltoheptaose[c] => fructose[c] + maltohexaose[c]	0	0	0	0	0	0	0	0	0	0	0	0	0	0	0	0	0	0	0	0	0	0	0	0	0	0	0	0	0	0	0	0	0	0	0	0	0	0	0	0	0	0	0	0	0	0	0	0
HMR_8573	H2O[s] + maltoheptaose[s] => glucose[s] + maltohexaose[s]	0	0	0	0	0	0	0	0	0	0	0	0	0	0	0	0	0	0	0	0	0	0	0	0	0	0	0	0	0	0	0	0	0	0	0	0	0	0	0	0	0	0	0	0	0	0	0	0
HMR_8574	H2O[c] + maltohexaose[c] => fructose[c] + maltopentaose[c]	0	0	0	0	0	0	0	0	0	0	0	0	0	0	0	0	0	0	0	0	0	0	0	0	0	0	0	0	0	0	0	0	0	0	0	0	0	0	0	0	0	0	0	0	0	0	0	0
HMR_8575	H2O[s] + maltohexaose[s] => glucose[s] + maltopentaose[s]	0	0	0	0	0	0	0	0	0	0	0	0	0	0	0	0	0	0	0	0	0	0	0	0	0	0	0	0	0	0	0	0	0	0	0	0	0	0	0	0	0	0	0	0	0	0	0	0
HMR_8576	H2O[c] + maltopentaose[c] => fructose[c] + maltotetraose[c]	0	0	0	0	0	0	0	0	0	0	0	0	0	0	0	0	0	0	0	0	0	0	0	0	0	0	0	0	0	0	0	0	0	0	0	0	0	0	0	0	0	0	0	0	0	0	0	0
HMR_8577	H2O[s] + maltopentaose[s] => glucose[s] + maltotetraose[s]	0	0	0	0	0	0	0	0	0	0	0	0	0	0	0	0	0	0	0	0	0	0	0	0	0	0	0	0	0	0	0	0	0	0	0	0	0	0	0	0	0	0	0	0	0	0	0	0
HMR_8578	H2O[c] + maltotetraose[c] => fructose[c] + maltotriose[c]	0	0	0	0	0	0	0	0	0	0	0	0	0	0	0	0	0	0	0	0	0	0	0	0	0	0	0	0	0	0	0	0	0	0	0	0	0	0	0	0	0	0	0	0	0	0	0	0
HMR_8579	H2O[s] + maltotetraose[s] => glucose[s] + maltotriose[s]	0	0	0	0	0	0	0	0	0	0	0	0	0	0	0	0	0	0	0	0	0	0	0	0	0	0	0	0	0	0	0	0	0	0	0	0	0	0	0	0	0	0	0	0	0	0	0	0
HMR_8581	H2O[s] + maltotriose[s] => glucose[s] + maltose[s]	0	0	0	0	0	0	0	0	0	0	0	0	0	0	0	0	0	0	0	0	0	0	0	0	0	0	0	0	0	0	0	0	0	0	0	0	0	0	0	0	0	0	0	0	0	0	0	0
HMR_8591	H2O[c] + maltotriose[c] => glucose[c] + maltose[c]	0	0	0	1.26218e-29	0	0	0	-3.15544e-30	0	0	0	0	0	0	0	0	-1.9406e-28	0	0	0	0	0	0	0	0	0	0	0	0	0	0	1.44553e-29	0	0	0	0	0	0	0	0	0	0	0	0	0	0	0	0
HMR_8592	H2O[l] + maltotriose[l] => glucose[l] + maltose[l]	0	0	0	-1.26218e-29	0	0	0	3.15544e-30	0	0	0	0	0	0	0	0	1.9406e-28	0	0	0	0	0	0	0	0	0	0	0	0	0	0	-1.26218e-29	0	0	0	0	0	0	0	0	0	0	0	0	0	0	0	0
HMR_8580	H2O[c] + maltotriose[c] => fructose[c] + maltose[c]	0	0	0	0	0	0	0	0	0	0	0	0	0	0	0	0	0	0	0	0	0	0	0	0	0	0	0	0	0	0	0	0	0	0	0	0	0	0	0	0	0	0	0	0	0	0	0	0
HMR_8582	H2O[c] + maltose[c] => 2 fructose[c]	0	0	0	0	0	0	0	0	0	0	0	0	0	0	0	0	0	0	-1.57772e-30	0	0	0	0	0	0	0	0	0	0	0	0	0	0	0	0	0	0	0	0	0	0	0	0	0	0	0	0	0
HMR_8587	H2O[c] + maltose[c] => 2 glucose[c]	0	0	0	0	0	0	0	0	0	0	0	0	0	0	0	0	0	0	0	0	0	0	0	0	0	0	0	0	0	0	0	0	0	0	0	0	0	0	0	0	0	0	0	0	0	0	0	0
HMR_8589	H2O[l] + maltose[l] => 2 glucose[l]	0	0	-1.02552e-29	7.00114e-30	0	0	0	3.15544e-30	0	0	0	-5.04871e-29	0	0	0	0	0	0	7.88861e-31	0	0	0	0	0	0	0	0	0	0	0	0	6.31089e-30	0	0	0	0	0	0	0	0	0	0	0	0	0	0	0	0
HMR_8584	H2O[s] + starch structure 2[s] => glucose[s] + maltose[s]	0	0	0	0	0	0	0	0	0	0	0	0	0	0	0	0	0	0	0	0	0	0	0	0	0	0	0	0	0	0	0	0	0	0	0	0	0	0	0	0	0	0	0	0	0	0	0	0
HMR_3944	UTP[c] + glucose-1-phosphate[c] => PPi[c] + UDP-glucose[c]	0	0	-2.52435e-29	0	0	0	1.54259e-15	0	-2.62533e-27	2.01002e-27	0	0	0	0	0	0	1.56047e-29	0	0	0	0	0	0	0	-7.57306e-29	0	-3.32801e-29	0	0	0	0	0	0	0	0	0	-3.32308e-29	-3.5341e-28	8.07794e-28	0	3.79793e-31	-1.00974e-28	0	0	0	0	0	0
HMR_4128	UDP-galactose[c] <=> UDP-glucose[c]	0	0	-2.52435e-29	0	-2.52435e-29	0	-1.54259e-15	6.31089e-30	-1.00974e-28	-1.61559e-27	2.66241e-30	1.1611e-29	0	0	0	0	-2.09837e-28	0	-1.19907e-28	-6.86309e-29	0	-6.31089e-30	0	0	4.41762e-29	-3.15544e-30	0	0	0	-2.52435e-29	2.42338e-27	0	0	0	0	0	0	0	0	0	0	0	0	2.52435e-29	0	0	0	0
HMR_4130	ATP[c] + galactose[c] => ADP[c] + alpha-D-galactose-1-phosphate[c]	0	0	0	0	0	0	0	0	0	0	0	0	0	0	0	0	0	0	0	0	0	0	0	0	4.41762e-29	0	0	0	0	-2.52435e-29	0	0	0	0	0	0	0	2.52435e-29	0	0	0	0	0	1.26218e-29	0	0	0	0
HMR_4131	UDP-galactose[c] + glucose-1-phosphate[c] <=> UDP-glucose[c] + alpha-D-galactose-1-phosphate[c]	0	0	0	0	-2.52435e-29	0	0	0	0	0	0	0	0	0	0	0	0	0	1.17442e-28	0	0	0	0	0	0	0	0	0	0	1.10441e-29	0	0	0	0	0	0	0	-2.52435e-29	3.15544e-30	0	0	0	0	-1.26218e-29	0	6.25882e-27	0	0
HMR_4132	UDP-glucose[c] + galactose-1-phosphate[c] => UDP-galactose[c] + glucose-1-phosphate[c]	0	0	0	0	0	0	0	0	0	0	0	0	0	0	0	0	0	0	0	0	0	0	0	0	0	0	0	0	0	0	0	0	0	0	0	0	0	0	0	0	0	0	0	0	0	0	0	0
HMR_4303	H2O[s] + sucrose[s] => fructose[s] + glucose[s]	0	0	0	0	0	0	0	0	0	0	0	0	0	0	0	0	0	0	0	0	0	0	0	0	0	0	0	0	0	0	0	0	0	0	0	0	0	0	0	0	0	0	0	0	0	0	0	0
HMR_4414	ATP[c] + galactose[c] => ADP[c] + galactose-1-phosphate[c]	0	0	0	0	0	0	0	0	0	0	0	0	0	0	0	0	0	0	0	0	0	0	0	0	0	0	0	0	0	0	0	0	0	0	0	0	0	0	0	0	0	0	0	0	0	0	0	0
HMR_4415	H2O[s] + lactose[s] => galactose[s] + glucose[s]	0	0	0	0	0	0	0	0	0	0	0	0	0	0	0	0	0	0	0	0	0	0	0	0	0	0	0	0	0	0	0	0	0	0	0	0	0	0	0	0	0	0	0	0	0	0	0	0
HMR_4416	H2O[s] + galactosylglycerol[s] => galactose[s] + glycerol[s]	0	0	0	0	0	0	0	0	0	0	0	0	0	0	0	0	0	0	0	0	0	0	0	0	0	0	0	0	0	0	0	0	0	0	0	0	0	0	0	0	0	0	0	0	0	0	0	0
HMR_4774	CTP[c] + D-tagatose-6-phosphate[c] => CDP[c] + tagatose-1,6-bisphosphate[c]	0	0	0	0	0	0	0	0	0	0	0	0	0	0	0	0	0	0	0	0	0	0	0	0	0	0	0	0	0	0	0	0	0	0	0	0	0	0	0	0	0	0	0	0	0	0	0	0
HMR_4775	D-tagatose-6-phosphate[c] + ITP[c] => IDP[c] + tagatose-1,6-bisphosphate[c]	0	0	0	0	0	0	0	0	0	0	0	0	0	0	0	0	0	0	0	0	0	0	0	0	0	0	0	0	0	0	0	0	0	0	0	0	0	0	0	0	0	0	0	0	0	0	0	0
HMR_4831	lactose[s] + NAD+[s] => 3-ketolactose[s] + NADH[s] + H+[s]	0	0	0	0	0	0	0	0	0	0	0	0	0	0	0	0	0	0	0	0	0	0	0	0	0	0	0	0	0	0	0	0	0	0	0	0	0	0	0	0	0	0	0	0	0	0	0	0
HMR_4832	3-ketolactose[s] + H2O[s] => 3-keto-beta-D-galactose[s] + glucose[s]	0	0	0	0	0	0	0	0	0	0	0	0	0	0	0	0	0	0	0	0	0	0	0	0	0	0	0	0	0	0	0	0	0	0	0	0	0	0	0	0	0	0	0	0	0	0	0	0
HMR_7674	UDP-galactose[g] + glucose[g] => UDP[g] + lactose[g]	0	0	0	0	0	0	0	0	0	0	0	0	0	0	0	0	0	0	0	0	0	0	0	0	0	0	0	0	0	0	0	0	0	0	0	0	0	0	0	0	0	0	0	0	0	0	0	0
HMR_8761	ATP[c] + D-tagatose[c] => ADP[c] + D-tagatose-6-phosphate[c]	0	0	0	0	0	0	0	0	0	0	0	0	0	0	0	0	0	0	0	0	0	0	0	0	0	0	0	0	0	0	0	0	0	0	0	0	0	0	0	0	0	0	0	0	0	0	0	0
HMR_8762	D-tagatose-6-phosphate[c] <=> DHAP[c] + glyceraldehyde[c]	0	0	0	0	0	0	0	0	0	0	0	0	0	0	0	0	0	0	0	0	0	0	0	0	0	0	0	0	0	0	0	0	0	0	0	0	0	0	0	0	0	0	0	0	0	0	0	0
HMR_8764	H2O[l] + lactose[l] => galactose[l] + glucose[l]	0	0	0	0	0	0	0	0	0	0	0	0	0	0	0	0	0	0	0	0	0	0	0	0	0	0	0	0	0	0	0	0	0	0	0	0	0	0	0	0	0	0	0	0	0	0	0	0
HMR_8766	H+[c] + NADPH[c] + galactose[c] <=> NADP+[c] + galactitol[c]	0	0	0	0	0	0	0	0	0	0	0	0	0	0	0	0	0	0	0	0	0	0	0	0	0	0	0	0	0	0	0	0	0	0	0	0	0	0	0	0	0	0	0	0	0	0	0	0
HMR_8767	UTP[c] + alpha-D-galactose-1-phosphate[c] => PPi[c] + UDP-galactose[c]	0	0	0	0	-2.52435e-29	0	0	0	0	0	0	0	0	0	0	0	0	0	1.17442e-28	0	0	0	0	0	4.41762e-29	0	0	0	0	-1.26218e-29	0	0	0	0	0	0	0	0	0	0	0	0	0	0	0	6.25882e-27	0	0
HMR_0454	ATP[c] + glyceraldehyde[c] => ADP[c] + GAP[c]	14.0284	22.6685	23.1623	22.2804	12.5424	17.4409	25.0117	20.093	21.3196	11.5472	15.9774	15.5464	20.7638	24.0816	26.4319	26.0059	16.8596	20.9738	20.1408	14.7365	14.3711	15.3704	22.6081	17.0854	8.85864	20.4593	20.2707	11.5684	15.755	13.1884	21.5311	20.1784	12.5945	15.349	20.6249	15.175	14.8988	17.1448	18.0581	25.2607	20.0222	23.2746	16.3151	11.3127	13.1483	13.1483	16.9564	19.9182
HMR_4297	ATP[c] + fructose-6-phosphate[c] => ADP[c] + fructose-2,6-bisphosphate[c]	0	0	0	0	0	0	0	0	0	0	0	0	0	0	0	0	0	0	0	0	0	0	0	0	0	0	0	0	0	0	0	0	0	0	0	0	0	0	0	0	0	0	0	0	0	0	0	0
HMR_4310	ATP[c] + fructose[c] => ADP[c] + fructose-1-phosphate[c]	0	0	0	0	0	0	0	0	0	0	0	0	0	0	0	0	0	0	0	0	0	0	0	0	0	0	0	0	0	0	0	0	0	0	0	0	0	0	0	0	0	0	0	0	0	0	0	0
HMR_4315	D-glucitol[c] + NAD+[c] <=> H+[c] + NADH[c] + fructose[c]	0	0	0	0	0	0	0	0	0	0	0	0	0	0	0	0	0	0	3.15544e-30	0	0	0	0	0	0	0	0	0	0	0	0	0	0	0	0	0	0	0	0	0	0	0	0	0	0	0	0	0
HMR_4316	H+[c] + NADPH[c] + glucose[c] => D-glucitol[c] + NADP+[c]	0	0	0	0	0	0	0	0	0	0	0	0	0	0	0	0	0	0	3.15544e-30	0	0	0	0	0	0	0	0	0	0	0	0	0	0	0	0	0	0	0	0	0	0	0	0	0	0	0	0	0
HMR_4317	ATP[c] + D-glucitol[c] => ADP[c] + sorbitol-3-phosphate[c]	0	0	0	0	0	0	0	0	0	0	0	0	0	0	0	0	0	0	0	0	0	0	0	0	0	0	0	0	0	0	0	0	0	0	0	0	0	0	0	0	0	0	0	0	0	0	0	0
HMR_4318	ATP[c] + fructose[c] => ADP[c] + fructose-3-phosphate[c]	0	0	0	0	0	0	0	0	0	0	0	0	0	0	0	0	0	0	0	0	0	0	0	0	0	0	0	0	0	0	0	0	0	0	0	0	0	0	0	0	0	0	0	0	0	0	0	0
HMR_4319	ATP[c] + fructose[c] => ADP[c] + fructose-6-phosphate[c]	4.81107e-14	0	0	-5.42736e-28	6.64453e-14	0	0	0	0	0	0	0	4.38144e-14	0	0	0	-1.18329e-29	0	0	0	0	7.44685e-28	0	0	0	0	0	0	0	0	0	0	0	0	7.23161e-14	0	0	0	0	0	0	0	0	0	0	0	0	0
HMR_4320	ATP[c] + mannose-1-phosphate[c] => ADP[c] + D-mannose-1,6-bisphosphate[c]	0	0	0	0	0	0	0	0	0	0	0	0	0	0	0	0	0	0	0	0	0	0	0	0	0	0	0	0	0	0	0	0	0	0	0	0	0	0	0	0	0	0	0	0	0	0	0	0
HMR_4356	DHAP[c] + glyceraldehyde[c] => fructose-1-phosphate[c]	0	0	0	0	0	0	0	0	0	0	0	0	0	0	0	0	0	0	0	0	0	0	0	0	0	0	0	0	0	0	0	0	0	0	0	0	0	0	0	0	0	0	0	0	0	0	0	0
HMR_4383	fructose-6-phosphate[c] <=> mannose-6-phosphate[c]	0	0	0	0	7.32063e-28	0	0	-1.26218e-29	0	0	0	0	0	0	0	0	0	0	0	0	0	0	0	0	-1.97215e-31	0	-7.5139e-29	0	3.86542e-29	2.52435e-29	0	0	0	0	0	0	0	0	0	0	0	-3.28166e-28	0	0	0	0	0	0
HMR_4385	mannose-6-phosphate[c] => mannose-1-phosphate[c]	0	0	0	0	0	0	0	0	0	0	0	0	0	0	0	0	0	0	0	0	0	0	0	0	0	0	-8.44081e-29	0	0	0	0	0	0	0	0	0	0	0	0	0	0	-3.28166e-28	0	0	0	0	0	0
HMR_4386	GDP[c] + mannose-1-phosphate[c] => GDP-mannose[c] + Pi[c]	0	0	0	0	0	2.43219e-14	0	0	0	0	0	0	0	0	0	0	0	0	0	0	0	0	0	0	0	0	-8.44081e-29	0	0	0	0	0	0	0	0	0	0	0	0	0	0	-3.28166e-28	0	0	0	0	0	0
HMR_4387	GTP[c] + mannose-1-phosphate[c] => GDP-mannose[c] + PPi[c]	0	0	0	0	0	0	0	0	0	0	0	0	0	0	0	0	0	0	0	0	0	0	0	0	0	0	0	0	0	0	0	0	0	0	0	0	0	0	0	0	0	0	0	0	0	0	0	0
HMR_4399	GDP-mannose[c] => GDP-4-dehydro-6-deoxy-D-mannose[c] + H2O[c]	0	0	0	0	0	2.43219e-14	0	0	0	0	0	0	0	0	0	0	0	0	0	0	0	0	0	0	0	0	0	0	0	0	0	0	0	0	0	0	0	0	0	0	0	0	0	0	0	0	0	0
HMR_4400	GDP-4-dehydro-6-deoxy-D-mannose[c] + H+[c] + NADH[c] => GDP-L-fucose[c] + NAD+[c]	0	0	0	0	0	2.43219e-14	0	0	0	0	0	0	0	0	0	0	0	0	0	0	0	0	0	0	0	0	0	0	0	0	0	0	0	0	0	0	0	0	0	0	0	0	0	0	0	0	0	0
HMR_4401	GDP-L-fucose[c] + PPi[c] <=> GTP[c] + L-fucose-1-phosphate[c]	0	0	0	0	0	0	0	0	0	0	0	0	0	0	0	0	0	0	0	0	0	0	0	0	0	0	0	0	0	0	0	0	0	0	0	0	0	0	0	0	0	0	0	0	0	0	0	0
HMR_4402	6-deoxy-L-galactose[c] + ATP[c] <=> ADP[c] + L-fucose-1-phosphate[c]	0	0	0	0	0	0	0	0	0	0	0	0	0	0	0	0	0	0	0	0	0	0	0	0	0	0	0	0	0	0	0	0	0	0	0	0	0	0	0	0	0	0	0	0	0	0	0	0
HMR_4490	ATP[c] + mannose[c] => ADP[c] + mannose-6-phosphate[c]	0	0	0	0	0	0	0	-3.40788e-28	0	2.23223e-15	0	0	0	0	0	0	0	0	0	0	0	0	0	0	0	0	-9.39238e-30	0	-3.89417e-16	0	0	0	0	0	0	0	0	0	0	0	0	0	0	0	0	0	0	0
HMR_4706	H2O[c] + fructose-2,6-bisphosphate[c] => Pi[c] + fructose-6-phosphate[c]	0	0	0	0	0	0	0	0	0	0	0	0	0	0	0	0	0	0	0	0	0	0	0	0	0	0	0	0	0	0	0	0	0	0	0	0	0	0	0	0	0	0	0	0	0	0	0	0
HMR_8768	GDP-4-dehydro-6-deoxy-D-mannose[c] + H+[c] + NADPH[c] => GDP-L-fucose[c] + NADP+[c]	0	0	0	0	0	0	0	0	0	0	0	0	0	0	0	0	0	0	0	0	0	0	0	0	0	0	0	0	0	0	0	0	0	0	0	0	0	0	0	0	0	0	0	0	0	0	0	0
HMR_4403	6-deoxy-L-galactose[c] => L-fuculose[c]	0	0	0	0	0	0	0	0	0	0	0	0	0	0	0	0	0	0	0	0	0	0	0	0	0	0	0	0	0	0	0	0	0	0	0	0	0	0	0	0	0	0	0	0	0	0	0	0
HMR_4590	H+[c] + L-xylulose[c] + NADPH[c] => NADP+[c] + xylitol[c]	0	0	0	0	0	0	0	0	0	0	0	0	0	0	0	0	0	0	0	0	0	0	-6.31089e-30	0	0	0	0	0	0	0	0	0	0	0	0	0	0	0	0	0	0	0	-1.1745e-17	0	0	0	0	0
HMR_4591	NAD+[c] + xylitol[c] => H+[c] + L-xylulose[c] + NADH[c]	0	0	0	0	0	0	0	0	0	0	0	0	0	0	0	0	0	0	0	0	0	0	0	0	0	0	0	0	0	0	0	0	0	0	0	0	0	0	0	0	0	0	0	0	0	0	0	0
HMR_4592	D-xylose[c] + H+[c] + NADPH[c] <=> NADP+[c] + xylitol[c]	0	0	0	0	0	0	0	0	0	0	0	0	0	0	0	0	0	0	0	0	0	0	-1.57772e-30	0	2.36658e-29	1.32504e-31	0	0	0	0	0	0	0	0	0	0	0	-6.31089e-30	0	0	0	0	1.1745e-17	0	0	0	0	0
HMR_4593	NAD+[c] + xylitol[c] => D-xylulose[c] + H+[c] + NADH[c]	0	0	0	0	0	0	0	0	0	0	0	0	0	0	0	0	0	0	0	0	0	0	0	0	2.36658e-29	0	0	0	0	0	0	0	0	0	0	0	0	-6.31089e-30	0	0	0	0	0	0	0	0	0	0
HMR_4595	ADP[c] + D-xylulose-5-phosphate[c] <=> ATP[c] + D-xylulose[c]	0	0	0	0	0	0	0	0	0	0	0	0	0	0	0	0	0	0	0	0	0	0	0	0	-2.36658e-29	0	0	0	0	0	0	0	0	0	0	0	0	0	0	0	0	0	0	0	-1.54049e-14	0	0	0
HMR_8341	H+[c] + L-arabinose[c] + NADPH[c] => L-arabitol[c] + NADP+[c]	0	0	0	0	0	0	0	0	0	0	0	0	0	0	0	0	0	0	0	0	0	0	0	0	0	0	0	0	0	0	0	0	0	0	0	0	0	0	0	0	0	0	0	0	0	0	0	0
HMR_8342	H+[c] + L-xylulose[c] + NADH[c] <=> L-arabitol[c] + NAD+[c]	0	0	0	0	0	0	0	0	0	0	0	0	0	0	0	0	0	0	0	0	0	0	0	0	0	0	0	0	0	0	0	0	0	0	0	0	0	0	0	0	0	0	0	0	0	0	0	0
HMR_8352	L-gulonate[c] + NAD+[c] => 3-dehydro-L-gulonate[c] + H+[c] + NADH[c]	0	0	0	0	0	0	0	0	0	0	0	0	0	0	0	0	0	0	0	0	0	0	-3.31568e-30	0	0	0	0	0	0	0	0	0	0	0	0	0	0	0	0	0	0	0	-1.1745e-17	0	0	0	0	0
HMR_8353	3-dehydro-L-gulonate[c] => CO2[c] + L-xylulose[c]	0	0	0	0	0	0	0	0	0	0	0	0	0	0	0	0	0	0	0	0	0	0	-3.31568e-30	0	0	0	0	0	0	0	0	0	0	0	0	0	0	0	0	0	0	0	-1.1745e-17	0	0	0	0	0
HMR_8726	ATP[c] + D-ribulose[c] => ADP[c] + ribulose-5-phosphate[c]	0	0	0	0	0	0	0	0	0	0	0	0	0	0	0	0	0	0	0	0	0	0	0	0	0	0	0	0	0	0	0	0	0	0	0	0	0	0	0	0	0	0	0	0	0	0	0	0
HMR_8727	H2O[c] + UDP-glucuronate[c] => D-glucuronate 1-phosphate[c] + UMP[c]	0	0	0	0	0	0	0	0	0	0	0	0	0	0	0	0	0	0	0	0	0	0	0	0	0	0	0	0	0	0	0	0	0	0	0	0	0	0	0	0	0	0	0	0	0	0	0	0
HMR_8728	D-glucuronate 1-phosphate[c] + H2O[c] => Pi[c] + glucuronate[c]	0	0	0	0	0	0	0	0	0	0	0	0	0	0	0	0	0	0	0	0	0	0	0	0	0	0	0	0	0	0	0	0	0	0	0	0	0	0	0	0	0	0	0	0	0	0	0	0
HMR_8729	H2O[c] + UDP-glucuronate[c] => UDP[c] + glucuronate[c]	0	0	0	0	0	0	0	0	0	-6.17394e-15	0	0	0	0	0	0	0	0	0	0	0	5.55358e-28	4.09222e-30	0	-4.73317e-29	0	1.62706e-16	0	0	0	7.88861e-31	0	0	0	0	0	0	0	0	0	0	0	-1.1745e-17	0	0	0	0	0
HMR_6537	H+[c] + NADPH[c] + glucuronate[c] => L-gulonate[c] + NADP+[c]	0	0	0	0	0	0	0	0	0	-6.17394e-15	0	0	0	0	0	0	0	0	0	0	0	0	0	0	0	0	1.62706e-16	0	0	0	0	0	0	0	0	0	0	0	0	0	0	0	-1.1745e-17	0	0	0	0	0
HMR_1568	H2O[c] + NAD+[c] + acetaldehyde[c] => H+[c] + NADH[c] + acetate[c]	0	0	0	0	0	0	0	0	0	0	0	0	0	0	0	0	0	0	0	0	0	0	0	0	0	0	0	0	0	0	0	0	0	0	0	0	0	0	0	0	0	0	0	0	0	0	0	0
HMR_3853	GSH[c] + methylglyoxal[c] => (R)-S-lactoylglutathione[c]	0	0	0	0	0	0	0	0	0	-4.46306e-26	0	0	0	-1.2326e-32	0	0	0	0	0	0	0	0	0	0	0	0	0	0	0	0	0	0	0	0	0	0	0	0	0	0	0	0	0	0	0	0	0	0
HMR_3854	H+[c] + NADH[c] + methylglyoxal[c] => NAD+[c] + lactaldehyde[c]	0	0	0	0	0	0	0	0	0	0	0	0	0	0	0	0	0	0	0	0	0	0	0	0	0	0	0	0	0	0	0	0	0	0	0	0	0	0	0	0	0	0	0	0	0	0	0	0
HMR_3855	H+[c] + NADPH[c] + lactaldehyde[c] => NADP+[c] + propane-1,2-diol[c]	0	0	0	0	0	0	0	0	0	0	0	0	0	0	0	0	0	0	0	0	0	0	0	0	0	0	0	0	0	0	0	0	0	0	0	0	0	0	0	0	0	0	0	0	0	0	0	0
HMR_3857	(R)-S-lactoylglutathione[c] + H2O[c] => D-lactate[c] + GSH[c]	0	0	0	0	0	0	0	0	0	0	0	0	0	0	0	0	0	0	0	0	0	0	0	0	0	0	0	0	0	0	0	0	0	0	0	0	0	0	0	0	0	0	0	0	0	0	0	0
HMR_8511	(R)-S-lactoylglutathione[m] + H2O[m] => D-lactate[m] + GSH[m]	0	0	0	0	0	0	0	0	0	0	0	0	0	0	0	0	1.97215e-31	0	0	0	0	0	0	0	-7.88861e-31	0	0	0	0	0	0	0	0	0	0	0	0	0	-1.25725e-30	0	0	0	0	0	0	-5.91646e-31	0	0
HMR_3859	D-lactate[c] + 2 ferricytochrome C[m] => 2 H+[c] + 2 ferrocytochrome C[m] + pyruvate[c]	0	0	0	0	0	0	0	0	0	0	0	0	0	0	0	0	1.97215e-31	0	0	0	0	0	0	0	-7.88861e-31	0	0	0	0	0	0	0	0	0	0	0	0	0	-1.25725e-30	0	0	0	0	0	0	-5.91646e-31	0	0
HMR_4087	NAD+[m] + malate[m] => CO2[m] + H+[m] + NADH[m] + pyruvate[m]	0	0	0	0	0	0	0	0	0	0	0	0	0	0	0	0	0	0	0	0	0	0	0	0	0	0	0	0	0	0	0	0	0	0	0	0	0	0	0	0	0	0	0	0	0	0	0	0
HMR_4089	NADP+[c] + malate[c] => CO2[c] + H+[c] + NADPH[c] + pyruvate[c]	29.0921	37.2607	39.1169	34.252	79.9745	85.9829	37.1274	127.312	99.6367	28.5069	28.9762	31.0515	33.7146	123.642	57.2248	91.7031	83.4114	44.9322	32.9314	83.0359	26.9821	31.29	77.4775	51.8989	56.6647	32.3742	33.5324	55.0554	30.6431	76.1561	34.054	50.4626	29.7462	55.438	35.1985	35.9811	60.7024	107.512	51.3386	74.7763	78.0696	37.6099	106.609	58.9835	29.1801	40.8224	107.231	87.177
HMR_4091	NADP+[m] + malate[m] => CO2[m] + H+[m] + NADPH[m] + pyruvate[m]	0	0	0	0	0	0	0	0	0	0	0	0	0	0	0	0	0	0	0	0	0	0	0	0	0	0	0	0	0	0	0	0	0	0	0	0	0	0	0	0	0	0	0	0	0	0	0	0
HMR_4093	H2O[c] + acetyl-CoA[c] => CoA[c] + acetate[c]	0	0	0	0	0	0	0	0	0	0	0	0	0	0	0	0	0	0	0	0	0	0	0	0	0	0	0	0	0	0	0	0	0	0	0	0	0	0	0	0	0	0	0	0	0	0	0	0
HMR_4095	H2O[m] + acetyl-CoA[m] => CoA[m] + acetate[m]	0	0	0	0	0	0	0	0	0	0	0	0	0	0	0	0	0	0	0	0	0	0	0	0	0	0	0	0	0	0	0	0	0	0	0	0	0	0	0	0	0	0	0	0	0	0	0	0
HMR_4143	ATP[m] + H+[m] + HCO3-[m] + pyruvate[m] => ADP[m] + OAA[m] + Pi[m]	24.9975	32.7241	33.8659	29.7044	77.7898	80.5555	31.949	121.411	95.1429	24.198	25.1459	26.805	28.9881	116.493	52.9437	87.2017	77.5388	38.88	28.4519	77.7763	23.6212	26.5816	73.2875	46.2108	54.4377	28.6208	28.8231	50.2484	26.2305	73.9566	29.4258	45.2966	25.3558	50.8542	31.105	30.7595	55.6968	102.532	45.6551	70.1675	74.2568	32.9603	104.359	56.9882	25.018	35.6338	102.051	81.9713
HMR_8497	H+[c] + NADPH[c] + methylglyoxal[c] => NADP+[c] + hydroxyacetone[c]	0.847969	0	0	0.986619	0	0	6.39365	0	0	1.11009	7.29836	3.57487	7.49368	0	0	0	0	0	5.33094	0	6.25019	7.33019	0	0	0	0	7.33204	0	6.7689	0	3.66441	0	0	0	0	0	0	0	0	0	0	0	0	0	0	0	0	0
HMR_8498	H+[c] + NADPH[c] + O2[c] + acetone[c] => H2O[c] + NADP+[c] + hydroxyacetone[c]	0	0	0	0	0	0	0	0	0	0	0	0	0	0	0	0	0	0	0	0	0	0	0	0	0	0	0	0	0	0	0	0	0	0	0	0	0	0	0	0	0	0	0	0	0	0	0	0
HMR_8499	H+[c] + NADPH[c] + O2[c] + hydroxyacetone[c] => 2 H2O[c] + NADP+[c] + methylglyoxal[c]	0.847969	0	0	0.986619	0	0	6.39365	0	0	1.11009	7.29836	3.57487	7.49368	0	0	0	0	0	5.33094	0	6.25019	7.33019	0	0	0	0	7.33204	0	6.7689	0	3.66441	0	0	0	0	0	0	-2.52435e-29	0	0	0	0	0	0	0	0	0	0
HMR_8500	H+[c] + NADPH[c] + hydroxyacetone[c] => NADP+[c] + propane-1,2-diol[c]	0	0	0	0	0	0	0	0	0	0	0	0	0	0	0	0	0	0	0	0	0	0	0	0	0	0	0	0	0	0	0	0	0	0	0	0	0	0	0	0	0	0	0	0	0	0	0	0
HMR_8501	H+[c] + NADPH[c] + methylglyoxal[c] => D-lactaldehyde[c] + NADP+[c]	0	0	0	0	0	0	0	0	0	0	0	0	0	0	0	0	0	0	0	0	0	0	0	0	0	0	0	0	0	0	0	0	0	0	0	0	0	0	0	0	0	0	0	0	0	0	0	0
HMR_8502	D-lactaldehyde[c] + GSH[c] + NAD+[c] => (R)-S-lactoylglutathione[c] + H+[c] + NADH[c]	0	0	0	0	0	0	0	0	0	0	0	0	0	0	0	0	0	0	0	0	0	0	0	0	0	0	0	0	0	0	0	0	0	0	0	0	0	0	0	0	0	0	0	0	0	0	0	0
HMR_8503	H2O[c] + NAD+[c] + lactaldehyde[c] => H+[c] + L-lactate[c] + NADH[c]	0	0	0	0	0	0	0	0	0	0	0	0	0	0	0	0	0	0	0	0	0	0	0	0	0	0	0	0	0	0	0	0	0	0	0	0	0	0	0	0	0	0	0	0	0	0	0	0
HMR_8504	D-lactaldehyde[c] + H2O[c] + NAD+[c] => D-lactate[c] + H+[c] + NADH[c]	0	0	0	0	0	0	0	0	0	0	0	0	0	0	0	0	0	0	0	0	0	0	0	0	0	0	0	0	0	0	0	0	0	0	0	0	0	0	0	0	0	0	0	0	0	0	0	0
HMR_8506	H2O[m] + NAD+[m] + lactaldehyde[m] => H+[m] + L-lactate[m] + NADH[m]	0	0	0	0	0	0	0	0	0	0	0	0	0	0	0	0	0	0	0	0	0	0	0	0	0	0	0	0	0	0	0	0	0	0	0	0	0	0	0	0	0	0	0	0	0	0	0	0
HMR_8507	NAD+[c] + propane-1,2-diol[c] => D-lactaldehyde[c] + H+[c] + NADH[c]	0	0	0	0	0	0	0	0	0	0	0	0	0	0	0	0	0	0	0	0	0	0	0	0	0	0	0	0	0	0	0	0	0	0	0	0	0	0	0	0	0	0	0	0	0	0	0	0
HMR_8508	NAD+[c] + propane-1,2-diol[c] => H+[c] + NADH[c] + lactaldehyde[c]	0	0	0	0	0	0	0	0	0	0	0	0	0	0	0	0	0	0	0	0	0	0	0	0	0	0	0	0	0	0	0	0	0	0	0	0	0	0	0	0	0	0	0	0	0	0	0	0
HMR_8509	D-lactaldehyde[c] + H+[c] + NADPH[c] => NADP+[c] + propane-1,2-diol[c]	0	0	0	0	0	0	0	0	0	0	0	0	0	0	0	0	0	0	0	0	0	0	0	0	0	0	0	0	0	0	0	0	0	0	0	0	0	-5.04871e-29	0	0	0	0	0	0	0	0	0	0
HMR_8512	D-lactate[c] + NAD+[c] => H+[c] + NADH[c] + pyruvate[c]	0	0	0	0	0	0	0	0	0	0	0	0	0	0	0	0	0	0	0	0	0	0	0	0	0	0	0	0	0	0	0	0	0	0	0	0	0	0	0	0	0	0	0	0	0	0	0	0
HMR_8516	DHAP[c] => Pi[c] + methylglyoxal[c]	0	0	0	0	0	0	0	0	0	0	0	0	0	0	0	0	0	0	0	0	0	0	0	0	0	0	0	0	0	0	0	0	0	0	0	0	0	0	0	0	0	0	0	0	0	0	0	0
HMR_8517	GAP[c] => Pi[c] + methylglyoxal[c]	0	0	0	0	0	0	2.52435e-29	0	0	0	0	4.73317e-30	6.05845e-28	0	0	0	0	0	-3.76534e-16	0	1.29373e-28	0	0	0	0	0	5.04871e-29	0	-2.90301e-28	0	2.01948e-27	0	6.31089e-29	0	0	0	0	0	0	0	0	0	-2.52435e-29	0	0	0	-1.26218e-29	0
HMR_0153	AMP[c] + PPi[c] + propanoyl-CoA[c] <=> ATP[c] + CoA[c] + propanoate[c]	0	0	0	0	0	0	0	0	0	0	0	0	0	0	0	0	0	0	0	0	0	0	0	0	0	0	0	0	0	0	0	0	0	0	0	0	0	0	0	0	0	0	0	0	0	0	0	0
HMR_3797	AMP[m] + PPi[m] + propanoyl-CoA[m] <=> ATP[m] + CoA[m] + propanoate[m]	0	0	0	0	0	0	0	0	0	0	0	0	0	0	0	0	0	0	0	0	0	0	0	0	0	0	0	0	0	0	0	0	0	0	0	0	0	0	0	0	0	0	0	0	0	0	0	0
HMR_3212	FAD[m] + propanoyl-CoA[m] <=> FADH2[m] + acrylyl-CoA[m]	0	1.65661e-29	0	0	0	0	0	0	0	0	0	0	0	0	0	0	0	0	0	0	0	0	0	0	0	0	0	0	0	0	0	0	0	0	0	0	0	0	0	0	0	0	0	0	0	0	0	0
HMR_3800	2-oxobutyrate[m] + CoA[m] + NAD+[m] => CO2[m] + H+[m] + NADH[m] + propanoyl-CoA[m]	0	0	0	0	0.114357	0.118232	4.41762e-29	0.129097	0.0888227	0	0.0352293	0	0.0902181	0.158849	0.076685	0.0834124	0.131877	0.131545	0	0.1176	0	0	0.078534	0.126613	0.0965378	0	0	0.108528	0	0.115163	0	0.107901	0	0.0979787	0.0778371	0.115178	0.109745	0.106736	0.125221	0.087008	0.0707863	0	0.0791827	0.104092	0.0880593	0.116663	0.112575	0.109796
HMR_4105	malonyl-CoA[c] => CO2[c] + acetyl-CoA[c]	0	0	0	0	0	0	0	0	0	0	0	0	0	0	0	0	0	0	0	0	0	0	0	0	0	0	0	0	0	0	0	0	0	0	0	0	0	0	0	0	0	0	0	0	0	0	0	0
HMR_4106	malonyl-CoA[m] => CO2[m] + acetyl-CoA[m]	0	0	0	0	0	0	0	0	0	0	0	0	0	0	0	0	0	0	0	0	0	0	0	0	0	0	0	0	0	0	0	0	0	0	0	0	0	0	0	0	0	0	0	0	0	0	0	0
HMR_4107	malonyl-CoA[p] => CO2[p] + acetyl-CoA[p]	0	0	0	0	0	0	0	0	0	0	0	0	0	0	0	0	0	0	0	0	0	0	0	0	0	0	0	0	0	0	0	0	0	0	0	0	0	0	0	0	0	0	0	0	0	0	0	0
HMR_4282	3-oxopropanoate[m] + CoA[m] + NAD+[m] => CO2[m] + H+[m] + NADH[m] + acetyl-CoA[m]	0	0	0	0	0	0	0	0	0	0	0	0	0	0	0	0	0	0	0	0	0	0	0	0	0	0	0	0	0	0	0	0	0	0	0	0	0	0	0	0	0	0	0	0	0	0	0	0
HMR_4331	AMP[c] + propanoyl-CoA[c] <=> CoA[c] + propinol adenylate[c]	0	0	0	0	0	0	0	0	0	0	0	0	0	0	0	0	0	0	0	0	0	0	0	0	0	0	0	0	0	0	0	0	0	0	0	0	0	0	0	0	0	0	0	0	0	0	0	0
HMR_3796	AMP[m] + propanoyl-CoA[m] <=> CoA[m] + propinol adenylate[m]	0	0	0	0	0	0	0	0	0	0	0	0	0	0	0	0	0	0	0	0	0	0	0	0	0	0	0	0	0	0	0	0	0	0	0	0	0	0	0	0	0	0	0	0	0	0	0	0
HMR_4459	ATP[c] + propanoate[c] <=> PPi[c] + propinol adenylate[c]	0	0	0	0	0	0	0	0	0	0	0	0	0	0	0	0	0	0	0	0	0	0	0	0	0	0	0	0	0	0	0	0	0	0	0	0	0	0	0	0	0	0	0	0	0	0	0	0
HMR_4460	ATP[m] + propanoate[m] <=> PPi[m] + propinol adenylate[m]	0	0	0	0	0	0	0	0	0	0	0	0	0	0	0	0	0	0	0	0	0	0	0	0	0	0	0	0	0	0	0	0	0	0	0	0	0	0	0	0	0	0	0	0	0	0	0	0
HMR_4464	acetoacetate[m] => CO2[m] + acetone[m]	0	0	0	0	-3.15544e-30	0	0	0	0	0	0	0	0	0	0	0	0	0	0	0	0	0	0	0	0	0	0	0	0	0	0	0	0	0	0	0	0	0	0	0	0	0	0	0	0	0	0	0
HMR_8078	H2O[c] + OAA[c] + propanoyl-CoA[c] => 2-methylcitrate[c] + CoA[c]	0	0	0	0	0	0	0	0	0	0	0	0	0	0	0	0	0	0	0	0	0	0	0	0	0	0	0	0	0	0	0	0	0	0	0	0	0	0	0	0	0	0	0	0	0	0	0	0
HMR_9803	malonyl-CoA[m] + H+[m] + NADPH[m] => 3-oxopropionyl-CoA[m] + NADP+[m] + H2O[m]	0	0	0	0	0	0	0	0	0	0	0	0	0	0	0	0	0	0	0	0	0	0	0	0	0	0	0	0	0	0	0	0	0	0	0	0	0	0	0	0	0	0	0	0	0	0	0	0
HMR_9804	3-oxopropionyl-CoA[m] + H+[m] + NADPH[m] <=> 3-hydroxypropionyl-CoA[m] + NADP+[m]	0	0	0	0	0	0	0	0	0	0	0	0	0	0	0	0	0	0	0	0	0	0	0	0	0	0	0	0	0	0	0	0	0	0	0	0	0	0	0	0	0	0	0	0	0	0	0	0
HMR_4741	3-hydroxypropionyl-CoA[m] + H2O[m] => CoA[m] + hydracrylate[m]	0	1.89327e-29	0	0	0	0	0	0	0	0	0	0	0	0	0	0	0	0	0	0	0	0	0	0	0	0	0	0	0	0	0	0	0	0	0	0	0	0	0	0	0	0	0	0	0	0	0	0
HMR_4497	NAD+[m] + hydracrylate[m] => 3-oxopropanoate[m] + H+[m] + NADH[m]	0	1.89327e-29	0	0	0	0	0	0	0	0	0	0	0	0	0	0	0	0	0	0	0	0	0	0	0	0	0	0	0	0	0	0	0	0	0	0	0	0	0	0	0	0	0	0	0	0	0	0
HMR_0718	AKG[c] + FADH2[c] => 2-hydroxyglutarate[c] + FAD[c]	0	0	0	0	0	0	0	0	0	0	0	0	0	0	0	0	0	0	0	0	0	0	0	0	0	0	0	0	0	0	0	0	0	0	0	0	0	0	0	0	0	0	0	0	0	0	0	0
HMR_0719	AKG[c] + H+[c] + NADH[c] => 2-hydroxyglutarate[c] + NAD+[c]	0	0	0	0	0	0	0	0	0	0	0	0	0	0	0	0	0	0	0	0	0	0	0	0	0	0	0	0	0	0	0	0	0	0	0	0	0	0	0	0	0	0	0	0	0	0	0	0
HMR_1434	CoA[c] + acetoacetyl-CoA[c] <=> 2 acetyl-CoA[c]	0	0	0	0	0	-0.0477185	0	0	-0.0662319	0	0	0	0	-0.0606727	-0.16048	-0.116384	-0.0453894	-0.126013	0	0	0	0	-0.103522	-0.0842607	0	0	0	-0.0329669	0	0	0	-0.113237	0	-0.0656535	-0.118144	-0.086308	-0.0553084	0	-0.0934035	-0.129567	-0.0804867	0	0	0	-0.0771429	-0.0631189	0	-0.0680976
HMR_1436	ATP[c] + CoA[c] + acetoacetate[c] => AMP[c] + PPi[c] + acetoacetyl-CoA[c]	0	0	0	0	0	0	0	0	0	0	0	0	0	0	0	0	0	0	0	0	0	0	0	0	0	0	0	0	0	0	0	0	0	0	0	0	0	0	0	0	0	0	0	0	0	0	0	0
HMR_3163	FAD[m] + butyryl-CoA[m] => FADH2[m] + crotonyl-CoA[m]	3.73427	6.19566	7.33346	5.78324	3.00236	6.09019	6.36068	4.86265	7.39978	3.01482	4.0576	4.22938	5.26978	8.43866	8.72972	8.82448	5.8914	6.9346	5.1605	4.89588	3.66906	3.9523	7.65823	5.75327	2.17427	5.335	5.15196	4.03213	4.04656	3.07341	5.54488	6.71699	3.91695	5.22553	6.73257	5.04492	5.12002	4.15798	6.05618	8.47793	6.84579	6.08068	3.94973	2.60432	4.35775	4.4373	4.11277	6.87811
HMR_4461	(R)-3-hydroxybutanoate[m] + NAD+[m] <=> H+[m] + NADH[m] + acetoacetate[m]	-138.292	-216.288	-230.101	-213.33	-114.304	-163.836	-239.904	-185.022	-195.549	-116.461	-156.335	-157.221	-201.047	-223.071	-244.725	-238.207	-159.705	-200.327	-194.7	-139.649	-140.866	-152.603	-208.511	-164.232	-87.1689	-195.187	-196.584	-112.934	-155.414	-114.611	-207.183	-191.052	-124.471	-146.303	-195.267	-147.694	-142.59	-158.368	-172.976	-233.274	-184.615	-222.052	-148.715	-96.9805	-128.184	-129.073	-156.926	-185.476
HMR_4604	H2O[p] + acetoacetyl-CoA[p] + acetyl-CoA[p] => CoA[p] + HMG-CoA[p]	0	0	0	-1.89327e-29	0	0	0	0	0	0	0	0	0	0	0	0	0	-7.88861e-31	0	0	0	0	0	0	0	0	0	0	0	0	0	0	0	0	0	0	0	0	0	0	0	0	0	0	0	0	0	0
HMR_5351	2-hydroxybutyrate[c] + NAD+[c] <=> 2-oxobutyrate[c] + H+[c] + NADH[c]	0	0	0	0	0	0	0	0	0	0	0	0	0	0	0	0	0	0	0	0	0	0	0	0	0	0	0	0	0	0	0	0	0	0	0	0	0	0	0	0	0	0	0	0	0	0	0	0
HMR_7709	(R)-3-hydroxybutanoyl-CoA[m] <=> H2O[m] + crotonyl-CoA[m]	0	0	0	0	0	0	0	0	0	0	0	0	0	0	0	0	0	0	0	0	0	0	0	0	0	0	0	0	0	0	0	0	0	0	0	0	0	0	0	0	0	0	0	0	0	0	0	0
HMR_4052	ATP[c] + ribose-5-phosphate[c] => AMP[c] + PRPP[c]	0	0	0	0	0	0	0	0	0	0	0	0	0	0	0	0	0	0	0	0	0	0	0	0	0	0	0	0	0	0	0	0	0	0	0	0	0	0	0	0	0	0	0	0	0	0	0	0
HMR_4304	NADP+[r] + glucose-6-phosphate[r] => H+[r] + NADPH[r] + glucono-1,5-lactone-6-phosphate[r]	-8.31745e-15	0	0	0	0	0	0	0	0	0	0	0	0	0	0	0	-1.54074e-33	0	0	0	0	0	0	0	0	0	1.18329e-30	-8.04638e-29	0	0	0	0	6.31089e-30	-1.97215e-31	0	0	0	0	0	-3.9443e-31	0	3.81254e-15	-2.01948e-28	0	0	0	-2.52435e-29	0
HMR_4306	NADP+[c] + glucose-6-phosphate[c] => H+[c] + NADPH[c] + glucono-1,5-lactone-6-phosphate[c]	0	0	0	0	6.49186	0	0	0	0	0	0	0	0	0	0	0	0	0	0	0	0	0	0	0	0	0	0	0	0	13.0181	0	0	0	0	0	0	0	0	0	0	0	0	0	15.3204	0	0	0	0
HMR_4623	H2O[r] + glucono-1,5-lactone-6-phosphate[r] => 6-phospho-D-gluconate[r]	-8.31745e-15	0	0	0	0	0	0	0	0	0	0	0	0	0	0	0	-1.54074e-33	0	0	0	0	0	0	0	0	0	1.18329e-30	-8.04638e-29	0	0	0	0	6.31089e-30	-1.97215e-31	0	0	0	0	0	-3.9443e-31	0	3.81254e-15	-2.01948e-28	0	0	0	-2.52435e-29	0
HMR_4625	H2O[c] + glucono-1,5-lactone-6-phosphate[c] => 6-phospho-D-gluconate[c]	0	0	0	0	6.49186	0	0	0	0	0	0	0	0	0	0	0	0	0	0	0	0	0	0	0	0	0	0	0	0	13.0181	0	0	0	0	0	0	0	0	0	0	0	0	0	15.3204	0	0	0	0
HMR_4473	6-phospho-D-gluconate[r] + NADP+[r] => CO2[r] + H+[r] + NADPH[r] + ribulose-5-phosphate[r]	-8.31745e-15	0	0	0	0	0	0	0	0	1.51461e-28	0	0	0	0	0	0	-1.54074e-33	0	0	5.04871e-29	0	0	0	0	0	0	0	-8.5197e-29	0	0	0	0	6.31089e-30	-3.9443e-31	0	0	0	5.55358e-28	0	-3.9443e-31	0	3.81254e-15	0	0	0	-1.32529e-28	0	0
HMR_4474	6-phospho-D-gluconate[c] + NADP+[c] => CO2[c] + H+[c] + NADPH[c] + ribulose-5-phosphate[c]	0	0	0	0	6.49186	0	0	0	0	0	0	0	0	0	0	0	0	0	0	-5.04871e-29	0	0	0	0	0	0	0	0	0	13.0181	0	0	0	0	0	0	0	0	0	0	0	0	-2.01948e-28	15.3204	0	6.18467e-28	0	0
HMR_4476	6-phospho-D-gluconate[c] + ADP[c] <=> ATP[c] + D-gluconic acid[c]	0	0	0	0	0	0	0	0	0	0	0	0	0	0	0	0	0	0	0	0	0	0	0	0	0	0	0	0	0	0	0	0	0	0	0	0	0	0	0	0	0	0	0	0	0	0	0	0
HMR_4350	ADP[c] + ribose-5-phosphate[c] <=> ATP[c] + ribose[c]	0	0	0	0	0	0	0	0	0	0	0	0	0	0	0	0	0	0	0	0	0	0	0	0	0	0	0	0	0	0	0	0	0	0	0	0	0	0	0	0	0	0	0	0	0	0	0	0
HMR_4351	ribose-5-phosphate[r] <=> ribulose-5-phosphate[r]	8.31745e-15	0	0	0	0	0	0	0	0	0	0	0	0	0	-1.18329e-30	0	0	0	0	-5.04871e-29	0	-9.06427e-15	0	0	1.79049e-15	0	0	0	0	0	0	0	0	0	-2.52435e-29	0	0	-5.80602e-28	0	0	0	-3.81254e-15	0	0	0	0	-5.60652e-15	6.04018e-16
HMR_4352	ribose-5-phosphate[c] <=> ribulose-5-phosphate[c]	0	6.4915e-14	4.86175e-15	0	-2.16395	0	2.38258e-15	3.6591e-15	6.40594e-15	-1.00974e-28	-3.01631e-15	6.24361e-15	1.16229e-14	3.19247e-15	0	7.68044e-15	5.78603e-16	-7.63335e-15	0	0	0	0	7.63146e-15	0	0	0	-2.32031e-15	0	-1.18294e-14	-4.33938	-4.1715e-27	8.64905e-15	-7.68862e-15	0	0	-2.0758e-16	0	-4.66064e-15	1.28204e-15	-4.43852e-16	0	0	-7.4606e-15	-5.1068	-1.54049e-14	0	0	0
HMR_4354	ribose-1-phosphate[c] <=> ribose-5-phosphate[c]	8.31745e-15	9.73725e-14	7.29262e-15	-3.15544e-30	-6.91301e-14	0	3.57387e-15	5.48865e-15	9.60891e-15	0	-4.52446e-15	9.36542e-15	1.74343e-14	4.78871e-15	-1.00974e-28	1.15207e-14	8.67905e-16	-1.145e-14	0	-5.04871e-29	0	-1.35964e-14	1.14472e-14	0	2.68574e-15	1.47911e-31	-3.48047e-15	2.52435e-29	-1.77441e-14	8.83524e-29	6.75265e-28	1.29736e-14	-1.15329e-14	0	-2.52435e-29	-3.1137e-16	0	-6.99096e-15	1.92306e-15	-6.65778e-16	0	-3.81254e-15	-1.11909e-14	1.62902e-15	-1.54049e-14	2.65057e-28	-8.40978e-15	9.06028e-16
HMR_4398	2-deoxy-D-ribose-5-phosphate[c] <=> GAP[c] + acetaldehyde[c]	5.20665e-18	1.00974e-28	1.26218e-29	-6.58226e-15	6.7145e-14	-1.38051e-30	-3.78653e-29	7.88861e-30	0	2.23223e-15	0	-4.21157e-16	1.00974e-28	0	2.47879e-14	0	1.63193e-17	-7.49053e-17	6.03957e-14	-8.75452e-14	-5.64192e-15	-1.00974e-28	-1.51461e-28	0	3.53168e-16	-5.93215e-15	5.99534e-29	9.46633e-30	-2.24036e-28	1.26218e-29	1.45403e-26	1.26218e-29	4.26067e-15	-1.53334e-15	-7.23161e-14	0	-1.30053e-14	-1.00974e-28	0	7.88861e-31	1.89327e-29	0	4.84676e-27	0	-7.30545e-16	4.86587e-15	1.51461e-28	0
HMR_4404	D-xylulose-5-phosphate[c] + erythrose-4-phosphate[c] <=> GAP[c] + fructose-6-phosphate[c]	2.83497e-31	3.24575e-14	2.43087e-15	0	2.16395	0	1.19129e-15	1.82955e-15	3.20297e-15	4.41762e-29	-1.50815e-15	3.12181e-15	5.81144e-15	1.59624e-15	-5.04871e-29	3.84022e-15	2.89302e-16	-3.81668e-15	0	0	0	-4.53213e-15	3.81573e-15	0	8.95245e-16	0	-1.16016e-15	-1.57772e-30	-5.91469e-15	4.33938	2.25614e-28	4.32453e-15	-3.84431e-15	0	-6.31089e-30	-1.0379e-16	0	-2.33032e-15	6.41022e-16	-2.21926e-16	0	-1.26218e-29	-3.7303e-15	5.1068	0	2.58746e-28	-2.80326e-15	3.02009e-16
HMR_4477	D-xylulose-5-phosphate[c] <=> ribulose-5-phosphate[c]	0	-6.4915e-14	-4.86175e-15	0	-4.32791	0	-2.38258e-15	-3.6591e-15	-6.40594e-15	-8.44944e-29	3.01631e-15	-6.24361e-15	-1.16229e-14	-3.19247e-15	0	-7.68044e-15	-5.78603e-16	7.63335e-15	0	5.04871e-29	0	9.06427e-15	-7.63146e-15	0	-1.79049e-15	0	2.32031e-15	3.15544e-30	1.18294e-14	-8.67876	4.17262e-27	-8.64905e-15	7.68862e-15	1.97215e-31	0	2.0758e-16	0	4.66064e-15	-1.28204e-15	4.43852e-16	0	0	7.4606e-15	-10.2136	1.54049e-14	-5.17493e-28	5.60652e-15	-6.04018e-16
HMR_4501	D-xylulose-5-phosphate[c] + ribose-5-phosphate[c] <=> GAP[c] + sedoheptulose-7-phosphate[c]	0	3.24575e-14	2.43087e-15	0	2.16395	0	1.19129e-15	1.82955e-15	3.20297e-15	3.78653e-29	-1.50815e-15	3.12181e-15	5.81144e-15	1.59624e-15	-5.04871e-29	3.84022e-15	2.89302e-16	-3.81668e-15	0	0	0	-4.53213e-15	3.81573e-15	0	8.95245e-16	-4.00593e-32	-1.16016e-15	0	-5.91469e-15	4.33938	0	4.32453e-15	-3.84431e-15	0	-6.31089e-30	-1.0379e-16	0	-2.33032e-15	6.41022e-16	-2.21926e-16	0	0	-3.7303e-15	5.1068	0	2.58746e-28	-2.80326e-15	3.02009e-16
HMR_4565	GAP[c] + sedoheptulose-7-phosphate[c] <=> erythrose-4-phosphate[c] + fructose-6-phosphate[c]	0	3.24575e-14	2.43087e-15	2.46519e-32	2.16395	0	1.19129e-15	1.82955e-15	3.20297e-15	4.41762e-29	-1.50815e-15	3.12181e-15	5.81144e-15	1.59624e-15	-5.04871e-29	3.84022e-15	2.89302e-16	-3.81668e-15	0	0	0	-4.53213e-15	3.81573e-15	0	8.95245e-16	0	-1.16016e-15	-1.57772e-30	-5.91469e-15	4.33938	0	4.32453e-15	-3.84431e-15	0	-6.31089e-30	-1.0379e-16	0	-2.33032e-15	6.41022e-16	-2.21926e-16	0	0	-3.7303e-15	5.1068	0	2.58746e-28	-2.80326e-15	3.02009e-16
HMR_4567	ATP[c] + sedoheptulose-7-phosphate[c] => ADP[c] + sedoheptulose-1,7-bisphosphate[c]	0	0	0	0	0	0	0	0	0	0	0	0	0	0	0	0	0	0	0	0	0	0	0	0	0	0	0	0	0	0	0	0	0	0	0	0	0	0	0	0	0	0	0	0	0	0	0	0
HMR_4568	UTP[c] + sedoheptulose-7-phosphate[c] => UDP[c] + sedoheptulose-1,7-bisphosphate[c]	0	0	0	0	0	0	0	0	0	0	0	0	0	0	0	0	0	0	0	0	0	0	0	0	0	0	0	0	0	0	0	0	0	0	0	0	0	0	0	0	0	0	0	0	0	0	0	0
HMR_4710	2-deoxy-D-ribose-1-phosphate[c] <=> 2-deoxy-D-ribose-5-phosphate[c]	5.20665e-18	1.00974e-28	2.52435e-29	-6.58226e-15	6.7145e-14	-1.38051e-30	-3.78653e-29	7.88861e-30	0	2.23223e-15	0	-4.21157e-16	1.00974e-28	0	2.47879e-14	0	1.63193e-17	-7.49053e-17	6.03957e-14	-8.75452e-14	-5.64192e-15	-1.00974e-28	-1.51461e-28	0	3.53168e-16	-5.93215e-15	5.99534e-29	0	-2.24036e-28	1.26218e-29	1.45403e-26	1.26218e-29	4.26067e-15	-1.53334e-15	-7.23161e-14	0	-1.30053e-14	-1.00974e-28	0	7.88861e-31	1.89327e-29	0	4.03897e-27	0	-7.30545e-16	4.86587e-15	1.51461e-28	0
HMR_4841	NAD+[c] + ribitol[c] => H+[c] + NADH[c] + ribose[c]	0	0	0	0	0	0	0	0	0	0	0	0	0	0	0	0	0	0	0	0	0	0	0	0	0	0	0	0	0	0	0	0	0	0	0	0	0	0	0	0	0	0	0	0	0	0	0	0
HMR_8074	ATP[c] + deoxyribose[c] => 2-deoxy-D-ribose-5-phosphate[c] + ADP[c]	0	0	0	0	0	0	0	0	0	0	0	0	0	0	0	0	0	0	0	0	0	0	0	0	0	0	0	0	0	0	0	0	0	0	0	0	0	0	0	0	0	0	0	0	0	0	0	0
HMR_3998	ADP[c] + H2O[c] => AMP[c] + Pi[c]	0	0	0	0	0	0	0	0	0	0	0	0	0	0	0	0	0	0	0	0	0	0	0	0	0	0	0	0	0	0	0	0	0	0	0	0	0	0	0	0	0	0	0	0	0	0	0	0
HMR_4000	ATP[c] => PPi[c] + cAMP[c]	0	0	0	0	0	0	0	0	0	0	-4.53373e-15	0	0	0	0	0	0	0	0	0	0	0	0	0	-5.49788e-14	0	0	0	0	0	0	0	0	0	0	0	0	0	-6.13134e-14	8.08557e-14	0	0	0	0	0	0	0	0
HMR_4002	2 ADP[c] <=> AMP[c] + ATP[c]	-77.4244	-103.516	-101.886	-101.695	-87.6009	-98.9388	-110.245	-117.19	-109.817	-71.1005	-81.0291	-80.2172	-97.1009	-127.061	-113.125	-120.004	-97.5632	-100.064	-94.6845	-91.0683	-75.34	-81.5706	-107.739	-90.8382	-67.1808	-94.8006	-95.3997	-75.9527	-81.8801	-93.7969	-99.3986	-97.5588	-73.2968	-85.1987	-93.2978	-81.9508	-86.0997	-104.245	-93.2043	-114.649	-100.697	-105.389	-98.3572	-86.2968	-73.4671	-77.6744	-104.468	-104.927
HMR_4004	2 ADP[m] <=> AMP[m] + ATP[m]	-1.62856	-2.19118	-3.25212	-2.38092	-3.15544e-29	-2.13944	-3.46858	0	-2.50135	-1.46977	-2.59817	-2.41948	-3.1981	-2.92803	-2.66617	-2.82758	-2.09932	-2.28146	-2.92678	-1.60123	-2.28791	-2.96356	-2.47013	-1.94159	0	-1.77584	-3.14268	-1.49449	-2.82949	-2.76378e-14	-2.78266	-2.15618	-1.55258	-1.78915	-2.25972	-1.79367	-1.79066	2.22045e-15	-2.01405	-2.67765	-2.25427	-2.08915	4.50084e-15	2.39814e-27	-1.61908	-1.54801	1.06372e-14	-2.3409
HMR_4010	AMP[c] + H2O[c] => Pi[c] + adenosine[c]	0	0	0	0	0	0	0	0	0	0	0	0	0	0	0	0	0	0	0	0	0	0	0	0	0	0	0	0	0	0	0	0	0	0	0	0	0	0	0	0	0	0	0	0	0	0	0	0
HMR_4081	AMP[s] + H2O[s] => Pi[s] + adenosine[s]	0	0	0	0	0	0	0	0	0	0	0	0	0	0	0	0	0	0	0	0	0	0	0	0	0	0	0	0	0	0	0	0	0	0	0	0	0	0	0	0	0	0	0	0	0	0	0	0
HMR_4082	AMP[m] + H2O[m] => Pi[m] + adenosine[m]	0	0	0	0	0	0	0	0	0	0	0	0	0	0	0	0	0	0	0	0	0	0	0	0	0	0	0	0	0	0	0	0	0	0	0	0	0	0	0	0	0	0	0	0	0	0	0	0
HMR_4012	ATP[c] + adenosine[c] => ADP[c] + AMP[c]	1.5842	1.68125	1.79149	1.11712	10.0639	8.43187	0.149857	12.7832	9.54376	1.79069	0.108087	0.926327	0.135025	12.3044	3.67198	7.96854	8.21845	2.99136	0.262312	8.33268	0.0929895	0.279417	6.64198	4.31302	5.94638	1.26206	0.136125	5.35361	0.244211	11.2273	0.601463	3.70667	2.10363	4.89927	1.70133	2.59242	5.63123	11.1453	4.11916	5.99647	7.02394	1.60043	11.3533	9.88587	1.95803	3.43123	11.3726	8.2434
HMR_4014	H2O[c] + cAMP[c] => AMP[c]	0	0	0	0	0	0	0	0	0	0	0	0	0	0	0	0	0	0	0	0	0	0	0	0	0	0	0	0	0	0	0	0	0	0	0	0	0	0	0	0	0	3.9443e-30	0	0	0	0	0	0
HMR_4020	ADP[c] + GDP[c] <=> ATP[c] + GMP[c]	6.49803e-18	-6.97302e-18	4.98894e-17	3.63788e-17	0	-2.43217e-14	-1.45313e-14	-3.68616e-17	1.88718e-14	6.8772e-17	9.63009e-18	-1.21568e-16	1.96609e-17	-7.57306e-28	-1.32186e-17	1.07281e-16	-1.27342e-16	0	4.25307e-14	8.76285e-14	-3.93159e-18	6.0765e-14	0	6.11304e-17	3.9443e-31	1.71215e-17	-2.05813e-29	-5.47506e-17	-9.30775e-17	-6.31089e-30	2.85447e-18	7.56002e-17	1.97699e-17	-6.98215e-14	6.99927e-17	1.38778e-16	0	9.33962e-18	1.59861e-17	0	-9.29765e-14	4.0286e-17	-9.02457e-28	-2.00392e-18	1.10856e-17	-4.87661e-15	-1.77215e-16	7.34745e-14
HMR_4022	GTP[c] => PPi[c] + cGMP[c]	0	0	0	0	0	0	0	0	0	0	0	0	0	0	0	0	0	0	0	0	0	0	0	0	0	0	0	0	0	0	0	0	0	0	0	0	0	0	0	0	0	0	0	0	0	0	0	0
HMR_4038	FAICAR[c] <=> H2O[c] + IMP[c]	0	0	0	-2.52435e-29	0	0	7.88861e-31	0	0	0	0	4.14152e-30	0	0	0	0	0	0	0	7.01252e-14	0	0	0	0	0	0	0	-1.44509e-15	3.18675e-14	0	-5.47094e-15	0	0	0	6.63428e-14	0	0	0	0	0	0	0	0	0	0	0	0	0
HMR_4040	H2O[c] + IMP[c] + NAD+[c] => H+[c] + NADH[c] + xanthosine-5-phosphate[c]	0	0	0	0	0	0	0	0	0	0	0	0	0	0	0	0	0	0	0	0	0	0	0	0	0	0	0	0	0	0	0	0	0	0	0	0	0	0	0	0	0	0	0	0	0	0	0	0
HMR_4042	GTP[c] + IMP[c] + aspartate[c] => GDP[c] + Pi[c] + adenylosuccinate[c]	0	0	0	0	0	0	0	0	0	0	0	0	0	0	0	0	0	0	4.25201e-14	0	0	6.0765e-14	0	0	0	0	0	0	3.17558e-14	0	0	0	0	0	0	0	0	0	0	0	0	0	0	0	0	0	0	0
HMR_4046	ATP[c] + H2O[c] + glutamine[c] + xanthosine-5-phosphate[c] => AMP[c] + GMP[c] + PPi[c] + glutamate[c]	0	0	0	2.52435e-29	0	0	1.45253e-14	0	0	0	-8.32539e-18	1.21568e-16	-1.96609e-17	0	0	0	0	0	-4.25201e-14	0	5.64138e-15	-6.0765e-14	0	0	0	0	1.85105e-29	5.47506e-17	1.11689e-16	0	0	0	0	0	0	-1.38778e-16	-1.17684e-16	0	0	0	0	0	0	0	0	0	0	-7.34849e-14
HMR_4048	H2O[c] + cGMP[c] => GMP[c]	0	0	-7.82193e-17	0	0	0	0	0	-3.76856e-14	0	0	0	0	0	2.70964e-17	-2.54776e-17	0	0	0	0	-5.63691e-15	0	0	-6.11304e-17	0	7.19633e-17	-1.14365e-16	0	0	0	0	0	-1.25774e-17	0	0	0	0	0	0	0	9.29765e-14	0	0	0	0	1.07356e-17	0	0
HMR_4080	AMP[c] + H2O[c] => IMP[c] + NH3[c]	-4.81107e-14	0	0	0	0	0	3.15544e-30	0	0	-6.8772e-17	0	0	0	0	0	0	-9.46633e-30	0	0	0	0	0	0	0	0	0	0	0	0	0	0	-1.31347e-14	0	0	-6.63428e-14	0	0	0	0	0	0	0	0	0	-1.05862e-16	0	0	0
HMR_4085	AMP[c] + PPi[c] <=> PRPP[c] + adenine[c]	-8.3269e-15	8.9426e-17	-7.26429e-15	6.58226e-15	0	2.43217e-14	1.09574e-14	-5.45179e-15	-2.84807e-14	-2.23223e-15	4.51483e-15	-9.06583e-15	-6.12684e-14	-4.78871e-15	-2.48018e-14	-1.16279e-14	-7.56883e-16	1.13974e-14	-6.04064e-14	-7.02085e-14	5.64138e-15	1.35964e-14	-1.14472e-14	0	-2.81821e-15	5.84307e-15	3.48047e-15	1.49984e-15	-3.89417e-16	0	0	0	7.26506e-15	7.13549e-14	7.23161e-14	-3.9443e-31	-9.41121e-15	6.98162e-15	-1.92306e-15	6.65778e-16	9.86076e-32	3.77225e-15	1.11909e-14	-1.62902e-15	1.62303e-14	0	8.587e-15	-7.43805e-14
HMR_4086	AMP[s] + PPi[s] <=> PRPP[s] + adenine[s]	0	0	0	0	0	0	0	0	0	0	0	0	0	0	0	0	0	0	0	0	0	0	0	0	0	0	0	0	0	0	0	0	0	0	0	0	0	0	0	0	0	0	0	0	0	0	0	0
HMR_4134	GDP[s] + H2O[s] => GMP[s] + Pi[s]	0	0	0	0	0	0	0	0	0	0	0	0	0	0	0	0	0	0	0	0	0	0	0	0	0	0	0	0	0	0	0	0	0	0	0	0	0	0	0	0	0	0	0	0	0	0	0	0
HMR_4135	ADP[m] + GDP[m] <=> ATP[m] + GMP[m]	0	0	2.83299e-17	6.58226e-15	-1.21169e-27	0	5.97099e-18	0	0	0	-1.3047e-18	0	0	7.57306e-28	4.46279e-15	-1.07281e-16	1.11022e-16	0	-1.06493e-17	9.46633e-29	5.64138e-15	0	0	5.52991e-28	-1.32479e-16	-8.90848e-17	1.8982e-30	0	3.70806e-16	-6.31089e-30	0	-3.15544e-30	-7.19242e-18	1.83553e-15	0	0	1.23049e-14	0	0	0	0	0	8.07794e-28	1.75992e-16	9.47763e-17	-1.21493e-16	1.77215e-16	1.04487e-17
HMR_4451	ADP[m] + GMP[m] => ATP[m] + guanosine[m]	0	0	2.83299e-17	6.58226e-15	-1.21169e-27	0	5.97099e-18	0	0	0	-1.3047e-18	0	0	7.57306e-28	4.46279e-15	-1.07281e-16	1.11022e-16	0	-1.06493e-17	1.00974e-28	5.64138e-15	0	0	5.52991e-28	-1.32479e-16	-8.90848e-17	1.8982e-30	0	3.70806e-16	-6.31089e-30	0	-3.15544e-30	-7.19242e-18	1.83553e-15	0	0	1.23049e-14	0	0	0	0	0	8.07794e-28	0	9.47763e-17	-1.21493e-16	1.77215e-16	1.04487e-17
HMR_4168	GTP[c] + H2O[c] => GMP[c] + PPi[c]	0	0	0	0	0	0	0	0	0	0	0	0	0	0	0	0	0	0	0	0	0	0	0	0	0	0	0	0	0	0	0	0	0	0	0	0	0	0	0	0	0	0	0	0	0	0	0	0
HMR_4290	H2O[s] + ITP[s] => IDP[s] + Pi[s]	0	0	0	0	0	0	0	0	0	0	0	0	0	0	0	0	0	0	0	0	0	0	0	0	0	0	0	0	0	0	0	0	0	0	0	0	0	0	0	0	0	0	0	0	0	0	0	0
HMR_4406	H2O[c] + PRPP[c] + glutamine[c] => 5-phosphoribosylamine[c] + PPi[c] + glutamate[c]	0	0	0	0	0	0	0	0	0	-6.31089e-29	0	0	0	0	0	0	0	0	0	7.01252e-14	0	0	0	0	0	0	0	-1.44509e-15	3.18675e-14	0	-5.47094e-15	0	0	0	6.63428e-14	0	0	0	0	0	-1.36927e-13	0	0	0	0	0	0	0
HMR_4412	AMP[c] + fumarate[c] <=> adenylosuccinate[c]	0	0	0	0	0	0	0	0	0	0	0	0	0	0	0	0	0	0	-4.25201e-14	0	0	-6.0765e-14	0	0	0	0	0	0	-3.17558e-14	0	0	0	0	0	0	0	0	0	0	0	0	0	0	0	0	0	0	0
HMR_4417	H2O[c] + IMP[c] => Pi[c] + inosine[c]	0	0	0	0	0	0	0	0	0	0	0	0	0	0	0	0	0	0	0	0	0	0	0	0	0	0	0	0	0	0	0	0	0	0	0	0	0	0	0	0	0	0	0	0	0	0	0	0
HMR_4418	IMP[c] + PPi[c] <=> PRPP[c] + hypoxanthine[c]	0	0	0	-2.52435e-29	0	0	0	0	3.9443e-31	0	0	3.82105e-30	4.38144e-14	0	0	0	-9.46633e-30	0	-4.25201e-14	7.01252e-14	0	-6.0765e-14	0	1.20765e-14	0	0	1.85197e-29	-1.44509e-15	1.11689e-16	0	0	0	0	0	0	-1.38778e-16	0	0	0	0	0	0	0	2.00392e-18	-1.05862e-16	0	0	0
HMR_4419	GMP[c] + H+[c] + NADPH[c] => IMP[c] + NADP+[c] + NH3[c]	0	0	0	0	0	0	0	0	0	6.8772e-17	0	0	0	0	0	0	0	0	0	0	0	0	0	0	0	0	0	0	0	0	5.47094e-15	1.31347e-14	0	0	0	0	0	0	0	0	0	0	0	0	0	0	0	0
HMR_4449	GMP[c] + H2O[c] => Pi[c] + guanosine[c]	0	0	0	0	0	0	0	0	0	0	0	0	0	0	0	0	0	0	0	0	0	0	0	0	0	0	0	0	0	0	0	0	0	0	0	0	0	0	0	0	0	0	0	0	0	0	0	0
HMR_4450	GMP[s] + H2O[s] => Pi[s] + guanosine[s]	0	0	0	0	0	0	0	0	0	0	0	0	0	0	0	0	0	0	0	0	0	0	0	0	0	0	0	0	0	0	0	0	0	0	0	0	0	0	0	0	0	0	0	0	0	0	0	0
HMR_4452	GMP[c] + PPi[c] <=> PRPP[c] + guanine[c]	4.23842e-18	-8.9426e-17	-2.83299e-17	0	0	-2.43217e-14	-5.97099e-18	-3.68616e-17	1.88718e-14	-2.01948e-27	1.3047e-18	1.21169e-27	-2.01948e-28	-7.57306e-28	1.38778e-17	1.07281e-16	-1.27342e-16	1.27532e-16	1.06493e-17	8.76285e-14	5.38533e-19	0	0	-5.52991e-28	1.32479e-16	8.90848e-17	-2.07076e-30	-1.51461e-28	1.86119e-17	-6.31089e-30	0	-8.31694e-30	7.19242e-18	-6.98215e-14	6.99927e-17	0	-1.17684e-16	9.33962e-18	0	0	-1.78973e-29	4.0286e-17	-9.02457e-28	-2.00392e-18	1.10856e-17	-4.86587e-15	-1.77215e-16	-1.04487e-17
HMR_4453	ATP[c] + NH3[c] + xanthosine-5-phosphate[c] => AMP[c] + GMP[c] + PPi[c]	0	0	0	0	0	0	0	0	0	0	0	0	0	0	0	0	0	0	0	0	0	0	0	0	0	0	0	0	0	0	0	0	0	0	0	0	0	0	0	0	0	0	0	0	0	0	0	0
HMR_4480	ADP[c] + dADP[c] <=> ATP[c] + dAMP[c]	0	0	0	0	0	0	0	0	0	2.23223e-15	0	0	0	0	0	0	0	0	6.03957e-14	0	0	0	0	0	-9.46633e-30	0	0	-1.07285e-28	0	0	0	0	0	0	0	3.9443e-31	0	-5.91646e-30	0	0	0	0	0	0	0	0	1.89327e-28	0
HMR_4481	H2O[c] + adenosine[c] => NH3[c] + inosine[c]	0	0	0	0	-6.7145e-14	0	1.45253e-14	0	-1.88718e-14	0	0	0	-4.38341e-14	0	0	1.16279e-14	0	0	0	0	0	0	0	0	2.81821e-15	0	0	1.49984e-15	0	0	0	0	0	6.7986e-14	-6.99927e-17	0	-1.3123e-14	-9.33962e-18	0	-6.65778e-16	0	0	0	0	0	0	0	8.95579e-16
HMR_4482	H2O[s] + adenosine[s] => NH3[s] + inosine[s]	0	0	0	0	0	0	0	0	0	0	0	0	0	0	0	0	0	0	0	0	0	0	0	0	0	0	0	0	0	0	0	0	0	0	0	0	0	0	0	0	0	0	0	0	0	0	0	0
HMR_4486	ITP[c] + glucose[c] => IDP[c] + glucose-6-phosphate[c]	0	0	0	0	0	0	0	0	0	0	0	0	0	0	0	0	0	0	0	0	0	0	0	0	0	0	0	0	0	0	0	0	0	0	0	0	0	0	0	0	0	0	0	0	0	0	0	0
HMR_4487	dATP[c] + glucose[c] => dADP[c] + glucose-6-phosphate[c]	0	0	0	0	0	0	0	0	0	0	0	0	0	0	0	0	0	0	0	0	0	0	0	0	0	0	0	0	0	0	0	0	0	0	0	0	0	0	0	0	0	0	0	0	0	0	0	0
HMR_4488	ITP[c] + fructose[c] => IDP[c] + fructose-6-phosphate[c]	-4.81107e-14	0	0	5.42736e-28	-6.64453e-14	0	0	0	0	0	0	0	-4.38144e-14	0	0	0	1.18329e-29	0	0	0	0	-7.44685e-28	0	0	0	0	0	0	0	0	0	0	0	0	0	0	0	0	0	0	0	0	0	0	0	0	0	0
HMR_4489	dATP[c] + fructose[c] => dADP[c] + fructose-6-phosphate[c]	0	0	0	0	0	0	0	0	0	0	0	0	0	0	0	0	0	0	0	0	0	0	0	0	0	0	0	0	0	0	0	0	0	0	-7.23161e-14	0	0	0	0	0	0	0	0	0	0	0	0	0
HMR_4492	ITP[c] + mannose[c] => IDP[c] + mannose-6-phosphate[c]	0	0	0	0	0	0	0	0	0	-2.23223e-15	0	0	0	0	0	0	0	0	0	0	0	0	0	0	1.97215e-31	0	0	0	0	-2.52435e-29	0	0	0	0	0	0	0	0	0	0	0	0	0	0	0	0	0	0
HMR_4493	dATP[c] + mannose[c] => dADP[c] + mannose-6-phosphate[c]	0	0	0	0	0	0	0	3.5341e-28	0	0	0	0	0	0	0	0	0	0	0	0	0	0	0	0	0	0	0	0	3.89417e-16	0	0	0	0	0	0	0	0	0	0	0	0	0	0	0	0	0	0	0
HMR_4495	ITP[c] + glucosamine[c] => IDP[c] + glucosamine-6-phosphate[c]	0	0	0	0	0	0	0	0	0	0	0	0	0	0	0	0	0	0	0	0	0	0	0	0	0	0	0	0	0	0	0	0	0	0	0	0	0	0	0	0	0	0	0	0	0	0	0	0
HMR_4496	dATP[c] + glucosamine[c] => dADP[c] + glucosamine-6-phosphate[c]	0	0	0	0	0	0	0	0	0	0	0	0	0	0	0	0	0	0	0	0	0	0	0	0	0	0	0	0	0	0	0	0	0	0	0	0	0	0	0	0	0	0	0	0	0	0	0	0
HMR_4518	H2O[c] + guanine[c] => NH3[c] + xanthine[c]	0	0	0	0	6.7145e-14	-2.43217e-14	0	-3.68616e-17	1.88718e-14	0	0	0	0	0	0	0	9.46633e-30	0	0	8.32667e-17	0	0	0	0	0	0	0	0	0	0	0	0	0	-6.7986e-14	6.99927e-17	0	0	9.33962e-18	0	0	0	4.0286e-17	0	-2.00392e-18	1.05862e-16	0	0	0
HMR_4519	H2O[c] + NAD+[c] + hypoxanthine[c] => H+[c] + NADH[c] + xanthine[c]	0	0	0	0	0	0	0	0	0	0	0	0	0	0	0	0	0	0	0	0	0	0	0	0	0	0	0	0	0	0	0	0	0	0	0	0	0	0	0	0	0	0	0	0	0	0	0	0
HMR_4520	H2O[c] + O2[c] + hypoxanthine[c] => H2O2[c] + xanthine[c]	0	-9.46633e-30	0	-2.52435e-29	0	2.43217e-14	1.45253e-14	3.68616e-17	-1.88718e-14	0	-8.32539e-18	0	-1.96609e-17	0	0	0	0	0	-4.25201e-14	-8.32667e-17	5.64138e-15	-6.0765e-14	0	1.20765e-14	0	0	1.85197e-29	5.47506e-17	1.11689e-16	0	0	0	0	6.7986e-14	-6.99927e-17	-1.38778e-16	-2.25342e-14	0	0	0	0	-4.0286e-17	0	0	-1.05862e-16	0	0	-7.34849e-14
HMR_4574	Pi[c] + inosine[c] <=> hypoxanthine[c] + ribose-1-phosphate[c]	0	0	0	0	-6.7145e-14	0	1.45253e-14	0	-1.88718e-14	0	0	0	-4.38341e-14	0	0	1.16279e-14	0	0	0	0	0	0	0	0	2.81821e-15	0	0	1.49984e-15	-1.83016e-28	0	0	0	0	6.7986e-14	-6.99927e-17	0	-1.3123e-14	-9.33962e-18	0	-6.65778e-16	-9.86076e-32	0	0	0	0	0	0	8.95579e-16
HMR_4600	ATP[c] + deoxyguanosine[c] => ADP[c] + dGMP[c]	5.31398e-15	0	0	6.58226e-15	-9.49454e-14	0	0	0	0	1.20783e-14	0	1.21169e-27	0	0	4.47667e-15	0	0	0	0	8.75452e-14	5.64192e-15	0	0	0	0	0	0	0	0	0	0	0	-6.42067e-15	0	0	0	0	0	0	0	-2.62013e-14	0	0	0	0	-4.98736e-15	-1.9995e-14	0
HMR_4602	H2O[c] + dGMP[c] => Pi[c] + deoxyguanosine[c]	0	0	0	0	0	0	0	0	0	0	0	0	0	0	0	0	0	0	0	0	0	0	0	0	0	0	0	0	-3.89417e-16	0	0	0	0	0	0	0	0	0	0	0	0	0	0	0	0	0	0	0
HMR_4603	2-deoxy-D-ribose-1-phosphate[c] + guanine[c] <=> Pi[c] + deoxyguanosine[c]	4.23842e-18	-8.9426e-17	0	6.58226e-15	-6.7145e-14	0	2.52435e-29	3.53212e-28	0	-2.01948e-27	0	1.21169e-27	-1.00974e-28	0	4.47667e-15	0	-1.63193e-17	1.27532e-16	0	8.75452e-14	5.64192e-15	0	0	0	-6.31089e-30	0	0	0	3.89417e-16	-1.26218e-29	0	-1.2631e-29	0	0	0	0	1.21872e-14	0	0	0	-1.79466e-29	0	0	0	0	-4.98736e-15	0	0
HMR_4611	ATP[c] + thioredoxin[c] => H2O[c] + dATP[c] + oxidized thioredoxin[c]	0	0	0	0	0	0	0	0	0	0	0	0	0	0	0	-1.57772e-30	0	0	6.03957e-14	0	0	0	0	0	0	0	0	0	0	0	0	0	0	0	0	0	0	0	0	0	0	0	0	0	0	0	0	0
HMR_4612	ADP[c] + thioredoxin[c] => H2O[c] + dADP[c] + oxidized thioredoxin[c]	0	0	0	0	0	0	0	0	0	0	0	0	0	0	0	0	0	0	0	0	0	0	0	0	0	0	0	-1.54617e-28	0	0	0	0	4.26067e-15	0	-7.23161e-14	0	0	0	0	0	0	0	0	0	0	0	0	0
HMR_4614	GTP[c] + thioredoxin[c] => H2O[c] + dGTP[c] + oxidized thioredoxin[c]	0	0	0	0	0	0	0	2.21867e-31	3.23117e-27	2.01948e-27	0	0	0	0	0	0	0	-7.49053e-17	0	-8.75452e-14	0	0	0	0	0	0	0	0	0	0	0	0	0	1.83553e-15	0	0	1.17684e-16	0	0	0	1.79959e-29	0	0	0	0	4.86587e-15	0	0
HMR_4615	GDP[c] + thioredoxin[c] => H2O[c] + dGDP[c] + oxidized thioredoxin[c]	0	0	0	0	0	0	0	0	0	0	0	0	0	0	0	0	0	0	0	0	0	0	0	0	0	0	0	0	0	0	0	0	0	0	0	0	0	0	0	0	0	0	0	0	0	0	0	0
HMR_4617	CTP[c] + thioredoxin[c] => H2O[c] + dCTP[c] + oxidized thioredoxin[c]	0	0	0	0	0	0	0	0	0	0	5.91646e-31	0	0	0	0	0	0	0	0	0	0	0	0	0	0	0	0	0	-2.01948e-28	0	0	0	0	0	0	0	0	0	0	0	0	0	0	0	0	0	0	0
HMR_4618	UTP[c] + thioredoxin[c] => H2O[c] + dUTP[c] + oxidized thioredoxin[c]	0	0	0	0	0	0	0	0	0	0	0	0	0	0	0	0	0	0	0	0	0	0	0	0	0	0	0	0	0	0	0	0	0	0	0	0	0	0	0	5.45912e-16	0	0	0	0	0	0	0	0
HMR_4619	CDP[c] + thioredoxin[c] => H2O[c] + dCDP[c] + oxidized thioredoxin[c]	0	0	0	1.76705e-28	3.49828e-16	1.28177e-15	-1.57772e-30	-1.97215e-31	0	2.75778e-29	0	-7.09975e-30	0	0	0	0	6.66834e-29	0	0	0	0	7.88861e-31	0	0	0	0	0	4.33873e-29	0	-1.06754e-15	1.00974e-28	0	0	-1.53334e-15	0	0	-1.26218e-29	-6.13832e-30	-3.2861e-29	-5.45912e-16	-8.24813e-14	0	-3.23117e-27	0	0	0	-2.95823e-31	-4.93038e-32
HMR_4621	UDP[c] + thioredoxin[c] => H2O[c] + dUDP[c] + oxidized thioredoxin[c]	0	0	0	0	0	7.15629e-15	6.03972e-31	-1.24261e-30	1.57772e-30	0	0	1.26218e-29	-5.04871e-29	0	-1.57772e-30	0	0	4.73317e-30	0	0	0	2.83497e-30	0	0	0	-4.80083e-15	0	0	0	0	7.88861e-31	0	0	-3.02188e-16	0	0	-1.17684e-16	1.00974e-28	-2.01948e-28	5.45912e-16	8.24813e-14	0	3.23117e-27	0	0	0	0	-7.88861e-31
HMR_4632	H2O[c] + dAMP[c] => Pi[c] + deoxyadenosine[c]	0	0	0	0	0	0	0	0	0	0	0	0	0	-5.86715e-30	0	0	0	0	0	0	0	0	0	0	0	0	0	0	0	0	0	0	0	0	0	0	0	0	0	0	0	0	0	0	0	0	0	0
HMR_4646	H2O[c] + NAD+[c] + xanthine[c] => H+[c] + NADH[c] + urate[c]	0	0	0	0	0	0	0	0	0	0	0	0	0	0	0	0	0	0	0	0	0	0	0	0	0	0	0	0	0	0	0	0	0	0	0	0	0	0	0	0	0	0	0	0	0	0	0	0
HMR_4648	H2O[p] + NAD+[p] + xanthine[p] => H+[p] + NADH[p] + urate[p]	0	0	0	0	0	0	0	0	0	0	0	0	0	0	0	0	0	0	0	0	0	0	0	0	0	0	0	0	0	0	0	0	0	0	0	0	0	0	0	0	0	0	0	0	0	0	0	0
HMR_4649	H2O[c] + O2[c] + xanthine[c] => H2O2[c] + urate[c]	0	-9.46633e-30	0	-5.04871e-29	0	0	0	0	-1.00974e-28	0	0	-1.21568e-16	0	0	0	0	0	0	0	-5.83757e-29	7.57306e-29	0	0	1.20765e-14	0	0	0	0	0	0	0	0	0	0	-1.26218e-29	0	-2.24165e-14	1.64083e-28	0	0	0	2.1457e-28	0	0	0	0	2.01948e-28	0
HMR_4650	H2O[p] + O2[p] + xanthine[p] => H2O2[p] + urate[p]	0	0	0	0	0	0	0	0	0	0	0	0	0	0	0	0	0	0	0	0	0	0	0	0	0	0	0	0	0	0	0	0	0	0	0	0	0	0	0	0	0	0	0	0	0	0	0	0
HMR_4651	Pi[c] + guanosine[c] <=> guanine[c] + ribose-1-phosphate[c]	0	0	2.83299e-17	6.58226e-15	-1.21169e-27	0	5.97099e-18	0	0	0	-1.3047e-18	0	0	7.57306e-28	4.46279e-15	-1.07281e-16	1.11022e-16	0	-1.06493e-17	1.00974e-28	5.64138e-15	0	0	5.52991e-28	-1.32479e-16	-8.90848e-17	1.8982e-30	0	3.70806e-16	-6.31089e-30	0	-3.15544e-30	-7.19242e-18	1.83553e-15	0	0	1.23049e-14	0	0	0	0	0	8.07794e-28	-8.07794e-28	9.47763e-17	-1.21493e-16	1.77215e-16	1.04487e-17
HMR_4663	Pi[c] + xanthosine[c] <=> ribose-1-phosphate[c] + xanthine[c]	0	0	0	0	0	0	0	0	0	0	0	-1.21568e-16	0	0	0	0	0	0	0	0	-5.64138e-15	0	0	0	0	0	0	0	-1.11689e-16	0	0	0	0	0	0	0	0	0	0	0	0	0	0	0	0	0	0	0
HMR_4664	PRPP[c] + xanthine[c] => PPi[c] + xanthosine-5-phosphate[c]	0	0	0	2.52435e-29	0	0	1.45253e-14	0	0	0	-8.32539e-18	0	-1.96609e-17	0	0	0	0	0	-4.25201e-14	0	0	-6.0765e-14	0	0	0	0	1.85105e-29	5.47506e-17	0	0	0	0	0	0	0	-1.38778e-16	-1.17684e-16	0	0	0	0	0	0	0	0	0	0	-7.34849e-14
HMR_4694	H2O[c] + deoxyadenosine[c] => NH3[c] + deoxyinosine[c]	0	0	0	0	0	0	0	3.68616e-17	0	2.23223e-15	0	0	0	0	0	0	0	0	0	0	0	0	0	0	0	0	0	-1.07285e-28	0	0	0	0	0	0	0	0	0	0	0	6.65778e-16	0	0	0	0	0	0	0	0
HMR_4695	2-deoxy-D-ribose-1-phosphate[c] + adenine[c] <=> Pi[c] + deoxyadenosine[c]	0	8.9426e-17	0	0	0	0	0	3.68616e-17	0	0	0	0	0	5.86715e-30	-2.92646e-14	0	0	-5.26266e-17	-6.03957e-14	-1.00974e-28	0	0	0	0	9.46633e-30	0	-5.04871e-29	0	-3.89417e-16	0	0	0	-4.26067e-15	0	7.23161e-14	-3.9443e-31	0	5.91646e-30	0	6.65778e-16	0	0	0	0	0	0	-1.89327e-28	0
HMR_4705	H2O[c] + xanthosine-5-phosphate[c] => Pi[c] + xanthosine[c]	0	0	0	0	0	0	0	0	0	0	0	-1.21568e-16	0	0	0	0	0	0	0	0	-5.64138e-15	0	0	0	0	0	0	0	-1.11689e-16	0	0	0	0	0	0	0	0	0	0	0	0	0	0	0	0	0	0	0
HMR_4709	2-deoxy-D-ribose-1-phosphate[c] + hypoxanthine[c] <=> Pi[c] + deoxyinosine[c]	0	0	0	0	0	0	0	-3.68616e-17	0	-2.23223e-15	0	0	0	0	0	0	0	0	0	0	0	0	0	0	0	0	0	1.07285e-28	2.50463e-28	0	0	0	0	0	0	0	0	0	0	-6.65778e-16	0	0	0	0	0	0	0	0
HMR_4799	5-phosphoribosylamine[c] + ATP[c] + glycine[c] => ADP[c] + GAR[c] + Pi[c]	0	0	0	0	0	0	0	0	0	-6.31089e-29	0	0	0	0	0	0	0	0	0	7.01252e-14	0	0	0	0	0	0	0	-1.44509e-15	3.18675e-14	0	-5.47094e-15	0	0	0	6.63428e-14	0	0	0	0	0	-1.36927e-13	0	0	0	0	0	0	0
HMR_4802	5-phosphoribosylformylglycinamidine[c] + ATP[c] => ADP[c] + AIR[c] + Pi[c]	0	0	0	0	0	0	0	0	0	-6.31089e-29	0	0	0	0	0	0	0	0	0	7.01252e-14	0	0	0	0	0	0	0	-1.44509e-15	3.18675e-14	0	-5.47094e-15	0	0	0	6.63428e-14	0	0	0	0	0	-1.36927e-13	0	0	0	0	0	0	0
HMR_4804	5-phosphoribosyl-4-carboxy-5-aminoimidazole[c] <=> AIR[c] + CO2[c]	0	0	0	0	0	0	0	0	0	6.31089e-29	0	0	0	0	0	0	0	0	0	-7.01252e-14	0	0	0	0	0	0	0	1.44509e-15	-3.18675e-14	0	5.47094e-15	0	0	0	-6.63428e-14	0	0	0	0	0	1.36927e-13	0	0	0	0	0	0	0
HMR_4808	ATP[c] + H2O[c] + N-formyl-GAR[c] + glutamine[c] => 5-phosphoribosylformylglycinamidine[c] + ADP[c] + Pi[c] + glutamate[c]	0	0	0	0	0	0	0	0	0	-6.31089e-29	0	0	0	0	0	0	0	0	0	7.01252e-14	0	0	0	0	0	0	0	-1.44509e-15	3.18675e-14	0	-5.47094e-15	0	0	0	6.63428e-14	0	0	0	0	0	-1.36927e-13	0	0	0	0	0	0	0
HMR_4810	5-phosphoribosyl-4-carboxy-5-aminoimidazole[c] + ATP[c] + aspartate[c] => ADP[c] + Pi[c] + SAICAR[c]	0	0	0	0	0	0	0	0	0	-6.31089e-29	0	0	0	0	0	0	0	0	0	7.01252e-14	0	0	0	0	0	0	0	-1.44509e-15	3.18675e-14	0	-5.47094e-15	0	0	0	6.63428e-14	0	0	0	0	0	0	0	0	0	0	0	0	0
HMR_4812	AICAR[c] + fumarate[c] <=> SAICAR[c]	0	0	0	0	0	0	0	0	0	6.31089e-29	0	0	0	0	0	0	0	0	0	-7.01252e-14	0	0	0	0	0	0	0	1.44509e-15	-3.18675e-14	0	5.47094e-15	0	0	0	-6.63428e-14	0	0	0	0	0	0	0	0	0	0	0	0	0
HMR_4814	10-formyl-THF[c] + AICAR[c] <=> FAICAR[c] + THF[c]	0	0	0	-9.46633e-30	0	0	0	0	0	-6.31089e-29	0	0	0	0	0	0	0	9.46633e-30	0	7.01252e-14	0	0	0	0	0	0	0	-1.44509e-15	3.18675e-14	0	-5.47094e-15	0	0	0	6.63428e-14	0	0	0	0	0	0	0	0	0	0	0	0	0
HMR_5301	GTP[c] + uridine[c] => GDP[c] + UMP[c]	0	0	0	0	0	0	0	0	0	0	0	0	0	0	0	0	0	0	0	0	0	0	0	0	0	0	0	0	0	0	0	0	0	0	0	0	0	0	0	0	0	0	0	0	0	0	0	0
HMR_5353	ADP[c] + dGDP[c] <=> ATP[c] + dGMP[c]	-5.31398e-15	0	0	-6.58226e-15	9.49454e-14	0	-1.26218e-29	0	0	-1.20783e-14	0	-1.21169e-27	0	0	-4.47667e-15	0	0	0	0	-8.75452e-14	-5.64192e-15	0	0	0	0	0	0	0	-3.89417e-16	0	0	0	6.42067e-15	0	0	0	0	0	0	0	2.62013e-14	0	0	0	0	4.98736e-15	1.9995e-14	0
HMR_6601	H2O[c] + allantoate[c] => urea[c] + ureidoglycolate[c]	0	0	0	0	0	0	0	0	0	0	0	0	0	0	0	0	0	0	0	0	0	0	0	0	0	0	0	0	0	0	0	0	0	0	0	0	0	0	0	0	0	0	0	0	0	0	0	0
HMR_6602	H2O2[c] + urate[c] <=> alloxan[c] + urea[c]	0	-9.46633e-30	0	0	0	0	0	0	0	0	0	-1.21568e-16	0	0	0	0	0	0	0	0	0	0	0	0	0	0	0	0	0	0	0	0	0	0	0	0	0	8.07794e-28	0	0	0	2.1457e-28	0	0	0	0	0	0
HMR_6603	H2O2[s] + urate[s] <=> alloxan[s] + urea[s]	0	9.46633e-30	0	0	0	0	0	0	0	0	0	1.21568e-16	0	0	0	0	0	0	0	0	0	0	0	0	0	0	0	0	0	0	0	0	0	0	0	0	0	-8.07794e-28	0	0	0	0	0	0	0	0	0	0
HMR_6605	H2O[c] + urate radical[c] <=> hydroxide[c] + urate[c]	0	0	0	-1.26218e-29	0	0	0	0	0	0	0	0	0	0	0	0	0	0	0	0	0	0	0	0	0	0	0	0	0	0	0	0	0	0	0	0	0	0	0	0	0	1.26218e-29	-2.08259e-28	0	0	0	-2.01948e-28	0
HMR_6606	ascorbate[c] + urate radical[c] <=> monodehydroascorbate[c] + urate[c]	0	0	0	0	0	0	0	0	0	0	0	0	0	0	0	0	0	0	0	0	0	0	0	0	0	0	0	0	0	0	0	0	0	0	0	0	0	0	0	0	0	0	2.08259e-28	0	0	0	2.01948e-28	0
HMR_6607	H2O[c] + urate radical[c] <=> hydroxyl radical[c] + urate[c]	0	0	0	0	0	0	0	0	0	0	0	0	0	0	0	0	0	0	0	0	0	0	0	0	0	0	0	0	0	0	0	0	0	0	0	0	0	0	0	0	0	0	0	0	0	0	0	0
HMR_6609	H2O[c] + allantoin[c] <=> allantoate[c]	0	0	0	0	0	0	0	0	0	0	0	0	0	0	0	0	0	0	0	0	0	0	0	0	0	0	0	0	0	0	0	0	0	0	0	0	0	0	0	0	0	0	0	0	0	0	0	0
HMR_6610	5-hydroxyisourate[c] + H2O[c] => CO2[c] + allantoin[c]	0	0	0	0	0	0	0	0	0	0	0	0	0	0	0	0	0	0	0	0	0	0	0	0	0	0	0	0	0	0	0	0	0	0	0	0	0	0	0	0	0	0	0	0	0	0	0	0
HMR_6611	H2O[c] + O2[c] + urate[c] => 5-hydroxyisourate[c] + H2O2[c]	0	0	0	0	0	0	0	0	0	0	0	0	0	0	0	0	0	0	0	0	0	0	0	0	0	0	0	0	0	0	0	0	0	0	0	0	0	0	0	0	0	0	0	0	0	0	0	0
HMR_7144	ADP-ribose[c] + H2O[c] => AMP[c] + ribose-5-phosphate[c]	0	0	0	0	0	0	0	0	0	0	0	0	0	0	0	0	0	0	0	0	0	0	0	0	0	0	0	0	0	0	0	0	0	0	0	0	0	0	0	0	0	0	0	0	0	0	0	0
HMR_8755	H2O[p] + O2[p] + hypoxanthine[p] => H2O2[p] + xanthine[p]	0	0	0	0	-6.7145e-14	0	0	0	0	0	0	0	0	0	0	0	0	0	0	0	0	0	0	0	0	0	0	0	0	0	0	0	0	0	0	0	0	-9.33962e-18	0	0	0	0	0	2.00392e-18	0	0	4.03897e-28	0
HMR_9797	adenine[c] + H2O[c] => hypoxanthine[c] + NH3[c]	0	0	0	0	0	2.43217e-14	0	0	0	-2.23223e-15	-8.32539e-18	0	0	0	0	-1.16279e-14	0	0	0	-7.02085e-14	5.64138e-15	0	0	0	-2.81821e-15	0	0	0	0	0	0	0	0	0	0	0	-9.41121e-15	0	0	0	9.86076e-32	-4.0286e-17	0	0	0	0	4.54384e-28	-7.43805e-14
HMR_4016	ADP[c] + GTP[c] <=> ATP[c] + GDP[c]	0	0	0	0	0	0	0	0	0	0	0	0	0	0	0	0	0	0	0	0	0	0	0	0	0	0	0	0	0	0	0	0	0	0	0	0	0	0	0	0	0	0	0	0	0	0	0	0
HMR_4018	ADP[m] + GTP[m] <=> ATP[m] + GDP[m]	0	0	0	0	0	0	0	0	0	0	0	0	0	0	0	0	0	0	0	0	0	0	0	0	0	0	0	0	0	0	0	0	0	0	0	0	0	0	0	0	0	0	0	0	0	0	0	0
HMR_4044	ADP[c] + dATP[c] <=> ATP[c] + dADP[c]	0	-8.9426e-17	0	0	0	0	0	0	0	2.23223e-15	0	0	0	0	2.92646e-14	0	0	5.26266e-17	6.03957e-14	0	0	0	0	1.26218e-29	0	0	1.00974e-28	0	0	0	0	0	0	0	0	0	0	0	0	0	0	2.8399e-29	4.24092e-27	0	0	0	0	0
HMR_4291	ADP[c] + ITP[c] <=> ATP[c] + IDP[c]	0	0	0	0	0	0	0	0	0	0	0	0	0	0	0	0	0	0	0	0	0	0	0	-1.20765e-14	0	0	0	0	0	0	0	0	0	0	0	0	0	0	0	0	0	0	0	0	0	0	0	0
HMR_4420	ADP[m] + dATP[m] <=> ATP[m] + dADP[m]	5.30974e-15	0	0	0	-2.78004e-14	0	-1.26218e-29	-3.68344e-14	0	1.20783e-14	0	0	0	-3.39995e-14	0	0	1.63193e-17	0	0	0	0	0	0	-2.44476e-14	-1.39499e-14	0	7.89021e-16	-3.70765e-29	0	0	0	0	-6.42067e-15	-1.24377e-14	-2.22855e-14	0	0	0	0	0	0	0	3.99261e-14	0	-3.42884e-14	0	-1.9995e-14	-1.48584e-14
HMR_4570	ADP[c] + dGTP[c] <=> ATP[c] + dGDP[c]	0	0	0	0	0	0	0	0	0	2.01948e-27	0	0	0	0	0	0	1.63193e-17	0	0	0	0	0	0	0	0	0	0	0	0	1.26218e-29	0	0	0	0	0	0	0	0	0	0	1.79959e-29	0	0	0	0	0	0	0
HMR_4572	ADP[m] + dGTP[m] <=> ATP[m] + dGDP[m]	0	0	0	0	0	0	0	0	0	0	0	0	0	0	0	0	0	-7.49053e-17	0	0	0	0	0	0	0	0	0	0	0	0	0	0	0	0	0	0	0	0	0	0	0	0	0	0	0	0	0	0
HMR_4006	ADP[c] + UTP[c] <=> ATP[c] + UDP[c]	8.78069e-16	-1.12889e-15	0	0	0	-5.87452e-15	0	-1.02461e-15	-4.80246e-16	-2.64535e-16	-3.98189e-16	0	0	-2.24294e-15	0	1.15519e-15	6.61148e-16	0	3.82908e-14	-4.50672e-16	5.87346e-16	-2.78206e-16	0	-9.85821e-16	0	7.06348e-15	-1.62706e-16	0	-5.30141e-16	-1.06754e-15	0	0	-9.85296e-16	-3.02188e-16	1.25163e-15	0	0	8.07794e-28	0	0	1.98793e-28	1.64083e-28	0	3.25805e-15	7.30545e-16	1.21493e-16	0	-1.09768e-15
HMR_4028	ADP[c] + CTP[c] <=> ATP[c] + CDP[c]	-6.18564	-9.93923	-8.64222	-9.04816	-9.93085	-11.5068	-8.54254	-14.5042	-13.6993	-5.21446	-5.102	-5.18414	-6.73544	-16.0772	-13.5463	-15.138	-11.1588	-10.7628	-7.07707	-10.2584	-4.80586	-4.84105	-13.0711	-9.63993	-6.65904	-8.85061	-6.6112	-7.60874	-5.12939	-10.5267	-8.03767	-10.7692	-6.34169	-9.10794	-9.79302	-7.96317	-9.21054	-12.5136	-9.99375	-13.9875	-12.0752	-10.0384	-12.245	-9.08611	-6.7395	-7.51674	-12.531	-12.5345
HMR_4030	ADP[m] + CTP[m] <=> ATP[m] + CDP[m]	0	0	0	0	0	0	0	0	0	0	0	0	0	0	0	0	0	0	0	0	0	0	0	0	0	0	0	0	0	0	0	0	0	0	0	0	0	0	0	0	0	0	0	0	0	0	0	0
HMR_4670	ADP[c] + dCTP[c] <=> ATP[c] + dCDP[c]	0	0	0	0	0	0	0	0	0	0	-2.36658e-30	0	0	1.17343e-29	0	0	0	0	0	0	0	0	0	0	0	0	0	0	0	0	0	0	0	0	0	0	0	0	0	0	0	0	0	0	0	0	0	0
HMR_4673	ADP[c] + dUTP[c] <=> ATP[c] + dUDP[c]	-9.44507e-18	0	0	0	5.04871e-29	0	0	0	0	0	0	0	0	-1.17343e-29	0	0	0	0	0	0	0	0	-1.99204e-15	0	0	0	0	0	0	0	0	0	0	0	0	0	0	0	0	0	-8.24813e-14	0	0	0	0	0	0	0
HMR_4675	ATP[m] + dUDP[m] <=> ADP[m] + dUTP[m]	0	0	0	0	0	0	9.46633e-30	0	0	0	0	4.21157e-16	0	0	0	0	0	0	0	0	0	0	0	0	0	0	0	-3.47099e-29	0	0	0	0	0	0	0	0	0	0	0	5.45912e-16	0	0	0	0	0	0	0	0
HMR_6614	dADP[c] + dTTP[c] <=> dATP[c] + dTDP[c]	0	7.57306e-29	0	0	0	0	0	0	0	5.04871e-29	0	0	0	0	-2.92646e-14	9.86076e-31	0	0	0	0	0	0	0	0	0	0	0	0	0	0	0	0	0	0	0	0	0	0	0	-7.88861e-31	0	2.8399e-29	4.24092e-27	0	0	0	0	0
HMR_6615	dADP[m] + dTTP[m] <=> dATP[m] + dTDP[m]	0	-8.9426e-17	0	0	0	0	0	0	0	0	0	4.21157e-16	0	0	1.02552e-29	0	0	1.27532e-16	-2.20141e-29	0	0	0	0	0	0	0	0	0	0	-1.26218e-29	0	0	0	0	0	0	1.21872e-14	0	0	0	2.62013e-14	0	0	0	0	1.31117e-14	0	0
HMR_6616	dADP[n] + dTTP[n] <=> dATP[n] + dTDP[n]	0	0	0	0	0	0	0	0	0	0	0	0	0	0	2.92646e-14	0	0	0	0	0	0	0	0	0	0	0	0	0	0	0	0	0	0	0	0	0	0	0	0	0	0	0	0	0	0	0	0	0
HMR_4635	ADP[c] + dTTP[c] <=> ATP[c] + dTDP[c]	0	0	0	0	0	0	0	0	0	0	0	0	0	0	0	0	0	0	0	0	0	0	0	0	0	0	0	0	0	0	0	0	0	0	0	0	0	0	0	7.88861e-31	0	0	0	0	0	0	0	0
HMR_3793	2-methyl-3-oxopropanoate[m] + alanine[m] <=> D-3-amino-isobutanoate[m] + pyruvate[m]	0	0	0	0	0	0	0	0	0	0	0	0	0	0	0	0	0	0	0	0	0	0	0	0	0	0	0	0	0	0	0	0	0	0	0	0	0	0	0	0	0	0	0	0	0	0	0	0
HMR_3931	H+[c] + NADPH[c] + oxidized thioredoxin[c] => NADP+[c] + thioredoxin[c]	0	0	0	0	0	0	0	0	0	0	0	0	0	0	0	0	0	0	0	0	0	0	0	0	0	0	0	0	0	0	0	0	0	0	0	0	0	0	0	0	0	0	0	0	0	0	0	0
HMR_3969	ITP[c] + uridine[c] => IDP[c] + UMP[c]	0	0	0	0	0	0	0	0	0	0	0	0	0	0	0	0	0	0	0	0	0	0	0	0	0	0	0	0	0	0	0	0	0	0	0	0	0	0	0	0	0	0	0	0	0	0	0	0
HMR_3970	H2O[c] + UMP[c] => Pi[c] + uridine[c]	0	-7.57306e-29	-2.52435e-29	-1.6248e-15	-1.05392e-27	0	-1.54259e-15	0	0	0	0	4.21157e-16	3.94037e-16	0	1.57772e-30	0	1.26218e-28	0	0	-1.51461e-28	0	0	1.99204e-15	0	0	5.93215e-15	5.86715e-30	1.05689e-16	-3.15544e-29	0	0	0	0	1.53334e-15	0	0	8.18095e-16	4.13193e-16	0	0	0	1.1965e-15	-4.03897e-27	0	4.14074e-14	1.21493e-16	0	0
HMR_4008	ADP[c] + UDP[c] <=> ATP[c] + UMP[c]	0	-1.12889e-15	0	-2.52435e-28	0	0	-3.08518e-15	0	0	-6.43847e-15	2.52435e-29	0	0	0	0	0	0	0	0	0	5.87346e-16	-2.78206e-16	0	0	-3.53168e-16	0	0	0	-5.30141e-16	0	-2.94788e-16	0	0	0	0	0	0	0	0	0	0	1.70394e-28	0	0	0	0	0	0
HMR_4032	ATP[c] + NH3[c] + UTP[c] => ADP[c] + CTP[c] + Pi[c]	0	0	0	0	0	0	0	0	0	0	0	0	0	0	0	0	0	0	0	0	0	0	0	0	0	0	0	0	0	0	0	0	0	0	0	0	0	0	0	0	0	0	0	0	0	0	0	0
HMR_4034	2 ATP[c] + H+[c] + H2O[c] + HCO3-[c] + glutamine[c] => 2 ADP[c] + Pi[c] + carbamoyl-phosphate[c] + glutamate[c]	-8.87515e-16	1.12889e-15	-7.64856e-16	-1.6248e-15	0	7.15629e-15	0	1.02461e-15	0	6.43847e-15	0	4.21157e-16	3.94037e-16	2.24294e-15	-6.92207e-16	-1.15519e-15	-6.66588e-16	0	-6.07969e-14	4.50672e-16	-5.87346e-16	2.78206e-16	0	9.85821e-16	0	0	0	1.05689e-16	5.30141e-16	0	1.47394e-16	-1.75082e-14	9.85296e-16	0	-1.25163e-15	0	0	4.13193e-16	0	0	1.31709e-13	1.1965e-15	0	-1.62902e-15	0	0	0	0
HMR_4036	orotidine-5-phosphate[c] => CO2[c] + UMP[c]	-8.87515e-16	1.12889e-15	-7.64856e-16	-1.6248e-15	0	7.15629e-15	0	1.02461e-15	4.80246e-16	6.43847e-15	-3.62876e-29	4.21157e-16	3.94037e-16	2.24294e-15	-6.92207e-16	-1.15519e-15	-6.66588e-16	0	-6.07969e-14	4.50672e-16	-5.87346e-16	2.78206e-16	1.99204e-15	9.85821e-16	0	0	0	1.05689e-16	5.30141e-16	0	1.47394e-16	-1.75082e-14	9.85296e-16	0	-1.25163e-15	0	0	4.13193e-16	0	0	1.31709e-13	1.1965e-15	0	-1.62902e-15	0	0	0	0
HMR_4050	N-carbamoyl-L-aspartate[c] + Pi[c] <=> aspartate[c] + carbamoyl-phosphate[c]	8.87515e-16	-1.12889e-15	7.64856e-16	1.6248e-15	0	-7.15629e-15	0	-1.02461e-15	-4.80246e-16	-6.43847e-15	3.62876e-29	-4.21157e-16	-3.94037e-16	-2.24294e-15	6.92207e-16	1.15519e-15	6.66588e-16	0	6.07969e-14	-4.50672e-16	5.87346e-16	-2.78206e-16	0	-9.85821e-16	0	0	0	-1.05689e-16	-5.30141e-16	0	-1.47394e-16	1.75082e-14	-9.85296e-16	0	1.25163e-15	0	0	-4.13193e-16	0	0	-1.31709e-13	-1.1965e-15	0	1.62902e-15	0	0	0	0
HMR_4056	H2O[c] + dTMP[c] => Pi[c] + thymidine[c]	0	0	0	0	0	8.43806e-15	0	0	0	0	0	0	0	9.63862e-15	0	0	0	0	0	0	0	0	4.41908e-14	2.44476e-14	0	1.13133e-15	0	0	0	0	0	0	0	-3.02188e-16	2.22855e-14	0	7.00412e-16	0	0	0	0	0	0	0	0	0	0	0
HMR_4059	H2O[r] + UDP[r] => Pi[r] + UMP[r]	0	0	0	0	0	0	0	0	0	0	0	0	0	0	0	0	0	0	0	0	0	0	0	0	0	0	0	0	0	-6.31089e-30	0	0	0	0	0	0	0	0	4.03897e-28	0	0	0	0	0	0	0	0	0
HMR_4060	H2O[s] + UDP[s] => Pi[s] + UMP[s]	0	0	0	0	0	0	0	0	0	0	0	0	0	0	0	0	0	0	0	0	0	0	0	0	0	0	0	0	0	0	0	0	0	0	0	0	0	0	0	0	0	0	0	0	0	0	0	0
HMR_4127	H2O[c] + UDP-glucose[c] => UMP[c] + glucose-1-phosphate[c]	0	0	0	0	0	0	0	0	0	0	0	0	0	0	0	0	0	0	0	0	0	0	0	0	0	0	0	0	0	0	0	0	0	0	0	0	0	0	0	0	0	0	0	0	0	0	0	0
HMR_4177	CMP[c] + H2O[c] => Pi[c] + cytidine[c]	2.71664e-29	5.69558e-28	-1.38051e-30	1.6248e-15	0	0	1.54259e-15	0	0	0	0	0	0	0	-5.04871e-29	4.07004e-16	0	0	6.31089e-29	0	0	0	0	1.41364e-27	0	2.95823e-31	0	-1.36848e-13	0	-7.57306e-29	-8.81281e-28	0	0	0	0	0	0	0	0	0	0	-1.1965e-15	-2.13258e-25	0	0	0	2.49211e-14	0
HMR_4179	CMP[s] + H2O[s] => Pi[s] + cytidine[s]	0	0	0	0	0	0	0	0	0	0	0	0	0	0	0	0	0	0	0	0	0	0	0	0	0	0	0	0	0	0	0	0	0	0	0	0	0	0	0	0	0	0	0	0	0	0	0	0
HMR_4182	GTP[c] + cytidine[c] => CMP[c] + GDP[c]	0	0	0	0	0	0	0	0	0	0	0	0	0	0	0	0	0	0	0	0	0	0	0	0	0	0	0	0	0	0	0	0	0	0	0	0	0	0	0	0	0	0	0	0	0	0	0	0
HMR_4183	CDP[s] + H2O[s] => CMP[s] + Pi[s]	0	0	0	0	0	0	0	0	0	0	0	0	0	0	0	0	0	0	0	0	0	0	0	0	0	0	0	0	0	0	0	0	0	0	0	0	0	0	0	0	0	0	0	0	0	0	0	0
HMR_4192	CTP[s] + H2O[s] => CDP[s] + Pi[s]	0	0	0	0	0	0	0	0	0	0	0	0	0	0	0	0	0	0	0	0	0	0	0	0	0	0	0	0	0	0	0	0	0	0	0	0	0	0	0	0	0	0	0	0	0	0	0	0
HMR_4194	ATP[c] + H2O[c] + UTP[c] + glutamine[c] => ADP[c] + CTP[c] + Pi[c] + glutamate[c]	-8.87515e-16	1.12889e-15	-7.64856e-16	0	0	0	0	1.02461e-15	4.80246e-16	2.64535e-16	3.98189e-16	4.21157e-16	3.94037e-16	2.24294e-15	-6.92207e-16	-1.15519e-15	-6.66588e-16	4.32325e-16	-3.82908e-14	4.50672e-16	-5.87346e-16	2.78206e-16	0	9.85821e-16	3.53168e-16	-1.13133e-15	1.62706e-16	0	5.30141e-16	1.26218e-29	1.47394e-16	-1.05946e-14	9.85296e-16	-1.23115e-15	-1.25163e-15	-7.33329e-16	-7.00412e-16	4.13193e-16	-3.14239e-16	0	0	0	-1.1745e-17	-1.62902e-15	-7.30545e-16	-1.21493e-16	1.33023e-16	0
HMR_4211	H2O[c] + UTP[c] => PPi[c] + UMP[c]	0	0	0	0	0	0	0	0	0	0	0	0	0	0	0	0	0	0	0	0	0	0	0	0	0	0	0	0	0	0	0	0	0	0	0	0	0	0	0	0	0	0	0	0	0	0	0	0
HMR_4343	PRPP[c] + uracil[c] => PPi[c] + UMP[c]	0	0	0	0	0	0	0	0	0	0	0	0	0	0	0	0	0	0	-1.00974e-28	0	0	0	0	0	3.53168e-16	0	0	0	0	0	0	0	0	0	0	0	0	0	0	0	0	0	0	0	0	0	0	0
HMR_4345	5,6-Dihydrouracil[c] + NADP+[c] <=> H+[c] + NADPH[c] + uracil[c]	0	0	0	0	0	0	0	0	0	0	0	0	0	0	0	0	0	0	0	0	0	0	0	0	0	0	0	0	0	0	0	0	0	0	0	0	0	0	0	0	0	0	0	0	0	0	0	0
HMR_4346	5,6-Dihydrouracil[c] + H2O[c] => 3-ureidopropionate[c]	0	0	0	0	0	0	0	0	0	0	0	0	0	0	0	0	0	0	0	0	0	0	0	0	0	0	0	0	0	0	0	0	0	0	0	0	0	0	0	0	0	0	0	0	0	0	0	0
HMR_4472	H+[c] + NADPH[c] + thymine[c] <=> NADP+[c] + dihydrothymine[c]	0	0	0	0	0	0	0	0	0	0	0	0	0	0	0	0	0	0	0	0	0	0	0	0	0	0	0	0	0	0	0	0	0	0	0	0	0	0	0	0	0	0	0	0	0	0	0	0
HMR_4484	H2O[m] + dTMP[m] => Pi[m] + thymidine[m]	0	0	0	0	3.15544e-30	0	0	0	0	0	0	0	0	0	0	0	0	0	0	0	0	0	0	-2.44476e-14	4.7837e-29	0	0	0	0	0	0	0	0	0	-2.22855e-14	0	0	0	0	0	0	0	-7.75482e-26	0	7.30545e-16	1.21493e-16	0	0
HMR_4485	2-deoxy-D-ribose-1-phosphate[c] + thymine[c] <=> Pi[c] + thymidine[c]	0	0	0	0	0	0	0	0	0	0	0	0	0	0	0	0	0	0	0	0	0	0	0	0	0	0	0	0	0	0	0	0	0	0	0	0	0	0	0	0	0	0	0	0	0	0	0	0
HMR_4510	H2O[c] + dCMP[c] => Pi[c] + deoxycytidine[c]	0	0	0	0	0	0	1.26218e-29	-1.97215e-31	0	0	-1.18329e-30	0	0	0	0	-2.95823e-31	-5.43976e-18	0	0	0	0	0	0	0	0	0	0	0	0	-1.06754e-15	0	0	0	0	0	0	0	0	0	0	-1.32529e-28	0	-3.23117e-27	0	0	0	0	2.19536e-16
HMR_4512	ADP[c] + dCDP[c] <=> ATP[c] + dCMP[c]	0	2.52435e-29	0	0	0	0	0	0	0	0	0	0	0	0	0	0	0	0	0	0	0	0	0	0	0	0	0	0	0	0	0	0	0	0	0	0	0	0	0	0	0	-2.27192e-28	0	0	0	0	0	0
HMR_4513	ATP[c] + deoxycytidine[c] => ADP[c] + dCMP[c]	0	0	0	0	0	0	0	0	0	0	0	0	0	0	0	0	0	0	0	0	0	0	0	0	0	0	0	0	0	0	0	0	0	1.53334e-15	0	0	0	0	0	0	0	0	0	0	0	0	0	0
HMR_4514	H2O[c] + deoxycytidine[c] => NH3[c] + deoxyuridine[c]	0	0	0	1.76705e-28	0	0	0	0	0	0	0	0	0	0	0	0	0	0	0	0	0	0	0	0	0	0	0	0	0	0	0	0	0	-1.53334e-15	0	0	0	0	0	0	0	0	0	0	0	0	0	0
HMR_4577	PPi[c] + orotidine-5-phosphate[c] <=> PRPP[c] + orotate[c]	8.87515e-16	-1.12889e-15	7.64856e-16	1.6248e-15	0	-7.15629e-15	0	-1.02461e-15	-4.80246e-16	-6.43847e-15	3.62876e-29	-4.21157e-16	-3.94037e-16	-2.24294e-15	6.92207e-16	1.15519e-15	6.66588e-16	0	6.07969e-14	-4.50672e-16	5.87346e-16	-2.78206e-16	0	-9.85821e-16	0	0	0	-1.05689e-16	-5.30141e-16	0	-1.47394e-16	1.75082e-14	-9.85296e-16	0	1.25163e-15	0	0	-4.13193e-16	0	0	-1.31709e-13	-1.1965e-15	0	1.62902e-15	0	0	0	0
HMR_4579	Pi[c] + uridine[c] <=> ribose-1-phosphate[c] + uracil[c]	-9.44507e-18	-7.57306e-29	-1.26218e-29	-1.76705e-28	-1.00974e-27	0	9.46633e-30	-7.70295e-30	0	0	0	4.21157e-16	0	0	1.57772e-30	0	1.26218e-28	0	0	-1.71972e-28	0	0	0	0	0	5.93215e-15	0	0	-3.15544e-29	0	0	0	0	1.53334e-15	0	0	8.18095e-16	1.00974e-28	0	0	0	-7.57306e-29	-4.03897e-27	0	7.30545e-16	1.21493e-16	0	7.88861e-31
HMR_4580	H2O[c] + cytidine[c] => NH3[c] + uridine[c]	0	0	0	1.6248e-15	5.04871e-29	0	0	0	0	0	0	0	0	0	0	0	0	0	0	0	0	0	-1.99204e-15	0	0	0	0	-1.05689e-16	0	0	0	0	0	0	0	0	0	0	0	0	0	0	0	0	0	0	0	6.58608e-16
HMR_4608	(S)-dihydroorotate[c] + H2O[c] <=> N-carbamoyl-L-aspartate[c]	8.87515e-16	-1.12889e-15	7.64856e-16	1.6248e-15	0	-7.15629e-15	0	-1.02461e-15	-4.80246e-16	-6.43847e-15	-2.81032e-30	-4.21157e-16	-3.94037e-16	-2.24294e-15	6.92207e-16	1.15519e-15	6.66588e-16	0	6.07969e-14	-4.50672e-16	5.87346e-16	-2.78206e-16	0	-9.85821e-16	0	0	0	-1.05689e-16	-5.30141e-16	0	-1.47394e-16	1.75082e-14	-9.85296e-16	0	1.25163e-15	0	0	-4.13193e-16	0	0	-1.31709e-13	-1.1965e-15	0	1.62902e-15	0	0	0	0
HMR_4575	(S)-dihydroorotate[c] + ubiquinone[m] <=> orotate[c] + ubiquinol[m]	-8.87515e-16	1.12889e-15	-7.64856e-16	-1.6248e-15	0	7.15629e-15	0	1.02461e-15	4.80246e-16	6.43847e-15	-4.63209e-29	4.21157e-16	3.94037e-16	2.24294e-15	-6.92207e-16	-1.15519e-15	-6.66588e-16	0	-6.07969e-14	4.50672e-16	-5.87346e-16	2.78206e-16	0	9.85821e-16	0	0	0	1.05689e-16	5.30141e-16	0	1.47394e-16	-1.75082e-14	9.85296e-16	0	-1.25163e-15	0	0	4.13193e-16	0	0	1.31709e-13	1.1965e-15	0	-1.62902e-15	0	0	0	0
HMR_4637	ADP[c] + dTDP[c] <=> ATP[c] + dTMP[c]	0	0	0	0	3.15544e-30	0	0	3.68344e-14	0	0	0	4.21157e-16	0	3.39995e-14	1.02429e-29	0	0	0	0	0	0	0	0	2.44476e-14	1.39499e-14	1.2326e-31	-7.89021e-16	0	3.23433e-29	0	0	6.31089e-30	0	1.24377e-14	2.22855e-14	0	0	0	-8.07794e-28	0	0	0	-3.99261e-14	0	3.42884e-14	1.31117e-14	0	1.48584e-14
HMR_4642	H2O[c] + dUMP[c] => Pi[c] + deoxyuridine[c]	0	0	0	0	0	0	0	7.70295e-30	0	0	0	0	0	0	0	0	-1.26218e-28	0	0	1.71972e-28	0	0	0	0	0	0	0	0	0	0	0	0	0	0	0	0	-8.18095e-16	0	0	0	0	0	0	0	0	-1.21493e-16	0	0
HMR_4643	H2O[m] + dUTP[m] => PPi[m] + dUMP[m]	0	0	0	0	0	0	0	0	0	0	0	0	0	0	0	0	0	0	0	0	0	0	0	0	0	0	0	0	0	0	0	0	0	0	0	0	0	0	0	0	0	0	0	0	0	0	0	0
HMR_4644	5,10-methylene-THF[c] + dUMP[c] <=> dTMP[c] + dihydrofolate[c]	7.88861e-31	0	0	0	0	8.43806e-15	0	-8.94556e-30	1.57772e-30	0	0	0	0	0	0	0	0	0	1.00974e-28	-1.71972e-28	0	0	0	0	0	1.13133e-15	0	3.70765e-29	-3.23433e-29	0	7.88861e-31	0	0	-3.02188e-16	0	0	7.00412e-16	1.29373e-28	6.05845e-28	0	0	0	0	0	7.30545e-16	1.21493e-16	0	0
HMR_4672	H2O[c] + dCTP[c] => NH3[c] + dUTP[c]	0	0	0	0	0	0	0	0	0	0	0	0	0	-1.17343e-29	0	0	0	0	0	0	0	0	0	0	0	0	0	3.47099e-29	0	0	0	0	0	0	0	0	0	0	0	-5.45912e-16	-8.24813e-14	0	0	0	0	0	0	0
HMR_4676	cytidine[c] + dUTP[c] => CMP[c] + dUDP[c]	0	0	0	0	-5.04871e-29	0	0	0	0	0	0	0	0	0	0	0	0	0	0	0	0	0	1.99204e-15	0	0	0	0	0	0	0	0	0	0	0	0	0	0	0	0	0	0	0	0	0	0	0	0	0
HMR_4736	H2O[c] + dihydrothymine[c] => 3-ureidoisobutyrate[c]	0	0	0	0	0	0	0	0	0	0	0	0	0	0	0	0	0	0	0	0	0	0	0	0	0	0	0	0	0	0	0	0	0	0	0	0	0	0	0	0	0	0	0	0	0	0	0	0
HMR_4819	3-ureidoisobutyrate[c] + H2O[c] => CO2[c] + D-3-amino-isobutanoate[c] + NH3[c]	0	0	0	0	0	0	0	0	0	0	0	0	0	0	0	0	0	0	0	0	0	0	0	0	0	0	0	0	0	0	0	0	0	0	0	0	0	0	0	0	0	0	0	0	0	0	0	0
HMR_5299	ATP[c] + uridine[c] => ADP[c] + UMP[c]	0	0	0	0	0	0	0	0	0	0	0	0	0	0	0	0	0	0	0	0	0	0	0	0	0	0	0	0	0	0	0	0	0	0	0	0	0	0	0	0	0	0	0	0	0	0	0	0
HMR_5352	dUTP[c] + uridine[c] => UMP[c] + dUDP[c]	9.44507e-18	0	0	0	0	0	0	0	0	0	0	0	0	0	0	0	0	0	0	0	0	0	0	0	0	0	0	0	0	0	0	0	0	0	0	0	0	0	0	0	0	0	0	0	0	0	0	0
HMR_5415	ADP[m] + mitothioredoxin[m] => H2O[m] + dADP[m] + mitooxidized thioredoxin[m]	0	-8.9426e-17	0	0	0	0	0	3.5341e-28	0	0	0	0	0	0	0	0	0	5.26266e-17	0	0	0	0	0	0	0	0	0	0	3.89417e-16	0	0	0	0	0	0	0	4.58525e-30	0	0	7.88861e-31	0	0	0	0	0	0	0	0
HMR_5416	GDP[m] + mitothioredoxin[m] => H2O[m] + dGDP[m] + mitooxidized thioredoxin[m]	-4.23842e-18	8.9426e-17	0	-6.58226e-15	0	0	0	-3.5341e-28	0	-1.26218e-29	0	-1.21169e-27	0	0	-4.47667e-15	0	0	-5.26266e-17	0	0	-5.64192e-15	0	0	0	0	0	0	0	-3.89417e-16	0	0	0	0	-1.83553e-15	0	0	-1.23049e-14	0	0	-7.88861e-31	0	0	0	0	0	1.21493e-16	0	0
HMR_5417	H+[m] + NADPH[m] + mitooxidized thioredoxin[m] => NADP+[m] + mitothioredoxin[m]	-4.23842e-18	0	0	-6.58226e-15	0	0	0	0	0	-1.26218e-29	0	-1.21169e-27	0	0	-4.47667e-15	0	-9.0719e-30	0	0	0	-5.64192e-15	0	0	0	0	0	0	0	0	0	0	0	0	-1.83553e-15	0	0	-1.23049e-14	0	0	0	0	0	0	0	0	1.21493e-16	0	0
HMR_6612	dADP[m] + dTDP[m] <=> dATP[m] + dTMP[m]	0	0	0	0	0	0	0	-3.68344e-14	0	0	0	-4.21157e-16	0	-3.39995e-14	-1.02429e-29	0	0	0	0	0	0	0	0	-2.44476e-14	-1.39499e-14	0	7.89021e-16	-3.70765e-29	0	0	0	-6.31089e-30	0	-1.24377e-14	-2.22855e-14	0	0	0	0	0	1.15864e-30	0	3.99261e-14	0	-3.42884e-14	-1.31117e-14	0	-1.48584e-14
HMR_6613	dADP[n] + dTDP[n] <=> dATP[n] + dTMP[n]	0	0	0	0	0	0	0	0	0	0	0	0	0	0	0	0	0	0	0	0	0	0	0	0	0	0	0	0	0	0	0	0	0	0	0	0	0	0	0	0	0	0	0	0	0	0	0	0
HMR_6621	UTP[m] + thioredoxin[m] => H2O[m] + dUTP[m] + oxidized thioredoxin[m]	0	0	0	0	0	0	0	0	0	0	0	-4.21157e-16	0	0	0	0	0	0	0	0	0	0	0	0	0	0	0	0	0	0	0	0	0	0	0	0	0	0	0	-5.45912e-16	0	0	0	0	0	0	0	0
HMR_6622	UTP[n] + thioredoxin[n] => H2O[n] + dUTP[n] + oxidized thioredoxin[n]	9.44507e-18	7.57306e-29	0	0	0	0	0	0	0	0	7.88861e-31	0	0	0	0	0	0	-4.32325e-16	0	0	0	0	0	0	0	0	0	0	0	0	0	0	0	0	0	-6.16298e-33	0	0	0	0	0	0	0	0	0	0	0	0
HMR_6623	dGTP[c] + deoxyuridine[c] => dGDP[c] + dUMP[c]	0	0	0	0	0	0	0	0	0	0	0	0	0	0	0	0	0	0	0	0	0	0	0	0	0	0	0	0	0	0	0	0	0	0	0	0	0	0	0	0	0	0	0	0	0	0	0	0
HMR_6624	dGTP[m] + deoxyuridine[m] => dGDP[m] + dUMP[m]	0	0	0	0	0	0	0	0	0	0	0	0	0	0	0	0	0	0	0	0	0	0	0	0	0	0	0	0	0	0	0	0	0	0	0	0	0	0	0	0	0	0	0	0	0	0	0	0
HMR_7744	H2O[c] + pseudouridine-5-phosphate[c] <=> ribose-5-phosphate[c] + uracil[c]	0	0	0	0	0	0	0	0	0	0	0	0	0	0	0	0	0	0	0	0	0	0	0	0	0	0	0	0	0	0	0	0	0	0	0	0	0	0	0	0	0	0	0	0	0	0	0	0
HMR_8072	2-deoxy-D-ribose-1-phosphate[c] + H2O[c] => Pi[c] + deoxyribose[c]	0	0	0	0	0	0	0	0	0	0	0	0	0	0	0	0	0	0	0	0	0	0	0	0	0	0	0	0	0	0	0	0	0	0	0	0	0	0	0	0	0	0	0	0	0	0	0	0
HMR_8637	H2O[c] + cytosine[c] => NH3[c] + uracil[c]	0	0	0	0	0	0	0	0	0	0	0	0	0	0	0	0	0	0	0	0	0	0	0	0	0	0	0	0	0	0	0	0	0	0	0	0	0	0	0	0	0	0	0	0	0	0	0	0
HMR_3965	H2O[c] + dUDP[c] => Pi[c] + dUMP[c]	0	0	0	0	0	0	0	0	0	0	0	0	0	0	0	0	0	0	0	0	0	0	0	0	0	0	0	0	0	0	0	0	0	0	0	0	0	0	0	0	0	0	0	0	0	0	0	0
HMR_3966	ATP[m] + H2O[m] => AMP[m] + PPi[m]	0	0	0	0	0	0	0	0	0	0	0	0	0	0	0	0	0	0	0	0	0	0	0	0	0	0	0	0	0	0	0	0	0	0	0	0	0	0	0	0	0	0	0	0	0	0	0	0
HMR_3967	CDP[c] + GDP[c] <=> CMP[c] + GTP[c]	0	0	-0.658914	0	1.03499e-27	-1.24957	0	-1.40434	-1.27316	0	0	0	0	-1.71044	-1.4407	-1.44284	-1.29798	-1.47699	0	-1.14426	0	0	-1.28249	-1.29564	0	0	0	-0.978378	0	0	0	-1.32845	-0.578388	-1.08458	-1.21079	-1.161	-1.11599	-1.17883	-1.3282	-1.43358	-1.13511	0	5.43146e-18	0	-0.948664	-1.0827	-1.19911	-1.31693
HMR_3968	ADP[c] + dUDP[c] <=> ATP[c] + dUMP[c]	9.44507e-18	7.57306e-29	0	0	1.00974e-27	7.15629e-15	-9.46633e-30	0	1.57772e-30	0	0	-4.21157e-16	0	-1.17343e-29	0	0	-3.44503e-16	0	0	0	0	0	1.57772e-29	0	3.53168e-16	-4.80083e-15	0	3.70765e-29	0	0	7.88861e-31	0	0	-3.02188e-16	0	0	-1.17684e-16	8.83524e-29	0	0	0	0	3.23117e-27	0	0	0	0	-7.88861e-31
HMR_3999	ADP[s] + H2O[s] => AMP[s] + Pi[s]	0	0	0	0	0	0	0	0	0	0	0	0	0	0	0	0	0	0	0	0	0	0	0	0	0	0	0	0	0	0	0	0	0	0	0	0	0	0	0	0	0	0	0	0	0	0	0	0
HMR_4024	ADP[c] + CDP[c] <=> ATP[c] + CMP[c]	-6.18564	-9.93923	-7.98331	-9.04816	-9.93085	-10.2572	-8.54254	-13.0999	-12.4262	-5.21446	-5.102	-5.18414	-6.73544	-14.3668	-12.1056	-13.6952	-9.86081	-9.28578	-7.07707	-9.11416	-4.80586	-4.84105	-11.7886	-8.34429	-6.65904	-8.85061	-6.6112	-6.63036	-5.12939	-10.5267	-8.03767	-9.44074	-5.7633	-8.02336	-8.58223	-6.80216	-8.09454	-11.3347	-8.66555	-12.5539	-10.9401	-10.0384	-12.245	-9.08611	-5.79083	-6.43404	-11.3319	-11.2176
HMR_4026	ADP[m] + CDP[m] <=> ATP[m] + CMP[m]	0	0	0	0	0	0	0	0	0	0	0	0	0	0	0	0	0	0	0	0	0	0	0	0	0	0	0	0	0	0	0	0	0	0	0	0	0	0	0	0	0	0	0	0	0	0	0	0
HMR_4054	ATP[c] + thymidine[c] => ADP[c] + dTMP[c]	0	0	0	0	0	0	0	0	0	0	0	0	0	0	0	0	0	0	0	0	0	0	0	0	0	0	0	0	0	0	0	0	0	0	0	0	0	0	0	0	0	0	0	0	0	0	0	0
HMR_4061	H2O[s] + UTP[s] => Pi[s] + UDP[s]	0	0	0	0	0	0	0	0	0	0	0	0	0	0	0	0	0	0	0	0	0	0	0	0	0	0	0	0	0	0	0	0	0	0	0	0	0	0	0	0	0	0	0	0	0	0	0	0
HMR_4083	ATP[m] + adenosine[m] => ADP[m] + AMP[m]	0	-5.29746e-14	-2.50936e-14	2.9828e-15	0	-3.53333e-14	6.03539e-14	0	1.7375e-14	0	-1.38872e-14	-1.4867e-14	-7.09459e-15	0	0	3.04592e-14	0	8.52341e-15	2.09964e-15	2.89489e-14	1.21345e-15	1.38352e-14	-2.46502e-14	0	0	-4.40574e-15	0	-1.04378e-14	0	3.12576e-14	1.76695e-14	4.66721e-14	0	0	0	-2.66214e-15	-2.04533e-14	-2.22045e-15	3.98865e-14	1.20784e-14	0	2.84083e-14	0	-2.39814e-27	0	0	0	0
HMR_4136	GTP[s] + H2O[s] => GDP[s] + Pi[s]	0	0	0	0	0	0	0	0	0	0	0	0	0	0	0	0	0	0	0	0	0	0	0	0	0	0	0	0	0	0	0	0	0	0	0	0	0	0	0	0	0	0	0	0	0	0	0	0
HMR_4180	ATP[c] + cytidine[c] => ADP[c] + CMP[c]	0	0	0	0	0	0	0	0	0	0	0	0	0	0	0	0	0	0	0	0	0	0	0	0	0	0	0	0	0	0	0	0	0	0	0	0	0	0	0	0	0	0	0	0	0	0	0	-6.58608e-16
HMR_4185	ATP[c] + sulfate[c] => PPi[c] + adenylyl sulfate[c]	-1.08468e-30	0	0	0	0	0	0	0	0	0	0	0	0	0	0	0	0	0	0	0	0	0	0	0	0	0	0	0	0	0	0	0	0	0	0	0	0	0	0	0	0	0	0	0	0	-3.28072e-14	0	0
HMR_4186	ATP[c] + adenylyl sulfate[c] => ADP[c] + PAPS[c]	0	0	0	0	0	0	0	-2.56774e-28	0	0	0	0	0	0	0	0	0	0	0	0	0	0	0	1.26218e-29	0	0	0	0	0	0	0	-9.86076e-32	-4.26067e-15	0	0	0	0	0	0	0	0	0	0	0	0	0	0	0
HMR_4342	H2O[s] + IDP[s] => IMP[s] + Pi[s]	0	0	0	0	0	0	0	0	0	0	0	0	0	0	0	0	0	0	0	0	0	0	0	0	0	0	0	0	0	0	0	0	0	0	0	0	0	0	0	0	0	0	0	0	0	0	0	0
HMR_4483	ATP[m] + thymidine[m] => ADP[m] + dTMP[m]	0	0	0	0	0	0	0	0	0	0	0	0	0	0	0	0	0	0	0	0	0	0	0	0	0	0	0	0	0	0	0	0	0	0	0	0	0	-1.26218e-28	0	0	0	0	0	0	0	0	0	1.48584e-14
HMR_4507	H2O[c] + dCMP[c] => NH3[c] + dUMP[c]	0	0	0	0	0	1.28177e-15	0	0	-1.71577e-29	0	0	0	0	1.17343e-29	0	0	0	0	0	0	0	0	0	0	0	0	0	0	0	0	0	0	0	0	0	0	0	0	0	0	0	0	0	0	0	0	0	0
HMR_4516	H2O[c] + dCDP[c] => Pi[c] + dCMP[c]	0	0	0	0	0	0	0	0	0	0	0	0	0	0	0	0	0	0	0	0	0	0	0	0	0	0	0	0	0	0	0	0	0	0	0	0	0	0	0	0	0	0	0	0	0	0	0	0
HMR_4601	ATP[m] + deoxyguanosine[m] => ADP[m] + dGMP[m]	-5.30974e-15	-8.9426e-17	0	0	2.78004e-14	0	0	3.53212e-28	0	-1.20783e-14	0	0	-9.78188e-29	0	0	0	-1.63193e-17	1.27532e-16	0	0	0	0	0	0	0	0	0	-1.51461e-28	0	-1.26218e-29	0	-3.15544e-30	6.42067e-15	0	0	0	1.21872e-14	0	0	0	2.62013e-14	0	0	0	0	0	1.9995e-14	0
HMR_4633	ATP[c] + deoxyadenosine[c] => ADP[c] + dAMP[c]	0	8.9426e-17	0	0	0	0	0	-3.5341e-28	0	-2.23223e-15	0	0	0	0	-2.92646e-14	0	0	-5.26266e-17	-6.03957e-14	-1.00974e-28	0	0	0	0	9.46633e-30	0	-5.04871e-29	1.07285e-28	-3.89417e-16	0	0	0	-4.26067e-15	0	7.23161e-14	-3.9443e-31	0	5.91646e-30	0	-7.88861e-31	0	0	0	0	0	0	-1.89327e-28	0
HMR_4640	ATP[m] + dUMP[m] => ADP[m] + dUDP[m]	0	0	0	0	0	0	0	0	0	0	0	0	0	0	1.57772e-30	0	-3.44503e-16	0	0	0	0	0	0	0	0	0	0	0	0	0	0	0	0	0	0	0	0	0	0	0	0	0	0	0	0	0	0	0
HMR_4641	ATP[c] + deoxyuridine[c] => ADP[c] + dUMP[c]	-9.44507e-18	-7.57306e-29	-1.26218e-29	0	-1.00974e-27	0	9.46633e-30	0	0	0	0	4.21157e-16	0	0	1.57772e-30	0	0	0	1.00974e-28	0	0	0	0	0	-3.53168e-16	5.93215e-15	0	0	-3.15544e-29	0	0	0	0	0	0	0	0	1.00974e-28	0	0	0	0	-3.23117e-27	0	7.30545e-16	0	0	7.88861e-31
HMR_4680	2-deoxy-D-ribose-1-phosphate[c] + uracil[c] <=> Pi[c] + deoxyuridine[c]	-9.44507e-18	-7.57306e-29	-1.26218e-29	-1.76705e-28	-1.00974e-27	0	9.46633e-30	-7.70295e-30	0	0	0	4.21157e-16	0	0	1.19254e-30	0	1.26218e-28	0	1.00974e-28	-1.71972e-28	0	0	0	0	-3.53168e-16	5.93215e-15	0	0	-3.15544e-29	0	0	0	0	1.53334e-15	0	0	8.18095e-16	1.00974e-28	0	0	0	0	-3.23117e-27	0	7.30545e-16	1.21493e-16	0	7.88861e-31
HMR_4806	10-formyl-THF[c] + GAR[c] => N-formyl-GAR[c] + THF[c]	0	0	0	0	0	0	0	0	0	-6.31089e-29	0	0	0	0	0	0	0	0	0	7.01252e-14	0	0	0	0	0	0	0	-1.44509e-15	3.18675e-14	0	-5.47094e-15	0	0	0	6.63428e-14	0	0	0	0	0	-1.36927e-13	0	0	0	0	0	0	0
HMR_5394	H2O[c] + guanosine[c] => NH3[c] + xanthosine[c]	0	0	0	0	0	0	0	0	0	0	0	0	0	0	0	0	0	0	0	0	0	0	0	0	0	0	0	0	0	0	0	0	0	0	0	0	0	0	0	0	0	0	0	0	0	0	0	0
HMR_6625	ATP[m] + deoxyuridine[m] => ADP[m] + dUMP[m]	0	0	0	0	0	0	0	0	0	0	0	0	0	0	0	0	0	0	0	0	0	0	0	0	0	0	0	0	0	0	0	0	0	0	0	0	0	0	0	0	0	0	0	0	0	0	0	0
HMR_6626	H2O[m] + dUMP[m] => Pi[m] + deoxyuridine[m]	0	0	0	0	0	0	0	0	0	0	0	0	0	0	0	0	0	0	0	0	0	0	0	0	0	0	0	0	0	0	0	0	0	0	0	0	0	0	0	0	0	0	0	0	0	0	0	0
HMR_7160	0.3 dATP[c] + 0.2 dCTP[c] + 0.2 dGTP[c] + 0.3 dTTP[c] => DNA[c] + PPi[c]	0	0	0	0	0	0	0	0	0	0	0	0	0	0	0	0	0	0	0	0	0	0	0	0	0	0	0	0	0	0	0	0	0	0	0	0	0	0	0	0	0	0	0	0	0	0	0	0
HMR_7161	0.18 ATP[c] + 0.3 CTP[c] + 0.34 GTP[c] + 0.18 UTP[c] => PPi[c] + RNA[c]	0	0	0	0	0	0	0	0	0	0	0	0	0	0	0	0	0	0	0	0	0	0	0	0	0	0	0	0	0	0	0	0	0	0	0	0	0	0	0	0	0	0	0	0	0	0	0	0
HMR_7162	0.18 ADP[c] + 0.3 CDP[c] + 0.34 GDP[c] + 0.18 UDP[c] => Pi[c] + RNA[c]	0	0	0	0	0	0	0	0	0	0	0	0	0	0	0	0	0	0	-1.25034e-13	0	0	0	0	0	0	0	0	0	0	0	0	0	0	0	0	0	0	0	0	0	2.7349e-13	-1.74535e-29	0	0	0	0	-7.39019e-16	0
HMR_7163	DNA[c] + H2O[c] => 0.3 dAMP[c] + 0.2 dCMP[c] + 0.2 dGMP[c] + 0.3 dTMP[c]	0	0	0	0	0	0	0	0	0	0	0	0	0	0	0	0	0	0	0	0	0	0	0	0	0	0	0	0	0	0	0	0	0	0	0	0	0	0	0	0	0	0	0	0	0	0	0	0
HMR_7164	H2O[c] + RNA[c] => 0.18 AMP[c] + 0.3 CMP[c] + 0.34 GMP[c] + 0.18 UMP[c]	0	0	0	0	0	0	0	0	0	0	0	0	0	0	0	0	0	0	0	0	0	0	0	0	0	0	0	0	0	0	0	3.84092e-14	0	0	0	0	0	0	0	0	0	0	0	0	0	0	0	0
HMR_7713	AMP[l] + H2O[l] => Pi[l] + adenosine[l]	0	0	0	0	0	0	0	0	0	0	0	0	0	0	0	0	0	0	0	0	0	0	0	0	0	0	0	0	0	0	0	0	0	0	0	0	0	0	0	0	0	0	0	0	0	0	0	0
HMR_7716	H2O[l] + UMP[l] => Pi[l] + uridine[l]	0	0	0	0	0	0	0	0	0	0	0	0	0	0	0	0	0	0	0	0	0	0	0	0	0	0	0	0	0	0	0	0	0	0	0	0	0	0	0	0	0	0	0	0	-4.06768e-14	2.52435e-28	0	-6.58608e-16
HMR_7717	H2O[m] + UMP[m] => Pi[m] + uridine[m]	0	0	0	0	0	0	0	0	0	0	0	0	-3.94037e-16	0	0	0	0	0	0	0	0	0	0	0	0	0	0	0	0	0	0	0	0	0	0	0	0	-4.13193e-16	0	0	0	0	0	0	0	0	0	0
HMR_7721	CMP[l] + H2O[l] => Pi[l] + cytidine[l]	-2.71664e-29	-5.69558e-28	0	0	0	0	0	5.7646e-28	0	0	0	0	0	0	7.88861e-30	-4.07004e-16	0	0	-6.31089e-29	0	0	0	0	-1.41364e-27	0	0	0	1.36743e-13	0	7.57306e-29	8.81379e-28	0	0	0	0	0	0	0	0	0	0	0	2.13258e-25	0	0	0	-2.49211e-14	0
HMR_7725	H2O[l] + dTMP[l] => Pi[l] + thymidine[l]	0	0	0	0	0	0	0	0	0	0	0	0	0	-9.63862e-15	0	0	0	0	0	0	0	0	-4.41908e-14	0	-2.25935e-29	0	0	0	0	0	0	0	0	0	0	0	0	0	0	0	0	0	7.87912e-26	0	0	0	0	1.48584e-14
HMR_7728	GMP[l] + H2O[l] => Pi[l] + guanosine[l]	0	0	0	0	0	0	0	0	0	0	0	0	0	0	0	0	0	0	0	0	0	0	0	0	0	0	0	0	0	0	0	0	0	0	0	0	0	0	0	0	0	0	0	-8.07794e-28	0	0	0	0
HMR_7800	ADP[c] + GDP[c] <=> AMP[c] + GTP[c]	0	0	0	0	0	0	0	0	0	0	0	0	0	0	0	0	0	0	0	0	0	0	0	0	0	0	0	0	0	0	0	0	0	0	0	0	0	0	0	0	0	0	0	0	0	0	0	0
HMR_7801	ADP[m] + GDP[m] <=> AMP[m] + GTP[m]	0	0	0	0	0	0	0	0	0	0	0	0	0	0	0	0	0	0	0	0	0	0	0	0	0	0	0	0	0	0	0	0	0	0	0	0	0	0	0	0	0	0	0	0	0	0	0	0
HMR_7802	2 dADP[c] <=> dAMP[c] + dATP[c]	0	-8.9426e-17	0	0	0	0	0	3.5341e-28	0	0	0	0	0	-5.86715e-30	2.92646e-14	0	0	5.26266e-17	0	0	0	0	0	1.26218e-29	0	0	5.04871e-29	0	3.89417e-16	0	0	0	4.26067e-15	0	-7.23161e-14	0	0	0	0	7.88861e-31	0	0	0	0	0	0	0	0
HMR_9850	UppppU[n] + H2O[n] => UTP[n] + UMP[n]	0	0	0	0	0	0	0	0	0	0	0	0	0	0	0	0	0	0	0	0	0	0	0	0	0	0	0	0	0	0	0	0	0	0	0	0	0	0	0	0	0	0	0	0	0	0	0	0
HMR_7863	CDP[c] + UDP[c] <=> CTP[c] + UMP[c]	0	0	1.52971e-15	0	0	0	0	0	0	0	0	0	0	0	0	0	0	0	0	0	0	0	0	0	0	0	0	0	0	0	0	0	0	0	0	0	0	0	0	0	0	0	-3.63507e-27	0	0	0	0	0
HMR_7864	CDP[n] + UDP[n] <=> CTP[n] + UMP[n]	0	0	0	0	0	0	0	0	0	0	0	0	0	0	0	0	0	0	0	0	0	0	0	0	0	0	0	0	0	0	0	0	0	0	0	0	0	0	0	0	0	0	0	0	0	0	0	0
HMR_7865	2 UDP[c] <=> UMP[c] + UTP[c]	0	0	-7.64856e-16	0	0	-7.15629e-15	1.54259e-15	0	0	0	0	0	0	0	6.92207e-16	0	0	0	0	0	0	0	0	0	0	5.93215e-15	0	0	0	0	1.47394e-16	-1.05946e-14	0	0	0	0	0	0	0	0	0	0	0	1.62902e-15	0	0	0	-6.58608e-16
HMR_7866	2 UDP[n] <=> UMP[n] + UTP[n]	0	0	0	-2.01948e-28	0	0	0	-1.97215e-31	0	0	2.5638e-30	0	0	0	0	-7.88861e-31	0	0	0	0	0	0	0	0	0	0	0	0	0	0	0	0	0	0	0	0	0	0	0	0	6.62643e-29	0	0	0	0	0	0	0
HMR_7867	GDP[c] + UDP[c] <=> GTP[c] + UMP[c]	0	0	0	0	-1.03499e-27	0	0	-1.02461e-15	-4.80246e-16	0	0	0	0	-2.24294e-15	0	1.15519e-15	6.66588e-16	1.18329e-30	0	-4.50672e-16	0	0	0	-9.85821e-16	0	0	0	-3.9443e-31	0	0	0	2.11892e-14	0	1.53334e-15	1.25163e-15	0	8.18095e-16	0	-8.07794e-28	0	-1.31709e-13	0	0	0	7.30545e-16	1.21493e-16	0	0
HMR_7868	GDP[n] + UDP[n] <=> GTP[n] + UMP[n]	0	0	0	0	0	0	0	0	0	0	0	0	0	0	0	0	0	0	0	0	0	0	0	0	0	0	0	0	0	0	0	0	0	0	0	0	0	0	0	0	0	0	0	0	0	0	0	0
HMR_7869	UDP[c] + dADP[c] <=> UMP[c] + dATP[c]	0	0	0	0	0	0	0	0	0	0	0	0	0	0	0	0	0	0	0	0	0	0	0	0	0	0	0	0	0	0	0	0	-9.85296e-16	0	0	0	0	0	0	0	0	0	0	0	0	0	0	0
HMR_7870	UDP[n] + dADP[n] <=> UMP[n] + dATP[n]	0	0	0	0	0	0	0	0	0	0	0	0	0	0	0	7.88861e-31	0	0	0	0	0	0	0	0	0	0	0	0	0	0	0	0	0	0	0	0	0	0	0	0	0	0	0	0	0	0	0	0
HMR_7871	UDP[c] + dCDP[c] <=> UMP[c] + dCTP[c]	0	0	0	1.51461e-28	0	0	-1.26218e-29	0	0	0	0	0	0	0	0	0	0	0	0	0	0	0	0	0	0	0	0	0	0	2.52435e-29	0	0	0	0	0	0	0	0	0	0	0	0	0	0	0	0	0	0
HMR_7872	UDP[n] + dCDP[n] <=> UMP[n] + dCTP[n]	0	0	0	-3.5341e-28	-6.7145e-14	0	0	0	0	0	-2.5638e-30	0	0	0	0	0	0	0	0	0	0	0	0	0	0	0	0	0	0	0	0	0	0	0	0	0	0	0	0	0	-2.65057e-28	0	0	0	0	0	0	0
HMR_7873	UDP[c] + dGDP[c] <=> UMP[c] + dGTP[c]	8.78069e-16	0	0	0	0	0	3.78653e-29	0	0	0	0	2.76101e-29	-8.07794e-28	0	0	0	0	0	6.07969e-14	0	0	0	0	0	0	0	5.04871e-29	0	0	0	-8.5197e-29	0	0	0	0	0	0	0	0	0	0	-2.01948e-28	0	0	0	0	0	0
HMR_7874	UDP[n] + dGDP[n] <=> UMP[n] + dGTP[n]	0	0	0	0	6.7145e-14	0	0	1.97215e-31	0	0	0	0	0	0	0	0	0	0	0	0	0	0	0	0	0	0	0	0	0	0	0	0	0	0	0	0	0	0	0	0	0	0	0	0	0	0	0	0
HMR_7875	ADP[m] + UDP[m] <=> ATP[m] + UMP[m]	0	0	0	0	0	0	0	0	0	0	0	0	-3.94037e-16	0	0	0	0	0	0	0	0	0	0	0	0	0	0	0	0	0	0	0	0	0	0	0	0	-4.13193e-16	0	0	0	0	0	0	0	0	0	0
HMR_7876	ADP[n] + UDP[n] <=> ATP[n] + UMP[n]	0	0	0	5.42736e-28	0	0	0	0	0	0	0	0	0	0	0	0	0	0	0	0	0	0	0	0	0	0	0	0	0	0	0	0	0	0	0	0	0	0	0	0	0	0	0	0	0	0	0	0
HMR_7878	ADP[c] + dITP[c] <=> ATP[c] + dIDP[c]	0	0	0	0	0	0	0	0	0	0	0	0	0	0	0	0	0	0	0	0	0	0	0	0	0	0	0	0	0	0	0	0	0	0	0	1.38778e-16	0	0	0	0	0	0	0	-2.00392e-18	0	0	0	0
HMR_7879	H+[c] + H2O[c] + dITP[c] => PPi[c] + dIMP[c]	0	0	0	0	0	0	0	0	0	0	0	0	0	0	0	0	0	0	0	0	0	0	0	0	0	0	0	0	-2.50463e-28	0	0	0	0	0	0	0	0	0	0	0	0	0	0	0	0	0	0	0
HMR_7880	H2O[c] + dIMP[c] => H+[c] + Pi[c] + deoxyinosine[c]	0	0	0	0	0	0	0	0	0	0	0	0	0	0	0	0	0	0	0	0	0	0	0	0	0	0	0	0	-2.50463e-28	0	0	0	0	0	0	0	0	0	0	0	0	0	0	0	0	0	0	0
HMR_7881	ADP[n] + dITP[n] <=> ATP[n] + dIDP[n]	0	0	0	0	0	0	0	0	0	0	0	0	0	0	0	0	0	0	0	0	0	0	0	0	0	0	0	0	2.50463e-28	0	0	0	0	0	0	-1.38778e-16	0	0	0	0	0	0	0	2.00392e-18	0	0	0	0
HMR_7882	ADP[n] + GTP[n] <=> ATP[n] + GDP[n]	0	0	0	0	0	0	0	0	0	0	0	0	0	0	0	0	0	0	0	0	0	0	0	0	0	0	0	0	0	0	0	0	0	0	0	0	0	0	0	0	0	0	0	0	0	0	0	0
HMR_7883	ADP[m] + UTP[m] <=> ATP[m] + UDP[m]	0	0	0	0	0	0	0	0	0	0	0	0	-3.94037e-16	0	0	0	0	0	0	0	0	0	0	0	0	0	0	0	0	0	0	0	0	0	0	0	0	-4.13193e-16	0	0	0	0	0	0	0	0	0	0
HMR_7884	ADP[n] + UTP[n] <=> ATP[n] + UDP[n]	0	0	0	0	0	0	-1.10441e-29	0	0	0	0	0	0	0	0	0	0	0	0	0	0	0	0	0	0	0	-5.52203e-30	0	0	0	0	0	0	0	0	0	0	0	0	0	0	0	0	0	0	0	0	0
HMR_7885	ADP[n] + CTP[n] <=> ATP[n] + CDP[n]	0	0	0	0	-6.64453e-14	0	-3.15544e-30	0	0	0	0	0	0	0	0	0	0	0	0	0	0	0	0	0	0	0	0	0	0	0	0	0	0	0	0	0	0	0	0	0	0	0	0	0	0	0	0	0
HMR_7886	ADP[m] + dTTP[m] <=> ATP[m] + dTDP[m]	0	8.9426e-17	0	0	0	0	0	0	0	0	0	-4.21157e-16	0	0	-1.02552e-29	0	0	-1.27532e-16	2.20141e-29	0	0	0	0	0	0	0	0	0	0	1.26218e-29	0	0	0	0	0	0	-1.21872e-14	0	0	0	-2.62013e-14	0	0	0	0	-1.31117e-14	0	0
HMR_7887	ADP[n] + dTTP[n] <=> ATP[n] + dTDP[n]	0	-7.57306e-29	0	0	0	0	0	0	0	0	0	0	0	0	0	-9.86076e-31	0	0	0	0	0	0	0	0	0	0	0	0	0	0	0	0	0	0	0	0	0	0	0	0	0	-2.8399e-29	-4.24092e-27	0	0	0	0	0
HMR_7888	ADP[n] + dGTP[n] <=> ATP[n] + dGDP[n]	0	0	0	0	0	0	0	0	0	0	0	0	0	0	0	0	-1.63193e-17	0	0	0	0	0	0	0	0	0	0	0	0	-1.26218e-29	0	0	0	0	0	0	0	0	0	0	0	0	0	0	0	0	0	0
HMR_7889	ADP[n] + dUTP[n] <=> ATP[n] + dUDP[n]	9.44507e-18	7.57306e-29	0	0	0	0	0	0	0	0	7.88861e-31	0	0	0	0	0	0	0	0	0	0	0	0	0	0	0	0	0	0	0	0	0	0	0	0	-6.16298e-33	0	0	0	0	0	0	0	0	0	0	0	0
HMR_7890	ADP[m] + dCTP[m] <=> ATP[m] + dCDP[m]	0	0	0	0	-3.49828e-16	0	0	0	0	0	0	0	0	0	0	0	0	0	0	0	0	0	0	0	0	0	0	0	0	0	0	0	0	0	0	0	0	8.48025e-30	0	0	0	0	0	0	0	0	0	0
HMR_7891	ADP[n] + dCTP[n] <=> ATP[n] + dCDP[n]	0	0	0	0	0	0	0	0	0	0	0	0	0	0	0	0	1.08795e-17	0	0	0	0	0	0	0	0	0	0	0	-2.01948e-28	6.31089e-30	0	0	0	0	0	0	0	-7.88861e-31	0	0	0	0	0	0	0	0	0	0
HMR_7892	ADP[n] + dATP[n] <=> ATP[n] + dADP[n]	0	0	0	0	0	0	0	0	0	0	0	0	0	0	0	7.88861e-31	0	0	0	0	0	0	0	0	0	0	0	0	0	0	0	0	0	0	0	0	0	0	0	0	0	0	0	0	0	0	0	0
HMR_7893	ADP[n] + ITP[n] <=> ATP[n] + IDP[n]	0	0	0	-5.42736e-28	6.64453e-14	0	0	0	0	2.23223e-15	0	0	0	0	0	0	-1.18329e-29	0	0	0	0	0	0	0	0	0	0	0	0	0	0	0	0	0	0	1.38778e-16	0	0	0	0	0	0	3.02923e-28	-2.00392e-18	0	0	0	0
HMR_7894	ADP[m] + dITP[m] <=> ATP[m] + dIDP[m]	0	0	0	0	0	0	0	0	0	0	0	0	0	0	0	0	0	0	0	0	0	0	0	0	0	0	0	0	0	0	0	0	0	0	0	0	0	0	0	0	0	0	0	0	0	0	0	0
HMR_7895	ADP[m] + ITP[m] <=> ATP[m] + IDP[m]	0	0	0	0	0	0	0	0	0	0	0	0	0	0	0	0	0	0	0	0	0	0	0	0	0	0	0	0	0	0	0	0	0	0	0	0	0	0	0	0	0	0	0	0	0	0	0	0
HMR_8083	H2O[n] + cGMP[n] => GMP[n]	0	0	0	-3.63788e-17	0	0	0	0	3.76856e-14	0	0	0	0	0	0	2.54776e-17	0	1.27532e-16	0	0	0	0	0	0	0	0	1.14365e-16	0	0	0	5.46809e-15	0	0	0	0	0	0	0	0	0	0	0	0	0	0	0	0	0
HMR_8085	H2O[g] + cGMP[g] => GMP[g]	0	-8.2453e-17	0	0	0	0	0	0	0	0	0	0	0	0	0	0	0	0	0	0	0	0	0	1.97215e-31	0	0	0	0	0	0	0	0	0	0	0	0	0	0	0	0	0	0	0	0	0	0	0	0
HMR_8087	H2O[g] + cAMP[g] => AMP[g]	0	0	0	-2.92657e-14	0	0	0	0	0	0	0	0	0	0	0	0	0	0	0	0	0	0	0	0	0	0	0	0	0	0	0	0	0	0	0	0	0	0	0	0	0	0	0	0	0	0	0	0
HMR_8443	ADP-glucose[c] + H2O[c] => AMP[c] + glucose-1-phosphate[c]	0	0	0	0	0	0	0	0	0	0	0	0	0	0	0	0	0	0	0	0	0	0	0	0	0	0	0	0	0	0	0	0	0	0	0	0	0	0	0	0	0	0	0	0	0	0	0	0
HMR_8444	ADP-mannose[c] + H2O[c] => AMP[c] + mannose-1-phosphate[c]	0	0	0	0	0	0	0	0	0	0	0	0	0	0	0	0	0	0	0	0	0	0	0	0	0	0	0	0	0	0	0	0	0	0	0	0	0	0	0	0	0	0	0	0	0	0	0	0
HMR_8445	ATP[m] + cytidine[m] => ADP[m] + CMP[m]	0	0	0	0	0	0	0	0	0	0	0	0	0	0	0	0	0	0	0	0	0	0	0	0	0	0	0	0	0	0	0	0	0	0	0	0	0	0	0	0	0	0	0	0	0	0	0	0
HMR_8446	H2O[n] + cytidine[n] => NH3[n] + uridine[n]	0	0	0	0	0	0	1.54259e-15	0	0	0	0	0	3.15544e-30	0	0	0	0	0	0	0	0	0	0	0	0	0	0	0	0	0	0	0	0	0	0	0	0	0	0	0	0	-1.1965e-15	0	0	0	0	0	0
HMR_8448	CDP[c] + dGDP[c] <=> CMP[c] + dGTP[c]	-8.78069e-16	0	0	0	-6.7145e-14	0	0	0	0	0	0	-2.76101e-29	8.07794e-28	0	0	0	0	0	-6.07969e-14	8.75452e-14	0	0	0	0	0	0	-5.04871e-29	0	0	0	0	0	0	-1.83553e-15	0	0	-1.17684e-16	0	0	0	0	0	0	0	0	-4.86587e-15	0	0
HMR_8449	CDP[n] + dGDP[n] <=> CMP[n] + dGTP[n]	0	0	0	0	0	0	-3.78653e-29	-1.97215e-31	0	0	0	0	0	0	0	-5.91646e-31	0	0	0	0	0	0	0	0	0	0	0	0	0	0	0	0	0	0	0	0	0	0	0	0	0	0	0	0	0	0	0	0
HMR_8450	dCDP[c] + dGDP[c] <=> dCMP[c] + dGTP[c]	0	0	0	0	0	0	0	0	0	0	0	0	0	0	0	0	0	0	0	0	0	0	0	0	0	0	0	0	0	0	0	0	0	0	0	0	0	0	0	0	0	0	0	0	0	0	0	0
HMR_8451	dCDP[n] + dGDP[n] <=> dCMP[n] + dGTP[n]	0	0	0	0	0	0	0	0	0	0	0	0	0	0	0	5.91646e-31	0	0	0	0	0	0	0	0	0	0	0	0	0	0	0	0	0	0	0	0	0	0	0	0	0	0	0	0	0	0	0	0
HMR_8452	2 dCDP[c] <=> dCMP[c] + dCTP[c]	0	0	0	0	0	0	0	0	0	0	-1.18329e-30	0	0	0	0	-2.95823e-31	0	0	0	0	0	0	0	0	0	0	0	0	0	0	0	0	0	0	0	0	0	0	0	0	-1.32529e-28	0	0	0	0	0	0	0
HMR_8453	2 dCDP[n] <=> dCMP[n] + dCTP[n]	0	0	0	1.83016e-28	3.49828e-16	0	-1.26218e-29	0	0	0	1.18329e-30	0	0	0	0	-2.95823e-31	5.43976e-18	0	0	0	0	0	0	0	0	0	0	0	0	3.15544e-30	0	0	0	6.16298e-33	0	0	0	0	0	0	1.32529e-28	0	0	0	0	0	0	2.19536e-16
HMR_8454	dADP[c] + dCDP[c] <=> dATP[c] + dCMP[c]	0	0	0	0	0	0	0	0	0	0	0	0	0	1.17343e-29	0	0	0	0	0	0	0	0	0	0	0	0	0	0	0	0	0	0	0	0	0	0	0	0	0	0	0	0	0	0	0	0	0	0
HMR_8455	dADP[n] + dCDP[n] <=> dATP[n] + dCMP[n]	0	0	0	0	0	0	0	0	0	0	0	0	0	0	0	0	0	0	0	0	0	0	0	0	0	0	0	0	0	0	0	0	0	0	0	0	0	0	0	0	0	0	0	0	0	0	0	0
HMR_8456	UDP[c] + dCDP[c] <=> UTP[c] + dCMP[c]	0	0	0	4.41762e-29	0	1.28177e-15	0	-1.97215e-31	0	0	0	0	0	0	-1.38441e-15	0	-5.43976e-18	0	0	0	0	0	0	0	3.53168e-16	0	0	0	0	-1.06754e-15	0	0	0	-1.53334e-15	0	-7.33329e-16	-7.00412e-16	0	-3.14239e-16	0	0	0	0	0	0	0	1.33023e-16	2.19536e-16
HMR_8457	UDP[n] + dCDP[n] <=> UTP[n] + dCMP[n]	0	0	0	0	0	0	0	0	0	0	0	0	0	0	0	0	0	0	0	0	0	0	0	0	0	0	0	0	0	0	0	0	0	0	0	0	0	0	0	0	0	0	0	0	0	0	0	-4.39072e-16
HMR_8458	ADP[n] + CDP[n] <=> ATP[n] + CMP[n]	0	0	0	0	0	0	1.41995e-29	0	0	0	0	0	0	0	0	0	0	0	0	0	0	0	0	0	0	0	0	0	0	0	0	0	0	0	0	0	0	0	0	0	0	0	0	0	0	0	0	0
HMR_8459	ADP[n] + dCDP[n] <=> ATP[n] + dCMP[n]	0	0	0	0	0	0	0	0	0	0	0	0	0	0	0	0	0	0	0	0	0	0	0	0	0	0	0	0	0	0	0	0	0	0	0	0	0	0	0	0	0	0	0	0	0	0	0	0
HMR_8460	CDP[n] + dCDP[n] <=> CTP[n] + dCMP[n]	0	0	0	0	0	0	0	0	0	0	0	0	0	0	0	0	0	0	0	0	0	0	0	0	0	0	0	0	0	0	0	0	0	-1.2326e-32	0	0	0	0	0	0	0	0	-6.7842e-29	0	0	0	0	0
HMR_8461	GDP[c] + dCDP[c] <=> GTP[c] + dCMP[c]	0	0	0	0	0	0	0	0	0	0	0	0	0	0	0	0	0	0	0	0	0	0	0	0	0	0	0	0	0	0	0	0	0	0	0	0	0	0	0	0	0	0	0	0	0	0	0	0
HMR_8462	GDP[n] + dCDP[n] <=> GTP[n] + dCMP[n]	0	0	0	0	0	0	0	0	0	0	0	0	0	0	0	0	0	0	0	0	0	0	0	0	0	0	0	0	0	0	0	0	0	0	0	0	0	0	0	0	0	0	0	0	0	0	0	0
HMR_8463	CDP[c] + dCDP[c] <=> CTP[c] + dCMP[c]	0	0	0	-4.41762e-29	0	0	1.26218e-29	0	0	0	0	0	0	0	1.38441e-15	0	0	0	0	0	0	0	0	0	-3.53168e-16	0	0	0	0	0	0	0	0	0	0	7.33329e-16	7.00412e-16	0	3.14239e-16	0	0	0	-3.23117e-27	0	0	0	-1.33023e-16	0
HMR_8464	CDP[n] + GDP[n] <=> CMP[n] + GTP[n]	0	0	0	0	0	0	0	0	0	0	0	0	0	0	0	0	0	0	0	0	0	0	0	0	0	0	0	0	0	0	0	0	0	0	0	0	0	0	0	0	0	0	0	0	0	0	0	0
HMR_8465	2 CDP[c] <=> CMP[c] + CTP[c]	0	0	0	0	0	0	0	0	0	0	0	0	0	0	0	0	0	0	0	0	0	0	0	0	0	0	0	0	0	0	0	0	0	0	0	0	0	0	0	0	0	0	0	0	0	0	0	0
HMR_8466	2 CDP[n] <=> CMP[n] + CTP[n]	0	0	0	0	-6.64453e-14	0	0	1.97215e-31	0	0	0	0	0	0	0	0	0	0	0	0	0	0	0	0	0	0	-3.15544e-30	0	0	0	0	0	0	0	0	0	0	0	0	0	0	0	0	0	0	0	0	0
HMR_8467	CDP[c] + UDP[c] <=> CMP[c] + UTP[c]	0	0	0	0	0	0	0	0	0	0	0	0	0	0	0	0	0	0	0	0	0	0	0	0	0	0	0	0	0	0	0	0	0	0	0	0	0	0	0	0	0	0	-1.1745e-17	0	0	0	0	0
HMR_8468	CDP[n] + UDP[n] <=> CMP[n] + UTP[n]	0	0	0	0	0	0	0	0	0	-2.23223e-15	0	0	0	0	0	5.91646e-31	0	0	0	0	0	0	0	0	0	0	0	0	0	0	0	0	0	0	0	0	0	0	0	0	0	0	0	0	0	0	0	0
HMR_8469	CDP[c] + dADP[c] <=> CMP[c] + dATP[c]	0	0	0	0	0	0	0	0	0	0	0	0	0	0	0	0	0	0	0	0	0	0	0	0	0	0	0	0	0	0	0	0	-3.27538e-15	0	0	0	0	0	0	0	0	0	0	0	0	0	0	0
HMR_8470	CDP[n] + dADP[n] <=> CMP[n] + dATP[n]	0	0	0	0	0	0	0	0	0	2.23223e-15	0	0	0	0	0	0	0	0	0	0	0	0	0	0	0	0	0	0	0	0	0	0	0	0	0	0	0	0	0	0	0	0	0	0	0	0	0	0
HMR_8471	CDP[c] + dCDP[c] <=> CMP[c] + dCTP[c]	0	0	0	0	0	-9.86076e-31	0	0	0	0	0	0	0	0	0	5.91646e-31	5.43976e-18	0	0	0	0	0	0	0	0	0	0	3.47099e-29	0	-2.52435e-29	0	0	0	-6.16298e-33	0	0	0	-2.52435e-29	0	-5.45912e-16	-8.24813e-14	0	0	0	0	0	-2.95823e-31	-2.19536e-16
HMR_8472	CDP[n] + dCDP[n] <=> CMP[n] + dCTP[n]	0	0	0	0	6.64453e-14	0	2.52435e-29	0	0	0	0	0	0	0	0	0	0	0	0	0	0	0	0	0	0	0	0	0	0	0	0	0	0	0	0	0	0	0	0	0	0	0	0	0	0	0	0	0
HMR_8473	H2O[s] + deoxyadenosine[s] => NH3[s] + deoxyinosine[s]	0	0	0	0	0	0	0	0	0	0	0	0	0	0	0	0	0	0	0	0	0	0	0	0	0	0	0	0	0	0	0	0	0	0	0	0	0	0	0	0	0	0	0	0	0	0	0	0
HMR_8474	ATP[s] + 2 H2O[s] => AMP[s] + 2 Pi[s]	0	0	0	0	0	0	0	0	0	0	0	0	0	0	0	0	0	0	0	0	0	0	0	0	0	0	0	0	0	0	0	0	0	0	0	0	0	0	0	0	0	0	0	0	0	0	0	0
HMR_8478	ADP[n] + dCMP[n] <=> ATP[n] + deoxycytidine[n]	0	0	0	0	0	0	0	0	0	-2.23223e-15	3.9443e-30	0	0	0	0	2.95823e-31	5.43976e-18	0	0	0	0	0	0	0	0	0	0	0	0	6.31089e-30	0	0	0	-6.16298e-33	0	0	0	0	0	0	0	0	1.31266e-27	0	0	0	0	0
HMR_8479	UDP[n] + dCMP[n] <=> UTP[n] + deoxycytidine[n]	0	0	0	1.76705e-28	0	0	-1.10441e-29	1.97215e-31	0	2.23223e-15	-2.76101e-30	0	0	0	0	0	0	0	0	0	0	0	0	0	0	0	0	0	0	0	0	0	0	0	0	0	0	0	0	0	1.32529e-28	0	1.61559e-27	0	0	0	0	-2.19536e-16
HMR_8480	H2O[n] + deoxycytidine[n] => NH3[n] + deoxyuridine[n]	0	0	0	0	0	0	0	0	0	0	0	0	0	0	0	0	0	0	0	0	0	0	0	0	0	0	0	0	0	0	0	0	0	0	0	0	0	0	0	0	0	0	0	0	0	0	0	0
HMR_8481	dADP[m] + dGDP[m] <=> dATP[m] + dGMP[m]	5.30974e-15	8.9426e-17	0	0	-2.78004e-14	0	-1.57757e-29	-3.5341e-28	0	1.20783e-14	0	0	0	0	0	0	1.63193e-17	-1.27532e-16	0	0	0	0	0	0	0	0	0	0	0	1.26218e-29	0	3.15544e-30	-6.42067e-15	0	0	-8.5197e-29	-1.21872e-14	0	0	0	-2.62013e-14	0	0	0	0	0	-1.9995e-14	0
HMR_8482	H+[m] + NADPH[m] + oxidized thioredoxin[m] => NADP+[m] + thioredoxin[m]	0	7.57306e-29	0	7.75919e-29	3.49828e-16	8.43806e-15	0	0	3.22644e-27	2.42338e-27	0	-4.21157e-16	0	0	0	3.15544e-30	3.42661e-30	0	6.03957e-14	-8.75452e-14	0	0	0	0	0	-4.80083e-15	0	-1.36743e-13	-2.01948e-28	-1.06754e-15	7.88861e-31	0	0	0	0	0	0	1.0413e-28	-1.61559e-27	0	0	0	0	0	0	4.86587e-15	0	0
HMR_8483	H2O[n] + dUTP[n] => PPi[n] + dUMP[n]	0	0	0	0	0	0	0	0	0	0	0	0	0	0	0	0	0	0	0	0	0	0	0	0	0	0	0	0	0	0	0	0	0	0	0	0	0	0	0	0	0	0	0	0	0	0	0	0
HMR_8485	H2O[g] + UDP[g] => Pi[g] + UMP[g]	0	0	0	0	0	0	0	0	1.26218e-29	0	0	0	0	0	0	0	0	0	0	-2.52435e-29	0	0	0	0	4.73317e-29	0	0	0	0	-1.26218e-29	0	0	0	0	0	0	0	0	0	0	0	0	0	0	0	0	0	0
HMR_8486	Pi[c] + adenosine[c] <=> adenine[c] + ribose-1-phosphate[c]	8.3269e-15	0	7.26429e-15	-6.58226e-15	0	0	-1.09574e-14	5.48865e-15	2.84807e-14	0	-4.52316e-15	9.06583e-15	6.12684e-14	4.78871e-15	-4.46279e-15	0	7.56883e-16	-1.145e-14	1.06493e-17	2.52435e-29	0	-1.35964e-14	1.14472e-14	0	0	-5.84307e-15	-3.48047e-15	-1.49984e-15	0	0	6.75659e-28	0	-1.15257e-14	-7.13549e-14	0	0	0	-6.98162e-15	1.92306e-15	0	0	-3.81254e-15	-1.11909e-14	1.62902e-15	-1.62303e-14	0	-8.587e-15	0
HMR_8487	H2O[s] + UMP[s] => Pi[s] + uridine[s]	0	0	0	0	0	0	0	0	0	0	0	0	0	0	0	0	0	0	0	0	0	0	0	0	0	0	0	0	0	0	0	0	0	0	0	0	0	0	0	0	0	0	0	0	0	0	0	0
HMR_8488	H2O[c] + XTP[c] => PPi[c] + xanthosine-5-phosphate[c]	0	0	0	0	0	0	0	0	0	0	0	0	0	0	0	0	0	0	0	0	0	0	0	0	0	0	0	0	0	0	0	0	0	0	0	0	0	0	0	0	0	0	0	0	0	0	0	0
HMR_8489	H2O[c] + ITP[c] => IMP[c] + PPi[c]	4.81107e-14	0	0	1.57772e-30	0	0	0	0	3.9443e-31	0	0	0	4.38144e-14	0	0	0	0	0	0	3.40788e-28	0	7.44685e-28	0	1.20765e-14	0	0	0	0	0	0	0	0	0	0	0	-1.38778e-16	0	0	0	0	0	0	-3.02923e-28	2.00392e-18	-1.57772e-30	0	0	0
HMR_8493	H2O[l] + dCMP[l] => Pi[l] + deoxycytidine[l]	0	0	0	0	0	0	0	0	0	0	0	0	0	0	0	0	0	0	0	0	0	0	0	0	0	0	0	0	0	0	0	0	0	0	0	0	0	0	0	0	0	0	0	0	0	0	0	0
HMR_8494	H2O[l] + dAMP[l] => Pi[l] + deoxyadenosine[l]	0	0	0	0	0	0	0	0	0	0	0	0	0	0	0	0	0	0	0	0	0	0	0	0	0	0	0	0	0	0	0	0	0	0	0	0	0	0	0	0	0	0	0	0	0	0	0	0
HMR_8495	H2O[l] + dGMP[l] => Pi[l] + deoxyguanosine[l]	0	0	0	0	0	0	0	0	0	0	0	0	0	0	0	0	0	0	0	0	0	0	0	0	0	0	0	0	0	0	0	0	0	0	0	0	0	0	0	0	0	0	0	0	0	0	0	0
HMR_3802	H2O[m] + NAD+[m] + glutamate[m] <=> AKG[m] + H+[m] + NADH[m] + NH3[m]	-0.596105	-0.694392	-0.618602	-0.793123	-2.50145	-2.75454	-1.15269	-4.72205	-3.72095	-0.592154	-0.892649	-0.774807	-1.09085	-3.84227	-0.955335	-2.91015	-2.40459	-0.164017	-0.967616	-2.3258	-0.783844	-1.00586	-2.20996	-0.627797	-0.715705	-0.605923	-1.05621	-1.04609	-0.951309	-3.17835	-0.928461	-0.582522	-0.109613	-1.15371	-0.330522	-0.0556847	-1.3051	-4.22974	-0.657552	-2.20215	-2.601	-0.718426	-4.62617	-2.6865	-0.154168	-0.333947	-4.23779	-2.48838
HMR_3804	AKG[m] + H+[m] + NADPH[m] + NH3[m] <=> H2O[m] + NADP+[m] + glutamate[m]	0	0	0	0	0	0	0	0	0	0	0	0	0	0	0	0	0	0	0	0	0	0	0	0	0	0	0	0	0	0	0	0	0	0	0	0	0	0	0	0	0	0	0	0	0	0	0	0
HMR_3811	ATP[c] + aspartate[c] + citrulline[c] => AMP[c] + PPi[c] + argininosuccinate[c]	10.0105	11.1563	11.2259	11.2671	7.93802	8.74971	13.104	8.60199	6.06614	10.5055	9.69163	10.5464	11.9893	11.098	6.37907	6.00097	9.7884	10.9315	11.2838	8.59464	8.48757	11.8544	5.90696	10.1687	7.43	9.22791	11.9069	8.51454	11.1079	7.74945	11.5943	8.90733	9.18284	7.77867	6.91758	9.71289	8.61823	7.19736	10.1195	6.72697	5.2471	11.4358	4.92084	7.16369	7.70443	9.64501	7.60249	8.04702
HMR_3813	arginine[c] + fumarate[c] <=> argininosuccinate[c]	-10.0105	-11.1563	-11.2259	-11.2671	-7.93802	-8.74971	-13.104	-8.60199	-6.06614	-10.5055	-9.69163	-10.5464	-11.9893	-11.098	-6.37907	-6.00097	-9.7884	-10.9315	-11.2838	-8.59464	-8.48757	-11.8544	-5.90696	-10.1687	-7.43	-9.22791	-11.9069	-8.51454	-11.1079	-7.74945	-11.5943	-8.90733	-9.18284	-7.77867	-6.91758	-9.71289	-8.61823	-7.19736	-10.1195	-6.72697	-5.2471	-11.4358	-4.92084	-7.16369	-7.70443	-9.64501	-7.60249	-8.04702
HMR_3822	1-pyrroline-5-carboxylate[m] + 2 H2O[m] + NAD+[m] => H+[m] + NADH[m] + glutamate[m]	0	0	0	0	0	0	0	0	0	0	0	0	0	0	0	0	0	0	0	0	0	0	0	0	0	0	0	0	0	0	0	0	0	0	0	0	0	0	0	0	0	0	0	0	0	0	0	0
HMR_3827	AKG[m] + aspartate[m] <=> OAA[m] + glutamate[m]	-6.45179	-7.19232	-7.23346	-7.31034	-6.27984	-5.11111	-8.59092	-4.68932	-3.2691	-6.76124	-6.36159	-6.85186	-7.86808	-6.36181	-3.91375	-3.34399	-5.80934	-6.94986	-7.38499	-5.01826	-5.56642	-7.75845	-3.38155	-6.35157	-5.06978	-5.96166	-7.80999	-5.18876	-7.27177	-6.07958	-7.56266	-5.56866	-5.86998	-4.7401	-4.4142	-6.18054	-5.23522	-3.89051	-6.33362	-3.96759	-2.91976	-7.38364	-3.05601	-5.65377	-4.91069	-6.07328	-4.1393	-4.6652
HMR_3829	AKG[c] + aspartate[c] <=> OAA[c] + glutamate[c]	0	0	0	0	0	0	0	0	0	0	0	0	0	0	0	0	0	0	0	0	0	0	0	0	-0.588218	0	0	0	0	0	0	0	0	0	0	0	0	0	0	0	0	0	0	0	0	0	0	0
HMR_3831	aspartate[c] => NH3[c] + fumarate[c]	0	0	0	0	0	0	0	0	0	0	0	0	0	0	0	0	0	0	0	0	0	0	0	0	0	0	0	0	0	0	0	0	0	0	0	0	0	0	0	0	0	0	0	0	0	0	0	0
HMR_3862	H2O[m] + asparagine[m] => NH3[m] + aspartate[m]	0	0	0	0	0	0	0	0	0	0	0	0	0	0	0	0	0	0	0	0	0	0	0	0	0	0	0	0	0	0	0	0	0	0	0	0	0	0	0	0	0	0	0	0	0	0	0	0
HMR_3865	3-sulfinoalanine[m] + AKG[m] => 3-sulfinylpyruvic acid[m] + glutamate[m]	0.116209	0.124354	0.132108	0.129765	0.113921	0.116681	0.148065	0.128016	0.0880906	0.123433	0.107202	0.12005	0.132965	0.157524	0.0759639	0.0825219	0.130994	0.130418	0.127151	0.116992	0.0920396	0.135223	0.0776112	0.126114	0.09603	0.10373	0.135203	0.107984	0.126341	0.114722	0.130974	0.106728	0.106976	0.0974209	0.0769773	0.114108	0.108698	0.105563	0.124581	0.0860276	0.0695841	0.1311	0.0783573	0.103649	0.0869603	0.115617	0.111465	0.108802
HMR_3873	2 ATP[m] + CO2[m] + H2O[m] + NH3[m] => 2 ADP[m] + Pi[m] + carbamoyl-phosphate[m]	10.0105	11.1563	11.2259	11.2671	7.93802	8.74971	13.104	8.60199	6.06614	10.5055	9.69163	10.5464	11.9893	11.098	6.37907	6.00097	9.7884	10.9315	11.2838	8.59464	8.48757	11.8544	5.90696	10.1687	7.43	9.22791	11.9069	8.51454	11.1079	7.74945	11.5943	8.90733	9.18284	7.77867	6.91758	9.71289	8.61823	7.19736	10.1195	6.72697	5.2471	11.4358	4.92084	7.16369	7.70443	9.64501	7.60249	8.04702
HMR_8654	2 ATP[m] + H+[m] + HCO3-[m] + NH3[m] => 2 ADP[m] + Pi[m] + carbamoyl-phosphate[m]	0	0	0	0	0	0	0	0	0	0	0	0	0	0	0	0	0	0	0	0	0	0	0	0	0	0	0	0	0	0	0	0	0	0	0	0	0	0	0	0	0	0	0	0	0	0	0	0
HMR_3890	ATP[c] + NH3[c] + glutamate[c] => ADP[c] + Pi[c] + glutamine[c]	0	0	0	0	0	0	0	0	0	0	0	0	0	0	0	0	0	0	0	0	0	0	0	0	0	0	0	0	0	0	0	0	0	0	0	0	0	0	0	0	0	0	0	0	0	0	0	0
HMR_3892	H2O[m] + glutamine[m] => NH3[m] + glutamate[m]	0	0	0	0	0	0	0	0	0	0	0	0	0	0	0	0	0	0	0	0	0	0	0	0	0	0	0	0	0	0	0	0	0	0	0	0	0	0	0	0	0	0	0	0	0	0	0	0
HMR_9802	H2O[c] + glutamine[c] => NH3[c] + glutamate[c]	4.58044	5.15928	5.10297	5.0739	4.47709	4.70989	5.77227	5.02258	3.66576	4.79827	4.3135	4.7594	5.31018	6.02364	3.26576	3.50293	5.0952	5.10742	5.0107	4.59993	3.82335	5.23682	3.34564	4.88582	3.89812	4.25196	5.2386	4.2957	4.91504	4.50397	5.18479	4.33457	4.28735	3.95022	3.31677	4.56407	4.38332	4.29623	4.85349	3.62963	3.11742	5.21806	3.35775	4.14032	3.67541	4.6106	4.48221	4.3799
HMR_3899	AKG[c] + alanine[c] <=> glutamate[c] + pyruvate[c]	0.621995	0.713665	0.687238	0.686597	3.55685	3.74067	0.779838	3.99738	2.89536	0.647974	0.590479	0.647629	0.724272	4.81052	1.13239	2.76211	3.25943	0.691534	0.680121	3.28324	0.529789	0.705914	2.63399	0.658869	3.08551	0.586071	0.706288	1.40641	0.663875	3.57869	0.704878	0.595393	0.586046	1.47515	0.465816	0.623237	1.7246	3.40605	0.655957	2.82912	2.44694	0.710848	2.64433	3.28285	0.512501	0.628855	3.55765	3.475
HMR_3903	ATP[c] + H2O[c] + aspartate[c] + glutamine[c] => AMP[c] + PPi[c] + asparagine[c] + glutamate[c]	0	0	0	0	0	0	0	0	0	0	0	0	0	0	0	0	0	0	0	0	0	0	0	0	0	0	0	0	0	0	0	0	0	0	0	0	0	0	0	0	0	0	0	0	0	0	0	0
HMR_4109	AKG[m] + alanine[m] <=> glutamate[m] + pyruvate[m]	0	0	0	0	-1.128	-3.0954	0	-3.31681	-2.38699	0	0	0	0	-4.003	-0.674043	-2.2728	-2.57136	0	0	-2.6592	0	0	-2.16407	0	-1.32504	0	0	-0.820869	0	-1.13597	0	0	0	-0.932635	0	0	-1.12411	-2.81544	0	-2.32328	-2.0033	0	-1.50004	-1.02752	0	0	-2.94432	-2.87537
HMR_4114	2-oxoglutaramate[c] + H2O[c] => AKG[c] + NH3[c]	0	0	0	0	0	0	0	0	0	0	0	0	0	0	0	0	0	0	0	0	0	0	0	0	0	0	0	0	0	0	0	0	0	0	0	0	0	0	0	0	0	0	0	0	0	0	0	0
HMR_4115	2-oxoglutaramate[m] + H2O[m] => AKG[m] + NH3[m]	0	0	0	0	0	0	0	0	0	0	0	0	0	0	0	0	0	0	0	0	0	0	0	0	0	0	0	0	0	0	0	0	0	0	0	0	0	0	0	0	0	0	0	0	0	0	0	0
HMR_4172	H2O[c] + asparagine[c] => NH3[c] + aspartate[c]	0.427857	0.470566	0.48592	0.47936	0.418329	0.434328	0.550232	0.47323	0.325562	0.453422	0.396174	0.44408	0.496509	0.582296	0.281215	0.306066	0.483054	0.482248	0.470761	0.430457	0.341142	0.498608	0.288303	0.463191	0.353366	0.385686	0.498635	0.397218	0.464925	0.421276	0.48674	0.395971	0.39457	0.358712	0.285653	0.422378	0.402498	0.391715	0.458344	0.319347	0.260471	0.488413	0.290511	0.38085	0.323384	0.427762	0.412936	0.402594
HMR_4196	glutamine[c] + pyruvate[c] => 2-oxoglutaramate[c] + alanine[c]	0	0	0	0	0	0	0	0	0	0	0	0	0	0	0	0	0	0	0	0	0	0	0	0	0	0	0	0	0	0	0	0	0	0	0	0	0	0	0	0	0	0	0	0	0	0	0	0
HMR_4197	glutamine[m] + pyruvate[m] => 2-oxoglutaramate[m] + alanine[m]	0	0	0	0	0	0	0	0	0	0	0	0	0	0	0	0	0	0	0	0	0	0	0	0	0	0	0	0	0	0	0	0	0	0	0	0	0	0	0	0	0	0	0	0	0	0	0	0
HMR_4285	H2O[m] + NAD+[m] + succinate semialdehyde[m] => H+[m] + NADH[m] + succinate[m]	0	0	0	0	0	0	0	0	0	0	0	0	0	0	0	0	0	0	0	0	0	0	0	0	0	0	0	0	0	0	0	0	0	0	0	0	0	0	0	0	0	0	0	0	0	0	0	0
HMR_4690	glutamate[c] => 4-aminobutyrate[c] + CO2[c]	0	0	0	0	0	0	0	0	0	0	0	0	0	0	0	0	0	0	0	0	0	0	0	0	0	0	0	0	0	0	0	0	0	0	0	0	0	0	0	0	0	0	0	0	0	0	0	0
HMR_4693	4-aminobutyrate[m] + AKG[m] <=> glutamate[m] + succinate semialdehyde[m]	0	0	0	0	0	0	0	0	0	0	0	0	0	0	0	0	0	0	0	0	0	0	0	0	0	0	0	0	0	0	0	0	0	0	0	0	0	0	0	0	0	0	0	0	0	0	0	0
HMR_6780	AKG[m] + tyrosine[m] => 4-hydroxyphenylpyruvate[m] + glutamate[m]	0	0	0	0	0	0	0	0	0	0	0	0	0	0	0	0	0	0	0	0	0	0	0	0	0	0	0	0	0	0	0	0	0	0	0	0	0	0	0	0	0	0	0	0	0	0	0	0
HMR_6968	CoA[m] + N-acetyl-L-asparagine[m] <=> acetyl-CoA[m] + asparagine[m]	0	0	0	0	0	0	0	0	0	0	0	0	0	0	0	0	0	0	0	0	0	0	0	0	0	0	0	0	0	0	0	0	0	0	0	0	0	0	0	0	0	0	0	0	0	0	0	0
HMR_6969	H2O[c] + N-acetyl-L-asparagine[c] <=> acetate[c] + asparagine[c]	0	0	0	0	0	0	0	0	0	0	0	0	0	0	0	0	0	0	0	0	0	0	0	0	0	0	0	0	0	0	0	0	0	0	0	0	0	0	0	0	0	0	0	0	0	0	0	0
HMR_6970	(S)-2-aminobutanoate[c] + AKG[c] <=> 2-oxobutyrate[c] + glutamate[c]	0	0	0	0	0	0	0	0	0	0	0	0	0	0	0	0	0	0	0	0	0	0	0	0	0	0	0	0	0	0	0	0	0	0	0	0	0	0	0	0	0	0	0	0	0	0	0	0
HMR_9868	ATP[c] + (S)-2-aminobutanoate[c] + glutamate[c] => ADP[c] + Pi[c] + gamma-L-glutamyl-L-alpha-aminobutyrate[c]	0	0	0	0	0	0	0	0	0	0	0	-1.0251e-16	0	0	0	0	0	0	0	0	0	0	0	0	0	0	0	0	0	0	0	0	0	-2.18659e-16	0	0	0	0	0	0	0	2.46519e-32	0	0	0	0	0	0
HMR_6971	gamma-L-glutamyl-L-alpha-aminobutyrate[c] => (S)-2-aminobutanoate[c] + 5-oxoproline[c]	0	0	0	0	0	0	0	0	0	0	0	-1.0251e-16	0	0	0	0	0	0	0	0	0	0	0	0	0	0	0	0	0	0	0	0	0	-2.18659e-16	0	0	0	0	0	0	0	2.46519e-32	0	0	0	0	0	0
HMR_9867	ATP[c] + GSH[c] + glutamate[c] => ADP[c] + Pi[c] + gamma-glutamylglutathione[c]	0	0	0	0	0	0	0	0	0	0	0	0	0	0	0	0	0	0	0	0	0	0	0	0	0	0	0	0	0	0	0	0	0	0	0	0	0	0	0	0	0	0	0	0	0	0	0	0
HMR_6972	gamma-glutamylglutathione[c] => 5-oxoproline[c] + GSH[c]	0	0	0	0	0	0	0	0	0	0	0	0	0	0	0	0	0	0	0	0	0	0	0	0	0	0	0	0	0	0	0	0	0	0	0	0	0	0	0	0	0	0	0	0	0	0	0	0
HMR_7641	D-aspartate[p] + H2O[p] + O2[p] => H2O2[p] + NH3[p] + OAA[p]	0	0	0	0	0	0	0	0	0	0	0	0	0	0	0	0	0	0	0	0	0	0	0	0	0	0	0	0	0	0	0	0	0	0	0	0	0	0	0	0	0	0	0	0	0	0	0	0
HMR_7642	D-alanine[c] => alanine[c]	0	0	0	0	0	0	0	0	0	0	0	0	0	0	0	0	0	0	0	0	0	0	0	0	0	0	0	0	0	0	0	0	0	0	0	0	0	0	0	0	0	0	0	0	0	0	0	0
HMR_8626	acetyl-CoA[m] + aspartate[m] => CoA[m] + N-acetyl-L-aspartate[m]	0	0	0	0	0	0	0	0	0	0	0	0	0	0	0	0	0	0	0	0	0	0	0	0	0	0	0	0	0	0	0	0	0	0	0	0	0	0	0	0	0	0	0	0	0	0	0	0
HMR_8628	H2O[c] + N-acetyl-L-aspartate[c] => acetate[c] + aspartate[c]	0	0	0	0	0	0	0	0	0	0	0	0	0	0	0	0	0	0	0	0	0	0	0	0	0	0	0	0	0	0	0	0	0	0	0	0	0	0	0	0	0	0	0	0	0	0	0	0
HMR_3806	H2O[m] + L-glutamate 5-semialdehyde[m] + NAD+[m] => H+[m] + NADH[m] + glutamate[m]	0	0	0	0	0	0	0	0	0	0	0	0	0	0	0	0	0	0	0	0	0	0	0	0	0	0	0	0	0	0	0	0	0	0	0	0	0	0	0	0	0	0	0	0	0	0	0	0
HMR_3807	AKG[m] + ornithine[m] <=> L-glutamate 5-semialdehyde[m] + glutamate[m]	0.495364	0.557559	0.562134	0.556605	0.483223	0.507595	0.642179	0.549816	0.378127	0.523939	0.460153	0.516237	0.581838	0.67655	0.327068	0.356556	0.56005	0.560433	0.547671	0.49809	0.397212	0.578047	0.336302	0.535148	0.408899	0.450302	0.578182	0.459524	0.538059	0.486636	0.568083	0.461459	0.45752	0.415315	0.332917	0.491279	0.468293	0.456563	0.530334	0.372311	0.305793	0.571233	0.338318	0.440158	0.377589	0.497341	0.48063	0.468116
HMR_3809	Pi[m] + citrulline[m] <=> carbamoyl-phosphate[m] + ornithine[m]	-10.0105	-11.1563	-11.2259	-11.2671	-7.93802	-8.74971	-13.104	-8.60199	-6.06614	-10.5055	-9.69163	-10.5464	-11.9893	-11.098	-6.37907	-6.00097	-9.7884	-10.9315	-11.2838	-8.59464	-8.48757	-11.8544	-5.90696	-10.1687	-7.43	-9.22791	-11.9069	-8.51454	-11.1079	-7.74945	-11.5943	-8.90733	-9.18284	-7.77867	-6.91758	-9.71289	-8.61823	-7.19736	-10.1195	-6.72697	-5.2471	-11.4358	-4.92084	-7.16369	-7.70443	-9.64501	-7.60249	-8.04702
HMR_3816	H2O[c] + arginine[c] => ornithine[c] + urea[c]	0	0	0	0	0	0	0	-2.52435e-29	-5.1276e-29	0	0	0	0	0	0	0	0	0	0	0	0	0	0	0	0	0	0	0	0	0	0	0	0	0	0	0	0	-8.07794e-28	-1.26218e-29	-1.97215e-31	0	0	0	0	0	0	0	0
HMR_3819	1-pyrroline-5-carboxylate[c] + H2O[c] <=> L-glutamate 5-semialdehyde[c]	-2.3566	-2.63788	-2.62741	-2.60946	-0.483223	-2.41684	-2.96557	-2.5825	-1.882	-2.47068	-2.21651	-2.44618	-2.72403	-3.09943	-1.67478	-1.79639	-2.62165	-2.62611	-2.57534	-2.36708	-1.962	-2.69489	-1.71463	-2.51608	-0.779285	-2.18146	-2.69566	-2.2099	-2.52992	-0.486636	-2.66265	-2.22523	-2.20409	-2.03075	-1.70015	-2.34495	-2.25145	-2.20536	-2.49824	-1.86136	-1.59421	-2.67814	-1.04802	-0.440158	-1.88418	-2.36925	-2.30223	-2.25009
HMR_3820	1-pyrroline-5-carboxylate[m] + H2O[m] <=> L-glutamate 5-semialdehyde[m]	0	0	0	0	0	0	0	0	0	0	0	0	0	0	0	0	0	0	0	0	0	0	0	0	0	0	0	0	0	0	0	0	0	0	0	0	0	0	0	0	0	0	0	0	0	0	0	0
HMR_3832	H2O[c] + arginine[c] => NH3[c] + citrulline[c]	0	0	0	0	0	0	0	0	0	0	0	0	0	0	0	0	0	0	0	0	0	0	0	0	0	0	0	0	0	0	0	0	0	0	0	0	0	0	0	0	0	0	0	0	0	0	0	0
HMR_3833	1-pyrroline-5-carboxylate[c] + H+[c] + NADPH[c] => NADP+[c] + proline[c]	0	0	0	0	0	0	0	0	0	0	0	0	0	0	0	0	0	0	0	0	0	0	0	0	0	0	0	0	0	0	0	0	0	0	0	0	0	0	0	0	0	0	0	0	0	0	0	0
HMR_3835	1-pyrroline-5-carboxylate[c] + H+[c] + NADH[c] => NAD+[c] + proline[c]	2.3566	2.63788	2.62741	2.60946	0.483223	2.41684	2.96557	2.5825	1.882	2.47068	2.21651	2.44618	2.72403	3.09943	1.67478	1.79639	2.62165	2.62611	2.57534	2.36708	1.962	2.69489	1.71463	2.51608	0.779285	2.18146	2.69566	2.2099	2.52992	0.486636	2.66265	2.22523	2.20409	2.03075	1.70015	2.34495	2.25145	2.20536	2.49824	1.86136	1.59421	2.67814	1.04802	0.440158	1.88418	2.36925	2.30223	2.25009
HMR_3837	1-pyrroline-5-carboxylate[m] + H+[m] + NADH[m] => NAD+[m] + proline[m]	0	0	0	0	0	0	0	2.82728e-27	0	0	0	0	0	0	0	0	0	0	0	0	0	0	0	0	0	0	0	0	0	0	0	0	0	0	0	0	0	0	0	0	0	0	0	0	0	0	0	0
HMR_3838	1-pyrroline-5-carboxylate[m] + ubiquinol[m] <=> proline[m] + ubiquinone[m]	0	0	0	0	0	0	0	0	0	0	0	0	0	0	0	0	0	0	0	0	0	0	0	0	0	0	0	0	0	0	0	0	0	0	0	0	0	0	0	0	0	0	0	0	0	0	0	0
HMR_3895	ATP[m] + glutamate[m] => ADP[m] + glutamyl-5-phosphate[m]	1.86124	2.08032	2.06528	2.05286	0	1.90925	2.32339	2.03268	1.50387	1.94674	1.75636	1.92995	2.14219	2.42288	1.34771	1.43984	2.0616	2.06568	2.02767	1.86899	1.56478	2.11684	1.37832	1.98094	0.370386	1.73116	2.11748	1.75038	1.99186	0	2.09457	1.76377	1.74657	1.61544	1.36723	1.85367	1.78316	1.7488	1.96791	1.48905	1.28842	2.10691	0.7097	0	1.50659	1.87191	1.8216	1.78198
HMR_3897	H+[m] + NADPH[m] + glutamyl-5-phosphate[m] => L-glutamate 5-semialdehyde[m] + NADP+[m] + Pi[m]	1.86124	2.08032	2.06528	2.05286	0	1.90925	2.32339	2.03268	1.50387	1.94674	1.75636	1.92995	2.14219	2.42288	1.34771	1.43984	2.0616	2.06568	2.02767	1.86899	1.56478	2.11684	1.37832	1.98094	0.370386	1.73116	2.11748	1.75038	1.99186	0	2.09457	1.76377	1.74657	1.61544	1.36723	1.85367	1.78316	1.7488	1.96791	1.48905	1.28842	2.10691	0.7097	0	1.50659	1.87191	1.8216	1.78198
HMR_3956	CO2[m] + H2O[m] => H+[m] + HCO3-[m]	26.1901	34.2839	35.522	31.3065	78.879	81.8618	33.7554	122.883	96.4628	25.3289	26.3718	28.0779	30.5347	118.287	54.424	88.6866	78.908	40.4257	29.9515	78.9857	24.6977	27.9323	74.6088	47.5781	55.2991	30.0033	30.3765	51.2871	27.5523	75.0557	30.9974	46.6792	26.437	51.9927	32.3548	31.9799	56.8692	103.764	47.0528	71.6445	75.4235	34.5987	105.415	57.9495	26.0095	36.777	103.307	83.3451
HMR_3993	H+[c] + 2 N-(omega)-hydroxyarginine[c] + NADPH[c] + 2 O2[c] => 2 H2O[c] + NADP+[c] + 2 NO[c] + 2 citrulline[c]	0	0	0	0	0	0	0	0	0	0	0	0	0	0	0	0	0	0	0	0	0	0	0	0	0	0	0	0	0	0	0	0	0	0	0	0	0	0	0	0	0	0	0	0	0	0	0	0
HMR_4073	H+[c] + SAM[c] => CO2[c] + S-adenosylmethioninamine[c]	0	0	0	0	0	0	0	0	0	0	0	0	0	0	0	0	0	0	0	0	0	0	0	0	0	0	0	0	0	0	0	0	0	0	0	0	0	0	0	0	0	0	0	0	0	0	0	0
HMR_4075	S-adenosylmethioninamine[c] + putrescine[c] => 5-methylthioadenosine[c] + H+[c] + spermidine[c]	0	0	0	0	0	0	0	0	0	0	0	0	0	0	0	0	0	0	0	0	0	0	0	0	0	0	0	0	0	0	0	0	0	0	0	0	0	0	0	0	0	0	0	0	0	0	0	0
HMR_4077	S-adenosylmethioninamine[c] + spermidine[c] => 5-methylthioadenosine[c] + H+[c] + spermine[c]	0	0	0	0	0	0	0	0	0	0	0	0	0	0	0	0	0	0	0	0	0	0	0	0	0	0	0	0	0	0	0	0	0	0	0	0	0	0	0	0	0	0	0	0	0	0	2.20881e-29	0
HMR_4190	H+[c] + NADPH[c] + O2[c] + arginine[c] <=> H2O[c] + N-(omega)-hydroxyarginine[c] + NADP+[c]	0	0	0	0	0	0	0	0	0	0	0	0	0	0	0	0	0	0	0	0	0	0	0	0	0	0	0	0	0	0	0	0	0	0	0	0	0	0	0	0	0	0	0	0	0	0	0	0
HMR_4191	arginine[m] => CO2[m] + agmatine[m]	0	0	0	0	0	0	0	0	0	0	0	0	0	0	0	0	0	0	0	0	0	0	0	0	0	0	0	0	0	0	0	0	0	0	0	0	0	8.07794e-28	0	0	0	0	0	0	0	0	0	0
HMR_4212	ornithine[c] => CO2[c] + putrescine[c]	0	-9.46633e-30	0	0	0	0	0	0	0	0	0	0	0	0	0	0	0	0	0	0	0	0	0	0	0	0	0	0	0	0	0	0	0	0	0	0	0	0	0	0	0	0	0	0	0	0	0	0
HMR_4422	ornithine[s] => CO2[s] + putrescine[s]	0	9.46633e-30	0	0	0	0	0	0	0	0	0	0	0	0	0	0	0	0	0	0	0	0	0	0	0	0	0	0	0	0	0	0	0	0	0	0	0	-8.07794e-28	0	0	0	0	0	0	0	0	0	0
HMR_4423	H2O[s] + O2[s] + putrescine[s] => 4-aminobutanal[s] + H2O2[s] + NH3[s]	0	9.46633e-30	0	0	0	0	0	0	0	0	0	0	0	0	0	0	0	0	0	0	0	0	0	0	0	0	0	0	0	0	0	0	0	0	0	0	0	-8.07794e-28	0	0	0	0	0	0	0	0	0	0
HMR_4424	H2O[m] + agmatine[m] => putrescine[m] + urea[m]	0	0	0	0	0	0	0	0	0	0	0	0	0	0	0	0	0	0	0	0	0	0	0	0	0	0	0	0	0	0	0	0	0	0	0	0	0	8.07794e-28	0	0	0	0	0	0	0	0	0	0
HMR_4583	SAH[c] + creatine[c] <=> SAM[c] + guanidinoacetate[c]	0	0	0	0	0	0	0	0	0	0	0	0	0	0	0	0	0	0	0	0	0	0	0	0	0	0	8.83524e-29	0	2.36658e-30	0	0	0	0	0	0	0	0	0	0	0	0	0	0	0	0	0	0	0
HMR_4606	4-aminobutyrate[c] + ATP[c] + histidine[c] => AMP[c] + PPi[c] + homocarnosine[c]	0	0	0	0	0	0	0	0	0	0	0	0	0	0	0	0	0	0	0	0	0	0	0	0	0	0	0	0	0	0	0	0	0	0	0	0	0	0	0	0	0	0	0	0	0	0	0	0
HMR_4607	H2O[c] + homocarnosine[c] => 4-aminobutyrate[c] + histidine[c]	0	0	0	0	0	0	0	0	0	0	0	0	0	0	0	0	0	0	0	0	0	0	0	0	0	0	0	0	0	0	0	0	0	0	0	0	0	0	0	0	0	0	0	0	0	0	0	0
HMR_4776	AKG[c] + O2[c] + proline[c] => CO2[c] + succinate[c] + trans-4-hydroxy-L-proline[c]	3.01782	3.38485	3.37766	3.35277	1.128	3.0954	3.82386	3.31681	2.38699	3.16982	2.83105	3.13571	3.50218	4.003	2.11168	2.2728	3.36938	3.37463	3.30695	3.03188	2.49269	3.46664	2.16407	3.23016	1.32504	2.78334	3.46761	2.8232	3.24808	1.13597	3.42191	2.84184	2.81494	2.58512	2.145	3.0012	2.87703	2.81544	3.20607	2.35889	2.0033	3.44187	1.50004	1.02752	2.38888	3.03356	2.94432	2.87537
HMR_4777	AKG[m] + O2[m] + proline[m] => CO2[m] + succinate[m] + trans-4-hydroxy-L-proline[m]	0	0	0	0	0	0	0	0	0	0	0	0	0	0	0	0	0	0	0	0	0	0	0	0	0	0	0	0	0	0	0	0	0	0	0	0	0	0	0	0	0	0	0	0	0	0	0	0
HMR_4778	NAD+[c] + trans-4-hydroxy-L-proline[c] => H+[c] + L-1-pyrroline-3-hydroxy-5-carboxylate[c] + NADH[c]	0	0	0	0	0	0	0	0	0	0	0	0	0	0	0	0	0	0	0	0	0	0	0	0	0	0	0	0	0	0	0	0	0	0	0	0	0	0	0	0	0	0	0	0	0	0	0	0
HMR_4779	NAD+[m] + trans-4-hydroxy-L-proline[m] => H+[m] + L-1-pyrroline-3-hydroxy-5-carboxylate[m] + NADH[m]	0	0	0	0	0	0	0	0	0	0	0	0	0	0	0	0	0	0	0	0	0	0	0	0	0	0	0	0	0	0	0	0	0	0	0	0	0	0	0	0	0	0	0	0	0	0	0	0
HMR_4780	NADP+[c] + trans-4-hydroxy-L-proline[c] <=> H+[c] + L-1-pyrroline-3-hydroxy-5-carboxylate[c] + NADPH[c]	3.01782	3.38485	3.37766	3.35277	1.128	3.0954	3.82386	3.31681	2.38699	3.16982	2.83105	3.13571	3.50218	4.003	2.11168	2.2728	3.36938	3.37463	3.30695	3.03188	2.49269	3.46664	2.16407	3.23016	1.32504	2.78334	3.46761	2.8232	3.24808	1.13597	3.42191	2.84184	2.81494	2.58512	2.145	3.0012	2.87703	2.81544	3.20607	2.35889	2.0033	3.44187	1.50004	1.02752	2.38888	3.03356	2.94432	2.87537
HMR_4781	NADP+[m] + trans-4-hydroxy-L-proline[m] <=> H+[m] + L-1-pyrroline-3-hydroxy-5-carboxylate[m] + NADPH[m]	0	0	0	0	0	0	0	0	0	0	0	0	0	0	0	0	0	0	0	0	0	0	0	0	0	0	0	0	0	0	0	0	0	0	0	0	0	0	0	0	0	0	0	0	0	0	0	0
HMR_4782	2 H+[c] + O2[c] + trans-4-hydroxy-L-proline[c] => 2 H2O[c] + L-1-pyrroline-3-hydroxy-5-carboxylate[c]	0	0	0	0	0	0	0	0	0	0	0	0	0	0	0	0	0	0	0	0	0	0	0	0	0	0	0	0	0	0	0	0	0	0	0	0	0	0	0	0	0	0	0	0	0	0	0	0
HMR_4783	2 H+[m] + O2[m] + trans-4-hydroxy-L-proline[m] => 2 H2O[m] + L-1-pyrroline-3-hydroxy-5-carboxylate[m]	0	0	0	0	0	0	0	0	0	0	0	0	0	0	0	0	0	0	0	0	0	0	0	0	0	0	0	0	0	0	0	0	0	0	0	0	0	0	0	0	0	0	0	0	0	0	0	0
HMR_4784	2 H2O[m] + L-1-pyrroline-3-hydroxy-5-carboxylate[m] + NAD+[m] => H+[m] + L-erythro-4-hydroxyglutamate[m] + NADH[m]	3.01782	3.38485	3.37766	3.35277	1.128	3.0954	3.82386	3.31681	2.38699	3.16982	2.83105	3.13571	3.50218	4.003	2.11168	2.2728	3.36938	3.37463	3.30695	3.03188	2.49269	3.46664	2.16407	3.23016	1.32504	2.78334	3.46761	2.8232	3.24808	1.13597	3.42191	2.84184	2.81494	2.58512	2.145	3.0012	2.87703	2.81544	3.20607	2.35889	2.0033	3.44187	1.50004	1.02752	2.38888	3.03356	2.94432	2.87537
HMR_4786	AKG[m] + L-erythro-4-hydroxyglutamate[m] => 4-hydroxy-2-oxoglutarate[m] + glutamate[m]	0	0	0	0	0	0	0	0	0	0	0	0	0	0	0	0	0	0	0	0	0	0	0	0	0	0	0	0	0	0	0	0	0	0	0	0	0	0	0	0	0	0	0	0	0	0	0	0
HMR_4787	4-hydroxy-2-oxoglutarate[m] => glyoxalate[m] + pyruvate[m]	3.01782	3.38485	3.37766	3.35277	1.128	3.0954	3.82386	3.31681	2.38699	3.16982	2.83105	3.13571	3.50218	4.003	2.11168	2.2728	3.36938	3.37463	3.30695	3.03188	2.49269	3.46664	2.16407	3.23016	1.32504	2.78334	3.46761	2.8232	3.24808	1.13597	3.42191	2.84184	2.81494	2.58512	2.145	3.0012	2.87703	2.81544	3.20607	2.35889	2.0033	3.44187	1.50004	1.02752	2.38888	3.03356	2.94432	2.87537
HMR_5384	5-methylthioadenosine[c] + Pi[c] => adenine[c] + methylthioribose-1p[c]	0	0	0	0	0	0	0	0	0	0	0	0	0	0	0	0	0	0	0	0	0	0	0	0	0	0	0	0	0	0	0	0	0	0	0	0	0	0	0	0	0	0	0	0	0	0	2.20881e-29	0
HMR_6929	CoA[c] + N1-acetylspermine[c] <=> acetyl-CoA[c] + spermine[c]	0	0	0	0	0	0	0	0	0	0	0	0	0	0	0	0	0	0	0	0	0	0	0	0	0	0	0	0	0	0	0	0	0	0	0	0	0	0	0	0	0	0	0	0	0	0	0	0
HMR_6930	CoA[p] + N1-acetylspermine[p] <=> acetyl-CoA[p] + spermine[p]	0	0	0	0	0	0	0	0	0	0	0	0	0	0	0	0	0	0	0	0	0	0	0	0	0	0	0	0	0	0	0	0	0	0	0	0	0	0	0	0	0	0	0	0	0	0	0	0
HMR_6931	H2O[c] + O2[c] + spermine[c] => H2O2[c] + NH3[c] + spermine monoaldehyde[c]	0	0	0	0	0	0	0	0	0	0	0	0	0	0	0	0	0	0	0	0	0	0	0	0	0	0	0	0	0	0	0	0	0	0	0	0	0	0	0	0	0	0	0	0	0	0	0	0
HMR_6932	H2O[s] + O2[s] + spermine[s] => H2O2[s] + NH3[s] + spermine monoaldehyde[s]	0	0	0	0	0	0	0	0	0	0	0	0	0	0	0	0	0	0	0	0	0	0	0	0	0	0	0	0	0	0	0	0	0	0	0	0	0	0	0	0	0	0	0	0	0	0	0	0
HMR_6933	H2O[p] + O2[p] + spermine[p] => H2O2[p] + NH3[p] + spermine monoaldehyde[p]	0	0	0	0	0	0	0	0	0	0	0	0	0	0	0	0	0	0	0	0	0	0	0	0	0	0	0	0	0	0	0	0	0	0	0	0	0	0	0	0	0	0	0	0	0	0	0	0
HMR_6934	H2O[c] + O2[c] + spermine monoaldehyde[c] => H2O2[c] + NH3[c] + spermine dialdehyde[c]	0	0	0	0	0	0	0	0	0	0	0	0	0	0	0	0	0	0	0	0	0	0	0	0	0	0	0	0	0	0	0	0	0	0	0	0	0	0	0	0	0	0	0	0	0	0	0	0
HMR_6935	H2O[s] + O2[s] + spermine monoaldehyde[s] => H2O2[s] + NH3[s] + spermine dialdehyde[s]	0	0	0	0	0	0	0	0	0	0	0	0	0	0	0	0	0	0	0	0	0	0	0	0	0	0	0	0	0	0	0	0	0	0	0	0	0	0	0	0	0	0	0	0	0	0	0	0
HMR_6936	H2O[p] + O2[p] + spermine monoaldehyde[p] => H2O2[p] + NH3[p] + spermine dialdehyde[p]	0	0	0	0	0	0	0	0	0	0	0	0	0	0	0	0	0	0	0	0	0	0	0	0	0	0	0	0	0	0	0	0	0	0	0	0	0	0	0	0	0	0	0	0	0	0	0	0
HMR_6938	CoA[c] + N1-acetylspermidine[c] <=> acetyl-CoA[c] + spermidine[c]	0	0	0	0	0	0	0	0	0	0	0	0	0	0	0	0	0	0	0	0	0	0	0	0	0	0	0	0	0	0	0	0	0	0	0	0	0	0	0	0	0	0	0	0	0	0	0	0
HMR_6939	CoA[p] + N1-acetylspermidine[p] <=> acetyl-CoA[p] + spermidine[p]	0	0	0	0	0	0	0	0	0	0	0	0	0	0	0	0	0	0	0	0	0	0	0	0	0	0	0	0	0	0	0	0	0	0	0	0	0	0	0	0	0	0	0	0	0	0	0	0
HMR_6941	H2O[c] + O2[c] + spermidine[c] => H2O2[c] + NH3[c] + spermidine monoaldehyde 1[c]	0	0	0	0	0	0	0	0	0	0	0	0	0	0	0	0	0	0	0	0	0	0	0	0	0	0	0	0	0	0	0	0	0	0	0	0	0	0	0	0	0	0	0	0	0	0	0	0
HMR_6942	H2O[s] + O2[s] + spermidine[s] => H2O2[s] + NH3[s] + spermidine monoaldehyde 1[s]	0	0	0	0	0	0	0	0	0	0	0	0	0	0	0	0	0	0	0	0	0	0	0	0	0	0	0	0	0	0	0	0	0	0	0	0	0	0	0	0	0	0	0	0	0	0	0	0
HMR_6943	H2O[p] + O2[p] + spermidine[p] => H2O2[p] + NH3[p] + spermidine monoaldehyde 1[p]	0	0	0	0	0	0	0	0	0	0	0	0	0	0	0	0	0	0	0	0	0	0	0	0	0	0	0	0	0	0	0	0	0	0	0	0	0	0	0	0	0	0	0	0	0	0	0	0
HMR_6944	H2O[c] + O2[c] + spermidine[c] => H2O2[c] + NH3[c] + spermidine monoaldehyde 2[c]	0	0	0	0	0	0	0	0	0	0	0	0	0	0	0	0	0	0	0	0	0	0	0	0	0	0	0	0	0	0	0	0	0	0	0	0	0	0	0	0	0	0	0	0	0	0	0	0
HMR_6945	H2O[s] + O2[s] + spermidine[s] => H2O2[s] + NH3[s] + spermidine monoaldehyde 2[s]	0	0	0	0	0	0	0	0	0	0	0	0	0	0	0	0	0	0	0	0	0	0	0	0	0	0	0	0	0	0	0	0	0	0	0	0	0	0	0	0	0	0	0	0	0	0	0	0
HMR_6946	H2O[p] + O2[p] + spermidine[p] => H2O2[p] + NH3[p] + spermidine monoaldehyde 2[p]	0	0	0	0	0	0	0	0	0	0	0	0	0	0	0	0	0	0	0	0	0	0	0	0	0	0	0	0	0	0	0	0	0	0	0	0	0	0	0	0	0	0	0	0	0	0	0	0
HMR_6947	H2O[c] + O2[c] + spermidine monoaldehyde 1[c] => H2O2[c] + NH3[c] + spermidine dialdehyde[c]	0	0	0	0	0	0	0	0	0	0	0	0	0	0	0	0	0	0	0	0	0	0	0	0	0	0	0	0	0	0	0	0	0	0	0	0	0	0	0	0	0	0	0	0	0	0	0	0
HMR_6948	H2O[s] + O2[s] + spermidine monoaldehyde 1[s] => H2O2[s] + NH3[s] + spermidine dialdehyde[s]	0	0	0	0	0	0	0	0	0	0	0	0	0	0	0	0	0	0	0	0	0	0	0	0	0	0	0	0	0	0	0	0	0	0	0	0	0	0	0	0	0	0	0	0	0	0	0	0
HMR_6949	H2O[p] + O2[p] + spermidine monoaldehyde 1[p] => H2O2[p] + NH3[p] + spermidine dialdehyde[p]	0	0	0	0	0	0	0	0	0	0	0	0	0	0	0	0	0	0	0	0	0	0	0	0	0	0	0	0	0	0	0	0	0	0	0	0	0	0	0	0	0	0	0	0	0	0	0	0
HMR_6950	H2O[c] + O2[c] + spermidine monoaldehyde 2[c] => H2O2[c] + NH3[c] + spermidine dialdehyde[c]	0	0	0	0	0	0	0	0	0	0	0	0	0	0	0	0	0	0	0	0	0	0	0	0	0	0	0	0	0	0	0	0	0	0	0	0	0	0	0	0	0	0	0	0	0	0	0	0
HMR_6951	H2O[s] + O2[s] + spermidine monoaldehyde 2[s] => H2O2[s] + NH3[s] + spermidine dialdehyde[s]	0	0	0	0	0	0	0	0	0	0	0	0	0	0	0	0	0	0	0	0	0	0	0	0	0	0	0	0	0	0	0	0	0	0	0	0	0	0	0	0	0	0	0	0	0	0	0	0
HMR_6952	H2O[p] + O2[p] + spermidine monoaldehyde 2[p] => H2O2[p] + NH3[p] + spermidine dialdehyde[p]	0	0	0	0	0	0	0	0	0	0	0	0	0	0	0	0	0	0	0	0	0	0	0	0	0	0	0	0	0	0	0	0	0	0	0	0	0	0	0	0	0	0	0	0	0	0	0	0
HMR_6953	H2O[c] + NAD+[c] + spermidine monoaldehyde 1[c] => H+[c] + NADH[c] + putreanine[c]	0	0	0	0	0	0	0	0	0	0	0	0	0	0	0	0	0	0	0	0	0	0	0	0	0	0	0	0	0	0	0	0	0	0	0	0	0	0	0	0	0	0	0	0	0	0	0	0
HMR_6954	H2O[c] + NAD+[c] + spermidine monoaldehyde 2[c] => H+[c] + NADH[c] + isoputreanine[c]	0	0	0	0	0	0	0	0	0	0	0	0	0	0	0	0	0	0	0	0	0	0	0	0	0	0	0	0	0	0	0	0	0	0	0	0	0	0	0	0	0	0	0	0	0	0	0	0
HMR_6956	CoA[c] + N1,N12-diacetylspermine[c] <=> N1-acetylspermine[c] + acetyl-CoA[c]	0	0	0	0	0	0	0	0	0	0	0	0	0	0	0	0	0	0	0	0	0	0	0	0	0	0	0	0	0	0	0	0	0	0	0	0	0	0	0	0	0	0	0	0	0	0	0	0
HMR_6957	CoA[p] + N1,N12-diacetylspermine[p] <=> N1-acetylspermine[p] + acetyl-CoA[p]	0	0	0	0	0	0	0	0	0	0	0	0	0	0	0	0	0	0	0	0	0	0	0	0	0	0	0	0	0	0	0	0	0	0	0	0	0	0	0	0	0	0	0	0	0	0	0	0
HMR_6958	H2O[c] + N1-acetylspermine[c] + O2[c] => H2O2[c] + acetamidopropanal[c] + spermidine[c]	0	0	0	0	0	0	0	0	0	0	0	0	0	0	0	0	0	0	0	0	0	0	0	0	0	0	0	0	0	0	0	0	0	0	0	0	0	0	0	0	0	0	0	0	0	0	0	0
HMR_6959	H2O[p] + N1-acetylspermine[p] + O2[p] => H2O2[p] + acetamidopropanal[p] + spermidine[p]	0	0	0	0	0	0	0	0	0	0	0	0	0	0	0	0	0	0	0	0	0	0	0	0	0	0	0	0	0	0	0	0	0	0	0	0	0	0	0	0	0	0	0	0	0	0	0	0
HMR_6940	CoA[c] + N8-acetylspermidine[c] <=> acetyl-CoA[c] + spermidine[c]	0	0	0	0	0	0	0	0	0	0	0	0	0	0	0	0	0	0	0	0	0	0	0	0	0	0	0	0	0	0	0	0	0	0	0	0	0	0	0	0	0	0	0	0	0	0	0	0
HMR_6960	CoA[c] + N1,N8-diacetylspermidine[c] <=> N1-acetylspermidine[c] + acetyl-CoA[c]	0	0	0	0	0	0	0	0	0	0	0	0	0	0	0	0	0	0	0	0	0	0	0	0	0	0	0	0	0	0	0	0	0	0	0	0	0	0	0	0	0	0	0	0	0	0	0	0
HMR_6961	H2O[c] + N1-acetylspermidine[c] + O2[c] => H2O2[c] + acetamidopropanal[c] + putrescine[c]	0	0	0	0	0	0	0	0	0	0	0	0	0	0	0	0	0	0	0	0	0	0	0	0	0	0	0	0	0	0	0	0	0	0	0	0	0	0	0	0	0	0	0	0	0	0	0	0
HMR_6962	H2O[p] + N1-acetylspermidine[p] + O2[p] => H2O2[p] + acetamidopropanal[p] + putrescine[p]	0	0	0	0	0	0	0	0	0	0	0	0	0	0	0	0	0	0	0	0	0	0	0	0	0	0	0	0	0	0	0	0	0	0	0	0	0	0	0	0	0	0	0	0	0	0	0	0
HMR_6963	H2O[c] + N1,N12-diacetylspermine[c] + O2[c] => H2O2[c] + N1-acetylspermidine[c] + acetamidopropanal[c]	0	0	0	0	0	0	0	0	0	0	0	0	0	0	0	0	0	0	0	0	0	0	0	0	0	0	0	0	0	0	0	0	0	0	0	0	0	0	0	0	0	0	0	0	0	0	0	0
HMR_6964	H2O[p] + N1,N12-diacetylspermine[p] + O2[p] => H2O2[p] + N1-acetylspermidine[p] + acetamidopropanal[p]	0	0	0	0	0	0	0	0	0	0	0	0	0	0	0	0	0	0	0	0	0	0	0	0	0	0	0	0	0	0	0	0	0	0	0	0	0	0	0	0	0	0	0	0	0	0	0	0
HMR_6965	NAD+[c] + spermidine[c] => H+[c] + NADH[c] + dehydrospermidine[c]	0	0	0	0	0	0	0	0	0	0	0	0	0	0	0	0	0	0	0	0	0	0	0	0	0	0	0	0	0	0	0	0	0	0	0	0	0	0	0	0	0	0	0	0	0	0	0	0
HMR_6966	1,3-diaminopropane[c] + 1-pyrroline[c] <=> dehydrospermidine[c]	0	0	0	0	0	0	0	0	0	0	0	0	0	0	0	0	0	0	0	0	0	0	0	0	0	0	0	0	0	0	0	0	0	0	0	0	0	0	0	0	0	0	0	0	0	0	0	0
HMR_6955	1-pyrroline[c] + H2O[c] <=> 4-aminobutanal[c]	0	0	0	0	0	0	0	0	0	0	0	0	0	0	0	0	0	0	0	0	0	0	0	0	0	0	0	0	0	0	0	0	0	0	0	0	0	0	0	0	0	0	0	0	0	0	0	0
HMR_6967	1,3-diaminopropane[c] + deoxyhypusine[c] <=> lysine[c] + spermidine[c]	0	0	0	0	0	0	0	0	0	0	0	0	0	0	0	0	0	0	0	0	0	0	0	0	0	0	0	0	0	0	0	0	0	0	0	0	0	0	0	0	0	0	0	0	0	0	0	0
HMR_6973	H2O[c] + NAD+[c] + spermine monoaldehyde[c] => H+[c] + NADH[c] + spermic acid 1[c]	0	0	0	0	0	0	0	0	0	0	0	0	0	0	0	0	0	0	0	0	0	0	0	0	0	0	0	0	0	0	0	0	0	0	0	0	0	0	0	0	0	0	0	0	0	0	0	0
HMR_8096	H2O[m] + L-1-pyrroline-3-hydroxy-5-carboxylate[m] <=> L-4-hydroxyglutamate semialdehyde[m]	0	0	0	0	0	0	0	0	0	0	0	0	0	0	0	0	0	0	0	0	0	0	0	0	0	0	0	0	0	0	0	0	0	0	0	0	0	0	0	0	0	0	0	0	0	0	0	0
HMR_8097	H2O[m] + L-4-hydroxyglutamate semialdehyde[m] + NAD+[m] => H+[m] + L-erythro-4-hydroxyglutamate[m] + NADH[m]	0	0	0	0	0	0	0	0	0	0	0	0	0	0	0	0	0	0	0	0	0	0	0	0	0	0	0	0	0	0	0	0	0	0	0	0	0	0	0	0	0	0	0	0	0	0	0	0
HMR_8098	L-erythro-4-hydroxyglutamate[m] + OAA[m] => 4-hydroxy-2-oxoglutarate[m] + aspartate[m]	3.01782	3.38485	3.37766	3.35277	1.128	3.0954	3.82386	3.31681	2.38699	3.16982	2.83105	3.13571	3.50218	4.003	2.11168	2.2728	3.36938	3.37463	3.30695	3.03188	2.49269	3.46664	2.16407	3.23016	1.32504	2.78334	3.46761	2.8232	3.24808	1.13597	3.42191	2.84184	2.81494	2.58512	2.145	3.0012	2.87703	2.81544	3.20607	2.35889	2.0033	3.44187	1.50004	1.02752	2.38888	3.03356	2.94432	2.87537
HMR_8416	acetyl-CoA[m] + glutamate[m] => CoA[m] + N-acetyl-L-glutamate[m]	0	0	0	0	0	0	0	0	0	0	0	0	0	0	0	0	0	0	0	0	0	0	0	0	0	0	0	0	0	0	0	0	0	0	0	0	0	0	0	0	0	0	0	0	0	0	0	0
HMR_8425	H2O[c] + N-acetylornithine[c] <=> acetate[c] + ornithine[c]	0	0	0	0	0	0	0	0	0	0	0	0	0	0	0	0	0	0	0	0	0	0	0	0	0	0	0	0	0	0	0	0	0	0	0	0	0	0	0	0	0	0	0	0	0	0	0	0
HMR_8426	H2O[m] + arginine[m] => ornithine[m] + urea[m]	10.5058	11.7139	11.7881	11.8237	8.42124	9.25731	13.7462	9.1518	6.44427	11.0294	10.1518	11.0626	12.5711	11.7745	6.70614	6.35753	10.3484	11.492	11.8315	9.09273	8.88478	12.4325	6.24326	10.7038	7.8389	9.67821	12.485	8.97406	11.6459	8.23609	12.1623	9.36879	9.64036	8.19398	7.2505	10.2042	9.08652	7.65393	10.6498	7.09928	5.55289	12.0071	5.25916	7.60385	8.08202	10.1423	8.08312	8.51514
HMR_8427	ADP[m] + 2 H+[m] + creatine-phosphate[m] <=> ATP[m] + creatine[m]	0	0	0	0	0	0	0	0	0	0	0	0	0	0	0	0	0	0	0	0	0	0	0	0	0	0	0	0	0	0	0	0	0	0	0	0	0	0	0	0	0	0	0	0	0	0	0	0
HMR_8431	2 H+[c] + creatine-phosphate[c] => Pi[c] + creatinine[c]	0	0	0	0	0	0	0	0	0	0	0	0	0	0	0	0	0	0	0	0	0	0	0	0	0	0	0	0	0	0	0	0	0	0	0	0	0	0	0	0	0	0	0	0	0	0	0	0
HMR_8432	FAD[m] + THF[m] + sarcosine[m] => 5,10-methylene-THF[m] + FADH2[m] + glycine[m]	0	0	0	0	0	0	0	0	0	0	0	0	0	0	0	0	0	0	0	0	0	0	0	0	0	0	0	0	0	0	0	0	0	0	0	0	0	0	0	0	0	0	0	0	0	0	1.57772e-30	0
HMR_8603	acetyl-CoA[c] + putrescine[c] => CoA[c] + N-acetylputrescine[c]	0	0	0	0	0	0	0	0	0	0	0	0	0	0	0	0	0	0	0	0	0	0	0	0	0	0	0	0	0	0	0	0	0	0	0	0	0	0	0	0	0	0	0	0	0	0	0	0
HMR_8604	H2O[c] + N-acetylputrescine[c] + O2[c] => H2O2[c] + N4-acetylaminobutanal[c] + NH3[c]	0	0	0	0	0	0	0	0	0	0	0	0	0	0	0	0	0	0	0	0	0	0	0	0	0	0	0	0	0	0	0	0	0	0	0	0	0	0	0	0	0	0	0	0	0	0	0	0
HMR_8605	H2O[c] + N4-acetylaminobutanal[c] + NAD+[c] => 4-acetamidobutanoate[c] + H+[c] + NADH[c]	0	0	0	0	0	0	0	0	0	0	0	0	0	0	0	0	0	0	0	0	0	0	0	0	0	0	0	0	0	0	0	0	0	0	0	0	0	0	0	0	0	0	0	0	0	0	0	0
HMR_8606	H2O[c] + O2[c] + putrescine[c] => 4-aminobutanal[c] + H2O2[c] + NH3[c]	0	-9.46633e-30	0	0	0	0	0	0	0	0	0	0	0	0	0	0	0	0	0	0	0	0	0	0	0	0	0	0	0	0	0	0	0	0	0	0	0	8.07794e-28	0	0	0	0	0	0	0	0	0	0
HMR_8607	4-methylthio-2-oxobutanoic acid[c] + 2 H+[c] + glutamine[c] => glutamate[c] + methionine[c]	0	0	0	0	0	0	0	0	0	0	0	0	0	0	0	0	0	0	0	0	0	0	0	0	0	0	0	0	0	0	0	0	0	0	0	0	0	0	0	0	0	0	0	0	0	0	0	0
HMR_8608	D-proline[c] + O2[c] => 1-pyrroline-2-carboxylate[c] + H2O2[c]	0	0	0	0	0	0	0	0	0	0	0	0	0	0	0	0	0	0	0	0	0	0	0	0	0	0	0	0	0	0	0	0	0	0	0	0	0	0	0	0	0	0	0	0	0	0	0	0
HMR_8609	1-pyrroline-5-carboxylate[m] + H+[m] + NADPH[m] => NADP+[m] + proline[m]	0	0	0	0	0	0	0	0	0	0	0	0	0	0	0	0	0	0	0	0	0	0	0	0	0	0	0	0	0	0	0	0	0	0	0	0	0	0	0	0	0	0	0	0	0	0	0	0
HMR_8610	FAD[c] + proline[c] => 1-pyrroline-5-carboxylate[c] + FADH2[c]	0	0	0	0	0	0	0	0	0	0	0	0	0	0	0	0	0	0	0	0	0	0	0	0	0	0	0	0	0	0	0	0	0	0	0	0	0	0	0	0	0	0	0	0	0	0	0	0
HMR_8611	FAD[m] + proline[m] => 1-pyrroline-5-carboxylate[m] + FADH2[m]	0	0	0	0	0	0	0	0	0	0	0	0	0	0	0	0	0	0	0	0	0	0	0	0	0	0	0	0	0	0	0	0	0	0	0	0	0	0	0	0	0	0	0	0	0	0	0	0
HMR_0457	ATP[c] + glycerate[c] => 3-phospho-D-glycerate[c] + ADP[c]	0	0	-3.15544e-30	1.06331e-17	0	1.05503e-17	0	-2.65022e-18	4.32824e-18	-9.32797e-18	0	0	0	0	-3.72312e-18	0	0	-2.16361e-17	0	2.83144e-17	0	0	0	-3.24354e-17	0	0	0	-3.0539e-27	0	0	0	4.03897e-27	-5.55112e-17	-4.99427e-17	-3.20475e-31	0	8.83524e-29	0	0	0	-2.52435e-28	0	0	0	-2.06559e-17	0	-3.43402e-17	-1.38778e-17
HMR_0460	ATP[m] + glycerate[m] => 3-phospho-D-glycerate[m] + ADP[m]	0	0	0	0	0	0	0	0	0	0	0	0	0	0	0	0	0	0	0	0	0	0	0	0	0	0	0	0	0	0	0	0	0	0	0	0	0	0	0	0	0	0	0	0	0	0	0	0
HMR_3750	CoA[m] + isobutyrylglycine[m] <=> glycine[m] + isobutyryl-CoA[m]	0	0	0	0	0	0	0	0	0	0	0	0	0	0	0	0	0	0	0	0	0	0	0	0	0	0	0	0	0	0	0	0	0	0	0	0	0	0	0	0	0	0	0	0	0	0	0	0
HMR_3752	FADH2[m] + methacrylyl-CoA[m] <=> FAD[m] + isobutyryl-CoA[m]	0	0	0	0	0	0	0	0	0	0	0	0	0	0	0	0	0	0	0	0	0	0	0	0	0	0	0	0	0	0	0	0	0	0	0	0	0	0	0	0	0	0	0	0	0	0	0	0
HMR_3770	3-methylcrotonyl-CoA[m] + FADH2[m] <=> FAD[m] + isovaleryl-CoA[m]	0	0	0	0	0	0	0	0	0	0	0	0	0	0	0	0	0	0	0	0	0	0	0	0	0	0	0	0	0	0	0	0	0	0	0	0	0	0	0	0	0	0	0	0	0	0	0	0
HMR_3771	CoA[m] + isovalerylglycine[m] <=> glycine[m] + isovaleryl-CoA[m]	0	0	0	0	0	0	0	0	0	0	0	0	0	0	0	0	0	0	0	0	0	0	0	0	0	0	0	0	0	0	0	0	0	0	0	0	0	0	0	0	0	0	0	0	0	0	0	0
HMR_3772	3-methylcrotonoylglycine[m] + CoA[m] <=> 3-methylcrotonyl-CoA[m] + glycine[m]	0	0	0	0	0	0	0	0	0	0	0	0	0	0	0	0	0	0	0	0	0	0	0	0	0	0	0	0	0	0	0	0	0	0	0	0	0	0	0	0	0	0	0	0	0	0	0	0
HMR_3782	2-methylbutyryl-CoA[m] + glycine[m] <=> 2-methylbutyrylglycine[m] + CoA[m]	0	0	0	0	0	0	0	0	0	0	0	0	0	0	0	0	0	0	0	0	0	0	0	0	0	0	0	0	0	0	0	0	0	0	0	0	0	0	0	0	0	0	0	0	0	0	0	0
HMR_3784	2-methylbutyryl-CoA[m] + FAD[m] <=> FADH2[m] + tiglyl-CoA[m]	0	0	0	0	0	0	0	0	0	0	0	0	0	0	0	0	0	0	0	0	0	0	0	0	0	0	0	0	0	0	0	0	0	0	0	0	0	0	0	0	0	0	0	0	0	0	0	0
HMR_3794	CoA[m] + N-acetyl-L-alanine[m] <=> acetyl-CoA[m] + alanine[m]	0	0	0	0	0	0	0	0	0	0	0	0	0	0	0	0	0	0	0	0	0	0	0	0	0	0	0	0	0	0	0	0	0	0	0	0	0	0	0	0	0	0	0	0	0	0	0	0
HMR_3839	3-phospho-D-glycerate[c] + NAD+[c] <=> 3-phosphonooxypyruvate[c] + H+[c] + NADH[c]	0	0	0	0	6.9445	4.61168	0	7.99756	6.0398	5.493e-26	0	0	0	7.09198	1.43866	4.83955	4.21478	-2.27192e-28	0	4.55744	0	0	3.83603	1.11287	3.57769	0	0	2.27391	0	7.88878	0	0.924986	3.78653e-29	2.08215	0	-4.03897e-28	2.47182	7.03731	0.975478	3.1613	4.27668	0	8.02205	6.90857	0	0.551578	7.12458	4.61128
HMR_3841	3-phosphonooxypyruvate[c] + glutamate[c] <=> 3-phosphoserine[c] + AKG[c]	0	0	0	0	6.9445	4.61168	0	7.99756	6.0398	5.493e-26	0	0	0	7.09198	1.43866	4.83955	4.21478	-2.27192e-28	0	4.55744	0	0	3.83603	1.11287	3.57769	0	0	2.27391	0	7.88878	0	0.924986	3.78653e-29	2.08215	0	-4.03897e-28	2.47182	7.03731	0.975478	3.1613	4.27668	0	8.02205	6.90857	0	0.551578	7.12458	4.61128
HMR_3843	3-phosphoserine[c] + H2O[c] => Pi[c] + serine[c]	0	0	0	0	6.9445	4.61168	0	7.99756	6.0398	0	0	0	0	7.09198	1.43866	4.83955	4.21478	0	0	4.55744	0	0	3.83603	1.11287	3.57769	0	0	2.27391	0	7.88878	0	0.924986	0	2.08215	0	0	2.47182	7.03731	0.975478	3.1613	4.27668	0	8.02205	6.90857	0	0.551578	7.12458	4.61128
HMR_3845	THF[c] + serine[c] <=> 5,10-methylene-THF[c] + H2O[c] + glycine[c]	-1.80405	-2.03867	-2.01245	-2.24819	2.41658	0.772171	-2.95964	2.26216	1.75896	-1.84777	-2.20304	-2.1474	-2.7365	1.5312	-0.276221	1.24671	0.464907	-1.54492	-2.53826	0.776468	-1.93861	-2.66227	0.824477	-0.927246	0.857165	-1.73435	-2.68942	-0.201388	-2.50295	2.854	-2.4966	-0.843283	-1.4414	-0.185221	-1.05861	-1.39976	-0.13332	2.03515	-0.981154	0.421106	1.10239	-2.12681	2.96243	2.46821	-1.15307	-1.10368	2.01872	0.870902
HMR_3847	CoA[m] + L-2-amino-3-oxobutanoic acid[m] <=> acetyl-CoA[m] + glycine[m]	0	0	0	0	0	0	0	0	0	0	0	0	0	0	0	0	0	0	0	0	0	0	0	0	0	0	0	0	0	0	0	0	0	0	0	0	0	0	0	0	0	0	0	0	0	0	0	0
HMR_3849	H2O[p] + O2[p] + sarcosine[p] => H2O2[p] + formaldehyde[p] + glycine[p]	0	0	0	0	0	0	0	0	0	0	0	0	-6.31089e-30	0	0	0	0	0	0	0	0	-7.88861e-31	0	0	0	0	0	0	0	0	0	0	0	0	0	-2.36658e-30	0	0	0	0	0	0	0	0	0	0	0	0
HMR_3852	H2O[c] + O2[c] + aminoacetone[c] => H2O2[c] + NH3[c] + methylglyoxal[c]	0	0	0	0	0	0	0	0	0	0	0	0	0	0	0	0	0	0	0	0	0	0	0	0	0	0	0	0	0	0	0	0	0	0	0	0	0	0	0	0	0	0	0	0	0	0	0	0
HMR_3856	H+[c] + NADH[c] + methylglyoxal[c] => D-lactaldehyde[c] + NAD+[c]	0	0	0	0	0	0	0	0	0	0	0	0	0	0	0	0	0	0	0	0	0	0	0	0	0	0	0	0	0	0	0	0	0	0	0	0	0	-5.04871e-29	0	0	0	0	0	0	0	0	0	0
HMR_3860	L-2-amino-3-oxobutanoic acid[m] => CO2[m] + aminoacetone[m]	0	0	0	0	0	0	0	0	0	0	0	0	0	0	0	0	0	0	0	0	0	0	0	0	0	0	0	0	0	0	0	0	0	0	0	0	0	0	0	0	0	0	0	0	0	0	0	0
HMR_3883	serine[c] => NH3[c] + pyruvate[c]	0	0	0	0	0	0	0	0	0	0	0	0	0	0	0	0	0	0	0	0	0	0	0	0	0	0	0	0	0	0	0	0	0	0	0	0	0	0	0	0	0	0	0	0	0	0	0	0
HMR_3901	SAM[c] + glycine[c] => SAH[c] + sarcosine[c]	0	0	0	0	0	0	0	0	0	0	0	0	0	0	0	0	0	0	0	0	0	0	0	0	0	0	0	0	0	0	0	0	0	0	0	0	0	0	0	0	0	0	0	0	0	0	0	0
HMR_3939	glycine[m] + succinyl-CoA[m] => 2-amino-3-oxoadipate[m] + CoA[m]	0	0	0	0	0	0	0	0	0	0	0	0	0	0	0	0	0	0	0	0	0	0	0	0	0	0	0	0	0	0	0	0	0	0	0	0	0	0	0	0	0	0	0	0	0	0	0	0
HMR_3974	H2O[c] + dehydroalanine[c] => NH3[c] + pyruvate[c]	0	0	0	0	0	0	0	2.58746e-28	0	-3.15544e-30	-2.46519e-32	0	0	0	0	0	8.43465e-29	0	0	0	0	0	-3.9443e-31	0	0	0	0	0	0	0	0	0	0	0	0	0	0	0	-6.31089e-29	0	0	0	0	0	0	0	0	0
HMR_4198	pyruvate[m] + serine[m] => alanine[m] + hydroxypyruvate[m]	0	0	0	0	0	0	0	0	0	0	0	0	0	0	0	0	0	0	0	0	0	0	0	0	0	0	0	0	0	0	0	0	0	0	0	0	0	0	0	0	0	0	0	0	0	0	0	0
HMR_4467	pyruvate[p] + serine[p] => alanine[p] + hydroxypyruvate[p]	0	0	0	1.06331e-17	0	1.05503e-17	0	-2.65022e-18	4.32824e-18	-9.32797e-18	0	0	0	0	-3.72312e-18	-1.72435e-17	0	-2.16361e-17	0	2.83144e-17	0	0	5.02105e-18	-3.24354e-17	0	1.33073e-18	0	-3.0539e-27	0	0	0	4.03897e-27	-5.55112e-17	-4.99427e-17	-3.20475e-31	9.99954e-17	8.83524e-29	0	5.31839e-17	0	-2.52435e-28	0	0	2.33026e-18	-2.06559e-17	-4.0647e-17	-3.43402e-17	-1.38778e-17
HMR_4199	H2O[c] + N-acetyl-L-alanine[c] <=> acetate[c] + alanine[c]	0	0	0	0	0	0	0	0	0	0	0	0	0	0	0	0	0	0	0	0	0	0	0	0	0	0	0	0	0	0	0	0	0	0	0	0	0	0	0	0	0	0	0	0	0	0	0	0
HMR_4200	serine[c] => H2O[c] + dehydroalanine[c]	0	0	0	0	0	4.54519e-32	0	0	0	0	0	0	0	0	0	0	0	0	0	0	0	0	0	0	0	0	0	0	0	0	0	0	0	0	0	0	0	0	0	0	0	0	0	0	0	0	0	0
HMR_4284	threonine[c] => acetaldehyde[c] + glycine[c]	0.251345	0.240366	0.267248	0.261957	0.250787	0.244813	0.274305	0.259829	0.222638	0.259773	0.240547	0.251944	0.257099	0.287422	0.210598	0.215828	0.264361	0.26187	0.257948	0.252513	0.224879	0.268429	0.210664	0.262491	0.232336	0.233845	0.268258	0.244003	0.26138	0.251553	0.258793	0.237821	0.241473	0.233335	0.210524	0.246003	0.240774	0.23666	0.259848	0.218628	0.200446	0.257128	0.212173	0.240463	0.218631	0.247703	0.243055	0.2413
HMR_4348	threonine[c] => 2-oxobutyrate[c] + NH3[c]	0	0	0	0	0	0	0	0	0	0	0	0	0	0	0	0	0	0	0	0	0	0	0	0	0	0	0	0	0	0	0	0	0	0	0	0	0	0	0	0	0	0	0	0	0	0	0	0
HMR_4466	hydroxypyruvate[c] => 2-hydroxy-3-oxopropanoate[c]	0	0	0	0	0	0	0	0	0	0	0	0	0	0	0	0	0	0	0	0	0	0	0	0	0	0	0	0	0	0	0	0	0	0	0	0	0	0	0	0	0	0	0	0	0	0	0	0
HMR_4582	arginine[c] + glycine[c] <=> guanidinoacetate[c] + ornithine[c]	0	0	0	0	0	0	0	0	0	0	0	0	0	0	0	0	0	0	0	0	0	0	0	0	0	0	1.10441e-29	0	0	0	0	0	0	0	0	0	0	0	0	0	0	0	0	0	0	0	0	0
HMR_4584	ATP[c] + creatine[c] <=> ADP[c] + 2 H+[c] + creatine-phosphate[c]	0	0	0	0	0	0	0	0	0	0	0	0	0	0	0	0	0	0	0	0	0	0	0	0	0	0	0	0	0	0	0	0	0	0	0	0	0	0	0	0	0	0	0	0	0	0	0	0
HMR_4696	NAD+[c] + choline[c] => H+[c] + NADH[c] + betaine_aldehyde[c]	0	0	0	0	0	0	0	0	0	0	0	0	0	0	0	0	0	0	0	0	0	0	0	0	0	0	0	0	0	0	0	0	0	0	0	0	0	0	0	0	0	0	0	0	0	0	0	0
HMR_4697	H2O[c] + NAD+[c] + betaine_aldehyde[c] => 2 H+[c] + NADH[c] + betaine[c]	0	0	0	0	0	0	0	0	0	0	0	0	0	0	0	0	0	0	0	0	0	0	0	0	0	0	0	0	0	0	0	0	0	0	0	0	0	0	0	0	0	0	0	0	0	0	0	0
HMR_4699	betaine[c] + homocysteine[c] => dimethylglycine[c] + methionine[c]	0	0	0	0	0	0	0	0	0	0	0	0	0	0	0	0	0	0	0	0	0	0	0	0	0	0	0	0	0	0	0	0	0	0	0	0	0	0	0	0	0	0	0	0	0	0	0	0
HMR_4700	H2O[c] + NAD+[c] + dimethylglycine[c] => H+[c] + NADH[c] + formaldehyde[c] + sarcosine[c]	0	0	0	0	0	0	0	0	0	0	0	0	0	0	0	0	0	0	0	0	0	0	0	0	0	0	0	0	0	0	0	0	0	0	0	0	0	0	0	0	0	0	0	0	0	0	0	0
HMR_4742	glycine[m] + succinyl-CoA[m] => 5-aminolevulinate[m] + CO2[m] + CoA[m]	0	0	0	0	0	0	0	0	0	0	0	0	0	0	0	0	0	0	0	0	0	0	0	0	0	0	0	0	0	0	0	0	0	0	0	0	0	0	0	0	0	0	0	0	0	0	0	0
HMR_4788	alanine[m] + glyoxalate[m] => glycine[m] + pyruvate[m]	3.01782	3.38485	3.37766	3.35277	1.128	3.0954	3.82386	3.31681	2.38699	3.16982	2.83105	3.13571	3.50218	4.003	2.11168	2.2728	3.36938	3.37463	3.30695	3.03188	2.49269	3.46664	2.16407	3.23016	1.32504	2.78334	3.46761	2.8232	3.24808	1.13597	3.42191	2.84184	2.81494	2.58512	2.145	3.0012	2.87703	2.81544	3.20607	2.35889	2.0033	3.44187	1.50004	1.02752	2.38888	3.03356	2.94432	2.87537
HMR_4789	H2O[p] + O2[p] + glycine[p] => H2O2[p] + NH3[p] + glyoxalate[p]	0	0	0	0	0	0	0	0	0	0	0	0	0	0	0	0	0	0	0	0	0	0	0	0	0	0	0	0	0	0	0	0	0	0	0	0	0	0	0	0	0	0	0	0	0	0	0	0
HMR_4791	alanine[p] + glyoxalate[p] => glycine[p] + pyruvate[p]	-5.61936e-18	2.48385e-17	0	0	0	0	0	0	0	0	-4.56282e-17	1.82236e-17	0	-1.55231e-18	0	0	0	0	0	0	0	0	0	0	0	0	0	0	0	0	-6.01117e-17	0	0	0	0	0	0	0	0	-4.73317e-30	0	3.84898e-17	0	0	0	0	0	0
HMR_4792	5,10-methylene-THF[m] + H2O[m] + glycine[m] <=> THF[m] + serine[m]	0	0	0	0	0	0	0	0	0	0	0	0	0	0	0	0	0	0	0	0	0	0	0	0	0	0	0	0	0	0	0	0	0	0	0	0	0	0	0	0	0	0	0	0	0	0	0	0
HMR_5392	5 ATP[c] + THF[c] + 5 glutamate[c] => 5 ADP[c] + 5 Pi[c] + THF-hexaglutamate[c]	0	0	0	0	0	0	0	0	0	0	0	0	0	0	0	0	0	0	0	0	0	0	0	0	0	0	0	0	0	0	0	0	0	0	0	0	0	0	0	0	0	0	0	0	0	0	0	0
HMR_5393	THF-hexaglutamate[c] + 5 H2O[c] => THF[c] + 5 glutamate[c]	0	0	0	0	0	0	0	0	0	0	0	0	0	0	0	0	0	0	0	0	0	0	0	0	0	0	0	0	0	0	0	0	0	0	0	0	0	0	0	0	0	0	0	0	0	0	0	0
HMR_6409	NAD+[m] + dihydrolipoamide[m] => H+[m] + NADH[m] + lipoamide[m]	6.16298e-33	0	0	0	0	0	0	-1.54074e-33	0	0	0	0	0	0	0	0	0	0	0	0	0	0	0	0	0	0	0	0	0	0	0	0	0	0	0	-8.62817e-32	0	0	0	0	0	0	0	0	0	0	0	0
HMR_7702	H+[c] + NADPH[c] + glyoxalate[c] => NADP+[c] + glycolate[c]	0	0	0	0	0	0	0	0	0	0	0	0	0	0	0	0	0	0	0	0	0	0	0	0	0	0	0	0	0	0	0	0	0	0	0	0	0	0	0	0	0	0	0	0	0	0	0	0
HMR_7703	O2[c] + glycolate[c] => H2O2[c] + glyoxalate[c]	32.8723	64.4672	71.9593	65.9468	0	7.62792	75.9235	0	14.4908	22.6892	41.1299	42.1606	59.1106	11.8841	63.5855	39.3528	7.30637	49.3485	57.1921	0	35.2952	37.3071	34.4191	28.7013	0	58.9055	57.3701	3.47787	39.4053	0	62.5959	42.1814	24.6981	18.7474	54.2168	30.6935	13.5759	0	32.9958	47.1372	22.8625	68.0963	0	0	26.1065	19.1018	0	17.4402
HMR_8433	glycine[m] + lipoamide[m] => CO2[m] + S-aminomethyldihydrolipoamide[m]	0	0	0	0	0	0	0	0	0	0	0	0	0	0	0	0	0	0	0	0	0	0	0	0	0	0	0	0	0	0	0	0	0	0	0	0	0	0	0	0	0	0	0	0	0	0	0	0
HMR_8434	S-aminomethyldihydrolipoamide[m] + THF[m] => 5,10-methylene-THF[m] + NH3[m] + dihydrolipoamide[m]	0	0	0	0	0	0	0	0	0	0	0	0	0	0	0	0	0	0	0	0	0	0	0	0	0	0	0	0	0	0	0	0	0	0	0	0	0	0	0	0	0	0	0	0	0	0	0	0
HMR_8435	glycine[m] + lipoylprotein[m] => CO2[m] + S-aminomethyldihydrolipoylprotein[m]	0	0	0	0	0	0	0	0	0	0	0	0	0	0	0	0	0	0	0	0	0	0	0	0	0	0	0	0	0	0	0	0	0	0	0	0	0	0	0	0	0	0	0	0	0	0	0	0
HMR_8436	S-aminomethyldihydrolipoylprotein[m] + THF[m] => 5,10-methylene-THF[m] + NH3[m] + dihydrolipoylprotein[m]	0	0	0	0	0	0	0	0	0	0	0	0	0	0	0	0	0	0	0	0	0	0	0	0	0	0	0	0	0	0	0	0	0	0	0	0	0	0	0	0	0	0	0	0	0	0	0	0
HMR_8437	NAD+[m] + dihydrolipoylprotein[m] => H+[m] + NADH[m] + lipoylprotein[m]	0	0	0	0	0	0	0	0	0	0	0	0	0	0	0	0	0	0	0	0	0	0	0	0	0	0	0	0	0	0	0	0	0	0	0	0	0	0	0	0	0	0	0	0	0	0	0	0
HMR_8439	FAD[m] + H2O[m] + dimethylglycine[m] => FADH2[m] + formaldehyde[m] + sarcosine[m]	0	0	0	0	0	0	0	0	0	0	0	0	0	0	0	0	0	0	0	0	0	0	0	0	0	0	0	0	0	0	0	0	0	0	0	0	7.88861e-31	0	0	0	0	0	0	0	0	0	0	0
HMR_8440	H2O[m] + NAD+[m] + betaine_aldehyde[m] => 2 H+[m] + NADH[m] + betaine[m]	0	0	0	0	0	0	0	0	0	0	0	0	0	0	0	0	0	0	0	0	0	0	0	0	0	0	0	0	0	0	0	0	0	0	0	0	0	0	0	0	0	0	0	0	0	0	0	0
HMR_8441	FAD[m] + choline[m] => FADH2[m] + betaine_aldehyde[m]	0	0	0	0	0	0	0	0	0	0	0	0	0	0	0	0	0	0	0	0	0	0	0	0	0	0	0	0	0	0	0	0	0	0	0	0	0	0	0	0	0	0	0	0	0	0	0	0
HMR_8442	2-oxobutyrate[c] + CoA[c] + NAD+[c] => CO2[c] + H+[c] + NADH[c] + propanoyl-CoA[c]	0.116866	0.127451	0.132765	0.130797	0	0	0.149857	0	0	0.123936	0.0728578	0.12112	0.0448073	0	0	0	0	0	0.128362	0	0.0929895	0.136126	0	0	0	0.105028	0.136125	0	0.12701	0	0.132564	0	0.107715	0	0	0	0	0	0	0	0	0.132919	0	0	0	0	0	0
HMR_9718	ATP[c] + homoserine[c] => ADP[c] + O-phospho-L-homoserine[c]	0	0	0	0	0	0	0	0	0	0	0	0	0	0	0	0	0	0	0	0	0	0	0	0	0	0	0	0	0	0	0	0	0	0	0	0	0	0	0	0	0	0	0	0	0	0	0	0
HMR_9486	H2O[c] + O-phospho-L-homoserine[c] => Pi[c] + threonine[c]	0	0	0	0	0	0	0	0	0	0	0	0	0	0	0	0	0	0	0	0	0	0	0	0	0	0	0	0	0	0	0	0	0	0	0	0	0	0	0	0	0	0	0	0	0	0	0	0
HMR_4426	CoA[c] + acetylcarnosine[c] <=> acetyl-CoA[c] + carnosine[c]	0	0	0	0	0	0	0	0	0	0	0	0	0	0	0	0	0	0	0	0	0	0	0	0	0	0	0	0	0	0	0	0	0	0	0	0	0	0	0	0	0	0	0	0	0	0	0	0
HMR_4428	histidine[c] => CO2[c] + histamine[c]	0	0	0	0	0	0	0	0	0	0	0	0	0	0	0	0	0	0	0	0	0	0	0	0	0	0	0	0	0	0	0	0	0	0	0	0	0	0	0	0	0	0	0	0	0	0	0	0
HMR_4429	SAM[c] + histamine[c] => N-methylhistamine[c] + SAH[c]	0	0	0	0	0	0	0	0	0	0	0	0	0	0	0	0	0	0	0	0	0	0	0	0	0	0	0	0	0	0	0	0	0	0	0	0	0	0	0	0	0	0	0	0	0	0	0	0
HMR_4430	H2O[c] + N-methylhistamine[c] + O2[c] => H2O2[c] + NH3[c] + methylimidazole-acetaldehyde[c]	0	0	0	0	0	0	0	0	0	0	0	0	0	0	0	0	0	0	0	0	0	0	0	0	0	0	0	0	0	0	0	0	0	0	0	0	0	0	0	0	0	0	0	0	0	0	0	0
HMR_4431	H2O[c] + NAD+[c] + methylimidazole-acetaldehyde[c] => H+[c] + NADH[c] + methylimidazoleacetic acid[c]	0	0	0	0	0	0	0	0	0	0	0	0	0	0	0	0	0	0	0	0	0	0	0	0	0	0	0	0	0	0	0	0	0	0	0	0	0	0	0	0	0	0	0	0	0	0	0	0
HMR_4437	histidine[c] => NH3[c] + urocanate[c]	0.306103	0.342445	0.347438	0.343682	0.298783	0.312884	0.395984	0.339436	0.233462	0.323929	0.284104	0.318659	0.358392	0.417675	0.201864	0.219968	0.345948	0.345968	0.337994	0.307835	0.245084	0.35707	0.207401	0.330872	0.25271	0.277641	0.357137	0.284017	0.332523	0.300892	0.350294	0.284658	0.282604	0.256637	0.205361	0.303209	0.289	0.281628	0.327767	0.229642	0.188267	0.352041	0.208736	0.272118	0.232804	0.306983	0.296582	0.288938
HMR_4658	5-formiminotetrahydrofolate[c] + glutamate[c] <=> N-formimino-L-glutamate[c] + THF[c]	-0.306103	-0.342445	-0.347438	-0.343682	-0.298783	-0.312884	-0.395984	-0.339436	-0.233462	-0.323929	-0.284104	-0.318659	-0.358392	-0.417675	-0.201864	-0.219968	-0.345948	-0.345968	-0.337994	-0.307835	-0.245084	-0.35707	-0.207401	-0.330872	-0.25271	-0.277641	-0.357137	-0.284017	-0.332523	-0.300892	-0.350294	-0.284658	-0.282604	-0.256637	-0.205361	-0.303209	-0.289	-0.281628	-0.327767	-0.229642	-0.188267	-0.352041	-0.208736	-0.272118	-0.232804	-0.306983	-0.296582	-0.288938
HMR_4660	4-imidazolone-5-propanoate[c] + H2O[c] => N-formimino-L-glutamate[c]	0.306103	0.342445	0.347438	0.343682	0.298783	0.312884	0.395984	0.339436	0.233462	0.323929	0.284104	0.318659	0.358392	0.417675	0.201864	0.219968	0.345948	0.345968	0.337994	0.307835	0.245084	0.35707	0.207401	0.330872	0.25271	0.277641	0.357137	0.284017	0.332523	0.300892	0.350294	0.284658	0.282604	0.256637	0.205361	0.303209	0.289	0.281628	0.327767	0.229642	0.188267	0.352041	0.208736	0.272118	0.232804	0.306983	0.296582	0.288938
HMR_4712	H2O[c] + urocanate[c] => 4-imidazolone-5-propanoate[c]	0.306103	0.342445	0.347438	0.343682	0.298783	0.312884	0.395984	0.339436	0.233462	0.323929	0.284104	0.318659	0.358392	0.417675	0.201864	0.219968	0.345948	0.345968	0.337994	0.307835	0.245084	0.35707	0.207401	0.330872	0.25271	0.277641	0.357137	0.284017	0.332523	0.300892	0.350294	0.284658	0.282604	0.256637	0.205361	0.303209	0.289	0.281628	0.327767	0.229642	0.188267	0.352041	0.208736	0.272118	0.232804	0.306983	0.296582	0.288938
HMR_5337	GSH[c] + urocanate[c] => S-[2-carboxy-1-(1H-imidazol-4-yl)ethyl]glutathione[c]	0	0	0	0	0	0	0	0	0	0	0	0	0	0	0	0	0	0	0	0	0	0	0	0	0	0	0	0	0	0	0	0	0	0	0	0	0	0	0	0	0	0	0	0	0	0	0	0
HMR_5336	2 H+[c] + H2O[c] + S-[2-carboxy-1-(1H-imidazol-4-yl)ethyl]glutathione[c] => S-[2-carboxy-1-(1H-imidazol-4-yl)ethyl]-L-cysteine[c] + glutamate[c] + glycine[c]	0	0	0	0	0	0	0	0	0	0	0	0	0	0	0	0	0	0	0	0	0	0	0	0	0	0	0	0	0	0	0	0	0	0	0	0	0	0	0	0	0	0	0	0	0	0	0	0
HMR_5338	S-[2-carboxy-1-(1H-imidazol-4-yl)ethyl]-L-cysteine[c] + acetyl-CoA[c] => CoA[c] + N-acetyl-S-[2-carboxy-1-(1H-imidazol-4-yl)ethyl]-L-cysteine[c]	0	0	0	0	0	0	0	0	0	0	0	0	0	0	0	0	0	0	0	0	0	0	0	0	0	0	0	0	0	0	0	0	0	0	0	0	0	0	0	0	0	0	0	0	0	0	0	0
HMR_5339	H2O[c] + N-acetyl-S-[2-carboxy-1-(1H-imidazol-4-yl)ethyl]-L-cysteine[c] => S-[2-carboxy-1-(1H-imidazol-4-yl)ethyl]-L-cysteine[c] + acetate[c]	0	0	0	0	0	0	0	0	0	0	0	0	0	0	0	0	0	0	0	0	0	0	0	0	0	0	0	0	0	0	0	0	0	0	0	0	0	0	0	0	0	0	0	0	0	0	0	0
HMR_5340	H+[c] + H2O[c] + S-[2-carboxy-1-(1H-imidazol-4-yl)ethyl]-L-cysteine[c] => NH4+[c] + S-[2-carboxy-1-(1H-imidazol-4-yl)ethyl]-3-thiolactate[c]	0	0	0	0	0	0	0	0	0	0	0	0	0	0	0	0	0	0	0	0	0	0	0	0	0	0	0	0	0	0	0	0	0	0	0	0	0	0	0	0	0	0	0	0	0	0	0	0
HMR_8783	H2O[c] + O2[c] + histamine[c] => H2O2[c] + NH3[c] + imidazole-4-acetaldehyde[c]	0	0	0	0	0	0	0	0	0	0	0	0	0	0	0	0	0	0	0	0	0	0	0	0	0	0	0	0	0	0	0	0	0	0	0	0	0	0	0	0	0	0	0	0	0	0	0	0
HMR_8784	H2O[c] + NAD+[c] + imidazole-4-acetaldehyde[c] => H+[c] + NADH[c] + imidazole-4-acetate[c]	0	0	0	0	0	0	0	0	0	0	0	0	0	0	0	0	0	0	0	0	0	0	0	0	0	0	0	0	0	0	0	0	0	0	0	0	0	0	0	0	0	0	0	0	0	0	0	0
HMR_8786	H2O[m] + NAD+[m] + imidazole-4-acetaldehyde[m] => H+[m] + NADH[m] + imidazole-4-acetate[m]	0	0	0	0	0	0	0	0	0	0	0	0	0	0	0	0	0	0	0	0	0	0	0	0	0	0	0	0	0	0	0	0	0	0	0	0	0	0	0	0	0	0	0	0	0	0	0	0
HMR_4239	2-oxoadipate[m] + CoA[m] + NAD+[m] => CO2[m] + H+[m] + NADH[m] + glutaryl-CoA[m]	0.964613	1.07617	1.09498	1.08266	0.941802	0.984879	1.24666	1.06921	0.735418	1.02102	0.894944	1.00369	1.12777	1.31566	0.635777	0.692662	1.08999	1.08975	1.0645	0.970135	0.771799	1.12505	0.652988	1.04293	0.796405	0.874043	1.12523	0.895096	1.04792	0.948448	1.10281	0.896332	0.890398	0.808728	0.646634	0.954965	0.910182	0.886774	1.03296	0.723059	0.592292	1.10804	0.657319	0.857697	0.732884	0.966898	0.934016	0.910053
HMR_4241	SAH[n] + histone-N6-methyl-L-lysine[n] <=> SAM[n] + histone-L-lysine[n]	0	0	0	0	0	0	0	0	0	0	0	0	0	0	0	0	0	0	0	0	0	0	0	0	0	0	0	0	0	0	0	0	0	0	0	0	0	0	0	0	0	0	0	0	0	0	0	0
HMR_4288	AKG[m] + H+[m] + NADPH[m] + lysine[m] => H2O[m] + NADP+[m] + saccharopine[m]	0	0	0.0320246	0	0.826765	0.452888	0	0.93835	0.586463	0	0	0	0	1.08994	0	0.531113	0.467149	0.228295	0	0.824796	0	0	0.505968	0.353926	0.699068	0	0	0.446685	0	0.832599	0	0.0997451	0.317979	0.222534	0	0.319597	0.340108	0.778123	0.305693	0	0.461716	0	0.576803	0.752913	0.189784	0.419294	0.819632	0.727088
HMR_4597	2-oxoadipate[m] + glutamate[m] <=> AKG[m] + L-2-aminoadipate[m]	-0.846696	-0.943573	-0.961162	-0.950182	-0.826765	-0.864096	-1.09385	-0.93835	-0.645419	-0.896297	-0.785423	-0.880828	-0.989333	-1.15463	-0.557935	-0.607808	-0.956686	-0.956367	-0.934156	-0.851567	-0.677267	-0.987456	-0.572957	-0.915531	-0.699068	-0.766889	-0.98761	-0.785707	-0.919838	-0.832599	-0.967631	-0.786515	-0.781496	-0.709866	-0.567406	-0.838043	-0.798731	-0.778123	-0.906712	-0.634458	-0.51954	-0.972118	-0.576803	-0.752913	-0.643032	-0.848532	-0.819632	-0.798642
HMR_4599	2-oxoadipate[m] + lipoamide[m] => CO2[m] + S-glutaryldihydrolipoamide[m]	0	0	0	0	0	0	0	0	0	0	0	0	0	0	0	0	0	0	0	0	0	0	0	0	0	0	0	0	0	0	0	0	0	0	0	0	0	0	0	0	2.33207e-29	0	0	0	0	0	0	0
HMR_4667	H2O[m] + NAD+[m] + saccharopine[m] => 2-aminoadipate 6-semialdehyde[m] + H+[m] + NADH[m] + glutamate[m]	0	0	0.0320246	0	0.826765	0.452888	0	0.93835	0.586463	0	0	0	0	1.08994	0	0.531113	0.467149	0.228295	0	0.824796	0	0	0.505968	0.353926	0.699068	0	0	0.446685	0	0.832599	0	0.0997451	0.317979	0.222534	0	0.319597	0.340108	0.778123	0.305693	0	0.461716	0	0.576803	0.752913	0.189784	0.419294	0.819632	0.727088
HMR_4737	2-aminoadipate 6-semialdehyde[c] + H2O[c] + NAD+[c] => H+[c] + L-2-aminoadipate[c] + NADH[c]	0	0	0	0	0	0	0	0	0	0	0	0	0	0	0	0	0	0	0	0	0	0	0	0	0	0	0	0	0	0	0	0	0	0	0	0	0	0	0	0	0	0	0	0	0	0	0	0
HMR_4739	2-aminoadipate 6-semialdehyde[m] + H2O[m] + NAD+[m] => H+[m] + L-2-aminoadipate[m] + NADH[m]	0.846696	0.943573	0.961162	0.950182	0.826765	0.864096	1.09385	0.93835	0.645419	0.896297	0.785423	0.880828	0.989333	1.15463	0.557935	0.607808	0.956686	0.956367	0.934156	0.851567	0.677267	0.987456	0.572957	0.915531	0.699068	0.766889	0.98761	0.785707	0.919838	0.832599	0.967631	0.786515	0.781496	0.709866	0.567406	0.838043	0.798731	0.778123	0.906712	0.634458	0.51954	0.972118	0.576803	0.752913	0.643032	0.848532	0.819632	0.798642
HMR_4740	1-piperideine-6-carboxylate[c] + H2O[c] <=> 2-aminoadipate 6-semialdehyde[c]	0.846696	0.943573	0.929137	0.950182	0	0.411208	1.09385	0	0.058956	0.896297	0.785423	0.880828	0.989333	0.0646952	0.557935	0.0766951	0.489537	0.728072	0.934156	0.0267711	0.677267	0.987456	0.0669893	0.561605	0	0.766889	0.98761	0.339022	0.919838	0	0.967631	0.68677	0.463517	0.487332	0.567406	0.518446	0.458624	0	0.601019	0.634458	0.0578239	0.972118	-7.57306e-29	0	0.453249	0.429238	0	0.0715538
HMR_6415	CoA[m] + S-glutaryldihydrolipoamide[m] => dihydrolipoamide[m] + glutaryl-CoA[m]	0	0	0	0	0	0	0	0	0	0	0	0	0	0	0	0	0	0	0	0	0	0	0	0	0	0	0	0	0	0	0	0	0	0	0	0	0	0	0	0	2.33207e-29	0	0	0	0	0	0	0
HMR_6974	lysine[c] => H2O[c] + [protein]-L-lysine[c]	-5.37423e-15	-3.62452e-14	1.21377e-15	2.33846e-14	0	-7.19823e-15	-4.97715e-15	-1.50387e-14	-7.72826e-16	0	-1.34581e-14	1.28315e-14	-2.86508e-15	1.45879e-14	-1.98626e-14	9.88608e-15	-1.81041e-14	1.20114e-14	8.36179e-15	8.88854e-15	-1.89012e-14	-6.97125e-16	1.05958e-14	0	0	-8.96751e-15	-5.48174e-15	-2.64211e-15	-2.00554e-14	0	1.67731e-14	3.16916e-15	1.08034e-15	0	-8.91037e-16	6.94069e-15	-1.25647e-14	2.17254e-14	-9.31854e-15	-1.00634e-16	-8.27275e-15	1.43307e-14	-1.73891e-14	0	1.04287e-14	6.13889e-15	0	-2.57791e-15
HMR_6975	SAM[c] + [protein]-L-lysine[c] => SAH[c] + [protein]-N6-methyl-L-lysine[c]	-5.37423e-15	-3.62452e-14	1.21377e-15	2.33846e-14	0	-7.19823e-15	-4.97715e-15	-1.50387e-14	-7.72826e-16	0	-1.34581e-14	1.28315e-14	-2.86508e-15	1.45879e-14	-1.98626e-14	9.88608e-15	-1.81041e-14	1.20114e-14	8.36179e-15	8.88854e-15	-1.89012e-14	-6.97125e-16	1.05958e-14	0	0	-8.96751e-15	-5.48174e-15	-2.64211e-15	-2.00554e-14	0	1.67731e-14	3.16916e-15	1.08034e-15	0	-8.91037e-16	6.94069e-15	-1.25647e-14	2.17254e-14	-9.31854e-15	-1.00634e-16	-8.27275e-15	1.43307e-14	-1.73891e-14	0	1.04287e-14	6.13889e-15	0	-2.57791e-15
HMR_6976	SAM[c] + [protein]-N6-methyl-L-lysine[c] => SAH[c] + [protein]-N6,N6-dimethyl-L-lysine[c]	-5.37423e-15	-3.62452e-14	1.21377e-15	2.33846e-14	0	-7.19823e-15	-4.97715e-15	-1.50387e-14	-7.72826e-16	0	-1.34581e-14	1.28315e-14	-2.86508e-15	1.45879e-14	-1.98626e-14	9.88608e-15	-1.81041e-14	1.20114e-14	8.36179e-15	8.88854e-15	-1.89012e-14	-6.97125e-16	1.05958e-14	0	0	-8.96751e-15	-5.48174e-15	-2.64211e-15	-2.00554e-14	0	1.67731e-14	3.16916e-15	1.08034e-15	0	-8.91037e-16	6.94069e-15	-1.25647e-14	2.17254e-14	-9.31854e-15	-1.00634e-16	-8.27275e-15	1.43307e-14	-1.73891e-14	0	1.04287e-14	6.13889e-15	0	-2.57791e-15
HMR_6977	H+[c] + SAM[c] + [protein]-N6,N6-dimethyl-L-lysine[c] => SAH[c] + [protein]-N6,N6,N6-trimethyl-L-lysine[c]	-5.37423e-15	-3.62452e-14	1.21377e-15	2.33846e-14	0	-7.19823e-15	-4.97715e-15	-1.50387e-14	-7.72826e-16	0	-1.34581e-14	1.28315e-14	-2.86508e-15	1.45879e-14	-1.98626e-14	9.88608e-15	-1.81041e-14	1.20114e-14	8.36179e-15	8.88854e-15	-1.89012e-14	-6.97125e-16	1.05958e-14	0	0	-8.96751e-15	-5.48174e-15	-2.64211e-15	-2.00554e-14	0	1.67731e-14	3.16916e-15	1.08034e-15	0	-8.91037e-16	6.94069e-15	-1.25647e-14	2.17254e-14	-9.31854e-15	-1.00634e-16	-8.27275e-15	1.43307e-14	-1.73891e-14	0	1.04287e-14	6.13889e-15	0	-2.57791e-15
HMR_6978	H2O[c] + [protein]-N6,N6,N6-trimethyl-L-lysine[c] => 2 H+[c] + N6,N6,N6-trimethyl-L-lysine[c]	-5.37423e-15	-3.62452e-14	1.21377e-15	2.33846e-14	0	-7.19823e-15	-4.97715e-15	-1.50387e-14	-7.72826e-16	0	-1.34581e-14	1.28315e-14	-2.86508e-15	1.45879e-14	-1.98626e-14	9.88608e-15	-1.81041e-14	1.20114e-14	8.36179e-15	8.88854e-15	-1.89012e-14	-6.97125e-16	1.05958e-14	0	0	-8.96751e-15	-5.48174e-15	-2.64211e-15	-2.00554e-14	0	1.67731e-14	3.16916e-15	1.08034e-15	0	-8.91037e-16	6.94069e-15	-1.25647e-14	2.17254e-14	-9.31854e-15	-1.00634e-16	-8.27275e-15	1.43307e-14	-1.73891e-14	0	1.04287e-14	6.13889e-15	0	-2.57791e-15
HMR_6979	AKG[c] + N6,N6,N6-trimethyl-L-lysine[c] + O2[c] => 3-hydroxy-N6,N6,N6-trimethyl-L-lysine[c] + CO2[c] + succinate[c]	-5.37423e-15	-3.62452e-14	1.21377e-15	2.33846e-14	0	-7.19823e-15	-4.97715e-15	-1.50387e-14	-7.72826e-16	0	-1.34581e-14	1.28315e-14	-2.86508e-15	1.45879e-14	-1.98626e-14	9.88608e-15	-1.81041e-14	1.20114e-14	8.36179e-15	8.88854e-15	-1.89012e-14	-6.97125e-16	1.05958e-14	0	0	-8.96751e-15	-5.48174e-15	-2.64211e-15	-2.00554e-14	0	1.67731e-14	3.16916e-15	1.08034e-15	0	-8.91037e-16	6.94069e-15	-1.25647e-14	2.17254e-14	-9.31854e-15	-1.00634e-16	-8.27275e-15	1.43307e-14	-1.73891e-14	0	1.04287e-14	6.13889e-15	0	-2.57791e-15
HMR_6980	3-hydroxy-N6,N6,N6-trimethyl-L-lysine[c] + H+[c] => 4-trimethylammoniobutanal[c] + glycine[c]	-5.37423e-15	-3.62452e-14	1.21377e-15	2.33846e-14	0	-7.19823e-15	-4.97715e-15	-1.50387e-14	-7.72826e-16	0	-1.34581e-14	1.28315e-14	-2.86508e-15	1.45879e-14	-1.98626e-14	9.88608e-15	-1.81041e-14	1.20114e-14	8.36179e-15	8.88854e-15	-1.89012e-14	-6.97125e-16	1.05958e-14	0	0	-8.96751e-15	-5.48174e-15	-2.64211e-15	-2.00554e-14	0	1.67731e-14	3.16916e-15	1.08034e-15	0	-8.91037e-16	6.94069e-15	-1.25647e-14	2.17254e-14	-9.31854e-15	-1.00634e-16	-8.27275e-15	1.43307e-14	-1.73891e-14	0	1.04287e-14	6.13889e-15	0	-2.57791e-15
HMR_6981	4-trimethylammoniobutanal[c] + H2O[c] + NAD+[c] => 2 H+[c] + NADH[c] + gamma-butyrobetaine[c]	-5.37423e-15	-3.62452e-14	1.21377e-15	2.33846e-14	0	-7.19823e-15	-4.97715e-15	-1.50387e-14	-7.72826e-16	0	-1.34581e-14	1.28315e-14	-2.86508e-15	1.45879e-14	-1.98626e-14	9.88608e-15	-1.81041e-14	1.20114e-14	8.36179e-15	8.88854e-15	-1.89012e-14	-6.97125e-16	1.05958e-14	0	0	-8.96751e-15	-5.48174e-15	-2.64211e-15	-2.00554e-14	0	1.67731e-14	3.16916e-15	1.08034e-15	0	-8.91037e-16	6.94069e-15	-1.25647e-14	2.17254e-14	-9.31854e-15	-1.00634e-16	-8.27275e-15	1.43307e-14	-1.73891e-14	0	1.04287e-14	6.13889e-15	0	-2.57791e-15
HMR_6982	AKG[c] + O2[c] + gamma-butyrobetaine[c] => CO2[c] + L-carnitine[c] + succinate[c]	-5.37423e-15	-3.62452e-14	1.21377e-15	2.33846e-14	0	-7.19823e-15	-4.97715e-15	-1.50387e-14	-7.72826e-16	0	-1.34581e-14	1.28315e-14	-2.86508e-15	1.45879e-14	-1.98626e-14	9.88608e-15	-1.81041e-14	1.20114e-14	8.36179e-15	8.88854e-15	-1.89012e-14	-6.97125e-16	1.05958e-14	0	0	-8.96751e-15	-5.48174e-15	-2.64211e-15	-2.00554e-14	0	1.67731e-14	3.16916e-15	1.08034e-15	0	-8.91037e-16	6.94069e-15	-1.25647e-14	2.17254e-14	-9.31854e-15	-1.00634e-16	-8.27275e-15	1.43307e-14	-1.73891e-14	0	1.04287e-14	6.13889e-15	0	-2.57791e-15
HMR_6983	AKG[c] + 2 H+[c] + O2[c] + [protein]-L-lysine[c] => CO2[c] + H2O[c] + procollagen-5-hydroxy-L-lysine[c] + succinate[c]	0	0	0	0	0	0	0	0	0	0	0	0	0	0	0	0	0	0	0	0	0	0	0	0	0	0	0	0	0	0	0	0	0	0	0	0	0	0	0	0	0	0	0	0	0	0	0	0
HMR_6984	UDP-galactose[c] + procollagen-5-hydroxy-L-lysine[c] => 5-(D-galactosyloxy)-L-lysine-procollagen[c] + UDP[c]	0	0	0	0	0	0	0	0	0	0	0	0	0	0	0	0	0	0	0	0	0	0	0	0	0	0	0	0	0	0	0	0	0	0	0	0	0	0	0	0	0	0	0	0	0	0	0	0
HMR_6985	5-(D-galactosyloxy)-L-lysine-procollagen[c] + UDP-glucose[c] => 1,2-D-glucosyl-5-D-(galactosyloxy)-L-lysine-procollagen[c] + UDP[c]	0	0	0	0	0	0	0	0	0	0	0	0	0	0	0	0	0	0	0	0	0	0	0	0	0	0	0	0	0	0	0	0	0	0	0	0	0	0	0	0	0	0	0	0	0	0	0	0
HMR_8017	H2O[p] + O2[p] + lysine[p] => 6-amino-2-oxohexanoate[p] + H2O2[p] + NH3[p]	0.846696	0.943573	0.929137	0.950182	0	0.411208	1.09385	0	0.058956	0.896297	0.785423	0.880828	0.989333	0.0646952	0.557935	0.0766951	0.489537	0.728072	0.934156	0.0267711	0.677267	0.987456	0.0669893	0.561605	0	0.766889	0.98761	0.339022	0.919838	0	0.967631	0.68677	0.463517	0.487332	0.567406	0.518446	0.458624	0	0.601019	0.634458	0.0578239	0.972118	0	0	0.453249	0.429238	0	0.0715538
HMR_8018	6-amino-2-oxohexanoate[p] => H2O[p] + delta1-piperideine-2-carboxylate[p]	0.846696	0.943573	0.929137	0.950182	0	0.411208	1.09385	0	0.058956	0.896297	0.785423	0.880828	0.989333	0.0646952	0.557935	0.0766951	0.489537	0.728072	0.934156	0.0267711	0.677267	0.987456	0.0669893	0.561605	0	0.766889	0.98761	0.339022	0.919838	0	0.967631	0.68677	0.463517	0.487332	0.567406	0.518446	0.458624	0	0.601019	0.634458	0.0578239	0.972118	0	0	0.453249	0.429238	0	0.0715538
HMR_8019	H+[p] + NADH[p] + delta1-piperideine-2-carboxylate[p] => L-pipecolate[p] + NAD+[p]	0.846696	0.943573	0.929137	0.950182	0	0.411208	1.09385	0	0.058956	0.896297	0.785423	0.880828	0.989333	0.0646952	0.557935	0.0766951	0.489537	0.728072	0.934156	0.0267711	0.677267	0.987456	0.0669893	0.561605	0	0.766889	0.98761	0.339022	0.919838	0	0.967631	0.68677	0.463517	0.487332	0.567406	0.518446	0.458624	0	0.601019	0.634458	0.0578239	0.972118	0	0	0.453249	0.429238	0	0.0715538
HMR_8021	L-pipecolate[p] + O2[p] => 1-piperideine-6-carboxylate[p] + H2O2[p]	0.846696	0.943573	0.929137	0.950182	0	0.411208	1.09385	0	0.058956	0.896297	0.785423	0.880828	0.989333	0.0646952	0.557935	0.0766951	0.489537	0.728072	0.934156	0.0267711	0.677267	0.987456	0.0669893	0.561605	0	0.766889	0.98761	0.339022	0.919838	0	0.967631	0.68677	0.463517	0.487332	0.567406	0.518446	0.458624	0	0.601019	0.634458	0.0578239	0.972118	0	0	0.453249	0.429238	0	0.0715538
HMR_8025	SAM[n] + [protein]-L-lysine[n] => SAH[n] + histone-N6-methyl-L-lysine[n]	0	0	0	0	0	0	0	0	0	0	0	0	0	0	0	0	0	0	0	0	0	0	0	0	0	0	0	0	0	0	0	0	0	0	0	0	0	0	0	0	0	0	0	0	0	0	0	0
HMR_8026	SAM[n] + histone-N6-methyl-L-lysine[n] => SAH[n] + [protein]-N6,N6-dimethyl-L-lysine[n]	0	0	0	0	0	0	0	0	0	0	0	0	0	0	0	0	0	0	0	0	0	0	0	0	0	0	0	0	0	0	0	0	0	0	0	0	0	0	0	0	0	0	0	0	0	0	0	0
HMR_8027	SAM[n] + [protein]-N6,N6-dimethyl-L-lysine[n] => SAH[n] + [protein]-N6,N6,N6-trimethyl-L-lysine[n]	0	0	0	0	0	0	0	0	0	0	0	0	0	0	0	0	0	0	0	0	0	0	0	0	0	0	0	0	0	0	0	0	0	0	0	0	0	0	0	0	0	0	0	0	0	0	0	0
HMR_8029	H2O[r] + [protein]-N6,N6,N6-trimethyl-L-lysine[r] => H+[r] + N6,N6,N6-trimethyl-L-lysine[r] + peptide sans lysine[r]	0	0	0	0	0	0	0	0	0	0	0	0	0	0	0	0	0	0	0	0	0	0	0	0	0	0	0	0	0	0	0	0	0	0	0	0	0	0	0	0	0	0	0	0	0	0	0	0
HMR_9832	L-2-aminoadipate[c] + ATP[c] => L-2-aminoadipate-adenylate[c] + PPi[c]	0	0	0	0	0	0	0	0	0	0	0	0	0	0	0	0	0	0	0	0	0	0	0	0	0	0	0	0	0	0	0	0	0	0	0	0	0	0	0	0	0	0	0	0	0	0	0	0
HMR_9833	L-2-aminoadipate-adenylate[c] + holo-lys2[c] => alpha-aminoadipoyl-S-acyl[c] + AMP[c]	0	0	0	0	0	0	0	0	0	0	0	0	0	0	0	0	0	0	0	0	0	0	0	0	0	0	0	0	0	0	0	0	0	0	0	0	0	0	0	0	0	0	0	0	0	0	0	0
HMR_9834	alpha-aminoadipoyl-S-acyl[c] + NADPH[c] + H+[c] => 2-aminoadipate 6-semialdehyde[c] + holo-lys2[c] + NADP+[c]	0	0	0	0	0	0	0	0	0	0	0	0	0	0	0	0	0	0	0	0	0	0	0	0	0	0	0	0	0	0	0	0	0	0	0	0	0	0	0	0	0	0	0	0	0	0	0	0
HMR_3164	H2O[m] + crotonyl-CoA[m] => (S)-3-hydroxybutyryl-CoA[m]	4.69888	7.27183	8.42844	6.8659	3.94416	7.07507	7.60734	5.93186	8.1352	4.03585	4.95254	5.23308	6.39755	9.75431	9.3655	9.51715	6.9814	8.02435	6.225	5.86602	4.44086	5.07735	8.31122	6.7962	2.97067	6.20904	6.2772	4.92722	5.09448	4.02186	6.64769	7.61332	4.80735	6.03426	7.37921	5.99989	6.0302	5.04475	7.08913	9.20099	7.43808	7.18871	4.60705	3.46202	5.09064	5.4042	5.04679	7.78817
HMR_3166	(S)-3-hydroxybutyryl-CoA[m] + NAD+[m] => H+[m] + NADH[m] + acetoacetyl-CoA[m]	4.69888	7.27183	8.42844	6.8659	3.94416	7.07507	7.60734	5.93186	8.1352	4.03585	4.95254	5.23308	6.39755	9.75431	9.3655	9.51715	6.9814	8.02435	6.225	5.86602	4.44086	5.07735	8.31122	6.7962	2.97067	6.20904	6.2772	4.92722	5.09448	4.02186	6.64769	7.61332	4.80735	6.03426	7.37921	5.99989	6.0302	5.04475	7.08913	9.20099	7.43808	7.18871	4.60705	3.46202	5.09064	5.4042	5.04679	7.78817
HMR_3885	CoA[m] + acetoacetyl-CoA[m] <=> 2 acetyl-CoA[m]	-135.458	-210.98	-223.717	-207.59	-124.456	-168.104	-231.595	-196.452	-200.472	-114.527	-150.774	-152.915	-193.851	-229.753	-240.241	-239.547	-163.67	-195.905	-188.432	-145.027	-136.2	-147.448	-209.259	-162.942	-92.2651	-190.485	-189.591	-115.136	-150.252	-126.301	-200.941	-188.21	-122.314	-146.805	-190.065	-144.892	-144.051	-168.56	-171.126	-232.151	-186.847	-216.659	-159.816	-107.397	-125.603	-128.046	-167.391	-188.798
HMR_4250	2-amino-3-carboxymuconate semialdehyde[c] => H2O[c] + quinolinate[c]	-7.43515e-15	-7.7855e-15	-6.52776e-15	8.20706e-15	1.9851e-15	-7.15629e-15	-3.57387e-15	-6.51326e-15	-1.00892e-14	-8.6707e-15	4.52446e-15	-9.48699e-15	-1.78284e-14	-7.03165e-15	-2.40957e-14	-1.03655e-14	-2.17636e-16	1.15249e-14	4.01167e-16	1.69693e-14	6.22926e-15	1.33182e-14	-1.14472e-14	1.10907e-14	-3.0389e-15	5.93215e-15	3.48047e-15	1.3394e-15	-1.46536e-14	0	5.32355e-15	4.53466e-15	6.28696e-15	1.53334e-15	7.22491e-15	3.1137e-16	-9.41121e-15	6.57776e-15	-1.92306e-15	6.65778e-16	5.21805e-15	2.61604e-15	1.11909e-14	0	1.61355e-14	-4.86587e-15	8.40978e-15	-9.06028e-16
HMR_8091	3-hydroxy-L-kynurenine[c] => 3-hydroxykynurenamine[c] + CO2[c]	0	0	0	0	0	0	0	0	0	0	0	0	0	0	0	0	0	0	0	0	0	0	0	0	0	0	0	0	0	0	0	0	0	0	0	0	0	0	0	0	0	0	0	0	0	0	0	0
HMR_8092	3-hydroxykynurenamine[c] + O2[c] => 4,8-dihydroxyquinoline[c] + H2O2[c] + NH3[c]	0	0	0	0	0	0	0	0	0	0	0	0	0	0	0	0	0	0	0	0	0	0	0	0	0	0	0	0	0	0	0	0	0	0	0	0	0	0	0	0	0	0	0	0	0	0	0	0
HMR_8563	H2O[m] + NAD+[m] + indole-3-acetaldehyde[m] => H+[m] + NADH[m] + indoleacetate[m]	0	0	0	0	0	0	0	0	0	0	0	0	0	0	0	0	0	0	0	0	0	0	0	0	0	0	0	0	0	0	0	0	0	0	0	0	0	0	0	0	0	0	0	0	0	0	0	0
HMR_8564	AKG[c] + kynurenine[c] => 4-(2-aminophenyl)-2,4-dioxobutanoate[c] + glutamate[c]	0	0	0	0	0	0	0	0	0	0	0	0	0	0	0	0	0	0	0	0	0	0	0	0	0	0	0	0	0	0	0	0	0	0	0	0	0	0	0	0	0	0	0	0	0	0	0	0
HMR_8565	4-(2-aminophenyl)-2,4-dioxobutanoate[c] => 4-hydroxy-2-quinolinecarboxylic acid[c] + H2O[c]	0	0	0	0	0	0	0	0	0	0	0	0	0	0	0	0	0	0	0	0	0	0	0	0	0	0	0	0	0	0	0	0	0	0	0	0	0	0	0	0	0	0	0	0	0	0	0	0
HMR_8566	H+[c] + NADPH[c] + O2[c] + melatonin[c] => 6-hydroxymelatonin[c] + H2O[c] + NADP+[c]	0	0	0	0	0	0	0	0	0	0	0	0	0	0	0	0	0	0	0	0	0	0	0	0	0	0	0	0	0	0	0	0	0	0	0	0	0	0	0	0	0	1.51461e-28	0	0	0	0	0	0
HMR_3935	GSH[c] + formaldehyde[c] <=> hydroxymethylglutathione[c]	0	0	0	0	0	0	0	0	0	0	0	0	0	0	0	0	0	0	0	0	0	0	0	0	0	0	0	0	0	0	0	0	0	0	0	0	0	0	0	0	0	0	0	0	0	0	0	0
HMR_4681	phenylalanine[c] => CO2[c] + phenethylamine[c]	0	0	0	0	0	0	0	0	0	0	0	0	0	0	0	0	0	0	0	0	0	0	0	0	0	0	0	0	0	0	0	0	0	0	0	0	0	0	0	0	0	0	0	0	0	0	0	0
HMR_4682	H2O[c] + O2[c] + phenethylamine[c] => H2O2[c] + NH3[c] + phenylacetaldehyde[c]	0	0	0	0	0	0	0	0	0	0	0	0	0	0	0	0	0	0	0	0	0	0	0	0	0	0	0	0	0	0	0	0	0	0	0	0	0	0	0	0	0	0	0	0	0	0	0	0
HMR_4683	H2O[c] + NAD+[c] + phenylacetaldehyde[c] => H+[c] + NADH[c] + phenylacetate[c]	0	0	0	0	0	0	0	0	0	0	0	0	0	0	0	0	0	0	0	0	0	0	0	0	0	0	0	0	0	0	0	0	0	0	0	0	0	0	0	0	0	0	0	0	0	0	0	0
HMR_4685	H2O[m] + NAD+[m] + phenylacetaldehyde[m] => H+[m] + NADH[m] + phenylacetate[m]	0	0	0	0	0	0	0	0	0	0	0	0	0	0	0	0	0	0	0	0	0	0	0	0	0	0	0	0	0	0	0	0	0	0	0	0	0	0	0	0	0	0	0	0	0	0	0	0
HMR_4686	H+[c] + NADPH[c] + phenylacetate[c] => H2O[c] + NADP+[c] + phenylacetaldehyde[c]	0	0	0	0	0	0	0	0	0	0	0	0	0	0	0	0	0	0	0	0	0	0	0	0	0	0	0	0	0	0	0	0	0	0	0	0	0	0	0	0	0	0	0	0	0	0	0	0
HMR_4687	H+[m] + NADPH[m] + phenylacetate[m] => H2O[m] + NADP+[m] + phenylacetaldehyde[m]	0	0	0	0	0	0	0	0	0	0	0	0	0	0	0	0	0	0	0	0	0	0	0	0	0	0	0	0	0	0	0	0	0	0	0	0	0	0	0	0	0	0	0	0	0	0	0	0
HMR_4702	NADPH[c] + O2[c] + homogentisate[c] => CO2[c] + H+[c] + H2O[c] + NADP+[c] + gentisate aldehyde[c]	0	0	0	0	0	0	0	0	0	0	0	0	0	0	0	0	0	0	0	0	0	0	0	0	0	0	0	0	0	0	0	0	0	0	0	0	0	0	0	0	0	0	0	0	0	0	0	0
HMR_4703	H2O[c] + NAD+[c] + gentisate aldehyde[c] => 2,5-dihydroxybenzoate[c] + H+[c] + NADH[c]	0	0	0	0	0	0	0	0	0	0	0	0	0	0	0	0	0	0	0	0	0	0	0	0	0	0	0	0	0	0	0	0	0	0	0	0	0	0	0	0	0	0	0	0	0	0	0	0
HMR_4704	H2O[c] + O2[c] + gentisate aldehyde[c] => 2,5-dihydroxybenzoate[c] + H2O2[c]	0	0	0	0	0	0	0	0	0	0	0	0	0	0	0	0	0	0	0	0	0	0	0	0	0	0	0	0	0	0	0	0	0	0	0	0	0	0	0	0	0	0	0	0	0	0	0	0
HMR_6988	2 H+[c] + H2O2[c] + 2 iodide[c] => 2 H2O[c] + iodine[c]	0	0	0	0	0	0	0	0	0	0	0	0	1.57772e-30	0	0	0	0	0	0	0	0	0	-7.88861e-31	0	0	0	0	0	0	0	0	0	0	0	0	0	0	0	-1.89327e-28	0	0	0	0	0	0	0	0	0
HMR_7689	PAPS[c] + dopamine[c] => PAP[c] + dopamine-3-O-sulfate[c]	0	0	0	0	0	0	0	0	0	0	0	0	0	0	0	0	0	0	0	0	0	0	0	0	0	0	0	0	0	0	0	0	0	0	0	0	0	0	0	0	0	0	0	0	0	0	0	0
HMR_8094	PAPS[c] + noradrenaline[c] => PAP[c] + norepinephrine sulfate[c]	0	0	0	0	0	0	0	0	0	0	0	0	0	0	0	0	0	0	0	0	0	0	0	0	0	0	0	0	0	0	0	0	0	0	0	0	0	0	0	0	0	0	0	0	0	0	0	0
HMR_8529	H2O[c] + O2[c] + methylamine[c] => H2O2[c] + NH3[c] + formaldehyde[c]	0	0	0	0	0	0	0	0	0	0	0	0	0	0	0	0	0	0	0	0	0	0	0	0	0	0	0	0	0	0	0	0	0	0	0	0	0	0	0	0	0	0	0	0	0	0	0	0
HMR_8530	GSH[c] + NAD+[c] + formaldehyde[c] => H+[c] + NADH[c] + formylglutathione[c]	0	0	0	0	0	0	0	0	0	0	0	0	0	0	0	0	0	0	0	0	0	0	0	0	0	0	0	0	0	0	0	0	0	0	0	0	0	0	0	0	0	0	0	0	0	0	0	0
HMR_8533	2 2-carboxy-2,3-dihydro-5,6-dihydroxyindole[c] + O2[c] => 2 H2O[c] + 2 L-dopachrome[c]	0	0	0	0	0	0	0	0	0	0	0	0	0	0	0	0	0	0	0	0	0	0	0	0	0	0	0	0	0	0	0	0	0	0	0	0	0	0	0	0	0	0	0	0	0	0	0	0
HMR_8534	PAPS[c] + triiodothyronine[c] => 3,5,3-triiodothyronine-4-sulfate[c] + PAP[c]	0	0	0	0	0	0	0	0	0	0	0	0	0	0	0	0	0	0	0	0	0	0	0	0	0	0	0	0	0	0	0	0	0	0	0	0	0	0	0	0	0	0	0	0	0	0	0	0
HMR_8535	PAPS[c] + tyramine[c] => PAP[c] + tyramine-O-sulfate[c]	0	0	0	0	0	0	0	0	0	0	0	0	0	0	0	0	0	0	0	0	0	0	0	0	0	0	0	0	0	0	0	0	0	0	0	0	0	0	0	0	0	0	0	0	0	0	0	0
HMR_8537	O2[c] + tetrahydrobiopterin[c] + tyrosine[c] => 4alpha-hydroxytetrahydrobiopterin[c] + L-dopa[c]	0	0	0	0	0	0	0	0	0	0	0	0	0	0	0	0	0	0	0	0	0	0	0	0	0	0	0	0	0	0	0	0	0	0	0	0	0	0	0	0	0	0	0	0	0	0	0	0
HMR_8541	O2[c] + 2 tyrosine[c] => 2 L-dopa[c]	0	0	0	0	0	0	0	0	0	0	0	0	3.15544e-30	0	0	0	0	-3.9443e-31	0	0	0	0	0	0	0	0	3.9443e-31	0	0	0	0	0	0	0	0	0	3.9443e-31	0	0	0	0	0	0	0	0	0	0	0
HMR_8542	2 L-dopa[c] + O2[c] => 2 H2O[c] + 2 L-dopaquinone[c]	0	0	0	0	0	0	0	0	0	0	0	0	0	0	0	0	0	0	0	0	0	0	0	0	0	0	0	0	0	0	0	0	0	0	0	0	0	0	0	0	0	0	0	0	0	0	0	0
HMR_8543	3-iodo-L-tyrosine[c] + iodine[c] => 3,5-diiodo-L-tyrosine[c] + H+[c] + iodide[c]	-3.9443e-31	0	0	-9.86076e-32	0	0	0	0	0	0	0	0	7.88861e-31	0	0	0	0	0	0	0	0	0	-1.97215e-31	0	0	0	0	0	0	0	0	0	0	0	0	0	0	0	-6.31089e-29	0	0	0	0	0	0	0	0	0
HMR_8544	iodine[c] + tyrosine[c] => 3-iodo-L-tyrosine[c] + H+[c] + iodide[c]	3.9443e-31	0	0	9.86076e-32	0	0	0	0	0	0	0	0	7.88861e-31	0	0	0	0	0	0	0	0	0	-5.91646e-31	0	0	0	0	0	0	0	0	0	0	0	0	0	0	0	-1.26218e-28	0	0	0	0	0	0	0	0	0
HMR_8630	2 4-coumarate[c] + O2[c] => 2 caffeate[c]	0	0	0	0	0	0	0	0	0	0	0	0	0	0	0	0	0	0	0	0	0	0	0	0	0	0	0	0	0	0	0	0	0	0	0	0	0	0	0	0	0	0	0	0	0	0	0	0
HMR_8540	5,6-dihydroxyindole-2-carboxylate[c] + indole-5,6-quinone[c] + O2[c] => eumelanin[c] + H2O[c]	0	0	0	0	0	0	0	0	0	0	0	0	0	0	0	0	0	0	0	0	0	0	0	0	0	0	0	0	0	0	0	0	0	0	0	0	0	0	0	0	0	0	0	0	0	0	0	0
HMR_9733	L-dopachrome[c] => CO2[c] + 5,6-dihydroxyindole[c]	0	0	0	0	0	0	0	0	0	0	0	0	0	0	0	0	0	0	0	0	0	0	0	0	0	0	0	0	0	0	0	0	0	0	0	0	0	0	0	0	0	0	0	0	0	0	0	0
HMR_9734	2 5,6-dihydroxyindole[c] + O2[c] => 2 indole-5,6-quinone[c] + 2 H2O[c]	0	0	0	0	0	0	0	0	0	0	0	0	0	0	0	0	0	0	0	0	0	0	0	0	0	0	0	0	0	0	0	0	0	0	0	0	0	0	0	0	0	0	0	0	0	0	0	0
HMR_3206	2-methylacetoacetyl-CoA[m] + CoA[m] => acetyl-CoA[m] + propanoyl-CoA[m]	0.183042	0.184502	0.208482	0.202949	0.180428	0.179559	0.228628	0.199922	0.137696	0.195328	0.167546	0.187225	0.203194	0.245976	0.118346	0.128035	0.205627	0.203547	0.197924	0.184527	0.142981	0.212296	0.120024	0.199641	0.151463	0.160037	0.212173	0.170416	0.199193	0.181688	0.202238	0.165426	0.167882	0.153452	0.119309	0.177719	0.169172	0.163564	0.196516	0.133217	0.105856	0.201356	0.12168	0.163961	0.134147	0.180249	0.173306	0.169595
HMR_3208	ATP[m] + H+[m] + HCO3-[m] + propanoyl-CoA[m] => ADP[m] + Pi[m] + methylmalonyl-CoA[m]	0.873216	1.24108	1.29211	1.24832	0.773992	0.994224	1.40876	1.12363	1.07996	0.789794	0.933926	0.946712	1.19381	1.36503	1.27416	1.26204	1.01053	1.19103	1.15487	0.887364	0.827554	0.980372	1.11252	1.01857	0.597109	1.10422	1.18337	0.741237	0.974096	0.78174	1.21982	1.09466	0.788487	0.870686	1.04216	0.910879	0.877749	0.947599	1.05463	1.24515	0.983057	1.28859	0.843441	0.674985	0.758289	0.829228	0.954833	1.0784
HMR_3211	propanoyl-CoA[m] + ubiquinone[m] => acrylyl-CoA[m] + ubiquinol[m]	0	0	0	0	0	0	0	0	0	0	0	0	6.90253e-31	0	0	0	0	0	0	-1.97215e-31	0	0	9.86076e-32	0	0	0	0	0	0	0	0	0	0	0	0	0	0	0	0	0	0	0	0	0	0	0	0	0
HMR_3213	methylmalonyl-CoA[m] => (R)-methylmalonyl-CoA[m]	0.873216	1.24108	1.29211	1.24832	0.773992	0.994224	1.40876	1.12363	1.07996	0.789794	0.933926	0.946712	1.19381	1.36503	1.27416	1.26204	1.01053	1.19103	1.15487	0.887364	0.827554	0.980372	1.11252	1.01857	0.597109	1.10422	1.18337	0.741237	0.974096	0.78174	1.21982	1.09466	0.788487	0.870686	1.04216	0.910879	0.877749	0.947599	1.05463	1.24515	0.983057	1.28859	0.843441	0.674985	0.758289	0.829228	0.954833	1.0784
HMR_3215	(R)-methylmalonyl-CoA[m] => succinyl-CoA[m]	1.12835	1.51187	1.58222	1.53293	1.0243	1.24957	1.73293	1.40434	1.27316	1.06096	1.16903	1.20991	1.4845	1.71044	1.4407	1.44284	1.29798	1.47699	1.43357	1.14426	1.02924	1.27711	1.28249	1.29564	0.807986	1.33131	1.48004	0.978378	1.25151	1.0338	1.50657	1.32845	1.02323	1.08458	1.21079	1.161	1.11599	1.17883	1.3282	1.43358	1.13511	1.5754	1.01514	0.902684	0.948664	1.0827	1.19911	1.31693
HMR_3747	AKG[c] + valine[c] <=> 3-methyl-2-oxobutyrate[c] + glutamate[c]	0.255132	0.270788	0.29011	0.284606	0.250303	0.255342	0.324163	0.280714	0.193202	0.271166	0.235104	0.263197	0.290693	0.345405	0.166533	0.180804	0.28745	0.285956	0.278692	0.2569	0.201687	0.296734	0.16997	0.27707	0.210877	0.227085	0.296672	0.237141	0.27741	0.252061	0.286749	0.233795	0.234744	0.21389	0.168634	0.250125	0.238245	0.231234	0.273566	0.188433	0.152051	0.286814	0.171702	0.227699	0.190375	0.253468	0.244276	0.238525
HMR_3744	AKG[m] + valine[m] <=> 3-methyl-2-oxobutyrate[m] + glutamate[m]	0	0	0	0	0	0	0	0	0	0	0	0	0	0	0	0	0	0	0	0	0	0	0	0	0	0	0	0	0	0	0	0	0	0	0	0	0	0	0	0	0	0	0	0	0	0	0	0
HMR_3757	3-hydroxyisobutyrate[m] + NAD+[m] => 2-methyl-3-oxopropanoate[m] + H+[m] + NADH[m]	0.255132	0.270788	0.29011	0.284606	0.250303	0.255342	0.324163	0.280714	0.193202	0.271166	0.235104	0.263197	0.290693	0.345405	0.166533	0.180804	0.28745	0.285956	0.278692	0.2569	0.201687	0.296734	0.16997	0.27707	0.210877	0.227085	0.296672	0.237141	0.27741	0.252061	0.286749	0.233795	0.234744	0.21389	0.168634	0.250125	0.238245	0.231234	0.273566	0.188433	0.152051	0.286814	0.171702	0.227699	0.190375	0.253468	0.244276	0.238525
HMR_3761	2-methyl-3-oxopropanoate[m] + CoA[m] + NAD+[m] => (R)-methylmalonyl-CoA[m] + H+[m] + NADH[m]	0	0	0	0	0.250303	0	0	0.280714	0	0	0	0	0	0	0	0	0	0	0	0.2569	0	0	0	0	0.210877	0	0	0	0	0.252061	0	0	0	0	0	0	0	0.231234	0	0	0	0	0.171702	0.227699	0	0	0.244276	0
HMR_3777	AKG[c] + isoleucine[c] <=> 2-oxo-3-methylvalerate[c] + glutamate[c]	0.183042	0.184502	0.208482	0.202949	0.180428	0.179559	0.228628	0.199922	0.137696	0.195328	0.167546	0.187225	0.203194	0.245976	0.118346	0.128035	0.205627	0.203547	0.197924	0.184527	0.142981	0.212296	0.120024	0.199641	0.151463	0.160037	0.212173	0.170416	0.199193	0.181688	0.202238	0.165426	0.167882	0.153452	0.119309	0.177719	0.169172	0.163564	0.196516	0.133217	0.105856	0.201356	0.12168	0.163961	0.134147	0.180249	0.173306	0.169595
HMR_3778	AKG[m] + isoleucine[m] <=> 2-oxo-3-methylvalerate[m] + glutamate[m]	0	0	0	0	0	0	0	0	0	0	0	0	0	0	0	0	0	0	0	0	0	0	0	0	0	0	0	0	0	0	0	0	0	0	0	0	0	0	0	0	0	0	0	0	0	0	0	0
HMR_3795	2-methyl-3-oxopropanoate[m] + CoA[m] + NAD+[m] => CO2[m] + H+[m] + NADH[m] + propanoyl-CoA[m]	0	0	0	0	0	0	0	0	0	0	0	0	0	0	0	0	0	0	0	0	0	0	0	0	0	0	0	0	0	0	0	0	0	0	0	0	0	0	0	0	0	0	0	0	0	0	0	0
HMR_4797	2-methyl-3-oxopropanoate[c] + H2O[c] + NAD+[c] => H+[c] + NADH[c] + methylmalonate[c]	0	0	0	0	0	0	0	0	0	0	0	0	0	0	0	0	0	0	0	0	0	0	0	0	0	0	0	0	0	0	0	0	0	0	0	0	0	0	0	0	0	0	0	0	0	0	0	0
HMR_6417	CoA[m] + S-(2-methylpropanoyl)-dihydrolipoamide[m] <=> dihydrolipoamide[m] + isobutyryl-CoA[m]	0	0	0	0	0	0	0	0	0	0	0	0	0	0	0	0	0	0	0	0	0	0	0	0	0	0	0	0	0	0	0	0	0	0	0	0	0	0	0	0	0	0	0	0	0	0	0	0
HMR_6419	2-oxo-3-methylvalerate[m] + lipoamide[m] => CO2[m] + S-(2-methylbutanoyl)-dihydrolipoamide[m]	0	0	0	0	0	0	0	0	0	0	0	0	0	0	0	0	0	0	0	0	0	0	0	0	0	0	0	0	0	0	0	0	0	0	0	0	0	0	0	0	0	0	0	0	0	0	0	0
HMR_6420	CoA[m] + S-(2-methylbutanoyl)-dihydrolipoamide[m] => 2-methylbutyryl-CoA[m] + dihydrolipoamide[m]	0	0	0	0	0	0	0	0	0	0	0	0	0	0	0	0	0	0	0	0	0	0	0	0	0	0	0	0	0	0	0	0	0	0	0	0	0	0	0	0	0	0	0	0	0	0	0	0
HMR_6421	4-methyl-2-oxopentanoate[m] + lipoamide[m] => CO2[m] + S-(3-methylbutanoyl)-dihydrolipoamide[m]	0	0	0	0	0	0	0	0	0	0	0	0	0	0	0	0	0	0	0	0	0	0	0	0	0	0	0	0	0	0	0	0	0	0	0	0	0	0	0	0	0	0	0	0	0	0	0	0
HMR_6422	CoA[m] + S-(3-methylbutanoyl)-dihydrolipoamide[m] => dihydrolipoamide[m] + isovaleryl-CoA[m]	0	0	0	0	0	0	0	0	0	0	0	0	0	0	0	0	0	0	0	0	0	0	0	0	0	0	0	0	0	0	0	0	0	0	0	0	0	0	0	0	0	0	0	0	0	0	0	0
HMR_6923	AKG[c] + leucine[c] <=> 4-methyl-2-oxopentanoate[c] + glutamate[c]	0.319423	0.318635	0.363945	0.353746	0.315151	0.312104	0.397644	0.348383	0.239965	0.341134	0.291993	0.326177	0.352766	0.428642	0.206117	0.22284	0.358638	0.354663	0.344708	0.322089	0.248915	0.37028	0.208778	0.348687	0.264365	0.278287	0.370038	0.297481	0.347671	0.31735	0.351737	0.287888	0.292781	0.267776	0.207612	0.309541	0.294617	0.284631	0.343026	0.231786	0.1836	0.34988	0.211808	0.286325	0.233251	0.314001	0.301765	0.295429
HMR_3765	AKG[m] + leucine[m] <=> 4-methyl-2-oxopentanoate[m] + glutamate[m]	0	0	0	0	0	0	0	0	0	0	0	0	0	0	0	0	0	0	0	0	0	0	0	0	0	0	0	0	0	0	0	0	0	0	0	0	0	0	0	0	0	0	0	0	0	0	0	0
HMR_6924	4-methyl-2-oxopentanoate[c] + O2[c] => CO2[c] + beta-hydroxy-beta-methylbutyrate[c]	0	0	0	0	0	0	0	0	0	0	0	0	0	0	0	0	0	0	0	0	0	0	0	0	0	0	0	0	0	0	0	0	0	0	0	0	0	0	0	0	0	0	0	0	0	0	0	0
HMR_6925	4-methyl-2-oxopentanoate[c] + H+[c] + NADH[c] <=> NAD+[c] + alpha-hydroxyisocaproic acid[c]	0	0	0	0	0	0	0	0	0	0	0	0	0	0	0	0	0	0	0	0	0	0	0	0	0	0	0	0	0	0	0	0	0	0	0	0	0	0	0	0	0	0	0	0	0	0	0	0
HMR_6927	2-methylglutaconic acid[m] + CoA[m] <=> 2-methylglutaconyl-CoA[m] + H2O[m]	0	0	0	0	0	0	0	0	0	0	0	0	0	0	0	0	0	0	0	0	0	0	0	0	0	0	0	0	0	0	0	0	0	0	0	0	0	0	0	0	0	0	0	0	0	0	0	0
HMR_6926	2-methylglutaconyl-CoA[m] + ADP[m] + Pi[m] <=> ATP[m] + H+[m] + HCO3-[m] + tiglyl-CoA[m]	0	0	0	0	0	0	0	0	0	0	0	0	0	0	0	0	0	0	0	0	0	0	0	0	0	0	0	0	0	0	0	0	0	0	0	0	0	0	0	0	0	0	0	0	0	0	0	0
HMR_8088	2-methyl-3-oxopropanoate[m] + glutamate[m] <=> AKG[m] + L-3-amino-isobutanoate[m]	0	0	0	0	0	0	0	0	0	0	0	0	0	0	0	0	0	0	0	0	0	0	0	0	0	0	0	0	0	0	0	0	0	0	0	0	0	0	0	0	0	0	0	0	0	0	0	0
HMR_8787	methylmalonyl-CoA[m] => CO2[m] + propanoyl-CoA[m]	0	0	0	0	0	0	0	0	0	0	0	0	0	0	0	0	0	0	0	0	0	0	0	0	0	0	0	0	0	0	0	0	0	0	0	0	0	0	0	0	0	0	0	0	0	0	0	0
HMR_3743	CoA[m] + N-arachidonoylglycine[m] <=> arachidonyl-CoA[m] + glycine[m]	0	0	0	0	0	0	0	0	0	0	0	0	0	0	0	0	0	0	0	0	0	0	0	0	0	0	0	0	0	0	0	0	0	0	0	0	0	0	0	0	0	0	0	0	0	0	0	0
HMR_3940	O2[c] + phenylalanine[c] + tetrahydrobiopterin[c] => H2O[c] + dihydrobiopterin[c] + tyrosine[c]	0.232069	0.246798	0.263867	0.25894	0.227634	0.232442	0.295056	0.255412	0.175784	0.246614	0.213908	0.239485	0.264683	0.314271	0.151538	0.164545	0.261495	0.260186	0.2536	0.233667	0.183543	0.269939	0.154703	0.25198	0.191806	0.206702	0.269887	0.21569	0.252324	0.229233	0.261001	0.212777	0.213551	0.194556	0.153476	0.227602	0.216797	0.210448	0.248824	0.171499	0.13847	0.261107	0.156258	0.207087	0.173289	0.230636	0.222292	0.21704
HMR_4214	O2[c] + tryptophan[c] => L-formylkynurenine[c]	0.117916	0.132599	0.133814	0.132478	0.115037	0.120782	0.152814	0.130859	0.0899988	0.124728	0.109521	0.122865	0.138433	0.161021	0.0778426	0.0848547	0.133306	0.133385	0.130342	0.118568	0.0945317	0.13759	0.0800306	0.127397	0.097337	0.107154	0.137621	0.109389	0.128081	0.115849	0.135182	0.109817	0.108902	0.098862	0.0792278	0.116922	0.111451	0.108651	0.126243	0.0886013	0.0727522	0.135921	0.0805158	0.104783	0.0898519	0.118367	0.114385	0.111411
HMR_4216	H2O[c] + L-formylkynurenine[c] => formate[c] + kynurenine[c]	0	0	0	0	0	0	0	0	0	0	0	0	0	0	0	0	0	0	0	0	0	0	0	0	0	0	0	0	0	0	0	0	0	0	0	0	0	0	0	0	0	0	0	0	0	0	0	0
HMR_4218	H2O[c] + L-formylkynurenine[c] => alanine[c] + formylanthranilate[c]	0.117916	0.132599	0.133814	0.132478	0.115037	0.120782	0.152814	0.130859	0.0899988	0.124728	0.109521	0.122865	0.138433	0.161021	0.0778426	0.0848547	0.133306	0.133385	0.130342	0.118568	0.0945317	0.13759	0.0800306	0.127397	0.097337	0.107154	0.137621	0.109389	0.128081	0.115849	0.135182	0.109817	0.108902	0.098862	0.0792278	0.116922	0.111451	0.108651	0.126243	0.0886013	0.0727522	0.135921	0.0805158	0.104783	0.0898519	0.118367	0.114385	0.111411
HMR_4219	H2O[c] + formylanthranilate[c] => anthranilate[c] + formate[c]	0.117916	0.132599	0.133814	0.132478	0.115037	0.120782	0.152814	0.130859	0.0899988	0.124728	0.109521	0.122865	0.138433	0.161021	0.0778426	0.0848547	0.133306	0.133385	0.130342	0.118568	0.0945317	0.13759	0.0800306	0.127397	0.097337	0.107154	0.137621	0.109389	0.128081	0.115849	0.135182	0.109817	0.108902	0.098862	0.0792278	0.116922	0.111451	0.108651	0.126243	0.0886013	0.0727522	0.135921	0.0805158	0.104783	0.0898519	0.118367	0.114385	0.111411
HMR_4220	H+[c] + NADPH[c] + O2[c] + kynurenine[c] => 3-hydroxy-L-kynurenine[c] + H2O[c] + NADP+[c]	0	0	0	0	0	0	0	0	0	0	0	0	0	0	0	0	0	0	0	0	0	0	0	0	0	0	0	0	0	0	0	0	0	0	0	0	0	0	0	0	0	0	0	0	0	0	0	0
HMR_4222	AKG[c] + kynurenine[c] <=> 4-hydroxy-2-quinolinecarboxylic acid[c] + H2O[c] + glutamate[c]	0	0	0	0	0	0	0	0	0	0	0	0	0	0	0	0	0	0	0	0	0	0	0	0	0	0	0	0	0	0	0	0	0	0	0	0	0	0	0	0	0	0	0	0	0	0	0	0
HMR_4224	H2O[c] + kynurenine[c] => alanine[c] + anthranilate[c]	0	0	0	0	0	0	0	0	0	0	0	0	0	0	0	0	0	0	0	0	0	0	0	0	0	0	0	0	0	0	0	0	0	0	0	0	0	0	0	0	0	0	0	0	0	0	0	0
HMR_9866	anthranilate[c] + FADH2[c] + O2[c] <=> 3-hydroxyanthranilate[c] + FAD[c] + H2O[c]	0.117916	0.132599	0.133814	0.132478	0.115037	0.120782	0.152814	0.130859	0.0899988	0.124728	0.109521	0.122865	0.138433	0.161021	0.0778426	0.0848547	0.133306	0.133385	0.130342	0.118568	0.0945317	0.13759	0.0800306	0.127397	0.097337	0.107154	0.137621	0.109389	0.128081	0.115849	0.135182	0.109817	0.108902	0.098862	0.0792278	0.116922	0.111451	0.108651	0.126243	0.0886013	0.0727522	0.135921	0.0805158	0.104783	0.0898519	0.118367	0.114385	0.111411
HMR_4225	3-hydroxy-L-kynurenine[c] + H2O[c] => 3-hydroxyanthranilate[c] + alanine[c]	0	0	0	0	0	0	0	0	0	0	0	0	0	0	0	0	0	0	0	0	0	0	0	0	0	0	0	0	0	0	0	0	0	0	0	0	0	0	0	0	0	0	0	0	0	0	0	0
HMR_4227	2 3-hydroxyanthranilate[c] + 4 O2[c] => 2 H+[c] + 2 H2O2[c] + 2 O2-[c] + cinnavalininate[c]	0	0	0	0	0	0	0	0	0	0	0	0	0	0	0	0	0	0	0	0	0	0	0	0	0	0	0	0	0	0	0	0	0	0	0	0	0	0	0	0	0	0	0	0	0	0	0	0
HMR_4231	2-amino-3-carboxymuconate semialdehyde[c] => 2-aminomuconate semialdehyde[c] + CO2[c]	0.117916	0.132599	0.133814	0.132478	0.115037	0.120782	0.152814	0.130859	0.0899988	0.124728	0.109521	0.122865	0.138433	0.161021	0.0778426	0.0848547	0.133306	0.133385	0.130342	0.118568	0.0945317	0.13759	0.0800306	0.127397	0.097337	0.107154	0.137621	0.109389	0.128081	0.115849	0.135182	0.109817	0.108902	0.098862	0.0792278	0.116922	0.111451	0.108651	0.126243	0.0886013	0.0727522	0.135921	0.0805158	0.104783	0.0898519	0.118367	0.114385	0.111411
HMR_4232	2-aminomuconate semialdehyde[c] <=> H2O[c] + picolinic acid[c]	0	0	0	0	0	0	0	0	0	0	0	0	0	0	0	0	0	0	0	0	0	0	0	0	0	0	0	0	0	0	0	0	0	0	0	0	0	0	0	0	0	0	0	0	0	0	0	0
HMR_4233	2-aminomuconate semialdehyde[c] + H2O[c] + NAD+[c] => 2-aminomuconate[c] + H+[c] + NADH[c]	0.117916	0.132599	0.133814	0.132478	0.115037	0.120782	0.152814	0.130859	0.0899988	0.124728	0.109521	0.122865	0.138433	0.161021	0.0778426	0.0848547	0.133306	0.133385	0.130342	0.118568	0.0945317	0.13759	0.0800306	0.127397	0.097337	0.107154	0.137621	0.109389	0.128081	0.115849	0.135182	0.109817	0.108902	0.098862	0.0792278	0.116922	0.111451	0.108651	0.126243	0.0886013	0.0727522	0.135921	0.0805158	0.104783	0.0898519	0.118367	0.114385	0.111411
HMR_4235	2-aminomuconate[c] + H+[c] + H2O[c] + NADPH[c] => 2-oxoadipate[c] + NADP+[c] + NH3[c]	0.117916	0.132599	0.133814	0.132478	0.115037	0.120782	0.152814	0.130859	0.0899988	0.124728	0.109521	0.122865	0.138433	0.161021	0.0778426	0.0848547	0.133306	0.133385	0.130342	0.118568	0.0945317	0.13759	0.0800306	0.127397	0.097337	0.107154	0.137621	0.109389	0.128081	0.115849	0.135182	0.109817	0.108902	0.098862	0.0792278	0.116922	0.111451	0.108651	0.126243	0.0886013	0.0727522	0.135921	0.0805158	0.104783	0.0898519	0.118367	0.114385	0.111411
HMR_4242	glutaryl-CoA[m] + ubiquinone[m] => CO2[m] + crotonyl-CoA[m] + ubiquinol[m]	0.964613	1.07617	1.09498	1.08266	0.941802	0.984879	1.24666	1.06921	0.735418	1.02102	0.894944	1.00369	1.12777	1.31566	0.635777	0.692662	1.08999	1.08975	1.0645	0.970135	0.771799	1.12505	0.652988	1.04293	0.796405	0.874043	1.12523	0.895096	1.04792	0.948448	1.10281	0.896332	0.890398	0.808728	0.646634	0.954965	0.910182	0.886774	1.03296	0.723059	0.592292	1.10804	0.657319	0.857697	0.732884	0.966898	0.934016	0.910053
HMR_4243	FAD[m] + glutaryl-CoA[m] => CO2[m] + FADH2[m] + crotonyl-CoA[m]	0	0	0	0	0	0	0	0	0	0	0	0	0	0	0	0	0	0	0	0	0	0	0	0	0	0	0	0	0	0	0	0	0	0	0	0	0	0	0	0	0	0	0	0	0	0	0	0
HMR_4244	3-hydroxy-L-kynurenine[c] + AKG[c] => 4-(2-amino-3-hydroxyphenyl)-2,4-dioxobutanoate[c] + glutamate[c]	0	0	0	0	0	0	0	0	0	0	0	0	0	0	0	0	0	0	0	0	0	0	0	0	0	0	0	0	0	0	0	0	0	0	0	0	0	0	0	0	0	0	0	0	0	0	0	0
HMR_4245	4-(2-amino-3-hydroxyphenyl)-2,4-dioxobutanoate[c] => H2O[c] + xanthurenate[c]	0	0	0	0	0	0	0	0	0	0	0	0	0	0	0	0	0	0	0	0	0	0	0	0	0	0	0	0	0	0	0	0	0	0	0	0	0	0	0	0	0	0	0	0	0	0	0	0
HMR_4246	3-hydroxy-L-kynurenine[c] + AKG[c] => H2O[c] + glutamate[c] + xanthurenate[c]	0	0	0	0	0	0	0	0	0	0	0	0	0	0	0	0	0	0	0	0	0	0	0	0	0	0	0	0	0	0	0	0	0	0	0	0	0	0	0	0	0	0	0	0	0	0	0	0
HMR_4248	oxo-xanthurenate[c] <=> xanthurenate[c]	0	0	0	0	0	0	0	0	0	0	0	0	0	0	0	0	0	0	0	0	0	0	0	0	0	0	0	0	0	0	0	0	0	0	0	0	0	0	0	0	0	0	0	0	0	0	0	0
HMR_6707	tryptophan[c] => CO2[c] + tryptamine[c]	0	0	0	0	0	0	0	0	0	0	0	0	0	0	0	0	0	0	0	0	0	0	0	0	0	0	0	0	0	0	0	0	0	0	0	0	0	0	0	0	0	0	0	0	0	0	0	0
HMR_6708	1-(1,2,3,4,5-pentahydroxypent-1-yl)-1,2,3,4-tetrahydro-beta-carboline-3-carboxylate[c] + H2O[c] <=> mannose[c] + tryptophan[c]	0	0	0	0	0	0	0	0	0	0	0	0	0	0	0	0	0	0	0	0	0	0	0	0	0	0	0	0	0	0	0	0	0	0	0	0	0	0	0	0	0	0	0	0	0	0	0	0
HMR_6709	2 H+[c] + H2O[c] + beta-carboline[c] <=> tryptophan[c]	0	0	0	0	0	0	0	0	0	0	0	0	0	0	0	0	0	0	0	0	0	0	0	0	0	0	0	0	0	0	0	0	0	0	0	0	0	0	0	0	0	0	0	0	0	0	0	0
HMR_6710	SAM[c] + beta-carboline[c] => SAH[c] + harman[c]	0	0	0	0	0	0	0	0	0	0	0	0	0	0	0	0	0	0	0	0	0	0	0	0	0	0	0	0	0	0	0	0	0	0	0	0	0	0	0	0	0	0	0	0	0	0	0	0
HMR_6711	SAM[c] + tryptamine[c] => N-methyltryptamine[c] + SAH[c]	0	0	0	0	0	0	0	0	0	0	0	0	0	0	0	0	0	0	0	0	0	0	0	0	0	0	0	0	0	0	0	0	0	0	0	0	0	0	0	0	0	0	0	0	0	0	0	0
HMR_6712	1,2,3,4-tetrahydro-beta-carboline[c] + H2O[c] <=> formaldehyde[c] + tryptamine[c]	0	0	0	0	0	0	0	0	0	0	0	0	0	0	0	0	0	0	0	0	0	0	0	0	0	0	0	0	0	0	0	0	0	0	0	0	0	0	0	0	0	0	0	0	0	0	0	0
HMR_6713	H2O[c] + O2[c] + tryptamine[c] => H2O2[c] + NH3[c] + indole-3-acetaldehyde[c]	0	0	0	0	0	0	0	0	0	0	0	0	0	0	0	0	0	0	0	0	0	0	0	0	0	0	0	0	0	0	0	0	0	0	0	0	0	0	0	0	0	0	0	0	0	0	0	0
HMR_6714	H2O[c] + NAD+[c] + indole-3-acetaldehyde[c] => H+[c] + NADH[c] + indoleacetate[c]	0	0	0	0	0	0	0	0	0	0	0	0	0	0	0	0	0	0	0	0	0	0	0	0	0	0	0	0	0	0	0	0	0	0	0	0	0	0	0	0	0	0	0	0	0	0	0	0
HMR_6715	SAM[c] + indoleacetate[c] => SAH[c] + methyl-indole-3-acetate[c]	0	0	0	0	0	0	0	0	0	0	0	0	0	0	0	0	0	0	0	0	0	0	0	0	0	0	0	0	0	0	0	0	0	0	0	0	0	0	0	0	0	0	0	0	0	0	0	0
HMR_6716	5-hydroxy-L-tryptophan[c] + O2[c] => 5-hydroxy-N-formylkynurenine[c]	0	0	0	0	0	0	0	0	0	0	0	0	0	0	0	0	0	0	0	0	0	0	0	0	0	0	0	0	0	0	0	0	0	0	0	0	0	0	0	0	0	0	0	0	0	0	0	0
HMR_6717	5-hydroxy-N-formylkynurenine[c] + H2O[c] => 5-hydroxykynurenine[c] + formate[c]	0	0	0	0	0	0	0	0	0	0	0	0	0	0	0	0	0	0	0	0	0	0	0	0	0	0	0	0	0	0	0	0	0	0	0	0	0	0	0	0	0	0	0	0	0	0	0	0
HMR_6718	5-hydroxykynurenine[c] => 5-hydroxykynurenamine[c] + CO2[c]	0	0	0	0	0	0	0	0	0	0	0	0	0	0	0	0	0	0	0	0	0	0	0	0	0	0	0	0	0	0	0	0	0	0	0	0	0	0	0	0	0	0	0	0	0	0	0	0
HMR_6719	5-hydroxykynurenamine[c] + O2[c] => 4,6-dihydroxyquinoline[c] + H2O2[c] + NH3[c]	0	0	0	0	0	0	0	0	0	0	0	0	0	0	0	0	0	0	0	0	0	0	0	0	0	0	0	0	0	0	0	0	0	0	0	0	0	0	0	0	0	0	0	0	0	0	0	0
HMR_6720	2 H+[c] + UDP-glucuronate[c] + kynurenine[c] => 3-hydroxykynurenine-O-beta-D-glucoside[c] + UDP[c]	0	0	0	0	0	0	0	0	0	0	0	0	0	0	0	0	0	0	0	0	0	0	0	0	0	0	0	0	0	0	0	0	0	0	0	0	0	0	0	0	0	0	0	0	0	0	0	0
HMR_6721	3-hydroxykynurenine-O-beta-D-glucoside[c] + H+[c] + NADH[c] => 4-(2-amino-3-hydroxyphenyl)-4-oxobutanoic acid-O-glucoside[c] + NAD+[c] + NH3[c]	0	0	0	0	0	0	0	0	0	0	0	0	0	0	0	0	0	0	0	0	0	0	0	0	0	0	0	0	0	0	0	0	0	0	0	0	0	0	0	0	0	0	0	0	0	0	0	0
HMR_6722	3-hydroxykynurenine-O-beta-D-glucoside[c] + AKG[c] <=> H2O[c] + glutamate[c] + xanthurenate-8-O-beta-D-glucoside[c]	0	0	0	0	0	0	0	0	0	0	0	0	0	0	0	0	0	0	0	0	0	0	0	0	0	0	0	0	0	0	0	0	0	0	0	0	0	0	0	0	0	0	0	0	0	0	0	0
HMR_6723	3-hydroxykynurenine-O-beta-D-glucoside[c] + GSH[c] => H2O[c] + glutathionyl-3-hydroxykynurenine glucoside[c]	0	0	0	0	0	0	0	0	0	0	0	0	0	0	0	0	0	0	0	0	0	0	0	0	0	0	0	0	0	0	0	0	0	0	0	0	0	0	0	0	0	0	0	0	0	0	0	0
HMR_6725	AKG[c] + phenylalanine[c] <=> glutamate[c] + phenylpyruvate[c]	0	0	0	0	0	0	0	0	0	0	0	0	0	0	0	0	0	0	0	0	0	0	0	0	0	0	0	0	0	0	0	0	0	0	0	0	0	0	0	0	0	0	0	0	0	0	0	0
HMR_6726	O2[c] + phenylpyruvate[c] => 2-hydroxyphenylacetate[c] + CO2[c]	0	0	0	0	0	0	0	0	0	0	0	0	0	0	0	0	0	0	0	0	0	0	0	0	0	0	0	0	0	0	0	0	0	0	0	0	0	0	0	0	0	0	0	0	0	0	0	0
HMR_6727	phenylpyruvate[c] => 2-hydroxy-3-phenylpropenoate[c]	0	0	0	0	0	0	0	0	0	0	0	0	0	0	0	0	0	0	0	0	0	0	0	0	0	0	0	0	0	0	0	0	0	0	0	0	0	0	0	0	0	0	0	0	0	0	0	0
HMR_6728	O2[c] + tetrahydrobiopterin[c] + tyrosine[c] => H2O[c] + L-dopa[c] + dihydrobiopterin[c]	0	0	0	0	0	0	0	0	0	0	0	0	0	0	0	0	0	0	0	0	0	0	0	0	0	0	0	0	0	0	0	0	0	0	0	0	0	0	0	0	0	0	0	0	0	0	0	0
HMR_6729	2 H+[c] + O2[c] + tyrosine[c] => H2O[c] + L-dopa[c]	0	0	0	0	0	0	0	0	0	0	0	0	0	0	0	0	0	0	0	0	0	0	0	0	0	0	0	0	0	0	0	0	0	0	0	0	0	0	0	0	0	0	0	0	0	0	0	0
HMR_6730	L-dopa[c] + SAM[c] => 3-O-methyldopa[c] + SAH[c]	0	0	0	0	0	0	0	0	0	0	0	0	0	0	0	0	0	0	0	0	0	0	0	0	0	0	0	0	0	0	0	0	0	0	0	0	0	0	0	0	0	0	0	0	0	0	0	0
HMR_6731	L-dopa[c] => CO2[c] + dopamine[c]	0	0	0	0	0	0	0	0	0	0	0	0	0	0	0	0	0	-7.88861e-31	0	0	0	0	0	0	0	0	7.88861e-31	0	0	0	0	0	0	0	0	0	7.88861e-31	0	1.57772e-30	0	0	0	0	0	0	0	0	0
HMR_6734	H2O[c] + salsolinol[c] <=> acetaldehyde[c] + dopamine[c]	0	0	0	0	0	0	0	0	0	0	0	0	0	0	0	0	0	0	0	0	0	0	0	0	0	0	0	0	0	0	0	0	0	0	0	0	0	0	0	0	0	0	0	0	0	0	0	0
HMR_6735	SAM[c] + salsolinol[c] => SAH[c] + salsoline[c]	0	0	0	0	0	0	0	0	0	0	0	0	0	0	0	0	0	0	0	0	0	0	0	0	0	0	0	0	0	0	0	0	0	0	0	0	0	0	0	0	0	0	0	0	0	0	0	0
HMR_6736	SAM[c] + salsolinol[c] => N-methylsalsolinol[c] + SAH[c]	0	0	0	0	0	0	0	0	0	0	0	0	0	0	0	0	0	0	0	0	0	0	0	0	0	0	0	0	0	0	0	0	0	0	0	0	0	0	0	0	0	0	0	0	0	0	0	0
HMR_6737	SAM[c] + salsolinol[c] => (R)-1,2-dimethyl-5,6-dihydroxy-tetrahydroisoquinoline[c] + SAH[c]	0	0	0	0	0	0	0	0	0	0	0	0	0	0	0	0	0	0	0	0	0	0	0	0	0	0	0	0	0	0	0	0	0	0	0	0	0	0	0	0	0	0	0	0	0	0	0	0
HMR_6738	H2O[c] + salsolinol-1-carboxylate[c] <=> dopamine[c] + pyruvate[c]	0	0	0	0	0	0	0	0	0	0	0	0	0	0	0	0	0	0	0	0	0	0	0	0	0	0	0	0	0	0	0	0	0	0	0	0	0	0	0	0	0	0	0	0	0	0	0	0
HMR_6739	SAM[c] + salsolinol-1-carboxylate[c] => SAH[c] + salsoline-1-carboxylate[c]	0	0	0	0	0	0	0	0	0	0	0	0	0	0	0	0	0	0	0	0	0	0	0	0	0	0	0	0	0	0	0	0	0	0	0	0	0	0	0	0	0	0	0	0	0	0	0	0
HMR_6740	salsolinol-1-carboxylate[c] => 1,2-dehydrosalsolinol[c] + CO2[c] + 2 H+[c]	0	0	0	0	0	0	0	0	0	0	0	0	0	0	0	0	0	0	0	0	0	0	0	0	0	0	0	0	0	0	0	0	0	0	0	0	0	0	0	0	0	0	0	0	0	0	0	0
HMR_6741	O2[c] + ascorbate[c] + dopamine[c] => H2O[c] + dehydroascorbic acid[c] + noradrenaline[c]	0	0	0	0	0	0	0	0	0	0	0	0	0	0	0	0	0	0	0	0	0	0	0	0	0	0	7.88861e-31	0	0	0	0	0	0	0	0	0	7.88861e-31	0	0	0	0	0	0	0	0	0	0	0
HMR_6742	4,6,7-trihydroxy-1,2,3,4-tetrahydroisoquinoline[c] + H2O[c] <=> formaldehyde[c] + noradrenaline[c]	0	0	0	0	0	0	0	0	0	0	0	0	0	0	0	0	0	0	0	0	0	0	0	0	0	0	0	0	0	0	0	0	0	0	0	0	0	0	0	0	0	0	0	0	0	0	0	0
HMR_6743	SAM[c] + noradrenaline[c] => SAH[c] + adrenaline[c]	0	0	0	0	0	0	0	0	0	0	0	0	0	0	0	0	0	0	0	0	0	0	0	0	0	0	0	0	0	0	0	0	0	0	0	0	0	0	0	0	0	0	0	0	0	0	0	0
HMR_6744	H2O[c] + N-methyl-4,6,7-trihydroxy-1,2,3,4-tetrahydroisoquinoline[c] <=> adrenaline[c] + formaldehyde[c]	0	0	0	0	0	0	0	0	0	0	0	0	0	0	0	0	0	0	0	0	0	0	0	0	0	0	0	0	0	0	0	0	0	0	0	0	0	0	0	0	0	0	0	0	0	0	0	0
HMR_6745	H2O[c] + O2[c] + adrenaline[c] => 3,4-dihydroxymandelaldehyde[c] + H2O2[c] + methylamine[c]	0	0	0	0	0	0	0	0	0	0	0	0	0	0	0	0	0	0	0	0	0	0	0	0	0	0	0	0	0	0	0	0	0	0	0	0	-7.88861e-31	0	0	0	0	0	0	0	0	0	0	0
HMR_6746	SAM[c] + adrenaline[c] => L-metanephrine[c] + SAH[c]	0	0	0	0	0	0	0	0	0	0	0	0	0	0	0	0	0	0	0	0	0	0	0	0	0	0	0	0	0	0	0	0	0	0	0	0	0	0	0	0	0	0	0	0	0	0	0	0
HMR_6747	H2O[c] + L-metanephrine[c] + O2[c] => 3-methoxy-4-hydroxyphenylglycolaldehyde[c] + H2O2[c] + methylamine[c]	0	0	0	0	0	0	0	0	0	0	0	0	0	0	0	0	0	0	0	0	0	0	0	0	0	0	0	0	0	0	0	0	0	0	0	0	0	0	0	0	0	0	0	0	0	0	0	0
HMR_6748	3-methoxy-4-hydroxyphenylglycolaldehyde[c] + H2O[c] + NAD+[c] => H+[c] + NADH[c] + vanillylmandelate[c]	0	0	0	0	0	0	0	0	0	0	0	0	0	0	0	0	0	0	0	0	0	0	0	0	0	0	0	0	0	0	0	0	0	0	0	0	0	0	0	0	0	0	0	0	0	0	0	0
HMR_6749	3-methoxy-4-hydroxyphenylglycolaldehyde[c] + H2O[c] + NADP+[c] <=> H+[c] + NADPH[c] + vanillylmandelate[c]	0	0	0	0	0	0	0	0	0	0	0	0	0	0	0	0	0	0	0	0	0	0	0	0	0	0	0	0	0	0	0	0	0	0	0	0	0	0	0	0	0	0	0	0	0	0	0	0
HMR_6750	SAM[c] + noradrenaline[c] => SAH[c] + normetanephrine[c]	0	0	0	0	0	0	0	0	0	0	0	0	0	0	0	0	0	0	0	0	0	0	0	0	0	0	0	0	0	0	0	0	0	0	0	0	0	0	0	0	0	0	0	0	0	0	0	0
HMR_6751	H2O[c] + O2[c] + normetanephrine[c] => 3-methoxy-4-hydroxyphenylglycolaldehyde[c] + H2O2[c] + NH3[c]	0	0	0	0	0	0	0	0	0	0	0	0	0	0	0	0	0	0	0	0	0	0	0	0	0	0	0	0	0	0	0	0	0	0	0	0	0	0	0	0	0	0	0	0	0	0	0	0
HMR_6752	H2O[c] + O2[c] + noradrenaline[c] => 3,4-dihydroxymandelaldehyde[c] + H2O2[c] + NH3[c]	0	0	0	0	0	0	0	0	0	0	0	0	0	0	0	0	0	0	0	0	0	0	0	0	0	0	0	0	0	0	0	0	0	0	0	0	7.88861e-31	0	0	0	0	0	0	0	0	0	0	0
HMR_6753	3,4-dihydroxymandelaldehyde[c] + H2O[c] + NAD+[c] => 3,4-dihydroxymandelate[c] + H+[c] + NADH[c]	0	0	0	0	0	0	0	0	0	0	0	0	0	0	0	0	0	0	0	0	0	0	0	0	0	0	0	0	0	0	0	0	0	0	0	0	0	0	0	0	0	0	0	0	0	0	0	0
HMR_6754	3,4-dihydroxymandelaldehyde[c] + H2O[c] + NADP+[c] <=> 3,4-dihydroxymandelate[c] + H+[c] + NADPH[c]	0	0	0	0	0	0	0	0	0	0	0	0	0	0	0	0	0	0	0	0	0	0	0	0	0	0	0	0	0	0	0	0	0	0	0	0	0	0	0	0	0	0	0	0	0	0	0	0
HMR_6755	3,4-dihydroxymandelate[c] + SAM[c] <=> SAH[c] + vanillylmandelate[c]	0	0	0	0	0	0	0	0	0	0	0	0	0	0	0	0	0	0	0	0	0	0	0	0	0	0	0	0	0	0	0	0	0	0	0	0	0	0	0	0	0	0	0	0	0	0	0	0
HMR_6756	3,4-dihydroxymandelaldehyde[c] + H+[c] + NADH[c] <=> 3,4-dihydroxyphenylethyleneglycol[c] + NAD+[c]	0	0	0	0	0	0	0	0	0	0	0	0	0	0	0	0	0	0	0	0	0	0	0	0	0	0	0	0	0	0	0	0	0	0	0	0	0	0	0	0	0	0	0	0	0	0	0	0
HMR_6757	3,4-dihydroxyphenylethyleneglycol[c] + SAM[c] => 3-methoxy-4-hydroxyphenylethyleneglycol[c] + SAH[c]	0	0	0	0	0	0	0	0	0	0	0	0	0	0	0	0	0	0	0	0	0	0	0	0	0	0	0	0	0	0	0	0	0	0	0	0	0	0	0	0	0	0	0	0	0	0	0	0
HMR_6758	H2O[c] + O2[c] + dopamine[c] => 3,4-dihydroxyphenylacetaldehyde[c] + H2O2[c] + NH3[c]	0	0	0	0	0	0	0	0	0	0	0	0	0	0	0	0	0	0	0	0	0	0	0	0	0	0	0	0	0	0	0	0	0	0	0	0	0	0	0	0	0	0	0	0	0	0	0	0
HMR_6759	3,4-dihydroxyphenylacetaldehyde[c] + dopamine[c] <=> H2O[c] + norlaudanosoline[c]	0	0	0	0	0	0	0	0	0	0	0	0	0	0	0	0	0	0	0	0	0	0	0	0	0	0	0	0	0	0	0	0	0	0	0	0	0	0	0	0	0	0	0	0	0	0	0	0
HMR_6760	3,4-dihydroxyphenylacetaldehyde[c] + H2O[c] + NAD+[c] => 3,4-dihydroxyphenylacetate[c] + H+[c] + NADH[c]	0	0	0	0	0	0	0	0	0	0	0	0	0	0	0	0	0	0	0	0	0	0	0	0	0	0	0	0	0	0	0	0	0	0	0	0	0	0	0	0	0	0	0	0	0	0	0	0
HMR_6761	3,4-dihydroxyphenylacetaldehyde[c] + H2O[c] + NADP+[c] <=> 3,4-dihydroxyphenylacetate[c] + H+[c] + NADPH[c]	0	0	0	0	0	0	0	0	0	0	0	0	0	0	0	0	0	0	0	0	0	0	0	0	0	0	0	0	0	0	0	0	0	0	0	0	0	0	0	0	0	0	0	0	0	0	0	0
HMR_6762	3,4-dihydroxyphenylacetate[c] + SAM[c] => SAH[c] + homovanillate[c]	0	0	0	0	0	0	0	0	0	0	0	0	0	0	0	0	0	0	0	0	0	0	0	0	0	0	0	0	0	0	0	0	0	0	0	0	0	0	0	0	0	0	0	0	0	0	0	0
HMR_6763	SAM[c] + dopamine[c] => 3-methoxytyramine[c] + SAH[c]	0	0	0	0	0	0	0	0	0	0	0	0	0	0	0	0	0	0	0	0	0	0	0	0	0	0	0	0	0	0	0	0	0	0	0	0	0	0	0	0	0	0	0	0	0	0	0	0
HMR_6764	3-methoxytyramine[c] + H2O[c] + O2[c] => 3-methoxy-4-hydroxyphenylacetaldehyde[c] + H2O2[c] + NH3[c]	0	0	0	0	0	0	0	0	0	0	0	0	0	0	0	0	0	0	0	0	0	0	0	0	0	0	0	0	0	0	0	0	0	0	0	0	0	0	0	0	0	0	0	0	0	0	0	0
HMR_6765	3-methoxytyramine[c] + acetaldehyde[c] <=> H2O[c] + N-methylsalsolinol[c]	0	0	0	0	0	0	0	0	0	0	0	0	0	0	0	0	0	0	0	0	0	0	0	0	0	0	0	0	0	0	0	0	0	0	0	0	0	0	0	0	0	0	0	0	0	0	0	0
HMR_6766	3-methoxy-4-hydroxyphenylacetaldehyde[c] + H2O[c] + NAD+[c] => H+[c] + NADH[c] + homovanillate[c]	0	0	0	0	0	0	0	0	0	0	0	0	0	0	0	0	0	0	0	0	0	0	0	0	0	0	0	0	0	0	0	0	0	0	0	0	0	0	0	0	0	0	0	0	0	0	0	0
HMR_6767	3-methoxy-4-hydroxyphenylacetaldehyde[c] + H2O[c] + NADP+[c] <=> H+[c] + NADPH[c] + homovanillate[c]	0	0	0	0	0	0	0	0	0	0	0	0	0	0	0	0	0	0	0	0	0	0	0	0	0	0	0	0	0	0	0	0	0	0	0	0	0	0	0	0	0	0	0	0	0	0	0	0
HMR_6768	AKG[c] + tyrosine[c] => 4-hydroxyphenylpyruvate[c] + glutamate[c]	0	0	0	0	0.526457	0.539324	0	0.583894	0.42362	0	0	0	0	0.702325	0.375095	0.401605	0.595481	0	0	0.539022	0	0	0.382015	0.191489	0.455009	0	0	0.502884	0	0.529667	0	0.332343	0	0.460655	0	0	0.506565	0.494233	0.109094	0.415775	0.350365	0	0.384839	0.485381	0	0	0.517738	0.506895
HMR_6770	H2O[c] + O2[c] + tyrosine[c] => 4-hydroxyphenylpyruvate[c] + H2O2[c] + NH3[c]	0.53597	0.572552	0.599566	0.590809	0	0	0.665257	0	0	0.564612	0.500315	0.55201	0.605296	0	0	0	0	0.593577	0.580648	0	0.439773	0.61243	0	0.383841	0	0.487107	0.61238	0	0.576517	0	0.596561	0.166548	0.499172	0	0.379376	0.528242	0	0	0.460336	0	0	0.597439	0	0	0.4197	0.53424	0	0
HMR_6771	4-hydroxyphenylpyruvate[c] => 2-hydroxy-3-(4-hydroxyphenyl)propenoate[c]	0	0	0	0	0	0	0	0	0	0	0	0	0	0	0	0	0	0	0	0	0	0	0	0	0	0	0	0	0	0	0	0	0	0	0	0	0	0	0	0	0	0	0	0	0	0	0	0
HMR_6772	4-hydroxyphenylpyruvate[c] + O2[c] => CO2[c] + homogentisate[c]	0.53597	0.572552	0.599566	0.590809	0.526457	0.539324	0.665257	0.583894	0.42362	0.564612	0.500315	0.55201	0.605296	0.702325	0.375095	0.401605	0.595481	0.593577	0.580648	0.539022	0.439773	0.61243	0.382015	0.57533	0.455009	0.487107	0.61238	0.502884	0.576517	0.529667	0.596561	0.498892	0.499172	0.460655	0.379376	0.528242	0.506565	0.494233	0.569431	0.415775	0.350365	0.597439	0.384839	0.485381	0.4197	0.53424	0.517738	0.506895
HMR_6774	O2[c] + homogentisate[c] => 4-maleylacetoacetate[c]	0.53597	0.572552	0.599566	0.590809	0.526457	0.539324	0.665257	0.583894	0.42362	0.564612	0.500315	0.55201	0.605296	0.702325	0.375095	0.401605	0.595481	0.593577	0.580648	0.539022	0.439773	0.61243	0.382015	0.57533	0.455009	0.487107	0.61238	0.502884	0.576517	0.529667	0.596561	0.498892	0.499172	0.460655	0.379376	0.528242	0.506565	0.494233	0.569431	0.415775	0.350365	0.597439	0.384839	0.485381	0.4197	0.53424	0.517738	0.506895
HMR_6776	4-maleylacetoacetate[c] => fumarylacetoacetate[c]	0.53597	0.572552	0.599566	0.590809	0.526457	0.539324	0.665257	0.583894	0.42362	0.564612	0.500315	0.55201	0.605296	0.702325	0.375095	0.401605	0.595481	0.593577	0.580648	0.539022	0.439773	0.61243	0.382015	0.57533	0.455009	0.487107	0.61238	0.502884	0.576517	0.529667	0.596561	0.498892	0.499172	0.460655	0.379376	0.528242	0.506565	0.494233	0.569431	0.415775	0.350365	0.597439	0.384839	0.485381	0.4197	0.53424	0.517738	0.506895
HMR_6778	H2O[c] + fumarylacetoacetate[c] => acetoacetate[c] + fumarate[c]	0.53597	0.572552	0.599566	0.590809	0.526457	0.539324	0.665257	0.583894	0.42362	0.564612	0.500315	0.55201	0.605296	0.702325	0.375095	0.401605	0.595481	0.593577	0.580648	0.539022	0.439773	0.61243	0.382015	0.57533	0.455009	0.487107	0.61238	0.502884	0.576517	0.529667	0.596561	0.498892	0.499172	0.460655	0.379376	0.528242	0.506565	0.494233	0.569431	0.415775	0.350365	0.597439	0.384839	0.485381	0.4197	0.53424	0.517738	0.506895
HMR_6782	4-hydroxyphenylpyruvate[c] + H+[c] + NADH[c] => 4-hydroxyphenyllactate[c] + NAD+[c]	0	0	0	-7.88861e-31	0	0	0	0	0	0	1.56125e-17	0	0	0	0	0	0	0	0	0	-9.86076e-32	0	0	0	0	0	0	0	0	0	0	0	0	0	0	0	0	0	0	0	0	0	0	0	0	0	0	0
HMR_6783	4-hydroxyphenyllactate[c] + H2O[c] => 4-coumarate[c] + 4 H+[c]	0	0	0	-7.88861e-31	0	0	0	0	0	0	1.56125e-17	0	0	0	0	0	0	0	0	0	-9.86076e-32	0	0	0	0	0	0	0	0	0	0	0	0	0	0	0	0	0	0	0	0	0	0	0	0	0	0	0
HMR_6784	4-coumarate[c] + ATP[c] + CoA[c] => 4-coumaroyl-CoA[c] + AMP[c] + PPi[c]	0	0	0	-7.88861e-31	0	0	0	0	0	0	1.56125e-17	0	0	0	0	0	0	0	0	0	-9.86076e-32	0	0	0	0	0	0	0	0	0	0	0	0	0	0	0	0	0	0	0	0	0	0	0	0	0	0	0
HMR_6785	4-coumaroyl-CoA[c] + CoA[c] + H2O[c] + NAD+[c] => 4-hydroxybenzoyl-CoA[c] + H+[c] + NADH[c] + acetyl-CoA[c]	0	0	0	-7.88861e-31	0	0	0	0	0	0	1.56125e-17	0	0	0	0	0	0	0	0	0	-9.86076e-32	0	0	0	0	0	0	0	0	0	0	0	0	0	0	0	0	0	0	0	0	0	0	0	0	0	0	0
HMR_6786	4-hydroxybenzoyl-CoA[c] + H2O[c] => 4-hydroxybenzoate[c] + CoA[c]	0	0	0	-7.88861e-31	0	0	0	0	0	0	1.56125e-17	0	0	0	0	0	0	0	0	0	-9.86076e-32	0	0	0	0	0	0	0	0	0	0	0	0	0	0	0	0	0	0	0	0	0	0	0	0	0	0	0
HMR_6787	tyrosine[c] => CO2[c] + tyramine[c]	0	0	0	0	0	0	0	0	0	0	0	0	0	0	0	0	0	0	0	0	0	0	0	0	0	0	0	0	0	0	0	0	0	0	0	0	0	0	0	0	0	0	0	0	0	0	0	0
HMR_6788	SAM[c] + tyramine[c] => N-methyltyramine[c] + SAH[c]	0	0	0	0	0	0	0	0	0	0	0	0	0	0	0	0	0	0	0	0	0	0	0	0	0	0	0	0	0	0	0	0	0	0	0	0	0	0	0	0	0	0	0	0	0	0	0	0
HMR_6789	H2O[c] + O2[c] + tyramine[c] => 4-hydroxyphenylacetaldehyde[c] + H2O2[c] + NH3[c]	0	0	0	0	0	0	0	0	0	0	0	0	0	0	0	0	0	0	0	0	0	0	0	0	0	0	0	0	0	0	0	0	0	0	0	0	0	0	0	0	0	0	0	0	0	0	0	0
HMR_6790	4-hydroxyphenylacetaldehyde[c] + H2O[c] + NAD+[c] => 4-hydroxyphenylacetate[c] + H+[c] + NADH[c]	0	0	0	0	0	0	0	0	0	0	0	0	0	0	0	0	0	0	0	0	0	0	0	0	0	0	0	0	0	0	0	0	0	0	0	0	0	0	0	0	0	0	0	0	0	0	0	0
HMR_6791	4-hydroxyphenylacetaldehyde[c] + H2O[c] + NADP+[c] <=> 4-hydroxyphenylacetate[c] + H+[c] + NADPH[c]	0	0	0	0	0	0	0	0	0	0	0	0	0	0	0	0	0	0	0	0	0	0	0	0	0	0	0	0	0	0	0	0	0	0	0	0	0	0	0	0	0	0	0	0	0	0	0	0
HMR_6792	4-hydroxy-3-nitrophenylacetate[c] + 2 H+[c] <=> 4-hydroxyphenylacetate[c] + nitrite[c]	0	0	0	0	0	0	0	0	0	0	0	0	0	0	0	0	0	0	0	0	0	0	0	0	0	0	0	0	0	0	0	0	0	0	0	0	0	0	0	0	0	0	0	0	0	0	0	0
HMR_6798	UDP-glucuronate[c] + triiodothyronine[c] => 3,5,3-triiodo-L-thyronine-beta-D-glucuronoside[c] + UDP[c]	0	0	0	0	0	0	0	0	0	0	0	0	0	0	0	0	0	0	0	0	0	0	0	0	0	0	0	0	0	0	0	0	0	0	0	0	0	0	0	0	0	0	0	0	0	0	0	0
HMR_6799	UDP-glucuronate[r] + triiodothyronine[r] => 3,5,3-triiodo-L-thyronine-beta-D-glucuronoside[r] + UDP[r]	0	0	0	0	0	0	0	0	0	0	0	0	0	0	0	0	0	0	0	0	0	0	0	0	0	0	0	0	0	0	0	0	0	0	0	0	0	0	0	0	0	0	0	0	0	0	0	0
HMR_6800	UDP-glucuronate[c] + thyroxine[c] => 3,5,3,5-tetraiodo-L-thyronine-beta-D-glucuronoside[c] + UDP[c]	0	0	0	0	0	0	0	0	0	0	0	0	0	0	0	0	0	0	0	0	0	0	0	0	0	0	0	0	0	0	0	0	0	0	0	0	0	0	0	0	0	0	0	0	0	0	0	0
HMR_6801	UDP-glucuronate[r] + thyroxine[r] => 3,5,3,5-tetraiodo-L-thyronine-beta-D-glucuronoside[r] + UDP[r]	0	0	0	0	0	0	0	0	0	0	0	0	0	0	0	0	0	0	0	0	0	0	0	0	0	0	0	0	0	0	0	0	0	0	0	0	0	0	0	0	0	0	0	0	0	0	0	0
HMR_6802	N-methyltyramine[c] + SAM[c] => SAH[c] + hordenine[c]	0	0	0	0	0	0	0	0	0	0	0	0	0	0	0	0	0	0	0	0	0	0	0	0	0	0	0	0	0	0	0	0	0	0	0	0	0	0	0	0	0	0	0	0	0	0	0	0
HMR_6803	O2[c] + hordenine[c] => H2O[c] + N,N-dimethyldopaminequinone[c]	0	0	0	0	0	0	0	0	0	0	0	0	0	0	0	0	0	0	0	0	0	0	0	0	0	0	0	0	0	0	0	0	0	0	0	0	0	0	0	0	0	0	0	0	0	0	0	0
HMR_6806	2 H+[c] + N,N-dimethylindoliumolate[c] <=> N,N-dimethyldopaminequinone[c]	0	0	0	0	0	0	0	0	0	0	0	0	0	0	0	0	0	0	0	0	0	0	0	0	0	0	0	0	0	0	0	0	0	0	0	0	0	0	0	0	0	0	0	0	0	0	0	0
HMR_6807	6,7-dihydroxy-1,2,3,4-tetrahydroisoquinoline[c] + H2O[c] <=> dopamine[c] + formaldehyde[c]	0	0	0	0	0	0	0	0	0	0	0	0	0	0	0	0	0	0	0	0	0	0	0	0	0	0	0	0	0	0	0	0	0	0	0	0	0	0	0	0	0	0	0	0	0	0	0	0
HMR_6808	H2O2[c] + dopamine[c] <=> 2 H2O[c] + dopamine-O-quinone[c]	0	0	0	0	0	0	0	0	0	0	0	0	0	0	0	0	0	0	0	0	0	0	0	0	0	0	0	0	0	0	0	0	0	0	0	0	0	0	0	0	0	0	0	0	0	0	0	0
HMR_6811	GSH[c] + dopamine-O-quinone[c] => 5-S-glutathionyl-dopamine[c]	0	0	0	0	0	0	0	0	0	0	0	0	0	0	0	0	0	0	0	0	0	0	0	0	0	0	0	0	0	0	0	0	0	0	0	0	0	0	0	0	0	0	0	0	0	0	0	0
HMR_6813	2 H+[c] + H2O[c] + dopaminochrome[c] <=> H2O2[c] + dopamine-O-quinone[c]	0	0	0	0	0	0	0	0	0	0	0	0	0	0	0	0	0	0	0	0	0	0	0	0	0	0	0	0	0	0	0	0	0	0	0	0	0	0	0	0	0	0	0	0	0	0	0	0
HMR_6814	NADPH[c] + dopaminochrome[c] => NADP+[c] + aminochrome-O-semiquinone[c]	0	0	0	0	0	0	0	0	0	0	0	0	0	0	0	0	0	0	0	0	0	0	0	0	0	0	0	0	0	0	0	0	0	0	0	0	0	0	0	0	0	0	0	0	0	0	0	0
HMR_6815	GSH[c] + dopaminochrome[c] => 5-S-glutathionyl-aminochrome reduced[c]	0	0	0	0	0	0	0	0	0	0	0	0	0	0	0	0	0	0	0	0	0	0	0	0	0	0	0	0	0	0	0	0	0	0	0	0	0	0	0	0	0	0	0	0	0	0	0	0
HMR_6817	H+[c] + NADPH[c] + dopaminochrome[c] => NADP+[c] + leukoaminochrome[c]	0	0	0	0	0	0	0	0	0	0	0	0	0	0	0	0	0	0	0	0	0	0	0	0	0	0	0	0	0	0	0	0	0	0	0	0	0	0	0	0	0	0	0	0	0	0	0	0
HMR_6818	adrenaline[c] => 4 H+[c] + adrenochrome[c]	0	0	0	0	0	0	0	0	0	0	0	0	0	0	0	0	0	0	0	0	0	0	0	0	0	0	0	0	0	0	0	0	0	0	0	0	0	0	0	0	0	0	0	0	0	0	0	0
HMR_6819	NADPH[c] + adrenochrome[c] => NADP+[c] + adrenochrome-O-semiquinone[c]	0	0	0	0	0	0	0	0	0	0	0	0	0	0	0	0	0	0	0	0	0	0	0	0	0	0	0	0	0	0	0	0	0	0	0	0	0	0	0	0	0	0	0	0	0	0	0	0
HMR_6820	GSH[c] + adrenochrome[c] => 5-S-glutathionyl-adrenochrome hydroquinone[c]	0	0	0	0	0	0	0	0	0	0	0	0	0	0	0	0	0	0	0	0	0	0	0	0	0	0	0	0	0	0	0	0	0	0	0	0	0	0	0	0	0	0	0	0	0	0	0	0
HMR_6822	noradrenaline[c] => 4 H+[c] + noradrenochrome[c]	0	0	0	0	0	0	0	0	0	0	0	0	0	0	0	0	0	0	0	0	0	0	0	0	0	0	0	0	0	0	0	0	0	0	0	0	0	0	0	0	0	0	0	0	0	0	0	0
HMR_6823	NADPH[c] + noradrenochrome[c] => NADP+[c] + noradrenochrome-O-semiquinone[c]	0	0	0	0	0	0	0	0	0	0	0	0	0	0	0	0	0	0	0	0	0	0	0	0	0	0	0	0	0	0	0	0	0	0	0	0	0	0	0	0	0	0	0	0	0	0	0	0
HMR_6824	GSH[c] + noradrenochrome[c] => 5-S-glutathionyl-noradrenochrome hydroquinone[c]	0	0	0	0	0	0	0	0	0	0	0	0	0	0	0	0	0	0	0	0	0	0	0	0	0	0	0	0	0	0	0	0	0	0	0	0	0	0	0	0	0	0	0	0	0	0	0	0
HMR_6826	NADPH[c] + triiodothyronine[c] => 3,3-diiodo-L-thyronine[c] + NADP+[c] + iodide[c]	0	0	0	0	0	0	0	0	0	0	0	0	0	0	0	0	0	0	0	0	0	0	0	0	0	0	0	0	0	0	0	0	0	0	0	0	0	0	0	0	0	0	0	0	0	0	0	0
HMR_6827	NADPH[r] + triiodothyronine[r] => 3,3-diiodo-L-thyronine[r] + NADP+[r] + iodide[r]	0	0	0	0	0	0	0	0	0	0	0	0	0	0	0	0	0	0	0	0	0	0	0	0	0	0	0	0	0	0	0	0	0	0	0	0	0	0	0	0	0	0	0	0	0	0	0	0
HMR_6828	3,3-diiodo-L-thyronine[c] + UDP-glucuronate[c] => 3,3-diiodo-L-thyronine-beta-D-glucuronoside[c] + UDP[c]	0	0	0	0	0	0	0	0	0	0	0	0	0	0	0	0	0	0	0	0	0	0	0	0	0	0	0	0	0	0	0	0	0	0	0	0	0	0	0	0	0	0	0	0	0	0	0	0
HMR_6829	3,3-diiodo-L-thyronine[c] + PAPS[c] => 3,3-diiodo-L-thyronine-4-O-sulfate[c] + PAP[c]	0	0	0	0	0	0	0	0	0	0	0	0	0	0	0	0	0	0	0	0	0	0	0	0	0	0	0	0	0	0	0	0	0	0	0	0	0	0	0	0	0	0	0	0	0	0	0	0
HMR_6830	3,3-diiodo-L-thyronine[r] + UDP-glucuronate[r] => 3,3-diiodo-L-thyronine-beta-D-glucuronoside[r] + UDP[r]	0	0	0	0	0	0	0	0	0	0	0	0	0	0	0	0	0	0	0	0	0	0	0	0	0	0	0	0	0	0	0	0	0	0	0	0	0	0	0	0	0	0	0	0	0	0	0	0
HMR_6831	3,3-diiodo-L-thyronine-4-O-sulfate[c] + H2O[c] => 3,3-diiodo-L-thyronine[c] + sulfate[c]	0	0	0	0	0	0	0	0	0	0	0	0	0	0	0	0	0	0	0	0	0	0	0	0	0	0	0	0	0	0	0	0	0	0	0	0	0	0	0	0	0	0	0	0	0	0	0	0
HMR_6834	NADPH[c] + reverse triiodthyronine[c] <=> 3,3-diiodo-L-thyronine[c] + NADP+[c] + iodide[c]	0	0	0	0	0	0	0	0	0	0	0	0	0	0	0	0	0	0	0	0	0	0	0	0	0	0	0	0	0	0	0	0	0	0	0	0	0	0	0	0	0	0	0	0	0	0	0	0
HMR_6835	NADPH[r] + reverse triiodthyronine[r] <=> 3,3-diiodo-L-thyronine[r] + NADP+[r] + iodide[r]	0	0	0	0	0	0	0	0	0	0	0	0	0	0	0	0	0	0	0	0	0	0	0	0	0	0	0	0	0	0	0	0	0	0	0	0	0	0	0	0	0	0	0	0	0	0	0	0
HMR_6836	UDP-glucuronate[c] + reverse triiodthyronine[c] => 3,3,5-triiodo-L-thyronine-beta-D-glucuronoside[c] + UDP[c]	0	0	0	0	0	0	0	0	0	0	0	0	0	0	0	0	0	0	0	0	0	0	0	0	0	0	0	0	0	0	0	0	0	0	0	0	0	0	0	0	0	0	0	0	0	0	0	0
HMR_6837	UDP-glucuronate[r] + reverse triiodthyronine[r] => 3,3,5-triiodo-L-thyronine-beta-D-glucuronoside[r] + UDP[r]	0	0	0	0	0	0	0	0	0	0	0	0	0	0	0	0	0	0	0	0	0	0	0	0	0	0	0	0	0	0	0	0	0	0	0	0	0	0	0	0	0	0	0	0	0	0	0	0
HMR_6838	PAPS[c] + reverse triiodthyronine[c] => 3,5,3-triiodothyronine-4-sulfate[c] + PAP[c]	0	0	0	0	0	0	0	0	0	0	0	0	0	0	0	0	0	0	0	0	0	0	0	0	0	0	0	0	0	0	0	0	0	0	0	0	0	0	0	0	0	0	0	0	0	0	0	0
HMR_6839	3,5,3-triiodothyronine-4-sulfate[c] + H2O[c] => reverse triiodthyronine[c] + sulfate[c]	0	0	0	0	0	1.57772e-30	0	0	0	6.31089e-30	0	0	0	0	0	0	0	0	0	0	0	0	0	0	0	0	0	0	0	0	0	0	0	0	0	0	0	0	0	0	0	0	0	0	0	0	0	0
HMR_6840	NADPH[c] + triiodothyronine[c] <=> 3,5-diiodo-L-thyronine[c] + NADP+[c] + iodide[c]	0	0	0	0	0	0	0	0	0	0	0	0	0	0	0	0	0	0	0	0	0	0	0	0	0	0	0	0	0	0	0	0	0	0	0	0	0	0	0	0	0	0	0	0	0	0	0	0
HMR_6841	NADPH[r] + triiodothyronine[r] <=> 3,5-diiodo-L-thyronine[r] + NADP+[r] + iodide[r]	0	0	0	0	0	0	0	0	0	0	0	0	0	0	0	0	0	0	0	0	0	0	0	0	0	0	0	0	0	0	0	0	0	0	0	0	0	0	0	0	0	0	0	0	0	0	0	0
HMR_6842	3,5-diiodo-L-thyronine[c] + UDP-glucuronate[c] => 3,5-diiodo-L-thyronine-beta-D-glucuronoside[c] + UDP[c]	0	0	0	0	0	0	0	0	0	0	0	0	0	0	0	0	0	0	0	0	0	0	0	0	0	0	0	0	0	0	0	0	0	0	0	0	0	0	0	0	0	0	0	0	0	0	0	0
HMR_6843	3,5-diiodo-L-thyronine[r] + UDP-glucuronate[r] => 3,5-diiodo-L-thyronine-beta-D-glucuronoside[r] + UDP[r]	0	0	0	0	0	0	0	0	0	0	0	0	0	0	0	0	0	0	0	0	0	0	0	0	0	0	0	0	0	0	0	0	0	0	0	0	0	0	0	0	0	0	0	0	0	0	0	0
HMR_6844	3,5-diiodo-L-thyronine[c] + PAPS[c] => 3,5-diiodo-L-thyronine-4-O-sulfate[c] + PAP[c]	0	0	0	0	0	0	0	0	0	0	0	0	0	0	0	0	0	0	0	0	0	0	0	0	0	0	0	0	0	0	0	0	0	0	0	0	0	0	0	0	0	0	0	0	0	0	0	0
HMR_6845	3,5-diiodo-L-thyronine-4-O-sulfate[c] + H2O[c] => 3,5-diiodo-L-thyronine[c] + sulfate[c]	0	0	0	0	0	0	0	0	0	0	0	0	0	0	0	0	0	0	0	0	0	0	0	0	0	0	0	0	0	0	0	0	0	0	0	0	0	0	0	0	0	0	0	0	0	0	0	0
HMR_6848	3,5-diiodo-L-thyronine[c] + NADPH[c] <=> 3-monoiodo-L-thyronine[c] + NADP+[c] + iodide[c]	0	0	0	0	0	0	0	0	0	0	0	0	0	0	0	0	0	0	0	0	0	0	0	0	0	0	0	0	0	0	0	0	0	0	0	0	0	0	0	0	0	0	0	0	0	0	0	0
HMR_6849	3,5-diiodo-L-thyronine[r] + NADPH[r] <=> 3-monoiodo-L-thyronine[r] + NADP+[r] + iodide[r]	0	0	0	0	0	0	0	0	0	0	0	0	0	0	0	0	0	0	0	0	0	0	0	0	0	0	0	0	0	0	0	0	0	0	0	0	0	0	0	0	0	0	0	0	0	0	0	0
HMR_6850	3-monoiodo-L-thyronine[c] + PAPS[c] => 3-monoiodo-L-thyronine-4-O-sulfate[c] + PAP[c]	0	0	0	0	0	0	0	0	0	0	0	0	0	0	0	0	0	0	0	0	0	0	0	0	0	0	0	0	0	0	0	0	0	0	0	0	0	0	0	0	0	0	0	0	0	0	0	0
HMR_6851	3-monoiodo-L-thyronine-4-O-sulfate[c] + H2O[c] => 3-monoiodo-L-thyronine[c] + sulfate[c]	0	0	0	0	0	0	0	0	0	0	0	0	0	0	0	0	0	0	0	0	0	0	0	0	0	0	0	0	0	0	0	0	0	0	0	0	0	0	0	0	0	0	0	0	0	0	0	0
HMR_6854	NADPH[c] + thyroxine[c] <=> NADP+[c] + iodide[c] + triiodothyronine[c]	0	0	0	0	0	0	0	0	0	0	-4.93038e-32	0	0	0	0	0	0	0	0	0	0	0	0	0	0	0	0	0	0	0	0	0	0	0	0	0	0	0	6.90253e-31	0	0	0	0	0	0	0	0	0
HMR_6855	NADPH[r] + thyroxine[r] <=> NADP+[r] + iodide[r] + triiodothyronine[r]	0	0	0	0	0	0	0	0	0	0	0	0	0	0	0	0	0	0	0	0	0	0	0	0	0	0	0	0	0	0	0	0	0	0	0	0	0	0	0	0	0	0	0	0	0	0	0	0
HMR_6874	O2[c] + tyrosine[c] => H2O[c] + L-dopaquinone[c]	0	0	0	0	0	0	0	0	0	0	0	0	0	0	0	0	0	0	0	0	0	0	0	0	0	0	0	0	0	0	0	0	0	0	0	0	0	0	0	0	0	0	0	0	0	0	0	0
HMR_6875	2-carboxy-2,3-dihydro-5,6-dihydroxyindole[c] <=> L-dopaquinone[c]	0	0	0	0	0	0	0	0	0	0	0	0	0	0	0	0	0	0	0	0	0	0	0	0	0	0	0	0	0	0	0	0	0	0	0	0	0	0	0	0	0	0	0	0	0	0	0	0
HMR_6876	2-carboxy-2,3-dihydro-5,6-dihydroxyindole[c] + L-dopaquinone[c] <=> L-dopa[c] + L-dopachrome[c]	0	0	0	0	0	0	0	0	0	0	0	0	0	0	0	0	0	0	0	0	0	0	0	0	0	0	0	0	0	0	0	0	0	0	0	0	0	0	0	0	0	0	0	0	0	0	0	0
HMR_6877	5-S-cysteinyldopa[c] <=> L-dopaquinone[c] + cysteine[c]	0	0	0	0	0	0	0	0	0	0	0	0	0	0	0	0	0	0	0	0	0	0	0	0	0	0	0	0	0	0	0	0	0	0	0	0	0	0	0	0	0	0	0	0	0	0	0	0
HMR_6878	5-(S-L-cysteinyl)-dopaquinone[c] + L-dopa[c] <=> 5-S-cysteinyldopa[c] + L-dopaquinone[c]	0	0	0	0	0	0	0	0	0	0	0	0	0	0	0	0	0	0	0	0	0	0	0	0	0	0	0	0	0	0	0	0	0	0	0	0	0	0	0	0	0	0	0	0	0	0	0	0
HMR_6879	1,4-benzothiazine-O-quinonimine[c] + H2O[c] <=> 5-(S-L-cysteinyl)-dopaquinone[c]	0	0	0	0	0	0	0	0	0	0	0	0	0	0	0	0	0	0	0	0	0	0	0	0	0	0	0	0	0	0	0	0	0	0	0	0	0	0	0	0	0	0	0	0	0	0	0	0
HMR_6880	1,4-benzothiazine-O-quinonimine[c] + 5-S-cysteinyldopa[c] <=> 3,4-dihydro-1,4-benzothiazine-3-carboxylate[c] + 5-(S-L-cysteinyl)-dopaquinone[c]	0	0	0	0	0	0	0	0	0	0	0	0	0	0	0	0	0	0	0	0	0	0	0	0	0	0	0	0	0	0	0	0	0	0	0	0	0	0	0	0	0	0	0	0	0	0	0	0
HMR_6881	3,4-dihydro-1,4-benzothiazine-3-carboxylate[c] => CO2[c] + 2 H+[c] + benzothiazine[c]	0	0	0	0	0	0	0	0	0	0	0	0	0	0	0	0	0	0	0	0	0	0	0	0	0	0	0	0	0	0	0	0	0	0	0	0	0	0	0	0	0	0	0	0	0	0	0	0
HMR_6882	3,5-dihydroxy-3,4-dihydro-1,4-benzothiazine[c] <=> H2O[c] + benzothiazine[c]	0	0	0	0	0	0	0	0	0	0	0	0	0	0	0	0	0	0	0	0	0	0	0	0	0	0	0	0	0	0	0	0	0	0	0	0	0	0	0	0	0	0	0	0	0	0	0	0
HMR_6883	GSH[c] + L-dopaquinone[c] => 5-S-glutathionyl-L-dopa[c]	0	0	0	0	0	0	0	0	0	0	0	0	0	0	0	0	0	0	0	0	0	0	0	0	0	0	0	0	0	0	0	0	0	0	0	0	0	0	0	0	0	0	0	0	0	0	0	0
HMR_6885	L-dopachrome[c] + NADPH[c] => NADP+[c] + dopachrome-O-semiquinone[c]	0	0	0	0	0	0	0	0	0	0	0	0	0	0	0	0	0	0	0	0	0	0	0	0	0	0	0	0	0	0	0	0	0	0	0	0	0	0	0	0	0	0	0	0	0	0	0	0
HMR_6886	GSH[c] + L-dopachrome[c] => 5-S-glutathionyl-dopachrome hydroquinone[c]	0	0	0	0	0	0	0	0	0	0	0	0	0	0	0	0	0	0	0	0	0	0	0	0	0	0	0	0	0	0	0	0	0	0	0	0	0	0	0	0	0	0	0	0	0	0	0	0
HMR_6888	L-dopachrome[c] => 5,6-dihydroxyindole-2-carboxylate[c]	0	0	0	0	0	0	0	0	0	0	0	0	0	0	0	0	0	0	0	0	0	0	0	0	0	0	0	0	0	0	0	0	0	0	0	0	0	0	0	0	0	0	0	0	0	0	0	0
HMR_6889	5,6-dihydroxyindole-2-carboxylate[c] + O2[c] => 5,6-indolequinone-2-carboxylate[c] + H2O2[c]	0	0	0	0	0	0	0	0	0	0	0	0	0	0	0	0	0	0	0	0	0	0	0	0	0	0	0	0	0	0	0	0	0	0	0	0	0	0	0	0	0	0	0	0	0	0	0	0
HMR_7628	O2[c] + phenylalanine[c] => 2-phenylacetamide[c] + CO2[c] + H2O[c]	0	0	0	0	0	0	0	0	0	0	0	0	0	0	0	0	0	0	0	0	0	0	0	0	0	0	0	0	0	0	0	0	0	0	0	0	0	0	0	0	0	0	0	0	0	0	0	0
HMR_7756	2-phenylacetamide[c] + H2O[c] => NH3[c] + phenylacetate[c]	0	0	0	0	0	0	0	0	0	0	0	0	0	0	0	0	0	0	0	0	0	0	0	0	0	0	0	0	0	0	0	0	0	0	0	0	0	0	0	0	0	0	0	0	0	0	0	0
HMR_8539	O2[c] + phenylalanine[c] + tetrahydrobiopterin[c] => 4alpha-hydroxytetrahydrobiopterin[c] + tyrosine[c]	0	5.04871e-29	0	0	0	9.86076e-32	1.45243e-14	0	0	0	-1.35308e-29	0	-2.46519e-32	1.46062e-16	0	0	0	-2.46519e-32	0	0	0	-6.07657e-14	0	0	0	0	0	1.97215e-31	0	0	0	0	0	0	0	0	0	0	0	0	0	0	0	0	2.5638e-30	0	0	-7.34745e-14
HMR_8794	ATP[c] + CoA[c] + phenylacetate[c] => AMP[c] + PPi[c] + phenylacetyl-CoA[c]	0	0	0	0	0	0	0	0	0	0	0	0	0	0	0	0	0	0	0	0	0	0	0	0	0	0	0	0	0	0	0	0	0	0	0	0	0	0	0	0	0	0	0	0	0	0	0	0
HMR_8795	glutamine[c] + phenylacetyl-CoA[c] => CoA[c] + phenylacetylglutamine[c]	0	0	0	0	0	0	0	0	0	0	0	0	0	0	0	0	0	0	0	0	0	0	0	0	0	0	0	0	0	0	0	0	0	0	0	0	0	0	0	0	0	0	0	0	0	0	0	0
HMR_8796	glycine[c] + phenylacetyl-CoA[c] => CoA[c] + phenylacetylglycine[c]	0	0	0	0	0	0	0	0	0	0	0	0	0	0	0	0	0	0	0	0	0	0	0	0	0	0	0	0	0	0	0	0	0	0	0	0	0	0	0	0	0	0	0	0	0	0	0	0
HMR_3875	ATP[c] + H2O[c] + methionine[c] => PPi[c] + Pi[c] + SAM[c]	1.5842	1.68125	1.79149	1.11712	10.0639	8.43187	0.149857	12.7832	9.54376	1.79069	0.108087	0.926327	0.135025	12.3044	3.67198	7.96854	8.21845	2.99136	0.262312	8.33268	0.0929895	0.279417	6.64198	4.31302	5.94638	1.26206	0.136125	5.35361	0.244211	11.2273	0.601463	3.70667	2.10363	4.89927	1.70133	2.59242	5.63123	11.1453	4.11916	5.99647	7.02394	1.60043	11.3533	9.88587	1.95803	3.43123	11.3726	8.2434
HMR_3877	H2O[c] + SAH[c] => adenosine[c] + homocysteine[c]	1.5842	1.68125	1.79149	1.11712	10.0639	8.43187	0.149857	12.7832	9.54376	1.79069	0.108087	0.926327	0.135025	12.3044	3.67198	7.96854	8.21845	2.99136	0.262312	8.33268	0.0929895	0.279417	6.64198	4.31302	5.94638	1.26206	0.136125	5.35361	0.244211	11.2273	0.601463	3.70667	2.10363	4.89927	1.70133	2.59242	5.63123	11.1453	4.11916	5.99647	7.02394	1.60043	11.3533	9.88587	1.95803	3.43123	11.3726	8.2434
HMR_3879	homocysteine[c] + serine[c] => H2O[c] + L-cystathionine[c]	0.116866	0.127451	0.132765	0.130797	0.114357	0.118232	0.149857	0.129097	0.0888227	0.123936	0.108087	0.12112	0.135025	0.158849	0.076685	0.0834124	0.131877	0.131545	0.128362	0.1176	0.0929895	0.136126	0.078534	0.126613	0.0965378	0.105028	0.136125	0.108528	0.12701	0.115163	0.132564	0.107901	0.107715	0.0979787	0.0778371	0.115178	0.109745	0.106736	0.125221	0.087008	0.0707863	0.132919	0.0791827	0.104092	0.0880593	0.116663	0.112575	0.109796
HMR_3881	H2O[c] + L-cystathionine[c] => 2-oxobutyrate[c] + NH3[c] + cysteine[c]	0.116866	0.127451	0.132765	0.130797	0.114357	0.118232	0.149857	0.129097	0.0888227	0.123936	0.108087	0.12112	0.135025	0.158849	0.076685	0.0834124	0.131877	0.131545	0.128362	0.1176	0.0929895	0.136126	0.078534	0.126613	0.0965378	0.105028	0.136125	0.108528	0.12701	0.115163	0.132564	0.107901	0.107715	0.0979787	0.0778371	0.115178	0.109745	0.106736	0.125221	0.087008	0.0707863	0.132919	0.0791827	0.104092	0.0880593	0.116663	0.112575	0.109796
HMR_3912	AKG[c] + cysteine[c] <=> glutamate[c] + mercaptopyruvate[c]	0	0	0	0	0	0	0	0	0	3.15544e-30	1.2326e-32	0	0	0	0	0	7.57306e-29	0	0	0	0	-1.2326e-32	-2.46519e-32	0	0	0	0	0	0	0	0	0	0	0	0	0	0	0	0	0	0	0	0	-3.69779e-32	0	-1.2326e-32	0	0
HMR_3917	5-methyl-THF[c] + homocysteine[c] => THF[c] + methionine[c]	1.46733	1.5538	1.65872	0.986325	9.94949	8.31364	0	12.6541	9.45494	1.66675	0	0.805207	0	12.1456	3.5953	7.88513	8.08657	2.85981	0.13395	8.21508	0	0.143291	6.56345	4.18641	5.84984	1.15703	0	5.24508	0.117201	11.1122	0.468898	3.59877	1.99592	4.80129	1.62349	2.47725	5.52149	11.0386	3.99394	5.90946	6.95315	1.46751	11.2741	9.78178	1.86997	3.31456	11.26	8.13361
HMR_3919	H2O[c] + N-acetylmethionine[c] <=> acetate[c] + methionine[c]	0	0	0	0	0	0	0	0	0	0	0	0	0	0	0	0	0	0	0	0	0	0	0	0	0	0	0	0	0	0	0	0	0	0	0	0	0	0	0	0	0	0	0	0	0	0	0	0
HMR_3920	H2O[c] + homocysteine-thiolactone[c] <=> homocysteine[c]	0	0	0	0	0	0	0	0	0	0	0	0	0	0	0	0	0	0	0	0	0	0	0	0	0	0	0	0	0	0	0	0	0	0	0	0	0	0	0	0	0	0	0	0	0	0	0	0
HMR_3922	CoA[m] + N-acetyl-L-cystathionine[m] <=> L-cystathionine[m] + acetyl-CoA[m]	0	0	0	0	0	0	0	0	0	0	0	0	0	0	0	0	0	0	0	0	0	0	0	0	0	0	0	0	0	0	0	0	0	0	0	0	0	0	0	0	0	0	0	0	0	0	0	0
HMR_3928	mercaptopyruvate[c] + sulfite[c] => H2S2O3[c] + pyruvate[c]	0	0	0	0	0	0	0	0	0	0	0	0	0	0	0	0	0	0	0	0	0	0	0	0	0	0	0	0	0	0	0	0	0	0	0	0	0	0	0	0	0	0	0	0	0	0	0	0
HMR_3995	H+[c] + NADPH[c] + cystine[c] => NADP+[c] + 2 cysteine[c]	0	0	0	0	0	0	0	0	0	0	0	0	0	0	0	0	0	0	0	0	0	0	0	0	0	0	0	0	0	0	0	0	0	0	0	0	0	0	0	0	0	0	0	0	0	0	0	0
HMR_3996	H+[c] + NADH[c] + cystine[c] => NAD+[c] + 2 cysteine[c]	0	0	0	0	0	0	0	0	0	0	0	0	0	0	0	0	0	0	0	0	0	0	0	0	0	0	0	0	0	0	0	0	0	0	0	0	0	0	0	0	0	0	0	0	0	0	0	0
HMR_4072	DNA[c] + SAM[c] => DNA-5-methylcytosine[c] + H+[c] + SAH[c]	0	0	0	0	0	0	0	0	0	0	0	0	0	0	0	0	0	0	0	0	0	0	0	0	0	0	0	0	0	0	0	0	0	0	0	0	0	0	0	0	0	0	0	0	0	0	0	0
HMR_4189	H2O[m] + O2[m] + sulfite[m] => H2O2[m] + sulfate[m]	0.116209	0.124354	0.132108	0.129765	0	0.116681	0.148065	0.128016	0.0880906	0.123433	0.107202	0.12005	0.132965	0.157524	0.0759639	0.0825219	0.130994	0.130418	0.127151	0.116992	0.0920396	0.135223	0.0776112	0.126114	0	0.10373	0.135203	0.107984	0.126341	0	0.130974	0.106728	0.106976	0.0974209	0.0769773	0.114108	0.108698	0.105563	0.124581	0.0860276	0.0695841	0.1311	0	0	0.0869603	0.115617	0.111465	0.108802
HMR_4302	H2O[c] + cysteine[c] => H2S[c] + NH3[c] + pyruvate[c]	0	0	0	0	0	0	0	0	0	0	0	0	0	0	0	0	0	0	0	0	0	0	0	0	0	0	0	0	0	0	0	0	0	0	0	0	0	0	0	0	0	0	0	0	0	0	0	0
HMR_4323	H2S[c] + serine[c] => H2O[c] + cysteine[c]	0	0	0	0	0	0	0	0	0	0	0	0	0	0	0	0	0	0	0	0	0	0	0	0	0	0	0	0	0	0	0	0	0	0	0	0	0	0	0	0	0	0	0	0	0	0	0	0
HMR_5381	PAPS[c] + thioredoxin[c] => PAP[c] + oxidized thioredoxin[c] + sulfite[c]	-9.44507e-18	0	0	0	0	0	0	1.97215e-30	-8.48025e-30	0	0	0	0	0	0	0	0	5.0723e-16	0	0	0	-1.57772e-29	0	0	0	0	0	-1.36743e-13	-2.20881e-29	0	0	0	-4.26067e-15	0	7.23161e-14	0	0	0	0	0	0	0	0	0	0	0	0	7.88861e-31
HMR_5385	methylthioribose-1p[c] => S-methyl-5-thio-D-ribulose-1-phosphate[c]	0	0	0	0	0	0	0	0	0	0	0	0	0	0	0	0	0	0	0	0	0	0	0	0	0	0	0	0	0	0	0	0	0	0	0	0	0	0	0	0	0	0	0	0	0	0	2.20881e-29	0
HMR_5386	S-methyl-5-thio-D-ribulose-1-phosphate[c] => 2,3-diketo-5-methylthiopentyl-1-phosphate[c] + H2O[c]	0	0	0	0	0	0	0	0	0	0	0	0	0	0	0	0	0	0	0	0	0	0	0	0	0	0	0	0	0	0	0	0	0	0	0	0	0	0	0	0	0	0	0	0	0	0	2.20881e-29	0
HMR_5387	2,3-diketo-5-methylthiopentyl-1-phosphate[c] + H2O[c] => 1,2-dihydroxy-5-(methylthio)pent-1-en-3-one[c] + Pi[c]	0	0	0	0	0	0	0	0	0	0	0	0	0	0	0	0	0	0	0	0	0	0	0	0	0	0	0	0	0	0	0	0	0	0	0	0	0	0	0	0	0	0	0	0	0	0	2.20881e-29	0
HMR_5388	1,2-dihydroxy-5-(methylthio)pent-1-en-3-one[c] + O2[c] => 3-(methylthio)propionic acid[c] + CO[c] + formate[c]	0	0	0	0	0	0	0	0	0	0	0	0	0	0	0	0	0	0	0	0	0	0	0	0	0	0	0	0	0	0	0	0	0	0	0	0	0	0	0	0	0	0	0	0	0	0	0	0
HMR_5389	1,2-dihydroxy-5-(methylthio)pent-1-en-3-one[c] + O2[c] => 4-methylthio-2-oxobutanoic acid[c] + formate[c]	0	0	0	0	0	0	0	0	0	0	0	0	0	0	0	0	0	0	0	0	0	0	0	0	0	0	0	0	0	0	0	0	0	0	0	0	0	0	0	0	0	0	0	0	0	0	2.20881e-29	0
HMR_5390	H2O[c] + O2[c] + methionine[c] => 4-methylthio-2-oxobutanoic acid[c] + H2O2[c] + NH3[c]	0	0	0	0	0	0	0	0	0	0	0	0	0	0	0	0	0	0	0	0	0	0	0	0	0	0	0	0	0	0	0	0	0	0	0	0	0	0	0	0	0	0	0	0	0	0	0	0
HMR_5391	4-methylthio-2-oxobutanoic acid[c] + glutamate[c] => AKG[c] + methionine[c]	0	0	0	0	0	0	0	0	0	0	0	0	0	0	0	0	0	0	0	0	0	0	0	0	0	0	0	0	0	0	0	0	0	0	0	0	0	0	0	0	0	0	0	0	0	0	2.20881e-29	0
HMR_5418	CoA[m] + N-acetylmethionine[m] <=> acetyl-CoA[m] + methionine[m]	0	0	0	0	0	0	0	0	0	0	0	0	0	0	0	0	0	0	0	0	0	0	0	0	0	0	0	0	0	0	0	0	0	0	0	0	0	0	0	0	0	0	0	0	0	0	0	0
HMR_5419	CoA[m] + N-acetyl-L-cysteine[m] <=> acetyl-CoA[m] + cysteine[m]	0	0	0	0	0	0	0	0	0	0	0	0	0	0	0	0	0	0	0	0	0	0	0	0	0	0	0	0	0	0	0	0	0	0	0	0	0	0	0	0	0	0	0	0	0	0	0	0
HMR_6515	mercaptopyruvate[c] + sulfite[c] => pyruvate[c] + thiosulfate[c]	0	0	0	0	0	0	0	0	0	3.15544e-30	1.2326e-32	0	0	0	0	0	0	0	0	0	0	-1.2326e-32	-2.46519e-32	0	0	0	0	0	0	0	0	0	0	0	0	0	0	0	0	0	0	0	0	0	0	-1.2326e-32	0	0
HMR_6518	hydrogen-cyanide[c] + mercaptopyruvate[c] => pyruvate[c] + thiocyanate[c]	0	0	0	0	0	0	0	0	0	0	0	0	0	0	0	0	0	0	0	0	0	0	0	0	0	0	0	0	0	0	0	0	0	0	0	0	0	0	0	0	0	0	0	0	0	0	0	0
HMR_6519	3-mercaptolactate[c] + NAD+[c] <=> H+[c] + NADH[c] + mercaptopyruvate[c]	0	0	0	0	0	0	0	0	0	0	0	0	0	0	0	0	0	0	0	0	0	0	0	0	0	0	0	0	0	0	0	0	0	0	0	0	0	0	0	0	0	0	0	0	0	0	0	0
HMR_6520	hydrogen-cyanide[m] + thiosulfate[m] => sulfite[m] + thiocyanate[m]	0	0	0	0	0	0	0	0	0	0	0	0	0	0	0	0	0	0	0	0	0	0	0	0	0	0	0	0	0	0	0	0	0	0	0	0	0	0	0	0	0	0	0	0	0	0	0	0
HMR_6523	H2O[c] + hypothiocyanite[c] => H2O2[c] + thiocyanate[c]	0	0	0	0	0	0	0	0	0	0	0	0	0	0	0	0	0	0	0	0	0	0	0	0	0	0	0	0	0	0	0	0	0	0	0	0	0	0	0	0	0	0	0	0	0	0	0	0
HMR_8062	H+[c] + NADPH[c] + PAPS[c] + dehydroalanine[c] => L-cysteate[c] + NADP+[c] + PAP[c]	0	0	0	0	0	0	0	0	0	0	0	0	0	0	0	0	0	0	0	0	0	0	0	0	0	0	0	0	0	0	0	0	0	0	0	0	0	0	0	0	0	0	0	0	0	0	0	0
HMR_8066	3-sulfopyruvate[c] + glutamate[c] <=> AKG[c] + L-cysteate[c]	0	0	0	0	0	0	0	0	0	0	0	0	0	0	0	0	0	0	0	0	0	0	0	0	0	0	0	0	0	0	0	0	0	0	0	0	0	0	0	0	0	0	0	0	0	0	0	0
HMR_8067	3-sulfopyruvate[m] + glutamate[m] <=> AKG[m] + L-cysteate[m]	0	0	0	0	0	0	0	0	0	0	0	0	0	0	0	0	0	0	0	0	0	0	0	0	0	0	0	0	0	0	0	0	0	0	0	0	0	0	0	0	0	0	0	0	0	0	0	0
HMR_8068	(S)-3-sulfolactate[c] + NAD+[c] <=> 3-sulfopyruvate[c] + H+[c] + NADH[c]	0	0	0	0	0	0	0	0	0	0	0	0	0	0	0	0	-2.31728e-30	0	0	0	0	0	0	0	0	0	0	0	0	0	0	0	0	0	0	0	0	0	0	0	0	0	0	0	0	0	0	0
HMR_8069	(S)-3-sulfolactate[m] + NAD+[m] <=> 3-sulfopyruvate[m] + H+[m] + NADH[m]	0	0	0	0	0	0	0	0	0	0	0	0	0	0	0	0	2.31728e-30	0	0	0	0	0	0	0	0	0	0	0	0	0	0	0	0	0	0	0	0	0	0	0	0	0	0	0	0	0	0	0
HMR_8641	DNA[n] + SAM[n] => DNA-5-methylcytosine[n] + H+[n] + SAH[n]	0	0	0	0	0	0	0	0	0	0	0	0	0	0	0	0	0	0	0	0	0	0	0	0	0	0	0	0	0	0	0	0	0	0	0	0	0	0	0	0	0	0	0	0	0	0	0	0
HMR_8682	2 GSH[c] + cystine[c] => GSSG[c] + 2 cysteine[c]	0	0	0	0	0	0	0	0	0	0	0	0	0	0	0	0	0	0	0	0	0	0	0	0	0	0	0	0	0	0	0	0	0	0	0	0	0	0	0	0	0	0	0	0	0	0	0	0
HMR_8683	H2O[c] + cystine[c] => NH3[c] + pyruvate[c] + thiocysteine[c]	0	0	0	0	0	0	0	0	0	0	0	0	0	0	0	0	0	0	0	0	0	0	0	0	0	0	0	0	0	0	0	0	0	0	0	0	0	0	0	0	0	0	0	0	0	0	0	0
HMR_8684	AKG[m] + cysteine[m] <=> glutamate[m] + mercaptopyruvate[m]	0	-3.96403e-29	0	0	0	0	0	0	0	0	0	0	0	0	0	0	-6.31089e-29	0	0	0	0	0	0	0	0	0	0	-6.11367e-30	0	0	0	0	0	0	0	0	0	0	0	0	0	0	0	0	0	0	0	0
HMR_9869	mercaptopyruvate[m] + sulfite[m] => pyruvate[m] + thiosulfate[m]	0	0	0	0	0	0	0	0	0	0	0	0	0	0	0	0	-6.31089e-29	0	0	0	0	0	0	0	0	0	0	-6.11367e-30	0	0	0	0	0	0	0	0	0	0	0	0	0	0	0	0	0	0	0	0
HMR_8685	3-mercaptolactate[c] + NAD+[c] + cysteine[c] => 3-mercaptolactate-cysteine-disulfide[c] + H+[c] + NADH[c]	0	0	0	0	0	0	0	0	0	0	0	0	0	0	0	0	0	0	0	0	0	0	0	0	0	0	0	0	0	0	0	0	0	0	0	0	0	0	0	0	0	0	0	0	0	0	0	0
HMR_4118	GSSG[c] + H+[c] + NADPH[c] => 2 GSH[c] + NADP+[c]	0.419251	0.84927	1.92456	0.533541	-1.97215e-31	1.89462	0.481106	0	2.27871	0.302772	0.302323	0.590848	0.38988	2.64061	2.45558	2.61176	1.83496	1.95477	0.421935	1.34872	0.289301	0.334622	2.25946	1.67909	3.69779e-31	0.511836	0.387184	1.25049	0.338821	0	0.476288	1.91836	0.933818	1.55581	1.85176	1.43726	1.54988	3.15544e-30	1.7542	2.45902	2.05382	0.592634	0	-2.46519e-32	1.23417	1.30031	0	2.0996
HMR_3870	GSSG[m] + H+[m] + NADPH[m] => 2 GSH[m] + NADP+[m]	35.3014	68.2629	79.0534	68.7388	0	15.0891	78.5292	2.45755	23.1988	24.8552	42.8896	45.0227	61.3163	22.3595	71.8068	48.7795	14.5994	56.7213	59.4881	5.55193	36.9121	39.4019	42.5521	35.2444	0	61.4693	59.5958	8.46673	41.4427	0	65.1393	49.0613	28.691	24.5426	60.6807	36.3298	19.511	2.13843	39.8034	55.7881	30.4162	71.1563	0	0	30.8323	24.478	2.18177	25.4603
HMR_4116	2 GSH[c] + H2O2[c] => GSSG[c] + 2 H2O[c]	0	0	0	0	0	0	0	0	0	0	0	0	0	0	0	0	0	0	0	0	0	0	0	0	0	0	0	0	0	0	0	0	0	0	0	0	0	0	0	0	0	0	0	0	0	0	0	0
HMR_4120	2 GSH[s] + H2O2[s] => GSSG[s] + 2 H2O[s]	0	0	0	0	0	0	0	0	0	0	0	0	0	0	0	0	0	0	0	0	0	0	0	0	0	0	0	0	0	0	0	0	0	0	0	0	0	0	0	0	0	0	0	0	0	0	0	0
HMR_4121	2 GSH[m] + H2O2[m] => GSSG[m] + 2 H2O[m]	35.3014	68.2629	79.0534	68.7388	0	15.0891	78.5292	2.45755	23.1988	24.8552	42.8896	45.0227	61.3163	22.3595	71.8068	48.7795	14.5994	56.7213	59.4881	5.55193	36.9121	39.4019	42.5521	35.2444	0	61.4693	59.5958	8.46673	41.4427	0	65.1393	49.0613	28.691	24.5426	60.6807	36.3298	19.511	2.13843	39.8034	55.7881	30.4162	71.1563	0	0	30.8323	24.478	2.18177	25.4603
HMR_3889	5-oxoproline[c] + ATP[c] + 2 H2O[c] => ADP[c] + Pi[c] + glutamate[c]	0	0	1.54074e-33	0	0	0	0	0	0	0	0	0	0	0	0	0	0	0	0	0	0	0	0	0	0	0	0	0	0	0	0	0	0	0	0	0	0	0	0	0	0	0	0	0	0	0	0	0
HMR_3933	NAD+[c] + hydroxymethylglutathione[c] => H+[c] + NADH[c] + formylglutathione[c]	0	0	0	0	0	0	0	0	0	0	0	0	0	0	0	0	0	0	0	0	0	0	0	0	0	0	0	0	0	0	0	0	0	0	0	0	0	0	0	0	0	0	0	0	0	0	0	0
HMR_3937	H2O[c] + formylglutathione[c] => GSH[c] + formate[c]	0	0	0	0	0	0	0	0	0	0	0	0	0	0	0	0	0	0	0	0	0	0	0	0	0	0	0	0	0	0	0	0	0	0	0	0	0	0	0	0	0	0	0	0	0	0	0	0
HMR_4175	GSH[c] + H2O[c] => cys-gly[c] + glutamate[c]	0	0	7.81947e-17	0	0	0	0	-2.15556e-28	1.34045e-31	1.04006e-17	-3.2491e-17	0	0	-2.63817e-16	-2.37029e-17	0	2.10137e-16	9.58831e-17	-6.89878e-18	-1.76289e-16	0	0	-1.93605e-17	0	0	8.05209e-17	0	0	-2.05185e-17	0	0	-2.31008e-16	-4.16334e-17	0	0	1.09375e-16	0	0	9.3731e-17	0	0	0	0	0	0	-1.49775e-16	0	0
HMR_4176	GSH[s] + H2O[s] => cys-gly[s] + glutamate[s]	0	0	0	0	0	0	0	0	0	0	0	0	0	0	0	0	0	0	0	0	0	0	0	0	0	0	0	0	0	0	0	0	0	0	0	0	0	0	0	0	0	0	0	0	0	0	0	0
HMR_4326	ATP[c] + gamma-glutamyl-cysteine[c] + glycine[c] => ADP[c] + GSH[c] + Pi[c]	0	1.00974e-28	0	0	0	3.65668e-16	2.52435e-29	0	0	0	0	0	4.9088e-17	0	2.37029e-17	-3.28384e-16	0	0	0	0	5.6798e-29	1.81754e-27	0	-4.73317e-29	-1.57772e-30	0	5.39339e-17	5.02685e-17	0	0	0	0	0	0	0	0	4.03897e-28	-6.31089e-30	0	5.55112e-17	-1.06619e-16	8.32667e-17	-1.00974e-28	0	0	0	-1.57772e-30	0
HMR_4324	ATP[c] + cysteine[c] + glutamate[c] => ADP[c] + Pi[c] + gamma-glutamyl-cysteine[c]	0	1.00974e-28	0	0	0	3.65668e-16	2.52435e-29	0	0	0	0	0	4.9088e-17	0	0	-3.28384e-16	0	0	0	0	5.6798e-29	1.81754e-27	0	-4.73317e-29	-1.57772e-30	0	5.39339e-17	5.02685e-17	0	0	0	0	0	0	0	0	4.03897e-28	-6.31089e-30	0	5.55112e-17	-1.06619e-16	8.32667e-17	-1.00974e-28	0	0	0	-1.57772e-30	0
HMR_4708	gamma-glutamyl-cysteine[c] => 5-oxoproline[c] + cysteine[c]	0	0	0	0	0	0	0	0	0	0	0	0	0	0	-2.37029e-17	0	0	0	0	0	0	0	0	0	0	0	0	0	0	0	0	0	0	0	0	0	0	0	0	0	0	0	0	0	0	0	0	0
HMR_4328	H2O[c] + cys-gly[c] => cysteine[c] + glycine[c]	0	0	7.81947e-17	0	0	0	0	-2.1457e-28	0	1.04006e-17	-3.2491e-17	1.0251e-16	0	-2.63817e-16	0	0	2.10137e-16	9.58831e-17	-6.89878e-18	-1.76289e-16	0	0	-1.93605e-17	0	0	8.05209e-17	0	0	-2.05185e-17	0	0	-2.31008e-16	-4.16334e-17	2.18659e-16	0	1.09375e-16	0	0	9.3731e-17	0	0	0	0	0	0	-1.49775e-16	0	0
HMR_4329	H2O[s] + cys-gly[s] => cysteine[s] + glycine[s]	0	0	0	0	0	0	0	0	0	0	0	0	0	0	0	0	0	0	0	0	0	0	0	0	0	0	0	0	0	0	0	0	0	0	0	0	0	0	0	0	0	0	0	0	0	0	0	0
HMR_4937	GSH[c] + alanine[c] => cys-gly[c] + gamma-L-glutamyl-L-alanine[c]	0	0	0	0	0	0	0	0	0	0	0	1.0251e-16	0	0	2.37029e-17	0	0	0	0	0	0	0	0	0	0	0	0	0	9.86076e-32	0	0	0	0	2.18659e-16	0	1.40516e-30	0	0	0	0	0	0	0	0	0	0	0	0
HMR_8770	gamma-L-glutamyl-L-alanine[c] => 5-oxoproline[c] + alanine[c]	0	0	0	0	0	0	0	0	0	0	0	1.0251e-16	0	0	2.37029e-17	0	0	0	0	0	0	0	0	0	0	0	0	0	9.86076e-32	0	0	0	0	2.18659e-16	0	1.40516e-30	0	0	0	0	0	0	0	0	0	0	0	0
HMR_8769	GSH[s] + alanine[s] => (5-L-glutamyl)-L-amino acid[s] + cys-gly[s]	0	0	0	0	0	0	0	0	0	0	0	0	0	0	0	0	0	0	0	0	0	0	0	0	0	0	0	0	0	0	0	0	0	0	0	0	0	0	0	0	0	0	0	0	0	0	0	0
HMR_8771	ATP[c] + GSH[c] + H2O[c] => ADP[c] + GSH[m] + Pi[c]	0	0	0	0	0	0	0	0	0	0	0	0	0	0	0	0	0	0	0	0	0	0	0	0	0	0	0	0	0	0	0	0	0	0	0	0	0	0	0	0	0	0	0	0	0	0	0	0
HMR_4078	H2O[c] + O2[c] + spermine[c] => 3-amino-propanal[c] + H2O2[c] + spermidine[c]	0	0	0	0	0	0	0	0	0	0	0	0	0	0	0	0	0	0	0	0	0	0	0	0	0	0	0	0	0	0	0	0	0	0	0	0	0	0	0	0	0	0	0	0	0	0	2.20881e-29	0
HMR_4174	aspartate[c] => CO2[c] + beta-alanine[c]	0	0	0	0	0	0	0	0	0	0	0	0	0	0	0	0	0	0	0	0	0	0	0	0	0	0	0	0	0	0	0	0	0	0	0	0	0	0	0	0	0	0	0	0	0	0	0	0
HMR_4330	3-oxopropanoate[m] + glutamate[m] <=> AKG[m] + beta-alanine[m]	0	1.30162e-29	0	0	0	0	0	0	0	0	0	0	0	0	0	0	0	0	0	0	0	0	0	0	0	0	0	0	0	0	0	0	0	0	0	0	0	0	0	0	0	0	0	0	0	0	-2.20881e-29	0
HMR_4347	3-ureidopropionate[c] + H2O[c] => CO2[c] + NH3[c] + beta-alanine[c]	0	0	0	0	0	0	0	0	0	0	0	0	0	0	0	0	0	0	0	0	0	0	0	0	0	0	0	0	0	0	0	0	0	0	0	0	0	0	0	0	0	0	0	0	0	0	0	0
HMR_4425	ATP[c] + beta-alanine[c] + histidine[c] => AMP[c] + PPi[c] + carnosine[c]	0	0	0	0	0	0	0	0	0	0	0	0	0	0	0	0	0	0	0	0	0	0	0	0	0	0	0	0	0	0	0	0	0	0	0	0	0	0	0	0	0	0	0	0	0	0	0	0
HMR_4427	H2O[c] + carnosine[c] => beta-alanine[c] + histidine[c]	0	0	0	0	0	0	0	0	0	0	0	0	0	0	0	0	0	0	0	0	0	0	0	0	0	0	0	0	0	0	0	0	0	0	0	0	0	0	0	0	0	0	0	0	0	0	0	0
HMR_4688	4-aminobutanal[m] + H2O[m] + NAD+[m] => 4-aminobutyrate[m] + H+[m] + NADH[m]	0	0	0	0	0	0	0	0	0	0	0	0	0	0	0	0	0	0	0	0	0	0	0	0	0	0	0	0	0	0	0	0	0	0	0	0	0	0	0	0	0	0	0	0	0	0	0	0
HMR_4689	4-aminobutanal[c] + H2O[c] + NAD+[c] => 4-aminobutyrate[c] + H+[c] + NADH[c]	0	0	0	0	0	0	0	0	0	0	0	0	0	0	0	0	0	0	0	0	0	0	0	0	0	0	0	0	0	0	0	0	0	0	0	0	0	0	0	0	0	0	0	0	0	0	0	0
HMR_4735	H2O[m] + acrylyl-CoA[m] <=> 3-hydroxypropionyl-CoA[m]	0	0	0	0	0	0	0	0	0	0	0	0	0	0	0	0	0	0	0	-1.97215e-31	0	0	0	0	0	0	0	0	0	0	0	0	0	0	0	0	0	0	0	0	0	0	0	0	0	0	0	0
HMR_7991	H2O[c] + O2[c] + spermidine[c] => 1,3-diaminopropane[c] + 4-aminobutanal[c] + H2O2[c]	0	0	0	0	0	0	0	0	0	0	0	0	0	0	0	0	0	0	0	0	0	0	0	0	0	0	0	0	0	0	0	0	0	0	0	0	0	0	0	0	0	0	0	0	0	0	0	0
HMR_7992	1,3-diaminopropane[c] + H2O[c] + O2[c] => 3-amino-propanal[c] + H2O2[c] + NH3[c]	0	0	0	0	0	0	0	0	0	0	0	0	0	0	0	0	0	0	0	0	0	0	0	0	0	0	0	0	0	0	0	0	0	0	0	0	0	0	0	0	0	0	0	0	0	0	0	0
HMR_7993	3-amino-propanal[c] + H2O[c] + NAD+[c] => H+[c] + NADH[c] + beta-alanine[c]	0	0	0	0	0	0	0	0	0	0	0	0	0	0	0	0	0	0	0	0	0	0	0	0	0	0	0	0	0	0	0	0	0	0	0	0	0	0	0	0	0	0	0	0	0	0	2.20881e-29	0
HMR_7128	ATP[c] + selenate[c] => PPi[c] + adenylylselenate[c]	0	0	0	0	0	0	0	0	0	0	0	0	0	0	0	0	0	0	0	0	0	0	0	0	0	0	0	0	0	0	0	0	0	0	0	0	0	0	0	0	0	0	0	0	0	0	0	0
HMR_7129	ATP[c] + adenylylselenate[c] => 3-phosphoadenylylselenate[c] + ADP[c]	0	0	0	0	0	0	0	0	0	0	0	0	0	0	0	0	0	0	0	0	0	0	0	0	0	0	0	0	0	0	0	0	0	0	0	0	0	0	0	0	0	0	0	0	0	0	0	0
HMR_7130	3-phosphoadenylylselenate[c] + NADPH[c] => H+[c] + NADP+[c] + PAP[c] + selenite[c]	0	0	0	0	0	0	0	0	0	0	0	0	0	0	0	0	0	0	0	0	0	0	0	0	0	0	0	0	0	0	0	0	0	0	0	0	0	0	0	0	0	0	0	0	0	0	0	0
HMR_7131	5 H+[c] + 3 NADPH[c] + selenite[c] => 3 H2O[c] + 3 NADP+[c] + selenide[c]	0	0	0	0	0	0	0	0	0	0	0	0	0	0	0	0	0	0	0	0	0	0	0	0	0	0	0	0	0	0	0	0	0	0	0	0	0	0	0	0	0	0	0	0	0	0	0	0
HMR_7132	ATP[c] + H2O[c] + selenide[c] => AMP[c] + Pi[c] + selenophosphate[c]	0	0	0	0	0	0	0	0	0	0	0	0	0	0	0	0	0	0	0	0	0	0	0	0	0	0	0	0	0	0	0	0	0	0	0	0	0	0	0	0	0	0	0	0	0	0	0	0
HMR_7133	alanine[c] + pyridoxal-phosphate[c] + selenide[c] <=> pyridoxine-phosphate[c] + selenocysteine[c]	0	0	0	0	0	0	0	0	0	0	0	0	0	0	0	0	0	0	0	0	0	0	0	0	0	0	0	0	0	0	0	0	0	0	0	0	0	0	0	0	0	0	0	0	0	0	0	0
HMR_7134	H2O[c] + selenocystathionine[c] <=> 2-oxobutyrate[c] + NH3[c] + selenocysteine[c]	0	0	0	0	0	0	0	0	0	0	0	0	0	0	0	0	0	0	0	0	0	0	0	0	0	0	0	0	0	0	0	0	0	0	0	0	0	0	0	0	0	0	0	0	0	0	0	0
HMR_7135	H2O[c] + selenocystathionine[c] => selenohomocysteine[c] + serine[c]	0	0	0	0	0	0	0	0	0	0	0	0	0	0	0	0	0	0	0	0	0	0	0	0	0	0	0	0	0	0	0	0	0	0	0	0	0	0	0	0	0	0	0	0	0	0	0	0
HMR_7136	H2O[c] + se-adenosyl-L-selenohomocysteine[c] <=> adenosine[c] + selenohomocysteine[c]	0	0	0	0	0	0	0	0	0	0	0	0	0	0	0	0	0	0	0	0	0	0	0	0	0	0	0	0	0	0	0	0	0	0	0	0	0	0	0	0	0	0	0	0	0	0	0	0
HMR_7137	H2O[c] + selenomethionine[c] <=> 2-oxobutyrate[c] + NH3[c] + methaneselenol[c]	0	0	0	0	0	0	0	0	0	0	0	0	0	0	0	0	0	0	0	0	0	0	0	0	0	0	0	0	0	0	0	0	0	0	0	0	0	0	0	0	0	0	0	0	0	0	0	0
HMR_7138	H+[c] + NADPH[c] + O2[c] + selenomethionine[c] => H2O[c] + NADP+[c] + selenomethionine-se-oxide[c]	0	0	0	0	0	0	0	0	0	0	0	0	0	0	0	0	0	0	0	0	0	0	0	0	0	0	0	0	0	0	0	0	0	0	0	0	0	0	0	0	0	0	0	0	0	0	0	0
HMR_7139	ATP[c] + H+[c] + H2O[c] + selenomethionine[c] <=> PPi[c] + Pi[c] + se-adenosylselenomethionine[c]	0	0	0	0	0	0	0	0	0	0	0	0	0	0	0	0	0	0	0	0	0	0	0	0	0	0	0	0	0	0	0	0	0	0	0	0	0	0	0	0	0	0	0	0	0	0	0	0
HMR_7140	SAH[c] + se-methyl-L-selenocysteine[c] <=> SAM[c] + selenocysteine[c]	0	0	0	0	0	0	0	0	0	0	0	0	0	0	0	0	0	0	0	0	0	0	0	0	0	0	0	0	0	0	0	0	0	0	0	0	0	0	0	0	0	0	0	0	0	0	0	0
HMR_7141	H2O[c] + se-methyl-L-selenocysteine[c] => NH3[c] + methaneselenol[c] + pyruvate[c]	0	0	0	0	0	0	0	0	0	0	0	0	0	0	0	0	0	0	0	0	0	0	0	0	0	0	0	0	0	0	0	0	0	0	0	0	0	0	0	0	0	0	0	0	0	0	0	0
HMR_7620	ATP[c] + selenomethionine[c] + tRNA(met)[c] => AMP[c] + PPi[c] + selenomethionyl-tRNA(met)[c]	0	0	0	0	0	0	0	0	0	0	0	0	0	0	0	0	0	0	0	0	0	0	0	0	0	0	0	0	0	0	0	0	0	0	0	0	0	0	0	0	0	0	0	0	0	0	0	0
HMR_7647	D-alanine[p] + H2O[p] + O2[p] => H2O2[p] + NH3[p] + pyruvate[p]	0	0	0	0	0	0	0	0	0	0	0	0	0	0	0	0	0	0	0	0	0	0	0	0	0	0	0	0	0	0	0	0	0	0	0	0	0	0	0	0	0	0	0	0	0	0	0	0
HMR_8640	DNA[n] + se-adenosylselenomethionine[n] => DNA-5-methylcytosine[n] + H+[n] + se-adenosyl-L-selenohomocysteine[n]	0	0	0	0	0	0	0	0	0	0	0	0	0	0	0	0	0	0	0	0	0	0	0	0	0	0	0	0	0	0	0	0	0	0	0	0	0	0	0	0	0	0	0	0	0	0	0	0
HMR_8689	D-arginine[p] + H2O[p] + O2[p] => 5-guanidino-2-oxopentanoate[p] + H2O2[p] + NH3[p]	0	0	0	0	0	0	0	0	0	0	0	0	0	0	0	0	0	0	0	0	0	0	0	0	0	0	0	0	0	0	0	0	0	0	0	0	0	0	0	0	0	0	0	0	0	0	0	0
HMR_8690	D-ornithine[p] + H2O[p] + O2[p] => 5-amino-2-oxopentanoic acid[p] + H2O2[p] + NH3[p]	0	0	0	0	0	0	0	0	0	0	0	0	0	0	0	0	0	0	0	0	0	0	0	0	0	0	0	0	0	0	0	0	0	0	0	0	0	0	0	0	0	0	0	0	0	0	0	0
HMR_3748	3-methyl-2-oxobutyrate[m] + CoA[m] + NAD+[m] => CO2[m] + H+[m] + NADH[m] + isobutyryl-CoA[m]	0.255132	0.270788	0.29011	0.284606	0.250303	0.255342	0.324163	0.280714	0.193202	0.271166	0.235104	0.263197	0.290693	0.345405	0.166533	0.180804	0.28745	0.285956	0.278692	0.2569	0.201687	0.296734	0.16997	0.27707	0.210877	0.227085	0.296672	0.237141	0.27741	0.252061	0.286749	0.233795	0.234744	0.21389	0.168634	0.250125	0.238245	0.231234	0.273566	0.188433	0.152051	0.286814	0.171702	0.227699	0.190375	0.253468	0.244276	0.238525
HMR_3751	isobutyryl-CoA[m] + ubiquinone[m] => methacrylyl-CoA[m] + ubiquinol[m]	0.255132	0.270788	0.29011	0.284606	0.250303	0.255342	0.324163	0.280714	0.193202	0.271166	0.235104	0.263197	0.290693	0.345405	0.166533	0.180804	0.28745	0.285956	0.278692	0.2569	0.201687	0.296734	0.16997	0.27707	0.210877	0.227085	0.296672	0.237141	0.27741	0.252061	0.286749	0.233795	0.234744	0.21389	0.168634	0.250125	0.238245	0.231234	0.273566	0.188433	0.152051	0.286814	0.171702	0.227699	0.190375	0.253468	0.244276	0.238525
HMR_3753	H2O[m] + methacrylyl-CoA[m] => 3-hydroxyisobutyryl-CoA[m]	0.255132	0.270788	0.29011	0.284606	0.250303	0.255342	0.324163	0.280714	0.193202	0.271166	0.235104	0.263197	0.290693	0.345405	0.166533	0.180804	0.28745	0.285956	0.278692	0.2569	0.201687	0.296734	0.16997	0.27707	0.210877	0.227085	0.296672	0.237141	0.27741	0.252061	0.286749	0.233795	0.234744	0.21389	0.168634	0.250125	0.238245	0.231234	0.273566	0.188433	0.152051	0.286814	0.171702	0.227699	0.190375	0.253468	0.244276	0.238525
HMR_3755	3-hydroxyisobutyryl-CoA[m] + H2O[m] => 3-hydroxyisobutyrate[m] + CoA[m]	0.255132	0.270788	0.29011	0.284606	0.250303	0.255342	0.324163	0.280714	0.193202	0.271166	0.235104	0.263197	0.290693	0.345405	0.166533	0.180804	0.28745	0.285956	0.278692	0.2569	0.201687	0.296734	0.16997	0.27707	0.210877	0.227085	0.296672	0.237141	0.27741	0.252061	0.286749	0.233795	0.234744	0.21389	0.168634	0.250125	0.238245	0.231234	0.273566	0.188433	0.152051	0.286814	0.171702	0.227699	0.190375	0.253468	0.244276	0.238525
HMR_3759	2-methyl-3-oxopropanoate[m] + H2O[m] + NAD+[m] => H+[m] + NADH[m] + methylmalonate[m]	0	0	0	0	0	0	0	0	0	0	0	0	0	0	0	0	0	0	0	0	0	0	0	0	0	0	0	0	0	0	0	0	0	0	0	0	0	3.15544e-28	0	0	0	0	0	0	0	0	0	0
HMR_3763	CoA[m] + methylmalonate[m] => (R)-methylmalonyl-CoA[m] + H2O[m]	0.255132	0.270788	0.29011	0.284606	0	0.255342	0.324163	0	0.193202	0.271166	0.235104	0.263197	0.290693	0.345405	0.166533	0.180804	0.28745	0.285956	0.278692	0	0.201687	0.296734	0.16997	0.27707	0	0.227085	0.296672	0.237141	0.27741	0	0.286749	0.233795	0.234744	0.21389	0.168634	0.250125	0.238245	0	0.273566	0.188433	0.152051	0.286814	0	0	0.190375	0.253468	0	0.238525
HMR_3767	4-methyl-2-oxopentanoate[m] + CoA[m] + NAD+[m] => CO2[m] + H+[m] + NADH[m] + isovaleryl-CoA[m]	0.319423	0.318635	0.363945	0.353746	0.315151	0.312104	0.397644	0.348383	0.239965	0.341134	0.291993	0.326177	0.352766	0.428642	0.206117	0.22284	0.358638	0.354663	0.344708	0.322089	0.248915	0.37028	0.208778	0.348687	0.264365	0.278287	0.370038	0.297481	0.347671	0.31735	0.351737	0.287888	0.292781	0.267776	0.207612	0.309541	0.294617	0.284631	0.343026	0.231786	0.1836	0.34988	0.211808	0.286325	0.233251	0.314001	0.301765	0.295429
HMR_3769	3-methylcrotonyl-CoA[m] + ubiquinol[m] <=> isovaleryl-CoA[m] + ubiquinone[m]	-0.319423	-0.318635	-0.363945	-0.353746	-0.315151	-0.312104	-0.397644	-0.348383	-0.239965	-0.341134	-0.291993	-0.326177	-0.352766	-0.428642	-0.206117	-0.22284	-0.358638	-0.354663	-0.344708	-0.322089	-0.248915	-0.37028	-0.208778	-0.348687	-0.264365	-0.278287	-0.370038	-0.297481	-0.347671	-0.31735	-0.351737	-0.287888	-0.292781	-0.267776	-0.207612	-0.309541	-0.294617	-0.284631	-0.343026	-0.231786	-0.1836	-0.34988	-0.211808	-0.286325	-0.233251	-0.314001	-0.301765	-0.295429
HMR_3773	3-methylcrotonyl-CoA[m] + ATP[m] + H+[m] + HCO3-[m] => 3-methylglutaconyl-CoA[m] + ADP[m] + Pi[m]	0.319423	0.318635	0.363945	0.353746	0.315151	0.312104	0.397644	0.348383	0.239965	0.341134	0.291993	0.326177	0.352766	0.428642	0.206117	0.22284	0.358638	0.354663	0.344708	0.322089	0.248915	0.37028	0.208778	0.348687	0.264365	0.278287	0.370038	0.297481	0.347671	0.31735	0.351737	0.287888	0.292781	0.267776	0.207612	0.309541	0.294617	0.284631	0.343026	0.231786	0.1836	0.34988	0.211808	0.286325	0.233251	0.314001	0.301765	0.295429
HMR_3775	3-methylglutaconyl-CoA[m] + H2O[m] <=> HMG-CoA[m]	0.319423	0.318635	0.363945	0.353746	0.315151	0.312104	0.397644	0.348383	0.239965	0.341134	0.291993	0.326177	0.352766	0.428642	0.206117	0.22284	0.358638	0.354663	0.344708	0.322089	0.248915	0.37028	0.208778	0.348687	0.264365	0.278287	0.370038	0.297481	0.347671	0.31735	0.351737	0.287888	0.292781	0.267776	0.207612	0.309541	0.294617	0.284631	0.343026	0.231786	0.1836	0.34988	0.211808	0.286325	0.233251	0.314001	0.301765	0.295429
HMR_3780	2-oxo-3-methylvalerate[m] + CoA[m] + NAD+[m] => 2-methylbutyryl-CoA[m] + CO2[m] + H+[m] + NADH[m]	0.183042	0.184502	0.208482	0.202949	0.180428	0.179559	0.228628	0.199922	0.137696	0.195328	0.167546	0.187225	0.203194	0.245976	0.118346	0.128035	0.205627	0.203547	0.197924	0.184527	0.142981	0.212296	0.120024	0.199641	0.151463	0.160037	0.212173	0.170416	0.199193	0.181688	0.202238	0.165426	0.167882	0.153452	0.119309	0.177719	0.169172	0.163564	0.196516	0.133217	0.105856	0.201356	0.12168	0.163961	0.134147	0.180249	0.173306	0.169595
HMR_3783	2-methylbutyryl-CoA[m] + ubiquinone[m] <=> tiglyl-CoA[m] + ubiquinol[m]	0.183042	0.184502	0.208482	0.202949	0.180428	0.179559	0.228628	0.199922	0.137696	0.195328	0.167546	0.187225	0.203194	0.245976	0.118346	0.128035	0.205627	0.203547	0.197924	0.184527	0.142981	0.212296	0.120024	0.199641	0.151463	0.160037	0.212173	0.170416	0.199193	0.181688	0.202238	0.165426	0.167882	0.153452	0.119309	0.177719	0.169172	0.163564	0.196516	0.133217	0.105856	0.201356	0.12168	0.163961	0.134147	0.180249	0.173306	0.169595
HMR_3785	H2O[m] + tiglyl-CoA[m] => (S)-3-hydroxy-2-methylbutyryl-CoA[m]	0.183042	0.184502	0.208482	0.202949	0.180428	0.179559	0.228628	0.199922	0.137696	0.195328	0.167546	0.187225	0.203194	0.245976	0.118346	0.128035	0.205627	0.203547	0.197924	0.184527	0.142981	0.212296	0.120024	0.199641	0.151463	0.160037	0.212173	0.170416	0.199193	0.181688	0.202238	0.165426	0.167882	0.153452	0.119309	0.177719	0.169172	0.163564	0.196516	0.133217	0.105856	0.201356	0.12168	0.163961	0.134147	0.180249	0.173306	0.169595
HMR_3790	2-methyl-3-oxopropanoate[c] + H2O[c] + O2[c] => H2O2[c] + methylmalonate[c]	0.255132	0.270788	0.29011	0.284606	0	0.255342	0.324163	0	0.193202	0.271166	0.235104	0.263197	0.290693	0.345405	0.166533	0.180804	0.28745	0.285956	0.278692	5.04871e-29	0.201687	0.296734	0.16997	0.27707	0	0.227085	0.296672	0.237141	0.27741	0	0.286749	0.233795	0.234744	0.21389	0.168634	0.250125	0.238245	-3.15544e-28	0.273566	0.188433	0.152051	0.286814	0	0	0.190375	0.253468	0	0.238525
HMR_3792	2-methyl-3-oxopropanoate[m] + glutamate[m] <=> AKG[m] + D-3-amino-isobutanoate[m]	0	0	0	0	0	0	0	0	0	0	0	0	0	0	0	0	0	0	0	0	0	0	0	0	0	0	0	0	0	0	0	0	0	0	0	0	0	0	0	0	0	0	0	0	0	0	0	0
HMR_3823	(S)-3-hydroxy-2-methylbutyryl-CoA[m] + NAD+[m] => 2-methylacetoacetyl-CoA[m] + H+[m] + NADH[m]	0.183042	0.184502	0.208482	0.202949	0.180428	0.179559	0.228628	0.199922	0.137696	0.195328	0.167546	0.187225	0.203194	0.245976	0.118346	0.128035	0.205627	0.203547	0.197924	0.184527	0.142981	0.212296	0.120024	0.199641	0.151463	0.160037	0.212173	0.170416	0.199193	0.181688	0.202238	0.165426	0.167882	0.153452	0.119309	0.177719	0.169172	0.163564	0.196516	0.133217	0.105856	0.201356	0.12168	0.163961	0.134147	0.180249	0.173306	0.169595
HMR_6416	3-methyl-2-oxobutyrate[m] + lipoamide[m] => CO2[m] + S-(2-methylpropanoyl)-dihydrolipoamide[m]	0	0	0	0	0	0	0	0	0	0	0	0	0	0	0	0	0	0	0	0	0	0	0	0	0	0	0	0	0	0	0	0	0	0	0	6.16298e-33	0	0	0	0	-2.33207e-29	0	0	0	0	0	0	0
HMR_3986	H2O[s] + 2 chitin-component[s] => chitobiose[s]	0	0	0	0	0	0	0	0	0	0	0	0	0	0	0	0	0	0	0	0	0	0	0	0	0	0	0	0	0	0	0	0	0	0	0	0	0	0	0	0	0	0	0	0	0	0	0	0
HMR_3988	H2O[l] + chitobiose[l] => 2 N-acetylglucosamine[l]	0	0	0	0	0	0	0	0	0	0	0	0	0	0	0	0	0	0	0	0	0	0	0	0	0	0	0	0	0	0	0	0	0	0	0	0	0	0	0	0	0	0	0	0	0	0	0	0
HMR_4124	UDP-glucuronate[r] => CO2[r] + UDP-xylose[r]	0	0	0	0	0	0	0	0	0	0	0	0	0	0	0	0	0	0	0	0	0	0	0	0	0	0	0	0	0	0	0	0	0	0	0	0	0	0	0	0	0	0	0	0	0	0	0	0
HMR_4158	N-acetylglucosamine-1-phosphate[c] + UTP[c] => PPi[c] + UDP-N-acetylglucosamine[c]	-1.57772e-29	0	0	0	0	0	0	0	1.00974e-28	0	0	0	0	0	0	0	3.8812e-28	0	1.02552e-28	0	0	0	0	0	0	0	-1.87848e-29	0	0	0	0	0	0	0	-1.57772e-30	0	0	2.20881e-29	0	0	0	-7.25752e-29	0	0	0	0	0	0
HMR_4159	UDP-N-acetyl-D-galactosamine[c] <=> UDP-N-acetylglucosamine[c]	0	0	0	0	0	0	0	0	-2.52435e-29	0	0	0	0	0	0	0	-1.9406e-28	0	-1.02552e-28	0	0	0	0	0	3.15544e-29	0	0	0	0	-2.52435e-29	0	0	0	0	0	0	0	-1.89327e-29	0	0	0	0	-7.57306e-29	0	0	0	0	0
HMR_4299	H2O[c] + glucosamine-6-phosphate[c] => NH3[c] + fructose-6-phosphate[c]	0	0	0	0	0	0	0	-3.15544e-30	0	0	0	0	0	0	0	0	0	0	0	0	0	0	0	0	0	0	0	0	0	-9.46633e-30	0	0	0	0	0	0	0	0	0	0	0	0	0	1.00974e-28	0	0	0	0
HMR_4300	fructose-6-phosphate[c] + glutamine[c] => glucosamine-6-phosphate[c] + glutamate[c]	-1.57772e-29	0	0	0	0	0	0	0	1.00974e-28	0	0	0	0	0	0	0	3.8812e-28	0	1.02552e-28	0	0	0	0	0	0	0	-1.87848e-29	0	0	0	0	0	0	0	-1.57772e-30	0	0	6.31089e-30	2.01948e-28	0	0	-7.25752e-29	0	0	0	0	0	0
HMR_4494	ATP[c] + glucosamine[c] => ADP[c] + glucosamine-6-phosphate[c]	0	0	0	0	0	0	0	0	0	0	0	0	0	0	0	0	0	0	0	0	0	0	0	0	0	0	0	0	0	0	0	0	0	0	0	0	0	0	0	0	0	0	0	0	0	0	0	0
HMR_4524	ATP[c] + N-acetylglucosamine[c] => ADP[c] + N-acetylglucosamine-6-phosphate[c]	0	0	0	0	0	0	0	0	0	0	0	0	0	0	0	0	0	0	0	0	0	0	0	0	0	0	0	0	0	-1.26218e-29	0	0	0	0	0	0	0	1.26218e-29	0	0	0	0	0	1.00974e-28	0	0	0	0
HMR_4525	H2O[r] + UDP-N-acetylglucosamine[r] => N-acetyl-D-mannosamine[r] + UDP[r]	0	0	0	0	0	0	0	0	0	0	0	0	0	0	0	0	0	0	0	0	0	0	0	0	9.46633e-30	0	0	0	0	0	-1.61559e-27	0	0	0	0	0	0	0	0	0	0	0	0	0	0	0	0	0
HMR_4526	H2O[c] + UDP-N-acetylglucosamine[c] => N-acetyl-D-mannosamine[c] + UDP[c]	-1.57772e-29	0	-1.10441e-29	0	0	0	0	1.26218e-29	1.00974e-28	0	0	0	0	0	0	0	1.9406e-28	0	0	-1.00974e-28	0	0	0	2.46519e-31	0	0	0	0	0	0	1.61559e-27	0	0	0	-1.57772e-30	0	0	0	3.14239e-16	0	0	0	-1.00974e-28	6.31089e-30	0	0	0	0
HMR_4527	N-acetyl-D-mannosamine[c] <=> N-acetylglucosamine[c]	0	0	-1.18329e-29	0	5.99534e-29	0	0	1.26218e-29	0	0	0	0	0	0	0	0	1.9406e-28	0	0	-1.00974e-28	0	0	0	1.97215e-31	0	0	0	0	0	0	0	0	0	0	-1.57772e-30	0	0	1.26218e-29	3.14239e-16	0	0	0	-1.16751e-28	1.00974e-28	0	0	0	0
HMR_4528	ATP[c] + N-acetyl-D-mannosamine[c] => ADP[c] + N-acetylmannosamine-6-phosphate[c]	0	0	0	0	0	0	0	0	0	0	0	0	0	0	0	0	0	0	0	0	0	0	0	0	0	0	0	0	0	0	0	0	0	0	0	0	0	0	0	0	0	0	0	0	0	0	0	0
HMR_4529	H2O[c] + N-acetylmannosamine-6-phosphate[c] + PEP[c] => N-acetylneuraminate-9-phosphate[c] + Pi[c]	0	0	0	0	0	0	0	0	0	0	0	0	0	0	0	0	0	0	0	0	0	0	0	0	0	0	0	0	0	0	0	0	0	0	0	0	0	0	0	0	0	0	0	0	0	0	0	0
HMR_4530	H2O[c] + N-acetylneuraminate-9-phosphate[c] => N-acetylneuraminate[c] + Pi[c]	0	0	0	0	0	0	0	0	0	0	0	0	0	0	0	0	0	0	0	0	0	0	0	0	0	0	0	0	0	0	0	0	0	0	0	0	0	0	0	0	0	0	0	0	0	0	0	0
HMR_4531	H+[c] + N-acetylneuraminate[c] + NADH[c] + O2[c] => H2O[c] + NAD+[c] + neungc[c]	0	0	0	0	0	0	0	0	0	0	0	0	0	0	0	0	0	0	0	0	0	0	0	0	0	0	0	0	0	0	0	0	0	0	0	0	0	0	0	0	0	0	0	0	0	0	0	0
HMR_4532	CTP[c] + neungc[c] => CMP-neuNGc[c] + PPi[c]	0	0	0	0	0	0	0	0	0	0	0	0	0	0	0	0	0	0	0	0	0	0	0	0	0	0	0	0	0	0	0	0	0	0	0	0	0	0	0	0	0	0	0	0	0	0	0	0
HMR_4533	CMP-neuNGc[c] + H2O[c] + NAD+[c] => CMP-N-acetylneuraminate[c] + H+[c] + NADH[c] + O2[c]	0	0	0	0	0	0	0	0	0	0	0	0	0	0	0	0	0	0	0	0	0	0	0	0	0	0	0	0	0	0	0	0	0	0	0	0	0	0	0	0	0	0	0	0	0	0	0	0
HMR_4536	CTP[n] + N-acetylneuraminate[n] => CMP-N-acetylneuraminate[n] + PPi[n]	0	0	2.77334e-32	0	0	0	0	-5.76852e-15	0	0	0	0	0	0	1.13596e-28	0	0	0	0	0	0	0	0	0	0	0	0	0	-4.93038e-31	0	0	0	0	0	0	0	0	0	0	0	0	0	0	0	0	0	0	0
HMR_4628	acetyl-CoA[c] + glucosamine-6-phosphate[c] => CoA[c] + N-acetylglucosamine-6-phosphate[c]	-1.57772e-29	0	0	0	0	0	0	0	1.00974e-28	0	0	0	0	0	0	0	3.8812e-28	0	1.02552e-28	0	0	0	0	0	0	0	-1.87848e-29	0	0	0	0	1.91052e-31	0	0	-1.57772e-30	0	0	6.31089e-30	0	0	0	-7.25752e-29	0	0	0	0	0	0
HMR_4629	H2O[c] + N-acetylglucosamine-6-phosphate[c] => acetate[c] + glucosamine-6-phosphate[c]	0	0	0	0	-1.26218e-29	0	0	0	0	0	0	0	0	0	0	0	0	0	0	0	0	0	0	0	0	0	0	0	0	-1.26218e-29	0	0	0	0	0	0	0	0	0	0	0	0	0	1.00974e-28	0	0	0	0
HMR_4631	N-acetylglucosamine-6-phosphate[c] => N-acetylglucosamine-1-phosphate[c]	-1.57772e-29	0	0	0	0	0	0	0	1.00974e-28	0	0	0	0	0	0	0	3.8812e-28	0	1.02552e-28	0	0	0	0	0	0	0	-1.87848e-29	0	0	0	0	0	0	0	-1.57772e-30	0	0	2.20881e-29	0	0	0	-7.25752e-29	0	0	0	0	0	0
HMR_7696	dTTP[c] + glucose-1-phosphate[c] => PPi[c] + dTDP-glucose[c]	0	0	0	0	0	0	0	0	0	0	0	0	0	0	0	0	0	0	0	0	0	0	0	0	0	0	0	0	0	0	0	0	0	0	0	0	0	0	0	0	0	0	0	0	0	0	0	0
HMR_7697	dTDP-glucose[c] => 4,6-dideoxy-4-oxo-dTDP-D-glucose[c] + H2O[c]	0	0	0	0	0	0	0	0	0	0	0	0	0	0	0	0	0	0	0	0	0	0	0	0	0	0	0	0	0	0	0	0	0	0	0	0	0	0	0	0	0	0	0	0	0	0	0	0
HMR_7698	dTDP-galactose[c] <=> dTDP-glucose[c]	0	0	0	0	0	0	0	0	0	0	0	0	0	0	0	0	0	0	0	0	0	0	0	0	0	0	0	0	0	0	0	0	0	0	0	0	0	0	0	0	0	0	0	0	0	0	0	0
HMR_8366	ATP[c] + N-acetylgalactosamine[c] => ADP[c] + N-acetylgalactosamine-1-phosphate[c]	0	0	0	0	0	0	0	0	0	0	0	0	0	0	0	0	0	0	0	0	0	0	0	0	0	0	0	0	0	-5.04871e-29	0	0	0	0	0	0	0	0	0	0	0	0	0	7.34627e-30	0	0	0	0
HMR_8367	ITP[c] + N-acetylgalactosamine[c] => IDP[c] + N-acetylgalactosamine-1-phosphate[c]	0	0	0	0	0	0	0	0	0	0	0	0	0	0	0	0	0	0	0	0	0	0	0	0	0	0	0	0	0	2.52435e-29	0	0	0	0	0	0	0	0	0	0	0	0	0	0	0	0	0	0
HMR_8368	N-acetylgalactosamine-1-phosphate[c] + UTP[c] => PPi[c] + UDP-N-acetyl-D-galactosamine[c]	0	0	0	0	0	0	0	0	0	0	0	0	0	0	0	0	0	0	0	0	0	0	0	0	0	0	0	0	0	-6.31089e-30	0	0	0	0	0	0	0	0	0	0	0	0	0	7.34627e-30	0	0	0	0
HMR_8371	H2O[c] + PEP[c] + mannose-6-phosphate[c] => 3-deoxy-D-glycero-D-galacto-2-nonulosonic acid-9-phosphate[c] + Pi[c]	0	0	0	0	0	0	0	0	0	0	0	0	0	0	0	0	0	0	0	0	0	0	0	0	0	0	0	0	0	0	0	0	0	0	0	0	0	0	0	0	0	0	0	0	0	0	0	0
HMR_8372	3-deoxy-D-glycero-D-galacto-2-nonulosonic acid-9-phosphate[c] + H2O[c] => 3-deoxy-D-glycero-D-galacto-2-nonulosonic acid[c] + Pi[c]	0	0	0	0	0	0	0	0	0	0	0	0	0	0	0	0	0	0	0	0	0	0	0	0	0	0	0	0	0	0	0	0	0	0	0	0	0	0	0	0	0	0	0	0	0	0	0	0
HMR_8373	N-acetyl-D-mannosamine[c] + pyruvate[c] <=> N-acetylneuraminate[c]	-1.57772e-29	0	8.85928e-31	0	0	0	0	0	1.00974e-28	0	0	0	0	0	0	0	0	0	0	0	0	0	0	0	1.57772e-29	0	0	0	0	0	0	0	0	0	0	0	0	-1.26218e-29	0	0	0	0	0	-1.00974e-28	0	0	0	0
HMR_8375	H2O[c] + chitin-component[c] => N-acetylglucosamine[c]	0	0	0	0	0	0	0	0	0	0	0	0	0	0	0	0	0	0	0	0	0	0	0	0	0	0	0	0	0	0	0	0	0	0	0	0	0	0	0	0	0	0	0	0	0	0	0	0
HMR_8376	H2O[s] + chitin-component[s] => N-acetylglucosamine[s]	0	0	0	0	0	0	0	0	0	0	0	0	0	0	0	0	0	0	0	0	0	0	0	0	0	0	0	0	0	0	0	0	0	0	0	0	0	0	0	0	0	0	0	0	0	0	0	0
HMR_8377	CTP[c] + N-acetylneuraminate[c] => CMP-N-acetylneuraminate[c] + PPi[c]	0	0	-2.77334e-32	0	0	0	0	5.76852e-15	1.00974e-28	0	0	0	0	0	-1.13596e-28	0	0	0	0	0	0	0	0	0	6.31089e-30	0	0	0	4.93038e-31	0	0	0	0	0	0	0	0	0	0	0	0	0	0	0	0	0	0	0
HMR_8672	UDP-glucuronate[g] => CO2[g] + UDP-xylose[g]	0	0	0	0	0	0	0	0	0	0	0	0	0	0	0	0	0	0	0	0	0	0	0	0	0	0	0	0	0	0	0	0	0	0	0	0	0	0	0	0	0	0	0	0	0	0	0	0
HMR_8674	4,6-dideoxy-4-oxo-dTDP-D-glucose[c] => dTDP-4-dehydro-6-deoxy-L-mannose[c]	0	0	0	0	0	0	0	0	0	0	0	0	0	0	0	0	0	0	0	0	0	0	0	0	0	0	0	0	0	0	0	0	0	0	0	0	0	0	0	0	0	0	0	0	0	0	0	0
HMR_8675	H+[c] + NADPH[c] + dTDP-4-dehydro-6-deoxy-L-mannose[c] => NADP+[c] + dTDP-6-deoxy-L-mannose[c]	0	0	0	0	0	0	0	0	0	0	0	0	0	0	0	0	0	0	0	0	0	0	0	0	0	0	0	0	0	0	0	0	0	0	0	0	0	0	0	0	0	0	0	0	0	0	0	0
HMR_5130	ATP[c] + tRNA(tyr)[c] + tyrosine[c] => AMP[c] + L-tyrosyl-tRNA(tyr)[c] + PPi[c]	0.00377611	0.0185102	0.00377318	0.00604433	0.00244335	0.00917204	0.0106305	0.00633611	0.00422937	0.00284806	0.00515578	0.00627351	0.0122526	0.00781155	0.00416279	0.0051864	0.00513939	0.00661473	0.00711929	0.00348014	0.00554546	0.0052635	0.00538154	0.00282007	0.00287456	0.00764509	0.00537922	0.00309548	0.00385105	0.00247005	0.0094135	0.00689097	0.00426873	0.00317661	0.00500095	0.00627246	0.00613321	0.00688821	0.00367515	0.00572945	0.00706877	0.0107932	0.00479353	0.00248367	0.00644591	0.00612634	0.00650851	0.00580864
HMR_5131	ATP[c] + alanine[c] + tRNA(ala)[c] => AMP[c] + L-alanyl-tRNA(ala)[c] + PPi[c]	0.00690542	0.033739	0.00690009	0.0110363	0.0044782	0.0167325	0.0193886	0.0115677	0.0077309	0.00521526	0.00941807	0.0114537	0.0223428	0.0142547	0.00760964	0.00947382	0.00938822	0.0120751	0.012994	0.00636639	0.0101277	0.00961425	0.00982921	0.00516428	0.00526352	0.0139516	0.009825	0.00566586	0.0070419	0.00452683	0.0171722	0.0125782	0.00780257	0.00581361	0.00913608	0.0114518	0.0111982	0.0125732	0.00672155	0.0104628	0.012902	0.0196849	0.00875833	0.00455164	0.0117676	0.0111856	0.0118816	0.0106071
HMR_5132	ATP[c] + arginine[c] + tRNA(arg)[c] => AMP[c] + L-arginyl-tRNA(arg)[c] + PPi[c]	0.00375923	0.0183957	0.00375632	0.00601243	0.00243529	0.00911943	0.0105682	0.00630228	0.00420949	0.00283733	0.00512976	0.00624008	0.0121796	0.00776794	0.00414335	0.00516018	0.00511348	0.00657905	0.00708027	0.00346521	0.00551686	0.00523677	0.00535402	0.00280952	0.00286364	0.00760259	0.00535173	0.0030831	0.00383367	0.00246182	0.00935929	0.00685346	0.00424859	0.0031637	0.00497595	0.00623905	0.00610072	0.00685072	0.00365894	0.00569963	0.00703008	0.0107299	0.00476991	0.00247535	0.00641134	0.00609389	0.00647353	0.0057783
HMR_5133	ATP[c] + asparagine[c] + tRNA(asn)[c] => AMP[c] + L-asparaginyl-tRNA(asn)[c] + PPi[c]	0.00616274	0.0302642	0.00615795	0.009873	0.00398266	0.0149892	0.0173749	0.0103503	0.00690416	0.00464467	0.00841955	0.0102479	0.0200283	0.0127638	0.00679526	0.00846963	0.00839274	0.010806	0.0116314	0.00567859	0.00905697	0.00859576	0.00878883	0.00459888	0.00468801	0.0124915	0.00878505	0.00504938	0.00628532	0.00402633	0.0153842	0.0112579	0.00696855	0.00518209	0.00816628	0.0102462	0.0100184	0.0112534	0.00599759	0.00935793	0.0115487	0.0176411	0.00782699	0.00404862	0.0105299	0.0100072	0.0106323	0.00948748
HMR_5134	ATP[c] + aspartate[c] + tRNA(asp)[c] => AMP[c] + L-aspartyl-tRNA(asp)[c] + PPi[c]	0.0058334	0.0285687	0.00582888	0.00933336	0.00377688	0.0141596	0.0164101	0.0097836	0.0065328	0.00440137	0.00796229	0.00968699	0.0189131	0.0120603	0.00643007	0.00800953	0.007937	0.0102135	0.0109921	0.00537669	0.00856358	0.00812851	0.00831064	0.00435818	0.00444225	0.0118034	0.00830708	0.00478315	0.00594904	0.00381808	0.0145322	0.0106398	0.00659353	0.00490834	0.00772337	0.00968539	0.00947051	0.0106355	0.00567761	0.00884749	0.0109141	0.0166611	0.00740331	0.0038391	0.00995302	0.00945991	0.0100496	0.00896969
HMR_5135	ATP[c] + cysteine[c] + tRNA(cys)[c] => AMP[c] + L-cysteinyl-tRNA(cys)[c] + PPi[c]	0.000657038	0.00309645	0.000656553	0.00103257	0.000436382	0.0015504	0.00179187	0.00108088	0.000732081	0.000503388	0.000885461	0.00107051	0.00206044	0.00132516	0.000721059	0.000890529	0.000882747	0.00112701	0.00121054	0.000608036	0.000949976	0.000903295	0.000922837	0.000498753	0.000507774	0.0012976	0.000922454	0.000544351	0.000669446	0.000440803	0.00159038	0.00117274	0.000738598	0.000557783	0.000859826	0.00107034	0.00104729	0.00117229	0.000640323	0.000980439	0.00120218	0.00181881	0.000825484	0.000443058	0.00109906	0.00104615	0.00110942	0.00099355
HMR_5136	ATP[c] + glutamine[c] + tRNA(gln)[c] => AMP[c] + L-glutaminyl-tRNA(gln)[c] + PPi[c]	0.00574275	0.0281854	0.00573829	0.00919765	0.00371272	0.0139617	0.0161832	0.00964209	0.00643315	0.00432917	0.00784424	0.00954673	0.018654	0.0118894	0.00633174	0.00789087	0.00781927	0.0100665	0.010835	0.00529193	0.00843778	0.00800832	0.0081881	0.00428653	0.00436952	0.0116359	0.00818458	0.00470603	0.0058569	0.00375339	0.0143295	0.0104872	0.0064931	0.0048296	0.0076084	0.00954514	0.00933304	0.010483	0.00558897	0.00871803	0.0107581	0.0164311	0.00729246	0.00377414	0.00980933	0.00932257	0.00990468	0.00883866
HMR_5137	ATP[c] + glutamate[c] + tRNA(glu)[c] => AMP[c] + L-glutamyl-tRNA(glu)[c] + PPi[c]	0.0074767	0.0365545	0.00747091	0.011953	0.00484648	0.0181256	0.0210039	0.0125289	0.00837121	0.00564518	0.0101995	0.0124053	0.0242052	0.0154407	0.00823982	0.0102599	0.0101671	0.0130787	0.0140745	0.00689259	0.0109685	0.0104121	0.010645	0.00558993	0.00569747	0.0151122	0.0106405	0.00613346	0.00762459	0.00489917	0.0186021	0.0136239	0.00844888	0.00629357	0.00989392	0.0124033	0.0121285	0.0136185	0.00727745	0.0113316	0.0139748	0.021325	0.00948457	0.00492606	0.0127456	0.0121149	0.0128691	0.0114879
HMR_5138	ATP[c] + glycine[c] + tRNA(gly)[c] => AMP[c] + PPi[c] + glycyl-tRNA(gly)[c]	0.00516348	0.0253618	0.00515946	0.00827289	0.00333644	0.0125605	0.0145599	0.00867288	0.00578483	0.00389125	0.00705481	0.00858706	0.0167836	0.0106955	0.00569357	0.00709678	0.00703235	0.00905483	0.00974651	0.00475774	0.007589	0.00720249	0.00736429	0.00385287	0.00392757	0.0104673	0.00736112	0.00423042	0.00526621	0.00337305	0.0128916	0.00943352	0.00583879	0.00434164	0.00684256	0.00858563	0.00839473	0.00942974	0.00502508	0.00784123	0.00967725	0.014783	0.00655821	0.00339172	0.0088234	0.00838531	0.00890922	0.0079498
HMR_5139	ATP[c] + histidine[c] + tRNA(his)[c] => AMP[c] + L-histidyl-tRNA(his)[c] + PPi[c]	0.00287738	0.0140987	0.00287514	0.00460483	0.00186236	0.00698686	0.00809762	0.00482705	0.00322257	0.00217058	0.00392812	0.00477937	0.00933301	0.00595072	0.00317187	0.00395143	0.00391564	0.00503924	0.00542351	0.00265196	0.00422489	0.00401016	0.00410005	0.00214926	0.00219076	0.00582395	0.00409829	0.00235901	0.00293445	0.00188269	0.00717075	0.00524962	0.00325255	0.0024208	0.0038102	0.00477857	0.00467252	0.00524752	0.00280049	0.00436502	0.00538503	0.00822154	0.00365223	0.00189307	0.00491066	0.00466729	0.00495834	0.00442533
HMR_5140	ATP[c] + isoleucine[c] + tRNA(ile)[c] => AMP[c] + L-isoleucyl-tRNA(ile)[c] + PPi[c]	0.00710024	0.0349096	0.00709471	0.0113813	0.00458476	0.0172846	0.0200374	0.011932	0.00795573	0.00534862	0.00970425	0.0118139	0.023099	0.0147168	0.00783007	0.00976203	0.00967332	0.0124579	0.0134102	0.00654161	0.0104397	0.00990757	0.0101303	0.00529578	0.00539862	0.0144026	0.010126	0.0058156	0.00724168	0.00463515	0.0177403	0.0129793	0.00803001	0.00596872	0.00941201	0.0118119	0.0115491	0.0129741	0.00690968	0.010787	0.0133149	0.0203445	0.00902052	0.00466087	0.0121393	0.0115361	0.0122574	0.0109365
HMR_5141	ATP[c] + leucine[c] + tRNA(leu)[c] => AMP[c] + L-leucyl-tRNA(leu)[c] + PPi[c]	0.0133259	0.0653342	0.0133155	0.0213322	0.00862147	0.0323724	0.0375206	0.0223622	0.0149258	0.01005	0.0181958	0.0221412	0.0432463	0.0275701	0.0146908	0.0183039	0.018138	0.0233456	0.0251266	0.0122811	0.0195713	0.0185761	0.0189927	0.00995121	0.0101435	0.0269826	0.0189845	0.0109234	0.0135904	0.00871572	0.0332247	0.0243207	0.0150647	0.0112097	0.0176493	0.0221375	0.021646	0.024311	0.0129695	0.0202208	0.0249483	0.0380949	0.0169171	0.0087638	0.0227497	0.0216217	0.0229707	0.0205003
HMR_5142	ATP[c] + lysine[c] + tRNA(lys)[c] => AMP[c] + L-lysyl-tRNA(lys)[c] + PPi[c]	0.00894271	0.0437776	0.00893578	0.0143053	0.00579174	0.0217	0.0251482	0.0149952	0.0100143	0.00674858	0.0122046	0.0148471	0.0289832	0.0184834	0.00985692	0.012277	0.0121658	0.0156539	0.0168468	0.00824295	0.0131259	0.0124593	0.0127383	0.00668239	0.00681121	0.0180899	0.0127328	0.00733353	0.00911989	0.00585486	0.0222708	0.016307	0.0101074	0.00752534	0.0118385	0.0148447	0.0145155	0.0163005	0.00870401	0.0135609	0.0167273	0.0255328	0.0113481	0.00588707	0.0152547	0.0144992	0.0154027	0.0137481
HMR_5143	ATP[c] + methionine[c] + tRNA(met)[c] => AMP[c] + L-methionyl-tRNA(met)[c] + PPi[c]	0.00197264	0.00968119	0.00197111	0.00315932	0.00127537	0.00479568	0.00555872	0.00331198	0.00220978	0.00148711	0.00269446	0.00327922	0.00640738	0.0040839	0.00217495	0.00271047	0.00268588	0.00345775	0.00372172	0.00181779	0.00289833	0.00275081	0.00281257	0.00147246	0.00150097	0.00399681	0.00281136	0.00161655	0.00201185	0.00128934	0.004922	0.00360227	0.00223037	0.00165899	0.00261345	0.00327868	0.00320583	0.00360083	0.00191982	0.00299459	0.00369529	0.00564385	0.00250493	0.00129646	0.00336942	0.00320223	0.00340217	0.00303602
HMR_5144	10-formyl-THF[c] + L-methionyl-tRNA(met)[c] => N-formylmethionyl-tRNA[c] + THF[c]	0	0	0	0	0	0	0	0	0	0	0	0	0	0	0	0	0	0	0	0	0	0	0	0	0	0	0	0	0	0	0	0	0	0	0	0	0	0	0	0	0	0	0	0	0	0	0	0
HMR_5145	ATP[c] + phenylalanine[c] + tRNA(phe)[c] => AMP[c] + L-phenylalanyl-tRNA(phe)[c] + PPi[c]	0.00560846	0.0274656	0.00560412	0.00897324	0.00363138	0.013613	0.0157766	0.00940608	0.00628085	0.00423175	0.00765513	0.00931321	0.0181829	0.0115948	0.00618209	0.00770054	0.00763081	0.00981939	0.0105679	0.0051694	0.00823319	0.00781493	0.00799002	0.00419023	0.00427106	0.0113479	0.00798659	0.00459878	0.00571963	0.00367099	0.0139712	0.0102292	0.00633924	0.00471913	0.00742544	0.00931166	0.00910509	0.0102251	0.00545869	0.00850613	0.0104929	0.016018	0.00711774	0.0036912	0.00956896	0.00909489	0.00966182	0.00862361
HMR_5146	ATP[c] + proline[c] + tRNA(pro)[c] => AMP[c] + L-prolyl-tRNA(pro)[c] + PPi[c]	0.00427874	0.0209643	0.00427542	0.00684739	0.00276945	0.0103894	0.012041	0.00717782	0.00479204	0.00322777	0.00584115	0.00710692	0.013878	0.00884867	0.00471664	0.00587582	0.00582259	0.00749333	0.00806473	0.00394356	0.00628244	0.00596314	0.00609681	0.00319607	0.00325777	0.00866017	0.00609419	0.00350796	0.00436361	0.00279969	0.0106628	0.00780617	0.00483661	0.00359983	0.00566581	0.00710574	0.00694804	0.00780304	0.00416441	0.0064908	0.00800751	0.0122253	0.00543091	0.00281512	0.00730215	0.00694026	0.00737305	0.00658048
HMR_5147	ATP[c] + serine[c] + tRNA(ser)[c] => AMP[c] + L-seryl-tRNA(ser)[c] + PPi[c]	0.00978156	0.0480316	0.00977395	0.0156699	0.00632167	0.0237895	0.0275758	0.0164274	0.0109582	0.00737232	0.0133632	0.0162649	0.0317868	0.0202577	0.0107854	0.0134427	0.0133207	0.0171507	0.0184605	0.0090132	0.0143748	0.0136429	0.0139493	0.00729964	0.0074411	0.0198255	0.0139433	0.00801462	0.00997611	0.00639099	0.0244164	0.0178678	0.0110604	0.00822523	0.0129613	0.0162622	0.0159007	0.0178607	0.00951947	0.0148525	0.0183294	0.0279982	0.0124228	0.00642636	0.0167124	0.0158828	0.0168749	0.0150581
HMR_5148	ATP[c] + tRNA(thr)[c] + threonine[c] => AMP[c] + L-threonyl-tRNA(thr)[c] + PPi[c]	0.00749346	0.0367664	0.00748764	0.0119999	0.00484559	0.0182139	0.0211115	0.0125796	0.00839398	0.00564965	0.0102345	0.0124552	0.0243342	0.0155109	0.0082617	0.0102954	0.010202	0.0131331	0.0141355	0.00690543	0.0110087	0.0104485	0.010683	0.00559403	0.00570229	0.0151802	0.0106785	0.00614121	0.00764235	0.00489863	0.0186936	0.0136819	0.00847217	0.00630239	0.00992691	0.0124531	0.0121764	0.0136764	0.00729288	0.0113743	0.0140352	0.0214347	0.00951481	0.0049257	0.0127977	0.0121628	0.0129221	0.0115316
HMR_5149	ATP[c] + tRNA(trp)[c] + tryptophan[c] => AMP[c] + L-tryptophanyl-tRNA(trp)[c] + PPi[c]	0.000922617	0.00453295	0.000921899	0.00147841	0.000596046	0.0022448	0.00260217	0.0015499	0.00103368	0.000695214	0.00126068	0.00153456	0.00299965	0.00191143	0.00101737	0.00126818	0.00125667	0.00161817	0.00174181	0.000850093	0.00135617	0.00128708	0.001316	0.000688354	0.000701706	0.00187064	0.00131543	0.000755839	0.00094098	0.000602588	0.00230396	0.00168586	0.00104332	0.000775719	0.00122274	0.00153431	0.00150018	0.00168518	0.000897878	0.00140125	0.00172943	0.00264204	0.00117192	0.000605926	0.00157681	0.0014985	0.00159214	0.00142065
HMR_5150	ATP[c] + tRNA(val)[c] + valine[c] => AMP[c] + L-valyl-tRNA(val)[c] + PPi[c]	0.00631315	0.0309024	0.00630826	0.0100985	0.00408893	0.0153183	0.0177523	0.0105855	0.00706958	0.00476435	0.00861564	0.010481	0.0204594	0.0130478	0.00695847	0.00866674	0.00858829	0.0110504	0.0118925	0.0058192	0.00926596	0.00879542	0.0089924	0.00471763	0.00480856	0.01277	0.00898854	0.00517725	0.00643821	0.00413349	0.0157212	0.0115115	0.00713527	0.00531265	0.00835724	0.0104792	0.0102468	0.0115069	0.00614466	0.00957302	0.0118082	0.0180238	0.00801108	0.00415623	0.0107687	0.0102354	0.0108732	0.00970519
HMR_7171	CMP-N-acetylneuraminate[g] + T-antigen[g] => CMP[g] + sialyl-T antigen[g]	0	0	0	0	0	0	0	0	0	0	0	0	0	0	0	0	0	0	0	0	0	0	0	0	0	0	0	0	0	0	0	0	0	0	0	0	0	0	0	0	0	0	0	0	0	0	0	0
HMR_7172	CMP-N-acetylneuraminate[g] + sialyl-T antigen[g] => CMP[g] + disialyl-T antigen[g]	0	0	0	0	0	0	0	0	0	0	0	0	0	0	0	0	0	0	0	0	0	0	0	0	0	0	0	0	0	0	0	0	0	0	0	0	0	0	0	0	0	0	0	0	0	0	0	0
HMR_7174	Tn-antigen[g] + UDP-N-acetylglucosamine[g] => UDP[g] + core 3[g]	0	0	0	0	0	0	0	0	0	0	0	0	0	0	0	0	0	0	0	0	0	0	0	0	0	0	0	0	0	0	0	0	0	0	0	0	0	0	0	0	0	0	0	0	0	0	0	0
HMR_7175	UDP-N-acetylglucosamine[g] + core 3[g] => UDP[g] + core 4[g]	0	0	0	0	0	0	0	0	0	0	0	0	0	0	0	0	0	0	0	0	0	0	0	0	0	0	0	0	0	0	0	0	0	0	0	0	0	0	0	0	0	0	0	0	0	0	0	0
HMR_7180	Tn-antigen[g] + UDP-N-acetylglucosamine[g] => G00031[g] + UDP[g]	0	0	0	0	0	0	0	0	0	0	0	0	0	0	0	0	0	0	0	0	0	0	0	0	0	0	0	0	0	0	0	0	0	0	0	0	0	0	0	0	0	0	0	0	0	0	0	0
HMR_7181	G00031[g] + UDP-galactose[g] => G00032[g] + UDP[g]	0	0	0	0	0	0	0	0	0	0	0	0	0	0	0	0	0	0	0	0	0	0	0	0	0	0	0	0	0	0	0	0	0	0	0	0	0	0	0	0	0	0	0	0	0	0	0	0
HMR_7183	CMP-N-acetylneuraminate[g] + Tn-antigen[g] => CMP[g] + sialyl-Tn antigen[g]	0	0	0	0	0	0	0	0	0	0	0	0	0	0	0	0	0	0	0	0	0	0	0	0	0	0	0	0	0	0	0	0	0	0	0	0	0	0	0	0	0	0	0	0	0	0	0	0
HMR_7197	serine[c] => H2O[c] + [protein]-L-serine[c]	0	0	0	0	0	0	0	0	0	0	0	0	0	0	0	0	1.9406e-28	0	0	0	0	0	0	0	0	0	0	0	0	0	0	0	0	0	0	0	0	0	0	0	0	0	0	0	0	0	0	0
HMR_7436	UDP-N-acetyl-D-galactosamine[g] + [protein]-L-serine[g] => Tn-antigen[g] + UDP[g]	0	0	0	0	0	0	0	0	0	0	0	0	0	0	0	0	0	0	0	0	0	0	0	0	0	0	0	0	0	0	0	0	0	0	0	0	0	0	0	0	0	0	0	0	0	0	0	0
HMR_7438	Tn-antigen[g] + UDP-galactose[g] => T-antigen[g] + UDP[g]	0	0	0	0	0	0	0	0	0	0	0	0	0	0	0	0	0	0	0	0	0	0	0	0	0	0	0	0	0	0	0	0	0	0	0	0	0	0	0	0	0	0	0	0	0	0	0	0
HMR_7440	T-antigen[g] + UDP-N-acetylglucosamine[g] => UDP[g] + core 2[g]	0	0	0	0	0	0	0	0	0	0	0	0	0	0	0	0	0	0	0	0	0	0	0	0	0	0	0	0	0	0	0	0	0	0	0	0	0	0	0	0	0	0	0	0	0	0	0	0
HMR_8254	T-antigen[g] + UDP-N-acetylglucosamine[g] => UDP[g] + glcnac-alpha-1,4-core 1[g]	0	0	0	0	0	0	0	0	0	0	0	0	0	0	0	0	0	0	0	0	0	0	0	0	0	0	0	0	0	0	0	0	0	0	0	0	0	0	0	0	0	0	0	0	0	0	0	0
HMR_8255	UDP-N-acetylglucosamine[g] + core 2[g] => UDP[g] + glcnac-alpha-1,4-core 2[g]	0	0	0	0	0	0	0	0	0	0	0	0	0	0	0	0	0	0	0	0	0	0	0	0	0	0	0	0	0	0	0	0	0	0	0	0	0	0	0	0	0	0	0	0	0	0	0	0
HMR_8256	Tn-antigen[g] + UDP-N-acetyl-D-galactosamine[g] => UDP[g] + core 5[g]	0	0	0	0	0	0	0	0	0	0	0	0	0	0	0	0	0	0	0	0	0	0	0	0	0	0	0	0	0	0	0	0	0	0	0	0	0	0	0	0	0	0	0	0	0	0	0	0
HMR_8257	Tn-antigen[g] + UDP-N-acetylglucosamine[g] => UDP[g] + core 6[g]	0	0	0	0	0	0	0	0	0	0	0	0	0	0	0	0	0	0	0	0	0	0	0	0	0	0	0	0	0	0	0	0	0	0	0	0	0	0	0	0	0	0	0	0	0	0	0	0
HMR_8258	UDP-galactose[g] + core 6[g] => F1alpha[g] + UDP[g]	0	0	0	0	0	0	0	0	0	0	0	0	0	0	0	0	0	0	0	0	0	0	0	0	0	0	0	0	0	0	0	0	0	0	0	0	0	0	0	0	0	0	0	0	0	0	0	0
HMR_8260	Tn-antigen[g] + UDP-N-acetyl-D-galactosamine[g] => UDP[g] + core 7[g]	0	0	0	0	0	0	0	0	0	0	0	0	0	0	0	0	0	0	0	0	0	0	0	0	0	0	0	0	0	0	0	0	0	0	0	0	0	0	0	0	0	0	0	0	0	0	0	0
HMR_8261	Tn-antigen[g] + UDP-galactose[g] => UDP[g] + core 8[g]	0	0	0	0	0	0	0	0	0	0	0	0	0	0	0	0	0	0	0	0	0	0	0	0	0	0	0	0	0	0	0	0	0	0	0	0	0	0	0	0	0	0	0	0	0	0	0	0
HMR_1532	PPi[c] + trans,trans,cis-geranyl-geranyl-pp[c] <=> dimethylallyl-PP[c] + farnesyl-PP[c]	-3.9443e-31	0	-3.15544e-30	-6.31089e-30	0	0	0	0	0	-3.15544e-30	0	-3.15544e-30	2.57484e-27	0	0	0	0	0	0	0	0	0	0	0	0	-2.72034e-29	-2.63795e-27	0	0	0	0	0	0	0	0	1.87749e-28	0	0	0	0	0	0	0	0	0	0	0	0
HMR_7254	isopentenyl-pPP[c] + 17.6 trans,trans,cis-geranyl-geranyl-pp[c] => 17.6 PPi[c] + 0.1 dehydrodolichol-diphosphate[c]	2.24108e-32	0	1.79287e-31	3.58573e-31	0	0	0	0	0	1.79287e-31	0	1.79287e-31	-1.46298e-28	0	0	0	0	0	0	0	0	0	0	0	0	1.54565e-30	1.49884e-28	0	0	0	0	0	0	0	0	-1.06676e-29	0	0	0	0	0	0	0	0	0	0	0	0
HMR_7255	dehydrodolichol-diphosphate[c] => dolichyl-diphosphate[c]	0	0	0	0	0	0	0	0	0	0	0	0	0	0	0	0	0	0	0	0	0	0	0	0	0	0	-3.75695e-29	0	0	0	0	0	0	0	0	0	0	0	0	0	0	0	0	0	0	0	0	0
HMR_7256	H2O[c] + dolichyl-diphosphate[c] => Pi[c] + dolichyl-phosphate[c]	0	0	0	0	0	0	0	0	0	0	0	0	0	0	0	0	0	0	0	0	0	0	0	0	0	0	-3.75695e-29	0	0	0	0	0	0	0	0	0	0	0	0	0	0	0	0	0	0	0	0	0
HMR_7258	H2O[c] + dehydrodolichol-diphosphate[c] => Pi[c] + dehydrodolichol-phosphate[c]	0	0	0	0	0	0	0	0	0	0	0	0	0	0	0	0	0	0	0	0	0	0	0	0	0	0	0	0	0	0	0	0	0	0	0	0	0	0	0	0	0	0	0	0	0	0	0	0
HMR_7259	H2O[c] + dehydrodolichol-phosphate[c] => Pi[c] + dehydrodolichol[c]	0	0	0	0	0	0	0	0	0	0	0	0	0	0	0	0	0	0	0	0	0	0	0	0	0	0	0	0	0	0	0	0	0	0	0	0	0	0	0	0	0	0	0	0	0	0	0	0
HMR_7260	H+[c] + NADPH[c] + dehydrodolichol[c] => NADP+[c] + dolichol[c]	0	0	0	0	0	0	0	0	0	0	0	0	0	0	0	0	0	0	0	0	0	0	0	0	0	0	0	0	0	0	0	0	0	0	0	0	0	0	0	0	0	0	0	0	0	0	0	0
HMR_7261	H2O[r] + dolichyl-phosphate[r] => Pi[r] + dolichol[r]	0	0	0	0	0	0	-7.04582e-30	0	0	0	2.09541e-30	0	-9.81146e-30	0	0	0	0	0	0	-2.52435e-29	0	0	0	0	0	0	0	0	0	0	0	0	0	0	0	0	0	0	0	0	0	-1.82227e-28	0	0	0	0	0	0
HMR_7263	CTP[c] + dolichol[c] => CDP[c] + dolichyl-phosphate[c]	0	0	0	0	0	0	0	0	0	0	0	0	0	0	0	0	0	0	0	0	0	0	0	0	0	0	0	0	0	0	0	0	0	0	0	0	0	0	0	0	0	0	0	0	0	0	0	0
HMR_7264	UDP-N-acetylglucosamine[c] + dolichyl-phosphate[c] => N-acetyl-D-glucosaminyldiphosphodolichol[c] + UMP[c]	0	0	0	0	0	0	0	0	0	0	0	0	0	0	0	0	0	0	0	0	0	0	0	0	0	0	-9.39238e-30	0	0	-3.15544e-30	0	0	0	0	0	0	0	0	0	0	0	-3.62876e-29	0	0	0	0	0	0
HMR_7265	N-acetyl-D-glucosaminyldiphosphodolichol[c] + UDP-N-acetylglucosamine[c] => N,N-chitobiosyldiphosphodolichol[c] + UDP[c]	0	0	0	0	0	0	0	0	0	0	0	0	0	0	0	0	0	0	0	0	0	0	0	0	0	0	-9.39238e-30	0	0	-3.15544e-30	0	0	0	0	0	0	0	0	0	0	0	-3.62876e-29	0	0	0	0	0	0
HMR_7266	GDP-mannose[c] + N,N-chitobiosyldiphosphodolichol[c] => GDP[c] + beta-D-mannosyldiacetylchitobiosyldiphosphodolichol[c]	0	0	0	0	0	0	0	0	0	0	0	0	0	0	0	0	0	0	0	0	0	0	0	0	0	0	-9.39238e-30	0	0	-3.15544e-30	0	0	0	0	0	0	0	0	0	0	0	-3.62876e-29	0	0	0	0	0	0
HMR_7267	GDP-mannose[c] + beta-D-mannosyldiacetylchitobiosyldiphosphodolichol[c] => GDP[c] + alpha-D-mannosyl-beta-D-mannosyl-diacetylchitobiosyldiphosphodolichol[c]	0	0	0	0	0	0	0	0	0	0	0	0	0	0	0	0	0	0	0	0	0	0	0	0	0	0	-9.39238e-30	0	0	-3.15544e-30	0	0	0	0	0	0	0	0	0	0	0	-3.62876e-29	0	0	0	0	0	0
HMR_7268	GDP-mannose[c] + alpha-D-mannosyl-beta-D-mannosyl-diacetylchitobiosyldiphosphodolichol[c] => G00005[c] + GDP[c]	0	0	0	0	0	0	0	0	0	0	0	0	0	0	0	0	0	0	0	0	0	0	0	0	0	0	-9.39238e-30	0	0	-3.15544e-30	0	0	0	0	0	0	0	0	0	0	0	-3.62876e-29	0	0	0	0	0	0
HMR_7269	G00005[c] + GDP-mannose[c] => G10526[c] + GDP[c]	0	0	0	0	0	0	0	0	0	0	0	0	0	0	0	0	0	0	0	0	0	0	0	0	0	0	-9.39238e-30	0	0	-3.15544e-30	0	0	0	0	0	0	0	0	0	0	0	-3.62876e-29	0	0	0	0	0	0
HMR_7270	G10526[c] + GDP-mannose[c] => G00006[c] + GDP[c]	0	0	0	0	0	0	0	0	0	0	0	0	0	0	0	0	0	0	0	0	0	0	0	0	0	0	-9.39238e-30	0	0	-3.15544e-30	0	0	0	0	0	0	0	0	0	0	0	-3.62876e-29	0	0	0	0	0	0
HMR_7271	GDP-mannose[c] + dolichyl-phosphate[c] => GDP[c] + dolichyl-phosphate-D-mannose[c]	0	0	0	0	0	0	0	0	0	0	0	0	0	0	0	0	0	0	0	0	0	0	0	0	0	0	-3.75695e-29	0	0	-1.26218e-29	0	0	0	0	0	0	0	0	0	0	0	-1.4515e-28	0	0	0	0	0	0
HMR_7274	G00006[r] + dolichyl-phosphate-D-mannose[r] => G10595[r] + dolichyl-phosphate[r]	0	0	0	0	0	0	0	0	0	0	0	0	0	0	0	0	0	0	0	0	0	0	0	0	0	0	-9.39238e-30	0	0	-3.15544e-30	0	0	0	0	0	0	0	0	0	0	0	-3.62876e-29	0	0	0	0	0	0
HMR_7275	G10595[r] + dolichyl-phosphate-D-mannose[r] => G10596[r] + dolichyl-phosphate[r]	0	0	0	0	0	0	0	0	0	0	0	0	0	0	0	0	0	0	0	0	0	0	0	0	0	0	-9.39238e-30	0	0	-3.15544e-30	0	0	0	0	0	0	0	0	0	0	0	-3.62876e-29	0	0	0	0	0	0
HMR_7276	G10596[r] + dolichyl-phosphate-D-mannose[r] => G10597[r] + dolichyl-phosphate[r]	0	0	0	0	0	0	0	0	0	0	0	0	0	0	0	0	0	0	0	0	0	0	0	0	0	0	-9.39238e-30	0	0	-3.15544e-30	0	0	0	0	0	0	0	0	0	0	0	-3.62876e-29	0	0	0	0	0	0
HMR_7277	G10597[r] + dolichyl-phosphate-D-mannose[r] => G00007[r] + dolichyl-phosphate[r]	0	0	0	0	0	0	0	0	0	0	0	0	0	0	0	0	0	0	0	0	0	0	0	0	0	0	-9.39238e-30	0	0	-3.15544e-30	0	0	0	0	0	0	0	0	0	0	0	-3.62876e-29	0	0	0	0	0	0
HMR_7278	UDP-glucose[r] + dolichyl-phosphate[r] => UDP[r] + dolichyl-D-glucosyl-phosphate[r]	0	0	0	0	0	0	0	0	0	0	0	0	0	0	0	0	0	0	0	0	0	0	0	0	-3.15544e-29	0	-2.81771e-29	0	0	-9.46633e-30	0	0	0	0	0	0	0	0	0	0	0	-1.08863e-28	0	2.52435e-29	0	0	0	0
HMR_7279	G00007[r] + dolichyl-D-glucosyl-phosphate[r] => G10598[r] + dolichyl-phosphate[r]	0	0	0	0	0	0	0	0	0	0	0	0	0	0	0	0	0	0	0	0	0	0	0	0	0	0	-9.39238e-30	0	0	-3.15544e-30	0	0	0	0	0	0	0	0	0	0	0	-3.62876e-29	0	0	0	0	0	0
HMR_7280	G10598[r] + dolichyl-D-glucosyl-phosphate[r] => G10599[r] + dolichyl-phosphate[r]	0	0	0	0	0	0	0	0	0	0	0	0	0	0	0	0	0	0	0	0	0	0	0	0	0	0	-9.39238e-30	0	0	-3.15544e-30	0	0	0	0	0	0	0	0	0	0	0	-3.62876e-29	0	0	0	0	0	0
HMR_7281	G10599[r] + dolichyl-D-glucosyl-phosphate[r] => (Glc)3 (GlcNAc)2 (Man)9 (PP-Dol)1[r] + dolichyl-phosphate[r]	0	0	0	0	0	0	0	0	0	0	0	0	0	0	0	0	0	0	0	0	0	0	0	0	0	0	-9.39238e-30	0	0	-3.15544e-30	0	0	0	0	0	0	0	0	0	0	0	-3.62876e-29	0	0	0	0	0	0
HMR_7285	(Glc)3 (GlcNAc)2 (Man)9 (PP-Dol)1[r] + [protein]-L-asparagine[r] => (alpha-D-Glucosyl)3-(alpha-D-mannosyl)8-beta-D-mannosyl-diacetylchitobiosyl-L-asparagine (protein)[r] + dolichyl-diphosphate[r]	0	0	0	0	0	0	0	0	0	0	0	0	0	0	0	0	0	0	0	0	0	0	0	0	0	0	-9.39238e-30	0	0	-3.15544e-30	0	0	0	0	0	0	0	0	0	0	0	-3.62876e-29	0	0	0	0	0	0
HMR_7286	(alpha-D-Glucosyl)3-(alpha-D-mannosyl)8-beta-D-mannosyl-diacetylchitobiosyl-L-asparagine (protein)[r] + H2O[r] => (alpha-D-Glucosyl)2-(alpha-D-mannosyl)8-beta-D-mannosyl-diacetylchitobiosyl-L-asparagine (protein)[r] + glucose[r]	0	0	0	0	0	0	0	0	0	0	0	0	0	0	0	0	0	0	0	1.26218e-29	0	0	0	0	0	0	0	0	0	0	0	0	0	0	0	0	0	0	0	0	0	-3.62876e-29	0	0	0	0	0	0
HMR_7287	(alpha-D-Glucosyl)2-(alpha-D-mannosyl)8-beta-D-mannosyl-diacetylchitobiosyl-L-asparagine (protein)[r] + H2O[r] => (alpha-D-Glucosyl)-(alpha-D-mannosyl)8-beta-D-mannosyl-diacetylchitobiosyl-L-asparagine (protein)[r] + glucose[r]	0	0	0	0	0	0	0	0	0	0	0	0	0	0	0	0	0	0	0	1.26218e-29	0	0	0	0	0	0	0	0	0	0	0	0	0	0	0	0	0	0	0	0	0	-3.62876e-29	0	0	0	0	0	0
HMR_7288	(alpha-D-Glucosyl)-(alpha-D-mannosyl)8-beta-D-mannosyl-diacetylchitobiosyl-L-asparagine (protein)[r] + H2O[r] => glucosyl-(alpha-D-mannosyl)7-beta-D-mannosyl-diacetylchitobiosyl-L-asparagine, isoform C (protein)[r] + mannose[r]	0	0	0	0	0	0	0	0	0	0	0	0	0	0	0	0	0	0	0	0	0	0	0	0	0	0	0	0	0	0	0	0	0	0	0	0	0	0	0	0	0	0	0	0	0	0	0	0
HMR_7289	(alpha-D-Glucosyl)-(alpha-D-mannosyl)8-beta-D-mannosyl-diacetylchitobiosyl-L-asparagine (protein)[r] + H2O[r] => glucosyl-(alpha-D-mannosyl)7-beta-D-mannosyl-diacetylchitobiosyl-L-asparagine, isoform B (protein)[r] + mannose[r]	0	0	0	0	0	0	0	0	0	0	0	0	0	0	0	0	0	0	0	0	0	0	0	0	0	0	0	0	0	0	0	0	0	0	0	0	0	0	0	0	0	0	0	0	0	0	0	0
HMR_7290	(alpha-D-Glucosyl)-(alpha-D-mannosyl)8-beta-D-mannosyl-diacetylchitobiosyl-L-asparagine (protein)[r] + H2O[r] => (alpha-D-mannosyl)8-beta-D-mannosyl-diacetylchitobiosyl-L-asparagine (protein)[r] + glucose[r]	0	0	0	0	0	0	0	0	0	0	0	0	0	0	0	0	0	0	0	0	0	0	0	0	0	0	0	0	0	0	0	0	0	0	0	0	0	0	0	0	0	0	0	0	0	0	0	0
HMR_7291	H2O[r] + glucosyl-(alpha-D-mannosyl)7-beta-D-mannosyl-diacetylchitobiosyl-L-asparagine, isoform C (protein)[r] => glucosyl-(alpha-D-mannosyl)6-beta-D-mannosyl-diacetylchitobiosyl-L-asparagine (protein)[r] + mannose[r]	0	0	0	0	0	0	0	0	0	0	0	0	0	0	0	0	0	0	0	0	0	0	0	0	0	0	0	0	0	0	0	0	0	0	0	0	0	0	0	0	0	0	0	0	0	0	0	0
HMR_7292	H2O[r] + glucosyl-(alpha-D-mannosyl)7-beta-D-mannosyl-diacetylchitobiosyl-L-asparagine, isoform B (protein)[r] => glucosyl-(alpha-D-mannosyl)6-beta-D-mannosyl-diacetylchitobiosyl-L-asparagine (protein)[r] + mannose[r]	0	0	0	0	0	0	0	0	0	0	0	0	0	0	0	0	0	0	0	0	0	0	0	0	0	0	0	0	0	0	0	0	0	0	0	0	0	0	0	0	0	0	0	0	0	0	0	0
HMR_7293	(alpha-D-mannosyl)8-beta-D-mannosyl-diacetylchitobiosyl-L-asparagine (protein)[r] + H2O[r] => (alpha-D-mannosyl)7-beta-D-mannosyl-diacetylchitobiosyl-L-asparagine, isoform B (protein)[r] + mannose[r]	0	0	0	0	0	0	0	0	0	0	0	0	0	0	0	0	0	0	0	0	0	0	0	0	0	0	0	0	0	0	0	0	0	0	0	0	0	0	0	0	0	0	0	0	0	0	0	0
HMR_7294	glucosyl-(alpha-D-mannosyl)6-beta-D-mannosyl-diacetylchitobiosyl-L-asparagine (protein)[r] => glucosyl-(alpha-D-mannosyl)6-beta-D-mannosyl-diacetylchitobiosyl-L-asparagine (protein)[g]	0	0	0	0	0	0	0	0	0	0	0	0	0	0	0	0	0	0	0	0	0	0	0	0	0	0	0	0	0	0	0	0	0	0	0	0	0	0	0	0	0	0	0	0	0	0	0	0
HMR_7295	(alpha-D-Glucosyl)3-(alpha-D-mannosyl)8-beta-D-mannosyl-diacetylchitobiosyl-L-asparagine (protein)[r] => (alpha-D-Glucosyl)3-(alpha-D-mannosyl)8-beta-D-mannosyl-diacetylchitobiosyl-L-asparagine (protein)[g]	0	0	0	0	0	0	0	0	0	0	0	0	0	0	0	0	0	0	0	-1.26218e-29	0	0	0	0	0	0	-9.39238e-30	0	0	-3.15544e-30	0	0	0	0	0	0	0	0	0	0	0	0	0	0	0	0	0	0
HMR_7296	(alpha-D-Glucosyl)2-(alpha-D-mannosyl)8-beta-D-mannosyl-diacetylchitobiosyl-L-asparagine (protein)[r] => (alpha-D-Glucosyl)2-(alpha-D-mannosyl)8-beta-D-mannosyl-diacetylchitobiosyl-L-asparagine (protein)[g]	0	0	0	0	0	0	0	0	0	0	0	0	0	0	0	0	0	0	0	0	0	0	0	0	0	0	0	0	0	0	0	0	0	0	0	0	0	0	0	0	0	0	0	0	0	0	0	0
HMR_7297	(alpha-D-Glucosyl)-(alpha-D-mannosyl)8-beta-D-mannosyl-diacetylchitobiosyl-L-asparagine (protein)[r] => (alpha-D-Glucosyl)-(alpha-D-mannosyl)8-beta-D-mannosyl-diacetylchitobiosyl-L-asparagine (protein)[g]	0	0	0	0	0	0	0	0	0	0	0	0	0	0	0	0	0	0	0	0	0	0	0	0	0	0	0	0	0	0	0	0	0	0	0	0	0	0	0	0	0	0	0	0	0	0	0	0
HMR_7298	glucosyl-(alpha-D-mannosyl)7-beta-D-mannosyl-diacetylchitobiosyl-L-asparagine, isoform B (protein)[r] => glucosyl-(alpha-D-mannosyl)7-beta-D-mannosyl-diacetylchitobiosyl-L-asparagine, isoform B (protein)[g]	0	0	0	0	0	0	0	0	0	0	0	0	0	0	0	0	0	0	0	0	0	0	0	0	0	0	0	0	0	0	0	0	0	0	0	0	0	0	0	0	0	0	0	0	0	0	0	0
HMR_7299	glucosyl-(alpha-D-mannosyl)7-beta-D-mannosyl-diacetylchitobiosyl-L-asparagine, isoform C (protein)[r] => glucosyl-(alpha-D-mannosyl)7-beta-D-mannosyl-diacetylchitobiosyl-L-asparagine, isoform C (protein)[g]	0	0	0	0	0	0	0	0	0	0	0	0	0	0	0	0	0	0	0	0	0	0	0	0	0	0	0	0	0	0	0	0	0	0	0	0	0	0	0	0	0	0	0	0	0	0	0	0
HMR_7300	(alpha-D-mannosyl)7-beta-D-mannosyl-diacetylchitobiosyl-L-asparagine, isoform B (protein)[r] => (alpha-D-mannosyl)7-beta-D-mannosyl-diacetylchitobiosyl-L-asparagine, isoform B (protein)[g]	0	0	0	0	0	0	0	0	0	0	0	0	0	0	0	0	0	0	0	0	0	0	0	0	0	0	0	0	0	0	0	0	0	0	0	0	0	0	0	0	0	0	0	0	0	0	0	0
HMR_7301	(alpha-D-Glucosyl)3-(alpha-D-mannosyl)8-beta-D-mannosyl-diacetylchitobiosyl-L-asparagine (protein)[g] + 4 H2O[g] => (alpha-D-mannosyl)7-beta-D-mannosyl-diacetylchitobiosyl-L-asparagine, isoform A (protein)[g] + 3 glucose[g] + mannose[g]	0	0	0	0	0	0	0	0	0	0	0	0	0	0	0	0	0	0	0	-1.26218e-29	0	0	0	0	0	0	-9.39238e-30	0	0	-3.15544e-30	0	0	0	0	0	0	0	0	0	0	0	0	0	0	0	0	0	0
HMR_7302	(alpha-D-Glucosyl)2-(alpha-D-mannosyl)8-beta-D-mannosyl-diacetylchitobiosyl-L-asparagine (protein)[g] + 3 H2O[g] => (alpha-D-mannosyl)7-beta-D-mannosyl-diacetylchitobiosyl-L-asparagine, isoform A (protein)[g] + 2 glucose[g] + mannose[g]	0	0	0	0	0	0	0	0	0	0	0	0	0	0	0	0	0	0	0	0	0	0	0	0	0	0	0	0	0	0	0	0	0	0	0	0	0	0	0	0	0	0	0	0	0	0	0	0
HMR_7303	(alpha-D-Glucosyl)-(alpha-D-mannosyl)8-beta-D-mannosyl-diacetylchitobiosyl-L-asparagine (protein)[g] + 2 H2O[g] => (alpha-D-mannosyl)7-beta-D-mannosyl-diacetylchitobiosyl-L-asparagine, isoform A (protein)[g] + glucose[g] + mannose[g]	0	0	0	0	0	0	0	0	0	0	0	0	0	0	0	0	0	0	0	0	0	0	0	0	0	0	0	0	0	0	0	0	0	0	0	0	0	0	0	0	0	0	0	0	0	0	0	0
HMR_7304	2 H2O[g] + glucosyl-(alpha-D-mannosyl)7-beta-D-mannosyl-diacetylchitobiosyl-L-asparagine, isoform C (protein)[g] => (alpha-D-mannosyl)6-beta-D-mannosyl-diacetylchitobiosyl-L-asparagine (protein) (C)[g] + glucose[g] + mannose[g]	0	0	0	0	0	0	0	0	0	0	0	0	0	0	0	0	0	0	0	0	0	0	0	0	0	0	0	0	0	0	0	0	0	0	0	0	0	0	0	0	0	0	0	0	0	0	0	0
HMR_7305	2 H2O[g] + glucosyl-(alpha-D-mannosyl)7-beta-D-mannosyl-diacetylchitobiosyl-L-asparagine, isoform B (protein)[g] => (alpha-D-mannosyl)6-beta-D-mannosyl-diacetylchitobiosyl-L-asparagine (protein) (B2)[g] + glucose[g] + mannose[g]	0	0	0	0	0	0	0	0	0	0	0	0	0	0	0	0	0	0	0	0	0	0	0	0	0	0	0	0	0	0	0	0	0	0	0	0	0	0	0	0	0	0	0	0	0	0	0	0
HMR_7306	2 H2O[g] + glucosyl-(alpha-D-mannosyl)6-beta-D-mannosyl-diacetylchitobiosyl-L-asparagine (protein)[g] => (alpha-D-mannosyl)5-beta-D-mannosyl-diacetylchitobiosyl-L-asparagine (protein) (B1)[g] + glucose[g] + mannose[g]	0	0	0	0	0	0	0	0	0	0	0	0	0	0	0	0	0	0	0	0	0	0	0	0	0	0	0	0	0	0	0	0	0	0	0	0	0	0	0	0	0	0	0	0	0	0	0	0
HMR_7308	(alpha-D-mannosyl)8-beta-D-mannosyl-diacetylchitobiosyl-L-asparagine (protein)[g] + H2O[g] => (alpha-D-mannosyl)7-beta-D-mannosyl-diacetylchitobiosyl-L-asparagine, isoform A (protein)[g] + mannose[g]	0	0	0	0	0	0	0	0	0	0	0	0	0	0	0	0	0	0	0	0	0	0	0	0	0	0	0	0	0	0	0	0	0	0	0	0	0	0	0	0	0	0	0	0	0	0	0	0
HMR_7309	(alpha-D-mannosyl)8-beta-D-mannosyl-diacetylchitobiosyl-L-asparagine (protein)[g] + H2O[g] => (alpha-D-mannosyl)7-beta-D-mannosyl-diacetylchitobiosyl-L-asparagine, isoform C (protein)[g] + mannose[g]	0	0	0	0	0	0	0	0	0	0	0	0	0	0	0	0	0	0	0	0	0	0	0	0	0	0	0	0	0	0	0	0	0	0	0	0	0	0	0	0	0	0	0	0	0	0	0	0
HMR_7310	(alpha-D-mannosyl)7-beta-D-mannosyl-diacetylchitobiosyl-L-asparagine, isoform A (protein)[g] + H2O[g] => (alpha-D-mannosyl)6-beta-D-mannosyl-diacetylchitobiosyl-L-asparagine (protein) (A)[g] + mannose[g]	0	0	0	0	0	0	0	0	0	0	0	0	0	0	0	0	0	0	0	-1.26218e-29	0	0	0	0	0	0	0	0	0	-3.15544e-30	0	0	0	0	0	0	0	0	0	0	0	0	0	0	0	0	0	0
HMR_7311	(alpha-D-mannosyl)7-beta-D-mannosyl-diacetylchitobiosyl-L-asparagine, isoform B (protein)[g] + H2O[g] => (alpha-D-mannosyl)6-beta-D-mannosyl-diacetylchitobiosyl-L-asparagine (protein) (B1)[g] + mannose[g]	0	0	0	0	0	0	0	0	0	0	0	0	0	0	0	0	0	0	0	0	0	0	0	0	0	0	0	0	0	0	0	0	0	0	0	0	0	0	0	0	0	0	0	0	0	0	0	0
HMR_7312	(alpha-D-mannosyl)7-beta-D-mannosyl-diacetylchitobiosyl-L-asparagine, isoform B (protein)[g] + H2O[g] => (alpha-D-mannosyl)6-beta-D-mannosyl-diacetylchitobiosyl-L-asparagine (protein) (B2)[g] + mannose[g]	0	0	0	0	0	0	0	0	0	0	0	0	0	0	0	0	0	0	0	0	0	0	0	0	0	0	0	0	0	0	0	0	0	0	0	0	0	0	0	0	0	0	0	0	0	0	0	0
HMR_7313	(alpha-D-mannosyl)7-beta-D-mannosyl-diacetylchitobiosyl-L-asparagine, isoform A (protein)[g] + H2O[g] => (alpha-D-mannosyl)6-beta-D-mannosyl-diacetylchitobiosyl-L-asparagine (protein) (C)[g] + mannose[g]	0	0	0	0	0	0	0	0	0	0	0	0	0	0	0	0	0	0	0	0	0	0	0	0	0	0	0	0	0	0	0	0	0	0	0	0	0	0	0	0	0	0	0	0	0	0	0	0
HMR_7314	(alpha-D-mannosyl)7-beta-D-mannosyl-diacetylchitobiosyl-L-asparagine, isoform C (protein)[g] + H2O[g] => (alpha-D-mannosyl)6-beta-D-mannosyl-diacetylchitobiosyl-L-asparagine (protein) (C)[g] + mannose[g]	0	0	0	0	0	0	0	0	0	0	0	0	0	0	0	0	0	0	0	0	0	0	0	0	0	0	0	0	0	0	0	0	0	0	0	0	0	0	0	0	0	0	0	0	0	0	0	0
HMR_7315	(alpha-D-mannosyl)6-beta-D-mannosyl-diacetylchitobiosyl-L-asparagine (protein) (A)[g] + H2O[g] => (alpha-D-mannosyl)5-beta-D-mannosyl-diacetylchitobiosyl-L-asparagine (protein) (C)[g] + mannose[g]	0	0	0	0	0	0	0	0	0	0	0	0	0	0	0	0	0	0	0	-1.26218e-29	0	0	0	0	0	0	0	0	0	-3.15544e-30	0	0	0	0	0	0	0	0	0	0	0	0	0	0	0	0	0	0
HMR_7316	(alpha-D-mannosyl)6-beta-D-mannosyl-diacetylchitobiosyl-L-asparagine (protein) (B1)[g] + H2O[g] => (alpha-D-mannosyl)5-beta-D-mannosyl-diacetylchitobiosyl-L-asparagine (protein) (B1)[g] + mannose[g]	0	0	0	0	0	0	0	0	0	0	0	0	0	0	0	0	0	0	0	0	0	0	0	0	0	0	0	0	0	0	0	0	0	0	0	0	0	0	0	0	0	0	0	0	0	0	0	0
HMR_7317	(alpha-D-mannosyl)6-beta-D-mannosyl-diacetylchitobiosyl-L-asparagine (protein) (B2)[g] + H2O[g] => (alpha-D-mannosyl)5-beta-D-mannosyl-diacetylchitobiosyl-L-asparagine (protein) (B1)[g] + mannose[g]	0	0	0	0	0	0	0	0	0	0	0	0	0	0	0	0	0	0	0	0	0	0	0	0	0	0	0	0	0	0	0	0	0	0	0	0	0	0	0	0	0	0	0	0	0	0	0	0
HMR_7318	(alpha-D-mannosyl)6-beta-D-mannosyl-diacetylchitobiosyl-L-asparagine (protein) (B2)[g] + H2O[g] => (alpha-D-mannosyl)5-beta-D-mannosyl-diacetylchitobiosyl-L-asparagine (protein) (B2)[g] + mannose[g]	0	0	0	0	0	0	0	0	0	0	0	0	0	0	0	0	0	0	0	0	0	0	0	0	0	0	0	0	0	0	0	0	0	0	0	0	0	0	0	0	0	0	0	0	0	0	0	0
HMR_7319	(alpha-D-mannosyl)6-beta-D-mannosyl-diacetylchitobiosyl-L-asparagine (protein) (C)[g] + H2O[g] => (alpha-D-mannosyl)5-beta-D-mannosyl-diacetylchitobiosyl-L-asparagine (protein) (C)[g] + mannose[g]	0	0	0	0	0	0	0	0	0	0	0	0	0	0	0	0	0	0	0	0	0	0	0	0	0	0	0	0	0	0	0	0	0	0	0	0	0	0	0	0	0	0	0	0	0	0	0	0
HMR_7320	(alpha-D-mannosyl)5-beta-D-mannosyl-diacetylchitobiosyl-L-asparagine (protein) (C)[g] + H2O[g] => (alpha-D-mannosyl)4-beta-D-mannosyl-diacetylchitobiosyl-L-asparagine (protein)[g] + mannose[g]	0	0	0	0	0	0	0	0	0	0	0	0	0	0	0	0	0	0	0	-1.26218e-29	0	0	0	0	0	0	0	0	0	-3.15544e-30	0	0	0	0	0	0	0	0	0	0	0	0	0	0	0	0	0	0
HMR_7321	(alpha-D-mannosyl)5-beta-D-mannosyl-diacetylchitobiosyl-L-asparagine (protein) (B1)[g] + H2O[g] => (alpha-D-mannosyl)4-beta-D-mannosyl-diacetylchitobiosyl-L-asparagine (protein)[g] + mannose[g]	0	0	0	0	0	0	0	0	0	0	0	0	0	0	0	0	0	0	0	0	0	0	0	0	0	0	0	0	0	0	0	0	0	0	0	0	0	0	0	0	0	0	0	0	0	0	0	0
HMR_7322	(alpha-D-mannosyl)5-beta-D-mannosyl-diacetylchitobiosyl-L-asparagine (protein) (B2)[g] + H2O[g] => (alpha-D-mannosyl)4-beta-D-mannosyl-diacetylchitobiosyl-L-asparagine (protein)[g] + mannose[g]	0	0	0	0	0	0	0	0	0	0	0	0	0	0	0	0	0	0	0	0	0	0	0	0	0	0	0	0	0	0	0	0	0	0	0	0	0	0	0	0	0	0	0	0	0	0	0	0
HMR_7323	(alpha-D-mannosyl)4-beta-D-mannosyl-diacetylchitobiosyl-L-asparagine (protein)[g] + UDP-N-acetylglucosamine[g] => UDP[g] + nm4masn[g]	0	0	0	0	0	0	0	0	0	0	0	0	0	0	0	0	0	0	0	-1.26218e-29	0	0	0	-2.46519e-32	0	0	0	0	0	-3.15544e-30	0	0	0	0	0	0	0	0	0	0	0	0	0	0	0	0	0	0
HMR_7324	2 H2O[g] + nm4masn[g] => 2 mannose[g] + nm2masn[g]	0	0	0	0	0	0	0	0	0	0	0	0	0	0	0	0	0	0	0	-1.26218e-29	0	0	0	-2.46519e-32	0	0	0	0	0	-3.15544e-30	0	0	0	0	0	0	0	0	0	0	0	0	0	0	0	0	0	0
HMR_7325	UDP-N-acetylglucosamine[g] + nm2masn[g] => UDP[g] + n2m2masn[g]	0	0	0	0	0	0	0	0	0	0	0	0	0	0	0	0	0	0	0	-1.26218e-29	0	0	0	-2.46519e-32	0	0	0	0	0	-3.15544e-30	0	0	0	0	0	0	0	0	0	0	0	0	0	0	0	0	0	0
HMR_7326	UDP-N-acetylglucosamine[g] + n2m2masn[g] => UDP[g] + n2m2nmasn[g]	0	0	0	0	0	0	0	0	0	0	0	0	0	0	0	0	0	0	0	-1.26218e-29	0	0	0	-2.46519e-32	0	0	0	0	0	-3.15544e-30	0	0	0	0	0	0	0	0	0	0	0	0	0	0	0	0	0	0
HMR_7327	UDP-N-acetylglucosamine[g] + n2m2masn[g] => G00020[g] + UDP[g]	0	0	0	0	0	0	0	0	0	0	0	0	0	0	0	0	0	0	0	0	0	0	0	0	0	0	0	0	0	0	0	0	0	0	0	0	0	0	0	0	0	0	0	0	0	0	0	0
HMR_7328	G00020[g] + UDP-N-acetylglucosamine[g] => G00021[g] + UDP[g]	0	0	0	0	0	0	0	0	0	0	0	0	0	0	0	0	0	0	0	0	0	0	0	0	0	0	0	0	0	0	0	0	0	0	0	0	0	0	0	0	0	0	0	0	0	0	0	0
HMR_7329	G00021[g] + UDP-N-acetylglucosamine[g] => G00022[g] + UDP[g]	0	0	0	0	0	0	0	0	0	0	0	0	0	0	0	0	0	0	0	0	0	0	0	0	0	0	0	0	0	0	0	0	0	0	0	0	0	0	0	0	0	0	0	0	0	0	0	0
HMR_7332	GDP-L-fucose[g] + n2m2masn[g] => GDP[g] + fn2m2masn[g]	0	0	0	0	0	0	0	0	0	0	0	0	0	0	0	0	0	0	0	0	0	0	0	0	0	0	0	0	0	0	0	0	0	0	0	0	0	0	0	0	0	0	0	0	0	0	0	0
HMR_7333	2 UDP-galactose[g] + fn2m2masn[g] => 2 UDP[g] + l2fn2m2masn[g]	0	0	0	0	0	0	0	0	0	0	0	0	0	0	0	0	0	0	0	0	0	0	0	0	0	0	0	0	0	0	0	0	0	0	0	0	0	0	0	0	0	0	0	0	0	0	0	0
HMR_7334	2 CMP-N-acetylneuraminate[g] + l2fn2m2masn[g] => 2 CMP[g] + PA6[g]	0	0	0	0	0	0	0	0	0	0	0	0	0	0	0	0	0	0	0	0	0	0	0	0	0	0	0	0	0	0	0	0	0	0	0	0	0	0	0	0	0	0	0	0	0	0	0	0
HMR_7428	(alpha-D-mannosyl)2-beta-D-mannosyl-N-acetylglucosamine[l] + 2 H2O[l] => beta-1,4-mannose-N-acetylglucosamine[l] + 2 mannose[l]	0	0	0	0	0	0	0	0	0	0	0	0	0	0	0	0	0	0	0	1.57772e-29	0	0	0	-2.46519e-32	0	0	0	0	0	-3.15544e-30	0	0	0	0	0	0	0	0	0	0	0	0	0	0	0	0	0	0
HMR_7429	H2O[l] + beta-1,4-mannose-N-acetylglucosamine[l] => N-acetylglucosamine[l] + mannose[l]	0	0	0	0	0	0	0	0	0	0	0	0	0	0	0	0	0	0	0	1.57772e-29	0	0	0	-2.46519e-32	0	0	0	0	0	-3.15544e-30	0	0	0	0	0	0	0	0	0	0	0	0	0	0	0	0	0	0
HMR_7574	H2O[l] + de-Fuc form of PA6[l] => [protein]-L-asparagine[l] + de-Fuc form of PA6 (wo peptide linkage)[l]	0	0	0	0	0	0	0	0	0	0	0	0	0	0	0	0	0	0	0	0	0	0	0	0	0	0	0	0	0	0	0	0	0	0	0	0	0	0	0	0	0	0	0	0	0	0	0	0
HMR_7575	H2O[l] + de-Fuc form of PA6 (wo peptide linkage)[l] => N-acetylglucosamine[l] + de-Fuc, GlcNAc removed PA6 (wo peptide linkage)[l]	0	0	0	0	0	0	0	0	0	0	0	0	0	0	0	0	0	0	0	0	0	0	0	0	0	0	0	0	0	0	0	0	0	0	0	0	0	0	0	0	0	0	0	0	0	0	0	0
HMR_7576	2 H2O[l] + de-Fuc, GlcNAc removed PA6 (wo peptide linkage)[l] => 2 N-acetylneuraminate[l] + l2n2m2mn[l]	0	0	0	0	0	0	0	0	0	0	0	0	0	0	0	0	0	0	0	0	0	0	0	0	0	0	0	0	0	0	0	0	0	0	0	0	0	0	0	0	0	0	0	0	0	0	0	0
HMR_7577	2 H2O[l] + l2n2m2mn[l] => 2 galactose[l] + n2m2mn[l]	0	0	0	0	0	0	0	0	0	0	0	0	0	0	0	0	0	0	0	0	0	0	0	0	0	0	0	0	0	0	0	0	0	0	0	0	0	0	0	0	0	0	0	0	0	0	0	0
HMR_7578	2 H2O[l] + n2m2mn[l] => (alpha-D-mannosyl)2-beta-D-mannosyl-N-acetylglucosamine[l] + 2 N-acetylglucosamine[l]	0	0	0	0	0	0	0	0	0	0	0	0	0	0	0	0	0	0	0	0	0	0	0	0	0	0	0	0	0	0	0	0	0	0	0	0	0	0	0	0	0	0	0	0	0	0	0	0
HMR_7580	H2O[s] + PA6[s] => 6-deoxy-L-galactose[s] + de-Fuc form of PA6[s]	0	0	0	0	0	0	0	0	0	0	0	0	0	0	0	0	0	0	0	0	0	0	0	0	0	0	0	0	0	0	0	0	0	0	0	0	0	0	0	0	0	0	0	0	0	0	0	0
HMR_7582	H2O[l] + PA6[l] => 6-deoxy-L-galactose[l] + de-Fuc form of PA6[l]	0	0	0	0	0	0	0	0	0	0	0	0	0	0	0	0	0	0	0	0	0	0	0	0	0	0	0	0	0	0	0	0	0	0	0	0	0	0	0	0	0	0	0	0	0	0	0	0
HMR_7585	H2O[l] + n2m2nmasn[l] => [protein]-L-asparagine[l] + n2m2nm[l]	0	0	0	0	0	0	0	0	0	0	0	0	0	0	0	0	0	0	0	1.26218e-29	0	0	0	-2.46519e-32	0	0	0	0	0	-3.15544e-30	0	0	0	0	0	0	0	0	0	0	0	0	0	0	0	0	0	0
HMR_7586	H2O[l] + n2m2nm[l] => N-acetylglucosamine[l] + n2m2nmn[l]	0	0	0	0	0	0	0	0	0	0	0	0	0	0	0	0	0	0	0	1.26218e-29	0	0	0	-2.46519e-32	0	0	0	0	0	-3.15544e-30	0	0	0	0	0	0	0	0	0	0	0	0	0	0	0	0	0	0
HMR_7587	3 H2O[l] + n2m2nmn[l] => (alpha-D-mannosyl)2-beta-D-mannosyl-N-acetylglucosamine[l] + 3 N-acetylglucosamine[l]	0	0	0	0	0	0	0	0	0	0	0	0	0	0	0	0	0	0	0	1.26218e-29	0	0	0	-2.46519e-32	0	0	0	0	0	-3.15544e-30	0	0	0	0	0	0	0	0	0	0	0	0	0	0	0	0	0	0
HMR_8691	H2O[r] + dolichyl-diphosphate[r] => Pi[r] + dolichyl-phosphate[r]	0	0	0	0	0	0	0	0	0	0	0	0	0	0	0	0	0	0	0	0	0	0	0	0	0	0	-9.39238e-30	0	0	-3.15544e-30	0	0	0	0	0	0	0	0	0	0	0	-3.62876e-29	0	0	0	0	0	0
HMR_8692	H2O[r] + dolichyl-D-glucosyl-phosphate[r] => dolichyl-phosphate[r] + glucose[r]	0	0	0	0	0	0	0	0	0	0	0	0	0	0	0	0	0	0	0	0	0	0	0	0	-3.15544e-29	0	0	0	0	0	0	0	0	0	0	0	0	0	0	0	0	0	0	2.52435e-29	0	0	0	0
HMR_8693	UDP-N-acetylglucosamine[g] + n2m2masn[g] => UDP[g] + n3m2masn[g]	0	0	0	0	0	0	0	0	0	0	0	0	0	0	0	0	0	0	0	0	0	0	0	0	0	0	0	0	0	0	0	0	0	0	0	0	0	0	0	0	0	0	0	0	0	0	0	0
HMR_8694	UDP-N-acetylglucosamine[g] + n3m2masn[g] => UDP[g] + n4m2masn[g]	0	0	0	0	0	0	0	0	0	0	0	0	0	0	0	0	0	0	0	0	0	0	0	0	0	0	0	0	0	0	0	0	0	0	0	0	0	0	0	0	0	0	0	0	0	0	0	0
HMR_8695	UDP-N-acetylglucosamine[g] + n4m2masn[g] => UDP[g] + n5m2masn[g]	0	0	0	0	0	0	0	0	0	0	0	0	0	0	0	0	0	0	0	0	0	0	0	0	0	0	0	0	0	0	0	0	0	0	0	0	0	0	0	0	0	0	0	0	0	0	0	0
HMR_5151	1827 ATP[c] + 2436 H2O[c] + 63 L-alanyl-tRNA(ala)[c] + 27 L-arginyl-tRNA(arg)[c] + 17 L-asparaginyl-tRNA(asn)[c] + 36 L-aspartyl-tRNA(asp)[c] + 35 L-cysteinyl-tRNA(cys)[c] + 20 L-glutaminyl-tRNA(gln)[c] + 62 L-glutamyl-tRNA(glu)[c] + 16 L-histidyl-tRNA(his)[c] + 9 L-isoleucyl-tRNA(ile)[c] + 64 L-leucyl-tRNA(leu)[c] + 60 L-lysyl-tRNA(lys)[c] + 7 L-methionyl-tRNA(met)[c] + 35 L-phenylalanyl-tRNA(ph…	1e-06	1e-06	1e-06	1e-06	1e-06	1e-06	1e-06	1e-06	1e-06	1e-06	1e-06	1e-06	1e-06	1e-06	1e-06	1e-06	1e-06	1e-06	1e-06	1e-06	1e-06	1e-06	1e-06	1e-06	1e-06	1e-06	1e-06	1e-06	1e-06	1e-06	1e-06	1e-06	1e-06	1e-06	1e-06	1e-06	1e-06	1e-06	1e-06	1e-06	1e-06	1e-06	1e-06	1e-06	1e-06	1e-06	1e-06	1e-06
HMR_5152	1269 ATP[c] + 1692 H2O[c] + 34 L-alanyl-tRNA(ala)[c] + 16 L-arginyl-tRNA(arg)[c] + 19 L-asparaginyl-tRNA(asn)[c] + 25 L-aspartyl-tRNA(asp)[c] + 3 L-cysteinyl-tRNA(cys)[c] + 17 L-glutaminyl-tRNA(gln)[c] + 29 L-glutamyl-tRNA(glu)[c] + 9 L-histidyl-tRNA(his)[c] + 20 L-isoleucyl-tRNA(ile)[c] + 59 L-leucyl-tRNA(leu)[c] + 26 L-lysyl-tRNA(lys)[c] + 14 L-methionyl-tRNA(met)[c] + 25 L-phenylalanyl-tRNA(ph…	1.95674e-31	-2.26798e-30	0	7.81928e-32	0	-2.95823e-31	-1.84889e-32	-7.70372e-34	0	-1.97215e-31	0	-1.10934e-31	0	0	7.39557e-31	6.21305e-31	-1.69636e-30	5.42342e-30	0	4.54926e-28	0	8.70212e-30	-1.73334e-33	6.74476e-29	0	-7.70372e-34	7.88861e-31	4.62223e-33	0	0	0	-2.95823e-31	2.6963e-33	5.18075e-32	0	-2.08e-32	1.2326e-32	5.91646e-31	0	0	-8.22372e-32	-6.52659e-30	0	0	0	0	0	-4.93038e-31
HMR_5153	1254 ATP[c] + 1672 H2O[c] + 26 L-alanyl-tRNA(ala)[c] + 7 L-arginyl-tRNA(arg)[c] + 19 L-asparaginyl-tRNA(asn)[c] + 24 L-aspartyl-tRNA(asp)[c] + 3 L-cysteinyl-tRNA(cys)[c] + 18 L-glutaminyl-tRNA(gln)[c] + 32 L-glutamyl-tRNA(glu)[c] + 13 L-histidyl-tRNA(his)[c] + 20 L-isoleucyl-tRNA(ile)[c] + 51 L-leucyl-tRNA(leu)[c] + 34 L-lysyl-tRNA(lys)[c] + 10 L-methionyl-tRNA(met)[c] + 27 L-phenylalanyl-tRNA(ph…	0	-4.93038e-32	0	5.54668e-32	0	-3.45127e-31	0	2.07076e-30	6.08077e-19	-1.38051e-30	0	-6.77927e-32	2.30187e-30	0	1.40516e-30	-3.34341e-31	4.93038e-32	-4.04291e-30	0	-2.89808e-28	0	-7.93791e-30	-6.74075e-33	4.41762e-29	0	-5.3926e-33	-9.86076e-31	-3.77482e-32	0	0	1.56355e-29	0	-1.04771e-31	0	-1.18329e-30	-1.71408e-32	0	-3.9443e-31	0	0	5.58366e-30	0	0	0	0	0	0	0
HMR_5154	13683 ATP[c] + 18244 H2O[c] + 275 L-alanyl-tRNA(ala)[c] + 150 L-arginyl-tRNA(arg)[c] + 247 L-asparaginyl-tRNA(asn)[c] + 233 L-aspartyl-tRNA(asp)[c] + 25 L-cysteinyl-tRNA(cys)[c] + 230 L-glutaminyl-tRNA(gln)[c] + 298 L-glutamyl-tRNA(glu)[c] + 115 L-histidyl-tRNA(his)[c] + 285 L-isoleucyl-tRNA(ile)[c] + 533 L-leucyl-tRNA(leu)[c] + 357 L-lysyl-tRNA(lys)[c] + 79 L-methionyl-tRNA(met)[c] + 224 L-pheny…	2.48815e-05	0.000122458	2.48621e-05	3.99028e-05	1.60553e-05	6.06162e-05	7.0275e-05	4.18352e-05	2.78833e-05	1.87355e-05	3.40184e-05	4.14206e-05	8.10175e-05	5.16063e-05	2.74423e-05	3.42212e-05	3.39099e-05	4.36803e-05	4.70218e-05	2.29214e-05	3.65991e-05	3.47318e-05	3.55135e-05	1.85501e-05	1.8911e-05	5.05039e-05	3.54982e-05	2.0374e-05	2.53778e-05	1.62321e-05	6.22152e-05	4.55097e-05	2.81439e-05	2.09113e-05	3.2993e-05	4.14137e-05	4.04915e-05	4.54915e-05	2.42129e-05	3.78175e-05	4.66872e-05	7.13525e-05	3.16194e-05	1.63223e-05	4.25623e-05	4.0446e-05	4.29769e-05	3.8342e-05
HMR_5155	372 ATP[c] + 496 H2O[c] + 11 L-alanyl-tRNA(ala)[c] + 9 L-arginyl-tRNA(arg)[c] + L-asparaginyl-tRNA(asn)[c] + 8 L-aspartyl-tRNA(asp)[c] + 2 L-cysteinyl-tRNA(cys)[c] + 7 L-glutaminyl-tRNA(gln)[c] + 5 L-glutamyl-tRNA(glu)[c] + L-histidyl-tRNA(his)[c] + 4 L-isoleucyl-tRNA(ile)[c] + 20 L-leucyl-tRNA(leu)[c] + 4 L-lysyl-tRNA(lys)[c] + 5 L-methionyl-tRNA(met)[c] + 3 L-phenylalanyl-tRNA(phe)[c] + 9 L-pro…	1.14708e-30	0	0	-6.54816e-33	0	-1.32504e-30	1.69802e-28	-1.40886e-29	0	-1.46679e-30	5.52357e-30	-6.0089e-32	-7.08742e-32	0	2.19556e-32	1.78726e-31	2.3635e-30	2.7853e-28	-2.00297e-32	0	0	-4.62223e-33	3.57501e-33	0	0	-1.63165e-30	4.54581e-29	2.15704e-32	0	0	-4.66808e-28	0	-1.54074e-32	0	5.74505e-31	-3.08149e-32	0	0	0	0	1.54074e-32	2.62296e-29	0	0	0	0	0	-3.08149e-33
HMR_5156	261 ATP[c] + 348 H2O[c] + 3 L-alanyl-tRNA(ala)[c] + L-arginyl-tRNA(arg)[c] + L-asparaginyl-tRNA(asn)[c] + 13 L-aspartyl-tRNA(asp)[c] + L-cysteinyl-tRNA(cys)[c] + 3 L-glutaminyl-tRNA(gln)[c] + 9 L-glutamyl-tRNA(glu)[c] + L-histidyl-tRNA(his)[c] + 8 L-isoleucyl-tRNA(ile)[c] + 10 L-leucyl-tRNA(leu)[c] + 7 L-lysyl-tRNA(lys)[c] + 5 L-methionyl-tRNA(met)[c] + 3 L-phenylalanyl-tRNA(phe)[c] + 5 L-prolyl-…	0	0	0	0	0	0	0	0	0	0	0	0	0	0	0	0	0	0	0	0	0	0	0	0	0	0	0	0	0	0	0	0	0	0	0	0	0	0	0	0	0	0	0	0	0	0	0	0
HMR_5157	249 ATP[c] + 332 H2O[c] + 5 L-alanyl-tRNA(ala)[c] + 4 L-arginyl-tRNA(arg)[c] + L-asparaginyl-tRNA(asn)[c] + 4 L-aspartyl-tRNA(asp)[c] + 3 L-glutaminyl-tRNA(gln)[c] + 8 L-glutamyl-tRNA(glu)[c] + 4 L-isoleucyl-tRNA(ile)[c] + 12 L-leucyl-tRNA(leu)[c] + 9 L-lysyl-tRNA(lys)[c] + 2 L-methionyl-tRNA(met)[c] + 4 L-phenylalanyl-tRNA(phe)[c] + 4 L-prolyl-tRNA(pro)[c] + 9 L-seryl-tRNA(ser)[c] + 3 L-threonyl…	0	0	0	0	0	0	0	0	0	0	0	0	0	0	0	0	0	0	0	0	0	0	0	0	0	0	0	0	0	0	0	0	0	0	0	0	0	0	0	0	0	0	0	0	0	0	0	0
HMR_5158	303 ATP[c] + 404 H2O[c] + 7 L-alanyl-tRNA(ala)[c] + 2 L-arginyl-tRNA(arg)[c] + L-asparaginyl-tRNA(asn)[c] + 4 L-aspartyl-tRNA(asp)[c] + 8 L-glutaminyl-tRNA(gln)[c] + 8 L-glutamyl-tRNA(glu)[c] + L-isoleucyl-tRNA(ile)[c] + 15 L-leucyl-tRNA(leu)[c] + 6 L-lysyl-tRNA(lys)[c] + 3 L-methionyl-tRNA(met)[c] + 4 L-phenylalanyl-tRNA(phe)[c] + 5 L-prolyl-tRNA(pro)[c] + 9 L-seryl-tRNA(ser)[c] + 10 L-threonyl-…	0	0	0	0	0	0	0	0	0	0	0	0	0	0	0	0	0	0	0	0	0	0	0	0	0	0	0	0	0	0	0	0	0	0	0	0	0	0	0	0	0	0	0	0	0	0	0	0
HMR_5159	297 ATP[c] + 396 H2O[c] + 15 L-alanyl-tRNA(ala)[c] + 4 L-arginyl-tRNA(arg)[c] + 7 L-aspartyl-tRNA(asp)[c] + 6 L-glutaminyl-tRNA(gln)[c] + 5 L-glutamyl-tRNA(glu)[c] + L-histidyl-tRNA(his)[c] + 11 L-leucyl-tRNA(leu)[c] + 6 L-lysyl-tRNA(lys)[c] + 3 L-methionyl-tRNA(met)[c] + 4 L-phenylalanyl-tRNA(phe)[c] + 3 L-prolyl-tRNA(pro)[c] + 12 L-seryl-tRNA(ser)[c] + 5 L-threonyl-tRNA(thr)[c] + 3 L-tryptophan…	0	0	0	0	0	0	0	0	0	0	0	0	0	0	0	0	0	0	0	0	0	0	0	0	0	0	0	0	0	0	0	0	0	0	0	0	0	0	0	0	0	0	0	0	0	0	0	0
HMR_5160	8022 ATP[c] + 10696 H2O[c] + 134 L-alanyl-tRNA(ala)[c] + 134 L-arginyl-tRNA(arg)[c] + 138 L-asparaginyl-tRNA(asn)[c] + 176 L-aspartyl-tRNA(asp)[c] + 48 L-cysteinyl-tRNA(cys)[c] + 110 L-glutaminyl-tRNA(gln)[c] + 186 L-glutamyl-tRNA(glu)[c] + 62 L-histidyl-tRNA(his)[c] + 104 L-isoleucyl-tRNA(ile)[c] + 166 L-leucyl-tRNA(leu)[c] + 154 L-lysyl-tRNA(lys)[c] + 48 L-methionyl-tRNA(met)[c] + 98 L-phenylal…	9.86076e-32	1.72563e-31	0	-1.2326e-32	0	7.39557e-32	-1.97215e-31	0	1.47911e-31	1.18329e-30	0	-4.93038e-32	-3.9443e-31	0	-3.08149e-32	-2.46519e-32	-1.47911e-31	0	0	-2.64268e-29	9.86076e-32	7.88861e-31	-1.26218e-29	-3.25405e-30	0	2.46519e-32	7.88861e-31	5.54668e-32	0	0	0	0	3.08149e-33	2.46519e-32	0	1.97215e-31	0	0	0	0	-2.27838e-31	4.43734e-31	0	0	-6.16298e-33	0	-3.9443e-31	3.9443e-31
HMR_5161	1218 ATP[c] + 1624 H2O[c] + 30 L-alanyl-tRNA(ala)[c] + 9 L-arginyl-tRNA(arg)[c] + 21 L-asparaginyl-tRNA(asn)[c] + 25 L-aspartyl-tRNA(asp)[c] + 12 L-cysteinyl-tRNA(cys)[c] + 17 L-glutaminyl-tRNA(gln)[c] + 25 L-glutamyl-tRNA(glu)[c] + 13 L-histidyl-tRNA(his)[c] + 18 L-isoleucyl-tRNA(ile)[c] + 31 L-leucyl-tRNA(leu)[c] + 35 L-lysyl-tRNA(lys)[c] + 5 L-methionyl-tRNA(met)[c] + 8 L-phenylalanyl-tRNA(phe…	-1.97215e-31	0	0	0	0	4.43734e-31	0	2.71171e-31	-1.18329e-30	-7.57306e-29	0	-1.84889e-32	-3.15544e-30	0	-7.64209e-31	5.42342e-31	1.97215e-31	0	0	-2.20881e-29	-5.52203e-30	0	0	0	0	0	-4.93038e-31	1.87354e-30	0	0	0	2.46519e-31	0	1.2326e-32	-2.95823e-30	0	0	3.9443e-31	0	0	1.34599e-29	0	5.25066e-27	0	3.38964e-32	0	7.09975e-30	7.88861e-31
HMR_5162	2430 ATP[c] + 3240 H2O[c] + 37 L-alanyl-tRNA(ala)[c] + 42 L-arginyl-tRNA(arg)[c] + 40 L-asparaginyl-tRNA(asn)[c] + 36 L-aspartyl-tRNA(asp)[c] + 48 L-cysteinyl-tRNA(cys)[c] + 31 L-glutaminyl-tRNA(gln)[c] + 56 L-glutamyl-tRNA(glu)[c] + 24 L-histidyl-tRNA(his)[c] + 22 L-isoleucyl-tRNA(ile)[c] + 48 L-leucyl-tRNA(leu)[c] + 49 L-lysyl-tRNA(lys)[c] + 11 L-methionyl-tRNA(met)[c] + 21 L-phenylalanyl-tRNA(…	-4.50668e-32	-1.58697e-31	7.70372e-34	6.77927e-32	0	-7.48753e-31	-3.95586e-31	-7.6575e-31	0	1.92285e-29	-1.92593e-34	9.05187e-32	1.47141e-31	4.91112e-32	9.95608e-33	-2.55763e-31	5.5852e-32	4.16001e-32	1.15556e-33	2.3598e-29	-2.85962e-30	-6.63675e-31	-1.35373e-29	-8.25068e-31	0	-7.31853e-33	1.84889e-31	-4.31408e-31	1.92593e-34	0	-9.04889e-30	2.46519e-31	-3.26429e-34	3.08149e-33	0	-4.33719e-30	0	0	-7.70372e-33	0	-9.98556e-30	-5.3252e-32	0	0	-5.83557e-32	-1.47767e-31	-1.18329e-30	-1.46679e-30
HMR_5163	1866 ATP[c] + 2488 H2O[c] + 42 L-alanyl-tRNA(ala)[c] + 44 L-arginyl-tRNA(arg)[c] + 25 L-asparaginyl-tRNA(asn)[c] + 35 L-aspartyl-tRNA(asp)[c] + 26 L-cysteinyl-tRNA(cys)[c] + 26 L-glutaminyl-tRNA(gln)[c] + 51 L-glutamyl-tRNA(glu)[c] + 13 L-histidyl-tRNA(his)[c] + 22 L-isoleucyl-tRNA(ile)[c] + 51 L-leucyl-tRNA(leu)[c] + 29 L-lysyl-tRNA(lys)[c] + 9 L-methionyl-tRNA(met)[c] + 21 L-phenylalanyl-tRNA(p…	1.92593e-34	0	0	1.90186e-33	0	3.01986e-31	9.24446e-33	-1.94904e-31	-1.97215e-31	-1.30187e-28	5.77779e-34	-3.27408e-32	-3.85186e-34	1.54074e-32	0	-1.50223e-32	8.62817e-32	-1.29422e-31	9.24446e-33	0	7.19836e-30	-9.62965e-34	2.88889e-34	-5.46964e-31	0	-1.15556e-33	-2.15704e-32	7.51883e-31	-7.70372e-34	0	4.23705e-33	-8.13513e-31	-7.70372e-34	-6.41335e-32	0	2.98519e-33	-4.93038e-32	1.47911e-31	0	4.62223e-33	2.76101e-30	5.11683e-30	0	0	6.54816e-32	0	1.57772e-30	1.01073e-30
HMR_5164	2094 ATP[c] + 2792 H2O[c] + 61 L-alanyl-tRNA(ala)[c] + 27 L-arginyl-tRNA(arg)[c] + 34 L-asparaginyl-tRNA(asn)[c] + 45 L-aspartyl-tRNA(asp)[c] + 40 L-cysteinyl-tRNA(cys)[c] + 17 L-glutaminyl-tRNA(gln)[c] + 42 L-glutamyl-tRNA(glu)[c] + 19 L-histidyl-tRNA(his)[c] + 15 L-isoleucyl-tRNA(ile)[c] + 65 L-leucyl-tRNA(leu)[c] + 58 L-lysyl-tRNA(lys)[c] + 10 L-methionyl-tRNA(met)[c] + 28 L-phenylalanyl-tRNA(…	1.54074e-33	-7.14905e-31	0	1.92593e-34	0	-4.93038e-31	-7.70372e-33	3.68238e-31	0	2.38661e-29	0	6.19283e-33	2.33548e-30	1.81423e-31	9.62965e-35	-6.0089e-32	-2.53452e-31	1.08738e-30	4.36705e-32	-2.31112e-33	4.15385e-30	4.54519e-34	-3.85186e-34	4.3486e-29	0	0	-1.54074e-33	1.54074e-33	4.81482e-35	0	-1.32612e-29	7.85779e-32	-5.77779e-34	-1.15556e-33	3.2787e-30	5.0444e-30	1.54171e-31	1.10625e-30	3.35791e-30	0	-2.34193e-31	-5.9908e-30	0	0	-1.22297e-32	-6.54816e-33	-1.18329e-30	0
HMR_5165	951 ATP[c] + 1268 H2O[c] + 39 L-alanyl-tRNA(ala)[c] + 34 L-arginyl-tRNA(arg)[c] + L-asparaginyl-tRNA(asn)[c] + 11 L-aspartyl-tRNA(asp)[c] + 2 L-cysteinyl-tRNA(cys)[c] + 32 L-glutaminyl-tRNA(gln)[c] + 40 L-glutamyl-tRNA(glu)[c] + 2 L-histidyl-tRNA(his)[c] + 2 L-isoleucyl-tRNA(ile)[c] + 41 L-leucyl-tRNA(leu)[c] + 13 L-lysyl-tRNA(lys)[c] + 8 L-methionyl-tRNA(met)[c] + 4 L-phenylalanyl-tRNA(phe)[c] +…	0	0	0	0	0	0	0	0	0	0	0	0	0	0	0	0	0	0	0	0	0	0	0	0	0	0	0	0	0	0	0	0	0	0	0	0	0	0	0	0	0	0	0	0	0	0	0	0
HMR_5166	801 ATP[c] + 1068 H2O[c] + 23 L-alanyl-tRNA(ala)[c] + 17 L-arginyl-tRNA(arg)[c] + 5 L-asparaginyl-tRNA(asn)[c] + 16 L-aspartyl-tRNA(asp)[c] + 19 L-glutaminyl-tRNA(gln)[c] + 30 L-glutamyl-tRNA(glu)[c] + 6 L-histidyl-tRNA(his)[c] + 41 L-leucyl-tRNA(leu)[c] + 22 L-lysyl-tRNA(lys)[c] + 4 L-methionyl-tRNA(met)[c] + 8 L-phenylalanyl-tRNA(phe)[c] + 10 L-prolyl-tRNA(pro)[c] + 16 L-seryl-tRNA(ser)[c] + 12…	-7.88861e-31	0	0	0	0	0	1.18329e-30	0	0	-1.99187e-28	1.57772e-30	4.93038e-31	6.31089e-30	1.97215e-31	0	-1.42981e-30	1.77494e-30	2.16937e-30	0	1.89327e-29	0	0	1.26218e-29	-1.03341e-28	0	0	0	-3.40196e-30	0	0	-2.52435e-29	1.97215e-31	0	0	0	-7.88861e-31	0	0	0	0	-4.68386e-31	-1.02552e-29	0	0	0	0	0	-3.35266e-30
HMR_5167	315 ATP[c] + 420 H2O[c] + 8 L-alanyl-tRNA(ala)[c] + 3 L-asparaginyl-tRNA(asn)[c] + 7 L-aspartyl-tRNA(asp)[c] + 5 L-cysteinyl-tRNA(cys)[c] + 5 L-glutaminyl-tRNA(gln)[c] + 10 L-glutamyl-tRNA(glu)[c] + L-histidyl-tRNA(his)[c] + 4 L-isoleucyl-tRNA(ile)[c] + 6 L-leucyl-tRNA(leu)[c] + 12 L-lysyl-tRNA(lys)[c] + 3 L-methionyl-tRNA(met)[c] + 9 L-phenylalanyl-tRNA(phe)[c] + 3 L-prolyl-tRNA(pro)[c] + 7 L-se…	1.39774e-28	4.78247e-30	1.62086e-30	-3.35143e-29	0	0	-8.04268e-31	5.00742e-31	-9.86076e-32	-2.52103e-28	7.0489e-31	-4.78863e-30	-5.05934e-29	2.46519e-32	1.01689e-31	1.01689e-30	1.42673e-30	3.74709e-30	2.27067e-30	-1.17343e-29	0	-1.21441e-29	-4.62223e-33	2.62543e-30	-9.86076e-32	2.81571e-31	1.89327e-29	9.55261e-31	1.71122e-28	0	-1.04771e-31	0	-7.70372e-33	1.87971e-31	-3.69779e-30	-4.32641e-30	5.30613e-30	-2.20881e-29	0	-9.24446e-33	0	-1.49884e-29	1.06496e-28	0	-4.64688e-30	1.52071e-30	-4.37571e-31	9.86076e-32
HMR_5168	498 ATP[c] + 664 H2O[c] + 11 L-alanyl-tRNA(ala)[c] + 9 L-arginyl-tRNA(arg)[c] + 4 L-asparaginyl-tRNA(asn)[c] + 12 L-aspartyl-tRNA(asp)[c] + 3 L-cysteinyl-tRNA(cys)[c] + 10 L-glutaminyl-tRNA(gln)[c] + 6 L-glutamyl-tRNA(glu)[c] + 3 L-histidyl-tRNA(his)[c] + 9 L-isoleucyl-tRNA(ile)[c] + 15 L-leucyl-tRNA(leu)[c] + 11 L-lysyl-tRNA(lys)[c] + 4 L-methionyl-tRNA(met)[c] + 6 L-phenylalanyl-tRNA(phe)[c] + …	0	0	0	0	0	0	1.57772e-30	0	0	-1.6382e-30	0	0	0	0	0	0	0	1.60237e-30	0	6.90253e-31	0	7.95024e-31	0	0	0	0	0	-2.65008e-31	-2.31112e-32	0	2.7946e-28	0	0	0	-2.00297e-32	1.3671e-29	0	0	0	2.61156e-31	-6.16298e-33	-2.85577e-29	0	0	-1.39283e-30	0	0	1.2326e-32
HMR_5169	855 ATP[c] + 1140 H2O[c] + 21 L-alanyl-tRNA(ala)[c] + 20 L-arginyl-tRNA(arg)[c] + 11 L-asparaginyl-tRNA(asn)[c] + 10 L-aspartyl-tRNA(asp)[c] + 5 L-cysteinyl-tRNA(cys)[c] + 17 L-glutaminyl-tRNA(gln)[c] + 22 L-glutamyl-tRNA(glu)[c] + 6 L-histidyl-tRNA(his)[c] + 10 L-isoleucyl-tRNA(ile)[c] + 31 L-leucyl-tRNA(leu)[c] + 19 L-lysyl-tRNA(lys)[c] + 12 L-methionyl-tRNA(met)[c] + 6 L-phenylalanyl-tRNA(phe)…	8.67439e-31	5.02899e-30	-1.92593e-33	-5.00742e-33	0	7.70372e-33	8.38165e-31	1.83349e-31	2.66665e-19	3.80231e-28	-2.6963e-33	-3.01986e-31	-5.63912e-31	-1.60237e-31	-5.91646e-31	7.27231e-31	4.43734e-31	-7.49418e-30	1.84889e-32	-1.69605e-29	6.16298e-33	-7.02541e-30	3.0942e-29	1.23753e-29	0	-1.13148e-33	-1.84889e-32	-4.89186e-32	2.90238e-31	0	6.4363e-29	2.95823e-31	7.41483e-33	-6.16298e-33	0	0	1.47911e-31	-7.88861e-31	0	0	1.09008e-31	-1.67633e-29	0	0	0	0	0	3.54987e-30
HMR_5170	579 ATP[c] + 772 H2O[c] + 10 L-alanyl-tRNA(ala)[c] + 4 L-arginyl-tRNA(arg)[c] + 3 L-asparaginyl-tRNA(asn)[c] + 9 L-aspartyl-tRNA(asp)[c] + 8 L-cysteinyl-tRNA(cys)[c] + 4 L-glutaminyl-tRNA(gln)[c] + 11 L-glutamyl-tRNA(glu)[c] + 3 L-histidyl-tRNA(his)[c] + 12 L-isoleucyl-tRNA(ile)[c] + 28 L-leucyl-tRNA(leu)[c] + 11 L-lysyl-tRNA(lys)[c] + 4 L-methionyl-tRNA(met)[c] + 5 L-phenylalanyl-tRNA(phe)[c] + …	2.46519e-31	-2.46519e-31	-3.08149e-33	-7.64209e-31	0	0	0	0	0	-4.49527e-29	0	0	4.35491e-30	0	0	9.48328e-31	-1.14631e-30	1.38051e-30	0	0	0	0	0	-3.15544e-30	0	-4.62223e-33	1.82424e-30	0	0	3.9443e-30	1.40499e-29	1.18329e-30	3.08149e-32	-2.74252e-31	0	0	-3.2269e-31	-2.5638e-30	0	0	0	0	0	0	0	0	0	0
HMR_5171	975 ATP[c] + 1300 H2O[c] + 38 L-alanyl-tRNA(ala)[c] + 23 L-arginyl-tRNA(arg)[c] + 5 L-asparaginyl-tRNA(asn)[c] + 14 L-aspartyl-tRNA(asp)[c] + 6 L-cysteinyl-tRNA(cys)[c] + 7 L-glutaminyl-tRNA(gln)[c] + 15 L-glutamyl-tRNA(glu)[c] + 10 L-histidyl-tRNA(his)[c] + 6 L-isoleucyl-tRNA(ile)[c] + 37 L-leucyl-tRNA(leu)[c] + 14 L-lysyl-tRNA(lys)[c] + 14 L-methionyl-tRNA(met)[c] + 10 L-phenylalanyl-tRNA(phe)[…	0	0	0	0	0	0	-4.3449e-31	4.68386e-31	0	0	0	-1.77571e-31	0	-3.08149e-32	0	1.54074e-33	-9.12891e-31	-3.9443e-30	0	0	0	-3.9443e-30	0	0	0	0	0	-2.68089e-31	0	0	0	-6.47112e-32	0	0	0	0	-1.2326e-31	0	0	-6.8852e-33	0	-6.48191e-30	-1.14606e-26	0	0	-4.62223e-32	0	-1.57772e-30
HMR_5172	1050 ATP[c] + 1400 H2O[c] + 22 L-alanyl-tRNA(ala)[c] + 12 L-arginyl-tRNA(arg)[c] + 12 L-asparaginyl-tRNA(asn)[c] + 26 L-aspartyl-tRNA(asp)[c] + 6 L-cysteinyl-tRNA(cys)[c] + 14 L-glutaminyl-tRNA(gln)[c] + 15 L-glutamyl-tRNA(glu)[c] + 9 L-histidyl-tRNA(his)[c] + 12 L-isoleucyl-tRNA(ile)[c] + 39 L-leucyl-tRNA(leu)[c] + 18 L-lysyl-tRNA(lys)[c] + 8 L-methionyl-tRNA(met)[c] + 20 L-phenylalanyl-tRNA(phe…	0	0	0	0	0	0	0	0	0	0	0	0	0	0	0	0	0	0	0	0	0	0	0	0	0	0	0	0	0	0	0	0	0	0	0	0	0	0	0	0	0	0	0	0	0	0	0	0
HMR_5173	1404 ATP[c] + 1872 H2O[c] + 31 L-alanyl-tRNA(ala)[c] + 19 L-arginyl-tRNA(arg)[c] + 19 L-asparaginyl-tRNA(asn)[c] + 27 L-aspartyl-tRNA(asp)[c] + 19 L-cysteinyl-tRNA(cys)[c] + 16 L-glutaminyl-tRNA(gln)[c] + 34 L-glutamyl-tRNA(glu)[c] + 13 L-histidyl-tRNA(his)[c] + 29 L-isoleucyl-tRNA(ile)[c] + 47 L-leucyl-tRNA(leu)[c] + 33 L-lysyl-tRNA(lys)[c] + 15 L-methionyl-tRNA(met)[c] + 22 L-phenylalanyl-tRNA(…	0	5.67331e-31	0	1.47911e-31	0	0	0	-1.38051e-30	7.39557e-31	1.37065e-29	3.46667e-33	0	0	0	-7.64209e-31	0	8.16594e-31	1.92901e-30	0	0	0	0	3.20567e-29	-9.15079e-29	0	0	0	0	-1.92593e-34	0	0	0	-2.46519e-32	0	0	6.73305e-31	9.24446e-32	-6.40949e-31	0	0	0	0	-7.67404e-27	0	0	0	-2.76101e-30	-2.24332e-30
HMR_7282	asparagine[c] => [protein]-L-asparagine[c] + H2O[c]	0	0	0	0	0	0	0	0	0	0	0	0	0	0	0	0	0	0	0	-2.52435e-29	0	0	0	0	0	0	-9.39238e-30	0	0	0	0	0	0	0	0	0	0	0	0	0	0	-3.62876e-29	0	0	0	0	0	0
HMR_7616	tyrosine[c] => H2O[c] + [protein]-L-tyrosine[c]	0	0	0	0	0	0	0	0	0	0	0	0	0	0	0	0	0	0	0	0	0	0	0	0	0	0	0	0	0	0	0	0	0	0	0	0	0	0	0	0	0	0	0	0	0	0	0	0
HMR_7617	ATP[c] + [protein]-L-tyrosine[c] => ADP[c] + [protein]-tyrosine-phosphate[c]	0	0	0	0	0	0	0	0	0	0	0	0	0	0	0	0	0	0	0	0	0	0	0	0	0	0	0	0	0	0	0	0	0	0	0	0	0	0	0	0	0	0	0	0	0	0	0	0
HMR_7618	H2O[c] + [protein]-tyrosine-phosphate[c] => Pi[c] + [protein]-L-tyrosine[c]	0	0	0	0	0	0	0	0	0	0	0	0	0	0	0	0	0	0	0	0	0	0	0	0	0	0	0	0	0	0	0	0	0	0	0	0	0	0	0	0	0	0	0	0	0	0	0	0
HMR_7619	PAPS[c] + [protein]-L-tyrosine[c] <=> PAP[c] + [protein]-tyrosine-O-sulfate[c]	0	0	0	0	0	0	0	0	0	0	0	0	0	0	0	0	0	0	0	0	0	0	0	0	0	0	0	0	0	0	0	0	0	0	0	0	0	0	0	0	0	0	0	0	0	0	0	0
HMR_9735	H2O[c] + [protein]-L-citrulline[c] => citrulline[c]	0	0	0	0	0	0	0	0	0	0	0	0	0	0	0	0	0	0	0	0	0	0	0	0	0	0	0	0	0	0	0	0	0	0	0	0	0	0	0	0	0	0	0	0	0	0	0	0
HMR_7621	arginine[c] => H2O[c] + [protein]-L-arginine[c]	0	0	0	0	0	0	0	0	0	0	0	0	0	0	0	0	0	0	0	0	0	0	0	0	0	0	0	0	0	0	0	0	0	0	0	0	0	0	0	0	0	0	0	0	0	0	0	0
HMR_7622	H2O[c] + [protein]-L-arginine[c] => NH3[c] + [protein]-L-citrulline[c]	0	0	0	0	0	0	0	0	0	0	0	0	0	0	0	0	0	0	0	0	0	0	0	0	0	0	0	0	0	0	0	0	0	0	0	0	0	0	0	0	0	0	0	0	0	0	0	0
HMR_7624	H2O[c] + [protein]-omega-N-(ADP-D-ribosyl)-L-arginine[c] => ADP-ribose[c] + [protein]-L-arginine[c]	0	0	0	0	0	0	0	0	0	0	0	0	0	0	0	0	0	0	0	0	0	0	0	0	0	0	0	0	0	0	0	0	0	0	0	0	0	0	0	0	0	0	0	0	0	0	0	0
HMR_7626	H2O[c] + N(omega)-(ADP-D-ribosyl)-L-arginine[c] => ADP-ribose[c] + arginine[c]	0	0	0	0	0	0	0	0	0	0	0	0	0	0	0	0	0	0	0	0	0	0	0	0	0	0	0	0	0	0	0	0	0	0	0	0	0	0	0	0	0	0	0	0	0	0	0	0
HMR_5258	304 ATP[c] + 304 H2O[c] + albumin[c] => 304 ADP[c] + 304 Pi[c] + 63 alanine[c] + 27 arginine[c] + 17 asparagine[c] + 36 aspartate[c] + 35 cysteine[c] + 62 glutamate[c] + 20 glutamine[c] + 13 glycine[c] + 16 histidine[c] + 9 isoleucine[c] + 64 leucine[c] + 60 lysine[c] + 7 methionine[c] + 35 phenylalanine[c] + 24 proline[c] + 28 serine[c] + 29 threonine[c] + 2 tryptophan[c] + 19 tyrosine[c] + 43 v…	0	0	0	0	0	0	0	0	0	0	0	0	0	0	0	0	0	0	0	0	0	0	0	0	0	0	0	0	0	0	0	0	0	0	0	0	0	0	0	0	0	0	0	0	0	0	0	0
HMR_5259	304 ATP[l] + 304 H2O[l] + albumin[l] => 304 ADP[l] + 304 Pi[l] + 63 alanine[l] + 27 arginine[l] + 17 asparagine[l] + 36 aspartate[l] + 35 cysteine[l] + 62 glutamate[l] + 20 glutamine[l] + 13 glycine[l] + 16 histidine[l] + 9 isoleucine[l] + 64 leucine[l] + 60 lysine[l] + 7 methionine[l] + 35 phenylalanine[l] + 24 proline[l] + 28 serine[l] + 29 threonine[l] + 2 tryptophan[l] + 19 tyrosine[l] + 43 v…	0	0	0	0	0	5.42342e-31	-3.45127e-30	-8.38165e-31	0	2.80785e-29	0	0	-2.92895e-30	0	0	0	1.92593e-32	-2.07769e-30	0	0	-4.83177e-30	1.33814e-30	0	0	2.46519e-32	0	0	2.20326e-31	5.77779e-34	0	-3.74709e-30	0	0	0	-1.03538e-30	0	-1.03206e-31	-9.36772e-31	-8.38165e-31	0	-6.37252e-30	8.76375e-30	0	0	0	3.38964e-31	0	1.18329e-30
HMR_5260	211 ATP[c] + 211 H2O[c] + antichymotrypsin[c] => 211 ADP[c] + 211 Pi[c] + 34 alanine[c] + 16 arginine[c] + 19 asparagine[c] + 25 aspartate[c] + 3 cysteine[c] + 29 glutamate[c] + 17 glutamine[c] + 16 glycine[c] + 9 histidine[c] + 20 isoleucine[c] + 59 leucine[c] + 26 lysine[c] + 14 methionine[c] + 25 phenylalanine[c] + 16 proline[c] + 30 serine[c] + 29 threonine[c] + 3 tryptophan[c] + 9 tyrosine[c…	0	0	0	0	0	0	0	0	0	0	0	0	0	0	0	0	0	0	0	0	0	0	0	0	0	0	0	0	0	0	0	0	0	0	0	0	0	0	0	0	0	0	0	0	0	0	0	0
HMR_5261	211 ATP[l] + 211 H2O[l] + antichymotrypsin[l] => 211 ADP[l] + 211 Pi[l] + 34 alanine[l] + 16 arginine[l] + 19 asparagine[l] + 25 aspartate[l] + 3 cysteine[l] + 29 glutamate[l] + 17 glutamine[l] + 16 glycine[l] + 9 histidine[l] + 20 isoleucine[l] + 59 leucine[l] + 26 lysine[l] + 14 methionine[l] + 25 phenylalanine[l] + 16 proline[l] + 30 serine[l] + 29 threonine[l] + 3 tryptophan[l] + 9 tyrosine[l…	1.94134e-31	-2.26798e-30	0	0	9.86076e-32	-2.95823e-31	0	0	0	0	0	0	0	0	7.39557e-31	5.8062e-31	0	5.52203e-30	0	4.54384e-28	0	8.67747e-30	0	6.74476e-29	1.67633e-30	0	0	0	0	-2.85962e-30	0	-2.95823e-31	0	0	0	0	0	6.40949e-31	0	0	0	-5.12914e-30	3.43312e-27	0	0	0	0	-4.93038e-31
HMR_5262	209 ATP[c] + 209 H2O[c] + antitrypsin[c] => 209 ADP[c] + 209 Pi[c] + 26 alanine[c] + 7 arginine[c] + 19 asparagine[c] + 24 aspartate[c] + 3 cysteine[c] + 32 glutamate[c] + 18 glutamine[c] + 24 glycine[c] + 13 histidine[c] + 20 isoleucine[c] + 51 leucine[c] + 34 lysine[c] + 10 methionine[c] + 27 phenylalanine[c] + 19 proline[c] + 25 serine[c] + 30 threonine[c] + 3 tryptophan[c] + 6 tyrosine[c] + 2…	0	0	0	0	0	0	0	0	0	0	0	0	0	0	0	0	0	0	0	0	0	0	0	0	0	0	0	0	0	0	0	0	0	0	0	0	0	0	0	0	0	0	0	0	0	0	0	0
HMR_5263	209 ATP[l] + 209 H2O[l] + antitrypsin[l] => 209 ADP[l] + 209 Pi[l] + 26 alanine[l] + 7 arginine[l] + 19 asparagine[l] + 24 aspartate[l] + 3 cysteine[l] + 32 glutamate[l] + 18 glutamine[l] + 24 glycine[l] + 13 histidine[l] + 20 isoleucine[l] + 51 leucine[l] + 34 lysine[l] + 10 methionine[l] + 27 phenylalanine[l] + 19 proline[l] + 25 serine[l] + 30 threonine[l] + 3 tryptophan[l] + 6 tyrosine[l] + 2…	0	-4.93038e-32	0	5.85483e-32	-3.64816e-31	-3.45127e-31	0	2.07076e-30	0	0	0	-6.77927e-32	2.30341e-30	0	1.40516e-30	-3.47438e-31	-6.16298e-32	-4.03675e-30	0	-2.89808e-28	0	-7.93791e-30	0	4.49651e-29	-1.78726e-30	0	-8.38165e-31	0	0	-7.88861e-31	1.56378e-29	0	0	0	-1.18329e-30	0	0	-3.86727e-31	0	0	5.69459e-30	0	0	0	0	0	0	0
HMR_5264	2280 ATP[c] + 2280 H2O[c] + apoB100[c] => 2280 ADP[c] + 2280 Pi[c] + 275 alanine[c] + 150 arginine[c] + 247 asparagine[c] + 233 aspartate[c] + 25 cysteine[c] + 298 glutamate[c] + 230 glutamine[c] + 207 glycine[c] + 115 histidine[c] + 285 isoleucine[c] + 533 leucine[c] + 357 lysine[c] + 79 methionine[c] + 224 phenylalanine[c] + 171 proline[c] + 392 serine[c] + 300 threonine[c] + 37 tryptophan[c] +…	0	0	0	0	0	0	0	0	0	0	0	0	0	0	0	0	0	0	0	0	0	0	0	0	0	0	0	0	0	0	0	0	0	0	0	0	0	0	0	0	0	0	0	0	0	0	0	0
HMR_5265	2280 ATP[l] + 2280 H2O[l] + apoB100[l] => 2280 ADP[l] + 2280 Pi[l] + 275 alanine[l] + 150 arginine[l] + 247 asparagine[l] + 233 aspartate[l] + 25 cysteine[l] + 298 glutamate[l] + 230 glutamine[l] + 207 glycine[l] + 115 histidine[l] + 285 isoleucine[l] + 533 leucine[l] + 357 lysine[l] + 79 methionine[l] + 224 phenylalanine[l] + 171 proline[l] + 392 serine[l] + 300 threonine[l] + 37 tryptophan[l] +…	0	0	0	0	0	0	0	0	0	0	0	0	0	0	0	0	0	0	0	0	0	0	0	0	0	0	0	0	0	0	0	0	0	0	0	0	0	0	0	0	0	0	0	0	0	0	0	0
HMR_5266	62 ATP[c] + 62 H2O[c] + apo-[ACP][c] => 62 ADP[c] + 62 Pi[c] + 11 alanine[c] + 9 arginine[c] + asparagine[c] + 8 aspartate[c] + 2 cysteine[c] + 5 glutamate[c] + 7 glutamine[c] + 6 glycine[c] + histidine[c] + 4 isoleucine[c] + 20 leucine[c] + 4 lysine[c] + 5 methionine[c] + 3 phenylalanine[c] + 9 proline[c] + 8 serine[c] + 6 threonine[c] + 4 tyrosine[c] + 11 valine[c]	0	0	0	0	0	0	0	0	0	0	0	0	0	0	0	0	0	0	0	0	0	0	0	0	0	0	0	0	0	0	0	0	0	0	0	0	0	0	0	0	0	0	0	0	0	0	0	0
HMR_5267	43 ATP[c] + 43 H2O[c] + mitoApo-[ACP][c] => 43 ADP[c] + 43 Pi[c] + 3 alanine[c] + arginine[c] + asparagine[c] + 13 aspartate[c] + cysteine[c] + 9 glutamate[c] + 3 glutamine[c] + 3 glycine[c] + histidine[c] + 8 isoleucine[c] + 10 leucine[c] + 7 lysine[c] + 5 methionine[c] + 3 phenylalanine[c] + 5 proline[c] + 3 serine[c] + threonine[c] + 4 tyrosine[c] + 6 valine[c]	0	0	0	0	0	0	0	0	0	0	0	0	0	0	0	0	0	0	0	0	0	0	0	0	0	0	0	0	0	0	0	0	0	0	0	0	0	0	0	0	0	0	0	0	0	0	0	0
HMR_5268	41 ATP[c] + 41 H2O[c] + apoC1[c] => 41 ADP[c] + 41 Pi[c] + 5 alanine[c] + 4 arginine[c] + asparagine[c] + 4 aspartate[c] + 8 glutamate[c] + 3 glutamine[c] + 3 glycine[c] + 4 isoleucine[c] + 12 leucine[c] + 9 lysine[c] + 2 methionine[c] + 4 phenylalanine[c] + 4 proline[c] + 9 serine[c] + 3 threonine[c] + tryptophan[c] + 7 valine[c]	0	0	0	0	0	0	0	0	0	0	0	0	0	0	0	0	0	0	0	0	0	0	0	0	0	0	0	0	0	0	0	0	0	0	0	0	0	0	0	0	0	0	0	0	0	0	0	0
HMR_5269	50 ATP[c] + 50 H2O[c] + apoC2[c] => 50 ADP[c] + 50 Pi[c] + 7 alanine[c] + 2 arginine[c] + asparagine[c] + 4 aspartate[c] + 8 glutamate[c] + 8 glutamine[c] + 5 glycine[c] + isoleucine[c] + 15 leucine[c] + 6 lysine[c] + 3 methionine[c] + 4 phenylalanine[c] + 5 proline[c] + 9 serine[c] + 10 threonine[c] + tryptophan[c] + 5 tyrosine[c] + 7 valine[c]	0	0	0	0	0	0	0	0	0	0	0	0	0	0	0	0	0	0	0	0	0	0	0	0	0	0	0	0	0	0	0	0	0	0	0	0	0	0	0	0	0	0	0	0	0	0	0	0
HMR_5270	49 ATP[c] + 49 H2O[c] + apoC3[c] => 49 ADP[c] + 49 Pi[c] + 15 alanine[c] + 4 arginine[c] + 7 aspartate[c] + 5 glutamate[c] + 6 glutamine[c] + 3 glycine[c] + histidine[c] + 11 leucine[c] + 6 lysine[c] + 3 methionine[c] + 4 phenylalanine[c] + 3 proline[c] + 12 serine[c] + 5 threonine[c] + 3 tryptophan[c] + 2 tyrosine[c] + 9 valine[c]	0	0	0	0	0	0	0	0	0	0	0	0	0	0	0	0	0	0	0	0	0	0	0	0	0	0	0	0	0	0	0	0	0	0	0	0	0	0	0	0	0	0	0	0	0	0	0	0
HMR_5271	1337 ATP[c] + 1337 H2O[c] + fibrinogen[c] => 1337 ADP[c] + 1337 Pi[c] + 134 alanine[c] + 134 arginine[c] + 138 asparagine[c] + 176 aspartate[c] + 48 cysteine[c] + 186 glutamate[c] + 110 glutamine[c] + 262 glycine[c] + 62 histidine[c] + 104 isoleucine[c] + 166 leucine[c] + 154 lysine[c] + 48 methionine[c] + 98 phenylalanine[c] + 114 proline[c] + 278 serine[c] + 182 threonine[c] + 60 tryptophan[c] …	0	0	0	0	0	0	0	0	0	0	0	0	0	0	0	0	0	0	0	0	0	0	0	0	0	0	0	0	0	0	0	0	0	0	0	0	0	0	0	0	0	0	0	0	0	0	0	0
HMR_5272	1337 ATP[l] + 1337 H2O[l] + fibrinogen[l] => 1337 ADP[l] + 1337 Pi[l] + 134 alanine[l] + 134 arginine[l] + 138 asparagine[l] + 176 aspartate[l] + 48 cysteine[l] + 186 glutamate[l] + 110 glutamine[l] + 262 glycine[l] + 62 histidine[l] + 104 isoleucine[l] + 166 leucine[l] + 154 lysine[l] + 48 methionine[l] + 98 phenylalanine[l] + 114 proline[l] + 278 serine[l] + 182 threonine[l] + 60 tryptophan[l] …	0	1.69482e-31	0	0	1.60237e-31	6.16298e-32	0	3.18741e-32	1.47911e-31	0	-1.34815e-33	0	-5.5072e-31	0	-3.23556e-32	-4.08297e-32	0	0	0	-2.64823e-29	0	2.53067e-31	-3.8509e-30	-3.2294e-30	0	0	-1.41748e-31	0	0	7.43409e-32	0	0	0	2.58075e-32	4.93038e-32	0	0	2.31112e-32	0	1.20371e-34	1.18252e-30	0	-7.57306e-28	0	-1.25185e-33	0	-3.9443e-31	3.45127e-31
HMR_5273	203 ATP[c] + 203 H2O[c] + haptoglobin[c] => 203 ADP[c] + 203 Pi[c] + 30 alanine[c] + 9 arginine[c] + 21 asparagine[c] + 25 aspartate[c] + 12 cysteine[c] + 25 glutamate[c] + 17 glutamine[c] + 31 glycine[c] + 13 histidine[c] + 18 isoleucine[c] + 31 leucine[c] + 35 lysine[c] + 5 methionine[c] + 8 phenylalanine[c] + 21 proline[c] + 18 serine[c] + 22 threonine[c] + 8 tryptophan[c] + 21 tyrosine[c] + 3…	0	0	0	0	0	0	0	0	0	0	0	0	0	0	0	0	0	0	0	0	0	0	0	0	0	0	0	0	0	0	0	0	0	0	0	0	0	0	0	0	0	0	0	0	0	0	0	0
HMR_5274	203 ATP[l] + 203 H2O[l] + haptoglobin[l] => 203 ADP[l] + 203 Pi[l] + 30 alanine[l] + 9 arginine[l] + 21 asparagine[l] + 25 aspartate[l] + 12 cysteine[l] + 25 glutamate[l] + 17 glutamine[l] + 31 glycine[l] + 13 histidine[l] + 18 isoleucine[l] + 31 leucine[l] + 35 lysine[l] + 5 methionine[l] + 8 phenylalanine[l] + 21 proline[l] + 18 serine[l] + 22 threonine[l] + 8 tryptophan[l] + 21 tyrosine[l] + 3…	-2.98134e-31	0	0	0	9.36772e-31	4.19082e-31	0	2.95823e-31	-1.18329e-30	-1.09454e-28	1.92593e-33	-9.24446e-33	-2.47174e-30	-1.2326e-32	-7.70372e-31	5.33097e-31	0	0	-2.92741e-32	-2.39123e-29	-5.1276e-30	0	0	0	1.72563e-30	0	-4.31408e-31	1.82424e-30	0	7.39557e-31	2.88689e-29	2.74252e-31	7.94446e-33	1.2326e-32	-2.95823e-30	0	-1.9476e-32	3.9443e-31	0	0	1.34599e-29	0	5.34254e-27	-2.20881e-29	3.02371e-32	0	7.09975e-30	8.38165e-31
HMR_5275	405 ATP[c] + 405 H2O[c] + plasminogen[c] => 405 ADP[c] + 405 Pi[c] + 37 alanine[c] + 42 arginine[c] + 40 asparagine[c] + 36 aspartate[c] + 48 cysteine[c] + 56 glutamate[c] + 31 glutamine[c] + 62 glycine[c] + 24 histidine[c] + 22 isoleucine[c] + 48 leucine[c] + 49 lysine[c] + 11 methionine[c] + 21 phenylalanine[c] + 69 proline[c] + 56 serine[c] + 61 threonine[c] + 19 tryptophan[c] + 30 tyrosine[c]…	0	0	0	0	0	0	0	0	0	0	0	0	0	0	0	0	0	0	0	0	0	0	0	0	0	0	0	0	0	0	0	0	0	0	0	0	0	0	0	0	0	0	0	0	0	0	0	0
HMR_5276	405 ATP[l] + 405 H2O[l] + plasminogen[l] => 405 ADP[l] + 405 Pi[l] + 37 alanine[l] + 42 arginine[l] + 40 asparagine[l] + 36 aspartate[l] + 48 cysteine[l] + 56 glutamate[l] + 31 glutamine[l] + 62 glycine[l] + 24 histidine[l] + 22 isoleucine[l] + 48 leucine[l] + 49 lysine[l] + 11 methionine[l] + 21 phenylalanine[l] + 69 proline[l] + 56 serine[l] + 61 threonine[l] + 19 tryptophan[l] + 30 tyrosine[l]…	-4.93038e-32	-1.60237e-31	0	1.67941e-31	-8.50081e-31	-3.9443e-31	-3.95201e-31	-7.88861e-31	0	3.62876e-29	0	8.01187e-32	5.91646e-31	5.62372e-32	0	-2.21867e-31	0	0	0	2.35672e-29	-2.76101e-30	1.57772e-30	-1.26218e-29	0	-2.46519e-31	7.70372e-33	7.88861e-31	-4.19082e-31	0	-2.00172e-30	-7.49418e-30	2.46519e-31	0	0	0	-4.33873e-30	0	0	0	0	-1.09824e-29	0	-6.46235e-27	-7.79e-30	-5.85483e-32	-9.86076e-32	-1.18329e-30	-1.45446e-30
HMR_5277	311 ATP[c] + 311 H2O[c] + prothrombin[c] => 311 ADP[c] + 311 Pi[c] + 42 alanine[c] + 44 arginine[c] + 25 asparagine[c] + 35 aspartate[c] + 26 cysteine[c] + 51 glutamate[c] + 26 glutamine[c] + 49 glycine[c] + 13 histidine[c] + 22 isoleucine[c] + 51 leucine[c] + 29 lysine[c] + 9 methionine[c] + 21 phenylalanine[c] + 33 proline[c] + 38 serine[c] + 36 threonine[c] + 14 tryptophan[c] + 21 tyrosine[c] …	0	0	0	0	0	0	0	0	0	0	0	0	0	0	0	0	0	0	0	0	0	0	0	0	0	0	0	0	0	0	0	0	0	0	0	0	0	0	0	0	0	0	0	0	0	0	0	0
HMR_5278	311 ATP[l] + 311 H2O[l] + prothrombin[l] => 311 ADP[l] + 311 Pi[l] + 42 alanine[l] + 44 arginine[l] + 25 asparagine[l] + 35 aspartate[l] + 26 cysteine[l] + 51 glutamate[l] + 26 glutamine[l] + 49 glycine[l] + 13 histidine[l] + 22 isoleucine[l] + 51 leucine[l] + 29 lysine[l] + 9 methionine[l] + 21 phenylalanine[l] + 33 proline[l] + 38 serine[l] + 36 threonine[l] + 14 tryptophan[l] + 21 tyrosine[l] …	0	0	0	0	0	3.01986e-31	0	0	-1.97215e-31	-1.30137e-28	0	0	0	1.54074e-32	0	0	0	0	1.54074e-32	0	7.13673e-30	0	0	0	0	0	0	7.70372e-31	0	1.89018e-30	0	-8.10431e-31	0	-6.47112e-32	0	0	-4.93038e-32	1.32504e-31	0	5.00742e-33	2.79799e-30	5.15533e-30	1.43951e-26	0	6.54816e-32	0	1.57772e-30	1.00457e-30
HMR_5279	349 ATP[c] + 349 H2O[c] + [apotransferin][c] => 349 ADP[c] + 349 Pi[c] + 61 alanine[c] + 27 arginine[c] + 34 asparagine[c] + 45 aspartate[c] + 40 cysteine[c] + 42 glutamate[c] + 17 glutamine[c] + 52 glycine[c] + 19 histidine[c] + 15 isoleucine[c] + 65 leucine[c] + 58 lysine[c] + 10 methionine[c] + 28 phenylalanine[c] + 32 proline[c] + 41 serine[c] + 30 threonine[c] + 8 tryptophan[c] + 26 tyrosine…	0	0	0	0	0	0	0	0	0	0	0	0	0	0	0	0	0	0	0	0	0	0	0	0	0	0	0	0	0	0	0	0	0	0	0	0	0	0	0	0	0	0	0	0	0	0	0	0
HMR_5280	349 ATP[l] + 349 H2O[l] + [apotransferin][l] => 349 ADP[l] + 349 Pi[l] + 61 alanine[l] + 27 arginine[l] + 34 asparagine[l] + 45 aspartate[l] + 40 cysteine[l] + 42 glutamate[l] + 17 glutamine[l] + 52 glycine[l] + 19 histidine[l] + 15 isoleucine[l] + 65 leucine[l] + 58 lysine[l] + 10 methionine[l] + 28 phenylalanine[l] + 32 proline[l] + 41 serine[l] + 30 threonine[l] + 8 tryptophan[l] + 26 tyrosine…	0	-7.14905e-31	0	0	-5.42342e-31	-4.93038e-31	0	7.88861e-31	0	3.78653e-29	0	0	1.57772e-30	-5.54668e-32	0	-6.77927e-32	0	-7.88861e-31	3.08149e-32	0	4.33873e-30	0	0	4.89094e-29	-2.21867e-31	0	0	0	0	4.93038e-31	-1.34106e-29	9.86076e-32	0	0	3.15544e-30	5.02543e-30	1.47911e-31	1.18329e-30	1.57772e-30	0	0	-6.01506e-30	2.27331e-27	1.26218e-29	0	0	-1.18329e-30	0
HMR_5281	158 ATP[c] + 158 H2O[c] + apoE[c] => 158 ADP[c] + 158 Pi[c] + 39 alanine[c] + 34 arginine[c] + asparagine[c] + 11 aspartate[c] + 2 cysteine[c] + 40 glutamate[c] + 32 glutamine[c] + 18 glycine[c] + 2 histidine[c] + 2 isoleucine[c] + 41 leucine[c] + 13 lysine[c] + 8 methionine[c] + 4 phenylalanine[c] + 8 proline[c] + 14 serine[c] + 12 threonine[c] + 8 tryptophan[c] + 4 tyrosine[c] + 24 valine[c]	0	0	0	0	0	0	0	0	0	0	0	0	0	0	0	0	0	0	0	0	0	0	0	0	0	0	0	0	0	0	0	0	0	0	0	0	0	0	0	0	0	0	0	0	0	0	0	0
HMR_5282	158 ATP[l] + 158 H2O[l] + apoE[l] => 158 ADP[l] + 158 Pi[l] + 39 alanine[l] + 34 arginine[l] + asparagine[l] + 11 aspartate[l] + 2 cysteine[l] + 40 glutamate[l] + 32 glutamine[l] + 18 glycine[l] + 2 histidine[l] + 2 isoleucine[l] + 41 leucine[l] + 13 lysine[l] + 8 methionine[l] + 4 phenylalanine[l] + 8 proline[l] + 14 serine[l] + 12 threonine[l] + 8 tryptophan[l] + 4 tyrosine[l] + 24 valine[l]	0	0	0	0	0	0	0	0	0	0	0	0	0	0	0	0	0	0	0	0	0	0	0	0	0	0	0	0	0	0	0	0	0	0	0	0	0	0	0	0	0	0	0	0	0	0	0	0
HMR_5283	133 ATP[c] + 133 H2O[c] + apoA1[c] => 133 ADP[c] + 133 Pi[c] + 23 alanine[c] + 17 arginine[c] + 5 asparagine[c] + 16 aspartate[c] + 30 glutamate[c] + 19 glutamine[c] + 11 glycine[c] + 6 histidine[c] + 41 leucine[c] + 22 lysine[c] + 4 methionine[c] + 8 phenylalanine[c] + 10 proline[c] + 16 serine[c] + 12 threonine[c] + 5 tryptophan[c] + 7 tyrosine[c] + 15 valine[c]	0	0	0	0	0	0	0	0	0	0	0	0	0	0	0	0	0	0	0	0	0	0	0	0	0	0	0	0	0	0	0	0	0	0	0	0	0	0	0	0	0	0	0	0	0	0	0	0
HMR_5284	133 ATP[l] + 133 H2O[l] + apoA1[l] => 133 ADP[l] + 133 Pi[l] + 23 alanine[l] + 17 arginine[l] + 5 asparagine[l] + 16 aspartate[l] + 30 glutamate[l] + 19 glutamine[l] + 11 glycine[l] + 6 histidine[l] + 41 leucine[l] + 22 lysine[l] + 4 methionine[l] + 8 phenylalanine[l] + 10 proline[l] + 16 serine[l] + 12 threonine[l] + 5 tryptophan[l] + 7 tyrosine[l] + 15 valine[l]	-8.38165e-31	0	0	0	-3.20475e-31	0	1.29731e-30	0	0	-1.64083e-28	0	4.74549e-31	5.77163e-30	1.84889e-31	0	-1.42057e-30	0	2.16937e-30	-6.16298e-33	2.52435e-29	0	0	0	-1.03341e-28	-8.87469e-31	0	1.20794e-30	-3.37731e-30	0	0	-1.10441e-29	1.97215e-31	0	0	0	0	0	4.93038e-32	0	-3.08149e-33	-5.96576e-30	-9.82995e-30	0	-1.26218e-29	0	0	0	-3.25405e-30
HMR_5285	142 ATP[l] + 142 H2O[l] + STAR[l] => 142 ADP[l] + 142 Pi[l] + 21 alanine[l] + 20 arginine[l] + 11 asparagine[l] + 10 aspartate[l] + 5 cysteine[l] + 22 glutamate[l] + 17 glutamine[l] + 21 glycine[l] + 6 histidine[l] + 10 isoleucine[l] + 31 leucine[l] + 19 lysine[l] + 12 methionine[l] + 6 phenylalanine[l] + 12 proline[l] + 20 serine[l] + 12 threonine[l] + 5 tryptophan[l] + 4 tyrosine[l] + 21 valine…	8.62046e-31	4.97968e-30	-1.92593e-33	0	1.18329e-30	0	0	0	-7.88861e-31	3.78456e-28	0	-3.5129e-31	-2.14433e-30	-1.60237e-31	-5.91646e-31	5.91646e-31	0	0	0	-1.69605e-29	0	0	3.15544e-29	0	0	0	0	0	0	0	-4.73317e-30	2.95823e-31	-6.74075e-34	-6.16298e-33	0	0	1.47911e-31	-1.18329e-30	0	0	0	0	0	4.41762e-29	0	0	0	3.54987e-30
HMR_5286	96 ATP[l] + GM2A[l] + 96 H2O[l] => 96 ADP[l] + 96 Pi[l] + 10 alanine[l] + 4 arginine[l] + 3 asparagine[l] + 9 aspartate[l] + 8 cysteine[l] + 11 glutamate[l] + 4 glutamine[l] + 13 glycine[l] + 3 histidine[l] + 12 isoleucine[l] + 28 leucine[l] + 11 lysine[l] + 4 methionine[l] + 5 phenylalanine[l] + 19 proline[l] + 20 serine[l] + 10 threonine[l] + 3 tryptophan[l] + 4 tyrosine[l] + 12 valine[l]	2.46519e-31	-2.46519e-31	-3.08149e-33	-7.64209e-31	0	0	0	0	0	-4.49527e-29	0	0	4.35491e-30	0	0	9.48328e-31	-1.14631e-30	1.38051e-30	0	0	0	0	0	-3.15544e-30	0	-4.62223e-33	1.82424e-30	0	0	3.9443e-30	1.40499e-29	1.18329e-30	3.08149e-32	-2.74252e-31	0	0	-3.2269e-31	-2.5638e-30	0	0	0	0	0	0	0	0	0	0
HMR_5287	162 ATP[l] + 162 H2O[l] + apocytochrome-C[l] => 162 ADP[l] + 162 Pi[l] + 38 alanine[l] + 23 arginine[l] + 5 asparagine[l] + 14 aspartate[l] + 6 cysteine[l] + 15 glutamate[l] + 7 glutamine[l] + 28 glycine[l] + 10 histidine[l] + 6 isoleucine[l] + 37 leucine[l] + 14 lysine[l] + 14 methionine[l] + 10 phenylalanine[l] + 26 proline[l] + 25 serine[l] + 10 threonine[l] + 3 tryptophan[l] + 14 tyrosine[l] …	0	0	0	0	0	0	-4.3449e-31	4.68386e-31	0	0	0	-1.77571e-31	0	-3.08149e-32	0	1.54074e-33	-9.12891e-31	-3.9443e-30	0	0	0	-3.9443e-30	0	0	0	0	0	-2.68089e-31	0	0	0	-6.47112e-32	0	0	0	0	-1.2326e-31	0	0	-6.8852e-33	0	-6.48191e-30	-1.14606e-26	0	0	-4.62223e-32	0	-1.57772e-30
HMR_5288	175 ATP[c] + 175 H2O[c] + glycogenin[c] => 175 ADP[c] + 175 Pi[c] + 22 alanine[c] + 12 arginine[c] + 12 asparagine[c] + 26 aspartate[c] + 6 cysteine[c] + 15 glutamate[c] + 14 glutamine[c] + 18 glycine[c] + 9 histidine[c] + 12 isoleucine[c] + 39 leucine[c] + 18 lysine[c] + 8 methionine[c] + 20 phenylalanine[c] + 15 proline[c] + 31 serine[c] + 25 threonine[c] + 7 tryptophan[c] + 13 tyrosine[c] + 28…	0	0	0	0	0	0	0	0	0	0	0	0	0	0	0	0	0	0	0	0	0	0	0	0	0	0	0	0	0	0	0	0	0	0	0	0	0	0	0	0	0	0	0	0	0	0	0	0
HMR_5289	234 ATP[l] + 234 H2O[l] + PPARA[l] => 234 ADP[l] + 234 Pi[l] + 31 alanine[l] + 19 arginine[l] + 19 asparagine[l] + 27 aspartate[l] + 19 cysteine[l] + 34 glutamate[l] + 16 glutamine[l] + 28 glycine[l] + 13 histidine[l] + 29 isoleucine[l] + 47 leucine[l] + 33 lysine[l] + 15 methionine[l] + 22 phenylalanine[l] + 20 proline[l] + 37 serine[l] + 18 threonine[l] + 14 tyrosine[l] + 27 valine[l]	0	5.67331e-31	0	1.47911e-31	0	0	0	-1.38051e-30	7.39557e-31	1.37065e-29	3.46667e-33	0	0	0	-7.64209e-31	0	8.16594e-31	1.92901e-30	0	0	0	0	3.20567e-29	-9.15079e-29	0	0	0	0	-1.92593e-34	0	0	0	-2.46519e-32	0	0	6.73305e-31	9.24446e-32	-6.40949e-31	0	0	0	0	-7.67404e-27	0	0	0	-2.76101e-30	-2.24332e-30
HMR_5290	2281 ATP[l] + 2281 H2O[l] + apoB48[l] => 2281 ADP[l] + 2281 Pi[l] + 276 alanine[l] + 150 arginine[l] + 245 asparagine[l] + 234 aspartate[l] + 24 cysteine[l] + 297 glutamate[l] + 231 glutamine[l] + 207 glycine[l] + 114 histidine[l] + 287 isoleucine[l] + 536 leucine[l] + 356 lysine[l] + 79 methionine[l] + 224 phenylalanine[l] + 171 proline[l] + 393 serine[l] + 299 threonine[l] + 37 tryptophan[l] + …	0	0	0	0	0	0	0	0	0	0	0	0	0	0	0	0	0	0	0	0	0	0	0	0	0	0	0	0	0	0	0	0	0	0	0	0	0	0	0	0	0	0	0	0	0	0	0	0
HMR_9817	52 ATP[c] + 52 H2O[c] + thioredoxin[c] => 52 ADP[c] + 52 Pi[c] + 8 alanine[c] + 3 asparagine[c] + 7 aspartate[c] + 5 cysteine[c] + 10 glutamate[c] + 5 glutamine[c] + 5 glycine[c] + histidine[c] + 4 isoleucine[c] + 6 leucine[c] + 12 lysine[c] + 3 methionine[c] + 9 phenylalanine[c] + 3 proline[c] + 7 serine[c] + 4 threonine[c] + tryptophan[c] + tyrosine[c] + 11 valine[c]	0	0	0	0	0	0	0	0	0	0	0	0	0	0	0	0	0	0	0	0	0	0	0	0	0	0	0	0	0	0	0	0	0	0	0	0	0	0	0	0	0	0	0	0	0	0	0	0
HMR_9818	83 ATP[c] + 83 H2O[c] + mitothioredoxin[c] => 83 ADP[c] + 83 Pi[c] + 11 alanine[c] + 9 arginine[c] + 4 asparagine[c] + 12 aspartate[c] + 3 cysteine[c] + 6 glutamate[c] + 10 glutamine[c] + 10 glycine[c] + 3 histidine[c] + 9 isoleucine[c] + 15 leucine[c] + 11 lysine[c] + 4 methionine[c] + 6 phenylalanine[c] + 12 proline[c] + 8 serine[c] + 12 threonine[c] + 2 tryptophan[c] + 2 tyrosine[c] + 17 valin…	0	0	0	0	0	0	0	0	0	0	0	0	0	0	0	0	0	0	0	0	0	0	0	0	0	0	0	0	0	0	0	0	0	0	0	0	0	0	0	0	0	0	0	0	0	0	0	0
HMR_5407	carbonate[s] => CO2[s] + H2O[s]	0	0	0	0	0	0	0	0	0	0	0	0	0	0	0	0	0	0	0	0	0	0	0	0	0	0	0	0	0	0	0	0	0	0	0	0	0	0	0	0	0	0	0	0	0	0	0	0
HMR_3851	3-sulfinylpyruvic acid[c] + H2O[c] => pyruvate[c] + sulfite[c]	0	0	0	0	0	0	0	0	0	0	0	0	0	0	0	0	0	0	0	0	0	0	0	0	0	0	0	0	0	0	0	0	0	0	0	0	0	0	0	0	0	0	0	0	0	0	0	0
HMR_3861	3-sulfinoalanine[c] + AKG[c] => 3-sulfinylpyruvic acid[c] + glutamate[c]	0	0	0	0	0	0	0	0	0	0	0	0	0	0	0	0	0	0	0	0	0	0	0	0	0	0	0	0	0	0	0	0	0	0	0	0	0	0	0	0	0	0	0	0	0	0	0	0
HMR_3866	3-sulfinylpyruvic acid[m] + H2O[m] => pyruvate[m] + sulfite[m]	0.116209	0.124354	0.132108	0.129765	0.113921	0.116681	0.148065	0.128016	0.0880906	0.123433	0.107202	0.12005	0.132965	0.157524	0.0759639	0.0825219	0.130994	0.130418	0.127151	0.116992	0.0920396	0.135223	0.0776112	0.126114	0.09603	0.10373	0.135203	0.107984	0.126341	0.114722	0.130974	0.106728	0.106976	0.0974209	0.0769773	0.114108	0.108698	0.105563	0.124581	0.0860276	0.0695841	0.1311	0.0783573	0.103649	0.0869603	0.115617	0.111465	0.108802
HMR_3915	SAM[c] + THF[c] => 5-methyl-THF[c] + SAH[c]	0	0	0	0	0	0	0	0	0	0	0.0476471	0	0.0923298	0	0	0	0	0	0	0	0	0	0	0	0	0	0.0163049	0	0	0	0	0	0	0	0	0	0	0	0	0	0	0	0	0	0	0	0	0
HMR_4084	H2O[c] + PAP[c] => AMP[c] + Pi[c]	0	0	0	0	0	0	0	-2.56774e-28	0	-1.09701e-30	6.31089e-30	0	0	-9.86076e-32	0	4.31408e-32	6.90253e-30	8.06256e-14	-5.00742e-33	-3.15544e-30	-4.93038e-32	-1.26218e-29	0	0	0	0	4.57509e-29	0	0	0	-4.66907e-28	0	-4.26067e-15	1.84889e-32	7.23161e-14	0	0	0	0	0	0	-2.8966e-31	0	0	0	0	0	0
HMR_4187	H2O[c] + PAPS[c] => Pi[c] + adenylyl sulfate[c]	1.18329e-30	0	0	0	0	-4.54519e-32	0	0	0	0	0	0	0	0	0	0	1.32529e-28	-8.06256e-14	0	0	0	0	0	0	0	0	0	1.36743e-13	0	0	0	0	0	0	-7.23161e-14	0	0	0	0	0	0	0	0	0	0	0	0	0
HMR_4188	PAPS[c] <=> PAP[c] + activated sulphur[c]	0	0	0	0	0	0	0	0	0	0	0	0	0	0	0	0	0	0	0	0	0	0	0	0	0	0	0	0	0	0	0	0	0	0	0	0	0	0	0	0	0	0	0	0	0	0	0	0
HMR_4701	SAH[c] + dimethylglycine[c] => SAM[c] + sarcosine[c]	0	0	0	0	0	0	0	0	0	0	0	0	0	0	0	0	0	0	0	0	0	0	0	0	0	0	0	0	0	0	0	0	0	0	0	0	-7.88861e-31	0	0	0	0	0	0	0	0	0	0	0
HMR_4840	H2O[c] + H2S2O3[c] => H2S[c] + sulfate[c]	0	0	0	0	0	0	0	0	0	0	0	0	0	0	0	0	0	0	0	0	0	0	0	0	0	0	0	0	0	0	0	0	0	0	0	0	0	0	0	0	0	0	0	0	0	0	0	0
HMR_4842	H+[c] + SAM[c] => SAH[c] + activated methyl group[c]	0	0	0	0	0	0	0	0	0	0	0	0	0	0	0	0	0	0	0	0	0	0	0	0	0	0	0	0	0	0	0	0	0	0	0	0	0	0	0	0	0	0	0	0	0	0	0	0
HMR_8662	CoA[m] + GTP[m] + itaconate[m] <=> GDP[m] + Pi[m] + itaconyl-CoA[m]	0	0	0	0	0	0	0	0	0	0	0	0	0	0	0	0	0	0	0	0	0	0	0	0	0	0	0	0	0	0	0	0	0	0	0	0	0	0	0	0	0	0	0	0	0	0	0	0
HMR_8663	ADP[m] + Pi[m] + itaconyl-CoA[m] <=> ATP[m] + CoA[m] + itaconate[m]	0	0	0	0	0	0	0	0	0	0	0	0	0	0	0	0	0	0	0	0	0	0	0	0	0	0	0	0	0	0	0	0	0	0	0	0	0	0	0	0	0	0	0	0	0	0	0	0
HMR_8664	(3S)-citramalyl-CoA[m] <=> H2O[m] + itaconyl-CoA[m]	0	0	0	0	0	0	0	0	0	0	0	0	0	0	0	0	0	0	0	0	0	0	0	0	0	0	0	0	0	0	0	0	0	0	0	0	0	0	0	0	0	0	0	0	0	0	0	0
HMR_8665	(3S)-citramalyl-CoA[m] <=> H2O[m] + mesaconyl-CoA[m]	0	0	0	0	0	0	0	0	0	0	0	0	0	0	0	0	0	0	0	0	0	0	0	0	0	0	0	0	0	0	0	0	-5.71924e-30	0	0	0	0	0	-9.99142e-29	0	0	0	-1.32529e-28	0	0	0	3.54987e-30	0
HMR_8666	(3S)-citramalyl-CoA[m] => acetyl-CoA[m] + pyruvate[m]	0	0	0	0	0	0	0	0	0	0	0	0	0	0	0	0	0	0	0	0	0	0	0	0	0	0	0	0	0	0	0	0	0	0	0	0	0	0	0	0	0	0	0	0	0	0	0	0
HMR_8667	ADP[m] + Pi[m] + mesaconyl-CoA[m] <=> ATP[m] + CoA[m] + mesaconate[m]	0	0	0	0	0	0	0	0	0	0	0	0	0	0	0	0	0	0	0	0	0	0	0	0	0	0	0	0	0	0	0	0	0	0	0	0	0	-9.08768e-28	0	0	0	0	0	0	0	0	0	0
HMR_8668	CoA[m] + GTP[m] + mesaconate[m] <=> GDP[m] + Pi[m] + mesaconyl-CoA[m]	0	1.04524e-28	0	0	0	0	0	0	0	0	0	0	0	0	0	0	0	0	0	0	0	0	0	0	0	0	0	0	0	0	0	0	0	0	0	0	0	0	0	0	0	1.64083e-28	0	0	0	0	0	0
HMR_8669	H2O[m] + mesaconyl-CoA[m] => acetyl-CoA[m] + pyruvate[m]	0	0	0	0	0	0	0	0	0	0	0	0	0	0	0	0	0	0	0	0	0	0	0	0	0	0	0	0	0	0	0	0	0	0	0	0	0	0	0	0	0	0	0	0	0	0	0	0
HMR_3787	acetoacetate[m] + succinyl-CoA[m] => acetoacetyl-CoA[m] + succinate[m]	0	0	0	0	0	0	0	0	0	0	0	0	0	0	0	0	0	0	0	0	0	0	0	0	0	0	0	0	0	0	0	0	0	0	0	0	0	0	0	0	0	0	0	0	0	0	0	0
HMR_0710	NADP+[c] + isocitrate[c] => AKG[c] + CO2[c] + H+[c] + NADPH[c]	0	0	0	0	8.29328e-17	0	0	0	0	0	0	0	0	0	0	0	0	0	0	0	0	0	0	0	0	0	0	0	0	0	0	0	0	0	0	0	0	0	0	0	0	0	0	0	0	0	0	0
HMR_3958	NADP+[m] + isocitrate[m] => AKG[m] + CO2[m] + H+[m] + NADPH[m]	0	0	0	0	0	0	0	0	0	0	0	0	0	0	0	0	0	0	0	0	0	0	0	0	0	0	0	0	0	0	0	0	0	0	0	0	0	0	0	0	0	0	0	0	0	0	0	0
HMR_3957	NAD+[m] + isocitrate[m] => AKG[m] + CO2[m] + H+[m] + NADH[m]	0	0	0	0	0	0	0	0	0	0	0	0	0	0	0	0	0	0	0	0	0	0	0	0	0	0	0	0	0	0	0	0	0	0	0	0	0	0	0	0	0	0	0	0	0	0	0	0
HMR_4111	oxalosuccinate[c] => AKG[c] + CO2[c]	0	0	0	0	0	0	0	0	0	0	0	0	0	0	0	0	0	0	0	0	0	0	0	0	0	0	0	0	0	0	0	0	0	0	0	0	0	0	0	0	0	0	0	0	0	0	0	0
HMR_4112	oxalosuccinate[m] => AKG[m] + CO2[m]	0	0	0	0	0	0	0	0	0	0	0	0	0	0	0	0	0	0	0	0	0	0	0	0	0	0	0	0	0	0	0	0	0	0	0	0	0	0	0	0	0	0	0	0	0	0	0	0
HMR_4113	oxalosuccinate[p] => AKG[p] + CO2[p]	0	0	0	0	0	0	0	0	0	0	0	0	0	0	0	0	0	0	0	0	0	0	0	0	0	0	0	0	0	0	0	0	0	0	0	0	0	0	0	0	0	0	0	0	0	0	0	0
HMR_4139	H+[c] + NADH[c] + OAA[c] <=> NAD+[c] + malate[c]	14.3995	17.8793	20.0465	17.5084	23.8718	23.3467	17.8013	28.526	27.8175	13.206	14.7842	15.6075	16.1334	29.7989	23.465	28.3743	22.3289	18.1487	16.3264	22.3198	14.5329	14.0794	25.4634	18.1411	19.5452	17.3466	16.0654	17.587	14.4592	22.8115	16.9347	19.3697	14.5352	19.0449	18.781	15.813	19.2623	26.1968	18.3745	25.1078	24.9488	18.0208	29.0336	19.6667	15.1959	15.7483	26.1793	24.9477
HMR_4141	H+[m] + NADH[m] + OAA[m] <=> NAD+[m] + malate[m]	0	2.75584	2.28496	0	41.8429	49.0023	0	84.8789	61.6693	0	0	0	0	76.3297	23.4533	53.2106	46.0312	10.4067	0	47.4063	0	0	42.2785	18.488	24.6517	1.19785	0	24.6494	0	39.2317	0	17.5164	1.6908	24.4842	5.76475	5.76473	28.3222	69.6294	17.741	38.7332	44.385	2.53854	68.4074	26.3575	2.52253	10.7786	68.788	49.4831
HMR_4145	H2O[m] + OAA[m] + acetyl-CoA[m] <=> CoA[m] + citrate[m]	0	-6.31089e-30	0	0	0	0	-3.45127e-31	0	-5.91646e-31	-2.44547e-29	1.57772e-30	0	0	0	-7.1895e-31	7.88861e-31	0	0	3.15544e-30	0	0	0	-1.06496e-29	0	-1.36472e-16	0	0	0	0	-1.77001e-29	-2.01948e-28	0	-3.9443e-30	0	0	0	0	2.52189e-29	-1.89327e-29	0	0	-4.73317e-30	-3.89229e-16	2.30164e-16	-3.35266e-30	3.23117e-27	2.20881e-29	0
HMR_4147	CoA[m] + GTP[m] + succinate[m] <=> GDP[m] + Pi[m] + succinyl-CoA[m]	-1.12835	-1.51187	-1.58222	-1.53293	-4.66732	-1.24957	-1.73293	-1.40434	-1.27316	-1.06096	-1.16903	-1.20991	-1.4845	-1.71044	-1.4407	-1.44284	-1.29798	-1.47699	-1.43357	-1.14426	-1.02924	-1.27711	-1.28249	-1.29564	-3.25769	-1.33131	-1.48004	-0.978378	-1.25151	-4.6978	-1.50657	-1.32845	-1.02323	-1.08458	-1.21079	-1.161	-1.11599	-1.17883	-1.3282	-1.43358	-1.13511	-1.5754	-2.3624	-4.28267	-0.948664	-1.0827	-1.19911	-1.31693
HMR_4149	ATP[c] + CoA[c] + citrate[c] => ADP[c] + OAA[c] + Pi[c] + acetyl-CoA[c]	0	0	0	0	0	0	0	0	0	0	0	0	1.26218e-29	0	0	0	0	0	0	0	0	0	0	0	0	0	1.57772e-30	0	0	0	0	0	0	0	0	0	0	0	0	0	0	0	0	0	0	0	0	0
HMR_4152	ADP[m] + Pi[m] + succinyl-CoA[m] <=> ATP[m] + CoA[m] + succinate[m]	0	0	0	0	0	0	0	0	0	0	0	0	0	0	0	0	0	0	0	0	0	0	0	0	0	0	0	0	0	0	0	0	0	0	0	0	0	0	0	0	0	0	0	0	0	0	0	0
HMR_4209	AKG[m] + thiamin-PP[m] => 3-carboxy-1-hydroxypropyl-ThPP[m] + CO2[m]	0	0	0	0	0	0	0	0	0	0	0	0	0	0	0	0	0	0	0	0	0	0	0	0	0	0	0	0	0	0	0	0	0	0	0	0	0	0	0	0	0	0	0	0	0	0	0	0
HMR_4408	H2O[c] + fumarate[c] <=> malate[c]	10.5464	11.7289	11.8255	11.8579	9.47855	9.28904	13.7693	11.776	8.70058	11.0701	10.1919	11.0984	12.5946	12.4276	6.75416	7.62576	10.3839	11.5251	11.8644	9.13366	8.92735	12.4669	6.67963	10.744	7.88501	9.71501	12.5192	9.01742	11.6844	9.30037	12.1908	9.40623	9.68201	8.23932	7.29696	10.2411	9.12479	10.1523	10.6889	7.14275	6.69632	12.0333	6.72736	8.57295	8.12413	10.1792	10.453	8.55392
HMR_4410	H2O[m] + fumarate[m] <=> malate[m]	4.14617	4.89672	4.95988	4.8857	4.78124	4.34497	5.55679	2.13105	1.44933	4.23078	4.00008	4.34562	4.98668	5.08614	3.55237	2.49246	4.66736	4.85162	4.74051	4.17614	3.52193	4.74375	3.0559	4.5258	4.58273	4.11465	4.94766	3.80158	4.49958	4.81252	4.92848	4.17029	3.83817	3.6697	3.3558	4.16221	3.99302	1.53358	4.53427	3.79247	2.03954	5.01727	2.44076	4.38632	3.33754	4.11625	1.81066	4.1923
HMR_4454	citrate[c] <=> isocitrate[c]	0	0	0	0	9.17325e-17	0	0	0	-4.93038e-31	0	1.57772e-30	0	-1.26218e-29	0	0	0	0	0	1.97215e-30	0	0	0	0	0	8.10096e-19	0	0	0	-3.15544e-30	4.93038e-32	0	0	0	0	0	0	0	-2.46519e-32	0	0	0	-5.48258e-28	0	0	-1.97215e-31	3.23117e-27	0	0
HMR_4456	citrate[m] <=> isocitrate[m]	0	0	0	0	0	0	-3.63616e-31	0	0	0	0	0	0	0	-7.88861e-31	7.88861e-31	0	0	0	0	0	0	0	0	0	0	0	0	0	0	0	0	0	0	0	0	0	0	-1.26218e-29	0	0	-8.55914e-29	-1.48811e-16	0	0	0	0	0
HMR_4458	H2O[m] + cis-aconitate[m] <=> citrate[m]	0	4.73317e-30	0	0	0	0	0	0	0	0	0	0	0	0	0	0	0	0	0	0	0	0	0	0	0	0	0	0	0	0	0	0	0	0	0	0	0	0	0	0	0	0	0	0	0	0	0	0
HMR_4465	H+[c] + NADPH[c] + hydroxypyruvate[c] => NADP+[c] + glycerate[c]	0	0	0	0	0	0	0	0	0	0	0	0	0	0	0	0	0	0	0	0	0	0	0	0	0	0	0	0	0	0	0	0	0	0	0	0	0	0	0	0	0	0	0	0	0	0	0	0
HMR_4585	H+[c] + NADPH[c] + oxalosuccinate[c] <=> NADP+[c] + isocitrate[c]	0	0	0	0	0	0	0	0	0	0	0	0	0	0	0	0	0	0	0	0	0	0	0	0	0	0	0	0	0	0	0	0	0	0	0	0	0	0	0	0	0	0	0	0	0	0	0	0
HMR_4586	H+[m] + NADPH[m] + oxalosuccinate[m] <=> NADP+[m] + isocitrate[m]	0	0	0	0	0	0	0	0	0	0	0	0	0	0	0	0	0	0	0	0	0	0	0	0	0	0	0	0	0	0	0	0	0	0	0	0	0	0	0	0	0	0	0	0	0	0	0	0
HMR_4587	H+[p] + NADPH[p] + oxalosuccinate[p] <=> NADP+[p] + isocitrate[p]	0	0	0	0	0	0	0	0	0	0	0	0	0	0	0	0	0	0	0	0	0	0	0	0	0	0	0	0	0	0	0	0	0	0	0	0	0	0	0	0	0	0	0	0	0	0	0	0
HMR_4588	H+[m] + NADH[m] + oxalosuccinate[m] <=> NAD+[m] + isocitrate[m]	0	0	0	0	0	0	0	0	0	0	0	0	0	0	0	0	0	0	0	0	0	0	0	0	0	0	0	0	0	0	0	0	0	0	0	0	0	0	0	0	0	0	0	0	0	0	0	0
HMR_4589	H2O[m] + cis-aconitate[m] <=> isocitrate[m]	0	0	0	0	0	0	0	0	0	0	0	0	0	0	0	0	0	0	0	0	0	0	0	0	0	0	0	0	0	0	0	0	0	0	0	0	0	0	0	0	0	0	0	0	0	0	0	0
HMR_4652	fumarate[m] + ubiquinol[m] <=> succinate[m] + ubiquinone[m]	-4.14617	-4.89672	-4.95988	-4.8857	-5.79532	-4.34497	-5.55679	-4.72115	-3.66014	-4.23078	-4.00008	-4.34562	-4.98668	-5.71344	-3.55237	-3.71565	-4.66736	-4.85162	-4.74051	-4.17614	-3.52193	-4.74375	-3.44656	-4.5258	-4.58273	-4.11465	-4.94766	-3.80158	-4.49958	-5.83376	-4.92848	-4.17029	-3.83817	-3.6697	-3.3558	-4.16221	-3.99302	-3.99428	-4.53427	-3.79247	-3.13841	-5.01727	-3.86244	-5.31019	-3.33754	-4.11625	-4.14343	-4.1923
HMR_5294	citrate[m] => OAA[m] + acetate[m]	0	0	0	0	0	0	0	0	0	0	0	0	0	0	0	0	0	0	0	0	0	0	0	0	0	0	0	0	0	0	0	0	0	0	0	0	0	0	0	0	0	0	0	0	0	0	0	0
HMR_5297	AKG[m] + CoA[m] + NAD+[m] => CO2[m] + H+[m] + NADH[m] + succinyl-CoA[m]	0	0	0	0	3.64303	0	0	0	0	0	0	0	0	0	0	0	0	0	0	0	0	0	0	0	2.4497	0	0	0	0	3.664	0	0	0	0	0	0	0	0	0	0	0	0	1.34726	3.37999	0	0	0	0
HMR_6411	AKG[m] + lipoamide[m] => CO2[m] + S-succinyldihydrolipoamide[m]	0	0	0	0	0	0	0	0	0	0	0	0	0	0	0	0	0	0	0	0	0	0	0	0	0	0	0	0	0	0	0	0	0	0	0	0	0	0	0	0	0	0	0	0	0	0	0	0
HMR_6413	3-carboxy-1-hydroxypropyl-ThPP[m] + lipoamide[m] => S-succinyldihydrolipoamide[m] + thiamin-PP[m]	0	0	0	0	0	0	0	0	0	0	0	0	0	0	0	0	0	0	0	0	0	0	0	0	0	0	0	0	0	0	0	0	0	0	0	0	0	0	0	0	0	0	0	0	0	0	0	0
HMR_6414	CoA[m] + S-succinyldihydrolipoamide[m] <=> dihydrolipoamide[m] + succinyl-CoA[m]	0	0	0	0	0	0	0	0	0	0	0	0	0	0	0	0	0	0	0	0	0	0	0	0	0	0	0	0	0	0	0	0	0	0	0	0	0	0	0	0	0	0	0	0	0	0	0	0
HMR_7704	H2O[p] + O2[p] + glyoxalate[p] => H2O2[p] + oxalate[p]	9.86076e-32	0	0	0	0	0	0	0	0	0	0	0	0	0	0	0	0	0	4.33873e-30	0	0	6.31089e-30	0	0	0	0	0	0	0	0	1.57772e-30	0	0	0	0	0	0	0	0	0	0	0	0	0	0	0	0	0
HMR_7706	O2[p] + glycolate[p] => H2O2[p] + glyoxalate[p]	0	0	0	0	0	0	0	0	0	0	0	0	0	0	0	0	0	0	0	0	0	0	0	0	0	0	0	0	0	0	0	0	0	0	0	0	0	0	0	0	0	0	0	0	0	0	0	0
HMR_8743	FADH2[m] + fumarate[m] <=> FAD[m] + succinate[m]	0	0	0	0	0	0	0	0	0	0	0	0	0	0	0	0	0	0	0	0	0	0	0	0	0	0	0	0	0	0	0	0	0	0	0	0	0	0	0	0	0	0	0	0	0	0	0	0
HMR_8772	ATP[c] + D-xylulose[c] => ADP[c] + D-xylulose-1-phosphate[c]	0	0	0	0	0	0	0	0	0	0	0	0	0	0	0	0	0	0	0	0	0	0	0	0	0	0	0	0	0	0	0	0	0	0	0	0	0	0	0	0	0	0	0	0	-1.54049e-14	0	0	0
HMR_8773	D-xylulose-1-phosphate[c] <=> DHAP[c] + glycolaldehyde[c]	0	0	0	0	0	0	0	0	0	0	0	0	0	0	0	0	0	0	0	0	0	0	0	0	0	0	0	0	0	0	0	0	0	0	0	0	0	0	0	0	0	0	0	0	-1.54049e-14	0	0	0
HMR_8774	hydroxypyruvate[c] => CO2[c] + glycolaldehyde[c]	0	0	0	0	0	0	0	0	0	0	0	0	0	0	0	0	0	0	0	0	0	0	0	0	0	0	0	0	0	0	0	0	0	0	0	0	0	0	0	0	0	0	0	0	0	0	0	0
HMR_8775	H2O[c] + NAD+[c] + glycolaldehyde[c] => H+[c] + NADH[c] + glycolate[c]	0	0	0	0	0	0	0	0	0	0	0	0	0	0	0	0	0	0	0	0	0	0	0	0	0	0	0	0	0	0	0	0	0	0	0	0	0	0	0	0	0	0	0	0	0	0	0	0
HMR_8777	hydroxypyruvate[m] => CO2[m] + glycolaldehyde[m]	0	0	0	0	0	0	0	0	0	0	0	0	0	0	0	0	0	0	0	0	0	0	0	0	0	0	0	0	0	0	0	0	0	0	0	0	0	0	0	0	0	0	0	0	0	0	0	0
HMR_8778	H2O[m] + NAD+[m] + glycolaldehyde[m] => H+[m] + NADH[m] + glycolate[m]	0	0	0	0	0	0	0	0	0	0	0	0	0	0	0	0	0	0	0	0	0	0	0	0	0	0	0	0	0	0	0	0	0	0	0	0	0	0	0	0	0	0	0	0	0	0	0	0
HMR_8779	H+[m] + NADPH[m] + glyoxalate[m] => NADP+[m] + glycolate[m]	32.8723	64.4672	71.9593	65.9468	0	7.62792	75.9235	0	14.4908	22.6892	41.1299	42.1606	59.1106	11.8841	63.5855	39.3528	7.30637	49.3485	57.1921	5.04871e-29	35.2952	37.3071	34.4191	28.7013	0	58.9055	57.3701	3.47787	39.4053	0	62.5959	42.1814	24.6981	18.7474	54.2168	30.6935	13.5759	0	32.9958	47.1372	22.8625	68.0963	0	0	26.1065	19.1018	0	17.4402
HMR_8780	H2O[c] + NAD+[c] + glyoxalate[c] => H+[c] + NADH[c] + oxalate[c]	0	0	0	0	0	0	0	0	0	0	0	0	0	0	0	0	0	0	0	0	0	0	0	0	0	0	0	0	0	0	0	0	0	0	0	0	0	0	0	0	0	0	0	0	0	0	0	0
HMR_8781	ATP[c] + glycerate[c] => 2-phospho-D-glycerate[c] + ADP[c]	0	0	0	0	0	0	0	0	0	0	0	0	0	0	0	0	0	0	0	0	0	0	0	0	0	0	0	0	0	0	0	0	0	0	0	0	0	0	0	0	0	0	0	0	0	0	0	0
HMR_8782	H+[c] + NADH[c] + hydroxypyruvate[c] => NAD+[c] + glycerate[c]	0	0	-3.15544e-30	1.06331e-17	0	1.05503e-17	0	-2.65022e-18	4.32824e-18	-9.32797e-18	2.52435e-29	0	0	0	-3.72312e-18	-1.72435e-17	0	-2.16361e-17	0	2.83144e-17	0	0	5.02105e-18	-3.24354e-17	0	1.33073e-18	0	-3.0539e-27	0	0	0	4.03897e-27	-5.55112e-17	-4.99427e-17	-3.20475e-31	9.99954e-17	8.83524e-29	0	5.31839e-17	0	-2.52435e-28	0	0	2.33026e-18	-2.06559e-17	-4.0647e-17	-3.43402e-17	-1.38778e-17
HMR_3975	H2O[r] + PPi[r] => 2 Pi[r]	0	0	0	0	0	0	0	0	0	0	0	0	0	0	0	0	0	0	0	0	0	0	0	0	0	0	0	0	0	0	0	0	0	0	0	0	0	0	0	0	0	0	0	0	0	0	0	0
HMR_3977	H2O[c] + PPi[c] => 2 Pi[c]	71.044	107.221	104.901	103.406	91.2276	104.927	111.599	131.243	120.877	62.3325	72.1187	73.2686	93.3253	145.533	123.065	134.435	102.883	103.952	91.578	93.8964	65.223	72.8953	116.792	91.9058	63.0438	95.1116	91.2827	71.7196	73.6719	96.8778	98.7788	101.091	66.2226	84.4981	94.0678	78.5347	85.9317	112.778	95.1191	126.085	107.163	109.541	107.762	84.3583	66.4944	73.1855	113.154	113.317
HMR_3979	H2O[p] + PPi[p] => 2 Pi[p]	0	0	0	0	0	0	9.50106e-17	0	0	0	0	0	-1.16869e-17	0	0	0	3.17426e-18	0	-8.37181e-17	0	-4.67921e-18	-6.69039e-19	0	0	0	0	3.00442e-18	0	-1.04458e-16	0	0	0	0	0	0	0	0	-5.55112e-17	0	-8.87249e-19	0	0	0	0	0	0	0	0
HMR_6911	FADH2[m] + ubiquinone[m] <=> FAD[m] + ubiquinol[m]	170.174	272.66	291.461	266.931	172.578	224.824	296.673	267.109	273.034	141.244	189.387	193.078	246.047	311.607	320.769	324.995	217.498	254.832	239.771	192.807	170.787	183.299	282.002	211.75	121.768	245.667	240.37	148.826	187.781	178.127	256.96	246.979	154.17	192.503	249.159	185.477	188.763	231.902	222.822	311.944	252.281	279.734	224.436	151.234	160.171	163.346	232.002	253.68
HMR_6912	H2O[m] + PPi[m] => 2 Pi[m]	1.62856	2.19118	3.25212	2.38092	0	2.13944	3.46858	-5.76852e-15	2.50135	1.46977	2.59817	2.41948	3.1981	2.92803	2.66617	2.82758	2.09932	2.28146	2.92678	1.60123	2.28791	2.96356	2.47013	1.94159	0	1.77584	3.14268	1.49449	2.82949	0	2.78266	2.15618	1.55258	1.78915	2.25972	1.79367	1.79066	1.04224e-16	2.01405	2.67765	2.25427	2.08915	0	-2.46519e-32	1.61908	1.54801	0	2.3409
HMR_6914	8 H+[m] + O2[m] + 4 ferrocytochrome C[m] => 4 H+[c] + 2 H2O[m] + 4 ferricytochrome C[m]	112.638	160.566	164.573	156.234	136.81	157.654	169.527	191.217	179.975	100.854	117.237	120.196	145.497	211.693	182.673	198.161	154.656	155.817	142.455	142.799	107.739	118.109	174.449	139.832	100.696	144.741	142.766	113.168	119.031	142.818	151.258	152.449	105.866	130.503	144.388	122.079	132.192	167.163	144.15	186.603	161.7	163.641	161.234	125.876	106.515	114.799	167.71	169.197
HMR_6916	ADP[m] + 4 H+[c] + Pi[m] => ATP[m] + 4 H+[m] + H2O[m]	266.79	347.131	340.932	334.366	389.603	416.458	353.766	524.39	461.158	251.222	263.63	270.986	313.619	552.254	395.989	471.558	410.11	351.286	308.815	391.097	246.682	273.135	417.639	339.946	288.531	313.208	308.895	307.39	272.181	408.591	325.172	351.672	258.472	328.804	310.967	290.71	341.685	460.446	344.581	430.733	401.002	351.255	445.666	363.742	255.463	288.898	462.482	431.321
HMR_6918	2 H+[m] + 2 ferricytochrome C[m] + ubiquinol[m] => 4 H+[c] + 2 ferrocytochrome C[m] + ubiquinone[m]	225.275	321.133	329.146	312.468	273.507	315.307	339.053	382.434	359.949	201.707	234.475	240.392	290.994	423.385	365.345	396.322	309.312	311.634	284.91	285.598	215.478	236.219	348.897	279.664	201.295	289.482	285.532	226.336	238.062	285.52	302.515	304.898	211.732	261.006	288.775	244.158	264.384	334.327	288.3	373.205	323.4	327.282	322.389	251.649	213.03	229.598	335.421	338.394
HMR_6921	5 H+[m] + NADH[m] + ubiquinone[m] => 4 H+[c] + NAD+[m] + ubiquinol[m]	49.2332	41.7256	30.7684	38.7277	93.4457	84.407	34.6267	108.705	81.9486	54.4036	39.4976	41.1882	37.9861	103.729	39.8971	66.3865	85.2052	50.0164	38.5133	86.8816	39.804	46.1716	62.2964	61.5201	73.5213	38.1612	38.2102	72.1076	43.9089	99.8601	38.6834	52.1657	52.1378	63.389	35.1178	52.8258	70.0167	96.8637	59.0973	56.1924	66.9461	40.5852	92.9282	93.5691	48.2301	60.421	97.6223	78.9085
HMR_6608	hydroxide[c] <=> hydroxyl radical[c]	0	0	0	0	0	0	0	0	0	0	0	0	0	0	0	0	0	0	0	0	0	0	0	0	0	0	0	0	0	0	0	0	0	0	0	0	0	0	0	0	0	2.20881e-29	0	0	0	0	0	0
HMR_3984	2 H2O2[p] => 2 H2O[p] + O2[p]	1.34881	1.65344	1.37414	1.76654	1.46716	0.657672	2.02709	0.898997	0.366199	1.33601	1.38229	1.45144	1.76544	0.401062	0.998048	0.478361	0.727228	1.0763	1.68073	0.321386	1.21165	1.5554	0.417946	0.831382	0.901766	1.5134	1.74435	0.503494	1.50259	1.60061	1.76214	1.01575	0.686193	0.722105	0.919152	0.766721	0.680151	0.763977	0.889438	1.03709	0.360183	1.81987	1.77853	1.38477	0.670149	0.635545	0.759392	0.363299
HMR_3960	2 H+[c] + 2 O2-[c] => H2O2[c] + O2[c]	0.264033	0.280209	0.298581	0.186187	1.67731	1.40531	0.0249762	2.13053	1.59063	0.298448	0.0100733	0.154388	0.00711595	2.05074	0.611997	1.32809	1.36974	0.498559	0.0437187	1.38878	0.0154983	0.0465695	1.107	0.718836	0.991063	0.210344	0.0199701	0.892268	0.0407019	1.87122	0.100244	0.617778	0.350605	0.816545	0.283555	0.432071	0.938539	0.0098779	0.686526	0.999411	1.17066	0.266739	1.89222	1.64765	0.326338	0.571871	0.009544	1.3739
HMR_8409	2 H+[s] + 2 O2-[s] => H2O2[s] + O2[s]	0	0	0	0	0	0	0	0	0	0	0	0	0	0	0	0	0	0	0	0	0	0	0	0	0	0	0	0	0	0	0	0	0	0	0	0	0	0	0	0	0	0	0	0	0	0	0	0
HMR_8410	2 H+[m] + 2 O2-[m] => H2O2[m] + O2[m]	0	0	0	0	0	0	0	1.61559e-27	0	0	0	0	0	0	0	0	0	0	0	0	0	0	0	0	0	0	0	0	0	0	0	0	0	0	0	0	0	1.84768	0	0	0	0	0	0	0	0	1.88589	0
HMR_8413	2 H+[n] + 2 O2-[n] => H2O2[n] + O2[n]	0	0	0	-3.15544e-30	0	0	0	-2.88426e-15	0	0	0	0	0	0	0	0	0	0	0	0	0	0	0	0	0	0	0	0	0	0	0	0	0	0	0	0	0	0	0	0	0	0	0	0	0	0	0	0
HMR_7701	H+[c] + NADPH[c] + O2[c] => H2O2[c] + NADP+[c]	0	0	0	0	0	0	0	0	0	0	0	0	0	0	0	0	0	0	0	0	0	0	0	0	0	0	0	0	0	0	0	0	0	0	0	0	0	0	0	0	0	0	0	0	0	0	0	0
HMR_9838	NADPH[c] + O2[c] => O2-[c] + NADP+[c] + H+[c]	0.528066	0.560418	0.597163	0.372374	3.35462	2.81062	0.0499524	4.26106	3.18125	0.596896	0.0201467	0.308776	0.0142319	4.10148	1.22399	2.65618	2.73948	0.997118	0.0874374	2.77756	0.0309965	0.0931391	2.21399	1.43767	1.98213	0.420687	0.0399401	1.78454	0.0814037	3.74244	0.200488	1.23556	0.70121	1.63309	0.56711	0.864141	1.87708	3.71511	1.37305	1.99882	2.34131	0.533477	3.78443	3.29529	0.652677	1.14374	3.79086	2.7478
HMR_4271	H+[c] + NADH[m] + NADP+[m] => H+[m] + NAD+[m] + NADPH[m]	71.8474	137.95	159.502	138.8	3.48419	32.9076	158.416	8.80248	48.9875	51.0088	86.8064	91.2929	123.887	48.7605	145.105	99.9397	32.047	115.124	120.234	14.4112	74.795	80.1016	87.3228	72.5144	2.71137	124.111	120.41	19.3128	84.1105	3.76666	131.603	99.8998	58.9211	51.0993	122.363	74.2956	41.346	7.61183	81.4859	113.339	62.9605	143.714	4.24682	3.34366	62.9509	50.7551	7.82712	53.7999
HMR_0156	AMP[c] + PPi[c] + butyryl-CoA[c] <=> ATP[c] + CoA[c] + butyrate[c]	0	0	0	0	0	0	0	0	0	0	0	0	0	0	0	0	0	0	0	0	0	0	0	0	0	0	0	0	0	0	0	0	0	0	0	0	0	0	0	0	0	0	0	0	0	0	0	0
HMR_0165	AMP[c] + PPi[c] + pentanoyl-CoA[c] <=> ATP[c] + CoA[c] + valeric acid[c]	0	0	0	0	0	0	0	0	0	0	0	0	0	0	0	0	0	0	0	0	0	0	0	0	0	0	0	0	0	0	0	0	0	0	0	0	0	0	0	0	0	0	0	0	0	0	0	0
HMR_0168	AMP[c] + PPi[c] + hexanoyl-CoA[c] <=> ATP[c] + CoA[c] + hexanoic acid[c]	0	0	0	0	0	0	0	0	0	0	0	0	0	0	0	0	0	0	0	0	0	0	0	0	0	0	0	0	0	0	0	0	0	0	0	0	0	0	0	0	0	0	0	0	0	0	0	0
HMR_0171	AMP[c] + PPi[c] + heptanoyl-CoA[c] <=> ATP[c] + CoA[c] + heptylic acid[c]	0	0	0	0	0	0	0	0	0	0	0	0	0	0	0	0	0	0	0	0	0	0	0	0	0	0	0	0	0	0	0	0	0	0	0	0	0	0	0	0	0	0	0	0	0	0	0	0
HMR_0174	AMP[c] + PPi[c] + octanoyl-CoA[c] <=> ATP[c] + CoA[c] + octanoic acid[c]	0	0	0	0	0	0	0	0	0	0	0	0	0	0	0	0	0	0	0	0	0	0	0	0	0	0	0	0	0	0	0	0	0	0	0	0	0	0	0	0	0	0	0	0	0	0	0	0
HMR_0177	AMP[c] + PPi[c] + nonanoyl-CoA[c] <=> ATP[c] + CoA[c] + nonanoic acid[c]	0	0	0	0	0	0	0	0	0	0	0	0	0	0	0	0	0	0	0	0	0	0	0	0	0	0	0	0	0	0	0	0	0	0	0	0	0	0	0	0	0	0	0	0	0	0	0	0
HMR_0180	AMP[c] + PPi[c] + decanoyl-CoA[c] <=> ATP[c] + CoA[c] + decanoic acid[c]	0	0	0	0	0	0	0	0	0	0	0	0	0	0	0	0	0	0	0	0	0	0	0	0	0	0	0	0	0	0	0	0	0	0	0	0	0	0	0	0	0	0	0	0	0	0	0	0
HMR_0184	AMP[c] + PPi[c] + undecanoyl-CoA[c] <=> ATP[c] + CoA[c] + undecylic acid[c]	0	0	0	0	0	0	0	0	0	0	0	0	0	0	0	0	0	0	0	0	0	0	0	0	0	0	0	0	0	0	0	0	0	0	0	0	0	0	0	0	0	0	0	0	0	0	0	0
HMR_0188	AMP[c] + PPi[c] + lauroyl-CoA[c] <=> ATP[c] + CoA[c] + lauric acid[c]	-0.147291	-0.237947	-0.242273	-0.233843	-0.129437	-0.183484	-0.262429	-0.211563	-0.224242	-0.121271	-0.167636	-0.162757	-0.217853	-0.253378	-0.277545	-0.273321	-0.177373	-0.220241	-0.211346	-0.155104	-0.150795	-0.161297	-0.237596	-0.179519	-0.0933073	-0.214745	-0.212684	-0.121696	-0.16533	-0.131815	-0.225952	-0.211937	-0.132277	-0.161335	-0.216429	-0.159378	-0.156653	-0.18054	-0.189714	-0.26539	-0.210487	-0.244301	-0.171856	-0.111037	-0.138078	-0.138162	-0.17858	-0.209465
HMR_0192	AMP[c] + PPi[c] + tridecanoyl-CoA[c] <=> ATP[c] + CoA[c] + tridecylic acid[c]	-0.00840975	-0.0135288	-0.0129666	-0.013267	-0.00796001	-0.0108191	-0.0148135	-0.0126418	-0.013178	-0.00695309	-0.00945947	-0.00884817	-0.0122912	-0.0149698	-0.0158694	-0.0158619	-0.010463	-0.0126004	-0.0119521	-0.00921294	-0.00852025	-0.00912975	-0.0137754	-0.0103743	-0.00560678	-0.0121975	-0.0120038	-0.00716841	-0.0093554	-0.00827244	-0.0127942	-0.0121704	-0.00759073	-0.00938001	-0.012242	-0.00914574	-0.00915524	-0.0108065	-0.010939	-0.0153086	-0.0122668	-0.013883	-0.0103365	-0.00704969	-0.00791017	-0.00799401	-0.0107122	-0.0122746
HMR_0196	AMP[c] + PPi[c] + myristoyl-CoA[c] <=> ATP[c] + CoA[c] + myristic acid[c]	-1.47608	-2.37173	-2.36933	-2.32441	-1.4073	-1.9161	-2.59157	-2.24613	-2.33171	-1.22185	-1.65473	-1.59793	-2.14999	-2.65262	-2.78653	-2.79688	-1.85323	-2.21289	-2.09209	-1.63489	-1.491	-1.59847	-2.42834	-1.82711	-0.996721	-2.13773	-2.09993	-1.26919	-1.63785	-1.44967	-2.24031	-2.13962	-1.33423	-1.65479	-2.15543	-1.60755	-1.61746	-1.92036	-1.92535	-2.69475	-2.16549	-2.43345	-1.83769	-1.22923	-1.38971	-1.40838	-1.90401	-2.17017
HMR_0200	(9E)-tetradecenoic acid[c] + ATP[c] + CoA[c] <=> (9E)-tetradecenoyl-CoA[c] + AMP[c] + PPi[c]	0.00840975	0.0135288	0.0129666	0.013267	0.00796001	0.0108191	0.0148135	0.0126418	0.013178	0.00695309	0.00945947	0.00884817	0.0122912	0.0149698	0.0158694	0.0158619	0.010463	0.0126004	0.0119521	0.00921294	0.00852025	0.00912975	0.0137754	0.0103743	0.00560678	0.0121975	0.0120038	0.00716841	0.0093554	0.00827244	0.0127942	0.0121704	0.00759073	0.00938001	0.012242	0.00914574	0.00915524	0.0108065	0.010939	0.0153086	0.0122668	0.013883	0.0103365	0.00704969	0.00791017	0.00799401	0.0107122	0.0122746
HMR_0204	(7Z)-tetradecenoic acid[c] + ATP[c] + CoA[c] <=> (7Z)-tetradecenoyl-CoA[c] + AMP[c] + PPi[c]	0.00840975	0.0135288	0.0129666	0.013267	0.00796001	0.0108191	0.0148135	0.0126418	0.013178	0.00695309	0.00945947	0.00884817	0.0122912	0.0149698	0.0158694	0.0158619	0.010463	0.0126004	0.0119521	0.00921294	0.00852025	0.00912975	0.0137754	0.0103743	0.00560678	0.0121975	0.0120038	0.00716841	0.0093554	0.00827244	0.0127942	0.0121704	0.00759073	0.00938001	0.012242	0.00914574	0.00915524	0.0108065	0.010939	0.0153086	0.0122668	0.013883	0.0103365	0.00704969	0.00791017	0.00799401	0.0107122	0.0122746
HMR_0209	5-tetradecenoyl-CoA[c] + AMP[c] + PPi[c] <=> ATP[c] + CoA[c] + physeteric acid[c]	-0.00840975	-0.0135288	-0.0129666	-0.013267	-0.00796001	-0.0108191	-0.0148135	-0.0126418	-0.013178	-0.00695309	-0.00945947	-0.00884817	-0.0122912	-0.0149698	-0.0158694	-0.0158619	-0.010463	-0.0126004	-0.0119521	-0.00921294	-0.00852025	-0.00912975	-0.0137754	-0.0103743	-0.00560678	-0.0121975	-0.0120038	-0.00716841	-0.0093554	-0.00827244	-0.0127942	-0.0121704	-0.00759073	-0.00938001	-0.012242	-0.00914574	-0.00915524	-0.0108065	-0.010939	-0.0153086	-0.0122668	-0.013883	-0.0103365	-0.00704969	-0.00791017	-0.00799401	-0.0107122	-0.0122746
HMR_0213	AMP[c] + PPi[c] + pentadecanoyl-CoA[c] <=> ATP[c] + CoA[c] + pentadecylic acid[c]	-0.130456	-0.210745	-0.214478	-0.207107	-0.114712	-0.162555	-0.232415	-0.187451	-0.198658	-0.107414	-0.148463	-0.144102	-0.192936	-0.22448	-0.245827	-0.242113	-0.157141	-0.195072	-0.187177	-0.13742	-0.133549	-0.142852	-0.210466	-0.159017	-0.0826769	-0.190194	-0.188359	-0.107814	-0.146424	-0.11684	-0.200115	-0.187723	-0.117163	-0.142916	-0.191679	-0.141168	-0.138775	-0.159966	-0.168044	-0.235077	-0.18646	-0.216372	-0.152278	-0.0984326	-0.1223	-0.122384	-0.158233	-0.185563
HMR_0217	AMP[c] + PPi[c] + palmitoyl-CoA[c] <=> ATP[c] + CoA[c] + palmitate[c]	-13.4513	-21.7559	-22.0927	-21.345	-12.1068	-16.8801	-23.9447	-19.3926	-20.6247	-11.0787	-15.2951	-14.7915	-19.8767	-23.3136	-25.4767	-25.1157	-16.3184	-20.2174	-19.2866	-14.2537	-13.7599	-14.7203	-21.8314	-16.4912	-8.55706	-19.6035	-19.4056	-11.1949	-15.0881	-12.6879	-20.6215	-19.4603	-12.1452	-14.8272	-19.8476	-14.6335	-14.4024	-16.5514	-17.4249	-24.3763	-19.3478	-22.3025	-15.762	-10.8632	-12.6763	-12.6931	-16.3748	-19.2615
HMR_0226	AMP[c] + PPi[c] + palmitoleoyl-CoA[c] <=> ATP[c] + CoA[c] + palmitolate[c]	-3.17565	-5.11977	-5.17575	-5.02625	-2.89378	-4.01893	-5.62686	-4.66391	-4.90351	-2.61997	-3.59377	-3.48211	-4.66996	-5.55523	-5.98816	-5.93996	-3.88584	-4.75317	-4.53562	-3.40965	-3.23476	-3.463	-5.16115	-3.89336	-2.06192	-4.61833	-4.55993	-2.6642	-3.54912	-2.98169	-4.85204	-4.58223	-2.85896	-3.50936	-4.65529	-3.44468	-3.41623	-3.98294	-4.10996	-5.75053	-4.58385	-5.25519	-3.79926	-2.52866	-2.98188	-2.9982	-3.94336	-4.57396
HMR_0233	7-hexadecenoyl-CoA[c] + AMP[c] + PPi[c] <=> 7-palmitoleic acid[c] + ATP[c] + CoA[c]	-0.00840975	-0.0135288	-0.0129666	-0.013267	-0.00796001	-0.0108191	-0.0148135	-0.0126418	-0.013178	-0.00695309	-0.00945947	-0.00884817	-0.0122912	-0.0149698	-0.0158694	-0.0158619	-0.010463	-0.0126004	-0.0119521	-0.00921294	-0.00852025	-0.00912975	-0.0137754	-0.0103743	-0.00560678	-0.0121975	-0.0120038	-0.00716841	-0.0093554	-0.00827244	-0.0127942	-0.0121704	-0.00759073	-0.00938001	-0.012242	-0.00914574	-0.00915524	-0.0108065	-0.010939	-0.0153086	-0.0122668	-0.013883	-0.0103365	-0.00704969	-0.00791017	-0.00799401	-0.0107122	-0.0122746
HMR_0237	AMP[c] + PPi[c] + heptadecanoyl-CoA[c] <=> ATP[c] + CoA[c] + margaric acid[c]	-0.239878	-0.387559	-0.395144	-0.380894	-0.210421	-0.298593	-0.427506	-0.344177	-0.364951	-0.197483	-0.273087	-0.265363	-0.354894	-0.412316	-0.451995	-0.44496	-0.288646	-0.358668	-0.344275	-0.252365	-0.245644	-0.262741	-0.386809	-0.292283	-0.151774	-0.349777	-0.34647	-0.198047	-0.269314	-0.214177	-0.368058	-0.345114	-0.215401	-0.262638	-0.352553	-0.259533	-0.254985	-0.293696	-0.308897	-0.43211	-0.342634	-0.397914	-0.279536	-0.180362	-0.224857	-0.224941	-0.290492	-0.340925
HMR_0241	(10Z)-heptadecenoic acid[c] + ATP[c] + CoA[c] <=> (10Z)-heptadecenoyl-CoA[c] + AMP[c] + PPi[c]	0.20621	0.333154	0.339555	0.327421	0.180972	0.256735	0.367478	0.295954	0.313784	0.169769	0.234741	0.228052	0.305061	0.35452	0.388559	0.382545	0.248183	0.308331	0.295937	0.216997	0.211153	0.225852	0.33255	0.251278	0.130514	0.300674	0.297821	0.170283	0.231501	0.184227	0.316383	0.296686	0.185174	0.2258	0.303054	0.223113	0.219228	0.252548	0.265558	0.371485	0.29458	0.342055	0.24038	0.155153	0.193301	0.193385	0.249797	0.293121
HMR_0245	9-heptadecenoyl-CoA[c] + AMP[c] + PPi[c] <=> 9-heptadecylenic acid[c] + ATP[c] + CoA[c]	-0.00840975	-0.0135288	-0.0129666	-0.013267	-0.00796001	-0.0108191	-0.0148135	-0.0126418	-0.013178	-0.00695309	-0.00945947	-0.00884817	-0.0122912	-0.0149698	-0.0158694	-0.0158619	-0.010463	-0.0126004	-0.0119521	-0.00921294	-0.00852025	-0.00912975	-0.0137754	-0.0103743	-0.00560678	-0.0121975	-0.0120038	-0.00716841	-0.0093554	-0.00827244	-0.0127942	-0.0121704	-0.00759073	-0.00938001	-0.012242	-0.00914574	-0.00915524	-0.0108065	-0.010939	-0.0153086	-0.0122668	-0.013883	-0.0103365	-0.00704969	-0.00791017	-0.00799401	-0.0107122	-0.0122746
HMR_0249	AMP[c] + PPi[c] + stearoyl-CoA[c] <=> ATP[c] + CoA[c] + stearate[c]	-6.1035	-9.78318	-9.65993	-9.57606	-6.0493	-8.06585	-10.6451	-9.52052	-9.79758	-5.06436	-6.7956	-6.53196	-8.82869	-11.1779	-11.5316	-11.6717	-7.80282	-9.16079	-8.60274	-6.90895	-6.12787	-6.57638	-10.1284	-7.60685	-4.23556	-8.81287	-8.62487	-5.3397	-6.73725	-6.2998	-9.21904	-8.8762	-5.5329	-6.91263	-8.88494	-6.66623	-6.776	-8.14607	-8.0058	-11.2076	-9.0578	-10.0348	-7.81262	-5.37487	-5.75738	-5.8675	-8.08469	-9.10473
HMR_0255	(13Z)-octadecenoic acid[c] + ATP[c] + CoA[c] <=> (13Z)-octadecenoyl-CoA[c] + AMP[c] + PPi[c]	0.00840975	0.0135288	0.0129666	0.013267	0.00796001	0.0108191	0.0148135	0.0126418	0.013178	0.00695309	0.00945947	0.00884817	0.0122912	0.0149698	0.0158694	0.0158619	0.010463	0.0126004	0.0119521	0.00921294	0.00852025	0.00912975	0.0137754	0.0103743	0.00560678	0.0121975	0.0120038	0.00716841	0.0093554	0.00827244	0.0127942	0.0121704	0.00759073	0.00938001	0.012242	0.00914574	0.00915524	0.0108065	0.010939	0.0153086	0.0122668	0.013883	0.0103365	0.00704969	0.00791017	0.00799401	0.0107122	0.0122746
HMR_0259	AMP[c] + PPi[c] + cis-vaccenoyl-CoA[c] <=> ATP[c] + CoA[c] + cis-vaccenic acid[c]	-0.254192	-0.401367	-0.361638	-0.389817	-0.317592	-0.372403	-0.425225	-0.456015	-0.447899	-0.213997	-0.271107	-0.250009	-0.352006	-0.519032	-0.482664	-0.513362	-0.360676	-0.384227	-0.346041	-0.32573	-0.245676	-0.265406	-0.444116	-0.33004	-0.205612	-0.360257	-0.344337	-0.245794	-0.27161	-0.357979	-0.372578	-0.37707	-0.234494	-0.305807	-0.36246	-0.282506	-0.304642	-0.391794	-0.344802	-0.483342	-0.403695	-0.410918	-0.380105	-0.318438	-0.242587	-0.255586	-0.390857	-0.412693
HMR_0263	ATP[c] + CoA[c] + oleate[c] => AMP[c] + PPi[c] + oleoyl-CoA[c]	16.3156	26.3398	26.8086	25.8766	14.7476	20.4328	29.0161	23.6107	24.9576	13.4425	18.5341	18.0088	24.0855	28.2254	30.7513	30.3569	19.7536	24.4045	23.375	17.2936	16.6756	17.842	26.3849	19.9248	10.4214	23.7676	23.5154	13.5497	18.2874	15.4514	24.9955	23.4985	14.6645	17.9243	23.9602	17.669	17.4192	20.1533	21.0486	29.4467	23.3943	27.041	19.1969	13.2274	15.3035	15.3377	19.9406	23.3019
HMR_0267	(9E)-octadecenoyl-CoA[c] + AMP[c] + PPi[c] <=> ATP[c] + CoA[c] + elaidate[c]	-0.00840975	-0.0135288	-0.0129666	-0.013267	-0.00796001	-0.0108191	-0.0148135	-0.0126418	-0.013178	-0.00695309	-0.00945947	-0.00884817	-0.0122912	-0.0149698	-0.0158694	-0.0158619	-0.010463	-0.0126004	-0.0119521	-0.00921294	-0.00852025	-0.00912975	-0.0137754	-0.0103743	-0.00560678	-0.0121975	-0.0120038	-0.00716841	-0.0093554	-0.00827244	-0.0127942	-0.0121704	-0.00759073	-0.00938001	-0.012242	-0.00914574	-0.00915524	-0.0108065	-0.010939	-0.0153086	-0.0122668	-0.013883	-0.0103365	-0.00704969	-0.00791017	-0.00799401	-0.0107122	-0.0122746
HMR_0271	(7Z)-octadecenoyl-CoA[c] + AMP[c] + PPi[c] <=> (7Z)-octadecenoic acid[c] + ATP[c] + CoA[c]	-0.00840975	-0.0135288	-0.0129666	-0.013267	-0.00796001	-0.0108191	-0.0148135	-0.0126418	-0.013178	-0.00695309	-0.00945947	-0.00884817	-0.0122912	-0.0149698	-0.0158694	-0.0158619	-0.010463	-0.0126004	-0.0119521	-0.00921294	-0.00852025	-0.00912975	-0.0137754	-0.0103743	-0.00560678	-0.0121975	-0.0120038	-0.00716841	-0.0093554	-0.00827244	-0.0127942	-0.0121704	-0.00759073	-0.00938001	-0.012242	-0.00914574	-0.00915524	-0.0108065	-0.010939	-0.0153086	-0.0122668	-0.013883	-0.0103365	-0.00704969	-0.00791017	-0.00799401	-0.0107122	-0.0122746
HMR_0275	(6Z,9Z)-octadecadienoic acid[c] + ATP[c] + CoA[c] <=> (6Z,9Z)-octadecadienoyl-CoA[c] + AMP[c] + PPi[c]	0.00840975	0.0135288	0.0129666	0.013267	0.00796001	0.0108191	0.0148135	0.0126418	0.013178	0.00695309	0.00945947	0.00884817	0.0122912	0.0149698	0.0158694	0.0158619	0.010463	0.0126004	0.0119521	0.00921294	0.00852025	0.00912975	0.0137754	0.0103743	0.00560678	0.0121975	0.0120038	0.00716841	0.0093554	0.00827244	0.0127942	0.0121704	0.00759073	0.00938001	0.012242	0.00914574	0.00915524	0.0108065	0.010939	0.0153086	0.0122668	0.013883	0.0103365	0.00704969	0.00791017	0.00799401	0.0107122	0.0122746
HMR_0279	AMP[c] + PPi[c] + nonadecanoyl-CoA[c] <=> ATP[c] + CoA[c] + nonadecylic acid[c]	-0.00840975	-0.0135288	-0.0129666	-0.013267	-0.00796001	-0.0108191	-0.0148135	-0.0126418	-0.013178	-0.00695309	-0.00945947	-0.00884817	-0.0122912	-0.0149698	-0.0158694	-0.0158619	-0.010463	-0.0126004	-0.0119521	-0.00921294	-0.00852025	-0.00912975	-0.0137754	-0.0103743	-0.00560678	-0.0121975	-0.0120038	-0.00716841	-0.0093554	-0.00827244	-0.0127942	-0.0121704	-0.00759073	-0.00938001	-0.012242	-0.00914574	-0.00915524	-0.0108065	-0.010939	-0.0153086	-0.0122668	-0.013883	-0.0103365	-0.00704969	-0.00791017	-0.00799401	-0.0107122	-0.0122746
HMR_0283	AMP[c] + PPi[c] + eicosanoyl-CoA[c] <=> ATP[c] + CoA[c] + eicosanoate[c]	-0.0504948	-0.0815343	-0.0824534	-0.0801082	-0.0447711	-0.0631417	-0.0898485	-0.0729209	-0.0771367	-0.0415948	-0.0573917	-0.0554873	-0.0745826	-0.0872146	-0.095165	-0.0938797	-0.0610417	-0.0755217	-0.0723745	-0.0534224	-0.0516337	-0.0552409	-0.0815998	-0.0616304	-0.0321827	-0.0735755	-0.0728159	-0.0418737	-0.0566205	-0.0457096	-0.0773876	-0.0727057	-0.0453743	-0.0554269	-0.0741168	-0.0546706	-0.0538516	-0.0622409	-0.0651132	-0.0910908	-0.0723335	-0.0837068	-0.0592819	-0.038561	-0.047355	-0.0474389	-0.0615813	-0.0720292
HMR_0289	(13Z)-eicosenoic acid[c] + ATP[c] + CoA[c] <=> (13Z)-eicosenoyl-CoA[c] + AMP[c] + PPi[c]	0.00840975	0.0135288	0.0129666	0.013267	0.00796001	0.0108191	0.0148135	0.0126418	0.013178	0.00695309	0.00945947	0.00884817	0.0122912	0.0149698	0.0158694	0.0158619	0.010463	0.0126004	0.0119521	0.00921294	0.00852025	0.00912975	0.0137754	0.0103743	0.00560678	0.0121975	0.0120038	0.00716841	0.0093554	0.00827244	0.0127942	0.0121704	0.00759073	0.00938001	0.012242	0.00914574	0.00915524	0.0108065	0.010939	0.0153086	0.0122668	0.013883	0.0103365	0.00704969	0.00791017	0.00799401	0.0107122	0.0122746
HMR_0293	(11Z)-eicosenoyl-CoA[c] + AMP[c] + PPi[c] <=> ATP[c] + CoA[c] + cis-gondoic acid[c]	-0.00840975	-0.0135288	-0.0129666	-0.013267	-0.00796001	-0.0108191	-0.0148135	-0.0126418	-0.013178	-0.00695309	-0.00945947	-0.00884817	-0.0122912	-0.0149698	-0.0158694	-0.0158619	-0.010463	-0.0126004	-0.0119521	-0.00921294	-0.00852025	-0.00912975	-0.0137754	-0.0103743	-0.00560678	-0.0121975	-0.0120038	-0.00716841	-0.0093554	-0.00827244	-0.0127942	-0.0121704	-0.00759073	-0.00938001	-0.012242	-0.00914574	-0.00915524	-0.0108065	-0.010939	-0.0153086	-0.0122668	-0.013883	-0.0103365	-0.00704969	-0.00791017	-0.00799401	-0.0107122	-0.0122746
HMR_0297	9-eicosenoic acid[c] + ATP[c] + CoA[c] <=> 9-eicosenoyl-CoA[c] + AMP[c] + PPi[c]	0.00840975	0.0135288	0.0129666	0.013267	0.00796001	0.0108191	0.0148135	0.0126418	0.013178	0.00695309	0.00945947	0.00884817	0.0122912	0.0149698	0.0158694	0.0158619	0.010463	0.0126004	0.0119521	0.00921294	0.00852025	0.00912975	0.0137754	0.0103743	0.00560678	0.0121975	0.0120038	0.00716841	0.0093554	0.00827244	0.0127942	0.0121704	0.00759073	0.00938001	0.012242	0.00914574	0.00915524	0.0108065	0.010939	0.0153086	0.0122668	0.013883	0.0103365	0.00704969	0.00791017	0.00799401	0.0107122	0.0122746
HMR_0301	(8Z,11Z)-eicosadienoyl-CoA[c] + AMP[c] + PPi[c] <=> 8,11-eicosadienoic acid[c] + ATP[c] + CoA[c]	-0.00840975	-0.0135288	-0.0129666	-0.013267	-0.00796001	-0.0108191	-0.0148135	-0.0126418	-0.013178	-0.00695309	-0.00945947	-0.00884817	-0.0122912	-0.0149698	-0.0158694	-0.0158619	-0.010463	-0.0126004	-0.0119521	-0.00921294	-0.00852025	-0.00912975	-0.0137754	-0.0103743	-0.00560678	-0.0121975	-0.0120038	-0.00716841	-0.0093554	-0.00827244	-0.0127942	-0.0121704	-0.00759073	-0.00938001	-0.012242	-0.00914574	-0.00915524	-0.0108065	-0.010939	-0.0153086	-0.0122668	-0.013883	-0.0103365	-0.00704969	-0.00791017	-0.00799401	-0.0107122	-0.0122746
HMR_0305	(5Z,8Z,11Z)-eicosatrienoyl-CoA[c] + AMP[c] + PPi[c] <=> ATP[c] + CoA[c] + mead acid[c]	-0.0252438	-0.040731	-0.0407613	-0.0400035	-0.0226844	-0.0317482	-0.0448275	-0.0367534	-0.0387615	-0.0208098	-0.0286323	-0.0275038	-0.0372078	-0.0438677	-0.0475877	-0.047069	-0.0306945	-0.0377689	-0.0361211	-0.0268967	-0.0257656	-0.0275742	-0.0409052	-0.0308767	-0.0162371	-0.0367487	-0.0363286	-0.0210505	-0.0282615	-0.0232473	-0.0386316	-0.0363845	-0.0227042	-0.0277988	-0.0369919	-0.0273557	-0.0270338	-0.0313802	-0.0326087	-0.0456215	-0.0362935	-0.0418125	-0.0299147	-0.0196542	-0.0236881	-0.0237719	-0.0310599	-0.0361764
HMR_0309	AMP[c] + PPi[c] + heneicosanoyl-CoA[c] <=> ATP[c] + CoA[c] + henicosanoic acid[c]	-0.00840975	-0.0135288	-0.0129666	-0.013267	-0.00796001	-0.0108191	-0.0148135	-0.0126418	-0.013178	-0.00695309	-0.00945947	-0.00884817	-0.0122912	-0.0149698	-0.0158694	-0.0158619	-0.010463	-0.0126004	-0.0119521	-0.00921294	-0.00852025	-0.00912975	-0.0137754	-0.0103743	-0.00560678	-0.0121975	-0.0120038	-0.00716841	-0.0093554	-0.00827244	-0.0127942	-0.0121704	-0.00759073	-0.00938001	-0.012242	-0.00914574	-0.00915524	-0.0108065	-0.010939	-0.0153086	-0.0122668	-0.013883	-0.0103365	-0.00704969	-0.00791017	-0.00799401	-0.0107122	-0.0122746
HMR_0313	AMP[c] + PPi[c] + docosanoyl-CoA[c] <=> ATP[c] + CoA[c] + behenic acid[c]	-0.0336608	-0.0543321	-0.0546587	-0.0533718	-0.0300467	-0.0422127	-0.0598345	-0.0488092	-0.0515532	-0.0277381	-0.0382188	-0.0368316	-0.049666	-0.0583167	-0.0634468	-0.0626726	-0.0408102	-0.0503532	-0.0482055	-0.0357386	-0.0343883	-0.0367964	-0.0544701	-0.041128	-0.0215523	-0.0490243	-0.048491	-0.0279916	-0.0377145	-0.0307347	-0.0515503	-0.0484915	-0.0302609	-0.0370081	-0.0493669	-0.0364607	-0.035973	-0.0416671	-0.0434435	-0.0607779	-0.0483068	-0.0557772	-0.0397038	-0.0259565	-0.0315771	-0.0316609	-0.0412337	-0.0481274
HMR_0319	(13Z)-docosenoyl-CoA[c] + AMP[c] + PPi[c] <=> ATP[c] + CoA[c] + cis-erucic acid[c]	-0.0126183	-0.0203294	-0.0199153	-0.0199512	-0.0116411	-0.0160514	-0.022317	-0.0186697	-0.0195739	-0.0104173	-0.0142527	-0.0135121	-0.0185204	-0.0221943	-0.023799	-0.0236637	-0.0155208	-0.0188925	-0.0179943	-0.0136339	-0.0128316	-0.0137409	-0.0205579	-0.0154999	-0.00826437	-0.0183353	-0.018085	-0.0106389	-0.0140819	-0.0120162	-0.0192536	-0.0182239	-0.0113691	-0.0139847	-0.0184295	-0.0136982	-0.0136249	-0.0159499	-0.0163564	-0.0228868	-0.0182734	-0.0208653	-0.015231	-0.0102008	-0.0118547	-0.0119385	-0.0157991	-0.0182501
HMR_0323	(11Z)-docosenoyl-CoA[c] + AMP[c] + PPi[c] <=> ATP[c] + CoA[c] + cis-cetoleic acid[c]	-0.00840975	-0.0135288	-0.0129666	-0.013267	-0.00796001	-0.0108191	-0.0148135	-0.0126418	-0.013178	-0.00695309	-0.00945947	-0.00884817	-0.0122912	-0.0149698	-0.0158694	-0.0158619	-0.010463	-0.0126004	-0.0119521	-0.00921294	-0.00852025	-0.00912975	-0.0137754	-0.0103743	-0.00560678	-0.0121975	-0.0120038	-0.00716841	-0.0093554	-0.00827244	-0.0127942	-0.0121704	-0.00759073	-0.00938001	-0.012242	-0.00914574	-0.00915524	-0.0108065	-0.010939	-0.0153086	-0.0122668	-0.013883	-0.0103365	-0.00704969	-0.00791017	-0.00799401	-0.0107122	-0.0122746
HMR_0327	AMP[c] + PPi[c] + tricosanoyl-CoA[c] <=> ATP[c] + CoA[c] + tricosanoic acid[c]	-0.0126183	-0.0203294	-0.0199153	-0.0199512	-0.0116411	-0.0160514	-0.022317	-0.0186697	-0.0195739	-0.0104173	-0.0142527	-0.0135121	-0.0185204	-0.0221943	-0.023799	-0.0236637	-0.0155208	-0.0188925	-0.0179943	-0.0136339	-0.0128316	-0.0137409	-0.0205579	-0.0154999	-0.00826437	-0.0183353	-0.018085	-0.0106389	-0.0140819	-0.0120162	-0.0192536	-0.0182239	-0.0113691	-0.0139847	-0.0184295	-0.0136982	-0.0136249	-0.0159499	-0.0163564	-0.0228868	-0.0182734	-0.0208653	-0.015231	-0.0102008	-0.0118547	-0.0119385	-0.0157991	-0.0182501
HMR_0331	AMP[c] + PPi[c] + tetracosanoyl-CoA[c] <=> ATP[c] + CoA[c] + lignocerate[c]	-0.0547033	-0.0883348	-0.0894021	-0.0867924	-0.0484522	-0.068374	-0.097352	-0.0789488	-0.0835325	-0.045059	-0.0621849	-0.0601512	-0.0808117	-0.0944391	-0.103095	-0.101681	-0.0660996	-0.0818139	-0.0784167	-0.0578433	-0.055945	-0.059852	-0.0883822	-0.066756	-0.0348403	-0.0797133	-0.0788971	-0.0453442	-0.061347	-0.0494533	-0.0838469	-0.0787592	-0.0491527	-0.0600316	-0.0803043	-0.0592231	-0.0583212	-0.0673844	-0.0705306	-0.098669	-0.0783402	-0.0906891	-0.0641765	-0.0417122	-0.0512995	-0.0513833	-0.0666682	-0.0780047
HMR_0337	(15Z)-tetracosenoyl-CoA[c] + AMP[c] + PPi[c] <=> ATP[c] + CoA[c] + nervonic acid[c]	-0.0168268	-0.0271299	-0.026864	-0.0266353	-0.0153222	-0.0212837	-0.0298205	-0.0246976	-0.0259697	-0.0138814	-0.0190459	-0.018176	-0.0247495	-0.0294187	-0.0317286	-0.0314654	-0.0205787	-0.0251847	-0.0240366	-0.0180548	-0.0171429	-0.018352	-0.0273403	-0.0206255	-0.010922	-0.0244731	-0.0241662	-0.0141095	-0.0188084	-0.0157599	-0.0257129	-0.0242774	-0.0151475	-0.0185894	-0.0246169	-0.0182507	-0.0180945	-0.0210934	-0.0217738	-0.030465	-0.0242801	-0.0278477	-0.0201256	-0.013352	-0.0157991	-0.015883	-0.0208861	-0.0242255
HMR_0341	AMP[c] + PPi[c] + hexacosanoyl-CoA[c] <=> ATP[c] + CoA[c] + cerotic acid[c]	-0.0252438	-0.040731	-0.0407613	-0.0400035	-0.0226844	-0.0317482	-0.0448275	-0.0367534	-0.0387615	-0.0208098	-0.0286323	-0.0275038	-0.0372078	-0.0438677	-0.0475877	-0.047069	-0.0306945	-0.0377689	-0.0361211	-0.0268967	-0.0257656	-0.0275742	-0.0409052	-0.0308767	-0.0162371	-0.0367487	-0.0363286	-0.0210505	-0.0282615	-0.0232473	-0.0386316	-0.0363845	-0.0227042	-0.0277988	-0.0369919	-0.0273557	-0.0270338	-0.0313802	-0.0326087	-0.0456215	-0.0362935	-0.0418125	-0.0299147	-0.0196542	-0.0236881	-0.0237719	-0.0310599	-0.0361764
HMR_0345	AMP[c] + PPi[c] + hexacosenoyl-CoA[c] <=> ATP[c] + CoA[c] + ximenic acid[c]	-0.00840975	-0.0135288	-0.0129666	-0.013267	-0.00796001	-0.0108191	-0.0148135	-0.0126418	-0.013178	-0.00695309	-0.00945947	-0.00884817	-0.0122912	-0.0149698	-0.0158694	-0.0158619	-0.010463	-0.0126004	-0.0119521	-0.00921294	-0.00852025	-0.00912975	-0.0137754	-0.0103743	-0.00560678	-0.0121975	-0.0120038	-0.00716841	-0.0093554	-0.00827244	-0.0127942	-0.0121704	-0.00759073	-0.00938001	-0.012242	-0.00914574	-0.00915524	-0.0108065	-0.010939	-0.0153086	-0.0122668	-0.013883	-0.0103365	-0.00704969	-0.00791017	-0.00799401	-0.0107122	-0.0122746
HMR_0349	AMP[c] + PPi[c] + linolenoyl-CoA[c] <=> ATP[c] + CoA[c] + linolenate[c]	-0.169178	-0.266481	-0.244143	-0.258482	-0.210224	-0.251749	-0.281074	-0.309808	-0.302356	-0.142755	-0.179163	-0.167869	-0.232603	-0.351156	-0.321494	-0.34458	-0.243862	-0.256012	-0.229001	-0.220847	-0.162492	-0.175735	-0.297963	-0.221072	-0.139889	-0.239046	-0.227586	-0.166088	-0.179811	-0.227647	-0.246756	-0.251749	-0.156502	-0.205443	-0.241138	-0.188543	-0.205151	-0.266295	-0.230699	-0.323459	-0.271506	-0.272739	-0.258666	-0.198392	-0.161754	-0.171303	-0.265805	-0.278246
HMR_0353	(6Z,9Z,12Z,15Z)-octadecatetraenoyl-CoA[c] + AMP[c] + PPi[c] <=> ATP[c] + CoA[c] + stearidonic acid[c]	-0.0264478	-0.0417385	-0.0384069	-0.0405261	-0.0335991	-0.0388808	-0.0441767	-0.0476589	-0.0467482	-0.0222769	-0.028164	-0.0263877	-0.0365675	-0.0541994	-0.0502283	-0.0535133	-0.0376578	-0.0399874	-0.0359595	-0.0340302	-0.0255268	-0.0275835	-0.0462903	-0.0343879	-0.0214912	-0.0374586	-0.0357725	-0.0256597	-0.0282271	-0.0384711	-0.0387238	-0.0392598	-0.0244131	-0.0318837	-0.0377696	-0.0294116	-0.0317791	-0.0409484	-0.0359171	-0.0503506	-0.0420999	-0.0427289	-0.0397303	-0.0344865	-0.0252506	-0.0266339	-0.0408521	-0.043062
HMR_0357	(8Z,11Z,14Z,17Z)-eicosatetraenoyl-CoA[c] + AMP[c] + PPi[c] <=> ATP[c] + CoA[c] + omega-3-arachidonic acid[c]	-0.150934	-0.23641	-0.213971	-0.228631	-0.194304	-0.232617	-0.246785	-0.289443	-0.278508	-0.128038	-0.157226	-0.147426	-0.204074	-0.325043	-0.287354	-0.313413	-0.22541	-0.228999	-0.201618	-0.205378	-0.142875	-0.154921	-0.270731	-0.20014	-0.131173	-0.21178	-0.199778	-0.153321	-0.158449	-0.204395	-0.217649	-0.226228	-0.140518	-0.187225	-0.213936	-0.169282	-0.187959	-0.249073	-0.208322	-0.29222	-0.248042	-0.24179	-0.242695	-0.175363	-0.144928	-0.155296	-0.248965	-0.255603
HMR_0361	(5Z,8Z,11Z,14Z,17Z)-eicosapentaenoyl-CoA[c] + AMP[c] + PPi[c] <=> ATP[c] + CoA[c] + EPA[c]	-0.282032	-0.446194	-0.41847	-0.433798	-0.327449	-0.407967	-0.474387	-0.49737	-0.491249	-0.236993	-0.302503	-0.286141	-0.392803	-0.56822	-0.535181	-0.565683	-0.395067	-0.425921	-0.385691	-0.355967	-0.273947	-0.295687	-0.489565	-0.364291	-0.223839	-0.400682	-0.384176	-0.269362	-0.302641	-0.343688	-0.41501	-0.417307	-0.259594	-0.336735	-0.404281	-0.312748	-0.334795	-0.427077	-0.380936	-0.533905	-0.444121	-0.456924	-0.413671	-0.294509	-0.268753	-0.281972	-0.425748	-0.453096
HMR_0365	(7Z,10Z,13Z,16Z,19Z)-docosapentaenoyl-CoA[c] + AMP[c] + PPi[c] <=> ATP[c] + CoA[c] + DPA[c]	-0.140033	-0.223339	-0.216855	-0.218049	-0.148935	-0.191772	-0.240898	-0.229368	-0.232124	-0.116759	-0.15372	-0.14714	-0.199671	-0.266305	-0.265014	-0.272805	-0.185595	-0.210676	-0.195121	-0.165506	-0.138838	-0.149322	-0.236481	-0.176961	-0.102528	-0.200948	-0.195146	-0.126819	-0.152921	-0.157237	-0.209421	-0.20501	-0.12769	-0.161895	-0.202702	-0.153842	-0.159593	-0.196541	-0.185774	-0.260189	-0.212686	-0.22894	-0.189266	-0.135173	-0.132609	-0.136684	-0.195417	-0.215059
HMR_0369	(9Z,12Z,15Z,18Z,21Z)-TPA[c] + ATP[c] + CoA[c] <=> (9Z,12Z,15Z,18Z,21Z)-tetracosapentaenoyl-CoA[c] + AMP[c] + PPi[c]	0.00840975	0.0135288	0.0129666	0.013267	0.00796001	0.0108191	0.0148135	0.0126418	0.013178	0.00695309	0.00945947	0.00884817	0.0122912	0.0149698	0.0158694	0.0158619	0.010463	0.0126004	0.0119521	0.00921294	0.00852025	0.00912975	0.0137754	0.0103743	0.00560678	0.0121975	0.0120038	0.00716841	0.0093554	0.00827244	0.0127942	0.0121704	0.00759073	0.00938001	0.012242	0.00914574	0.00915524	0.0108065	0.010939	0.0153086	0.0122668	0.013883	0.0103365	0.00704969	0.00791017	0.00799401	0.0107122	0.0122746
HMR_0373	(6Z,9Z,12Z,15Z,18Z,21Z)-THA[c] + ATP[c] + CoA[c] <=> (6Z,9Z,12Z,15Z,18Z,21Z)-tetracosahexaenoyl-CoA[c] + AMP[c] + PPi[c]	0.00840975	0.0135288	0.0129666	0.013267	0.00796001	0.0108191	0.0148135	0.0126418	0.013178	0.00695309	0.00945947	0.00884817	0.0122912	0.0149698	0.0158694	0.0158619	0.010463	0.0126004	0.0119521	0.00921294	0.00852025	0.00912975	0.0137754	0.0103743	0.00560678	0.0121975	0.0120038	0.00716841	0.0093554	0.00827244	0.0127942	0.0121704	0.00759073	0.00938001	0.012242	0.00914574	0.00915524	0.0108065	0.010939	0.0153086	0.0122668	0.013883	0.0103365	0.00704969	0.00791017	0.00799401	0.0107122	0.0122746
HMR_0377	(4Z,7Z,10Z,13Z,16Z,19Z)-docosahexaenoyl-CoA[c] + AMP[c] + PPi[c] <=> ATP[c] + CoA[c] + DHA[c]	-0.60633	-0.95894	-0.902125	-0.932137	-0.711859	-0.878983	-1.01892	-1.07236	-1.0582	-0.509665	-0.649718	-0.61627	-0.843653	-1.22439	-1.15069	-1.21757	-0.851208	-0.915814	-0.828544	-0.767267	-0.588451	-0.635245	-1.05366	-0.78387	-0.482707	-0.861058	-0.825149	-0.580317	-0.650169	-0.755767	-0.891622	-0.897542	-0.558305	-0.724872	-0.869174	-0.672621	-0.720937	-0.920863	-0.819556	-1.14869	-0.956183	-0.98196	-0.892107	-0.651704	-0.57793	-0.606788	-0.918066	-0.975848
HMR_0381	(11Z,14Z,17Z)-eicosatrienoic acid[c] + ATP[c] + CoA[c] <=> (11Z,14Z,17Z)-eicosatrienoyl-CoA[c] + AMP[c] + PPi[c]	0.0715374	0.115537	0.117197	0.113529	0.0631766	0.089303	0.127366	0.10306	0.109116	0.0589157	0.0813578	0.0788068	0.105728	0.123337	0.134813	0.132889	0.0863311	0.106982	0.102586	0.0755271	0.0731904	0.0782965	0.115512	0.0872584	0.0454707	0.104265	0.103222	0.0592263	0.0802531	0.0644281	0.109684	0.102973	0.0642662	0.0784503	0.105054	0.0774331	0.0761998	0.0879582	0.0922003	0.128982	0.102367	0.118619	0.0837546	0.0543167	0.0670774	0.0671613	0.0870159	0.101906
HMR_0385	13,16,19-docosatrienoic acid[c] + ATP[c] + CoA[c] <=> 13,16,19-docosatrienoyl-CoA[c] + AMP[c] + PPi[c]	0.00840975	0.0135288	0.0129666	0.013267	0.00796001	0.0108191	0.0148135	0.0126418	0.013178	0.00695309	0.00945947	0.00884817	0.0122912	0.0149698	0.0158694	0.0158619	0.010463	0.0126004	0.0119521	0.00921294	0.00852025	0.00912975	0.0137754	0.0103743	0.00560678	0.0121975	0.0120038	0.00716841	0.0093554	0.00827244	0.0127942	0.0121704	0.00759073	0.00938001	0.012242	0.00914574	0.00915524	0.0108065	0.010939	0.0153086	0.0122668	0.013883	0.0103365	0.00704969	0.00791017	0.00799401	0.0107122	0.0122746
HMR_0389	10,13,16,19-docosatetraenoic acid[c] + ATP[c] + CoA[c] <=> 10,13,16,19-docosatetraenoyl-CoA[c] + AMP[c] + PPi[c]	0.00840975	0.0135288	0.0129666	0.013267	0.00796001	0.0108191	0.0148135	0.0126418	0.013178	0.00695309	0.00945947	0.00884817	0.0122912	0.0149698	0.0158694	0.0158619	0.010463	0.0126004	0.0119521	0.00921294	0.00852025	0.00912975	0.0137754	0.0103743	0.00560678	0.0121975	0.0120038	0.00716841	0.0093554	0.00827244	0.0127942	0.0121704	0.00759073	0.00938001	0.012242	0.00914574	0.00915524	0.0108065	0.010939	0.0153086	0.0122668	0.013883	0.0103365	0.00704969	0.00791017	0.00799401	0.0107122	0.0122746
HMR_0393	12,15,18,21-tetracosatetraenoic acid[c] + ATP[c] + CoA[c] <=> 12,15,18,21-tetracosatetraenoyl-CoA[c] + AMP[c] + PPi[c]	0.00840975	0.0135288	0.0129666	0.013267	0.00796001	0.0108191	0.0148135	0.0126418	0.013178	0.00695309	0.00945947	0.00884817	0.0122912	0.0149698	0.0158694	0.0158619	0.010463	0.0126004	0.0119521	0.00921294	0.00852025	0.00912975	0.0137754	0.0103743	0.00560678	0.0121975	0.0120038	0.00716841	0.0093554	0.00827244	0.0127942	0.0121704	0.00759073	0.00938001	0.012242	0.00914574	0.00915524	0.0108065	0.010939	0.0153086	0.0122668	0.013883	0.0103365	0.00704969	0.00791017	0.00799401	0.0107122	0.0122746
HMR_0397	AMP[c] + PPi[c] + linoleoyl-CoA[c] <=> ATP[c] + CoA[c] + linoleate[c]	-4.17119	-6.67879	-6.60229	-6.53381	-4.33133	-5.55509	-7.25369	-6.57595	-6.74253	-3.46465	-4.6302	-4.46188	-6.01521	-7.70189	-7.88362	-8.00857	-5.37443	-6.26375	-5.86483	-4.76623	-4.17666	-4.48441	-6.94798	-5.21412	-2.92843	-6.01485	-5.87688	-3.67667	-4.59377	-4.73364	-6.28704	-6.07477	-3.786	-4.74518	-6.06757	-4.56148	-4.65711	-5.62829	-5.4846	-7.67881	-6.22124	-6.84964	-5.40247	-4.14521	-3.93794	-4.02307	-5.588	-6.26158
HMR_0401	AMP[c] + PPi[c] + gamma-linolenoyl-CoA[c] <=> ATP[c] + CoA[c] + gamma-linolenate[c]	-0.211704	-0.341705	-0.347279	-0.335661	-0.192744	-0.265538	-0.376295	-0.307035	-0.324288	-0.174458	-0.240355	-0.233368	-0.312345	-0.366844	-0.399041	-0.394205	-0.256717	-0.316692	-0.303164	-0.224823	-0.216267	-0.231414	-0.34261	-0.258685	-0.135554	-0.308321	-0.304957	-0.176079	-0.237187	-0.203243	-0.324202	-0.304989	-0.190326	-0.23278	-0.3108	-0.22932	-0.226276	-0.262095	-0.273246	-0.382275	-0.303853	-0.350792	-0.249711	-0.174607	-0.198602	-0.199141	-0.259353	-0.302734
HMR_0405	AMP[c] + PPi[c] + dihomo-gamma-linolenoyl-CoA[c] <=> ATP[c] + CoA[c] + dihomo-gamma-linolenate[c]	-0.474903	-0.74868	-0.695415	-0.726531	-0.575781	-0.702881	-0.790901	-0.863417	-0.844587	-0.400409	-0.504177	-0.476391	-0.654584	-0.98015	-0.902223	-0.964432	-0.68082	-0.718374	-0.644112	-0.615977	-0.457131	-0.494197	-0.83409	-0.619193	-0.389578	-0.671738	-0.640414	-0.463784	-0.50569	-0.609872	-0.693861	-0.705919	-0.438895	-0.574834	-0.678228	-0.528753	-0.573541	-0.741982	-0.646411	-0.906257	-0.759386	-0.766344	-0.720276	-0.525231	-0.453769	-0.479698	-0.740407	-0.777573
HMR_0409	AMP[c] + PPi[c] + arachidonyl-CoA[c] <=> ATP[c] + CoA[c] + arachidonate[c]	-2.06665	-3.07211	-1.72245	-3.27304	-2.99114	-1.77036	-3.66599	-4.49637	-2.12673	-1.79198	-2.34148	-1.907	-3.0427	-2.4691	-2.26621	-2.42594	-1.71485	-1.80453	-2.95449	-1.86077	-2.1073	-2.25559	-2.0979	-1.55692	-2.02793	-3.00706	-2.97091	-1.16805	-2.31175	-3.16197	-3.16021	-1.77391	-1.36201	-1.44617	-1.70059	-1.32861	-1.44356	-3.86347	-1.62502	-2.27833	-1.91087	-3.42157	-3.74909	-2.72018	-1.14001	-1.20631	-3.85464	-1.95753
HMR_0413	(7Z,10Z,13Z,16Z)-docosatetraenoyl-CoA[c] + AMP[c] + PPi[c] <=> ATP[c] + CoA[c] + adrenic acid[c]	-0.0775628	-0.125172	-0.126704	-0.122949	-0.0707018	-0.0974021	-0.137807	-0.112681	-0.118937	-0.0639268	-0.0880219	-0.0852332	-0.114385	-0.134572	-0.146206	-0.144513	-0.0941677	-0.116036	-0.111033	-0.0824898	-0.0792042	-0.084757	-0.125594	-0.0948175	-0.0497601	-0.112939	-0.111681	-0.0645853	-0.0868705	-0.0744216	-0.118743	-0.111764	-0.0697435	-0.0853415	-0.113808	-0.0840322	-0.082973	-0.0961954	-0.100146	-0.140108	-0.111408	-0.128499	-0.0916696	-0.0638738	-0.0727716	-0.0729957	-0.0951979	-0.11102
HMR_0417	(9Z,12Z,15Z,18Z)-TTA[c] + ATP[c] + CoA[c] <=> (9Z,12Z,15Z,18Z)-tetracosatetraenoyl-CoA[c] + AMP[c] + PPi[c]	0.00840975	0.0135288	0.0129666	0.013267	0.00796001	0.0108191	0.0148135	0.0126418	0.013178	0.00695309	0.00945947	0.00884817	0.0122912	0.0149698	0.0158694	0.0158619	0.010463	0.0126004	0.0119521	0.00921294	0.00852025	0.00912975	0.0137754	0.0103743	0.00560678	0.0121975	0.0120038	0.00716841	0.0093554	0.00827244	0.0127942	0.0121704	0.00759073	0.00938001	0.012242	0.00914574	0.00915524	0.0108065	0.010939	0.0153086	0.0122668	0.013883	0.0103365	0.00704969	0.00791017	0.00799401	0.0107122	0.0122746
HMR_0421	(6Z,9Z,12Z,15Z,18Z)-TPA[c] + ATP[c] + CoA[c] <=> (6Z,9Z,12Z,15Z,18Z)-tetracosapentaenoyl-CoA[c] + AMP[c] + PPi[c]	0.00840975	0.0135288	0.0129666	0.013267	0.00796001	0.0108191	0.0148135	0.0126418	0.013178	0.00695309	0.00945947	0.00884817	0.0122912	0.0149698	0.0158694	0.0158619	0.010463	0.0126004	0.0119521	0.00921294	0.00852025	0.00912975	0.0137754	0.0103743	0.00560678	0.0121975	0.0120038	0.00716841	0.0093554	0.00827244	0.0127942	0.0121704	0.00759073	0.00938001	0.012242	0.00914574	0.00915524	0.0108065	0.010939	0.0153086	0.0122668	0.013883	0.0103365	0.00704969	0.00791017	0.00799401	0.0107122	0.0122746
HMR_0425	(4Z,7Z,10Z,13Z,16Z)-DPA[c] + ATP[c] + CoA[c] <=> (4Z,7Z,10Z,13Z,16Z)-docosapentaenoyl-CoA[c] + AMP[c] + PPi[c]	0.0507475	0.0797673	0.072694	0.077287	0.063749	0.0765251	0.0838118	0.094574	0.0917987	0.0429068	0.0534135	0.0500326	0.0693393	0.106814	0.096504	0.104116	0.0741378	0.0768697	0.0683541	0.0672972	0.0484785	0.0524801	0.0899955	0.06668	0.0427642	0.0715183	0.067857	0.0504681	0.053689	0.0680273	0.073704	0.0757209	0.0470576	0.0621215	0.0721772	0.0566912	0.062159	0.0813268	0.0695166	0.0974851	0.0821743	0.0816189	0.079093	0.0588228	0.0485983	0.0516955	0.0812215	0.0843911
HMR_0429	(11Z,14Z)-eicosadienoic acid[c] + ATP[c] + CoA[c] <=> (11Z,14Z)-eicosadienoyl-CoA[c] + AMP[c] + PPi[c]	0.0715374	0.115537	0.117197	0.113529	0.0631766	0.089303	0.127366	0.10306	0.109116	0.0589157	0.0813578	0.0788068	0.105728	0.123337	0.134813	0.132889	0.0863311	0.106982	0.102586	0.0755271	0.0731904	0.0782965	0.115512	0.0872584	0.0454707	0.104265	0.103222	0.0592263	0.0802531	0.0644281	0.109684	0.102973	0.0642662	0.0784503	0.105054	0.0774331	0.0761998	0.0879582	0.0922003	0.128982	0.102367	0.118619	0.0837546	0.0543167	0.0670774	0.0671613	0.0870159	0.101906
HMR_0433	(13Z,16Z)-docosadienoic acid[c] + ATP[c] + CoA[c] <=> (13Z,16Z)-docosadienoyl-CoA[c] + AMP[c] + PPi[c]	0.00840975	0.0135288	0.0129666	0.013267	0.00796001	0.0108191	0.0148135	0.0126418	0.013178	0.00695309	0.00945947	0.00884817	0.0122912	0.0149698	0.0158694	0.0158619	0.010463	0.0126004	0.0119521	0.00921294	0.00852025	0.00912975	0.0137754	0.0103743	0.00560678	0.0121975	0.0120038	0.00716841	0.0093554	0.00827244	0.0127942	0.0121704	0.00759073	0.00938001	0.012242	0.00914574	0.00915524	0.0108065	0.010939	0.0153086	0.0122668	0.013883	0.0103365	0.00704969	0.00791017	0.00799401	0.0107122	0.0122746
HMR_0437	10,13,16-docosatrienoyl-CoA[c] + AMP[c] + PPi[c] <=> 10,13,16-docosatriynoic acid[c] + ATP[c] + CoA[c]	-0.00840975	-0.0135288	-0.0129666	-0.013267	-0.00796001	-0.0108191	-0.0148135	-0.0126418	-0.013178	-0.00695309	-0.00945947	-0.00884817	-0.0122912	-0.0149698	-0.0158694	-0.0158619	-0.010463	-0.0126004	-0.0119521	-0.00921294	-0.00852025	-0.00912975	-0.0137754	-0.0103743	-0.00560678	-0.0121975	-0.0120038	-0.00716841	-0.0093554	-0.00827244	-0.0127942	-0.0121704	-0.00759073	-0.00938001	-0.012242	-0.00914574	-0.00915524	-0.0108065	-0.010939	-0.0153086	-0.0122668	-0.013883	-0.0103365	-0.00704969	-0.00791017	-0.00799401	-0.0107122	-0.0122746
HMR_2942	AMP[r] + PPi[r] + lauroyl-CoA[r] <=> ATP[r] + CoA[r] + lauric acid[r]	0	0	0	-1.92593e-34	0	0	0	3.00927e-36	1.35525e-20	9.62965e-35	0	0	0	0	0	0	0	0	0	4.81482e-35	0	0	0	0	0	1.54074e-33	-2.40741e-33	4.81482e-35	0	0	0	0	0	0	0	0	0	0	0	0	0	0	0	0	0	0	0	0
HMR_2943	AMP[r] + PPi[r] + tridecanoyl-CoA[r] <=> ATP[r] + CoA[r] + tridecylic acid[r]	0	0	0	-1.92593e-34	0	0	0	3.00927e-36	1.35525e-20	9.62965e-35	0	0	0	0	0	0	0	0	0	4.81482e-35	0	0	0	0	0	1.54074e-33	-2.40741e-33	4.81482e-35	0	0	0	0	0	0	0	0	0	0	0	0	0	0	0	0	0	0	0	0
HMR_2944	AMP[r] + PPi[r] + myristoyl-CoA[r] <=> ATP[r] + CoA[r] + myristic acid[r]	0	0	0	0	0	0	0	0	2.1684e-19	1.92593e-34	0	0	0	0	0	0	0	0	0	0	0	0	4.93038e-32	0	0	1.84889e-32	-2.77334e-32	7.70372e-34	0	0	0	0	-1.80556e-35	0	0	0	0	0	3.08149e-33	-1.54074e-33	0	0	0	0	0	0	0	0
HMR_2945	5-tetradecenoyl-CoA[r] + AMP[r] + PPi[r] <=> ATP[r] + CoA[r] + physeteric acid[r]	0	0	0	-1.92593e-34	0	0	0	3.00927e-36	1.35525e-20	9.62965e-35	0	0	0	0	0	0	0	0	0	4.81482e-35	0	0	0	0	0	1.54074e-33	-2.40741e-33	4.81482e-35	0	0	0	0	0	0	0	0	0	0	0	0	0	0	0	0	0	0	0	0
HMR_2946	(9E)-tetradecenoic acid[r] + ATP[r] + CoA[r] <=> (9E)-tetradecenoyl-CoA[r] + AMP[r] + PPi[r]	0	0	0	1.92593e-34	0	0	0	-3.00927e-36	-1.35525e-20	-9.62965e-35	0	0	0	0	0	0	0	0	0	-4.81482e-35	0	0	0	0	0	-1.54074e-33	2.40741e-33	-4.81482e-35	0	0	0	0	0	0	0	0	0	0	0	0	0	0	0	0	0	0	0	0
HMR_2947	(7Z)-tetradecenoic acid[r] + ATP[r] + CoA[r] <=> (7Z)-tetradecenoyl-CoA[r] + AMP[r] + PPi[r]	0	0	0	1.92593e-34	0	0	0	-3.00927e-36	-1.35525e-20	-9.62965e-35	0	0	0	0	0	0	0	0	0	-4.81482e-35	0	0	0	0	0	-1.54074e-33	2.40741e-33	-4.81482e-35	0	0	0	0	0	0	0	0	0	0	0	0	0	0	0	0	0	0	0	0
HMR_2948	AMP[r] + PPi[r] + pentadecanoyl-CoA[r] <=> ATP[r] + CoA[r] + pentadecylic acid[r]	0	0	0	-1.92593e-34	0	0	0	3.00927e-36	1.35525e-20	9.62965e-35	0	0	0	0	0	0	0	0	0	4.81482e-35	0	0	0	0	0	1.54074e-33	-2.40741e-33	4.81482e-35	0	0	0	0	0	0	0	0	0	0	0	0	0	0	0	0	0	0	0	0
HMR_2949	AMP[r] + PPi[r] + palmitoyl-CoA[r] <=> ATP[r] + CoA[r] + palmitate[r]	0	0	0	-4.71853e-33	0	0	0	0	2.31565e-17	7.17409e-33	5.53705e-34	0	0	0	-1.1363e-32	-9.86076e-32	0	0	0	0	0	0	0	0	0	7.88861e-31	1.53304e-31	0	0	0	0	-1.38667e-32	0	0	0	2.31112e-33	0	0	0	0	0	0	0	0	0	0	0	0
HMR_2951	7-hexadecenoyl-CoA[r] + AMP[r] + PPi[r] <=> 7-palmitoleic acid[r] + ATP[r] + CoA[r]	0	0	0	-1.92593e-34	0	0	0	3.00927e-36	1.35525e-20	9.62965e-35	0	0	0	0	0	0	0	0	0	4.81482e-35	0	0	0	0	0	1.54074e-33	-2.40741e-33	4.81482e-35	0	0	0	0	0	0	0	0	0	0	0	0	0	0	0	0	0	0	0	0
HMR_2952	AMP[r] + PPi[r] + palmitoleoyl-CoA[r] <=> ATP[r] + CoA[r] + palmitolate[r]	0	0	0	6.16298e-33	0	0	0	0	2.1684e-19	0	0	0	0	0	0	0	0	0	0	0	0	0	0	0	0	3.69779e-32	-4.93038e-32	0	0	0	0	-7.70372e-34	0	0	0	0	0	0	0	-3.08149e-33	0	0	0	0	0	0	0	0
HMR_2954	AMP[r] + PPi[r] + heptadecanoyl-CoA[r] <=> ATP[r] + CoA[r] + margaric acid[r]	0	0	0	-1.92593e-34	0	0	0	3.00927e-36	1.35525e-20	9.62965e-35	0	0	0	0	0	0	0	0	0	4.81482e-35	0	0	0	0	0	1.54074e-33	-2.40741e-33	4.81482e-35	0	0	0	0	1.89327e-29	0	0	0	0	0	0	0	0	0	0	0	0	0	0	0
HMR_2955	(10Z)-heptadecenoic acid[r] + ATP[r] + CoA[r] <=> (10Z)-heptadecenoyl-CoA[r] + AMP[r] + PPi[r]	0	0	0	3.15544e-30	0	0	0	-3.00927e-36	-1.35525e-20	-9.62965e-35	0	0	0	0	0	0	0	0	0	-4.81482e-35	0	0	0	0	0	-1.54074e-33	2.40741e-33	-4.81482e-35	0	0	0	0	0	0	0	0	0	0	0	0	0	0	0	0	0	0	0	0
HMR_2956	9-heptadecenoyl-CoA[r] + AMP[r] + PPi[r] <=> 9-heptadecylenic acid[r] + ATP[r] + CoA[r]	0	0	0	-1.92593e-34	0	0	0	3.00927e-36	1.35525e-20	9.62965e-35	0	0	0	0	0	0	0	0	0	4.81482e-35	0	0	0	0	0	1.54074e-33	0	4.81482e-35	0	0	0	0	0	0	0	0	0	0	0	0	0	0	0	0	0	0	0	0
HMR_2957	AMP[r] + PPi[r] + stearoyl-CoA[r] <=> ATP[r] + CoA[r] + stearate[r]	0	0	0	-7.62668e-32	0	0	0	0	0	-1.92593e-33	2.51274e-34	0	0	0	-9.75002e-33	0	0	0	0	0	0	0	0	0	0	3.9443e-31	3.0449e-31	1.2326e-32	0	0	0	-2.88889e-32	0	0	0	-1.73334e-33	0	0	-9.86076e-32	0	0	0	0	0	0	0	0	0
HMR_2959	ATP[r] + CoA[r] + oleate[r] => AMP[r] + PPi[r] + oleoyl-CoA[r]	0	0	0	2.36348e-32	0	0	0	0	-9.51739e-18	1.17963e-33	-2.25695e-34	0	0	0	7.5352e-33	0	0	0	0	0	0	0	-9.66817e-31	0	0	-3.9443e-31	1.79304e-31	-1.2326e-32	0	0	0	2.61409e-32	0	0	0	-1.92593e-34	-2.40741e-35	0	0	0	0	0	0	7.70372e-34	0	0	0	0
HMR_2961	(9E)-octadecenoyl-CoA[r] + AMP[r] + PPi[r] <=> ATP[r] + CoA[r] + elaidate[r]	0	0	0	-1.92593e-34	0	0	0	3.00927e-36	1.35525e-20	9.62965e-35	0	0	0	0	0	0	0	0	0	4.81482e-35	0	0	0	0	0	1.54074e-33	-2.40741e-33	4.81482e-35	0	0	0	0	0	0	0	0	0	0	0	0	0	0	0	0	0	0	0	0
HMR_2962	(13Z)-octadecenoic acid[r] + ATP[r] + CoA[r] <=> (13Z)-octadecenoyl-CoA[r] + AMP[r] + PPi[r]	0	0	0	1.92593e-34	0	0	0	-3.00927e-36	-1.35525e-20	-9.62965e-35	0	0	0	0	0	0	0	0	0	-4.81482e-35	0	0	0	0	0	-1.54074e-33	2.40741e-33	-4.81482e-35	0	0	0	0	0	0	0	0	0	0	0	0	0	0	0	0	0	0	0	0
HMR_2963	AMP[r] + PPi[r] + cis-vaccenoyl-CoA[r] <=> ATP[r] + CoA[r] + cis-vaccenic acid[r]	0	0	0	0	0	0	0	0	2.25653e-18	-1.54074e-33	0	0	0	0	0	0	0	0	0	0	0	0	1.97215e-31	0	0	9.86076e-32	-1.47911e-31	3.08149e-33	0	0	0	0	-1.04038e-34	0	0	-1.03519e-33	6.01853e-36	0	0	0	0	0	0	0	0	0	0	0
HMR_9853	(7Z)-octadecenoyl-CoA[r] + AMP[r] + PPi[r] <=> (7Z)-octadecenoic acid[r] + ATP[r] + CoA[r]	0	0	0	-1.92593e-34	0	0	0	3.00927e-36	1.35525e-20	9.62965e-35	0	0	0	0	0	0	0	0	0	4.81482e-35	0	0	0	0	0	1.54074e-33	-2.40741e-33	4.81482e-35	0	0	0	0	0	0	0	0	0	0	0	0	0	0	0	0	0	0	0	0
HMR_2964	(6Z,9Z)-octadecadienoic acid[r] + ATP[r] + CoA[r] <=> (6Z,9Z)-octadecadienoyl-CoA[r] + AMP[r] + PPi[r]	0	0	0	1.92593e-34	0	0	0	-3.00927e-36	-1.35525e-20	-9.62965e-35	0	0	0	0	0	0	0	0	0	-4.81482e-35	0	0	0	0	0	-1.54074e-33	2.40741e-33	-4.81482e-35	0	0	0	0	0	0	0	0	0	0	0	0	0	0	0	0	0	0	0	0
HMR_2965	AMP[r] + PPi[r] + nonadecanoyl-CoA[r] <=> ATP[r] + CoA[r] + nonadecylic acid[r]	0	0	0	-1.92593e-34	0	0	0	3.00927e-36	1.35525e-20	9.62965e-35	0	0	0	0	0	0	0	0	0	4.81482e-35	0	0	0	0	0	1.54074e-33	-2.40741e-33	4.81482e-35	0	0	0	0	0	0	0	0	0	0	0	0	0	0	0	0	0	0	0	0
HMR_2966	AMP[r] + PPi[r] + eicosanoyl-CoA[r] <=> ATP[r] + CoA[r] + eicosanoate[r]	0	0	0	-1.92593e-34	0	0	0	3.00927e-36	1.35525e-20	9.62965e-35	0	0	0	0	0	0	0	0	0	4.81482e-35	0	0	0	0	0	1.54074e-33	-2.40741e-33	4.81482e-35	0	0	0	0	0	0	0	0	0	0	0	0	0	0	0	0	0	0	0	0
HMR_2967	(11Z)-eicosenoyl-CoA[r] + AMP[r] + PPi[r] <=> ATP[r] + CoA[r] + cis-gondoic acid[r]	0	0	0	-1.92593e-34	0	0	0	3.00927e-36	1.35525e-20	9.62965e-35	0	0	0	0	0	0	0	0	0	4.81482e-35	0	0	0	0	0	1.54074e-33	-2.40741e-33	4.81482e-35	0	0	0	0	0	0	0	0	0	0	0	0	0	0	0	0	0	0	0	0
HMR_2968	(13Z)-eicosenoic acid[r] + ATP[r] + CoA[r] <=> (13Z)-eicosenoyl-CoA[r] + AMP[r] + PPi[r]	0	0	0	1.92593e-34	0	0	0	-3.00927e-36	-1.35525e-20	-9.62965e-35	0	0	0	0	0	0	0	0	0	-4.81482e-35	0	0	0	0	0	-1.54074e-33	2.40741e-33	-4.81482e-35	0	0	0	0	0	0	0	0	0	0	0	0	0	0	0	0	0	0	0	0
HMR_2969	9-eicosenoic acid[r] + ATP[r] + CoA[r] <=> 9-eicosenoyl-CoA[r] + AMP[r] + PPi[r]	0	0	0	1.92593e-34	0	0	0	-3.00927e-36	-1.35525e-20	-9.62965e-35	0	0	0	0	0	0	0	0	0	0	0	0	0	0	0	-1.54074e-33	2.40741e-33	-4.81482e-35	0	0	0	0	0	0	0	0	0	0	0	0	0	0	0	0	0	0	0	0
HMR_2970	(8Z,11Z)-eicosadienoyl-CoA[r] + AMP[r] + PPi[r] <=> 8,11-eicosadienoic acid[r] + ATP[r] + CoA[r]	0	0	0	-1.92593e-34	0	0	0	3.00927e-36	1.35525e-20	9.62965e-35	0	0	0	0	0	0	0	0	0	0	0	0	0	0	0	1.54074e-33	-2.40741e-33	4.81482e-35	0	0	0	0	0	0	0	0	0	0	0	0	0	0	0	0	0	0	0	0
[truncated: 6,396 more rows]
[truncated: 25 more columns]
