# Supplementary material for: Personal model‐assisted identification of NAD+ and glutathione metabolism as intervention target in NAFLD
Source: Mol Syst Biol. 2017 Mar 2;13(3):916. doi: 10.15252/msb.20167422 (PMC5371732; doi:10.15252/msb.20167422)
Supplement: Supplementary file 13 — Dataset EV13 [file MSB-13-916-s013.xlsx]

## Sheet: Dataset 13
Dataset EV13: The intracellular fluxes from random control test for FA uptake are calculated. Related to Figure 3.
RXNID	EQUATION	Patient_ 1	Patient_ 2	Patient_ 3	Patient_ 4	Patient_ 5	Patient_ 6	Patient_ 7	Patient_ 8	Patient_ 9	Patient_10	Patient_11	Patient_12	Patient_13	Patient_14	Patient_15	Patient_16	Patient_17	Patient_18	Patient_19	Patient_20	Patient_21	Patient_22	Patient_23	Patient_24	Patient_25	Patient_26	Patient_27	Patient_28	Patient_29	Patient_30	Patient_31	Patient_32	Patient_33	Patient_34	Patient_35	Patient_36	Patient_37	Patient_38	Patient_39	Patient_40	Patient_41	Patient_42	Patient_43	Patient_44	Patient_45	Patient_46	Patient_47	Patient_48
HMR_4394	ATP[c] + glucose[c] => ADP[c] + glucose-6-phosphate[c]	0	0	0	0	0	0	0	0	0	0	0	0	0	0	0	0	0	0	0	0	0	0	0	0	0	0	0	0	0	0	0	0	0	0	0	0	0	0	0	0	0	0	0	0	0	0	0	0
HMR_4521	H2O[r] + glucose-6-phosphate[r] => Pi[r] + glucose[r]	13	13	13	13	13	13	13	13	13	13	13	13	13	13	13	13	13	13	13	13	13	13	13	13	13	13	13	13	13	13	13	13	13	13	13	18.0832	13	13	13	13	13	13	13	13	13	13	13	13
HMR_4381	glucose-6-phosphate[c] <=> fructose-6-phosphate[c]	-13	-13	-13	-13	-13	-13	-13	-13	-13	-13	-13	-13	-13	-13	-13	-13	-13	-13	-13	-13	-13	-13	-13	-13	-13	-13	-13	-13	-13	-13	-13	-13	-13	-13	-13	-18.0832	-13	-13	-13	-13	-13	-13	-13	-13	-13	-13	-13	-13
HMR_4379	ATP[c] + fructose-6-phosphate[c] => ADP[c] + fructose-1,6-bisphosphate[c]	0	0	0	0	0	0	0	0	0	0	0	0	0	0	0	0	0	0	0	0	0	0	0	0	0	0	0	0	0	0	0	0	0	0	0	0	0	0	0	0	0	0	0	0	0	0	0	0
HMR_4301	UTP[c] + fructose-6-phosphate[c] => UDP[c] + fructose-1,6-bisphosphate[c]	0	0	0	0	0	0	0	0	0	0	0	0	0	0	0	0	0	0	0	0	0	0	0	0	0	0	0	0	0	0	0	0	0	0	0	0	0	0	0	0	0	0	0	0	0	0	0	0
HMR_4377	H2O[c] + fructose-1,6-bisphosphate[c] => Pi[c] + fructose-6-phosphate[c]	13	13	13	13	13	13	13	13	13	13	13	13	13	13	13	13	13	13	13	13	13	13	13	13	13	13	13	13	13	13	13	13	13	13	13	18.0832	13	13	13	13	13	13	13	13	13	13	13	13
HMR_4375	fructose-1,6-bisphosphate[c] <=> DHAP[c] + GAP[c]	-13	-13	-13	-13	-13	-13	-13	-13	-13	-13	-13	-13	-13	-13	-13	-13	-13	-13	-13	-13	-13	-13	-13	-13	-13	-13	-13	-13	-13	-13	-13	-13	-13	-13	-13	-18.0832	-13	-13	-13	-13	-13	-13	-13	-13	-13	-13	-13	-13
HMR_4391	DHAP[c] <=> GAP[c]	-15.8458	-17.949	-20.0449	-21.2548	-18.7171	-20.9137	-19.8965	-17.7728	-21.4334	-18.9046	-19.3833	-17.4456	-19.1366	-17.9661	-17.6437	-16.0641	-21.0198	-15.8816	-17.978	-16.4598	-18.1635	-17.2772	-16.6477	-18.6359	-19.1832	-21.4209	-19.4862	-17.9821	-20.5501	-21.1137	-17.3817	-19.9423	-16.4051	-21.5085	-18.0231	-21.8499	-20.992	-18.9593	-19.2993	-15.9904	-16.1617	-18.084	-16.7412	-21.1771	-15.8481	-18.1382	-20.7466	-18.3316
HMR_4373	GAP[c] + NAD+[c] + Pi[c] <=> 1,3-bisphospho-D-glycerate[c] + H+[c] + NADH[c]	-14.8175	-8.28049	-9.88266	-11.9744	-19.4468	-16.4729	-7.88483	-10.6797	-13.1139	-20.3574	-16.4059	-14.8993	-11.3729	-6.88455	-4.21182	-3.05821	-17.1602	-7.90781	-10.8372	-14.7234	-16.7923	-14.9068	-7.0396	-14.5505	-23.3246	-13.9616	-12.2155	-19.4137	-17.795	-21.6347	-8.85063	-12.7639	-16.8105	-19.1595	-10.3982	-24.7582	-19.0932	-14.8144	-14.2412	-3.72968	-9.13947	-7.8094	-13.4261	-23.6733	-15.6998	-17.9899	-16.7903	-11.4134
HMR_4368	1,3-bisphospho-D-glycerate[c] + ADP[c] <=> 3-phospho-D-glycerate[c] + ATP[c]	-14.8175	-8.28049	-9.88266	-11.9744	-19.4468	-16.4729	-7.88483	-10.6797	-13.1139	-20.3574	-16.4059	-14.8993	-11.3729	-6.88455	-4.21182	-3.05821	-17.1602	-7.90781	-10.8372	-14.7234	-16.7923	-14.9068	-7.0396	-14.5505	-23.3246	-13.9616	-12.2155	-19.4137	-17.795	-21.6347	-8.85063	-12.7639	-16.8105	-19.1595	-10.3982	-24.7582	-19.0932	-14.8144	-14.2412	-3.72968	-9.13947	-7.8094	-13.4261	-23.6733	-15.6998	-17.9899	-16.7903	-11.4134
HMR_4370	1,3-bisphospho-D-glycerate[c] + H2O[c] => 3-phospho-D-glycerate[c] + Pi[c]	0	0	0	0	0	0	0	0	0	0	0	0	0	0	0	0	0	0	0	0	0	0	0	0	0	0	0	0	0	0	0	0	0	0	0	0	0	0	0	0	0	0	0	0	0	0	0	0
HMR_4371	1,3-bisphospho-D-glycerate[c] => 2,3-bisphospho-D-glycerate[c]	0	0	0	0	0	0	0	0	0	0	0	0	0	0	0	0	0	0	0	0	0	0	0	0	0	0	0	0	0	0	0	0	0	0	0	0	0	0	0	0	0	0	0	0	0	0	0	0
HMR_4372	2,3-bisphospho-D-glycerate[c] + H2O[c] => 3-phospho-D-glycerate[c] + Pi[c]	0	0	0	0	0	0	0	0	0	0	0	0	0	0	0	0	0	0	0	0	0	0	0	0	0	0	0	0	0	0	0	0	0	0	0	0	0	0	0	0	0	0	0	0	0	0	0	0
HMR_4365	3-phospho-D-glycerate[c] <=> 2-phospho-D-glycerate[c]	-13.9045	-7.58895	-9.88266	-11.9744	-19.4468	-16.4729	-7.88483	-10.4562	-13.1139	-20.3574	-16.4059	-14.3247	-11.3729	-6.23853	-4.21182	-2.81654	-17.1602	-6.75234	-10.7206	-14.0874	-16.7923	-14.333	-7.0396	-14.5505	-23.3246	-13.9616	-12.2155	-19.4137	-17.795	-21.6347	-7.33266	-12.7639	-16.3158	-19.1595	-10.3982	-23.804	-19.0932	-14.8144	-14.2412	-3.39025	-8.24528	-6.23014	-13.4261	-23.6733	-15.2734	-16.8082	-16.7903	-11.4134
HMR_4363	2-phospho-D-glycerate[c] <=> H2O[c] + PEP[c]	-13.9045	-7.58895	-9.88266	-11.9744	-19.4468	-16.4729	-7.88483	-10.4562	-13.1139	-20.3574	-16.4059	-14.3247	-11.3729	-6.23853	-4.21182	-2.81654	-17.1602	-6.75234	-10.7206	-14.0874	-16.7923	-14.333	-7.0396	-14.5505	-23.3246	-13.9616	-12.2155	-19.4137	-17.795	-21.6347	-7.33266	-12.7639	-16.3158	-19.1595	-10.3982	-23.804	-19.0932	-14.8144	-14.2412	-3.39025	-8.24528	-6.23014	-13.4261	-23.6733	-15.2734	-16.8082	-16.7903	-11.4134
HMR_4358	ADP[c] + PEP[c] => ATP[c] + pyruvate[c]	0	0	0	0	0	0	0	0	0	0	0	0	0	0	0	0	0	0	0	0	0	0	0	0	0	0	0	0	0	0	0	0	0	0	0	0	0	0	0	0	0	0	0	0	0	0	0	0
HMR_4210	UDP[c] + PEP[c] => UTP[c] + pyruvate[c]	0	0	0	0	0	0	0	0	0	0	0	0	0	0	0	0	0	0	0	0	0	0	0	0	0	0	0	0	0	0	0	0	0	0	0	0	0	0	0	0	0	0	0	0	0	0	0	0
HMR_4193	CDP[c] + PEP[c] => CTP[c] + pyruvate[c]	0	0	0	0	0	0	0	0	0	0	0	0	0	0	0	0	0	0	0	0	0	0	0	0	0	0	0	0	0	0	0	0	0	0	0	0	0	0	0	0	0	0	0	0	0	0	0	0
HMR_4171	GDP[c] + PEP[c] => GTP[c] + pyruvate[c]	0	0	0	0	0	0	0	0	0	0	0	0	0	0	0	0	0	0	0	0	0	0	0	0	0	0	0	0	0	0	0	0	0	0	0	0	0	0	0	0	0	0	0	0	0	0	0	0
HMR_4421	PEP[c] + dADP[c] => dATP[c] + pyruvate[c]	0	0	0	0	0	0	0	0	0	0	0	0	0	0	0	0	0	0	0	0	0	0	0	0	0	0	0	0	0	0	0	0	0	0	0	0	0	0	0	0	0	0	0	0	0	0	0	0
HMR_4573	PEP[c] + dGDP[c] => dGTP[c] + pyruvate[c]	0	0	0	0	0	0	0	0	0	0	0	0	0	0	0	0	0	0	0	0	0	0	0	0	0	0	0	0	0	0	0	0	0	0	0	0	0	0	0	0	0	0	0	0	0	0	0	0
HMR_6627	PEP[c] + dTDP[c] => dTTP[c] + pyruvate[c]	0	0	0	0	0	0	0	0	0	0	0	0	0	0	0	0	0	0	0	0	0	0	0	0	0	0	0	0	0	0	0	0	0	0	0	0	0	0	0	0	0	0	0	0	0	0	0	0
HMR_4362	ATP[c] + H2O[c] + pyruvate[c] => AMP[c] + PEP[c] + Pi[c]	12.9927	6.26978	8.36799	10.321	18.1848	14.9275	6.31748	9.24808	11.6367	19.0266	15.0676	13.1247	9.97452	4.86563	3.19752	2.0401	15.5297	5.76999	9.49147	13.0946	15.7061	13.1516	6.21371	13.2406	23.3246	12.4136	10.7573	18.273	16.2448	21.6347	5.93978	11.3863	15.3785	19.1595	9.40257	23.804	19.0932	13.5657	12.8561	2.60665	7.32662	4.66845	12.5844	23.6733	14.5037	16.8082	16.7903	10.227
HMR_4388	H+[c] + NADH[c] + pyruvate[c] <=> L-lactate[c] + NAD+[c]	-36.7	-36.7	-36.7	-36.7	-36.7	-36.7	-36.7	-36.7	-36.7	-36.7	-36.7	-36.7	-36.7	-36.7	-36.7	-36.7	-36.7	-36.7	-36.7	-36.7	-36.7	-36.7	-36.7	-36.7	-36.7	-36.7	-36.7	-36.7	-36.7	-36.7	-36.7	-36.7	-36.7	-36.7	-36.7	-36.7	-36.7	-36.7	-36.7	-36.7	-36.7	-36.7	-36.7	-36.7	-36.7	-36.7	-36.7	-36.7
HMR_4280	H+[m] + NADH[m] + pyruvate[m] => L-lactate[m] + NAD+[m]	0	0	0	0	0	0	0	0	0	0	0	0	0	0	0	0	0	0	0	0	0	0	0	0	0	0	0	0	0	0	0	0	0	0	0	0	0	0	0	0	0	0	0	0	0	0	0	0
HMR_4137	CoA[m] + NAD+[m] + pyruvate[m] => CO2[m] + H+[m] + NADH[m] + acetyl-CoA[m]	34.5758	42.5745	40.4987	38.4484	29.1416	32.9032	44.1365	39.3907	33.6544	29.0933	31.8225	34.8609	39.3136	46.2439	41.1006	42.8359	33.3027	43.0765	39.1091	34.5256	29.962	36.0312	38.2694	35.0971	23.9143	34.2963	38.4287	28.5956	32.1542	27.3245	43.0681	35.537	31.4564	28.382	35.013	23.9465	29.49	33.2624	35.3919	42.5782	36.5709	44.4068	31.9352	24.337	30.787	32.29	32.0759	36.8209
HMR_3905	NAD+[c] + ethanol[c] => H+[c] + NADH[c] + acetaldehyde[c]	0	0	0	0	0	0	0	0	0	0	0	0	0	0	0	0	0	0	0	0	0	0	0	0	0	0	0	0	0	0	0	0	0	0	0	0	0	0	0	0	0	0	0	0	0	0	0	0
HMR_3907	NADP+[c] + ethanol[c] => H+[c] + NADPH[c] + acetaldehyde[c]	0	0	0	0	0	0	0	0	0	0	0	0	0	0	0	0	0	0	0	0	0	0	0	0	0	0	0	0	0	0	0	0	0	0	0	0	0	0	0	0	0	0	0	0	0	0	0	0
HMR_8360	H2O2[p] + ethanol[p] => 2 H2O[p] + acetaldehyde[p]	0	0	0	0	0	0	0	0	0	0	0	0	0	0	0	0	0	0	0	0	0	0	0	0	0	0	0	0	0	0	0	0	0	0	0	0	0	0	0	0	0	0	0	0	0	0	0	0
HMR_4097	ATP[c] + CoA[c] + acetate[c] => AMP[c] + PPi[c] + acetyl-CoA[c]	0	0	0	0	0	0	0	0	0	0	0	0	0	0	0	0	0	0	0	0	0	0	0	0	0	0	0	0	0	0	0	0	0	0	0	0	0	0	0	0	0	0	0	0	0	0	0	0
HMR_4099	ATP[m] + CoA[m] + acetate[m] => AMP[m] + PPi[m] + acetyl-CoA[m]	1.58956	2.02305	2.79053	2.75802	2.45521	2.53468	3.10967	2.50414	1.99505	2.6293	2.34535	2.00847	2.84319	2.62267	1.77505	1.65668	2.77633	1.61689	2.59878	1.87945	2.07236	2.27971	1.81023	2.67776	2.13296	2.29336	2.85363	2.35049	2.68638	2.46983	1.27671	2.34436	1.84266	2.15948	1.79708	1.52112	2.37673	2.32325	2.65373	1.62481	0.778007	1.22375	1.82118	2.26929	1.55788	1.3203	2.42852	2.37721
HMR_4133	ATP[c] + acetate[c] => PPi[c] + acetyl adenylate[c]	0	0	0	0	0	0	0	0	0	0	0	0	0	0	0	0	0	0	0	0	0	0	0	0	0	0	0	0	0	0	0	0	0	0	0	0	0	0	0	0	0	0	0	0	0	0	0	0
HMR_9840	ATP[m] + acetate[m] => PPi[m] + acetyl adenylate[m]	0	0	0	0	0	0	0	0	0	0	0	0	0	0	0	0	0	0	0	0	0	0	0	0	0	0	0	0	0	0	0	0	0	0	0	0	0	0	0	0	0	0	0	0	0	0	0	0
HMR_4108	CoA[c] + acetyl adenylate[c] => AMP[c] + acetyl-CoA[c]	0	0	0	0	0	0	0	0	0	0	0	0	0	0	0	0	0	0	0	0	0	0	0	0	0	0	0	0	0	0	0	0	0	0	0	0	0	0	0	0	0	0	0	0	0	0	0	0
HMR_9839	CoA[m] + acetyl adenylate[m] => AMP[m] + acetyl-CoA[m]	0	0	0	0	0	0	0	0	0	0	0	0	0	0	0	0	0	0	0	0	0	0	0	0	0	0	0	0	0	0	0	0	0	0	0	0	0	0	0	0	0	0	0	0	0	0	0	0
HMR_4283	H2O[c] + NADP+[c] + acetaldehyde[c] <=> H+[c] + NADPH[c] + acetate[c]	1.58956	2.02305	2.79053	2.75802	2.45521	2.53468	3.10967	2.50414	1.99505	2.6293	2.34535	2.00847	2.84319	2.62267	1.77505	1.65668	2.77633	1.61689	2.59878	1.87945	2.07236	2.27971	1.81023	2.67776	2.13296	2.29336	2.85363	2.35049	2.68638	2.46983	1.27671	2.34436	1.84266	2.15948	1.79708	1.52112	2.37673	2.32325	2.65373	1.62481	0.778007	1.22375	1.82118	2.26929	1.55788	1.3203	2.42852	2.37721
HMR_8357	H2O[m] + NAD+[m] + acetaldehyde[m] => H+[m] + NADH[m] + acetate[m]	0	0	0	0	0	0	0	0	0	0	0	0	0	0	0	0	0	0	0	0	0	0	0	0	0	0	0	0	0	0	0	0	0	0	0	0	0	0	0	0	0	0	0	0	0	0	0	0
HMR_4355	DHAP[c] + erythrose-4-phosphate[c] => sedoheptulose-1,7-bisphosphate[c]	0	0	0	0	0	0	0	0	0	0	0	0	0	0	0	0	0	0	0	0	0	0	0	0	0	0	0	0	0	0	0	0	0	0	0	0	0	0	0	0	0	0	0	0	0	0	0	0
HMR_4360	H2O[c] + NADP+[c] + methylglyoxal[c] => H+[c] + NADPH[c] + pyruvate[c]	0	0	0	0	0	0	0	0	0	0	0	0	7.50832e-16	0	0	0	0	0	0	0	0	0	0	0	0	0	0	0	0	0	0	0	0	0	0	0	0	0	0	0	0	0	0	0	0	0	0	0
HMR_6410	lipoamide[m] + pyruvate[m] => CO2[m] + S-acetyldihydrolipoamide[m]	0	0	0	0	0	0	0	0	0	0	0	0	0	0	0	0	0	0	0	0	0	0	0	0	0	0	0	0	0	0	0	0	0	0	0	0	0	0	0	0	0	0	0	0	0	0	0	0
HMR_6412	CoA[m] + S-acetyldihydrolipoamide[m] => acetyl-CoA[m] + dihydrolipoamide[m]	0	0	0	0	0	0	0	0	0	0	0	0	0	0	0	0	0	0	0	0	0	0	0	0	0	0	0	0	0	0	0	0	0	0	0	0	0	0	0	0	0	0	0	0	0	0	0	0
HMR_4396	glucose-1-phosphate[c] <=> glucose-6-phosphate[c]	0	0	0	0	2.52435e-29	-3.20211e-14	-1.64083e-27	0	-1.31266e-27	0	0	2.73198e-16	0	0	0	0	0	0	0	0	0	0	0	0	2.52435e-28	0	0	5.4019e-16	-7.88861e-31	0	3.15544e-30	0	0	0	0	-5.04871e-29	-4.14152e-30	2.91315e-16	0	0	0	0	-3.23117e-27	0	0	0	0	-1.26218e-28
HMR_8652	carbamoyl-phosphate[r] + glucose[r] => CO2[r] + NH3[r] + glucose-6-phosphate[r]	0	0	0	0	0	0	0	0	0	0	0	0	0	0	0	0	0	0	0	0	0	0	0	0	0	0	0	0	0	0	0	0	0	0	0	0	0	0	0	0	0	0	0	0	0	0	0	0
HMR_7745	beta-D-glucose[c] <=> glucose[c]	0	0	0	0	0	0	0	0	0	0	0	0	0	0	0	0	0	0	0	0	0	0	0	0	0	0	0	0	0	0	0	0	0	0	0	0	0	0	0	0	0	0	0	0	0	0	0	0
HMR_7746	ATP[c] + beta-D-glucose[c] => ADP[c] + beta-D-glucose-6-phosphate[c]	0	0	0	0	0	0	0	0	0	0	0	0	0	0	0	0	0	0	0	0	0	0	0	0	0	0	0	0	0	0	0	0	0	0	0	0	0	0	0	0	0	0	0	0	0	0	0	0
HMR_7747	ADP[c] + beta-D-glucose[c] => AMP[c] + beta-D-glucose-6-phosphate[c]	0	0	0	0	0	0	0	0	0	0	0	0	0	0	0	0	0	0	0	0	0	0	0	0	0	0	0	0	0	0	0	0	0	0	0	0	0	0	0	0	0	0	0	0	0	0	0	0
HMR_7748	beta-D-glucose-6-phosphate[c] <=> glucose-6-phosphate[c]	0	0	0	0	0	0	0	0	0	0	0	0	0	0	0	0	0	0	0	0	0	0	0	0	0	0	0	0	0	0	0	0	0	0	0	0	0	0	0	0	0	0	0	0	0	0	0	0
HMR_7749	beta-D-glucose-6-phosphate[c] <=> fructose-6-phosphate[c]	0	0	0	0	0	0	0	0	0	0	0	0	0	0	0	0	0	0	0	0	0	0	0	0	0	0	0	0	0	0	0	0	0	0	0	0	0	0	0	0	0	0	0	0	0	0	0	0
HMR_4101	GTP[c] + OAA[c] => CO2[c] + GDP[c] + PEP[c]	0.91186	1.31917	1.51467	1.65336	1.26192	1.54538	1.56735	1.20816	1.47713	1.33077	1.33823	1.20004	1.39834	1.3729	1.01429	0.77644	1.6305	0.98235	1.22914	0.992834	1.08623	1.18144	0.82589	1.30997	0	1.54799	1.45823	1.14076	1.55026	0	1.39288	1.37757	0.93728	0	0.995592	0	0	1.24872	1.38512	0.783603	0.918665	1.56169	0.84165	0	0.769678	0	0	1.18641
HMR_4103	GTP[m] + OAA[m] => CO2[m] + GDP[m] + PEP[m]	0	0	0	0	0	0	0	0	0	0	0	0	0	0	0	0	2.52435e-29	9.86076e-32	0	0	0	0	0	0	0	0	0	0	0	0	0	0	0	0	0	0	0	0	0	0	0	0	0	0	0	0	0	0
HMR_3989	H2O[s] + maltose[s] => 2 glucose[s]	0	0	0	0	0	0	0	0	6.56332e-28	0	0	0	0	0	0	0	0	0	0	0	0	0	0	0	3.69779e-31	0	0	-6.31089e-30	0	0	0	0	0	0	0	2.52435e-29	0	0	0	0	0	0	0	0	0	3.15544e-30	0	0
HMR_4122	H2O[c] + 2 NAD+[c] + UDP-glucose[c] => 2 H+[c] + 2 NADH[c] + UDP-glucuronate[c]	0	0	0	0	0	0	0	0	0	0	0	0	0	0	0	0	0	0	0	0	0	0	0	0	0	0	0	0	0	0	0	0	0	0	0	0	0	0	0	0	0	0	0	0	0	0	0	0
HMR_4837	H2O[s] + trehalose[s] => 2 glucose[s]	0	0	0	0	0	0	0	0	0	0	0	0	0	0	0	0	0	0	0	0	0	0	0	0	0	0	0	0	0	0	0	0	0	0	0	0	0	0	0	0	0	0	0	0	0	0	0	0
HMR_5395	8 UDP-glucose[c] + glycogenin[c] => 8 UDP[c] + glycogenin G8[c]	0	0	0	0	0	0	0	0	0	0	0	0	0	0	0	0	0	0	0	0	0	0	0	0	0	0	0	0	0	0	0	0	0	0	0	0	0	0	0	0	0	0	0	0	0	0	0	0
HMR_5396	3 UDP-glucose[c] + glycogenin G8[c] => 3 UDP[c] + glycogenin G11[c]	0	0	0	0	0	0	0	0	0	0	0	0	0	0	0	0	0	0	0	0	0	0	0	0	0	0	0	0	0	0	0	0	0	0	0	0	0	0	0	0	0	0	0	0	0	0	0	0
HMR_9727	UDP-glucose[c] => glycogen[c] + UDP[c]	0	0	0	0	0	0	0	0	0	0	0	0	0	0	0	0	0	0	0	0	0	0	0	0	0	0	0	0	0	0	0	0	0	0	0	0	0	0	0	0	0	0	0	0	0	0	0	0
HMR_5397	glycogenin G11[c] => glycogenin G4G7[c]	0	0	0	0	0	0	0	0	0	0	0	0	0	0	0	0	0	0	0	0	0	0	0	0	0	0	0	0	0	0	0	0	0	0	0	0	0	0	0	0	0	0	0	0	0	0	0	0
HMR_5398	3 Pi[c] + glycogenin G4G7[c] => 3 glucose-1-phosphate[c] + glycogenin G4G4[c]	0	0	0	0	0	0	0	0	0	0	0	0	0	0	0	0	0	0	0	0	0	0	0	0	0	0	0	0	0	0	0	0	0	0	0	0	0	0	0	0	0	0	0	0	0	0	0	0
HMR_5399	glycogenin G4G4[c] => glycogenin G7G1[c]	0	0	0	0	0	0	0	0	0	0	0	0	0	0	0	0	0	0	0	0	0	0	0	0	0	0	0	0	0	0	0	0	0	0	0	0	0	0	0	0	0	0	0	0	0	0	0	0
HMR_5400	H2O[c] + glycogenin G7G1[c] => glucose[c] + glycogenin G7[c]	0	0	0	0	0	0	0	0	0	0	0	0	0	0	0	0	0	0	0	0	0	0	0	0	0	0	0	0	0	0	0	0	0	0	0	0	0	0	0	0	0	0	0	0	0	0	0	0
HMR_5401	7 Pi[c] + glycogenin G7[c] => 7 glucose-1-phosphate[c] + glycogenin[c]	0	0	0	0	0	0	0	0	0	0	0	0	0	0	0	0	0	0	0	0	0	0	0	0	0	0	0	0	0	0	0	0	0	0	0	0	0	0	0	0	0	0	0	0	0	0	0	0
HMR_8568	H2O[c] + maltodecaose[c] => fructose[c] + maltononaose[c]	0	0	0	0	0	0	0	0	0	0	0	0	0	0	0	0	0	0	0	0	0	0	0	0	0	0	0	0	0	0	0	0	0	0	0	0	0	0	0	0	0	0	0	0	0	0	0	0
HMR_8569	H2O[s] + maltodecaose[s] => glucose[s] + maltononaose[s]	0	0	0	0	0	0	0	0	0	0	0	0	0	0	0	0	0	0	0	0	0	0	0	0	0	0	0	0	0	0	0	0	0	0	0	0	0	0	0	0	0	0	0	0	0	0	0	0
HMR_8570	2 H2O[c] + maltononaose[c] => 2 fructose[c] + maltoheptaose[c]	0	0	0	0	0	0	0	0	0	0	0	0	0	0	0	0	0	0	0	0	0	0	0	0	0	0	0	0	0	0	0	0	0	0	0	0	0	0	0	0	0	0	0	0	0	0	0	0
HMR_8571	2 H2O[s] + maltononaose[s] => 2 glucose[s] + maltoheptaose[s]	0	0	0	0	0	0	0	0	0	0	0	0	0	0	0	0	0	0	0	0	0	0	0	0	0	0	0	0	0	0	0	0	0	0	0	0	0	0	0	0	0	0	0	0	0	0	0	0
HMR_8572	H2O[c] + maltoheptaose[c] => fructose[c] + maltohexaose[c]	0	0	0	0	0	0	0	0	0	0	0	0	0	0	0	0	0	0	0	0	0	0	0	0	0	0	0	0	0	0	0	0	0	0	0	0	0	0	0	0	0	0	0	0	0	0	0	0
HMR_8573	H2O[s] + maltoheptaose[s] => glucose[s] + maltohexaose[s]	0	0	0	0	0	0	0	0	0	0	0	0	0	0	0	0	0	0	0	0	0	0	0	0	0	0	0	0	0	0	0	0	0	0	0	0	0	0	0	0	0	0	0	0	0	0	0	0
HMR_8574	H2O[c] + maltohexaose[c] => fructose[c] + maltopentaose[c]	0	0	0	0	0	0	0	0	0	0	0	0	0	0	0	0	0	0	0	0	0	0	0	0	0	0	0	0	0	0	0	0	0	0	0	0	0	0	0	0	0	0	0	0	0	0	0	0
HMR_8575	H2O[s] + maltohexaose[s] => glucose[s] + maltopentaose[s]	0	0	0	0	0	0	0	0	0	0	0	0	0	0	0	0	0	0	0	0	0	0	0	0	0	0	0	0	0	0	0	0	0	0	0	0	0	0	0	0	0	0	0	0	0	0	0	0
HMR_8576	H2O[c] + maltopentaose[c] => fructose[c] + maltotetraose[c]	0	0	0	0	0	0	0	0	0	0	0	0	0	0	0	0	0	0	0	0	0	0	0	0	0	0	0	0	0	0	0	0	0	0	0	0	0	0	0	0	0	0	0	0	0	0	0	0
HMR_8577	H2O[s] + maltopentaose[s] => glucose[s] + maltotetraose[s]	0	0	0	0	0	0	0	0	0	0	0	0	0	0	0	0	0	0	0	0	0	0	0	0	0	0	0	0	0	0	0	0	0	0	0	0	0	0	0	0	0	0	0	0	0	0	0	0
HMR_8578	H2O[c] + maltotetraose[c] => fructose[c] + maltotriose[c]	0	0	0	0	0	0	0	0	0	0	0	0	0	0	0	0	0	0	0	0	0	0	0	0	0	0	0	0	0	0	0	0	0	0	0	0	0	0	0	0	0	0	0	0	0	0	0	0
HMR_8579	H2O[s] + maltotetraose[s] => glucose[s] + maltotriose[s]	0	0	0	0	0	0	0	0	0	0	0	0	0	0	0	0	0	0	0	0	0	0	0	0	0	0	0	0	0	0	0	0	0	0	0	0	0	0	0	0	0	0	0	0	0	0	0	0
HMR_8581	H2O[s] + maltotriose[s] => glucose[s] + maltose[s]	0	0	0	0	0	0	0	0	0	0	0	0	0	0	0	0	0	0	0	0	0	0	0	0	0	0	0	0	0	0	0	0	0	0	0	0	0	0	0	0	0	0	0	0	0	0	0	0
HMR_8591	H2O[c] + maltotriose[c] => glucose[c] + maltose[c]	0	0	0	-4.03897e-28	0	0	0	0	0	0	0	0	0	0	8.26992e-17	0	0	3.9443e-31	0	0	0	-4.54384e-28	0	0	0	0	0	0	0	0	0	0	0	0	0	2.52435e-29	0	0	0	0	1.57772e-30	0	0	0	0	0	0	0
HMR_8592	H2O[l] + maltotriose[l] => glucose[l] + maltose[l]	0	0	0	4.03897e-28	0	0	0	0	0	0	0	0	0	0	-8.26992e-17	0	0	-3.9443e-31	0	0	0	4.54384e-28	0	0	-2.46519e-31	0	0	0	0	0	0	0	0	0	0	0	0	0	0	0	-1.57772e-30	0	0	0	0	0	0	0
HMR_8580	H2O[c] + maltotriose[c] => fructose[c] + maltose[c]	0	0	0	0	0	0	0	0	0	0	0	0	0	0	0	0	0	0	0	0	0	0	0	0	2.46519e-31	0	0	0	0	0	0	0	0	0	0	0	0	0	0	0	0	0	0	0	0	0	0	0
HMR_8582	H2O[c] + maltose[c] => 2 fructose[c]	0	0	0	0	0	0	0	0	0	0	0	0	0	0	0	0	0	0	0	0	0	0	0	0	-1.2326e-31	0	0	0	0	0	0	0	0	0	0	0	0	0	0	0	0	0	0	0	0	0	0	0
HMR_8587	H2O[c] + maltose[c] => 2 glucose[c]	0	0	0	0	0	0	0	0	0	0	0	0	0	0	0	0	0	0	0	0	0	0	0	0	0	0	0	0	0	0	0	0	0	0	0	0	0	0	0	0	0	0	0	0	0	0	0	0
HMR_8589	H2O[l] + maltose[l] => 2 glucose[l]	0	-3.15544e-30	0	8.07794e-28	0	0	0	0	-6.05845e-28	0	0	0	0	0	0	0	0	0	0	0	0	0	0	0	0	0	0	0	0	0	0	0	0	0	0	0	0	0	0	0	0	0	0	0	0	0	0	0
HMR_8584	H2O[s] + starch structure 2[s] => glucose[s] + maltose[s]	0	0	0	0	0	0	0	0	0	0	0	0	0	0	0	0	0	0	0	0	0	0	0	0	0	0	0	0	0	0	0	0	0	0	0	0	0	0	0	0	0	0	0	0	0	0	0	0
HMR_3944	UTP[c] + glucose-1-phosphate[c] => PPi[c] + UDP-glucose[c]	0	0	0	0	-2.52435e-29	3.20211e-14	1.64083e-27	0	0	0	0	-2.73198e-16	0	0	0	0	0	0	0	0	0	0	0	0	-2.52435e-28	0	0	-5.4019e-16	7.88861e-31	0	-3.15544e-30	0	0	0	0	5.04871e-29	4.14152e-30	-2.91315e-16	0	0	0	0	3.23117e-27	0	0	0	0	1.26218e-28
HMR_4128	UDP-galactose[c] <=> UDP-glucose[c]	0	0	0	-4.03897e-28	2.52435e-29	0	-1.7418e-27	0	-1.26218e-27	0	0	0	5.0142e-29	0	-4.73317e-30	0	0	0	0	0	0	0	0	0	2.52435e-28	1.26218e-29	0	-2.52435e-29	0	0	3.15544e-30	0	0	0	4.73317e-30	0	-1.97215e-31	-1.45658e-16	-3.38964e-31	-2.2525e-28	1.57772e-30	0	-2.42338e-27	0	0	1.27559e-27	0	-1.51461e-28
HMR_4130	ATP[c] + galactose[c] => ADP[c] + alpha-D-galactose-1-phosphate[c]	0	0	0	0	0	0	0	0	0	0	0	0	0	0	0	0	0	0	0	0	0	0	0	0	0	0	0	0	0	0	0	0	0	0	0	0	0	0	0	0	0	0	0	0	0	0	0	0
HMR_4131	UDP-galactose[c] + glucose-1-phosphate[c] <=> UDP-glucose[c] + alpha-D-galactose-1-phosphate[c]	0	0	0	0	0	0	0	0	1.26218e-27	0	0	0	0	0	0	0	0	0	0	0	0	0	0	0	0	0	0	0	0	0	0	0	0	0	0	0	0	0	0	0	0	0	0	0	-1.34501e-28	0	0	0
HMR_4132	UDP-glucose[c] + galactose-1-phosphate[c] => UDP-galactose[c] + glucose-1-phosphate[c]	0	0	0	0	0	0	0	0	0	0	0	0	0	0	0	0	0	0	0	0	0	0	0	0	0	0	0	0	0	0	0	0	0	0	0	0	0	0	0	0	0	0	0	0	0	0	0	0
HMR_4303	H2O[s] + sucrose[s] => fructose[s] + glucose[s]	0	0	0	0	0	0	0	0	0	0	0	0	0	0	0	0	0	0	0	0	0	0	0	0	0	0	0	0	0	0	0	0	0	0	0	0	0	0	0	0	0	0	0	0	0	0	0	0
HMR_4414	ATP[c] + galactose[c] => ADP[c] + galactose-1-phosphate[c]	0	0	0	0	0	0	0	0	0	0	0	0	0	0	0	0	0	0	0	0	0	0	0	0	0	0	0	0	0	0	0	0	0	0	0	0	0	0	0	0	0	0	0	0	0	0	0	0
HMR_4415	H2O[s] + lactose[s] => galactose[s] + glucose[s]	0	0	0	0	0	0	0	0	0	0	0	0	0	0	0	0	0	0	0	0	0	0	0	0	0	0	0	0	0	0	0	0	0	0	0	0	0	0	0	0	0	0	0	0	0	0	0	0
HMR_4416	H2O[s] + galactosylglycerol[s] => galactose[s] + glycerol[s]	0	0	0	0	0	0	0	0	0	0	0	0	0	0	0	0	0	0	0	0	0	0	0	0	0	0	0	0	0	0	0	0	0	0	0	0	0	0	0	0	0	0	0	0	0	0	0	0
HMR_4774	CTP[c] + D-tagatose-6-phosphate[c] => CDP[c] + tagatose-1,6-bisphosphate[c]	0	0	0	0	0	0	0	0	0	0	0	0	0	0	0	0	0	0	0	0	0	0	0	0	0	0	0	0	0	0	0	0	0	0	0	0	0	0	0	0	0	0	0	0	0	0	0	0
HMR_4775	D-tagatose-6-phosphate[c] + ITP[c] => IDP[c] + tagatose-1,6-bisphosphate[c]	0	0	0	0	0	0	0	0	0	0	0	0	0	0	0	0	0	0	0	0	0	0	0	0	0	0	0	0	0	0	0	0	0	0	0	0	0	0	0	0	0	0	0	0	0	0	0	0
HMR_4831	lactose[s] + NAD+[s] => 3-ketolactose[s] + NADH[s] + H+[s]	0	0	0	0	0	0	0	0	0	0	0	0	0	0	0	0	0	0	0	0	0	0	0	0	0	0	0	0	0	0	0	0	0	0	0	0	0	0	0	0	0	0	0	0	0	0	0	0
HMR_4832	3-ketolactose[s] + H2O[s] => 3-keto-beta-D-galactose[s] + glucose[s]	0	0	0	0	0	0	0	0	0	0	0	0	0	0	0	0	0	0	0	0	0	0	0	0	0	0	0	0	0	0	0	0	0	0	0	0	0	0	0	0	0	0	0	0	0	0	0	0
HMR_7674	UDP-galactose[g] + glucose[g] => UDP[g] + lactose[g]	0	0	0	0	0	0	0	0	0	0	0	0	0	0	0	0	0	0	0	0	0	0	0	0	0	0	0	0	0	0	0	0	0	0	0	0	0	0	0	0	0	0	0	0	0	0	0	0
HMR_8761	ATP[c] + D-tagatose[c] => ADP[c] + D-tagatose-6-phosphate[c]	0	0	0	0	0	0	0	0	0	0	0	0	0	0	0	0	0	0	0	0	0	0	0	0	0	0	0	0	0	0	0	0	0	0	0	0	0	0	0	0	0	0	0	0	0	0	0	0
HMR_8762	D-tagatose-6-phosphate[c] <=> DHAP[c] + glyceraldehyde[c]	0	0	0	0	0	0	0	0	0	0	0	0	0	0	0	0	0	0	0	0	0	0	0	0	0	0	0	0	0	0	0	0	0	0	0	0	0	0	0	0	0	0	0	0	0	0	0	0
HMR_8764	H2O[l] + lactose[l] => galactose[l] + glucose[l]	0	0	0	0	0	0	0	0	0	0	0	0	0	0	0	0	0	0	0	0	0	0	0	0	0	0	0	0	0	0	0	0	0	0	0	0	0	0	0	0	0	0	0	0	0	0	0	0
HMR_8766	H+[c] + NADPH[c] + galactose[c] <=> NADP+[c] + galactitol[c]	0	0	0	0	0	0	0	0	0	0	0	0	0	0	0	0	0	0	0	0	0	0	0	0	0	0	0	0	0	0	0	0	0	0	0	0	0	0	0	0	0	0	0	0	0	0	0	0
HMR_8767	UTP[c] + alpha-D-galactose-1-phosphate[c] => PPi[c] + UDP-galactose[c]	0	0	0	0	0	0	0	0	1.26218e-27	0	0	0	0	0	0	0	0	0	0	0	0	0	0	0	0	0	0	0	0	0	0	0	0	0	0	0	0	0	0	0	0	0	0	0	-1.34501e-28	0	0	0
HMR_0454	ATP[c] + glyceraldehyde[c] => ADP[c] + GAP[c]	14.0284	22.6685	23.1623	22.2804	12.2704	17.4409	25.0117	20.093	21.3196	11.5472	15.9774	15.5464	20.7638	24.0816	26.4319	26.0059	16.8596	20.9738	20.1408	14.7365	14.3711	15.3704	22.6081	17.0854	8.85864	20.4593	20.2707	11.5684	15.755	12.479	21.5311	20.1784	12.5945	15.349	20.6249	15.175	14.8988	17.1448	18.0581	25.2607	20.0222	23.2746	16.3151	10.5038	13.1483	13.1483	16.9564	19.9182
HMR_4297	ATP[c] + fructose-6-phosphate[c] => ADP[c] + fructose-2,6-bisphosphate[c]	0	0	0	0	0	0	0	0	0	0	0	0	0	0	0	0	0	0	0	0	0	0	0	0	0	0	0	0	0	0	0	0	0	0	0	0	0	0	0	0	0	0	0	0	0	0	0	0
HMR_4310	ATP[c] + fructose[c] => ADP[c] + fructose-1-phosphate[c]	0	0	0	0	0	0	0	0	0	0	0	0	0	0	0	0	0	0	0	0	0	0	0	0	0	0	0	0	0	0	0	0	0	0	0	0	0	0	0	0	0	0	0	0	0	0	0	0
HMR_4315	D-glucitol[c] + NAD+[c] <=> H+[c] + NADH[c] + fructose[c]	0	0	0	0	0	0	0	0	0	0	0	0	0	0	0	0	0	0	0	0	0	0	0	0	0	0	0	0	0	0	0	0	0	0	0	0	0	0	0	0	0	0	0	0	0	0	0	0
HMR_4316	H+[c] + NADPH[c] + glucose[c] => D-glucitol[c] + NADP+[c]	0	0	0	0	0	0	0	0	0	0	0	0	0	0	0	0	0	0	0	0	0	0	0	0	0	0	0	0	0	0	0	0	0	0	0	0	0	0	0	0	0	0	0	0	0	0	0	0
HMR_4317	ATP[c] + D-glucitol[c] => ADP[c] + sorbitol-3-phosphate[c]	0	0	0	0	0	0	0	0	0	0	0	0	0	0	0	0	0	0	0	0	0	0	0	0	0	0	0	0	0	0	0	0	0	0	0	0	0	0	0	0	0	0	0	0	0	0	0	0
HMR_4318	ATP[c] + fructose[c] => ADP[c] + fructose-3-phosphate[c]	0	0	0	0	0	0	0	0	0	0	0	0	0	0	0	0	0	0	0	0	0	0	0	0	0	0	0	0	0	0	0	0	0	0	0	0	0	0	0	0	0	0	0	0	0	0	0	0
HMR_4319	ATP[c] + fructose[c] => ADP[c] + fructose-6-phosphate[c]	0	0	0	0	-3.06078e-28	0	0	0	0	0	0	0	0	0	1.18329e-30	0	0	0	0	0	0	0	0	0	0	0	0	0	0	0	0	0	0	0	0	0	-1.97215e-30	0	0	0	0	0	0	0	0	0	0	-1.73549e-29
HMR_4320	ATP[c] + mannose-1-phosphate[c] => ADP[c] + D-mannose-1,6-bisphosphate[c]	0	0	0	0	0	0	0	0	0	0	0	0	0	0	0	0	0	0	0	0	0	0	0	0	0	0	0	0	0	0	0	0	0	0	0	0	0	0	0	0	0	0	0	0	0	0	0	0
HMR_4356	DHAP[c] + glyceraldehyde[c] => fructose-1-phosphate[c]	0	0	0	0	0	0	0	0	0	0	0	0	0	0	0	0	0	0	0	0	0	0	0	0	0	0	0	0	0	0	0	0	0	0	0	0	0	0	0	0	0	0	0	0	0	0	0	0
HMR_4383	fructose-6-phosphate[c] <=> mannose-6-phosphate[c]	0	0	0	-2.01948e-28	1.14385e-29	-2.13474e-14	0	0	0	0	0	-7.10314e-16	0	0	9.86076e-32	0	0	0	0	0	0	0	0	0	0	0	-3.15544e-30	0	0	0	0	0	0	3.95902e-13	-6.2002e-17	0	-7.66069e-14	-1.31092e-15	0	0	0	0	0	-3.12565e-14	0	0	0	0
HMR_4385	mannose-6-phosphate[c] => mannose-1-phosphate[c]	0	0	0	-2.27192e-28	0	0	0	0	0	0	0	-8.19593e-16	0	0	0	0	0	0	0	0	0	0	0	0	0	0	-3.15544e-30	0	0	0	0	0	0	3.95902e-13	-6.2002e-17	0	-7.66069e-14	-1.31092e-15	0	-7.57306e-29	0	0	0	-3.12565e-14	0	0	0	0
HMR_4386	GDP[c] + mannose-1-phosphate[c] => GDP-mannose[c] + Pi[c]	0	0	0	-2.27192e-28	0	0	0	0	0	0	0	-8.19593e-16	0	0	0	0	0	0	0	0	0	0	0	0	0	0	-3.15544e-30	0	0	0	0	0	0	0	-6.2002e-17	0	-7.66069e-14	-1.31092e-15	0	-1.49277e-28	0	0	0	0	0	0	0	0
HMR_4387	GTP[c] + mannose-1-phosphate[c] => GDP-mannose[c] + PPi[c]	0	0	0	0	0	0	0	0	0	0	0	0	0	0	0	0	0	0	0	0	0	0	0	0	0	0	0	0	0	0	0	0	0	0	0	0	0	0	0	0	0	0	0	0	0	0	0	0
HMR_4399	GDP-mannose[c] => GDP-4-dehydro-6-deoxy-D-mannose[c] + H2O[c]	0	0	0	0	0	0	0	0	0	0	0	0	0	0	0	0	0	0	0	0	0	0	0	0	0	0	0	0	0	0	0	0	0	0	0	0	-7.66069e-14	0	0	0	0	0	0	0	0	0	0	0
HMR_4400	GDP-4-dehydro-6-deoxy-D-mannose[c] + H+[c] + NADH[c] => GDP-L-fucose[c] + NAD+[c]	0	0	0	0	0	0	0	0	0	0	0	0	0	0	0	0	0	0	0	0	0	0	0	0	0	0	0	0	0	0	0	0	0	0	0	0	-7.66069e-14	0	0	0	0	0	0	0	0	0	0	0
HMR_4401	GDP-L-fucose[c] + PPi[c] <=> GTP[c] + L-fucose-1-phosphate[c]	0	0	0	0	0	0	0	0	0	0	0	0	0	0	0	0	0	0	0	0	0	0	0	0	0	0	0	0	0	0	0	0	0	0	0	0	0	0	0	0	0	0	0	0	0	0	0	0
HMR_4402	6-deoxy-L-galactose[c] + ATP[c] <=> ADP[c] + L-fucose-1-phosphate[c]	0	0	0	0	0	0	0	0	0	0	0	0	0	0	0	0	0	0	0	0	0	0	0	0	0	0	0	0	0	0	0	0	0	0	0	0	0	0	0	0	0	0	0	0	0	0	0	0
HMR_4490	ATP[c] + mannose[c] => ADP[c] + mannose-6-phosphate[c]	0	0	0	0	0	2.13474e-14	0	0	0	0	0	-1.09279e-16	0	0	0	0	0	0	0	0	0	0	0	0	0	0	8.03356e-17	-2.46519e-30	0	0	0	0	0	0	6.70532e-30	0	0	-1.26218e-29	0	6.05845e-28	0	0	0	0	0	0	0	0
HMR_4706	H2O[c] + fructose-2,6-bisphosphate[c] => Pi[c] + fructose-6-phosphate[c]	0	0	0	0	0	0	0	0	0	0	0	0	0	0	0	0	0	0	0	0	0	0	0	0	0	0	0	0	0	0	0	0	0	0	0	0	0	0	0	0	0	0	0	0	0	0	0	0
HMR_8768	GDP-4-dehydro-6-deoxy-D-mannose[c] + H+[c] + NADPH[c] => GDP-L-fucose[c] + NADP+[c]	0	0	0	0	0	0	0	0	0	0	0	0	0	0	0	0	0	0	0	0	0	0	0	0	0	0	0	0	0	0	0	0	0	0	0	0	0	0	0	0	0	0	0	0	0	0	0	0
HMR_4403	6-deoxy-L-galactose[c] => L-fuculose[c]	0	0	0	0	0	0	0	0	0	0	0	0	0	0	0	0	0	0	0	0	0	0	0	0	0	0	0	0	0	0	0	0	0	0	0	0	0	0	0	0	0	0	0	0	0	0	0	0
HMR_4590	H+[c] + L-xylulose[c] + NADPH[c] => NADP+[c] + xylitol[c]	0	0	0	0	0	0	0	0	0	0	0	0	0	0	0	0	0	0	0	0	0	0	0	0	0	0	0	0	0	0	0	0	0	0	0	0	0	0	0	0	0	0	-4.03897e-28	0	0	0	0	1.41995e-29
HMR_4591	NAD+[c] + xylitol[c] => H+[c] + L-xylulose[c] + NADH[c]	0	0	0	0	0	0	0	0	0	0	0	0	0	0	0	0	0	0	0	0	0	0	0	0	0	0	0	0	0	0	0	0	0	0	0	0	0	0	0	0	0	0	0	0	0	0	0	0
HMR_4592	D-xylose[c] + H+[c] + NADPH[c] <=> NADP+[c] + xylitol[c]	0	0	0	0	0	0	0	0	0	0	0	0	0	0	0	0	0	0	0	0	0	0	0	0	0	0	0	0	0	0	0	0	0	0	0	0	0	0	0	0	0	0	4.03897e-28	0	0	0	0	-1.41995e-29
HMR_4593	NAD+[c] + xylitol[c] => D-xylulose[c] + H+[c] + NADH[c]	0	0	0	0	0	0	0	0	0	0	0	0	0	0	0	0	0	0	0	0	0	0	0	0	0	0	0	0	0	0	0	0	0	0	0	0	0	0	0	0	0	0	0	0	0	0	0	0
HMR_4595	ADP[c] + D-xylulose-5-phosphate[c] <=> ATP[c] + D-xylulose[c]	0	0	0	0	0	0	0	0	0	0	0	0	0	0	0	0	0	0	0	0	0	0	0	0	0	0	0	0	0	0	0	0	0	0	0	0	0	0	0	0	0	0	0	0	0	0	0	0
HMR_8341	H+[c] + L-arabinose[c] + NADPH[c] => L-arabitol[c] + NADP+[c]	0	0	0	0	0	0	0	0	0	0	0	0	0	0	0	0	0	0	0	0	0	0	0	0	0	0	0	0	0	0	0	0	0	0	0	0	0	0	0	0	0	0	0	0	0	0	0	0
HMR_8342	H+[c] + L-xylulose[c] + NADH[c] <=> L-arabitol[c] + NAD+[c]	0	0	0	0	0	0	0	0	0	0	0	0	0	0	0	0	0	0	0	0	0	0	0	0	0	0	0	0	0	0	0	0	0	0	0	0	0	0	0	0	0	0	0	0	0	0	0	0
HMR_8352	L-gulonate[c] + NAD+[c] => 3-dehydro-L-gulonate[c] + H+[c] + NADH[c]	0	0	0	0	0	0	0	0	0	0	0	0	0	0	0	0	0	0	0	0	0	0	0	0	0	0	0	0	0	0	0	0	0	0	0	0	0	0	0	0	0	0	-4.03897e-28	0	0	0	0	0
HMR_8353	3-dehydro-L-gulonate[c] => CO2[c] + L-xylulose[c]	0	0	0	0	0	0	0	0	0	0	0	0	0	0	0	0	0	0	0	0	0	0	0	0	0	0	0	0	0	0	0	0	0	0	0	0	0	0	0	0	0	0	-4.03897e-28	0	0	0	0	0
HMR_8726	ATP[c] + D-ribulose[c] => ADP[c] + ribulose-5-phosphate[c]	0	0	0	0	0	0	0	0	0	0	0	0	0	0	0	0	0	0	0	0	0	0	0	0	0	0	0	0	0	0	0	0	0	0	0	0	0	0	0	0	0	0	0	0	0	0	0	0
HMR_8727	H2O[c] + UDP-glucuronate[c] => D-glucuronate 1-phosphate[c] + UMP[c]	0	0	0	0	0	0	0	0	0	0	0	0	0	0	0	0	0	0	0	0	0	0	0	0	0	0	0	0	0	0	0	0	0	0	0	0	0	0	0	0	0	0	0	0	0	0	0	0
HMR_8728	D-glucuronate 1-phosphate[c] + H2O[c] => Pi[c] + glucuronate[c]	0	0	0	0	0	0	0	0	0	0	0	0	0	0	0	0	0	0	0	0	0	0	0	0	0	0	0	0	0	0	0	0	0	0	0	0	0	0	0	0	0	0	0	0	0	0	0	0
HMR_8729	H2O[c] + UDP-glucuronate[c] => UDP[c] + glucuronate[c]	0	0	0	0	0	0	0	-8.81271e-16	0	2.95823e-30	2.21867e-30	2.27192e-28	0	0	0	0	0	4.78414e-14	0	0	0	0	-1.68512e-14	0	6.78323e-17	0	0	0	0	-2.12545e-13	0	0	0	0	0	0	0	0	0	-2.69416e-15	0	0	0	0	0	0	0	1.38051e-29
HMR_6537	H+[c] + NADPH[c] + glucuronate[c] => L-gulonate[c] + NADP+[c]	0	0	0	0	0	0	0	0	0	0	0	0	0	0	0	0	0	0	0	0	0	0	0	0	0	-3.15544e-29	0	0	0	0	0	0	0	0	0	0	0	0	0	0	0	0	-4.03897e-28	0	0	0	0	1.41995e-29
HMR_1568	H2O[c] + NAD+[c] + acetaldehyde[c] => H+[c] + NADH[c] + acetate[c]	0	0	0	0	0	0	0	0	0	0	0	0	0	0	0	0	0	0	0	0	0	0	0	0	0	0	0	0	0	0	0	0	0	0	0	0	0	0	0	0	0	0	0	0	0	0	0	0
HMR_3853	GSH[c] + methylglyoxal[c] => (R)-S-lactoylglutathione[c]	0	0	0	0	0	0	0	0	0	0	0	0	0	0	0	0	0	0	0	0	0	0	0	0	0	0	0	0	0	0	0	0	0	0	0	-6.31089e-30	0	0	0	0	0	0	0	0	0	0	0	0
HMR_3854	H+[c] + NADH[c] + methylglyoxal[c] => NAD+[c] + lactaldehyde[c]	0	0	0	0	0	0	0	0	0	0	0	0	0	0	0	0	0	0	0	0	0	0	0	0	0	0	0	0	0	0	0	0	0	0	0	0	0	0	0	0	0	0	0	0	0	0	0	0
HMR_3855	H+[c] + NADPH[c] + lactaldehyde[c] => NADP+[c] + propane-1,2-diol[c]	0	0	0	0	0	0	0	0	0	0	0	0	0	0	0	0	0	0	0	0	0	0	0	0	0	0	0	0	0	0	0	0	0	0	0	0	0	0	0	0	0	0	0	0	0	0	0	0
HMR_3857	(R)-S-lactoylglutathione[c] + H2O[c] => D-lactate[c] + GSH[c]	0	0	0	0	0	0	0	0	0	0	0	0	0	0	0	0	0	0	0	0	0	0	0	0	0	0	0	0	0	0	0	0	0	0	0	0	0	0	0	0	0	0	0	0	0	0	0	0
HMR_8511	(R)-S-lactoylglutathione[m] + H2O[m] => D-lactate[m] + GSH[m]	0	0	0	0	0	0	0	0	0	0	0	0	0	0	0	0	0	0	0	0	0	0	0	0	0	0	0	0	0	0	0	0	0	0	0	0	0	0	0	0	0	0	0	0	0	0	0	0
HMR_3859	D-lactate[c] + 2 ferricytochrome C[m] => 2 H+[c] + 2 ferrocytochrome C[m] + pyruvate[c]	0	0	0	0	0	0	0	0	0	0	0	0	0	0	0	0	0	0	0	0	0	0	0	0	0	0	0	0	0	0	0	0	0	0	0	0	0	0	0	0	0	0	0	0	0	0	0	0
HMR_4087	NAD+[m] + malate[m] => CO2[m] + H+[m] + NADH[m] + pyruvate[m]	0	0	0	0	0	0	0	0	0	0	0	0	0	0	0	0	0	0	0	0	0	0	0	0	0	0	0	0	0	0	0	0	0	0	0	0	0	0	0	0	0	0	0	0	0	0	0	0
HMR_4089	NADP+[c] + malate[c] => CO2[c] + H+[c] + NADPH[c] + pyruvate[c]	30.6012	38.2412	35.328	32.402	24.9246	29.3686	39.0332	35.3785	30.0081	24.7406	27.3045	30.8767	34.7424	41.2413	38.1306	40.0108	29.7944	38.6751	35.1599	30.6329	26.1298	31.6781	35.5103	30.9363	34.6318	30.1676	33.6473	24.8989	28.4034	33.8034	38.2514	30.421	27.888	34.0386	31.2753	43.1821	31.5259	28.8473	30.7532	39.6072	33.6531	39.4683	29.1128	36.5786	27.7395	37.239	31.7873	32.8595
HMR_4091	NADP+[m] + malate[m] => CO2[m] + H+[m] + NADPH[m] + pyruvate[m]	0	0	0	0	0	0	0	0	0	0	0	0	0	0	0	0	0	0	0	0	0	0	0	0	0	0	0	0	0	0	0	0	0	0	0	0	0	0	0	0	0	0	0	0	0	0	0	0
HMR_4093	H2O[c] + acetyl-CoA[c] => CoA[c] + acetate[c]	0	0	0	0	0	0	0	0	0	0	0	0	0	0	0	0	0	0	0	0	0	0	0	0	0	0	0	0	0	0	0	0	0	0	0	0	0	0	0	0	0	0	0	0	0	0	0	0
HMR_4095	H2O[m] + acetyl-CoA[m] => CoA[m] + acetate[m]	0	0	0	0	0	0	0	0	0	0	0	0	0	0	0	0	0	0	0	0	0	0	0	0	0	0	0	0	0	0	0	0	0	0	0	0	0	0	0	0	0	0	0	0	0	0	0	0
HMR_4143	ATP[m] + H+[m] + HCO3-[m] + pyruvate[m] => ADP[m] + OAA[m] + Pi[m]	26.5066	33.7046	30.7359	27.8544	20.9185	25.1907	33.8548	30.8819	26.7875	20.4317	23.4742	26.6302	30.0159	35.8028	35.2902	36.9523	25.2199	34.0998	30.6804	26.5175	22.7688	26.9697	32.6028	26.5439	29.8243	26.4142	28.9381	21.0702	23.9908	28.2057	33.6233	26.5834	24.076	29.0072	28.3925	38.8714	26.1059	25.0462	26.3979	36.432	30.9754	34.8186	26.1895	31.3723	24.526	31.6524	26.2345	28.9708
HMR_8497	H+[c] + NADPH[c] + methylglyoxal[c] => NADP+[c] + hydroxyacetone[c]	14.8409	12.5404	8.82439	2.91178	2.21014	0	12.4324	14.6315	0	1.31412	2.01737	8.39606	10.4049	19.2539	16.3084	24.6901	0	22.3888	13.9141	13.4455	5.27435	11.9986	18.8528	8.11423	0	0	8.4466	4.16424	0	0	9.68927	4.78245	11.1086	0	11.2002	0	0	5.69487	6.3036	24.3772	10.6956	5.78621	12.2085	0	12.8348	0	0	11.2046
HMR_8498	H+[c] + NADPH[c] + O2[c] + acetone[c] => H2O[c] + NADP+[c] + hydroxyacetone[c]	0	0	0	0	0	0	0	0	0	0	0	0	0	0	0	0	0	0	0	0	0	0	0	0	0	0	0	0	0	0	0	0	0	0	0	0	0	0	0	0	0	0	0	0	0	0	0	0
HMR_8499	H+[c] + NADPH[c] + O2[c] + hydroxyacetone[c] => 2 H2O[c] + NADP+[c] + methylglyoxal[c]	14.8409	12.5404	8.82439	2.91178	2.21014	0	12.4324	14.6315	0	1.31412	2.01737	8.39606	10.4049	19.2539	16.3084	24.6901	0	22.3888	13.9141	13.4455	5.27435	11.9986	18.8528	8.11423	0	0	8.4466	4.16424	0	0	9.68927	4.78245	11.1086	0	11.2002	0	0	5.69487	6.3036	24.3772	10.6956	5.78621	12.2085	0	12.8348	0	0	11.2046
HMR_8500	H+[c] + NADPH[c] + hydroxyacetone[c] => NADP+[c] + propane-1,2-diol[c]	0	0	0	0	0	0	0	0	0	0	0	0	0	0	0	0	0	0	0	0	0	0	0	0	0	0	0	0	0	0	0	0	0	0	0	0	0	0	0	0	0	0	0	0	0	0	0	0
HMR_8501	H+[c] + NADPH[c] + methylglyoxal[c] => D-lactaldehyde[c] + NADP+[c]	0	0	0	0	0	0	0	0	0	0	0	0	0	0	0	0	0	0	0	0	0	0	0	0	0	0	0	0	0	0	0	0	0	0	0	0	0	0	0	0	0	0	0	0	0	0	0	0
HMR_8502	D-lactaldehyde[c] + GSH[c] + NAD+[c] => (R)-S-lactoylglutathione[c] + H+[c] + NADH[c]	0	0	0	0	0	0	0	0	0	0	0	0	0	0	0	0	0	0	0	0	0	0	0	0	0	0	0	0	0	0	0	0	0	0	0	0	0	0	0	0	0	0	0	0	0	0	0	0
HMR_8503	H2O[c] + NAD+[c] + lactaldehyde[c] => H+[c] + L-lactate[c] + NADH[c]	0	0	0	0	0	0	0	0	0	0	0	0	0	0	0	0	0	0	0	0	0	0	0	0	0	0	0	0	0	0	0	0	0	0	0	0	0	0	0	0	0	0	0	0	0	0	0	0
HMR_8504	D-lactaldehyde[c] + H2O[c] + NAD+[c] => D-lactate[c] + H+[c] + NADH[c]	0	0	0	0	0	0	0	0	0	0	0	0	0	0	0	0	0	0	0	0	0	0	0	0	0	0	0	0	0	0	0	0	0	0	0	0	0	0	0	0	0	0	0	0	0	0	0	0
HMR_8506	H2O[m] + NAD+[m] + lactaldehyde[m] => H+[m] + L-lactate[m] + NADH[m]	0	0	0	0	0	0	0	0	0	0	0	0	0	0	0	0	0	0	0	0	0	0	0	0	0	0	0	0	0	0	0	0	0	0	0	0	0	0	0	0	0	0	0	0	0	0	0	0
HMR_8507	NAD+[c] + propane-1,2-diol[c] => D-lactaldehyde[c] + H+[c] + NADH[c]	0	0	0	0	0	0	0	0	0	0	0	0	0	0	0	0	0	0	0	0	0	0	0	0	0	0	0	0	0	0	0	0	0	0	0	0	0	0	0	0	0	0	0	0	0	0	0	0
HMR_8508	NAD+[c] + propane-1,2-diol[c] => H+[c] + NADH[c] + lactaldehyde[c]	0	0	0	0	0	0	0	0	0	0	0	0	0	0	0	0	0	0	0	0	0	0	0	0	0	0	0	0	0	0	0	0	0	0	0	0	0	0	0	0	0	0	0	0	0	0	0	0
HMR_8509	D-lactaldehyde[c] + H+[c] + NADPH[c] => NADP+[c] + propane-1,2-diol[c]	0	0	0	0	0	0	0	0	0	0	0	0	0	0	0	0	0	0	0	0	0	0	0	0	0	0	0	0	0	0	0	0	0	0	0	0	0	0	0	0	0	0	0	0	0	0	0	0
HMR_8512	D-lactate[c] + NAD+[c] => H+[c] + NADH[c] + pyruvate[c]	0	0	0	0	0	0	0	0	0	0	0	0	0	0	0	0	0	0	0	0	0	0	0	0	0	0	0	0	0	0	0	0	0	0	0	0	0	0	0	0	0	0	0	0	0	0	0	0
HMR_8516	DHAP[c] => Pi[c] + methylglyoxal[c]	0	0	0	0	0	0	0	0	0	0	0	0	0	0	0	0	0	0	0	0	0	0	0	0	0	0	0	0	0	0	0	0	0	0	0	0	0	0	0	0	0	0	0	0	0	0	0	0
HMR_8517	GAP[c] => Pi[c] + methylglyoxal[c]	5.04871e-29	0	3.43312e-27	0	0	0	1.51461e-27	0	0	0	0	-1.89327e-29	0	3.23117e-27	0	0	0	0	3.02923e-28	0	0	-1.36315e-27	-3.23117e-27	-1.00974e-28	0	0	0	4.03897e-28	0	0	0	6.56332e-28	5.04871e-29	0	-2.01948e-28	-6.31089e-30	0	0	0	-6.05845e-28	0	8.58281e-28	-2.01948e-28	0	-8.07794e-28	0	0	-6.31089e-30
HMR_0153	AMP[c] + PPi[c] + propanoyl-CoA[c] <=> ATP[c] + CoA[c] + propanoate[c]	0	0	0	0	0	0	0	0	0	0	0	0	0	0	0	0	0	0	0	0	0	0	0	0	0	0	0	0	0	0	0	0	0	0	0	0	0	0	0	0	0	0	0	0	0	0	0	0
HMR_3797	AMP[m] + PPi[m] + propanoyl-CoA[m] <=> ATP[m] + CoA[m] + propanoate[m]	0	0	0	0	0	0	0	0	0	0	0	0	0	0	0	0	0	0	0	0	0	0	0	0	0	0	1.97215e-31	0	0	0	0	0	0	0	0	0	0	0	0	0	0	0	0	0	0	0	0	0
HMR_3212	FAD[m] + propanoyl-CoA[m] <=> FADH2[m] + acrylyl-CoA[m]	0	0	0	0	0	0	0	0	0	0	0	0	0	0	0	0	0	0	0	0	0	0	0	0	0	0	0	0	0	0	0	0	0	0	0	0	0	0	0	0	0	0	0	0	0	0	0	0
HMR_3800	2-oxobutyrate[m] + CoA[m] + NAD+[m] => CO2[m] + H+[m] + NADH[m] + propanoyl-CoA[m]	0.116866	0.127451	0.132765	0.130797	0.114357	0.118232	0.149857	0.129097	0.0888227	0.123936	0.108087	0.12112	0.135025	0.158849	0.076685	0.0834124	0.131877	0.131545	0.128362	0.1176	0.0929895	0.136126	0.078534	0.126613	0.0965378	0.105028	0.136125	0.108528	0.12701	0.115163	0.132564	0.107901	0.107715	0.0979787	0.0778371	0.115178	0.109745	0.106736	0.125221	0.087008	0.0707863	0.132919	0.0791827	0.104092	0.0880593	0.116663	0.112575	0.109796
HMR_4105	malonyl-CoA[c] => CO2[c] + acetyl-CoA[c]	0	0	0	0	0	0	0	0	0	0	0	0	0	0	0	0	0	0	0	0	0	0	0	0	0	0	0	0	0	0	0	0	0	0	0	0	0	0	0	0	0	0	0	0	0	0	0	0
HMR_4106	malonyl-CoA[m] => CO2[m] + acetyl-CoA[m]	0	0	0	0	0	0	0	0	0	0	0	0	0	0	0	0	0	0	0	0	0	0	0	0	0	0	0	0	0	0	0	0	0	0	0	0	0	0	0	0	0	0	0	0	0	0	0	0
HMR_4107	malonyl-CoA[p] => CO2[p] + acetyl-CoA[p]	0	0	0	0	0	0	0	0	0	0	0	0	0	0	0	0	0	0	0	0	0	0	0	0	0	0	0	0	0	0	0	0	0	0	0	0	0	0	0	0	0	0	0	0	0	0	0	0
HMR_4282	3-oxopropanoate[m] + CoA[m] + NAD+[m] => CO2[m] + H+[m] + NADH[m] + acetyl-CoA[m]	0	0	0	0	0	0	0	0	0	0	0	0	0	0	0	0	0	0	0	0	0	0	0	0	0	0	0	0	0	0	0	0	0	0	0	1.26439	0	0	0	0	0	0	0	0	0	0	0	0
HMR_4331	AMP[c] + propanoyl-CoA[c] <=> CoA[c] + propinol adenylate[c]	0	0	0	0	0	0	0	0	0	0	0	0	0	0	0	0	0	0	0	0	0	0	0	0	0	0	0	0	0	0	0	0	0	0	0	0	0	0	0	0	0	0	0	0	0	0	0	0
HMR_3796	AMP[m] + propanoyl-CoA[m] <=> CoA[m] + propinol adenylate[m]	0	0	0	0	0	0	0	0	0	0	0	0	0	0	0	0	0	0	0	0	0	0	0	0	0	0	0	0	0	0	0	0	0	0	0	0	0	0	0	0	0	0	0	0	0	0	0	0
HMR_4459	ATP[c] + propanoate[c] <=> PPi[c] + propinol adenylate[c]	0	0	0	0	0	0	0	0	0	0	0	0	0	0	0	0	0	0	0	0	0	0	0	0	0	0	0	0	0	0	0	0	0	0	0	0	0	0	0	0	0	0	0	0	0	0	0	0
HMR_4460	ATP[m] + propanoate[m] <=> PPi[m] + propinol adenylate[m]	0	0	0	0	0	0	0	0	0	0	0	0	0	0	0	0	0	0	0	0	0	0	0	0	0	0	0	0	0	0	0	0	0	0	0	0	0	0	0	0	0	0	0	0	0	0	0	0
HMR_4464	acetoacetate[m] => CO2[m] + acetone[m]	0	0	0	0	0	0	0	0	0	0	0	0	0	0	0	0	0	0	0	0	0	0	0	0	0	0	0	0	0	0	0	0	0	0	0	0	0	0	0	0	0	0	0	0	0	0	0	0
HMR_8078	H2O[c] + OAA[c] + propanoyl-CoA[c] => 2-methylcitrate[c] + CoA[c]	0	0	0	0	0	0	0	0	0	0	0	0	0	0	0	0	0	0	0	0	0	0	0	0	0	0	0	0	0	0	0	0	0	0	0	0	0	0	0	0	0	0	0	0	0	0	0	0
HMR_9803	malonyl-CoA[m] + H+[m] + NADPH[m] => 3-oxopropionyl-CoA[m] + NADP+[m] + H2O[m]	0	0	0	0	0	0	0	0	0	0	0	0	0	0	0	0	0	0	0	0	0	0	0	0	0	0	0	0	0	0	0	0	0	0	0	0	0	0	0	0	0	0	0	0	0	0	0	0
HMR_9804	3-oxopropionyl-CoA[m] + H+[m] + NADPH[m] <=> 3-hydroxypropionyl-CoA[m] + NADP+[m]	0	0	0	0	0	0	0	0	0	0	0	0	0	0	0	0	0	0	0	0	0	0	0	0	0	0	0	0	0	0	0	0	0	0	0	0	0	0	0	0	0	0	0	0	0	0	0	0
HMR_4741	3-hydroxypropionyl-CoA[m] + H2O[m] => CoA[m] + hydracrylate[m]	0	0	0	0	0	0	0	0	0	0	-9.86076e-32	0	0	0	0	0	0	0	0	0	0	0	0	0	0	0	0	0	0	0	0	0	0	0	0	1.26439	0	0	0	0	0	0	0	0	0	0	0	0
HMR_4497	NAD+[m] + hydracrylate[m] => 3-oxopropanoate[m] + H+[m] + NADH[m]	0	0	0	0	0	0	0	0	0	0	-9.86076e-32	0	0	0	0	0	0	0	0	0	0	0	0	0	0	0	0	0	0	0	0	0	0	0	0	1.26439	0	0	0	0	0	0	0	0	0	0	0	0
HMR_0718	AKG[c] + FADH2[c] => 2-hydroxyglutarate[c] + FAD[c]	0	0	0	0	0	0	0	0	0	0	0	0	0	0	0	0	0	0	0	0	0	0	0	0	0	0	0	0	0	0	0	0	0	0	0	0	0	0	0	0	0	0	0	0	0	0	0	0
HMR_0719	AKG[c] + H+[c] + NADH[c] => 2-hydroxyglutarate[c] + NAD+[c]	0	0	0	0	0	0	0	0	0	0	0	0	0	0	0	0	0	0	0	0	0	0	0	0	0	0	0	0	0	0	0	0	0	0	0	0	0	0	0	0	0	0	0	0	0	0	0	0
HMR_1434	CoA[c] + acetoacetyl-CoA[c] <=> 2 acetyl-CoA[c]	0	0	0	0	0	0	0	0	0	0	0	0	0	0	0	0	0	0	0	0	0	0	0	0	0	0	0	0	0	2.88871e-17	0	0	0	0	0	0	1.21169e-26	0	0	0	0	0	0	-5.60366e-18	0	0	0	0
HMR_1436	ATP[c] + CoA[c] + acetoacetate[c] => AMP[c] + PPi[c] + acetoacetyl-CoA[c]	0	0	0	0	0	0	0	0	0	0	0	0	0	0	0	0	0	0	0	0	0	0	0	0	0	0	0	0	0	0	0	0	0	0	0	0	0	0	0	0	0	0	0	0	0	0	0	0
HMR_3163	FAD[m] + butyryl-CoA[m] => FADH2[m] + crotonyl-CoA[m]	1.99444	4.91013	5.3604	6.28097	4.35008	6.14971	5.24745	3.63153	6.55356	4.49276	5.12492	4.0846	4.66929	3.77868	4.22936	2.33145	6.44336	2.01949	3.78771	2.59437	3.94033	3.25447	2.7755	4.28829	6.66977	6.54382	4.93527	3.79085	5.86711	7.39711	5.38801	5.28231	2.59088	7.75702	3.82201	6.53383	7.41082	4.53432	4.79302	2.27536	4.02048	6.43284	2.84665	7.45489	2.16705	6.42052	7.84803	4.05677
HMR_4461	(R)-3-hydroxybutanoate[m] + NAD+[m] <=> H+[m] + NADH[m] + acetoacetate[m]	-94.2943	-188.858	-207.673	-238.154	-166.874	-226.15	-206.057	-147.631	-239.318	-171.993	-193.697	-158.12	-183.431	-156.671	-165.347	-103.574	-229.48	-99.7368	-152.878	-110.445	-152.63	-133.035	-116.507	-168.054	-212.962	-239.732	-192.148	-147.273	-216.527	-228.507	-206.364	-201.857	-107.292	-238.882	-150.741	-266.749	-229.672	-175.044	-185.469	-101.566	-161.328	-250.089	-115.797	-228.376	-91.94	-240	-242.692	-160.532
HMR_4604	H2O[p] + acetoacetyl-CoA[p] + acetyl-CoA[p] => CoA[p] + HMG-CoA[p]	0	0	0	0	0	0	0	0	0	0	0	0	0	0	0	0	0	0	0	0	0	0	0	0	0	0	0	0	0	0	0	0	0	0	0	0	0	0	0	0	0	0	0	0	0	0	0	0
HMR_5351	2-hydroxybutyrate[c] + NAD+[c] <=> 2-oxobutyrate[c] + H+[c] + NADH[c]	0	0	0	0	0	0	0	0	0	0	0	0	0	0	0	0	0	0	0	0	0	0	0	0	0	0	0	0	0	0	0	0	0	0	0	0	0	0	0	0	0	0	0	0	0	0	0	0
HMR_7709	(R)-3-hydroxybutanoyl-CoA[m] <=> H2O[m] + crotonyl-CoA[m]	0	0	0	0	0	0	0	0	0	0	0	0	0	0	0	0	0	0	0	0	0	0	0	0	0	0	0	0	0	0	0	0	0	0	0	0	0	0	0	0	0	0	0	0	0	0	0	0
HMR_4052	ATP[c] + ribose-5-phosphate[c] => AMP[c] + PRPP[c]	0	0	0	0	0	0	0	0	0	0	0	0	0	0	0	0	0	0	0	0	0	0	0	0	0	0	0	0	0	0	0	0	0	0	0	0	0	0	0	0	0	0	0	0	0	0	0	0
HMR_4304	NADP+[r] + glucose-6-phosphate[r] => H+[r] + NADPH[r] + glucono-1,5-lactone-6-phosphate[r]	0	0	1.06561e-17	0	0	0	0	-1.83758e-17	2.62565e-15	0	0	-5.01289e-15	-9.1619e-15	0	0	0	2.52435e-29	-1.2326e-32	-9.22412e-18	0	0	0	0	0	6.31089e-30	6.31089e-30	0	0	0	0	0	0	0	0	-2.52435e-29	-1.00974e-28	0	0	0	0	-4.22829e-28	-1.61559e-27	0	-1.48352e-14	2.62628e-15	5.04871e-28	1.13596e-28	3.71618e-16
HMR_4306	NADP+[c] + glucose-6-phosphate[c] => H+[c] + NADPH[c] + glucono-1,5-lactone-6-phosphate[c]	0	0	0	0	0	0	0	0	0	0	0	0	0	0	0	0	0	0	0	0	0	0	0	0	0	0	0	0	0	0	0	0	0	0	0	0	0	0	0	0	0	0	0	0	0	0	0	0
HMR_4623	H2O[r] + glucono-1,5-lactone-6-phosphate[r] => 6-phospho-D-gluconate[r]	0	0	1.06561e-17	0	0	0	0	-1.83758e-17	2.62565e-15	0	0	-5.01289e-15	-9.1619e-15	0	0	0	2.52435e-29	-1.2326e-32	-9.22412e-18	0	0	0	0	0	6.31089e-30	6.31089e-30	0	0	0	0	0	0	0	0	-2.52435e-29	-1.00974e-28	0	0	0	0	-4.22829e-28	-1.61559e-27	0	-1.48352e-14	2.62628e-15	5.04871e-28	1.13596e-28	3.71618e-16
HMR_4625	H2O[c] + glucono-1,5-lactone-6-phosphate[c] => 6-phospho-D-gluconate[c]	0	0	0	0	0	0	0	0	0	0	0	0	0	0	0	0	0	0	0	0	0	0	0	0	0	0	0	0	0	0	0	0	0	0	0	0	0	0	0	0	0	0	0	0	0	0	0	0
HMR_4473	6-phospho-D-gluconate[r] + NADP+[r] => CO2[r] + H+[r] + NADPH[r] + ribulose-5-phosphate[r]	0	0	1.06561e-17	0	0	0	0	-1.83758e-17	2.62565e-15	0	0	-5.01289e-15	-9.1619e-15	-4.27738e-16	0	1.2819e-30	2.52435e-29	-1.07852e-32	-9.22412e-18	0	0	0	0	0	6.31089e-30	6.31089e-30	0	0	0	0	0	0	0	0	-2.52435e-29	-1.00974e-28	0	0	0	0	-4.22829e-28	-1.61559e-27	0	-1.48352e-14	2.62628e-15	5.04871e-28	1.13596e-28	3.71618e-16
HMR_4474	6-phospho-D-gluconate[c] + NADP+[c] => CO2[c] + H+[c] + NADPH[c] + ribulose-5-phosphate[c]	0	0	0	0	0	0	0	0	0	0	0	0	0	4.27738e-16	0	0	0	0	0	0	0	0	0	0	0	0	0	0	0	0	0	0	0	0	0	0	0	0	0	0	0	0	0	0	0	0	0	0
HMR_4476	6-phospho-D-gluconate[c] + ADP[c] <=> ATP[c] + D-gluconic acid[c]	0	0	0	0	0	0	0	0	0	0	0	0	0	0	0	0	0	0	0	0	0	0	0	0	0	0	0	0	0	0	0	0	0	0	0	0	0	0	0	0	0	0	0	0	0	0	0	0
HMR_4350	ADP[c] + ribose-5-phosphate[c] <=> ATP[c] + ribose[c]	0	0	0	0	0	0	0	0	0	0	0	0	0	0	0	0	0	0	0	0	0	0	0	0	0	0	0	0	0	0	0	0	0	0	0	0	0	0	0	0	0	0	0	0	0	0	0	0
HMR_4351	ribose-5-phosphate[r] <=> ribulose-5-phosphate[r]	0	0	0	0	3.92178e-15	0	-3.15251e-17	0	-2.62565e-15	0	0	5.01289e-15	9.1619e-15	0	0	-8.94341e-18	0	0	0	0	0	0	0	0	0	0	0	0	0	6.53402e-15	0	2.05737e-15	0	0	0	0	0	-1.73989e-15	0	0	0	0	0	0	0	0	0	2.65386e-14
HMR_4352	ribose-5-phosphate[c] <=> ribulose-5-phosphate[c]	1.20912e-15	-5.96576e-30	1.982e-15	2.89639e-15	0	-7.02455e-15	0	-2.76194e-14	0	-1.68741e-14	6.43081e-15	0	0	0	-8.69759e-15	0	3.36789e-15	6.16418e-15	-9.76348e-16	3.15544e-29	-4.7232e-15	-2.20568e-14	-1.18685e-14	2.16887e-14	-5.33634e-14	1.19974e-14	3.02542e-15	-3.43251e-15	-3.76587e-19	0	4.95491e-15	0	-1.01026e-14	-1.29244e-14	1.24532e-14	-1.03515e-13	5.04017e-15	0	2.72749e-16	-4.63512e-19	3.97586e-28	1.12537e-14	0	1.48352e-14	-2.04165e-15	-1.16382e-14	0	0
HMR_4354	ribose-1-phosphate[c] <=> ribose-5-phosphate[c]	1.81368e-15	-1.14385e-29	2.97832e-15	4.34459e-15	0	-1.05368e-14	-4.72877e-17	-4.14382e-14	-2.62565e-15	-2.53112e-14	9.64621e-15	5.01289e-15	9.1619e-15	0	-1.30464e-14	-1.34151e-17	5.05183e-15	9.24627e-15	-1.46913e-15	5.83757e-29	-7.0848e-15	-3.30852e-14	-1.78027e-14	3.2533e-14	-8.00451e-14	1.79962e-14	4.53814e-15	-5.14876e-15	-5.64881e-19	9.80103e-15	7.43236e-15	3.08606e-15	-1.51538e-14	-1.93867e-14	1.86797e-14	-1.55272e-13	7.56026e-15	-2.60983e-15	4.09123e-16	-6.95268e-19	3.66031e-28	1.68805e-14	0	1.48352e-14	-4.60696e-15	-1.74573e-14	0	3.99936e-14
HMR_4398	2-deoxy-D-ribose-5-phosphate[c] <=> GAP[c] + acetaldehyde[c]	0	0	-9.46633e-30	0	2.01948e-28	3.23117e-27	3.15544e-30	-3.78653e-29	0	-3.63815e-17	0	-7.34837e-17	-1.26218e-28	-3.82872e-14	0	1.34151e-17	0	0	2.5638e-29	-1.51856e-29	0	0	0	0	9.24377e-14	1.26218e-29	4.10208e-29	0	0	0	0	-9.45979e-17	1.02552e-29	-1.53828e-29	2.52435e-29	8.07794e-28	0	-6.31089e-30	-4.09398e-17	4.03897e-28	0	-3.23117e-27	5.40103e-16	5.1276e-30	-1.11072e-27	4.1294e-16	9.05109e-14	-6.05845e-28
HMR_4404	D-xylulose-5-phosphate[c] + erythrose-4-phosphate[c] <=> GAP[c] + fructose-6-phosphate[c]	6.0456e-16	0	9.96326e-16	1.4482e-15	1.96089e-15	-3.51228e-15	-1.57626e-17	-1.38189e-14	-3.00414e-29	-8.43707e-15	3.2154e-15	0	8.83524e-29	0	-4.3488e-15	-4.4717e-18	1.68394e-15	3.08209e-15	-4.92786e-16	0	-2.3616e-15	-1.10284e-14	-5.93423e-15	1.08443e-14	-2.66817e-14	5.99872e-15	1.51271e-15	-1.71625e-15	-1.88294e-19	3.26701e-15	2.47745e-15	1.02869e-15	-5.05128e-15	-6.46222e-15	6.22658e-15	-5.17574e-14	2.52009e-15	-8.69944e-16	1.36374e-16	-2.31756e-19	-1.89327e-29	5.62683e-15	0	0	2.92319e-16	-5.81909e-15	0	1.34551e-14
HMR_4477	D-xylulose-5-phosphate[c] <=> ribulose-5-phosphate[c]	-1.20912e-15	6.5081e-30	-1.99265e-15	-2.89639e-15	-3.92178e-15	7.02455e-15	3.15251e-17	2.76377e-14	5.04871e-29	1.68741e-14	-6.43081e-15	0	-1.00974e-28	0	8.69759e-15	8.94341e-18	-3.36789e-15	-6.16418e-15	9.85572e-16	-3.15544e-29	4.7232e-15	2.20568e-14	1.18685e-14	-2.16887e-14	5.33634e-14	-1.19974e-14	-3.02542e-15	3.43251e-15	3.76587e-19	-6.53402e-15	-4.95491e-15	-2.05737e-15	1.01026e-14	1.29244e-14	-1.24532e-14	1.03515e-13	-5.04017e-15	1.73989e-15	-2.72749e-16	4.63512e-19	0	-1.12537e-14	0	0	-5.84638e-16	1.16382e-14	0	-2.69102e-14
HMR_4501	D-xylulose-5-phosphate[c] + ribose-5-phosphate[c] <=> GAP[c] + sedoheptulose-7-phosphate[c]	6.0456e-16	-5.7932e-30	9.96326e-16	1.4482e-15	1.96089e-15	-3.51228e-15	-1.57626e-17	-1.38189e-14	-2.52435e-29	-8.43707e-15	3.2154e-15	0	0	0	-4.3488e-15	-4.4717e-18	1.68394e-15	3.08209e-15	-4.92786e-16	2.2877e-29	-2.3616e-15	-1.10284e-14	-5.93423e-15	1.08443e-14	-2.66817e-14	5.99872e-15	1.51271e-15	-1.71625e-15	-1.88294e-19	3.26701e-15	2.47745e-15	1.02869e-15	-5.05128e-15	-6.46222e-15	6.22658e-15	-5.17574e-14	2.52009e-15	-8.69944e-16	1.36374e-16	-2.31756e-19	-2.89775e-29	5.62683e-15	0	0	2.92319e-16	-5.81909e-15	0	1.34551e-14
HMR_4565	GAP[c] + sedoheptulose-7-phosphate[c] <=> erythrose-4-phosphate[c] + fructose-6-phosphate[c]	6.0456e-16	0	9.96326e-16	1.4482e-15	1.96089e-15	-3.51228e-15	-1.57626e-17	-1.38189e-14	-2.52435e-29	-8.43707e-15	3.2154e-15	0	8.83524e-29	0	-4.3488e-15	-4.4717e-18	1.68394e-15	3.08209e-15	-4.92786e-16	0	-2.3616e-15	-1.10284e-14	-5.93423e-15	1.08443e-14	-2.66817e-14	5.99872e-15	1.51271e-15	-1.71625e-15	-1.88294e-19	3.26701e-15	2.47745e-15	1.02869e-15	-5.05128e-15	-6.46222e-15	6.22658e-15	-5.17574e-14	2.52009e-15	-8.69944e-16	1.36374e-16	-2.31756e-19	-1.89327e-29	5.62683e-15	0	0	2.92319e-16	-5.81909e-15	0	1.34551e-14
HMR_4567	ATP[c] + sedoheptulose-7-phosphate[c] => ADP[c] + sedoheptulose-1,7-bisphosphate[c]	0	0	0	0	0	0	0	0	0	0	0	0	0	0	0	0	0	0	0	0	0	0	0	0	0	0	0	0	0	0	0	0	0	0	0	0	0	0	0	0	0	0	0	0	0	0	0	0
HMR_4568	UTP[c] + sedoheptulose-7-phosphate[c] => UDP[c] + sedoheptulose-1,7-bisphosphate[c]	0	0	0	0	0	0	0	0	0	0	0	0	0	0	0	0	0	0	0	0	0	0	0	0	0	0	0	0	0	0	0	0	0	0	0	0	0	0	0	0	0	0	0	0	0	0	0	0
HMR_4710	2-deoxy-D-ribose-1-phosphate[c] <=> 2-deoxy-D-ribose-5-phosphate[c]	0	0	-9.46633e-30	0	2.01948e-28	3.23117e-27	3.15544e-30	-3.78653e-29	0	-3.63815e-17	0	-7.34837e-17	-1.26218e-28	-3.82872e-14	0	1.34151e-17	0	0	2.5638e-29	-1.3312e-29	0	0	0	0	9.24377e-14	1.26218e-29	4.10208e-29	0	0	0	0	-9.45979e-17	1.02552e-29	-1.53828e-29	2.52435e-29	8.07794e-28	0	-6.31089e-30	-4.09398e-17	4.03897e-28	0	-3.23117e-27	5.40103e-16	5.1276e-30	-1.11072e-27	4.1294e-16	9.05109e-14	-6.05845e-28
HMR_4841	NAD+[c] + ribitol[c] => H+[c] + NADH[c] + ribose[c]	0	0	0	0	0	0	0	0	0	0	0	0	0	0	0	0	0	0	0	0	0	0	0	0	0	0	0	0	0	0	0	0	0	0	0	0	0	0	0	0	0	0	0	0	0	0	0	0
HMR_8074	ATP[c] + deoxyribose[c] => 2-deoxy-D-ribose-5-phosphate[c] + ADP[c]	0	0	0	0	0	0	0	0	0	0	0	0	0	0	0	0	0	0	0	0	0	0	0	0	0	0	0	0	0	0	0	0	0	0	0	0	0	0	0	0	0	0	0	0	0	0	0	0
HMR_3998	ADP[c] + H2O[c] => AMP[c] + Pi[c]	0	0	0	0	0	0	0	0	0	0	0	0	0	0	0	0	0	0	0	0	0	0	0	0	0	0	0	0	0	0	0	0	0	0	0	0	0	0	0	0	0	0	0	0	0	0	0	0
HMR_4000	ATP[c] => PPi[c] + cAMP[c]	0	0	0	0	0	0	0	0	0	0	0	0	0	5.93854e-27	0	0	0	-9.23756e-28	3.06905e-14	0	0	0	0	0	0	0	0	0	0	2.22305e-24	0	0	0	0	0	0	0	0	0	0	0	0	0	0	0	0	0	0
HMR_4002	2 ADP[c] <=> AMP[c] + ATP[c]	-54.6225	-79.2876	-96.7191	-111.766	-90.5745	-111.715	-94.7891	-72.7743	-111.437	-94.2423	-95.9833	-76.794	-89.0921	-72.9573	-65.3015	-43.2906	-114.165	-49.117	-75.2278	-61.3267	-80.604	-71.8067	-53.4177	-85.7525	-106.104	-113.558	-93.3973	-82.2507	-109.515	-119.046	-79.3127	-96.7905	-62.2333	-119.461	-71.4606	-107.381	-115.625	-88.2051	-92.5019	-43.374	-60.7678	-90.954	-60.8247	-120.876	-53.8479	-100.994	-114.485	-78.2425
HMR_4004	2 ADP[m] <=> AMP[m] + ATP[m]	-1.58956	-2.83059	-3.12904	-3.15466	-2.72991	-3.02626	-3.44104	-2.73347	-2.51891	-2.91302	-2.78546	-2.57153	-3.13805	-2.86129	-2.34467	-1.80391	-3.48575	-1.61689	-2.83797	-2.01514	-2.3262	-2.48523	-1.98551	-2.94856	-3.77724	-2.81644	-3.16529	-2.58988	-3.15537	-4.04108	-2.46823	-2.67794	-2.00627	-3.80717	-2.03844	-3.04681	-3.99314	-2.60959	-2.95641	-1.7685	-1.64422	-2.61505	-2.00094	-3.85281	-1.69473	-2.7225	-4.36168	-2.63339
HMR_4010	AMP[c] + H2O[c] => Pi[c] + adenosine[c]	0	0	0	0	0	0	0	0	0	0	0	0	0	0	0	0	0	0	0	0	0	0	0	0	0	0	0	0	0	0	0	0	0	0	0	0	0	0	0	0	0	0	0	0	0	0	0	0
HMR_4081	AMP[s] + H2O[s] => Pi[s] + adenosine[s]	0	0	0	0	0	0	0	0	0	0	-7.52871e-15	0	0	0	0	7.93791e-30	0	0	0	0	0	0	0	0	0	0	0	0	0	0	0	0	0	0	0	0	0	0	0	0	0	0	0	0	0	0	0	0
HMR_4082	AMP[m] + H2O[m] => Pi[m] + adenosine[m]	0	0	0	0	0	0	0	0	0	0	0	0	0	0	0	0	0	0	0	0	0	0	0	0	0	0	0	0	0	0	0	0	0	0	0	0	0	0	0	0	0	0	0	0	0	0	0	0
HMR_4012	ATP[c] + adenosine[c] => ADP[c] + AMP[c]	0.116866	0.127451	0.132765	0.130797	0.114357	0.118232	0.149857	0.129097	0.0888227	0.123936	0.108087	0.12112	0.135025	0.158849	0.076685	0.0834124	0.131877	0.131545	0.128362	0.1176	0.0929895	0.136126	0.078534	0.126613	0.0965378	0.105028	0.136125	0.108528	0.12701	0.115163	0.132564	0.107901	0.107715	0.0979787	0.0778371	0.115178	0.109745	0.106736	0.125221	0.087008	0.0707863	0.132919	0.0791827	0.104092	0.0880593	0.116663	0.112575	0.109796
HMR_4014	H2O[c] + cAMP[c] => AMP[c]	0	0	0	0	0	0	0	0	-1.10474e-28	0	0	0	-9.52741e-14	0	6.89716e-15	1.02552e-29	-5.69699e-14	0	0	0	0	0	0	0	0	2.99113e-14	0	0	0	0	0	-6.15506e-14	0	0	0	0	0	-5.10463e-14	0	0	0	0	0	0	0	0	0	0
HMR_4020	ADP[c] + GDP[c] <=> ATP[c] + GMP[c]	0	-5.57922e-17	9.83454e-17	1.73485e-17	1.0889e-16	0	-1.13784e-14	0	6.81576e-28	-4.66294e-17	1.00974e-28	5.60152e-17	0	1.11022e-16	-7.98741e-17	3.5223e-14	9.27398e-17	-3.78968e-17	-9.26787e-17	4.27352e-15	-3.66543e-16	-3.3282e-14	4.28649e-15	4.18491e-14	6.43456e-17	1.11022e-16	-8.03356e-17	1.18329e-30	-7.182e-17	-1.15793e-16	2.77556e-17	9.45979e-17	-1.12726e-18	8.9198e-14	-2.8399e-29	5.32382e-18	-1.20564e-17	-6.63116e-17	-1.41888e-18	6.95268e-19	3.28353e-14	3.23117e-27	7.39296e-15	-6.54676e-17	-8.53012e-18	-5.04871e-27	-9.71445e-17	-3.98492e-17
HMR_4022	GTP[c] => PPi[c] + cGMP[c]	0	0	0	0	0	0	0	0	0	0	0	0	0	0	0	0	0	0	0	0	0	0	0	0	0	0	0	0	0	0	0	0	0	0	0	0	0	0	0	0	0	0	0	0	0	0	0	0
HMR_4038	FAICAR[c] <=> H2O[c] + IMP[c]	0	-1.84371e-15	0	0	0	0	0	3.29291e-14	0	0	0	4.54542e-14	0	4.10301e-14	-1.97215e-31	-6.57153e-16	0	3.52948e-14	9.26787e-17	4.51574e-15	0	3.3282e-14	-2.52435e-29	0	0	0	7.88861e-31	0	0	0	-1.47866e-14	0	7.62747e-15	0	0	1.21335e-13	1.48937e-27	-3.15544e-30	0	0	3.25786e-14	-1.11723e-15	0	0	0	1.60806e-14	0	-3.84504e-14
HMR_4040	H2O[c] + IMP[c] + NAD+[c] => H+[c] + NADH[c] + xanthosine-5-phosphate[c]	0	0	0	0	0	0	0	0	0	0	0	0	0	0	0	0	0	0	0	0	0	0	0	0	0	0	0	0	0	0	0	0	0	0	0	0	0	0	0	0	0	0	0	0	0	0	0	0
HMR_4042	GTP[c] + IMP[c] + aspartate[c] => GDP[c] + Pi[c] + adenylosuccinate[c]	0	-1.84371e-15	0	-3.96961e-14	1.0889e-16	0	8.56899e-14	3.29291e-14	0	-8.30109e-17	0	0	0	0	3.71083e-15	3.45658e-14	9.46633e-30	3.52569e-14	0	8.78926e-15	0	0	0	4.18491e-14	9.25699e-14	5.67686e-17	1.03538e-30	0	1.07811e-13	0	0	0	7.62747e-15	8.9198e-14	0	1.21349e-13	0	0	0	0	6.54423e-14	-1.11723e-15	0	1.15408e-17	0	1.60806e-14	-9.71445e-17	0
HMR_4046	ATP[c] + H2O[c] + glutamine[c] + xanthosine-5-phosphate[c] => AMP[c] + GMP[c] + PPi[c] + glutamate[c]	0	2.52435e-29	0	0	-1.0889e-16	0	-8.56899e-14	-1.03398e-25	-6.94198e-28	8.30109e-17	0	0	0	5.04871e-29	-3.71083e-15	-3.5223e-14	0	3.78968e-17	9.26787e-17	-4.27352e-15	0	0	-4.32812e-15	-4.18491e-14	-9.25699e-14	-5.67686e-17	0	-1.18329e-30	0	0	0	0	0	-8.9198e-14	0	-1.40519e-17	0	0	2.52435e-29	-1.25208e-26	-3.28638e-14	0	0	-1.15408e-17	0	0	9.71445e-17	2.50009e-17
HMR_4048	H2O[c] + cGMP[c] => GMP[c]	0	0	-1.8423e-16	-3.97134e-14	0	0	0	0	0	0	0	0	0	0	0	0	-2.61105e-17	0	-4.73521e-19	0	0	0	0	0	0	0	-8.85699e-17	0	0	9.86669e-17	-2.77556e-17	0	0	0	0	0	0	0	0	0	0	0	0	0	4.78605e-17	0	0	0
HMR_4080	AMP[c] + H2O[c] => IMP[c] + NH3[c]	0	0	0	0	0	0	0	0	0	0	0	-4.54542e-14	0	-4.10301e-14	0	0	0	0	0	0	0	0	0	0	0	0	0	0	0	0	0	0	0	0	0	0	0	0	0	0	0	0	0	0	0	0	0	0
HMR_4085	AMP[c] + PPi[c] <=> PRPP[c] + adenine[c]	-1.81368e-15	3.47526e-17	-2.89244e-15	-4.34459e-15	-2.58746e-28	1.05092e-14	0	4.14382e-14	0	2.53112e-14	-9.64621e-15	-4.99542e-15	-9.1619e-15	3.81761e-14	1.68371e-14	0	0	-9.24627e-15	1.46913e-15	-6.94198e-29	7.14358e-15	3.30852e-14	1.78443e-14	-3.2533e-14	8.0113e-14	-1.80504e-14	-4.4578e-15	5.14876e-15	7.23849e-17	-9.7839e-15	7.35421e-15	-3.08606e-15	1.5155e-14	1.93867e-14	1.02228e-15	1.55281e-13	-7.5482e-15	2.60983e-15	-3.66765e-16	-3.19078e-26	2.84595e-17	-1.68805e-14	0	0	0	1.70443e-14	-9.05109e-14	3.84754e-14
HMR_4086	AMP[s] + PPi[s] <=> PRPP[s] + adenine[s]	0	0	0	0	0	0	0	0	0	0	0	0	0	0	0	0	0	0	0	0	0	0	0	0	0	0	0	0	0	0	0	0	0	0	0	0	0	0	0	0	0	0	0	0	0	0	0	0
HMR_4134	GDP[s] + H2O[s] => GMP[s] + Pi[s]	0	0	0	0	0	0	0	0	0	0	0	0	0	0	0	0	0	0	0	0	0	0	0	0	0	0	0	0	0	0	0	0	0	0	0	0	0	0	0	0	0	0	0	0	0	0	0	0
HMR_4135	ADP[m] + GDP[m] <=> ATP[m] + GMP[m]	0	3.47526e-17	8.5885e-17	0	0	-2.76482e-17	-4.72877e-17	1.03398e-25	0	0	0	1.74685e-17	0	3.81761e-14	3.79071e-15	-1.34151e-17	3.59906e-17	9.24627e-15	0	0	5.87796e-17	0	4.16334e-17	0	9.25055e-14	-5.42537e-17	0	0	7.182e-17	1.71264e-17	0	0	1.12726e-18	0	0	8.7281e-18	1.20564e-17	5.42736e-28	4.23587e-17	-6.95268e-19	2.84595e-17	0	-3.46516e-17	7.70084e-17	-3.93303e-17	4.84676e-27	-9.05109e-14	1.48483e-17
HMR_4451	ADP[m] + GMP[m] => ATP[m] + guanosine[m]	0	3.47526e-17	8.5885e-17	0	0	-2.76482e-17	-4.72877e-17	1.03398e-25	0	0	0	1.74685e-17	0	3.81761e-14	3.79071e-15	-1.34151e-17	3.59906e-17	9.24627e-15	0	0	5.87796e-17	0	4.16334e-17	0	9.25055e-14	-5.42537e-17	0	0	7.182e-17	1.71264e-17	0	0	1.12726e-18	0	0	8.7281e-18	1.20564e-17	5.42736e-28	4.23587e-17	-6.95268e-19	2.84595e-17	0	-3.46516e-17	7.70084e-17	-3.93303e-17	4.84676e-27	-9.05109e-14	1.48483e-17
HMR_4168	GTP[c] + H2O[c] => GMP[c] + PPi[c]	0	0	0	0	0	0	0	0	0	0	0	0	0	0	0	0	0	0	0	0	0	0	0	0	0	0	0	0	0	0	0	0	0	0	0	0	0	0	0	0	0	0	0	0	0	0	0	0
HMR_4290	H2O[s] + ITP[s] => IDP[s] + Pi[s]	0	0	0	0	0	0	0	0	0	0	0	0	0	0	0	0	0	0	0	0	0	0	0	0	0	0	0	0	0	0	0	0	0	0	0	0	0	0	0	0	0	0	0	0	0	0	0	0
HMR_4406	H2O[c] + PRPP[c] + glutamine[c] => 5-phosphoribosylamine[c] + PPi[c] + glutamate[c]	0	-1.84371e-15	0	3.80357e-26	0	0	0	3.29291e-14	0	0	0	4.54542e-14	0	4.10301e-14	0	-6.57153e-16	0	3.52948e-14	9.26787e-17	4.51574e-15	0	3.3282e-14	0	0	0	0	0	0	0	-1.55096e-25	-1.47866e-14	0	7.62747e-15	0	0	1.21335e-13	0	0	0	0	3.25786e-14	-1.11723e-15	0	0	0	1.60806e-14	0	-3.84504e-14
HMR_4412	AMP[c] + fumarate[c] <=> adenylosuccinate[c]	0	1.84371e-15	0	3.96961e-14	-1.0889e-16	0	-8.56899e-14	-3.29291e-14	0	8.30109e-17	0	0	0	0	-3.71083e-15	-3.45658e-14	-9.46633e-30	-3.52569e-14	0	-8.78926e-15	0	0	0	-4.18491e-14	-9.25699e-14	-5.67686e-17	-9.86076e-31	0	-1.07811e-13	0	0	0	-7.62747e-15	-8.9198e-14	0	-1.21349e-13	1.51461e-27	0	0	0	-6.54423e-14	1.11723e-15	0	-1.15408e-17	0	-1.60806e-14	9.71445e-17	0
HMR_4417	H2O[c] + IMP[c] => Pi[c] + inosine[c]	0	0	0	0	0	0	0	0	0	0	0	0	0	0	0	0	0	0	0	0	0	0	0	0	0	0	0	0	0	0	0	0	0	0	0	0	0	0	0	0	0	0	0	0	0	0	0	0
HMR_4418	IMP[c] + PPi[c] <=> PRPP[c] + hypoxanthine[c]	0	0	0	0	-1.0889e-16	0	-8.56899e-14	-1.03398e-25	0	8.30109e-17	0	0	0	5.04871e-29	-3.71083e-15	-3.5223e-14	0	3.78968e-17	9.26787e-17	-4.27352e-15	0	3.3282e-14	0	-4.18491e-14	-9.25699e-14	-5.67686e-17	0	-1.18329e-30	1.48306e-28	0	-1.47866e-14	0	3.15544e-30	-8.9198e-14	0	-1.40519e-17	0	0	0	0	-3.28638e-14	0	0	-1.15408e-17	0	-1.00974e-28	9.71445e-17	-3.84504e-14
HMR_4419	GMP[c] + H+[c] + NADPH[c] => IMP[c] + NADP+[c] + NH3[c]	0	0	0	-3.96961e-14	0	0	0	0	0	0	0	0	0	0	0	0	0	0	0	0	0	0	0	0	0	0	0	0	0	0	0	0	0	0	0	0	0	0	0	0	0	0	0	0	0	0	0	0
HMR_4449	GMP[c] + H2O[c] => Pi[c] + guanosine[c]	0	0	0	0	0	0	0	0	0	0	0	0	0	0	0	0	0	0	0	0	0	0	0	0	0	0	0	0	0	0	0	0	0	0	0	0	0	0	0	0	0	0	0	0	0	0	0	0
HMR_4450	GMP[s] + H2O[s] => Pi[s] + guanosine[s]	0	0	0	0	0	0	0	0	0	0	0	0	0	0	0	0	0	0	0	0	0	0	0	0	0	0	0	0	0	0	0	0	0	0	0	0	0	0	0	0	0	0	0	0	0	0	0	0
HMR_4452	GMP[c] + PPi[c] <=> PRPP[c] + guanine[c]	0	-3.47526e-17	-8.5885e-17	0	0	2.76482e-17	4.72877e-17	-1.03398e-25	0	3.63815e-17	1.00974e-28	5.60152e-17	0	1.11022e-16	-3.79071e-15	0	-3.59906e-17	1.57772e-30	-3.25149e-27	-9.86076e-32	-5.87796e-17	-3.3282e-14	-4.16334e-17	0	-9.25055e-14	5.42537e-17	-8.03356e-17	0	-7.182e-17	-1.71264e-17	0	9.45979e-17	-1.12726e-18	0	-2.8399e-29	-8.7281e-18	-1.20564e-17	-5.42736e-28	-1.41888e-18	6.95268e-19	-2.84595e-17	3.23117e-27	7.39296e-15	-7.70084e-17	3.93303e-17	-4.84834e-27	3.15544e-30	-1.48483e-17
HMR_4453	ATP[c] + NH3[c] + xanthosine-5-phosphate[c] => AMP[c] + GMP[c] + PPi[c]	0	0	0	0	0	0	0	0	0	0	0	0	0	0	0	0	0	0	0	0	0	0	0	0	0	0	0	0	0	0	0	0	0	0	0	0	0	0	0	0	0	0	0	0	0	0	0	0
HMR_4480	ADP[c] + dADP[c] <=> ATP[c] + dAMP[c]	1.2326e-32	0	0	0	0	0	3.15544e-30	0	-7.09975e-30	0	1.00974e-28	0	0	0	0	0	0	9.24627e-15	0	0	-3.15544e-30	0	0	0	9.25055e-14	0	0	0	0	0	0	0	0	0	0	-1.27209e-16	0	0	0	0	0	0	0	0	0	0	0	0
HMR_4481	H2O[c] + adenosine[c] => NH3[c] + inosine[c]	0	0	0	0	0	0	0	0	0	0	0	0	0	0	0	0	0	0	0	0	0	0	0	0	0	0	0	0	0	0	0	0	0	0	0	0	0	0	0	2.01948e-26	0	0	0	0	0	0	0	0
HMR_4482	H2O[s] + adenosine[s] => NH3[s] + inosine[s]	0	0	0	0	0	0	0	0	0	0	0	2.16937e-30	0	0	0	0	0	0	0	0	0	0	0	0	0	0	0	0	0	0	0	0	0	0	0	0	0	0	0	0	0	0	0	0	0	0	0	0
HMR_4486	ITP[c] + glucose[c] => IDP[c] + glucose-6-phosphate[c]	0	0	0	0	0	0	0	0	0	0	0	0	0	0	0	0	0	0	0	0	0	0	0	0	0	0	0	0	0	0	0	0	0	0	0	0	0	0	0	0	0	0	0	0	0	0	0	0
HMR_4487	dATP[c] + glucose[c] => dADP[c] + glucose-6-phosphate[c]	0	0	0	0	0	0	0	0	0	0	0	0	0	0	0	0	0	0	0	0	0	0	0	0	0	0	0	0	0	0	0	0	0	0	0	0	0	0	0	0	0	0	0	0	0	0	0	0
HMR_4488	ITP[c] + fructose[c] => IDP[c] + fructose-6-phosphate[c]	0	0	0	0	0	0	0	0	0	0	0	0	0	0	0	0	0	0	0	0	0	0	0	0	0	0	0	0	0	0	0	0	0	0	0	0	1.97215e-30	0	0	0	0	0	0	0	0	0	0	0
HMR_4489	dATP[c] + fructose[c] => dADP[c] + fructose-6-phosphate[c]	0	0	0	0	3.06078e-28	0	0	0	0	0	0	0	0	0	-1.18329e-30	0	0	0	0	0	0	0	0	0	0	0	0	0	0	0	0	0	0	0	0	0	0	0	0	0	0	0	0	0	0	0	0	1.73549e-29
HMR_4492	ITP[c] + mannose[c] => IDP[c] + mannose-6-phosphate[c]	0	0	0	0	0	0	0	0	0	0	0	0	0	0	0	0	0	0	0	0	0	0	0	0	0	0	0	0	0	0	0	0	0	0	0	0	-1.97215e-30	1.26218e-29	0	0	0	0	0	0	0	0	0	0
HMR_4493	dATP[c] + mannose[c] => dADP[c] + mannose-6-phosphate[c]	0	0	0	-2.52435e-29	0	0	0	0	0	0	0	0	0	0	0	0	0	0	0	0	0	0	0	0	0	0	-8.03356e-17	2.46519e-30	0	0	0	0	0	0	-5.91646e-30	0	0	0	0	-6.05845e-28	0	0	0	0	4.93038e-32	0	0	0
HMR_4495	ITP[c] + glucosamine[c] => IDP[c] + glucosamine-6-phosphate[c]	0	0	0	0	0	0	0	0	0	0	0	0	0	0	0	0	0	0	0	0	0	0	0	0	0	0	0	0	0	0	0	0	0	0	0	0	0	0	0	0	0	0	0	0	0	0	0	0
HMR_4496	dATP[c] + glucosamine[c] => dADP[c] + glucosamine-6-phosphate[c]	0	0	0	0	0	0	0	0	0	0	0	0	0	0	0	0	0	0	0	0	0	0	0	0	0	0	0	0	0	0	0	0	0	0	0	0	0	0	0	0	0	0	0	0	0	0	0	0
HMR_4518	H2O[c] + guanine[c] => NH3[c] + xanthine[c]	0	0	0	0	0	0	0	0	0	0	0	0	0	0	0	0	0	0	0	0	0	0	0	0	0	0	0	0	0	0	0	0	0	0	0	0	0	0	0	0	0	0	0	0	0	0	0	0
HMR_4519	H2O[c] + NAD+[c] + hypoxanthine[c] => H+[c] + NADH[c] + xanthine[c]	0	0	0	0	0	0	0	0	0	0	0	0	0	0	0	0	0	0	0	0	0	0	0	0	0	0	0	0	0	0	0	0	0	0	0	0	0	0	0	0	0	0	0	0	0	0	0	0
HMR_4520	H2O[c] + O2[c] + hypoxanthine[c] => H2O2[c] + xanthine[c]	0	2.52435e-29	0	0	-1.0889e-16	8.07794e-28	-8.56899e-14	-1.03398e-25	-7.06819e-28	8.30109e-17	0	-1.97215e-31	0	0	-3.71083e-15	-3.5223e-14	0	3.78968e-17	9.26787e-17	-4.27352e-15	0	3.3282e-14	-4.32812e-15	-4.18491e-14	-9.25699e-14	-5.67686e-17	0	-1.18329e-30	1.48306e-28	1.26218e-29	0	0	0	-8.9198e-14	1.9702e-14	-1.40519e-17	0	0	0	0	-3.28638e-14	0	0	-1.15408e-17	0	-1.00974e-28	9.71445e-17	2.50009e-17
HMR_4574	Pi[c] + inosine[c] <=> hypoxanthine[c] + ribose-1-phosphate[c]	0	0	0	0	0	0	0	0	-6.94198e-28	0	0	0	0	0	0	0	0	0	0	0	0	0	0	0	0	0	0	0	0	0	0	0	0	0	0	0	0	0	0	2.01948e-26	0	0	0	0	0	0	0	0
HMR_4600	ATP[c] + deoxyguanosine[c] => ADP[c] + dGMP[c]	0	0	0	0	0	0	0	0	0	3.63815e-17	1.00974e-28	0	0	3.82872e-14	0	0	0	0	-3.24064e-27	0	0	-9.28963e-27	0	0	0	0	-8.03356e-17	0	0	0	9.86076e-32	0	0	0	0	0	0	0	0	-8.07794e-28	0	3.23117e-27	0	0	0	0	-9.05109e-14	-3.9443e-29
HMR_4602	H2O[c] + dGMP[c] => Pi[c] + deoxyguanosine[c]	0	0	0	0	0	0	0	0	0	0	0	0	0	0	0	0	0	-9.24627e-15	0	0	0	0	0	0	0	0	0	0	0	3.36244e-26	0	0	0	0	0	0	0	0	-4.09398e-17	0	0	0	0	0	0	0	0	0
HMR_4603	2-deoxy-D-ribose-1-phosphate[c] + guanine[c] <=> Pi[c] + deoxyguanosine[c]	0	2.20881e-29	0	0	0	1.26218e-29	0	0	0	3.63815e-17	1.00974e-28	7.34837e-17	0	3.82872e-14	0	-1.34151e-17	0	9.24627e-15	-3.25149e-27	0	0	-9.28963e-27	0	0	0	0	-8.03356e-17	0	0	-3.36244e-26	0	9.45979e-17	0	0	0	0	0	0	4.09398e-17	-8.07794e-28	0	3.23117e-27	-5.40103e-16	0	0	0	-9.05109e-14	-2.52435e-29
HMR_4611	ATP[c] + thioredoxin[c] => H2O[c] + dATP[c] + oxidized thioredoxin[c]	-2.74953e-17	0	0	0	0	0	0	0	0	-3.63815e-17	0	0	0	0	0	0	0	0	0	0	0	0	0	0	0	0	0	0	0	0	0	0	0	0	0	-6.31089e-29	0	0	0	0	0	0	0	0	0	0	0	0
HMR_4612	ADP[c] + thioredoxin[c] => H2O[c] + dADP[c] + oxidized thioredoxin[c]	0	0	0	0	1.10441e-28	0	0	0	3.86723e-17	0	0	0	0	0	0	1.89327e-29	0	0	0	0	0	0	0	0	0	0	0	0	0	0	0	0	0	0	0	-1.27209e-16	0	0	0	-6.05845e-28	0	0	0	0	0	0	0	0
HMR_4614	GTP[c] + thioredoxin[c] => H2O[c] + dGTP[c] + oxidized thioredoxin[c]	0	0	0	0	0	0	0	0	0	0	0	0	0	0	0	0	0	0	0	0	0	0	0	0	0	0	0	0	0	0	6.16298e-31	0	0	0	0	0	0	0	0	0	0	0	0	0	0	0	0	0
HMR_4615	GDP[c] + thioredoxin[c] => H2O[c] + dGDP[c] + oxidized thioredoxin[c]	2.74953e-17	0	0	0	-1.00974e-28	0	0	0	-3.86723e-17	0	0	0	0	0	0	1.34151e-17	-5.75868e-29	0	0	0	0	0	-6.32321e-30	0	0	0	0	0	0	0	0	0	0	0	0	0	0	0	0	0	0	0	5.40103e-16	0	0	0	0	0
HMR_4617	CTP[c] + thioredoxin[c] => H2O[c] + dCTP[c] + oxidized thioredoxin[c]	0	0	0	0	0	0	0	0	0	0	0	0	0	0	0	0	0	0	0	0	0	0	0	0	0	0	0	0	0	0	0	0	0	0	0	0	0	0	0	0	0	0	0	0	0	0	0	0
HMR_4618	UTP[c] + thioredoxin[c] => H2O[c] + dUTP[c] + oxidized thioredoxin[c]	0	0	0	0	0	0	0	0	0	0	0	0	0	0	0	0	0	0	0	0	0	-9.28963e-27	0	0	0	0	0	0	0	0	0	0	0	0	0	0	0	0	0	0	0	0	0	0	-6.16298e-33	0	0	0
HMR_4619	CDP[c] + thioredoxin[c] => H2O[c] + dCDP[c] + oxidized thioredoxin[c]	0	0	0	4.79627e-28	0	0	0	0	0	0	0	0	0	-4.93038e-31	0	-2.54161e-29	0	0	0	0	-1.26218e-29	0	7.09975e-30	0	-5.39877e-30	1.26218e-29	1.97215e-31	0	0	0	0	0	1.97215e-31	0	1.77263e-30	0	0	0	0	-3.15544e-30	0	0	0	0	2.7289e-27	4.1294e-16	-9.44706e-14	0
HMR_4621	UDP[c] + thioredoxin[c] => H2O[c] + dUDP[c] + oxidized thioredoxin[c]	0	0	0	0	-1.62826e-29	9.60441e-14	0	-3.78653e-29	0	0	0	0	0	0	0	0	0	-2.95823e-31	1.14015e-31	0	0	0	0	0	0	0	0	6.31089e-30	0	-6.45227e-16	0	0	0	-1.86434e-15	0	1.27209e-16	0	0	0	0	0	1.61559e-27	0	0	-2.72631e-27	0	-1.57772e-30	1.00974e-28
HMR_4632	H2O[c] + dAMP[c] => Pi[c] + deoxyadenosine[c]	0	0	0	0	0	0	0	0	0	0	0	0	0	0	0	0	0	0	0	0	0	0	0	0	0	0	0	0	0	0	0	0	0	0	-5.91646e-30	0	0	0	0	0	1.78149e-32	0	0	0	0	0	0	0
HMR_4646	H2O[c] + NAD+[c] + xanthine[c] => H+[c] + NADH[c] + urate[c]	0	0	0	0	0	0	0	0	0	0	0	0	0	0	0	0	0	0	0	0	0	0	0	0	0	0	0	0	0	0	0	0	0	0	0	0	0	0	0	0	0	0	0	0	0	0	0	0
HMR_4648	H2O[p] + NAD+[p] + xanthine[p] => H+[p] + NADH[p] + urate[p]	0	0	0	0	0	0	0	0	0	0	0	0	0	0	0	0	0	0	0	0	0	0	0	0	0	0	0	0	0	0	0	0	0	0	0	0	0	0	0	0	0	0	0	0	0	0	0	0
HMR_4649	H2O[c] + O2[c] + xanthine[c] => H2O2[c] + urate[c]	0	0	0	0	0	8.07794e-28	0	0	0	0	0	-1.97215e-31	0	0	1.26218e-29	0	0	0	4.73317e-30	0	0	0	0	0	0	0	0	0	0	0	0	0	0	0	1.9702e-14	-1.57772e-29	1.45348e-28	0	-3.69779e-29	-6.31089e-30	0	0	0	2.8399e-29	-1.57772e-30	-5.84739e-29	-3.15544e-30	0
HMR_4650	H2O[p] + O2[p] + xanthine[p] => H2O2[p] + urate[p]	0	0	0	0	0	0	0	0	0	0	0	0	0	0	0	0	0	0	0	0	0	0	0	0	0	0	0	0	0	0	0	0	0	0	0	0	0	0	0	0	0	0	0	0	0	0	0	0
HMR_4651	Pi[c] + guanosine[c] <=> guanine[c] + ribose-1-phosphate[c]	0	3.47526e-17	8.5885e-17	0	0	-2.76482e-17	-4.72877e-17	1.03398e-25	0	0	0	1.74685e-17	0	3.81761e-14	3.79071e-15	-1.34151e-17	3.59906e-17	9.24627e-15	0	0	5.87796e-17	3.3282e-14	4.16334e-17	0	9.25055e-14	-5.42537e-17	0	0	7.182e-17	1.71264e-17	0	0	1.12726e-18	0	0	8.7281e-18	1.20564e-17	5.42736e-28	4.23587e-17	-6.95268e-19	2.84595e-17	0	-7.93306e-15	7.70084e-17	-3.93303e-17	4.84834e-27	-9.05109e-14	1.48483e-17
HMR_4663	Pi[c] + xanthosine[c] <=> ribose-1-phosphate[c] + xanthine[c]	0	0	0	0	0	0	0	0	6.94198e-28	0	0	0	0	0	0	0	0	0	0	0	0	-3.3282e-14	4.32812e-15	0	0	0	0	0	0	0	0	0	0	0	0	0	0	0	0	0	0	0	0	0	0	0	0	0
HMR_4664	PRPP[c] + xanthine[c] => PPi[c] + xanthosine-5-phosphate[c]	0	2.52435e-29	0	0	-1.0889e-16	0	-8.56899e-14	-1.03398e-25	0	8.30109e-17	0	0	0	5.04871e-29	-3.71083e-15	-3.5223e-14	0	3.78968e-17	9.26787e-17	-4.27352e-15	0	0	0	-4.18491e-14	-9.25699e-14	-5.67686e-17	0	-1.18329e-30	0	0	0	0	0	-8.9198e-14	0	-1.40519e-17	0	0	2.52435e-29	0	-3.28638e-14	0	0	-1.15408e-17	0	0	9.71445e-17	2.50009e-17
HMR_4694	H2O[c] + deoxyadenosine[c] => NH3[c] + deoxyinosine[c]	0	0	-1.26218e-29	0	0	0	0	0	0	0	0	0	0	0	0	0	0	0	0	0	0	0	-4.32812e-15	0	0	0	0	0	0	0	0	0	0	0	0	0	0	0	0	0	0	0	0	0	0	0	0	3.84754e-14
HMR_4695	2-deoxy-D-ribose-1-phosphate[c] + adenine[c] <=> Pi[c] + deoxyadenosine[c]	-1.2326e-32	-5.04871e-29	-1.26218e-29	4.14152e-30	-2.52435e-28	5.04871e-29	-3.15544e-30	0	1.26218e-29	-1.26218e-29	-1.00974e-28	0	0	0	1.18329e-30	-1.89327e-29	0	-9.24627e-15	3.22802e-27	0	3.15544e-30	0	-4.32812e-15	0	-9.25055e-14	0	8.03356e-17	0	0	0	0	0	-3.15544e-30	0	1.9702e-14	1.27209e-16	0	0	0	5.91646e-28	-1.78149e-32	2.36658e-30	0	0	0	0	4.79627e-28	3.84754e-14
HMR_4705	H2O[c] + xanthosine-5-phosphate[c] => Pi[c] + xanthosine[c]	0	0	0	0	0	0	0	0	6.94986e-28	0	0	0	0	0	0	0	0	0	0	0	0	0	4.32812e-15	0	0	0	0	0	0	0	0	0	0	0	0	0	0	0	0	0	0	0	0	0	0	0	0	0
HMR_4709	2-deoxy-D-ribose-1-phosphate[c] + hypoxanthine[c] <=> Pi[c] + deoxyinosine[c]	0	0	1.26218e-29	0	0	0	0	0	0	0	0	0	0	0	0	0	0	0	0	0	0	0	4.32812e-15	0	0	0	0	0	0	0	0	0	3.15544e-30	0	-1.9702e-14	0	0	0	0	0	0	0	0	0	0	0	0	-3.84754e-14
HMR_4799	5-phosphoribosylamine[c] + ATP[c] + glycine[c] => ADP[c] + GAR[c] + Pi[c]	0	-1.84371e-15	0	3.80357e-26	0	0	0	3.29291e-14	0	0	0	4.54542e-14	0	4.10301e-14	0	-6.57153e-16	0	3.52948e-14	9.26787e-17	4.51574e-15	0	3.3282e-14	0	0	0	0	0	0	0	-1.55096e-25	-1.47866e-14	0	7.62747e-15	0	0	1.21335e-13	0	0	0	0	3.25786e-14	-1.11723e-15	0	0	0	1.60806e-14	0	-3.84504e-14
HMR_4802	5-phosphoribosylformylglycinamidine[c] + ATP[c] => ADP[c] + AIR[c] + Pi[c]	0	-1.84371e-15	0	3.80357e-26	0	0	0	3.29291e-14	0	0	0	4.54542e-14	0	4.10301e-14	0	-6.57153e-16	0	3.52948e-14	9.26787e-17	4.51574e-15	0	3.3282e-14	0	0	0	0	0	0	0	-1.55096e-25	-1.47866e-14	0	7.62747e-15	0	0	1.21335e-13	0	0	0	0	3.25786e-14	-1.11723e-15	0	0	0	1.60806e-14	0	-3.84504e-14
HMR_4804	5-phosphoribosyl-4-carboxy-5-aminoimidazole[c] <=> AIR[c] + CO2[c]	0	1.84371e-15	0	-3.80168e-26	0	0	0	-3.29291e-14	0	0	0	-4.54542e-14	0	-4.10301e-14	0	6.57153e-16	0	-3.52948e-14	-9.26787e-17	-4.51574e-15	0	-3.3282e-14	0	0	0	0	0	0	0	0	1.47866e-14	0	-7.62747e-15	0	0	-1.21335e-13	0	0	0	0	-3.25786e-14	1.11723e-15	0	0	0	-1.60806e-14	0	3.84504e-14
HMR_4808	ATP[c] + H2O[c] + N-formyl-GAR[c] + glutamine[c] => 5-phosphoribosylformylglycinamidine[c] + ADP[c] + Pi[c] + glutamate[c]	0	-1.84371e-15	0	3.80357e-26	0	0	0	3.29291e-14	0	0	0	4.54542e-14	0	4.10301e-14	0	-6.57153e-16	0	3.52948e-14	9.26787e-17	4.51574e-15	0	3.3282e-14	0	0	0	0	0	0	0	-1.55096e-25	-1.47866e-14	0	7.62747e-15	0	0	1.21335e-13	0	0	0	0	3.25786e-14	-1.11723e-15	0	0	0	1.60806e-14	0	-3.84504e-14
HMR_4810	5-phosphoribosyl-4-carboxy-5-aminoimidazole[c] + ATP[c] + aspartate[c] => ADP[c] + Pi[c] + SAICAR[c]	0	-1.84371e-15	0	3.80168e-26	0	0	0	3.29291e-14	0	0	0	4.54542e-14	0	4.10301e-14	0	-6.57153e-16	0	3.52948e-14	9.26787e-17	4.51574e-15	0	3.3282e-14	0	0	0	0	0	0	0	0	-1.47866e-14	0	7.62747e-15	0	0	1.21335e-13	0	0	0	0	3.25786e-14	-1.11723e-15	0	0	-1.06003e-30	1.60806e-14	0	-3.84504e-14
HMR_4812	AICAR[c] + fumarate[c] <=> SAICAR[c]	0	1.84371e-15	0	0	0	0	0	-3.29291e-14	0	0	0	-4.54542e-14	-1.57772e-30	-4.10301e-14	0	6.57153e-16	0	-3.52948e-14	-9.26787e-17	-4.51574e-15	0	-3.3282e-14	0	0	-1.57772e-29	0	0	0	0	0	1.47866e-14	0	-7.62747e-15	0	0	-1.21335e-13	0	0	0	0	-3.25786e-14	1.11723e-15	1.57772e-30	0	0	-1.60806e-14	0	3.84504e-14
HMR_4814	10-formyl-THF[c] + AICAR[c] <=> FAICAR[c] + THF[c]	0	-1.84371e-15	0	0	0	0	0	3.29291e-14	0	0	0	4.54542e-14	0	4.10301e-14	-9.86076e-32	-6.57153e-16	0	3.52948e-14	9.26787e-17	4.51574e-15	-2.36658e-30	3.3282e-14	0	0	1.57772e-29	0	7.88861e-31	0	1.18329e-30	0	-1.47866e-14	0	7.62747e-15	0	0	1.21335e-13	0	0	0	0	3.25786e-14	-1.11723e-15	-1.57772e-30	0	0	1.60806e-14	0	-3.84504e-14
HMR_5301	GTP[c] + uridine[c] => GDP[c] + UMP[c]	0	0	0	0	0	0	0	0	0	0	0	0	0	0	0	0	0	0	0	0	0	0	0	0	0	0	0	0	0	0	0	0	0	0	0	0	0	0	0	0	0	0	0	4.73317e-30	0	0	0	0
HMR_5353	ADP[c] + dGDP[c] <=> ATP[c] + dGMP[c]	0	0	0	0	0	0	0	0	0	-3.63815e-17	-1.00974e-28	0	0	-3.82872e-14	0	0	0	-3.39819e-15	-3.51293e-15	0	0	9.28963e-27	0	0	0	0	8.03356e-17	0	0	5.86841e-16	-9.86076e-32	0	0	0	0	0	1.29247e-26	0	-4.09398e-17	0	0	-3.23117e-27	0	0	0	0	9.05109e-14	3.9443e-29
HMR_6601	H2O[c] + allantoate[c] => urea[c] + ureidoglycolate[c]	0	0	0	0	0	0	0	0	0	0	0	0	0	0	0	0	0	0	0	0	0	0	0	0	0	0	0	0	0	0	0	0	0	0	0	0	0	0	0	0	0	0	0	0	0	0	0	0
HMR_6602	H2O2[c] + urate[c] <=> alloxan[c] + urea[c]	0	0	0	0	0	0	0	0	0	0	0	0	0	0	1.26218e-29	0	0	0	0	0	0	0	0	0	0	0	0	0	0	0	0	0	0	0	0	1.06023e-27	0	0	0	-6.31089e-30	0	0	0	0	-1.57772e-30	0	0	0
HMR_6603	H2O2[s] + urate[s] <=> alloxan[s] + urea[s]	0	0	0	0	0	0	0	0	0	0	0	0	0	0	0	0	0	0	0	0	0	0	0	0	0	0	0	0	0	0	0	0	0	0	1.9702e-14	0	0	0	0	0	0	0	0	0	1.57772e-30	0	0	0
HMR_6605	H2O[c] + urate radical[c] <=> hydroxide[c] + urate[c]	0	0	0	0	0	-2.01948e-28	0	0	0	0	0	0	0	0	0	0	0	0	0	0	0	0	0	0	0	0	0	0	0	-1.26218e-29	0	-5.18286e-14	0	0	0	1.26218e-28	0	0	0	0	0	0	0	0	-1.57772e-30	0	0	0
HMR_6606	ascorbate[c] + urate radical[c] <=> monodehydroascorbate[c] + urate[c]	0	0	0	0	0	2.01948e-28	0	0	0	0	0	0	0	0	0	0	0	0	0	0	2.36658e-29	0	0	0	0	0	0	0	0	1.26218e-29	0	5.18286e-14	0	0	0	-1.26218e-28	0	0	0	0	0	0	0	0	1.57772e-30	0	0	0
HMR_6607	H2O[c] + urate radical[c] <=> hydroxyl radical[c] + urate[c]	0	0	0	0	0	0	0	0	0	0	0	0	0	0	0	0	0	0	0	0	-2.36658e-29	0	0	0	0	0	0	0	0	0	0	0	0	0	0	0	0	0	0	0	0	0	0	0	0	0	0	0
HMR_6609	H2O[c] + allantoin[c] <=> allantoate[c]	0	0	0	0	0	0	0	0	0	0	0	0	0	0	0	0	0	0	0	0	0	0	0	0	0	0	0	0	0	0	0	0	0	0	0	0	0	0	0	0	0	0	0	0	0	0	0	0
HMR_6610	5-hydroxyisourate[c] + H2O[c] => CO2[c] + allantoin[c]	0	0	0	0	0	0	0	0	0	0	0	0	0	0	0	0	0	0	0	0	0	0	0	0	0	0	0	0	0	0	0	0	0	0	0	0	0	0	0	0	0	0	0	0	0	0	0	0
HMR_6611	H2O[c] + O2[c] + urate[c] => 5-hydroxyisourate[c] + H2O2[c]	0	0	0	0	0	0	0	0	0	0	0	0	0	0	0	0	0	0	0	0	0	0	0	0	0	0	0	0	0	0	0	0	0	0	0	0	0	0	0	0	0	0	0	0	0	0	0	0
HMR_7144	ADP-ribose[c] + H2O[c] => AMP[c] + ribose-5-phosphate[c]	0	0	0	0	5.88267e-15	0	0	0	0	0	0	0	0	0	0	0	0	0	0	0	0	0	0	0	0	0	0	0	0	0	0	0	0	0	0	0	0	0	0	0	0	0	0	0	2.85763e-15	0	0	0
HMR_8755	H2O[p] + O2[p] + hypoxanthine[p] => H2O2[p] + xanthine[p]	0	0	0	0	0	0	0	0	0	0	0	0	0	0	0	0	0	0	0	0	0	0	0	0	0	0	0	0	0	0	0	0	0	0	0	0	0	0	0	0	0	0	0	0	0	0	0	0
HMR_9797	adenine[c] + H2O[c] => hypoxanthine[c] + NH3[c]	0	0	0	0	0	8.07794e-28	0	0	0	0	0	0	0	0	0	0	0	0	0	0	0	0	0	0	0	0	0	0	0	0	1.47866e-14	0	0	0	0	0	0	0	0	0	0	0	0	0	0	0	0	0
HMR_4016	ADP[c] + GTP[c] <=> ATP[c] + GDP[c]	0	0	0	0	0	0	0	0	0	0	0	0	0	0	0	0	0	0	0	0	0	0	0	0	0	0	0	0	0	0	0	0	0	0	0	0	0	0	0	0	0	0	0	0	0	0	0	0
HMR_4018	ADP[m] + GTP[m] <=> ATP[m] + GDP[m]	0	0	0	0	0	0	0	0	0	0	0	0	0	0	0	0	0	0	0	0	0	0	0	0	0	0	0	0	0	0	0	0	0	0	0	0	0	0	0	0	0	0	0	0	0	0	0	0
HMR_4044	ADP[c] + dATP[c] <=> ATP[c] + dADP[c]	-2.74953e-17	6.98142e-29	0	0	0	0	0	0	0	-3.63815e-17	0	0	0	0	0	0	0	0	0	0	0	0	0	0	0	0	0	0	0	0	0	0	0	0	0	0	0	0	0	0	0	0	0	0	0	0	0	0
HMR_4291	ADP[c] + ITP[c] <=> ATP[c] + IDP[c]	0	0	0	0	0	0	0	0	0	0	0	0	0	0	0	0	0	0	0	0	0	0	0	0	0	0	0	0	0	0	0	0	0	0	0	0	0	0	0	0	0	0	0	0	0	1.23882e-15	0	0
HMR_4420	ADP[m] + dATP[m] <=> ATP[m] + dADP[m]	3.15544e-30	0	0	0	0	0	-9.86076e-31	0	0	0	0	-7.34837e-17	0	-4.12766e-14	0	-2.95774e-14	8.88178e-15	0	3.51293e-15	0	0	0	0	0	-6.78323e-17	0	0	0	0	-5.86841e-16	1.57772e-30	-9.45979e-17	0	0	0	0	0	0	-6.31089e-30	0	0	0	0	0	-2.39717e-14	0	0	0
HMR_4570	ADP[c] + dGTP[c] <=> ATP[c] + dGDP[c]	0	0	0	0	0	0	0	0	0	0	0	-7.34837e-17	0	0	0	0	0	0	0	0	0	0	0	0	0	0	0	0	0	0	6.16298e-31	0	0	0	0	0	0	0	-4.09398e-17	0	0	0	0	0	0	0	0	0
HMR_4572	ADP[m] + dGTP[m] <=> ATP[m] + dGDP[m]	0	0	0	0	0	0	0	0	0	0	0	0	0	0	0	0	0	0	0	0	0	0	0	0	0	0	0	0	0	0	0	0	0	0	0	0	0	0	0	0	0	0	0	0	0	0	0	0
HMR_4006	ADP[c] + UTP[c] <=> ATP[c] + UDP[c]	0	0	1.42922e-16	0	-6.88006e-17	4.43184e-14	-9.27286e-15	0	3.54572e-16	0	-5.84144e-16	9.10659e-17	1.66462e-16	6.28147e-17	0	1.6675e-16	3.20858e-17	1.38778e-16	-2.45744e-14	4.32586e-15	1.38605e-16	-6.63574e-16	-2.50871e-16	6.63538e-16	1.35665e-16	1.01442e-15	2.08279e-16	0	2.30708e-17	0	2.63809e-16	-1.10814e-15	2.66384e-16	-1.86434e-15	4.93499e-16	1.27209e-16	3.25932e-16	0	-5.99916e-15	0	7.58645e-14	2.87956e-16	1.30075e-16	9.49072e-16	4.98275e-16	0	9.48076e-14	-2.66713e-16
HMR_4028	ADP[c] + CTP[c] <=> ATP[c] + CDP[c]	-2.52683	-4.07558	-7.0447	-8.71508	-5.56019	-8.45808	-6.53101	-4.23774	-9.68134	-5.64978	-6.36246	-3.75187	-5.7483	-4.40945	-4.21738	-2.72064	-8.37998	-2.55857	-4.41999	-3.07201	-5.15651	-3.79774	-3.35453	-5.23906	-5.59303	-9.37721	-6.22378	-4.65994	-7.82902	-8.80126	-3.28051	-7.32206	-3.02338	-9.62955	-5.2355	-2.23416	-8.63498	-6.00689	-6.16136	-2.65518	-2.27526	-3.68079	-3.47209	-9.07678	-2.52879	-3.77601	-7.81135	-5.10517
HMR_4030	ADP[m] + CTP[m] <=> ATP[m] + CDP[m]	0	0	0	0	0	0	0	0	0	0	0	0	0	0	0	0	0	0	0	0	0	0	0	0	0	0	0	0	0	0	0	0	0	0	0	0	0	0	0	0	0	0	0	0	0	0	0	0
HMR_4670	ADP[c] + dCTP[c] <=> ATP[c] + dCDP[c]	0	0	0	0	0	0	0	0	0	0	0	0	0	0	0	0	0	0	0	0	0	0	0	0	0	0	0	0	0	0	0	0	0	0	0	0	0	0	0	0	-9.86076e-32	0	0	0	0	0	0	0
HMR_4673	ADP[c] + dUTP[c] <=> ATP[c] + dUDP[c]	-2.28369e-16	0	0	0	2.01948e-28	0	0	8.81271e-16	0	0	0	0	0	0	0	0	0	0	0	0	0	-9.28963e-27	0	0	0	0	0	0	0	0	0	0	1.10441e-29	0	0	0	0	0	0	0	0	0	0	0	0	0	0	0
HMR_4675	ATP[m] + dUDP[m] <=> ADP[m] + dUTP[m]	1.47449e-14	0	3.9443e-31	0	2.01948e-28	0	0	0	0	0	4.93038e-32	0	0	0	0	0	0	0	0	0	0	0	0	0	6.78323e-17	0	0	0	0	0	0	0	-1.24671e-14	-1.86434e-15	0	0	0	0	0	0	0	-3.23472e-27	7.06101e-15	0	0	0	0	0
HMR_6614	dADP[c] + dTTP[c] <=> dATP[c] + dTDP[c]	0	0	0	0	5.04871e-29	0	0	0	0	0	0	0	0	0	0	0	0	0	0	0	0	0	0	0	0	0	0	0	0	0	0	0	0	0	0	0	0	0	0	0	-3.56297e-32	0	0	0	0	0	0	0
HMR_6615	dADP[m] + dTTP[m] <=> dATP[m] + dTDP[m]	0	0	0	0	0	0	0	0	0	0	0	0	0	0	0	0	0	5.84808e-15	0	0	0	0	-2.87548e-14	0	0	0	0	0	0	0	0	0	0	0	0	0	0	0	0	0	0	0	0	0	0	0	0	0
HMR_6616	dADP[n] + dTTP[n] <=> dATP[n] + dTDP[n]	0	0	0	0	0	0	0	0	0	0	0	-7.34837e-17	0	0	0	0	0	0	0	0	0	0	-5.04871e-29	0	0	0	0	0	0	0	0	0	0	0	0	0	0	0	0	0	3.56297e-32	0	0	0	0	0	0	0
HMR_4635	ADP[c] + dTTP[c] <=> ATP[c] + dTDP[c]	0	0	0	0	0	0	0	0	0	0	0	7.34837e-17	0	0	0	0	0	0	0	0	0	0	0	0	0	0	0	0	0	0	0	0	0	0	0	0	8.07794e-28	0	0	0	0	0	0	0	0	0	0	0
HMR_3793	2-methyl-3-oxopropanoate[m] + alanine[m] <=> D-3-amino-isobutanoate[m] + pyruvate[m]	0	0	0	0	0	0	0	0	0	0	0	0	0	0	0	0	0	0	0	0	0	0	0	0	0	0	0	0	0	0	0	0	0	0	0	0	0	0	0	0	0	0	0	0	0	0	0	0
HMR_3931	H+[c] + NADPH[c] + oxidized thioredoxin[c] => NADP+[c] + thioredoxin[c]	0	0	0	0	0	0	0	0	0	0	0	0	0	0	0	0	0	0	0	0	0	0	0	0	0	0	0	0	0	0	0	0	0	0	0	0	0	0	0	0	0	0	0	0	0	0	0	0
HMR_3969	ITP[c] + uridine[c] => IDP[c] + UMP[c]	0	0	0	0	0	0	0	0	0	0	0	0	0	0	0	0	0	0	0	0	0	0	0	0	0	0	0	0	0	0	0	0	0	0	0	0	0	0	0	0	0	0	0	0	0	0	0	0
HMR_3970	H2O[c] + UMP[c] => Pi[c] + uridine[c]	2.28369e-16	0	-3.15544e-30	-5.04871e-29	0	-1.00354e-26	0	-8.81271e-16	0	0	-6.31089e-30	-6.31089e-30	0	0	0	0	0	0	0	0	0	9.28963e-27	0	0	0	-1.26218e-29	0	0	-1.97215e-31	0	0	0	-9.46633e-30	0	1.39037e-29	-1.27209e-16	3.25932e-16	0	-6.51635e-15	0	2.52435e-29	0	0	0	1.11072e-27	-4.1294e-16	0	1.61559e-27
HMR_4008	ADP[c] + UDP[c] <=> ATP[c] + UMP[c]	-1.51461e-28	9.50421e-16	1.42922e-16	0	-6.88006e-17	-9.03096e-15	-1.5292e-14	-8.81271e-16	3.54572e-16	1.33227e-16	-5.84144e-16	0	1.66462e-16	6.28147e-17	3.78377e-15	1.6675e-16	3.20858e-17	0	-2.45744e-14	6.54835e-15	0	-6.63574e-16	0	2.21667e-14	0	1.01442e-15	0	-5.4019e-16	0	0	2.63809e-16	-1.10814e-15	2.53019e-16	1.89327e-29	4.93499e-16	0	3.25932e-16	-1.45658e-16	-5.99916e-15	-2.61833e-15	0	2.87956e-16	1.30075e-16	9.49072e-16	4.98275e-16	8.48814e-28	9.48076e-14	-2.66713e-16
HMR_4032	ATP[c] + NH3[c] + UTP[c] => ADP[c] + CTP[c] + Pi[c]	0	0	0	0	0	0	0	0	0	0	0	0	0	0	0	0	0	0	0	0	0	0	0	0	0	0	0	0	0	0	0	0	0	0	0	0	0	0	0	0	0	0	0	0	0	0	0	0
HMR_4034	2 ATP[c] + H+[c] + H2O[c] + HCO3-[c] + glutamine[c] => 2 ADP[c] + Pi[c] + carbamoyl-phosphate[c] + glutamate[c]	2.28369e-16	-9.50421e-16	-1.42922e-16	2.7854e-16	6.88006e-17	-1.64273e-15	1.5292e-14	6.31089e-29	-3.54572e-16	-6.66134e-17	5.84144e-16	-4.97164e-14	-1.66462e-16	-6.28147e-17	8.26992e-17	-1.6675e-16	-3.20858e-17	-4.79801e-14	-8.97428e-16	-6.54835e-15	-1.26218e-29	6.63574e-16	1.71021e-14	-2.21667e-14	0	-1.01442e-15	-8.99301e-29	5.4019e-16	-2.30708e-17	0	-2.63809e-16	1.10814e-15	-2.53019e-16	0	-4.93499e-16	-1.27209e-16	0	2.91315e-16	-5.17187e-16	2.65625e-15	-4.66311e-14	-2.87956e-16	-1.30075e-16	-9.49072e-16	-4.98275e-16	-4.1294e-16	-9.48076e-14	2.66713e-16
HMR_4036	orotidine-5-phosphate[c] => CO2[c] + UMP[c]	2.28369e-16	-9.50421e-16	-1.42922e-16	2.7854e-16	6.88006e-17	-1.64273e-15	1.5292e-14	6.31089e-29	-3.54572e-16	-6.66134e-17	5.84144e-16	-4.97164e-14	-1.66462e-16	-6.28147e-17	8.26992e-17	-1.6675e-16	-3.20858e-17	-4.79801e-14	-8.97428e-16	-6.54835e-15	-1.26218e-29	6.63574e-16	1.71021e-14	-2.21667e-14	0	-1.01442e-15	0	5.4019e-16	-2.30708e-17	0	-2.63809e-16	1.10814e-15	-2.53019e-16	0	-4.93499e-16	-1.27209e-16	4.03897e-28	2.91315e-16	-5.17187e-16	2.65625e-15	-4.66311e-14	-2.87956e-16	-1.30075e-16	-9.49072e-16	-4.98275e-16	-4.1294e-16	-9.48076e-14	2.66713e-16
HMR_4050	N-carbamoyl-L-aspartate[c] + Pi[c] <=> aspartate[c] + carbamoyl-phosphate[c]	-2.28369e-16	9.50421e-16	1.42922e-16	-2.7854e-16	-6.88006e-17	1.64273e-15	-1.5292e-14	-6.31089e-29	3.54572e-16	6.66134e-17	-5.84144e-16	4.97164e-14	1.66462e-16	6.28147e-17	-8.26992e-17	1.6675e-16	3.20858e-17	4.79801e-14	8.97428e-16	6.54835e-15	1.26218e-29	-6.63574e-16	-1.71021e-14	2.21667e-14	0	1.01442e-15	8.99301e-29	-5.4019e-16	2.30708e-17	0	2.63809e-16	-1.10814e-15	2.53019e-16	0	4.93499e-16	1.27209e-16	0	-2.91315e-16	5.17187e-16	-2.65625e-15	4.66311e-14	2.87956e-16	1.30075e-16	9.49072e-16	4.98275e-16	4.1294e-16	9.48076e-14	-2.66713e-16
HMR_4056	H2O[c] + dTMP[c] => Pi[c] + thymidine[c]	0	0	0	0	0	0	-2.20881e-29	0	0	0	0	0	0	2.98884e-26	0	0	-8.88178e-15	0	-2.54719e-14	0	0	0	0	5.04871e-29	0	0	6.27933e-28	0	6.80393e-29	0	0	0	0	0	0	-1.57772e-29	0	0	0	0	0	4.54384e-28	5.40103e-16	-1.05199e-13	0	0	0	0
HMR_4059	H2O[r] + UDP[r] => Pi[r] + UMP[r]	0	0	0	0	0	0	0	0	0	0	0	4.97528e-14	0	0	0	0	0	0	0	0	0	0	0	0	0	0	0	0	0	0	0	0	0	0	0	0	0	0	0	0	0	0	0	0	0	0	0	0
HMR_4060	H2O[s] + UDP[s] => Pi[s] + UMP[s]	0	0	0	0	0	0	0	0	0	0	0	0	0	0	0	0	0	0	2.54719e-14	0	0	0	0	0	0	0	0	0	0	0	0	0	0	0	0	0	0	0	6.51635e-15	0	0	0	0	0	0	0	0	0
HMR_4127	H2O[c] + UDP-glucose[c] => UMP[c] + glucose-1-phosphate[c]	0	0	0	0	0	0	0	0	0	0	0	0	0	0	0	0	0	0	0	0	0	0	0	0	0	0	0	0	0	0	0	0	0	0	0	0	0	0	0	0	0	0	0	0	0	0	0	0
HMR_4177	CMP[c] + H2O[c] => Pi[c] + cytidine[c]	0	0	0	0	2.15675e-27	0	0	0	0	0	0	0	0	0	0	3.2331e-29	0	0	0	0	0	0	0	0	0	0	0	0	0	0	0	0	0	0	-3.8457e-30	0	-7.88861e-31	0	0	-4.16558e-27	0	0	0	0	0	0	0	0
HMR_4179	CMP[s] + H2O[s] => Pi[s] + cytidine[s]	0	0	0	0	0	0	0	0	0	0	-1.57772e-30	0	0	0	0	0	0	0	0	0	0	0	0	0	0	0	0	0	0	0	0	0	0	0	0	0	0	0	0	0	0	0	0	0	0	0	0	0
HMR_4182	GTP[c] + cytidine[c] => CMP[c] + GDP[c]	0	0	0	0	0	0	0	0	0	0	0	0	0	0	0	0	0	0	0	0	0	0	0	0	0	0	0	0	0	0	0	0	0	0	0	0	0	0	0	0	0	0	0	0	0	0	0	0
HMR_4183	CDP[s] + H2O[s] => CMP[s] + Pi[s]	0	0	0	0	0	0	0	0	0	0	-1.57772e-30	0	0	0	0	0	0	0	0	0	0	0	0	0	0	0	0	0	0	0	0	0	0	0	0	0	0	0	0	0	0	0	0	0	0	0	0	0
HMR_4192	CTP[s] + H2O[s] => CDP[s] + Pi[s]	0	0	0	0	0	0	0	0	0	0	-1.57772e-30	0	0	0	0	0	0	0	0	0	0	0	0	0	0	0	0	0	0	0	0	0	0	0	0	0	0	0	0	0	0	0	0	0	0	0	0	0
HMR_4194	ATP[c] + H2O[c] + UTP[c] + glutamine[c] => ADP[c] + CTP[c] + Pi[c] + glutamate[c]	0	-9.50421e-16	-1.42922e-16	2.7854e-16	6.88006e-17	-1.64273e-15	9.27286e-15	0	-3.54572e-16	-6.66134e-17	5.84144e-16	3.09624e-16	-1.66462e-16	-6.28147e-17	0	-1.6675e-16	-3.20858e-17	-1.38778e-16	-8.97428e-16	-4.32586e-15	-1.38605e-16	6.63574e-16	2.50871e-16	-6.63538e-16	-6.78323e-17	-1.01442e-15	-2.08279e-16	5.4019e-16	-2.30708e-17	6.45227e-16	-2.63809e-16	1.10814e-15	-2.66384e-16	1.86434e-15	-4.93499e-16	-1.27209e-16	-3.25932e-16	2.91315e-16	-5.17187e-16	-3.79144e-17	-2.92334e-14	-2.87956e-16	-1.30075e-16	-9.49072e-16	-4.98275e-16	-3.15544e-29	-9.48076e-14	2.66713e-16
HMR_4211	H2O[c] + UTP[c] => PPi[c] + UMP[c]	0	0	0	0	0	0	0	0	0	0	0	0	0	0	0	0	0	0	0	0	0	0	0	0	0	0	0	0	0	0	0	0	0	0	0	0	0	0	0	0	0	0	0	0	0	0	0	0
HMR_4343	PRPP[c] + uracil[c] => PPi[c] + UMP[c]	0	0	0	0	0	0	0	0	0	0	0	0	0	0	0	0	0	0	0	0	0	0	0	0	0	0	0	0	0	0	0	0	0	0	0	0	0	0	0	0	0	0	0	0	0	0	0	0
HMR_4345	5,6-Dihydrouracil[c] + NADP+[c] <=> H+[c] + NADPH[c] + uracil[c]	0	0	0	0	0	0	0	0	0	0	0	0	0	0	0	0	0	0	0	0	0	0	0	0	0	0	0	0	0	0	0	0	0	0	0	0	0	0	0	0	0	0	0	0	0	0	0	0
HMR_4346	5,6-Dihydrouracil[c] + H2O[c] => 3-ureidopropionate[c]	0	0	0	0	0	0	0	0	0	0	0	0	0	0	0	0	0	0	0	0	0	0	0	0	0	0	0	0	0	0	0	0	0	0	0	0	0	0	0	0	0	0	0	0	0	0	0	0
HMR_4472	H+[c] + NADPH[c] + thymine[c] <=> NADP+[c] + dihydrothymine[c]	0	0	0	0	0	0	0	0	0	0	0	0	0	0	0	0	0	0	0	0	0	0	0	0	0	0	0	0	0	0	0	0	0	0	0	0	0	0	0	0	0	0	0	0	0	0	0	0
HMR_4484	H2O[m] + dTMP[m] => Pi[m] + thymidine[m]	3.15544e-30	0	0	0	0	0	0	0	0	0	0	0	0	0	0	0	8.88178e-15	0	0	0	0	0	0	0	-6.78323e-17	0	0	0	0	-6.45227e-16	0	0	0	0	0	0	1.29247e-26	0	0	0	0	0	-5.40103e-16	0	0	0	0	1.22273e-29
HMR_4485	2-deoxy-D-ribose-1-phosphate[c] + thymine[c] <=> Pi[c] + thymidine[c]	0	0	0	0	0	0	0	0	0	0	0	0	0	0	0	0	0	0	0	0	0	0	0	0	0	0	0	0	0	0	0	0	0	0	0	0	0	0	0	0	0	0	0	0	0	0	0	0
HMR_4510	H2O[c] + dCMP[c] => Pi[c] + deoxycytidine[c]	0	0	-1.17097e-31	0	0	0	0	0	0	0	1.97215e-30	0	0	3.15544e-30	0	0	0	0	0	0	3.9443e-31	0	0	-7.70757e-31	0	-2.6963e-30	2.66241e-30	0	0	0	0	0	1.97215e-31	0	0	0	0	0	0	-3.15544e-30	-4.93038e-32	0	0	2.87606e-31	0	0	-3.14902e-14	0
HMR_4512	ADP[c] + dCDP[c] <=> ATP[c] + dCMP[c]	0	0	0	0	0	0	0	0	0	0	0	0	0	0	0	0	0	0	0	0	0	0	0	0	0	0	0	0	0	0	0	0	0	0	0	0	0	0	0	0	0	0	0	0	0	0	0	0
HMR_4513	ATP[c] + deoxycytidine[c] => ADP[c] + dCMP[c]	0	0	0	0	0	0	0	0	0	0	0	0	0	0	0	0	0	0	0	0	0	0	0	0	0	0	0	0	0	0	0	0	0	0	0	0	0	0	0	0	0	0	0	0	0	0	0	0
HMR_4514	H2O[c] + deoxycytidine[c] => NH3[c] + deoxyuridine[c]	0	0	0	0	0	0	0	0	0	0	0	0	0	0	0	0	0	0	0	0	0	0	0	0	0	0	0	0	0	0	0	0	0	0	0	0	0	0	0	0	0	0	0	0	0	0	0	0
HMR_4577	PPi[c] + orotidine-5-phosphate[c] <=> PRPP[c] + orotate[c]	-2.28369e-16	9.50421e-16	1.42922e-16	-2.7854e-16	-6.88006e-17	1.64273e-15	-1.5292e-14	-6.31089e-29	3.54572e-16	6.66134e-17	-5.84144e-16	4.97164e-14	1.66462e-16	6.28147e-17	-8.26992e-17	1.6675e-16	3.20858e-17	4.79801e-14	8.97428e-16	6.54835e-15	1.26218e-29	-6.63574e-16	-1.71021e-14	2.21667e-14	0	1.01442e-15	8.99301e-29	-5.4019e-16	2.30708e-17	0	2.63809e-16	-1.10814e-15	2.53019e-16	0	4.93499e-16	1.27209e-16	0	-2.91315e-16	5.17187e-16	-2.65625e-15	4.66311e-14	2.87956e-16	1.30075e-16	9.49072e-16	4.98275e-16	4.1294e-16	9.48076e-14	-2.66713e-16
HMR_4579	Pi[c] + uridine[c] <=> ribose-1-phosphate[c] + uracil[c]	0	-2.8399e-29	-3.15544e-30	-5.04871e-29	0	0	0	3.78653e-29	0	0	-6.31089e-30	-6.31089e-30	0	-3.9443e-31	0	0	0	0	0	0	0	9.28963e-27	0	0	6.78323e-17	-1.26218e-29	-2.20881e-29	0	0	0	0	0	-1.02552e-29	1.41995e-29	0	-1.27209e-16	6.46235e-27	0	0	0	0	0	0	-4.73317e-30	1.11072e-27	-4.1294e-16	0	7.06819e-28
HMR_4580	H2O[c] + cytidine[c] => NH3[c] + uridine[c]	-2.28369e-16	-2.52435e-29	0	0	0	0	0	8.81271e-16	0	0	0	0	0	0	-8.26992e-17	0	0	0	0	0	0	0	0	0	0	0	7.88861e-31	0	0	0	0	0	0	0	0	0	0	0	0	0	0	0	0	0	0	-1.00974e-28	0	0
HMR_4608	(S)-dihydroorotate[c] + H2O[c] <=> N-carbamoyl-L-aspartate[c]	-2.28369e-16	9.50421e-16	1.42922e-16	-2.7854e-16	-6.88006e-17	1.64273e-15	-1.5292e-14	0	3.54572e-16	6.66134e-17	-5.84144e-16	4.97164e-14	1.66462e-16	6.28147e-17	-8.26992e-17	1.6675e-16	3.20858e-17	4.79801e-14	8.97428e-16	6.54835e-15	0	-6.63574e-16	-1.71021e-14	2.21667e-14	0	1.01442e-15	8.99301e-29	-5.4019e-16	2.30708e-17	0	2.63809e-16	-1.10814e-15	2.53019e-16	0	4.93499e-16	1.27209e-16	0	-2.91315e-16	5.17187e-16	-2.65625e-15	4.66311e-14	2.87956e-16	1.30075e-16	9.49072e-16	4.98275e-16	4.1294e-16	9.48076e-14	-2.66713e-16
HMR_4575	(S)-dihydroorotate[c] + ubiquinone[m] <=> orotate[c] + ubiquinol[m]	2.28369e-16	-9.50421e-16	-1.42922e-16	2.7854e-16	6.88006e-17	-1.64273e-15	1.5292e-14	6.31089e-29	-3.54572e-16	-6.66134e-17	5.84144e-16	-4.97164e-14	-1.66462e-16	-6.28147e-17	8.26992e-17	-1.6675e-16	-3.20858e-17	-4.79801e-14	-8.97428e-16	-6.54835e-15	-1.26218e-29	6.63574e-16	1.71021e-14	-2.21667e-14	0	-1.01442e-15	-8.99301e-29	5.4019e-16	-2.30708e-17	0	-2.63809e-16	1.10814e-15	-2.53019e-16	0	-4.93499e-16	-1.27209e-16	0	2.91315e-16	-5.17187e-16	2.65625e-15	-4.66311e-14	-2.87956e-16	-1.30075e-16	-9.49072e-16	-4.98275e-16	-4.1294e-16	-9.48076e-14	2.66713e-16
HMR_4637	ADP[c] + dTDP[c] <=> ATP[c] + dTMP[c]	-3.15544e-30	5.04871e-29	0	0	5.36425e-29	0	0	0	0	0	0	0	0	4.12766e-14	0	2.95908e-14	-8.88178e-15	0	0	0	0	0	-2.87548e-14	0	6.78323e-17	0	3.15544e-30	-6.31089e-30	0	0	0	0	0	0	0	1.00974e-28	-1.29247e-26	0	0	0	0	0	5.40103e-16	0	2.39717e-14	0	0	0
HMR_4642	H2O[c] + dUMP[c] => Pi[c] + deoxyuridine[c]	0	3.15544e-29	0	0	0	0	0	-3.78653e-29	0	0	0	6.31089e-30	0	0	0	0	0	0	0	0	0	0	0	0	0	0	0	0	0	0	0	0	0	0	0	1.27209e-16	0	0	0	0	0	0	0	0	0	0	0	0
HMR_4643	H2O[m] + dUTP[m] => PPi[m] + dUMP[m]	1.47449e-14	0	0	0	0	0	0	0	0	0	0	0	0	0	0	0	0	0	0	0	0	0	0	0	-4.93038e-31	0	0	0	0	0	0	0	-1.24671e-14	-1.86434e-15	0	0	0	0	0	0	0	-3.23472e-27	7.06101e-15	0	0	0	0	0
HMR_4644	5,10-methylene-THF[c] + dUMP[c] <=> dTMP[c] + dihydrofolate[c]	0	-5.04871e-29	0	-5.04871e-29	0	-3.23117e-27	0	0	0	0	0	-1.57772e-30	0	0	0	0	0	0	0	0	0	0	0	0	0	0	-3.15544e-30	6.31089e-30	0	-6.45227e-16	0	0	0	0	0	-9.15079e-29	1.29247e-26	0	0	0	0	8.99794e-31	0	0	0	0	0	0
HMR_4672	H2O[c] + dCTP[c] => NH3[c] + dUTP[c]	0	0	0	0	0	0	0	0	0	0	-4.93038e-32	0	0	0	0	0	0	0	0	0	0	0	0	0	0	0	0	0	0	0	0	0	0	0	0	0	0	0	0	0	0	0	0	0	0	0	0	0
HMR_4676	cytidine[c] + dUTP[c] => CMP[c] + dUDP[c]	2.28369e-16	0	0	0	0	0	0	-8.81271e-16	0	0	0	0	0	0	0	0	0	0	0	0	0	0	0	0	0	0	0	0	0	0	0	0	0	0	0	0	0	0	0	0	0	0	0	0	0	0	0	0
HMR_4736	H2O[c] + dihydrothymine[c] => 3-ureidoisobutyrate[c]	0	0	0	0	0	0	0	0	0	0	0	0	0	0	0	0	0	0	0	0	0	0	0	0	0	0	0	0	0	0	0	0	0	0	0	0	0	0	0	0	0	0	0	0	0	0	0	0
HMR_4819	3-ureidoisobutyrate[c] + H2O[c] => CO2[c] + D-3-amino-isobutanoate[c] + NH3[c]	0	0	0	0	0	0	0	0	0	0	0	0	0	0	0	0	0	0	0	0	0	0	0	0	0	0	0	0	0	0	0	0	0	0	0	0	0	0	0	0	0	0	0	0	0	0	0	0
HMR_5299	ATP[c] + uridine[c] => ADP[c] + UMP[c]	0	0	0	0	0	0	0	0	0	0	0	0	0	0	0	0	0	0	0	0	0	0	0	0	0	0	0	0	0	0	0	0	0	0	0	0	0	0	0	0	0	0	0	0	0	0	0	0
HMR_5352	dUTP[c] + uridine[c] => UMP[c] + dUDP[c]	0	0	0	0	0	0	0	0	0	0	0	0	0	0	0	0	0	0	0	0	0	0	0	0	0	0	0	0	0	0	0	0	0	0	0	0	0	0	0	0	0	0	0	0	0	0	0	0
HMR_5415	ADP[m] + mitothioredoxin[m] => H2O[m] + dADP[m] + mitooxidized thioredoxin[m]	2.74953e-17	0	0	0	0	0	0	0	-3.86723e-17	3.63815e-17	1.00974e-28	0	0	0	0	0	0	9.24627e-15	-3.23157e-27	0	0	0	0	0	9.25055e-14	0	-8.03356e-17	0	0	0	0	0	0	0	0	0	0	0	0	0	0	0	-1.26218e-29	0	0	0	0	0
HMR_5416	GDP[m] + mitothioredoxin[m] => H2O[m] + dGDP[m] + mitooxidized thioredoxin[m]	-2.74953e-17	0	0	0	0	0	-7.64209e-31	0	3.86723e-17	-3.63815e-17	-1.00974e-28	0	0	-3.82872e-14	-3.78377e-15	1.97215e-30	0	-9.24627e-15	3.23157e-27	0	0	9.28963e-27	0	0	-9.25055e-14	0	8.03356e-17	0	0	0	0	-9.45979e-17	0	0	0	0	0	0	0	0	0	-3.23117e-27	1.26218e-29	0	0	0	9.05109e-14	0
HMR_5417	H+[m] + NADPH[m] + mitooxidized thioredoxin[m] => NADP+[m] + mitothioredoxin[m]	0	0	0	0	0	0	0	0	0	0	0	0	0	-3.82872e-14	-3.78377e-15	0	0	0	0	0	0	9.28963e-27	0	0	0	0	0	0	0	0	0	-9.45979e-17	0	0	0	0	0	0	0	0	0	-3.23117e-27	0	0	0	0	9.05109e-14	0
HMR_6612	dADP[m] + dTDP[m] <=> dATP[m] + dTMP[m]	3.15544e-30	-3.78653e-29	0	0	0	0	0	0	0	0	0	1.57772e-30	0	-4.12766e-14	0	-2.95908e-14	8.88178e-15	0	0	0	0	0	2.87548e-14	0	-6.78323e-17	0	0	0	0	0	0	0	0	0	0	0	1.29247e-26	0	-6.31089e-30	0	0	0	-5.40103e-16	0	-2.39717e-14	0	0	1.22273e-29
HMR_6613	dADP[n] + dTDP[n] <=> dATP[n] + dTMP[n]	0	0	0	0	0	0	0	0	0	0	0	0	0	0	0	0	0	0	0	0	0	0	0	0	0	0	0	0	0	0	0	0	0	0	0	0	0	0	0	0	0	0	0	0	0	0	0	0
HMR_6621	UTP[m] + thioredoxin[m] => H2O[m] + dUTP[m] + oxidized thioredoxin[m]	0	0	0	0	0	0	0	0	0	0	0	0	0	0	0	0	0	0	0	0	0	0	0	0	0	0	0	0	0	0	0	0	0	0	0	0	0	0	0	0	0	0	0	0	0	0	0	0
HMR_6622	UTP[n] + thioredoxin[n] => H2O[n] + dUTP[n] + oxidized thioredoxin[n]	0	0	0	0	0	-9.60441e-14	0	0	0	0	6.31089e-30	0	0	7.88861e-30	0	0	0	0	0	0	0	0	0	5.54668e-32	0	0	0	0	0	0	0	0	0	0	0	0	0	0	-1.92593e-34	0	0	0	0	0	0	0	0	0
HMR_6623	dGTP[c] + deoxyuridine[c] => dGDP[c] + dUMP[c]	0	0	0	0	0	0	0	0	0	0	0	0	0	0	0	0	0	0	0	0	0	0	0	0	0	0	0	0	0	0	0	0	0	0	0	0	0	0	0	0	0	0	0	0	0	0	0	0
HMR_6624	dGTP[m] + deoxyuridine[m] => dGDP[m] + dUMP[m]	0	0	0	0	0	0	0	0	0	0	0	0	0	0	0	0	0	0	0	0	0	0	0	0	0	0	0	0	0	0	0	0	0	0	0	0	0	0	0	0	0	0	0	0	0	0	0	0
HMR_7744	H2O[c] + pseudouridine-5-phosphate[c] <=> ribose-5-phosphate[c] + uracil[c]	0	0	0	0	0	0	0	0	0	0	0	0	0	0	0	0	0	0	0	0	0	0	0	0	0	0	0	0	0	0	0	0	0	0	0	0	0	0	0	0	0	0	0	0	0	0	0	0
HMR_8072	2-deoxy-D-ribose-1-phosphate[c] + H2O[c] => Pi[c] + deoxyribose[c]	0	0	0	0	0	0	0	0	0	0	0	0	0	0	0	0	0	0	0	0	0	0	0	0	0	0	0	0	0	0	0	0	0	0	0	0	0	0	0	0	0	0	0	0	0	0	0	0
HMR_8637	H2O[c] + cytosine[c] => NH3[c] + uracil[c]	0	0	0	0	0	0	0	0	0	0	0	0	0	0	0	0	0	0	0	0	0	0	0	0	0	0	0	0	0	0	0	0	0	0	0	0	0	0	0	0	0	0	0	0	0	0	0	0
HMR_3965	H2O[c] + dUDP[c] => Pi[c] + dUMP[c]	0	0	0	0	0	0	0	0	0	0	0	0	0	0	0	0	0	0	0	0	0	0	0	0	0	0	0	0	0	0	0	0	0	0	0	0	0	0	0	0	0	0	0	0	0	0	0	0
HMR_3966	ATP[m] + H2O[m] => AMP[m] + PPi[m]	0	0	0	0	0	0	0	0	0	0	0	0	0	0	0	0	0	0	0	0	0	0	0	0	0	0	0	0	0	0	0	0	0	0	0	0	0	0	0	0	0	0	0	0	0	0	0	0
HMR_3967	CDP[c] + GDP[c] <=> CMP[c] + GTP[c]	0	0	0	0	0	0	0	0	0	0	0	0	0	0	0	0	0	0	0	0	0	0	0	0	-1.35556	0	0	0	0	-1.56623	0	0	0	-1.53214	0	-0.250125	-1.53039	0	0	0	0	0	0	-1.52102	0	-1.48064	-1.57185	0
HMR_3968	ADP[c] + dUDP[c] <=> ATP[c] + dUMP[c]	-1.47449e-14	-2.52435e-29	0	0	0	-3.02923e-27	0	-3.78653e-29	0	0	6.31089e-30	4.73317e-30	0	0	0	0	0	-9.86076e-32	1.14015e-31	0	0	-9.28963e-27	0	0	-6.78323e-17	0	0	6.31089e-30	0	-6.45227e-16	0	0	1.24671e-14	-1.57772e-29	0	1.27209e-16	6.46235e-27	0	0	0	0	4.84676e-27	-7.06101e-15	0	-2.7263e-27	0	0	1.15174e-28
HMR_3999	ADP[s] + H2O[s] => AMP[s] + Pi[s]	0	6.43917e-14	0	0	0	0	0	0	0	0	0	0	0	0	0	7.93791e-30	0	0	0	0	0	0	0	0	0	-5.83253e-14	0	0	0	0	0	0	0	0	0	0	0	0	0	0	0	0	0	0	0	0	0	0
HMR_4024	ADP[c] + CDP[c] <=> ATP[c] + CMP[c]	-2.52683	-4.07558	-7.0447	-8.71508	-5.56019	-8.45808	-6.53101	-4.23774	-9.68134	-5.64978	-6.36246	-3.75187	-5.7483	-4.40945	-4.21738	-2.72064	-8.37998	-2.55857	-4.41999	-3.07201	-5.15651	-3.79774	-3.35453	-5.23906	-4.23747	-9.37721	-6.22378	-4.65994	-7.82902	-7.23502	-3.28051	-7.32206	-3.02338	-8.09741	-5.2355	-1.98403	-7.10458	-6.00689	-6.16136	-2.65518	-2.27526	-3.68079	-3.47209	-7.55576	-2.52879	-2.29537	-6.23951	-5.10517
HMR_4026	ADP[m] + CDP[m] <=> ATP[m] + CMP[m]	0	0	0	0	0	0	0	0	0	0	0	0	0	0	0	0	0	0	0	0	0	0	0	0	0	0	0	0	0	0	0	0	0	0	0	0	0	0	0	0	0	0	0	0	0	0	0	0
HMR_4054	ATP[c] + thymidine[c] => ADP[c] + dTMP[c]	0	0	0	0	0	0	0	0	0	0	0	0	0	0	0	0	0	0	0	0	0	0	0	0	0	0	0	0	0	0	0	0	0	0	0	0	0	0	0	0	0	0	0	0	0	0	0	0
HMR_4061	H2O[s] + UTP[s] => Pi[s] + UDP[s]	0	0	0	0	0	0	0	0	0	0	0	0	0	0	0	0	0	0	2.54719e-14	0	0	0	0	0	0	0	0	0	0	0	0	0	0	0	0	0	0	0	6.51635e-15	0	0	0	0	0	0	0	0	0
HMR_4083	ATP[m] + adenosine[m] => ADP[m] + AMP[m]	0	3.74893e-15	-1.90644e-14	-5.77316e-15	1.61694e-14	6.08037e-14	1.71337e-14	-6.2688e-15	5.54333e-14	-1.8976e-14	-1.65361e-14	2.82735e-14	-2.22329e-14	0	1.25476e-14	0	0	-1.57772e-29	0	-1.34376e-14	-2.54711e-14	7.48959e-15	0	-1.5448e-15	8.61773e-14	-4.03518e-14	-9.21145e-15	-1.78746e-14	2.54838e-14	0	-3.9122e-14	-7.5065e-14	0	-5.90428e-15	8.07566e-15	4.54845e-14	3.02908e-14	-9.76625e-15	1.19825e-14	-5.79528e-15	2.13769e-15	1.57411e-14	0	-1.62169e-14	0	-1.35866e-14	-1.02187e-13	-2.1829e-14
HMR_4136	GTP[s] + H2O[s] => GDP[s] + Pi[s]	0	0	0	0	0	0	0	0	0	0	0	0	0	0	0	0	0	0	0	0	0	0	0	0	0	0	0	0	0	0	0	0	0	0	0	0	0	0	0	0	0	0	0	0	0	0	0	0
HMR_4180	ATP[c] + cytidine[c] => ADP[c] + CMP[c]	0	1.89327e-29	0	0	0	0	0	0	0	0	0	0	0	0	8.26992e-17	0	0	-9.86076e-32	0	0	0	0	0	0	0	0	0	0	0	0	0	0	0	0	0	0	0	0	0	0	0	0	0	0	0	0	0	0
HMR_4185	ATP[c] + sulfate[c] => PPi[c] + adenylyl sulfate[c]	0	0	5.67566e-14	0	0	0	0	1.89327e-29	7.39557e-32	0	0	0	0	0	0	0	0	2.95823e-31	0	0	0	5.66698e-14	0	0	0	0	0	0	1.76816e-29	0	4.21548e-29	0	0	0	0	0	0	0	0	0	0	0	0	0	0	0	0	0
HMR_4186	ATP[c] + adenylyl sulfate[c] => ADP[c] + PAPS[c]	-2.05095e-14	0	0	0	0	0	0	1.89327e-29	7.39557e-32	0	0	0	-9.36772e-30	0	0	0	0	0	-1.14015e-31	0	0	0	0	0	-2.46519e-32	0	6.86831e-14	0	1.76816e-29	0	0	0	0	0	0	0	0	0	0	0	0	0	0	0	0	0	0	0
HMR_4342	H2O[s] + IDP[s] => IMP[s] + Pi[s]	0	0	0	0	0	0	0	0	0	0	0	0	0	0	0	0	0	0	0	0	0	0	0	0	0	0	0	0	0	0	0	0	0	0	0	0	0	0	0	0	0	0	0	0	0	0	0	0
HMR_4483	ATP[m] + thymidine[m] => ADP[m] + dTMP[m]	0	0	0	0	0	3.23117e-27	0	0	0	0	0	0	0	0	0	0	0	0	0	0	0	0	0	0	0	0	0	0	0	0	0	0	0	0	0	0	0	0	0	0	0	0	0	0	0	0	0	0
HMR_4507	H2O[c] + dCMP[c] => NH3[c] + dUMP[c]	0	0	0	0	0	0	0	0	0	0	0	0	0	0	0	0	0	0	0	0	0	0	0	0	0	0	0	0	0	0	0	0	0	0	0	0	0	0	0	0	0	0	0	0	0	0	0	0
HMR_4516	H2O[c] + dCDP[c] => Pi[c] + dCMP[c]	0	0	0	0	0	0	0	0	0	0	0	0	0	0	0	0	0	0	0	0	0	0	0	0	0	0	0	0	0	0	0	0	0	0	0	0	0	0	0	0	0	0	0	0	0	0	0	0
HMR_4601	ATP[m] + deoxyguanosine[m] => ADP[m] + dGMP[m]	0	0	0	0	0	0	0	0	0	0	0	7.34837e-17	0	0	0	-1.34151e-17	0	0	0	0	0	0	0	0	0	0	0	0	0	0	-1.57772e-30	9.45979e-17	0	0	0	0	0	0	0	0	0	0	-5.40103e-16	0	0	0	0	1.26218e-29
HMR_4633	ATP[c] + deoxyadenosine[c] => ADP[c] + dAMP[c]	0	-6.98142e-29	0	4.14152e-30	-2.52435e-28	0	-3.15544e-30	0	1.26218e-29	0	-1.00974e-28	0	0	0	1.18329e-30	-1.89327e-29	0	-9.24627e-15	3.22802e-27	0	3.15544e-30	0	0	0	-9.25055e-14	0	8.03356e-17	0	0	0	0	0	0	0	0	1.27209e-16	0	0	0	6.05845e-28	0	2.36658e-30	0	0	0	0	4.79627e-28	-1.10441e-29
HMR_4640	ATP[m] + dUMP[m] => ADP[m] + dUDP[m]	0	0	0	0	0	0	0	0	0	0	0	3.45127e-31	0	0	0	0	0	0	0	0	0	0	0	0	0	0	0	0	0	0	0	0	0	0	0	0	0	0	0	0	0	0	0	0	0	0	0	0
HMR_4641	ATP[c] + deoxyuridine[c] => ADP[c] + dUMP[c]	0	0	-3.15544e-30	-5.04871e-29	0	0	0	0	0	0	-6.31089e-30	0	6.31089e-30	0	0	0	0	9.86076e-32	-1.14015e-31	0	0	9.28963e-27	0	0	6.78323e-17	-1.26218e-29	-2.20881e-29	0	0	0	0	0	-1.02552e-29	1.53828e-29	0	0	5.30115e-27	0	0	0	0	0	0	-4.73317e-30	1.11072e-27	0	0	7.06819e-28
HMR_4680	2-deoxy-D-ribose-1-phosphate[c] + uracil[c] <=> Pi[c] + deoxyuridine[c]	0	-3.15544e-29	-3.15544e-30	-5.04871e-29	0	0	0	3.78653e-29	0	0	-6.31089e-30	-6.31089e-30	7.79e-30	0	0	0	0	9.86076e-32	0	0	0	9.28963e-27	0	0	6.78323e-17	-1.26218e-29	-2.20881e-29	0	0	0	0	0	-1.02552e-29	1.53828e-29	0	-1.27209e-16	6.46235e-27	0	0	0	0	0	0	-4.73317e-30	1.11072e-27	-4.1294e-16	0	7.06819e-28
HMR_4806	10-formyl-THF[c] + GAR[c] => N-formyl-GAR[c] + THF[c]	0	-1.84371e-15	0	3.80357e-26	0	0	0	3.29291e-14	0	0	0	4.54542e-14	0	4.10301e-14	0	-6.57153e-16	0	3.52948e-14	9.26787e-17	4.51574e-15	0	3.3282e-14	0	0	0	0	0	0	0	-1.55096e-25	-1.47866e-14	0	7.62747e-15	0	0	1.21335e-13	0	0	0	0	3.25786e-14	-1.11723e-15	0	0	0	1.60806e-14	0	-3.84504e-14
HMR_5394	H2O[c] + guanosine[c] => NH3[c] + xanthosine[c]	0	0	0	0	0	0	0	0	0	0	0	0	0	0	0	0	0	0	0	0	0	-3.3282e-14	0	0	0	0	0	0	0	0	0	0	0	0	0	0	0	0	0	0	0	0	0	0	0	0	0	0
HMR_6625	ATP[m] + deoxyuridine[m] => ADP[m] + dUMP[m]	0	0	0	0	0	0	0	0	0	0	0	0	0	0	0	0	0	0	0	0	0	0	0	0	0	0	0	0	0	0	0	0	0	0	0	0	0	0	0	0	0	0	0	0	0	0	0	0
HMR_6626	H2O[m] + dUMP[m] => Pi[m] + deoxyuridine[m]	0	0	0	0	0	0	0	0	0	0	0	0	0	0	0	0	0	0	0	0	0	0	0	0	0	0	0	0	0	0	0	0	0	-1.86434e-15	0	0	0	0	0	0	0	0	0	0	0	0	0	0
HMR_7160	0.3 dATP[c] + 0.2 dCTP[c] + 0.2 dGTP[c] + 0.3 dTTP[c] => DNA[c] + PPi[c]	0	0	0	0	0	0	0	0	0	0	0	0	0	0	0	0	0	0	0	0	0	0	0	0	0	0	0	0	0	0	0	0	0	0	0	0	0	0	0	0	0	0	0	0	0	0	0	0
HMR_7161	0.18 ATP[c] + 0.3 CTP[c] + 0.34 GTP[c] + 0.18 UTP[c] => PPi[c] + RNA[c]	0	0	0	0	0	0	0	0	0	0	0	0	0	0	0	0	0	0	0	0	0	0	0	0	0	0	0	0	0	0	0	0	0	0	0	0	0	0	0	0	0	0	0	0	0	0	0	0
HMR_7162	0.18 ADP[c] + 0.3 CDP[c] + 0.34 GDP[c] + 0.18 UDP[c] => Pi[c] + RNA[c]	0	0	0	0	0	0	3.34398e-14	0	0	0	0	0	0	0	0	0	0	0	0	-1.23471e-14	7.70028e-16	0	0	0	0	0	0	0	0	-4.1359e-25	0	0	7.42474e-17	0	0	0	0	0	0	0	-9.66544e-14	0	0	0	0	0	0	0
HMR_7163	DNA[c] + H2O[c] => 0.3 dAMP[c] + 0.2 dCMP[c] + 0.2 dGMP[c] + 0.3 dTMP[c]	0	0	0	0	0	0	0	0	0	0	0	0	0	0	0	0	0	0	0	0	0	0	0	0	0	0	0	0	0	0	0	0	0	0	0	0	0	0	0	0	0	0	0	0	0	0	0	0
HMR_7164	H2O[c] + RNA[c] => 0.18 AMP[c] + 0.3 CMP[c] + 0.34 GMP[c] + 0.18 UMP[c]	0	0	0	0	0	0	0	0	0	0	0	0	0	0	0	0	0	0	0	0	0	0	0	0	0	0	0	0	0	0	0	0	0	0	0	0	0	0	0	0	0	0	0	0	0	0	0	0
HMR_7713	AMP[l] + H2O[l] => Pi[l] + adenosine[l]	0	0	0	0	0	0	0	0	0	0	0	0	0	0	0	0	0	0	0	0	0	0	0	0	0	0	0	0	0	0	0	0	0	0	0	0	0	0	0	0	0	0	0	0	0	0	0	0
HMR_7716	H2O[l] + UMP[l] => Pi[l] + uridine[l]	0	0	0	0	0	1.29247e-26	-7.2415e-32	0	0	0	0	0	0	0	8.26992e-17	0	0	0	-2.54719e-14	0	0	0	0	0	6.78323e-17	0	-2.20881e-29	0	1.97215e-31	0	0	0	-7.88861e-31	1.41995e-29	-5.04871e-29	0	0	0	0	0	0	0	0	0	0	0	0	0
HMR_7717	H2O[m] + UMP[m] => Pi[m] + uridine[m]	0	0	0	0	0	0	0	0	0	0	0	0	0	0	0	0	0	0	0	0	0	0	0	0	0	0	0	0	0	0	0	0	0	0	0	0	6.46235e-27	0	0	0	-2.52435e-29	0	0	0	0	0	0	0
HMR_7721	CMP[l] + H2O[l] => Pi[l] + cytidine[l]	0	0	0	0	-2.1568e-27	0	9.86076e-32	0	0	0	0	0	0	0	0	0	0	0	0	0	0	0	0	0	0	0	0	0	0	0	0	0	0	0	3.82105e-30	0	0	0	0	4.16558e-27	0	0	0	0	0	0	0	0
HMR_7725	H2O[l] + dTMP[l] => Pi[l] + thymidine[l]	0	0	0	0	0	0	0	0	0	-1.57772e-29	0	0	0	-2.98884e-26	0	0	0	0	2.54719e-14	0	0	0	0	-5.04871e-29	6.78323e-17	0	-6.27933e-28	0	-6.31089e-29	0	0	0	0	0	0	0	0	0	0	0	0	0	0	1.05199e-13	0	0	0	0
HMR_7728	GMP[l] + H2O[l] => Pi[l] + guanosine[l]	0	0	0	0	0	0	0	0	0	0	0	0	0	0	0	0	0	0	0	0	0	0	0	0	0	0	0	0	0	0	0	0	0	0	0	0	0	0	0	0	0	0	0	0	0	0	0	0
HMR_7800	ADP[c] + GDP[c] <=> AMP[c] + GTP[c]	0	0	0	0	0	0	0	0	0	0	0	0	0	0	0	0	0	0	0	0	0	0	0	0	0	0	0	0	0	0	0	0	0	0	0	0	0	0	0	0	0	0	0	0	0	0	0	0
HMR_7801	ADP[m] + GDP[m] <=> AMP[m] + GTP[m]	0	0	0	0	0	0	0	0	0	0	0	0	0	0	0	0	0	0	0	0	0	0	0	0	0	0	0	0	0	0	0	0	0	0	0	0	0	0	0	0	0	0	0	0	0	0	0	0
HMR_7802	2 dADP[c] <=> dAMP[c] + dATP[c]	0	6.98142e-29	0	-4.14152e-30	2.52435e-28	0	0	0	0	0	0	0	0	0	-1.18329e-30	0	0	0	-3.22802e-27	0	0	0	0	0	0	0	-8.03356e-17	0	0	0	0	0	0	0	-5.91646e-30	0	0	0	0	-6.05845e-28	1.78149e-32	-2.36658e-30	0	0	0	0	-4.79627e-28	1.10441e-29
HMR_9850	UppppU[n] + H2O[n] => UTP[n] + UMP[n]	0	0	0	0	0	0	0	0	0	0	0	0	0	0	0	0	0	0	0	0	0	0	0	0	0	0	0	0	0	0	0	0	0	0	0	0	0	0	0	0	0	0	0	0	0	0	0	0
HMR_7863	CDP[c] + UDP[c] <=> CTP[c] + UMP[c]	0	0	0	-5.57081e-16	0	0	0	0	0	0	0	0	0	0	0	0	0	0	0	0	0	0	0	0	0	0	0	0	0	0	0	0	0	0	0	0	0	0	0	0	0	0	0	0	0	0	0	0
HMR_7864	CDP[n] + UDP[n] <=> CTP[n] + UMP[n]	0	0	0	0	0	0	0	0	0	0	0	0	0	0	0	0	0	0	0	0	-4.5606e-31	0	0	0	0	0	0	0	0	0	0	0	0	0	0	0	0	0	0	0	0	0	0	0	0	0	0	0
HMR_7865	2 UDP[c] <=> UMP[c] + UTP[c]	0	0	0	2.7854e-16	0	0	0	0	0	-6.66134e-17	0	0	0	0	0	0	0	0	0	0	0	0	0	0	6.78323e-17	0	0	0	0	6.45227e-16	0	0	0	0	0	0	0	0	0	-3.79144e-17	4.66311e-14	0	0	0	0	0	0	0
HMR_7866	2 UDP[n] <=> UMP[n] + UTP[n]	0	0	0	0	0	0	0	0	0	0	0	0	0	0	0	0	0	0	0	0	4.5606e-31	0	0	0	0	-5.3926e-30	0	0	0	0	0	0	0	0	0	0	0	0	0	0	0	0	0	0	0	0	-3.14902e-14	0
HMR_7867	GDP[c] + UDP[c] <=> GTP[c] + UMP[c]	0	0	0	0	0	0	0	0	0	0	0	0	0	0	0	0	0	0	0	0	0	0	0	0	0	0	0	0	0	0	0	0	0	0	0	0	0	0	0	0	0	0	0	0	0	0	0	0
HMR_7868	GDP[n] + UDP[n] <=> GTP[n] + UMP[n]	0	0	0	0	0	0	0	0	0	0	0	0	0	0	0	0	0	0	0	0	0	0	0	0	0	0	0	0	0	0	0	0	0	0	0	0	0	0	0	0	0	0	0	0	0	0	0	0
HMR_7869	UDP[c] + dADP[c] <=> UMP[c] + dATP[c]	0	0	0	0	0	0	0	0	0	0	0	0	0	0	0	1.26218e-29	0	0	3.22802e-27	0	0	0	-1.71021e-14	0	0	0	0	0	2.30708e-17	-6.45227e-16	0	0	0	0	0	0	0	0	0	0	0	2.36658e-30	0	0	4.93038e-32	0	8.07794e-28	0
HMR_7870	UDP[n] + dADP[n] <=> UMP[n] + dATP[n]	0	0	0	0	0	0	0	0	0	0	0	0	0	0	0	0	0	0	0	0	0	0	0	0	0	5.3926e-30	0	0	0	0	0	0	0	0	0	0	0	0	0	0	0	0	0	0	0	0	0	0
HMR_7871	UDP[c] + dCDP[c] <=> UMP[c] + dCTP[c]	0	0	0	0	0	0	0	0	0	0	0	0	0	0	0	0	0	0	0	0	0	0	0	0	0	0	0	0	0	0	0	0	0	0	0	0	0	0	0	0	0	0	0	0	0	0	0	0
HMR_7872	UDP[n] + dCDP[n] <=> UMP[n] + dCTP[n]	0	0	0	0	0	0	0	0	0	0	0	0	0	0	0	0	0	0	0	0	0	0	0	0	0	0	0	0	0	0	0	0	0	0	0	0	0	0	0	0	-4.93038e-32	0	0	5.75211e-31	0	0	0	0
HMR_7873	UDP[c] + dGDP[c] <=> UMP[c] + dGTP[c]	0	0	0	0	0	0	0	0	0	0	0	0	0	0	-3.78377e-15	0	-5.75868e-29	4.79801e-14	0	0	0	0	0	0	0	0	6.94198e-29	0	0	0	0	0	0	0	0	0	0	0	0	0	0	0	0	0	0	0	0	0
HMR_7874	UDP[n] + dGDP[n] <=> UMP[n] + dGTP[n]	0	0	0	0	0	0	0	0	0	0	0	0	0	0	0	0	0	0	0	0	0	0	0	0	0	0	0	0	0	0	0	0	0	0	0	0	0	0	0	0	0	0	0	0	0	0	0	0
HMR_7875	ADP[m] + UDP[m] <=> ATP[m] + UMP[m]	0	0	0	0	0	0	0	0	0	0	0	0	0	0	0	0	0	0	0	0	0	0	0	0	0	0	0	0	0	0	0	0	0	0	0	0	6.46235e-27	0	0	0	-2.52435e-29	0	0	0	0	0	0	0
HMR_7876	ADP[n] + UDP[n] <=> ATP[n] + UMP[n]	0	0	0	0	0	0	0	0	0	0	0	0	0	0	0	0	0	0	0	0	0	0	0	0	0	0	0	0	0	0	0	0	0	0	0	0	0	0	0	0	4.93038e-32	0	0	-5.75211e-31	0	0	3.14902e-14	2.25811e-29
HMR_7878	ADP[c] + dITP[c] <=> ATP[c] + dIDP[c]	4.73317e-29	0	0	0	0	-9.60441e-14	0	0	0	0	0	0	0	0	0	0	0	0	0	0	0	0	0	0	0	0	0	0	-1.07811e-13	0	0	0	0	0	0	0	0	0	0	0	0	0	0	0	0	0	0	0
HMR_7879	H+[c] + H2O[c] + dITP[c] => PPi[c] + dIMP[c]	0	0	0	0	0	0	0	0	0	0	0	0	0	0	0	0	0	0	0	0	0	0	0	0	0	0	0	0	0	0	0	0	0	0	0	0	0	0	0	0	0	0	0	0	0	0	0	0
HMR_7880	H2O[c] + dIMP[c] => H+[c] + Pi[c] + deoxyinosine[c]	0	0	0	0	0	0	0	0	0	0	0	0	0	0	0	0	0	0	0	0	0	0	0	0	0	0	0	0	0	0	0	0	0	0	0	0	0	0	0	0	0	0	0	0	0	0	0	0
HMR_7881	ADP[n] + dITP[n] <=> ATP[n] + dIDP[n]	-4.73317e-29	0	0	0	0	9.60441e-14	0	0	0	0	0	-4.93038e-32	0	0	0	0	0	0	0	0	0	0	0	0	0	0	0	0	1.07811e-13	0	0	0	0	0	0	0	0	0	0	0	0	0	0	0	0	0	0	0
HMR_7882	ADP[n] + GTP[n] <=> ATP[n] + GDP[n]	0	0	0	0	0	0	0	0	0	0	0	0	0	0	0	0	0	0	0	0	0	0	0	0	0	0	0	0	0	0	0	0	0	0	0	0	0	0	0	0	0	0	0	0	0	0	0	0
HMR_7883	ADP[m] + UTP[m] <=> ATP[m] + UDP[m]	0	0	0	0	0	0	0	0	0	0	0	0	0	0	0	0	0	0	0	0	0	0	0	0	0	0	0	0	0	0	0	0	0	0	0	0	0	0	0	0	-2.52435e-29	0	0	0	0	0	0	0
HMR_7884	ADP[n] + UTP[n] <=> ATP[n] + UDP[n]	0	0	0	0	0	0	0	0	0	0	0	0	0	-3.15544e-30	0	0	0	0	0	0	0	0	0	0	0	0	0	0	0	0	0	0	0	0	-7.88861e-30	0	0	0	0	0	0	0	0	0	0	0	0	0
HMR_7885	ADP[n] + CTP[n] <=> ATP[n] + CDP[n]	0	0	0	0	0	0	0	0	0	0	0	0	0	0	0	0	0	0	0	0	0	0	0	0	0	0	0	0	0	0	0	0	0	0	0	0	0	0	0	0	0	0	0	0	0	0	0	0
HMR_7886	ADP[m] + dTTP[m] <=> ATP[m] + dTDP[m]	0	0	0	0	0	0	0	0	0	0	0	0	0	0	0	0	0	-5.84808e-15	0	0	0	0	2.87548e-14	0	0	0	0	0	0	0	0	0	0	0	0	0	0	0	0	0	0	0	0	0	0	0	0	0
HMR_7887	ADP[n] + dTTP[n] <=> ATP[n] + dTDP[n]	0	0	0	0	0	0	0	0	0	0	0	0	0	0	0	0	0	0	0	0	0	0	0	0	0	0	0	0	0	0	0	0	0	0	0	0	-8.07794e-28	0	0	0	0	0	0	0	0	0	0	0
HMR_7888	ADP[n] + dGTP[n] <=> ATP[n] + dGDP[n]	0	0	0	0	0	0	0	0	0	0	0	0	0	0	0	0	0	0	0	0	0	0	0	0	0	0	0	0	0	0	0	0	0	0	0	0	0	0	0	0	0	0	0	0	0	0	0	0
HMR_7889	ADP[n] + dUTP[n] <=> ATP[n] + dUDP[n]	0	0	0	0	0	-9.60441e-14	0	0	0	0	6.31089e-30	4.73317e-30	0	7.88861e-30	0	0	0	0	0	0	0	0	0	5.54668e-32	0	0	0	0	0	0	0	0	0	0	2.36658e-30	0	0	0	-1.92593e-34	0	0	0	0	0	0	0	0	0
HMR_7890	ADP[m] + dCTP[m] <=> ATP[m] + dCDP[m]	0	0	0	0	0	0	0	0	0	0	0	0	0	0	0	0	0	0	0	0	0	0	0	0	0	0	0	0	0	0	0	0	0	0	0	0	0	0	0	0	0	0	0	0	0	0	0	0
HMR_7891	ADP[n] + dCTP[n] <=> ATP[n] + dCDP[n]	0	0	1.14015e-31	0	0	0	0	0	0	0	-2.36658e-30	0	0	-3.15544e-30	0	0	0	0	0	0	0	0	0	7.70757e-31	0	1.32196e-29	0	0	0	0	0	0	0	0	0	0	0	0	0	0	0	0	0	0	0	0	-3.14902e-14	0
HMR_7892	ADP[n] + dATP[n] <=> ATP[n] + dADP[n]	0	0	0	0	0	0	0	0	0	0	0	0	0	0	0	0	0	0	0	0	0	0	-5.04871e-29	0	0	5.3926e-30	2.66241e-30	0	0	0	0	0	0	0	0	0	0	0	0	0	9.86076e-32	0	0	0	0	0	0	0
HMR_7893	ADP[n] + ITP[n] <=> ATP[n] + IDP[n]	0	0	0	0	0	0	0	0	0	0	0	0	0	0	0	0	0	0	0	0	0	0	0	0	0	0	0	0	-1.07811e-13	0	0	0	0	0	0	0	0	-1.26218e-29	0	0	0	0	0	0	0	-1.23882e-15	0	0
HMR_7894	ADP[m] + dITP[m] <=> ATP[m] + dIDP[m]	0	0	0	0	0	0	0	0	0	0	0	0	0	0	0	0	0	0	0	0	0	0	0	0	0	0	0	0	0	0	0	0	0	0	0	0	0	0	0	0	0	0	0	0	0	0	0	0
HMR_7895	ADP[m] + ITP[m] <=> ATP[m] + IDP[m]	0	0	0	0	0	0	0	0	0	0	0	0	0	0	0	0	0	0	0	0	0	0	0	0	0	0	0	0	0	0	0	0	0	0	0	0	0	0	0	0	0	0	0	0	0	0	0	0
HMR_8083	H2O[n] + cGMP[n] => GMP[n]	0	2.10396e-17	0	4.8432e-25	0	0	9.71156e-14	0	0	0	0	0	0	0	0	0	2.61105e-17	0	4.73521e-19	0	3.07764e-16	0	0	0	0	0	8.85699e-17	0	0	0	0	0	0	0	0	0	0	0	0	0	0	0	0	0	0	0	0	0
HMR_8085	H2O[g] + cGMP[g] => GMP[g]	0	0	0	0	0	2.76482e-17	0	0	0	0	0	0	0	0	0	0	-1.2873e-16	0	0	0	0	0	0	0	0	0	0	0	0	0	0	0	0	0	0	0	0	6.63116e-17	0	0	3.9443e-31	1.26218e-29	0	0	0	0	0	0
HMR_8087	H2O[g] + cAMP[g] => AMP[g]	0	0	0	0	0	0	0	0	1.02059e-29	0	4.79637e-14	0	0	0	0	-1.26218e-29	0	0	0	0	0	0	0	0	0	0	0	0	0	0	0	0	0	0	0	0	0	0	0	0	5.71924e-30	0	0	0	0	0	0	0
HMR_8443	ADP-glucose[c] + H2O[c] => AMP[c] + glucose-1-phosphate[c]	0	0	0	0	0	0	0	0	0	0	0	0	0	0	0	0	0	0	0	0	0	0	0	0	0	0	0	0	0	0	0	0	0	0	0	0	0	0	0	0	0	0	0	0	0	0	0	0
HMR_8444	ADP-mannose[c] + H2O[c] => AMP[c] + mannose-1-phosphate[c]	0	0	0	0	0	0	0	0	0	0	0	0	0	0	0	0	0	0	0	0	0	0	0	0	0	0	0	0	0	0	0	0	0	0	0	0	0	0	0	0	0	0	0	0	0	0	0	0
HMR_8445	ATP[m] + cytidine[m] => ADP[m] + CMP[m]	0	0	0	0	0	0	0	0	0	0	0	0	0	0	0	0	0	0	0	0	0	0	0	0	0	0	0	0	0	0	0	0	0	0	0	0	0	0	0	0	0	0	0	0	0	0	0	0
HMR_8446	H2O[n] + cytidine[n] => NH3[n] + uridine[n]	0	0	0	0	0	0	0	0	0	0	0	0	0	0	0	0	0	9.86076e-32	0	0	0	0	0	0	0	0	0	0	0	0	0	0	0	0	0	0	0	0	0	0	0	0	0	0	0	0	0	0
HMR_8448	CDP[c] + dGDP[c] <=> CMP[c] + dGTP[c]	0	0	0	0	0	0	0	0	0	0	0	0	0	0	0	0	0	-4.79801e-14	0	0	0	0	0	0	-9.25055e-14	0	-6.94198e-29	0	0	0	0	0	0	0	0	0	0	0	0	0	0	0	0	0	0	0	0	0
HMR_8449	CDP[n] + dGDP[n] <=> CMP[n] + dGTP[n]	0	0	0	0	0	0	0	0	0	0	0	-7.34837e-17	0	0	0	0	0	0	0	0	0	0	0	0	0	0	0	0	0	0	0	0	0	0	0	0	0	0	0	0	0	0	0	0	0	0	0	0
HMR_8450	dCDP[c] + dGDP[c] <=> dCMP[c] + dGTP[c]	0	0	0	0	0	0	0	0	0	0	0	0	0	0	0	0	0	0	0	0	0	0	0	0	0	0	0	0	0	0	0	0	0	0	0	0	0	0	0	0	0	0	0	0	0	0	0	0
HMR_8451	dCDP[n] + dGDP[n] <=> dCMP[n] + dGTP[n]	0	0	0	0	0	0	0	0	0	0	0	0	0	0	0	0	0	0	0	0	0	0	0	0	0	0	0	0	0	0	0	0	0	0	0	0	0	0	0	0	0	0	0	0	0	0	0	0
HMR_8452	2 dCDP[c] <=> dCMP[c] + dCTP[c]	0	0	0	0	0	0	0	0	0	0	-1.97215e-30	0	0	0	0	0	0	0	0	0	0	0	0	0	0	0	-2.46519e-30	0	0	0	0	0	0	0	0	0	0	0	0	0	0	0	0	0	0	0	-6.29804e-14	0
HMR_8453	2 dCDP[n] <=> dCMP[n] + dCTP[n]	0	0	0	0	0	0	0	0	0	0	0	0	0	0	0	0	0	0	0	0	0	0	0	0	0	0	2.5638e-30	0	0	0	0	0	0	0	0	0	0	0	0	0	0	0	0	-2.87606e-31	0	-4.1294e-16	3.14902e-14	0
HMR_8454	dADP[c] + dCDP[c] <=> dATP[c] + dCMP[c]	0	0	0	0	0	0	0	0	0	0	0	0	0	0	0	0	0	0	0	0	0	0	0	0	0	0	0	0	0	0	0	0	0	0	0	0	0	0	0	0	0	0	0	0	0	0	0	0
HMR_8455	dADP[n] + dCDP[n] <=> dATP[n] + dCMP[n]	0	0	0	0	0	0	0	0	0	0	0	0	0	0	0	0	0	0	0	0	0	0	0	0	0	0	-5.1276e-30	0	0	0	0	0	0	0	0	0	0	0	0	0	4.93038e-32	0	0	0	0	0	0	0
HMR_8456	UDP[c] + dCDP[c] <=> UTP[c] + dCMP[c]	0	0	0	0	0	0	0	0	0	0	0	0	0	0	0	0	0	0	0	0	0	0	0	0	0	0	0	0	0	0	0	0	0	0	0	0	0	0	0	0	0	0	0	0	0	0	0	0
HMR_8457	UDP[n] + dCDP[n] <=> UTP[n] + dCMP[n]	0	0	0	0	0	0	0	0	0	0	0	0	0	0	0	0	0	0	0	0	0	0	0	0	0	2.6963e-30	0	0	0	0	0	0	0	0	0	0	0	0	0	-3.15544e-30	0	0	0	0	0	0	0	0
HMR_8458	ADP[n] + CDP[n] <=> ATP[n] + CMP[n]	0	0	0	0	0	0	0	0	0	0	0	-4.73317e-30	0	0	0	0	0	0	0	0	0	0	0	0	0	0	0	0	0	0	0	0	0	0	0	0	0	0	0	0	0	0	0	0	0	0	0	0
HMR_8459	ADP[n] + dCDP[n] <=> ATP[n] + dCMP[n]	0	0	1.17097e-31	0	0	0	0	0	0	0	-1.97215e-30	0	0	-3.15544e-30	0	0	0	0	0	0	-1.57772e-30	0	0	7.70757e-31	0	0	0	0	0	0	0	0	0	0	0	0	0	0	0	0	0	0	0	0	0	8.2588e-16	0	0
HMR_8460	CDP[n] + dCDP[n] <=> CTP[n] + dCMP[n]	0	0	0	0	0	0	0	0	0	0	0	0	0	0	0	0	0	0	0	0	4.5606e-31	0	0	0	0	0	0	0	0	0	0	0	0	0	0	0	0	0	0	0	0	0	0	0	0	0	0	0
HMR_8461	GDP[c] + dCDP[c] <=> GTP[c] + dCMP[c]	0	0	0	0	0	0	0	0	0	0	0	0	0	0	0	0	0	0	0	0	0	0	0	0	0	0	0	0	0	0	0	0	0	0	0	0	0	0	0	0	0	0	0	0	0	0	0	0
HMR_8462	GDP[n] + dCDP[n] <=> GTP[n] + dCMP[n]	0	0	0	0	0	0	0	0	0	0	0	0	0	0	0	0	0	0	0	0	0	0	0	0	0	0	0	0	0	0	0	0	0	0	0	0	0	0	0	0	0	0	0	0	0	0	0	0
HMR_8463	CDP[c] + dCDP[c] <=> CTP[c] + dCMP[c]	0	0	0	0	0	0	0	0	0	0	3.9443e-30	0	0	3.15544e-30	0	0	0	0	0	0	0	0	0	-7.70757e-31	0	-2.6963e-30	5.1276e-30	0	0	0	0	0	1.97215e-31	0	0	0	0	0	0	-3.15544e-30	0	0	0	2.87606e-31	0	0	3.14902e-14	0
HMR_8464	CDP[n] + GDP[n] <=> CMP[n] + GTP[n]	0	0	0	0	0	0	0	0	0	0	0	0	0	0	0	0	0	0	0	0	0	0	0	0	0	0	0	0	0	0	0	0	0	0	0	0	0	0	0	0	0	0	0	0	0	0	0	0
HMR_8465	2 CDP[c] <=> CMP[c] + CTP[c]	0	0	0	0	0	0	0	0	0	0	0	0	0	0	0	0	0	0	0	0	0	0	0	0	0	0	0	0	0	0	0	0	0	0	0	0	0	0	0	0	0	0	0	0	0	0	0	0
HMR_8466	2 CDP[n] <=> CMP[n] + CTP[n]	0	0	0	0	0	0	0	0	0	0	0	0	0	0	0	0	0	0	0	0	0	0	0	0	0	0	0	0	0	0	0	0	0	0	0	0	0	0	0	0	0	0	0	0	0	0	0	0
HMR_8467	CDP[c] + UDP[c] <=> CMP[c] + UTP[c]	0	0	0	0	0	0	0	0	0	0	0	0	0	0	0	0	0	0	0	0	0	0	0	0	0	0	0	0	0	0	0	0	0	0	0	0	0	0	0	0	0	0	0	0	0	0	0	0
HMR_8468	CDP[n] + UDP[n] <=> CMP[n] + UTP[n]	0	0	0	0	0	0	0	0	0	0	0	0	0	0	0	0	0	0	0	0	0	0	0	0	0	0	0	0	0	0	0	0	0	0	0	0	0	0	0	0	0	0	0	0	0	0	0	0
HMR_8469	CDP[c] + dADP[c] <=> CMP[c] + dATP[c]	0	0	0	-2.12992e-29	0	0	0	0	0	0	0	0	0	0	0	0	0	0	0	0	0	0	1.71021e-14	0	0	0	0	0	-2.30708e-17	6.45227e-16	0	0	0	0	0	0	0	0	0	0	0	0	0	0	0	0	0	0
HMR_8470	CDP[n] + dADP[n] <=> CMP[n] + dATP[n]	0	0	0	0	0	0	0	0	0	0	0	7.34837e-17	0	0	0	0	0	0	0	0	0	0	0	0	0	0	0	0	0	0	0	0	0	0	0	0	0	0	0	0	0	0	0	0	0	0	0	0
HMR_8471	CDP[c] + dCDP[c] <=> CMP[c] + dCTP[c]	0	0	0	0	0	0	0	0	0	0	0	0	0	-3.15544e-30	0	0	0	0	0	0	0	0	0	7.70757e-31	0	1.32196e-29	0	0	0	0	0	0	0	0	0	0	0	0	0	0	0	0	0	-2.87606e-31	0	4.1294e-16	0	0
HMR_8472	CDP[n] + dCDP[n] <=> CMP[n] + dCTP[n]	0	0	0	0	0	0	0	0	0	0	0	0	0	0	0	0	0	0	0	0	0	0	0	0	0	0	0	0	0	0	0	0	0	0	0	0	0	0	0	0	0	0	0	0	0	0	0	0
HMR_8473	H2O[s] + deoxyadenosine[s] => NH3[s] + deoxyinosine[s]	0	0	0	0	0	0	0	0	0	0	0	0	0	0	0	0	0	0	0	0	0	0	0	0	0	0	0	0	0	0	0	0	0	0	1.9702e-14	0	0	0	0	0	0	0	0	0	0	0	0	0
HMR_8474	ATP[s] + 2 H2O[s] => AMP[s] + 2 Pi[s]	0	-6.43917e-14	0	0	0	0	0	0	0	0	-7.52871e-15	0	0	0	0	0	0	0	0	0	0	0	0	0	0	5.83253e-14	0	0	0	0	0	0	0	0	0	0	0	0	0	0	0	0	0	0	0	0	0	0
HMR_8478	ADP[n] + dCMP[n] <=> ATP[n] + deoxycytidine[n]	0	0	1.17097e-31	0	0	0	0	0	0	0	-1.97215e-30	0	0	0	0	0	0	0	0	0	0	0	0	7.70757e-31	0	0	-2.66241e-30	0	0	0	0	0	1.97215e-31	0	0	0	0	0	0	0	4.93038e-32	0	0	-2.87606e-31	0	4.1294e-16	0	0
HMR_8479	UDP[n] + dCMP[n] <=> UTP[n] + deoxycytidine[n]	0	0	0	0	0	0	0	0	0	0	0	0	0	-3.15544e-30	0	0	0	0	0	0	0	0	0	0	0	2.6963e-30	0	0	0	0	0	0	8.62817e-32	0	0	0	0	0	0	3.15544e-30	0	0	0	0	0	0	3.14902e-14	0
HMR_8480	H2O[n] + deoxycytidine[n] => NH3[n] + deoxyuridine[n]	0	0	0	0	0	0	0	0	0	0	0	0	0	0	0	0	0	0	0	0	0	0	0	0	0	0	0	0	0	0	0	0	0	0	0	0	0	0	0	0	0	0	0	0	0	4.1294e-16	0	0
HMR_8481	dADP[m] + dGDP[m] <=> dATP[m] + dGMP[m]	0	0	0	0	0	0	0	0	0	0	0	-7.34837e-17	0	0	0	1.34151e-17	0	-5.84808e-15	3.51293e-15	0	0	0	0	0	0	0	0	0	0	-5.86841e-16	1.57772e-30	-9.45979e-17	0	0	0	0	-1.29247e-26	0	0	0	0	0	5.40103e-16	0	0	0	0	-1.26218e-29
HMR_8482	H+[m] + NADPH[m] + oxidized thioredoxin[m] => NADP+[m] + thioredoxin[m]	0	-3.15544e-30	0	0	0	-3.23117e-27	0	0	0	0	6.31089e-30	0	0	6.31089e-30	0	1.34151e-17	0	0	0	3.9443e-31	0	-9.28963e-27	0	0	0	1.89327e-29	6.86831e-14	-7.88861e-30	0	0	0	4.53753e-27	6.95184e-30	-1.86434e-15	1.76569e-30	0	0	0	0	0	0	6.94198e-29	5.40103e-16	2.36658e-30	0	0	0	0
HMR_8483	H2O[n] + dUTP[n] => PPi[n] + dUMP[n]	0	0	0	0	0	0	0	0	0	0	0	0	0	0	0	0	0	0	0	0	0	0	0	0	0	0	0	0	0	0	0	0	0	0	0	0	0	0	0	0	0	0	0	0	0	0	0	0
HMR_8485	H2O[g] + UDP[g] => Pi[g] + UMP[g]	0	0	0	0	0	0	0	0	0	-3.15544e-30	0	5.46396e-17	0	0	0	0	0	0	0	0	0	0	0	0	0	0	-1.18329e-30	0	0	0	-5.91646e-31	0	0	0	0	0	0	0	0	9.95178e-30	0	0	0	0	4.93038e-32	-3.35266e-30	0	-2.8399e-29
HMR_8486	Pi[c] + adenosine[c] <=> adenine[c] + ribose-1-phosphate[c]	1.81368e-15	-3.47526e-17	2.89244e-15	4.34459e-15	0	-1.05092e-14	-2.95823e-30	-4.14382e-14	2.52435e-29	-2.53112e-14	9.64621e-15	4.99542e-15	9.1619e-15	-3.81761e-14	-1.68371e-14	2.36658e-30	0	0	-1.46913e-15	6.94198e-29	-7.14358e-15	-3.30852e-14	-2.21724e-14	3.2533e-14	-1.72619e-13	1.80504e-14	4.53814e-15	-5.14876e-15	-7.23849e-17	9.7839e-15	7.43236e-15	3.08606e-15	-1.5155e-14	-1.93867e-14	1.86797e-14	-1.55154e-13	7.5482e-15	-2.60983e-15	3.66765e-16	0	-2.84595e-17	1.68805e-14	0	0	0	-1.70443e-14	9.05109e-14	0
HMR_8487	H2O[s] + UMP[s] => Pi[s] + uridine[s]	0	0	0	0	0	0	0	0	0	0	0	0	0	0	0	0	0	0	2.54719e-14	0	0	0	0	0	0	0	0	0	0	0	0	0	0	0	0	0	0	0	6.51635e-15	0	0	0	0	0	0	0	0	0
HMR_8488	H2O[c] + XTP[c] => PPi[c] + xanthosine-5-phosphate[c]	0	0	0	0	0	0	0	0	0	0	0	0	0	0	0	0	0	0	0	0	0	0	0	0	0	0	0	0	0	0	0	0	0	0	0	0	0	0	0	0	0	0	0	0	0	0	0	0
HMR_8489	H2O[c] + ITP[c] => IMP[c] + PPi[c]	0	0	0	0	0	0	0	0	0	0	0	0	0	0	0	0	0	0	0	0	0	0	0	0	0	0	0	0	1.07811e-13	0	0	0	0	0	0	0	0	3.15544e-30	0	0	0	0	0	0	0	-1.51659e-28	0	0
HMR_8493	H2O[l] + dCMP[l] => Pi[l] + deoxycytidine[l]	0	0	0	0	0	0	0	0	0	0	0	0	0	0	0	0	0	0	0	0	0	0	0	0	0	0	0	0	0	0	0	0	0	0	0	0	0	0	0	0	0	0	0	0	0	0	0	0
HMR_8494	H2O[l] + dAMP[l] => Pi[l] + deoxyadenosine[l]	0	0	0	0	0	0	0	0	0	0	0	0	0	0	0	0	0	0	0	0	0	0	0	0	0	0	0	0	0	0	0	0	0	0	0	0	0	0	0	0	0	0	0	0	0	0	0	0
HMR_8495	H2O[l] + dGMP[l] => Pi[l] + deoxyguanosine[l]	0	0	0	0	0	0	0	0	0	0	0	0	0	0	0	0	0	0	0	0	0	0	0	0	0	0	0	0	0	0	0	0	0	0	0	0	0	0	0	0	0	0	0	0	0	0	0	0
HMR_3802	H2O[m] + NAD+[m] + glutamate[m] <=> AKG[m] + H+[m] + NADH[m] + NH3[m]	0	-0.383676	-1.05542	-1.05128	-0.935306	-0.983817	-1.18721	-0.818194	-0.781758	-0.996775	-0.905792	-0.416934	-1.10013	-0.587381	-0.705473	-0.509644	-1.05478	0	-0.923286	-0.323418	-0.812606	-0.508071	-0.721448	-1.01344	-0.825215	-0.895593	-1.08226	-0.901132	-1.01965	-0.940446	0	-0.910875	-0.405545	-0.835331	-0.715711	0	-0.9197	-0.903566	-1.00781	-0.436367	0	0	-0.723394	-0.871139	-0.358567	0	-0.938781	-0.918849
HMR_3804	AKG[m] + H+[m] + NADPH[m] + NH3[m] <=> H2O[m] + NADP+[m] + glutamate[m]	-0.019662	0	0	0	0	0	0	0	0	0	0	0	0	0	0	0	0	-0.259815	0	0	0	0	0	0	0	0	0	0	0	0	-0.272595	0	0	0	0	0	0	0	0	0	-0.0952553	-0.274276	0	0	0	-0.218743	0	0
HMR_3811	ATP[c] + aspartate[c] + citrulline[c] => AMP[c] + PPi[c] + argininosuccinate[c]	10.3702	11.5371	11.6307	11.5252	10.1416	10.5985	13.1385	11.3969	8.15667	10.9101	9.70478	10.763	11.9986	13.7888	7.19278	7.74897	11.5907	11.5972	11.3561	10.4218	8.51633	11.9304	7.36649	11.1218	8.73828	9.51758	11.9329	9.69392	11.1762	10.2061	11.7403	9.72859	9.65551	8.85925	7.30277	10.2918	9.85798	9.63615	11.0304	8.04614	6.78969	11.7991	7.40485	9.32861	8.14544	10.4064	10.0907	9.85479
HMR_3813	arginine[c] + fumarate[c] <=> argininosuccinate[c]	-10.3702	-11.5371	-11.6307	-11.5252	-10.1416	-10.5985	-13.1385	-11.3969	-8.15667	-10.9101	-9.70478	-10.763	-11.9986	-13.7888	-7.19278	-7.74897	-11.5907	-11.5972	-11.3561	-10.4218	-8.51633	-11.9304	-7.36649	-11.1218	-8.73828	-9.51758	-11.9329	-9.69392	-11.1762	-10.2061	-11.7403	-9.72859	-9.65551	-8.85925	-7.30277	-10.2918	-9.85798	-9.63615	-11.0304	-8.04614	-6.78969	-11.7991	-7.40485	-9.32861	-8.14544	-10.4064	-10.0907	-9.85479
HMR_3822	1-pyrroline-5-carboxylate[m] + 2 H2O[m] + NAD+[m] => H+[m] + NADH[m] + glutamate[m]	0	0	0	0	0	0	0	0	0	0	0	0	0	0	0	0	0	0	0	0	0	0	0	0	0	0	0	0	0	0	0	0	0	0	0	0	0	0	0	0	0	0	0	0	0	0	0	0
HMR_3827	AKG[m] + aspartate[m] <=> OAA[m] + glutamate[m]	-6.81151	-7.57315	-7.63826	-7.5685	-6.66194	-6.95986	-8.62544	-7.48426	-5.35962	-7.16586	-6.37474	-7.06853	-7.87737	-9.05264	-4.72746	-5.09198	-7.61167	-7.61557	-7.45726	-6.84544	-5.59518	-7.83444	-4.84108	-7.30467	-5.74142	-6.25133	-7.83604	-6.36813	-7.34011	-6.70419	-7.70868	-6.38991	-6.34265	-5.82069	-4.79939	-6.75949	-6.47497	-6.32929	-7.24457	-5.28675	-4.46235	-7.74689	-4.86639	-6.1287	-5.3517	-6.83464	-6.6275	-6.47296
HMR_3829	AKG[c] + aspartate[c] <=> OAA[c] + glutamate[c]	0	0	0	0	0	0	0	0	0	0	0	0	0	0	0	0	0	0	0	0	0	0	0	0	0	0	0	0	0	0	0	0	0	0	0	0	0	0	0	0	0	0	0	0	0	0	0	0
HMR_3831	aspartate[c] => NH3[c] + fumarate[c]	0	0	0	0	0	0	0	0	0	0	0	0	0	0	0	0	0	0	0	0	0	0	0	0	0	0	0	0	0	0	0	0	0	0	0	0	0	0	0	0	0	0	0	0	0	0	0	0
HMR_3862	H2O[m] + asparagine[m] => NH3[m] + aspartate[m]	0	0	0	0	0	0	0	0	0	0	0	0	0	0	0	0	0	0	0	0	0	0	0	0	0	0	0	0	0	0	0	0	0	0	0	0	0	0	0	0	0	0	0	0	0	0	0	0
HMR_3865	3-sulfinoalanine[m] + AKG[m] => 3-sulfinylpyruvic acid[m] + glutamate[m]	0.116209	0.124354	0.132108	0.129765	0.113921	0.116681	0.148065	0.128016	0.0880906	0.123433	0.107202	0.12005	0.132965	0.157524	0.0759639	0.0825219	0.130994	0.130418	0.127151	0.116992	0.0920396	0.135223	0.0776112	0.126114	0.09603	0.10373	0.135203	0.107984	0.126341	0.114722	0.130974	0.106728	0.106976	0.0974209	0.0769773	0.114108	0.108698	0.105563	0.124581	0.0860276	0.0695841	0.1311	0.0783573	0.103649	0.0869603	0.115617	0.111465	0.108802
HMR_3873	2 ATP[m] + CO2[m] + H2O[m] + NH3[m] => 2 ADP[m] + Pi[m] + carbamoyl-phosphate[m]	10.3702	11.5371	11.6307	11.5252	10.1416	10.5985	13.1385	11.3969	8.15667	10.9101	9.70478	10.763	11.9986	13.7888	7.19278	7.74897	11.5907	11.5972	11.3561	10.4218	8.51633	11.9304	7.36649	11.1218	8.73828	9.51758	11.9329	9.69392	11.1762	10.2061	11.7403	9.72859	9.65551	8.85925	7.30277	10.2918	9.85798	9.63615	11.0304	8.04614	6.78969	11.7991	7.40485	9.32861	8.14544	10.4064	10.0907	9.85479
HMR_8654	2 ATP[m] + H+[m] + HCO3-[m] + NH3[m] => 2 ADP[m] + Pi[m] + carbamoyl-phosphate[m]	0	0	0	0	0	0	0	0	0	0	0	0	0	0	0	0	0	0	0	0	0	0	0	0	0	0	0	0	0	0	0	0	0	0	0	0	0	0	0	0	0	0	0	0	0	0	0	0
HMR_3890	ATP[c] + NH3[c] + glutamate[c] => ADP[c] + Pi[c] + glutamine[c]	0	0	0	0	0	0	0	0	0	0	0	0	0	0	0	0	0	0	0	0	0	0	0	0	0	0	0	0	0	0	0	0	0	0	0	0	0	0	0	0	0	0	0	0	0	0	0	0
HMR_3892	H2O[m] + glutamine[m] => NH3[m] + glutamate[m]	0	0	0	0	0	0	0	0	0	0	0	0	0	0	0	0	0	0	0	0	0	0	0	0	0	0	0	0	0	0	0	0	0	0	0	0	0	0	0	0	0	0	0	0	0	0	0	0
HMR_9802	H2O[c] + glutamine[c] => NH3[c] + glutamate[c]	4.58044	5.15928	5.10297	5.0739	4.47709	4.70989	5.77227	5.02258	3.66576	4.79827	4.3135	4.7594	5.31018	6.02364	3.26576	3.50293	5.0952	5.10742	5.0107	4.59993	3.82335	5.23682	3.34564	4.88582	3.89812	4.25196	5.2386	4.2957	4.91504	4.50397	5.18479	4.33457	4.28735	3.95022	3.31677	4.56407	4.38332	4.29623	4.85349	3.62963	3.11742	5.21806	3.35775	4.14032	3.67541	4.6106	4.48221	4.3799
HMR_3899	AKG[c] + alanine[c] <=> glutamate[c] + pyruvate[c]	1.53494	1.40521	0.687238	0.686597	0.607336	0.645261	0.779838	0.904055	0.508379	0.647974	0.590479	1.22217	0.724272	1.45353	0.458343	0.73097	0.688067	1.847	0.796726	1.25998	0.529789	1.27969	0.469922	0.658869	0.535609	0.586071	0.706288	0.585545	0.663875	0.610728	2.05196	0.595393	1.08076	0.542512	0.465816	1.57748	0.600483	0.590603	0.655957	0.845266	1.21789	2.0668	0.470659	0.565337	0.938894	1.81062	0.613325	0.599629
HMR_3903	ATP[c] + H2O[c] + aspartate[c] + glutamine[c] => AMP[c] + PPi[c] + asparagine[c] + glutamate[c]	0	0	0	0	0	0	0	0	0	0	0	0	0	0	0	0	0	0	0	0	0	0	0	0	0	0	0	0	0	0	0	0	0	0	0	0	0	0	0	0	0	0	0	0	0	0	0	0
HMR_4109	AKG[m] + alanine[m] <=> glutamate[m] + pyruvate[m]	0	0	0	0	0	0	0	0	0	0	0	0	0	0	0	0	0	0	0	0	0	0	0	0	0	0	0	0	0	0	0	0	0	0	0	0	0	0	0	0	0	0	0	0	0	0	0	0
HMR_4114	2-oxoglutaramate[c] + H2O[c] => AKG[c] + NH3[c]	0	0	0	0	0	0	0	0	0	0	0	0	0	0	0	0	0	0	0	0	0	0	0	0	0	0	0	0	0	0	0	0	0	0	0	0	0	0	0	0	0	0	0	0	0	0	0	0
HMR_4115	2-oxoglutaramate[m] + H2O[m] => AKG[m] + NH3[m]	0	0	0	0	0	0	0	0	0	0	0	0	0	0	0	0	0	0	0	0	0	0	0	0	0	0	0	0	0	0	0	0	0	0	0	0	0	0	0	0	0	0	0	0	0	0	0	0
HMR_4172	H2O[c] + asparagine[c] => NH3[c] + aspartate[c]	0.427857	0.470566	0.48592	0.47936	0.418329	0.434328	0.550232	0.47323	0.325562	0.453422	0.396174	0.44408	0.496509	0.582296	0.281215	0.306066	0.483054	0.482248	0.470761	0.430457	0.341142	0.498608	0.288303	0.463191	0.353366	0.385686	0.498635	0.397218	0.464925	0.421276	0.48674	0.395971	0.39457	0.358712	0.285653	0.422378	0.402498	0.391715	0.458344	0.319347	0.260471	0.488413	0.290511	0.38085	0.323384	0.427762	0.412936	0.402594
HMR_4196	glutamine[c] + pyruvate[c] => 2-oxoglutaramate[c] + alanine[c]	0	0	0	0	0	0	0	0	0	0	0	0	0	0	0	0	0	0	0	0	0	0	0	0	0	0	0	0	0	0	0	0	0	0	0	0	0	0	0	0	0	0	0	0	0	0	0	0
HMR_4197	glutamine[m] + pyruvate[m] => 2-oxoglutaramate[m] + alanine[m]	0	0	0	0	0	0	0	0	0	0	0	0	0	0	0	0	0	0	0	0	0	0	0	0	0	0	0	0	0	0	0	0	0	0	0	0	0	0	0	0	0	0	0	0	0	0	0	0
HMR_4285	H2O[m] + NAD+[m] + succinate semialdehyde[m] => H+[m] + NADH[m] + succinate[m]	0	0	0	0	0	0	0	0	0	0	0	0	0	0	0	0	0	0	0	0	0	0	0	0	0	0	0	0	0	0	0	0	0	0	0	0	0	0	0	0	0	0	0	0	0	0	0	0
HMR_4690	glutamate[c] => 4-aminobutyrate[c] + CO2[c]	0	0	0	0	0	0	0	0	0	0	0	2.16937e-30	0	0	0	0	0	0	0	0	0	0	0	0	0	0	0	0	0	0	0	0	0	0	0	0	0	0	0	0	0	0	0	0	0	0	0	0
HMR_4693	4-aminobutyrate[m] + AKG[m] <=> glutamate[m] + succinate semialdehyde[m]	0	0	0	0	0	0	0	0	0	0	0	0	0	0	0	0	0	0	0	0	0	0	0	0	0	0	0	0	0	0	0	0	0	0	0	0	0	0	0	0	0	0	0	0	0	0	0	0
HMR_6780	AKG[m] + tyrosine[m] => 4-hydroxyphenylpyruvate[m] + glutamate[m]	0	0	0	0	0	0	0	0	0	0	0	0	0	0	0	0	0	0	0	0	0	0	0	0	0	0	0	0	0	0	0	0	0	0	0	0	0	0	0	0	0	0	0	0	0	0	0	0
HMR_6968	CoA[m] + N-acetyl-L-asparagine[m] <=> acetyl-CoA[m] + asparagine[m]	0	0	0	0	0	0	0	0	0	0	0	0	0	0	0	0	0	0	0	0	0	0	0	0	0	0	0	0	0	0	0	0	0	0	0	0	0	0	0	0	0	0	0	0	0	0	0	0
HMR_6969	H2O[c] + N-acetyl-L-asparagine[c] <=> acetate[c] + asparagine[c]	0	0	0	0	0	0	0	0	0	0	0	0	0	0	0	0	0	0	0	0	0	0	0	0	0	0	0	0	0	0	0	0	0	0	0	0	0	0	0	0	0	0	0	0	0	0	0	0
HMR_6970	(S)-2-aminobutanoate[c] + AKG[c] <=> 2-oxobutyrate[c] + glutamate[c]	0	0	0	0	0	0	0	0	0	0	0	0	0	0	0	0	0	0	0	0	0	0	0	0	0	0	0	0	0	0	0	0	0	0	0	0	0	0	0	0	0	0	0	0	0	0	0	0
HMR_9868	ATP[c] + (S)-2-aminobutanoate[c] + glutamate[c] => ADP[c] + Pi[c] + gamma-L-glutamyl-L-alpha-aminobutyrate[c]	0	0	0	0	0	0	-1.00974e-28	0	0	0	0	0	-4.4237e-17	5.92289e-18	0	0	0	1.97215e-31	0	0	0	0	2.46519e-32	0	0	0	0	0	0	0	0	0	0	0	0	0	0	0	0	0	0	0	0	6.76355e-17	0	0	0	6.98076e-18
HMR_6971	gamma-L-glutamyl-L-alpha-aminobutyrate[c] => (S)-2-aminobutanoate[c] + 5-oxoproline[c]	0	0	0	0	0	0	-1.00974e-28	0	0	0	0	0	-4.4237e-17	5.92289e-18	0	0	0	1.97215e-31	0	0	0	0	2.46519e-32	0	0	0	0	0	0	0	0	0	0	0	0	0	0	0	0	0	0	0	0	6.76355e-17	0	0	0	6.98076e-18
HMR_9867	ATP[c] + GSH[c] + glutamate[c] => ADP[c] + Pi[c] + gamma-glutamylglutathione[c]	0	0	0	0	0	0	0	0	0	0	0	0	0	0	0	0	0	0	0	0	0	0	0	0	0	0	0	0	0	0	0	0	0	0	0	0	0	0	0	0	0	0	0	0	0	0	0	0
HMR_6972	gamma-glutamylglutathione[c] => 5-oxoproline[c] + GSH[c]	0	0	0	0	0	0	0	0	0	0	0	0	0	0	0	0	0	0	0	0	0	0	0	0	0	0	0	0	0	0	0	0	0	0	0	0	0	0	0	0	0	0	0	0	0	0	0	0
HMR_7641	D-aspartate[p] + H2O[p] + O2[p] => H2O2[p] + NH3[p] + OAA[p]	0	0	0	0	0	0	0	0	0	0	0	0	0	0	0	0	0	0	0	0	0	0	0	0	0	0	0	0	0	0	0	0	0	0	0	0	0	0	0	0	0	0	0	0	0	0	0	0
HMR_7642	D-alanine[c] => alanine[c]	0	0	0	0	0	0	0	0	0	0	0	0	0	0	0	0	0	0	0	0	0	0	0	0	0	0	0	0	0	0	0	0	0	0	0	0	0	0	0	0	0	0	0	0	0	0	0	0
HMR_8626	acetyl-CoA[m] + aspartate[m] => CoA[m] + N-acetyl-L-aspartate[m]	0	0	0	0	0	0	0	0	0	0	0	0	0	0	0	0	0	0	0	0	0	0	0	0	0	0	0	0	0	0	0	0	0	0	0	0	0	0	0	0	0	0	0	0	0	0	0	0
HMR_8628	H2O[c] + N-acetyl-L-aspartate[c] => acetate[c] + aspartate[c]	0	0	0	0	0	0	0	0	0	0	0	0	0	0	0	0	0	0	0	0	0	0	0	0	0	0	0	0	0	0	0	0	0	0	0	0	0	0	0	0	0	0	0	0	0	0	0	0
HMR_3806	H2O[m] + L-glutamate 5-semialdehyde[m] + NAD+[m] => H+[m] + NADH[m] + glutamate[m]	0	0	0	0	0	0	0	0	0	0	0	0	0	0	0	0	0	0	0	0	0	0	0	0	0	0	0	0	0	0	0	0	0	0	0	0	0	0	0	0	0	0	0	0	0	0	0	0
HMR_3807	AKG[m] + ornithine[m] <=> L-glutamate 5-semialdehyde[m] + glutamate[m]	0.495364	0.557559	0.562134	0.556605	0.483223	0.507595	0.642179	0.549816	0.378127	0.523939	0.460153	0.516237	0.581838	0.67655	0.327068	0.356556	0.56005	0.560433	0.547671	0.49809	0.397212	0.578047	0.336302	0.535148	0.408899	0.450302	0.578182	0.459524	0.538059	0.486636	0.568083	0.461459	0.45752	0.415315	0.332917	0.491279	0.468293	0.456563	0.530334	0.372311	0.305793	0.571233	0.338318	0.440158	0.377589	0.497341	0.48063	0.468116
HMR_3809	Pi[m] + citrulline[m] <=> carbamoyl-phosphate[m] + ornithine[m]	-10.3702	-11.5371	-11.6307	-11.5252	-10.1416	-10.5985	-13.1385	-11.3969	-8.15667	-10.9101	-9.70478	-10.763	-11.9986	-13.7888	-7.19278	-7.74897	-11.5907	-11.5972	-11.3561	-10.4218	-8.51633	-11.9304	-7.36649	-11.1218	-8.73828	-9.51758	-11.9329	-9.69392	-11.1762	-10.2061	-11.7403	-9.72859	-9.65551	-8.85925	-7.30277	-10.2918	-9.85798	-9.63615	-11.0304	-8.04614	-6.78969	-11.7991	-7.40485	-9.32861	-8.14544	-10.4064	-10.0907	-9.85479
HMR_3816	H2O[c] + arginine[c] => ornithine[c] + urea[c]	10.3076	11.5371	11.6307	11.5252	10.1416	10.5985	13.1385	11.3969	8.15667	10.9101	9.70478	10.763	11.9986	13.7888	7.19278	7.74897	11.5907	11.4349	11.3561	10.4218	8.51633	11.9304	7.36649	11.1218	8.73828	9.51758	11.9329	9.69392	11.1762	10.2061	11.7403	9.72859	9.65551	8.85925	7.30277	10.2918	9.85798	9.63615	11.0304	8.04614	6.78969	11.7991	7.40485	9.32861	8.14544	10.4064	10.0907	9.85479
HMR_3819	1-pyrroline-5-carboxylate[c] + H2O[c] <=> L-glutamate 5-semialdehyde[c]	-2.3566	-2.63788	-2.62741	-2.60946	-2.30474	-2.41684	-2.96557	-2.5825	-1.882	-2.47068	-2.21651	-2.44618	-2.72403	-3.09943	-1.67478	-1.79639	-2.62165	-2.62611	-2.57534	-2.36708	-1.962	-2.69489	-1.71463	-2.51608	-2.00414	-2.18146	-2.69566	-2.2099	-2.52992	-2.31863	-2.66265	-2.22523	-2.20409	-2.03075	-1.70015	-2.34495	-2.25145	-2.20536	-2.49824	-1.86136	-1.59421	-2.67814	-1.72165	-2.13015	-1.88418	-2.36925	-2.30223	-2.25009
HMR_3820	1-pyrroline-5-carboxylate[m] + H2O[m] <=> L-glutamate 5-semialdehyde[m]	0	0	0	0	0	0	0	0	0	0	0	0	0	0	0	0	0	0	0	0	0	0	0	0	0	0	0	0	0	0	0	0	0	0	0	0	0	0	0	0	0	0	0	0	0	0	0	0
HMR_3832	H2O[c] + arginine[c] => NH3[c] + citrulline[c]	0	0	0	0	0	0	0	0	0	0	0	0	0	0	0	0	0	0	0	0	0	0	0	0	0	0	0	0	0	0	0	0	0	0	0	0	0	0	0	0	0	0	0	0	0	0	0	0
HMR_3833	1-pyrroline-5-carboxylate[c] + H+[c] + NADPH[c] => NADP+[c] + proline[c]	0	0	0	0	0	0	0	0	0	0	0	0	0	0	0	0	0	0	0	0	0	0	0	0	0	0	0	0	0	0	0	0	0	0	0	0	0	0	0	0	0	0	0	0	0	0	0	0
HMR_3835	1-pyrroline-5-carboxylate[c] + H+[c] + NADH[c] => NAD+[c] + proline[c]	2.3566	2.63788	2.62741	2.60946	2.30474	2.41684	2.96557	2.5825	1.882	2.47068	2.21651	2.44618	2.72403	3.09943	1.67478	1.79639	2.62165	2.62611	2.57534	2.36708	1.962	2.69489	1.71463	2.51608	2.00414	2.18146	2.69566	2.2099	2.52992	2.31863	2.66265	2.22523	2.20409	2.03075	1.70015	2.34495	2.25145	2.20536	2.49824	1.86136	1.59421	2.67814	1.72165	2.13015	1.88418	2.36925	2.30223	2.25009
HMR_3837	1-pyrroline-5-carboxylate[m] + H+[m] + NADH[m] => NAD+[m] + proline[m]	0	0	0	0	0	0	0	0	0	0	0	0	0	0	0	0	0	0	0	0	0	0	0	0	0	0	0	0	0	0	0	0	0	0	0	0	0	0	0	0	0	0	0	0	0	0	0	0
HMR_3838	1-pyrroline-5-carboxylate[m] + ubiquinol[m] <=> proline[m] + ubiquinone[m]	0	0	0	0	0	0	0	0	0	0	0	0	0	0	0	0	0	0	0	0	0	0	0	0	0	0	0	0	0	0	0	0	0	0	0	0	0	0	0	0	0	0	0	0	0	0	0	0
HMR_3895	ATP[m] + glutamate[m] => ADP[m] + glutamyl-5-phosphate[m]	1.86124	2.08032	2.06528	2.05286	1.82151	1.90925	2.32339	2.03268	1.50387	1.94674	1.75636	1.92995	2.14219	2.42288	1.34771	1.43984	2.0616	2.06568	2.02767	1.86899	1.56478	2.11684	1.37832	1.98094	1.59524	1.73116	2.11748	1.75038	1.99186	1.832	2.09457	1.76377	1.74657	1.61544	1.36723	1.85367	1.78316	1.7488	1.96791	1.48905	1.28842	2.10691	1.38333	1.68999	1.50659	1.87191	1.8216	1.78198
HMR_3897	H+[m] + NADPH[m] + glutamyl-5-phosphate[m] => L-glutamate 5-semialdehyde[m] + NADP+[m] + Pi[m]	1.86124	2.08032	2.06528	2.05286	1.82151	1.90925	2.32339	2.03268	1.50387	1.94674	1.75636	1.92995	2.14219	2.42288	1.34771	1.43984	2.0616	2.06568	2.02767	1.86899	1.56478	2.11684	1.37832	1.98094	1.59524	1.73116	2.11748	1.75038	1.99186	1.832	2.09457	1.76377	1.74657	1.61544	1.36723	1.85367	1.78316	1.7488	1.96791	1.48905	1.28842	2.10691	1.38333	1.68999	1.50659	1.87191	1.8216	1.78198
HMR_3956	CO2[m] + H2O[m] => H+[m] + HCO3-[m]	27.4827	35.0717	32.3244	29.5769	22.2453	26.7928	35.4956	32.1578	28.3114	21.8325	24.8693	27.8932	31.4763	37.2589	36.3441	37.7707	26.9215	35.1509	31.9756	27.5755	23.9023	28.2247	33.4675	27.9255	31.2334	28.0134	30.4697	22.2713	25.6113	29.8372	35.0812	28.0151	25.0713	30.5933	29.4271	39.181	27.6927	26.3484	27.8525	37.2589	31.9257	36.4434	27.0712	32.9519	25.3386	33.1936	27.8638	30.2141
HMR_3993	H+[c] + 2 N-(omega)-hydroxyarginine[c] + NADPH[c] + 2 O2[c] => 2 H2O[c] + NADP+[c] + 2 NO[c] + 2 citrulline[c]	0	0	0	0	0	0	0	0	0	0	0	0	0	0	0	0	0	0	0	0	0	0	0	0	0	0	0	0	0	0	0	0	0	0	0	0	0	0	0	0	0	0	0	0	0	0	0	0
HMR_4073	H+[c] + SAM[c] => CO2[c] + S-adenosylmethioninamine[c]	0	0	0	0	0	0	0	0	0	0	0	0	0	0	0	0	0	0	0	0	0	0	0	0	0	0	0	0	0	0	0	0	0	0	0	0	0	0	0	0	0	0	0	0	0	0	0	0
HMR_4075	S-adenosylmethioninamine[c] + putrescine[c] => 5-methylthioadenosine[c] + H+[c] + spermidine[c]	0	0	0	0	0	0	0	0	0	0	0	0	0	0	0	0	0	0	0	0	0	0	0	0	0	0	0	0	0	0	0	0	0	0	0	0	0	0	0	0	0	0	0	0	0	0	0	0
HMR_4077	S-adenosylmethioninamine[c] + spermidine[c] => 5-methylthioadenosine[c] + H+[c] + spermine[c]	0	0	0	0	0	0	0	0	0	0	0	0	0	0	0	0	0	0	0	0	0	0	0	0	0	0	0	0	0	0	0	0	0	0	0	0	0	0	0	0	0	0	0	0	0	0	0	0
HMR_4190	H+[c] + NADPH[c] + O2[c] + arginine[c] <=> H2O[c] + N-(omega)-hydroxyarginine[c] + NADP+[c]	0	0	0	0	0	0	0	0	0	0	0	0	0	0	0	0	0	0	0	0	0	0	0	0	0	0	0	0	0	0	0	0	0	0	0	0	0	0	0	0	0	0	0	0	0	0	0	0
HMR_4191	arginine[m] => CO2[m] + agmatine[m]	0	0	0	0	0	0	0	0	0	0	0	0	0	0	0	0	0	0	0	0	0	0	0	0	0	0	0	0	0	0	0	0	0	0	0	0	0	0	0	0	0	0	0	0	0	0	0	0
HMR_4212	ornithine[c] => CO2[c] + putrescine[c]	0	0	0	0	0	0	0	0	0	0	0	0	0	0	0	0	0	0	0	0	0	0	0	0	0	0	0	0	0	0	0	0	0	0	0	0	0	0	0	0	0	0	0	0	0	0	0	0
HMR_4422	ornithine[s] => CO2[s] + putrescine[s]	0	0	0	0	0	0	0	0	0	0	0	-2.16937e-30	0	0	0	0	0	0	0	0	0	0	0	0	0	0	0	0	0	0	0	0	3.15544e-30	0	0	-8.07794e-28	0	0	0	0	0	0	0	0	0	0	0	0
HMR_4423	H2O[s] + O2[s] + putrescine[s] => 4-aminobutanal[s] + H2O2[s] + NH3[s]	0	0	0	0	0	0	0	0	0	0	0	-2.16937e-30	0	0	0	0	0	0	0	0	0	0	0	0	0	0	0	0	0	0	0	0	3.15544e-30	0	0	-8.07794e-28	0	0	0	0	0	0	0	0	0	0	0	0
HMR_4424	H2O[m] + agmatine[m] => putrescine[m] + urea[m]	0	0	0	0	0	0	0	0	0	0	0	0	0	0	0	0	0	0	0	0	0	0	0	0	0	0	0	0	0	0	0	0	0	0	0	0	0	0	0	0	0	0	0	0	0	0	0	0
HMR_4583	SAH[c] + creatine[c] <=> SAM[c] + guanidinoacetate[c]	0	-9.86076e-32	0	0	0	0	-5.42342e-30	0	0	0	0	0	4.03897e-28	0	1.02552e-29	0	0	0	0	0	0	3.15544e-30	0	0	1.00974e-28	0	0	0	0	0	0	0	0	-4.46816e-32	0	-4.53595e-30	0	3.21661e-29	1.08468e-30	3.15544e-29	0	0	-2.05843e-30	0	0	0	0	1.97215e-31
HMR_4606	4-aminobutyrate[c] + ATP[c] + histidine[c] => AMP[c] + PPi[c] + homocarnosine[c]	0	0	0	0	0	0	0	0	0	0	0	0	0	0	0	0	0	0	0	0	0	0	0	0	0	0	0	0	0	0	0	0	0	0	0	0	0	0	0	0	0	0	0	0	0	0	0	0
HMR_4607	H2O[c] + homocarnosine[c] => 4-aminobutyrate[c] + histidine[c]	0	0	0	0	0	0	0	0	0	0	0	0	0	0	0	0	0	0	0	0	0	0	0	0	0	0	0	0	0	0	0	0	0	0	0	0	0	0	0	0	0	0	0	0	0	0	0	0
HMR_4776	AKG[c] + O2[c] + proline[c] => CO2[c] + succinate[c] + trans-4-hydroxy-L-proline[c]	3.01782	3.38485	3.37766	3.35277	2.94951	3.0954	3.82386	3.31681	2.38699	3.16982	2.83105	3.13571	3.50218	4.003	2.11168	2.2728	3.36938	3.37463	3.30695	3.03188	2.49269	3.46664	2.16407	3.23016	2.5499	2.78334	3.46761	2.8232	3.24808	2.96797	3.42191	2.84184	2.81494	2.58512	2.145	3.0012	2.87703	2.81544	3.20607	2.35889	2.0033	3.44187	2.17367	2.71751	2.38888	3.03356	2.94432	2.87537
HMR_4777	AKG[m] + O2[m] + proline[m] => CO2[m] + succinate[m] + trans-4-hydroxy-L-proline[m]	0	0	0	0	0	0	0	0	0	0	0	0	0	0	0	0	0	0	0	0	0	0	0	0	0	0	0	0	0	0	0	0	0	0	0	0	0	0	0	0	0	0	0	0	0	0	0	0
HMR_4778	NAD+[c] + trans-4-hydroxy-L-proline[c] => H+[c] + L-1-pyrroline-3-hydroxy-5-carboxylate[c] + NADH[c]	0	0	0	0	0	0	0	0	0	0	0	0	0	0	0	0	0	0	0	0	0	0	0	0	0	0	0	0	0	0	0	0	0	0	0	0	0	0	0	0	0	0	0	0	0	0	0	0
HMR_4779	NAD+[m] + trans-4-hydroxy-L-proline[m] => H+[m] + L-1-pyrroline-3-hydroxy-5-carboxylate[m] + NADH[m]	0	0	0	0	0	0	0	0	0	0	0	0	0	0	0	0	0	0	0	0	0	0	0	0	0	0	0	0	0	0	0	0	0	0	0	0	0	0	0	0	0	0	0	0	0	0	0	0
HMR_4780	NADP+[c] + trans-4-hydroxy-L-proline[c] <=> H+[c] + L-1-pyrroline-3-hydroxy-5-carboxylate[c] + NADPH[c]	3.01782	3.38485	3.37766	3.35277	2.94951	3.0954	3.82386	3.31681	2.38699	3.16982	2.83105	3.13571	3.50218	4.003	2.11168	2.2728	3.36938	3.37463	3.30695	3.03188	2.49269	3.46664	2.16407	3.23016	2.5499	2.78334	3.46761	2.8232	3.24808	2.96797	3.42191	2.84184	2.81494	2.58512	2.145	3.0012	2.87703	2.81544	3.20607	2.35889	2.0033	3.44187	2.17367	2.71751	2.38888	3.03356	2.94432	2.87537
HMR_4781	NADP+[m] + trans-4-hydroxy-L-proline[m] <=> H+[m] + L-1-pyrroline-3-hydroxy-5-carboxylate[m] + NADPH[m]	0	0	0	0	0	1.32301e-25	0	0	0	0	0	0	0	0	0	0	0	0	0	0	0	0	0	0	0	0	0	0	0	0	0	0	0	0	0	0	0	0	0	0	0	0	0	0	0	0	0	0
HMR_4782	2 H+[c] + O2[c] + trans-4-hydroxy-L-proline[c] => 2 H2O[c] + L-1-pyrroline-3-hydroxy-5-carboxylate[c]	5.8118e-14	5.92819e-14	0	2.89166e-13	-3.36803e-13	0	1.11025e-13	0	-3.15005e-14	0	-9.23494e-14	-4.54597e-14	0	2.2119e-13	-8.01444e-14	1.11041e-13	0	3.35304e-14	0	0	1.3527e-13	-1.40177e-13	-6.05011e-14	0	0	8.77766e-15	5.81729e-14	0	-5.52935e-14	0	1.33388e-13	0	-4.90833e-14	0	5.6138e-14	-9.12477e-14	0	-3.47654e-15	3.26155e-14	1.33864e-13	-3.72577e-14	4.37585e-14	0	0	0	0	0	-1.10205e-13
HMR_4783	2 H+[m] + O2[m] + trans-4-hydroxy-L-proline[m] => 2 H2O[m] + L-1-pyrroline-3-hydroxy-5-carboxylate[m]	0	0	0	0	0	0	0	0	0	0	0	0	0	0	0	0	0	0	0	0	0	0	0	0	0	0	0	0	0	0	0	0	0	0	0	0	0	0	0	0	0	0	0	0	0	0	0	0
HMR_4784	2 H2O[m] + L-1-pyrroline-3-hydroxy-5-carboxylate[m] + NAD+[m] => H+[m] + L-erythro-4-hydroxyglutamate[m] + NADH[m]	3.01782	3.38485	3.37766	3.35277	2.94951	3.0954	3.82386	3.31681	2.38699	3.16982	2.83105	3.13571	3.50218	4.003	2.11168	2.2728	3.36938	3.37463	3.30695	3.03188	2.49269	3.46664	2.16407	3.23016	2.5499	2.78334	3.46761	2.8232	3.24808	2.96797	3.42191	2.84184	2.81494	2.58512	2.145	3.0012	2.87703	2.81544	3.20607	2.35889	2.0033	3.44187	2.17367	2.71751	2.38888	3.03356	2.94432	2.87537
HMR_4786	AKG[m] + L-erythro-4-hydroxyglutamate[m] => 4-hydroxy-2-oxoglutarate[m] + glutamate[m]	0	0	0	0	0	0	0	0	0	0	0	0	0	0	0	0	0	0	0	0	0	0	0	0	0	0	0	0	0	0	0	0	0	0	0	0	0	0	0	0	0	0	0	0	0	0	0	0
HMR_4787	4-hydroxy-2-oxoglutarate[m] => glyoxalate[m] + pyruvate[m]	3.01782	3.38485	3.37766	3.35277	2.94951	3.0954	3.82386	3.31681	2.38699	3.16982	2.83105	3.13571	3.50218	4.003	2.11168	2.2728	3.36938	3.37463	3.30695	3.03188	2.49269	3.46664	2.16407	3.23016	2.5499	2.78334	3.46761	2.8232	3.24808	2.96797	3.42191	2.84184	2.81494	2.58512	2.145	3.0012	2.87703	2.81544	3.20607	2.35889	2.0033	3.44187	2.17367	2.71751	2.38888	3.03356	2.94432	2.87537
HMR_5384	5-methylthioadenosine[c] + Pi[c] => adenine[c] + methylthioribose-1p[c]	0	0	0	0	0	0	0	0	0	0	0	0	0	0	0	0	0	0	0	0	0	0	0	0	0	0	0	0	0	0	0	0	0	0	0	0	0	0	0	0	0	0	0	0	0	0	0	0
HMR_6929	CoA[c] + N1-acetylspermine[c] <=> acetyl-CoA[c] + spermine[c]	0	0	0	0	0	0	0	0	0	0	0	0	0	0	0	0	0	0	0	0	0	0	0	0	0	0	0	0	0	0	0	0	0	0	0	0	0	0	0	0	0	0	0	0	0	0	0	0
HMR_6930	CoA[p] + N1-acetylspermine[p] <=> acetyl-CoA[p] + spermine[p]	0	0	0	0	0	0	0	0	0	0	0	0	0	0	0	0	0	0	0	0	0	0	0	0	0	0	0	0	0	0	0	0	0	0	0	0	0	0	0	0	0	0	0	0	0	0	0	0
HMR_6931	H2O[c] + O2[c] + spermine[c] => H2O2[c] + NH3[c] + spermine monoaldehyde[c]	0	0	0	0	0	0	0	0	0	0	0	0	0	0	0	0	0	0	0	0	0	0	0	0	0	0	0	0	0	0	0	0	0	0	0	0	0	0	0	0	0	0	0	0	0	0	0	0
HMR_6932	H2O[s] + O2[s] + spermine[s] => H2O2[s] + NH3[s] + spermine monoaldehyde[s]	0	0	0	0	0	0	0	0	0	0	0	0	0	0	0	0	0	0	0	0	0	0	0	0	0	0	0	0	0	0	0	0	0	0	0	0	0	0	0	0	0	0	0	0	0	0	0	0
HMR_6933	H2O[p] + O2[p] + spermine[p] => H2O2[p] + NH3[p] + spermine monoaldehyde[p]	0	0	0	0	0	0	0	0	0	0	0	0	0	0	0	0	0	0	0	0	0	0	0	0	0	0	0	0	0	0	0	0	0	0	0	0	0	0	0	0	0	0	0	0	0	0	0	0
HMR_6934	H2O[c] + O2[c] + spermine monoaldehyde[c] => H2O2[c] + NH3[c] + spermine dialdehyde[c]	0	0	0	0	0	0	0	0	0	0	0	0	0	0	0	0	0	0	0	0	0	0	0	0	0	0	0	0	0	0	0	0	0	0	0	0	0	0	0	0	0	0	0	0	0	0	0	0
HMR_6935	H2O[s] + O2[s] + spermine monoaldehyde[s] => H2O2[s] + NH3[s] + spermine dialdehyde[s]	0	0	0	0	0	0	0	0	0	0	0	0	0	0	0	0	0	0	0	0	0	0	0	0	0	0	0	0	0	0	0	0	0	0	0	0	0	0	0	0	0	0	0	0	0	0	0	0
HMR_6936	H2O[p] + O2[p] + spermine monoaldehyde[p] => H2O2[p] + NH3[p] + spermine dialdehyde[p]	0	0	0	0	0	0	0	0	0	0	0	0	0	0	0	0	0	0	0	0	0	0	0	0	0	0	0	0	0	0	0	0	0	0	0	0	0	0	0	0	0	0	0	0	0	0	0	0
HMR_6938	CoA[c] + N1-acetylspermidine[c] <=> acetyl-CoA[c] + spermidine[c]	0	0	0	0	0	0	0	0	0	0	0	0	0	0	0	0	0	0	0	0	0	0	0	0	0	0	0	0	0	0	0	0	0	0	0	0	0	0	0	0	0	0	0	0	0	0	0	0
HMR_6939	CoA[p] + N1-acetylspermidine[p] <=> acetyl-CoA[p] + spermidine[p]	0	0	0	0	0	0	0	0	0	0	0	0	0	0	0	0	0	0	0	0	0	0	0	0	0	0	0	0	0	0	0	0	0	0	0	0	0	0	0	0	0	0	0	0	0	0	0	0
HMR_6941	H2O[c] + O2[c] + spermidine[c] => H2O2[c] + NH3[c] + spermidine monoaldehyde 1[c]	0	0	0	0	0	0	0	0	0	0	0	0	0	0	0	0	0	0	0	0	0	0	0	0	0	0	0	0	0	0	0	0	0	0	0	0	0	0	0	0	0	0	0	0	0	0	0	0
HMR_6942	H2O[s] + O2[s] + spermidine[s] => H2O2[s] + NH3[s] + spermidine monoaldehyde 1[s]	0	0	0	0	0	0	0	0	0	0	0	0	0	0	0	0	0	0	0	0	0	0	0	0	0	0	0	0	0	0	0	0	0	0	0	0	0	0	0	0	0	0	0	0	0	0	0	0
HMR_6943	H2O[p] + O2[p] + spermidine[p] => H2O2[p] + NH3[p] + spermidine monoaldehyde 1[p]	0	0	0	0	0	0	0	0	0	0	0	0	0	0	0	0	0	0	0	0	0	0	0	0	0	0	0	0	0	0	0	0	0	0	0	0	0	0	0	0	0	0	0	0	0	0	0	0
HMR_6944	H2O[c] + O2[c] + spermidine[c] => H2O2[c] + NH3[c] + spermidine monoaldehyde 2[c]	0	0	0	0	0	0	0	0	0	0	0	0	0	0	0	0	0	0	0	0	0	0	0	0	0	0	0	0	0	0	0	0	0	0	0	0	0	0	0	0	0	0	0	0	0	0	0	0
HMR_6945	H2O[s] + O2[s] + spermidine[s] => H2O2[s] + NH3[s] + spermidine monoaldehyde 2[s]	0	0	0	0	0	0	0	0	0	0	0	0	0	0	0	0	0	0	0	0	0	0	0	0	0	0	0	0	0	0	0	0	0	0	0	0	0	0	0	0	0	0	0	0	0	0	0	0
HMR_6946	H2O[p] + O2[p] + spermidine[p] => H2O2[p] + NH3[p] + spermidine monoaldehyde 2[p]	0	0	0	0	0	0	0	0	0	0	0	0	0	0	0	0	0	0	0	0	0	0	0	0	0	0	0	0	0	0	0	0	0	0	0	0	0	0	0	0	0	0	0	0	0	0	0	0
HMR_6947	H2O[c] + O2[c] + spermidine monoaldehyde 1[c] => H2O2[c] + NH3[c] + spermidine dialdehyde[c]	0	0	0	0	0	0	0	0	0	0	0	0	0	0	0	0	0	0	0	0	0	0	0	0	0	0	0	0	0	0	0	0	0	0	0	0	0	0	0	0	0	0	0	0	0	0	0	0
HMR_6948	H2O[s] + O2[s] + spermidine monoaldehyde 1[s] => H2O2[s] + NH3[s] + spermidine dialdehyde[s]	0	0	0	0	0	0	0	0	0	0	0	0	0	0	0	0	0	0	0	0	0	0	0	0	0	0	0	0	0	0	0	0	0	0	0	0	0	0	0	0	0	0	0	0	0	0	0	0
HMR_6949	H2O[p] + O2[p] + spermidine monoaldehyde 1[p] => H2O2[p] + NH3[p] + spermidine dialdehyde[p]	0	0	0	0	0	0	0	0	0	0	0	0	0	0	0	0	0	0	0	0	0	0	0	0	0	0	0	0	0	0	0	0	0	0	0	0	0	0	0	0	0	0	0	0	0	0	0	0
HMR_6950	H2O[c] + O2[c] + spermidine monoaldehyde 2[c] => H2O2[c] + NH3[c] + spermidine dialdehyde[c]	0	0	0	0	0	0	0	0	0	0	0	0	0	0	0	0	0	0	0	0	0	0	0	0	0	0	0	0	0	0	0	0	0	0	0	0	0	0	0	0	0	0	0	0	0	0	0	0
HMR_6951	H2O[s] + O2[s] + spermidine monoaldehyde 2[s] => H2O2[s] + NH3[s] + spermidine dialdehyde[s]	0	0	0	0	0	0	0	0	0	0	0	0	0	0	0	0	0	0	0	0	0	0	0	0	0	0	0	0	0	0	0	0	0	0	0	0	0	0	0	0	0	0	0	0	0	0	0	0
HMR_6952	H2O[p] + O2[p] + spermidine monoaldehyde 2[p] => H2O2[p] + NH3[p] + spermidine dialdehyde[p]	0	0	0	0	0	0	0	0	0	0	0	0	0	0	0	0	0	0	0	0	0	0	0	0	0	0	0	0	0	0	0	0	0	0	0	0	0	0	0	0	0	0	0	0	0	0	0	0
HMR_6953	H2O[c] + NAD+[c] + spermidine monoaldehyde 1[c] => H+[c] + NADH[c] + putreanine[c]	0	0	0	0	0	0	0	0	0	0	0	0	0	0	0	0	0	0	0	0	0	0	0	0	0	0	0	0	0	0	0	0	0	0	0	0	0	0	0	0	0	0	0	0	0	0	0	0
HMR_6954	H2O[c] + NAD+[c] + spermidine monoaldehyde 2[c] => H+[c] + NADH[c] + isoputreanine[c]	0	0	0	0	0	0	0	0	0	0	0	0	0	0	0	0	0	0	0	0	0	0	0	0	0	0	0	0	0	0	0	0	0	0	0	0	0	0	0	0	0	0	0	0	0	0	0	0
HMR_6956	CoA[c] + N1,N12-diacetylspermine[c] <=> N1-acetylspermine[c] + acetyl-CoA[c]	0	0	0	0	0	0	0	0	0	0	0	0	0	0	0	0	0	0	0	0	0	0	0	0	0	0	0	0	0	0	0	0	0	0	0	0	0	0	0	0	0	0	0	0	0	0	0	0
HMR_6957	CoA[p] + N1,N12-diacetylspermine[p] <=> N1-acetylspermine[p] + acetyl-CoA[p]	0	0	0	0	0	0	0	0	0	0	0	0	0	0	0	0	0	0	0	0	0	0	0	0	0	0	0	0	0	0	0	0	0	0	0	0	0	0	0	0	0	0	0	0	0	0	0	0
HMR_6958	H2O[c] + N1-acetylspermine[c] + O2[c] => H2O2[c] + acetamidopropanal[c] + spermidine[c]	0	0	0	0	0	0	0	0	0	0	0	0	0	0	0	0	0	0	0	0	0	0	0	0	0	0	0	0	0	0	0	0	0	0	0	0	0	0	0	0	0	0	0	0	0	0	0	0
HMR_6959	H2O[p] + N1-acetylspermine[p] + O2[p] => H2O2[p] + acetamidopropanal[p] + spermidine[p]	0	0	0	0	0	0	0	0	0	0	0	0	0	0	0	0	0	0	0	0	0	0	0	0	0	0	0	0	0	0	0	0	0	0	0	0	0	0	0	0	0	0	0	0	0	0	0	0
HMR_6940	CoA[c] + N8-acetylspermidine[c] <=> acetyl-CoA[c] + spermidine[c]	0	0	0	0	0	0	0	0	0	0	0	0	0	0	0	0	0	0	0	0	0	0	0	0	0	0	0	0	0	0	0	0	0	0	0	0	0	0	0	0	0	0	0	0	0	0	0	0
HMR_6960	CoA[c] + N1,N8-diacetylspermidine[c] <=> N1-acetylspermidine[c] + acetyl-CoA[c]	0	0	0	0	0	0	0	0	0	0	0	0	0	0	0	0	0	0	0	0	0	0	0	0	0	0	0	0	0	0	0	0	0	0	0	0	0	0	0	0	0	0	0	0	0	0	0	0
HMR_6961	H2O[c] + N1-acetylspermidine[c] + O2[c] => H2O2[c] + acetamidopropanal[c] + putrescine[c]	0	0	0	0	0	0	0	0	0	0	0	0	0	0	0	0	0	0	0	0	0	0	0	0	0	0	0	0	0	0	0	0	0	0	0	0	0	0	0	0	0	0	0	0	0	0	0	0
HMR_6962	H2O[p] + N1-acetylspermidine[p] + O2[p] => H2O2[p] + acetamidopropanal[p] + putrescine[p]	0	0	0	0	0	0	0	0	0	0	0	0	0	0	0	0	0	0	0	0	0	0	0	0	0	0	0	0	0	0	0	0	0	0	0	0	0	0	0	0	0	0	0	0	0	0	0	0
HMR_6963	H2O[c] + N1,N12-diacetylspermine[c] + O2[c] => H2O2[c] + N1-acetylspermidine[c] + acetamidopropanal[c]	0	0	0	0	0	0	0	0	0	0	0	0	0	0	0	0	0	0	0	0	0	0	0	0	0	0	0	0	0	0	0	0	0	0	0	0	0	0	0	0	0	0	0	0	0	0	0	0
HMR_6964	H2O[p] + N1,N12-diacetylspermine[p] + O2[p] => H2O2[p] + N1-acetylspermidine[p] + acetamidopropanal[p]	0	0	0	0	0	0	0	0	0	0	0	0	0	0	0	0	0	0	0	0	0	0	0	0	0	0	0	0	0	0	0	0	0	0	0	0	0	0	0	0	0	0	0	0	0	0	0	0
HMR_6965	NAD+[c] + spermidine[c] => H+[c] + NADH[c] + dehydrospermidine[c]	0	0	0	0	0	0	0	0	0	0	0	0	0	0	0	0	0	0	0	0	0	0	0	0	0	0	0	0	0	0	0	0	0	0	0	0	0	0	0	0	0	0	0	0	0	0	0	0
HMR_6966	1,3-diaminopropane[c] + 1-pyrroline[c] <=> dehydrospermidine[c]	0	0	0	0	0	0	0	0	0	0	0	0	0	0	0	0	0	0	0	0	0	0	0	0	0	0	0	0	0	0	0	0	0	0	0	0	0	0	0	0	0	0	0	0	0	0	0	0
HMR_6955	1-pyrroline[c] + H2O[c] <=> 4-aminobutanal[c]	0	0	0	0	0	0	0	0	0	0	0	0	0	0	0	0	0	0	0	0	0	0	0	0	0	0	0	0	0	0	0	0	0	0	0	0	0	0	0	0	0	0	0	0	0	0	0	0
HMR_6967	1,3-diaminopropane[c] + deoxyhypusine[c] <=> lysine[c] + spermidine[c]	0	0	0	0	0	0	0	0	0	0	0	0	0	0	0	0	0	0	0	0	0	0	0	0	0	0	0	0	0	0	0	0	0	0	0	0	0	0	0	0	0	0	0	0	0	0	0	0
HMR_6973	H2O[c] + NAD+[c] + spermine monoaldehyde[c] => H+[c] + NADH[c] + spermic acid 1[c]	0	0	0	0	0	0	0	0	0	0	0	0	0	0	0	0	0	0	0	0	0	0	0	0	0	0	0	0	0	0	0	0	0	0	0	0	0	0	0	0	0	0	0	0	0	0	0	0
HMR_8096	H2O[m] + L-1-pyrroline-3-hydroxy-5-carboxylate[m] <=> L-4-hydroxyglutamate semialdehyde[m]	0	0	0	0	0	0	0	0	0	0	0	0	0	0	0	0	0	0	0	0	0	0	0	0	0	0	0	0	0	0	0	0	0	0	0	0	0	0	0	0	0	0	0	0	0	0	0	0
HMR_8097	H2O[m] + L-4-hydroxyglutamate semialdehyde[m] + NAD+[m] => H+[m] + L-erythro-4-hydroxyglutamate[m] + NADH[m]	0	0	0	0	0	0	0	0	0	0	0	0	0	0	0	0	0	0	0	0	0	0	0	0	0	0	0	0	0	0	0	0	0	0	0	0	0	0	0	0	0	0	0	0	0	0	0	0
HMR_8098	L-erythro-4-hydroxyglutamate[m] + OAA[m] => 4-hydroxy-2-oxoglutarate[m] + aspartate[m]	3.01782	3.38485	3.37766	3.35277	2.94951	3.0954	3.82386	3.31681	2.38699	3.16982	2.83105	3.13571	3.50218	4.003	2.11168	2.2728	3.36938	3.37463	3.30695	3.03188	2.49269	3.46664	2.16407	3.23016	2.5499	2.78334	3.46761	2.8232	3.24808	2.96797	3.42191	2.84184	2.81494	2.58512	2.145	3.0012	2.87703	2.81544	3.20607	2.35889	2.0033	3.44187	2.17367	2.71751	2.38888	3.03356	2.94432	2.87537
HMR_8416	acetyl-CoA[m] + glutamate[m] => CoA[m] + N-acetyl-L-glutamate[m]	0	0	0	0	0	0	0	0	0	0	0	0	0	0	0	0	0	0	0	0	0	0	0	0	0	0	0	0	0	0	0	0	0	0	0	0	0	0	0	0	0	0	0	0	0	0	0	0
HMR_8425	H2O[c] + N-acetylornithine[c] <=> acetate[c] + ornithine[c]	0	0	0	0	0	0	0	0	0	0	0	0	0	0	0	0	0	0	0	0	0	0	0	0	0	0	0	0	0	0	0	0	0	0	0	0	0	0	0	0	0	0	0	0	0	0	0	0
HMR_8426	H2O[m] + arginine[m] => ornithine[m] + urea[m]	0.557908	0.557559	0.562134	0.556605	0.483223	0.507595	0.642179	0.549816	0.378127	0.523939	0.460153	0.516237	0.581838	0.67655	0.327068	0.356556	0.56005	0.722798	0.547671	0.49809	0.397212	0.578047	0.336302	0.535148	0.408899	0.450302	0.578182	0.459524	0.538059	0.486636	0.568083	0.461459	0.45752	0.415315	0.332917	0.491279	0.468293	0.456563	0.530334	0.372311	0.305793	0.571233	0.338318	0.440158	0.377589	0.497341	0.48063	0.468116
HMR_8427	ADP[m] + 2 H+[m] + creatine-phosphate[m] <=> ATP[m] + creatine[m]	0	0	0	0	1.57772e-30	0	-4.73317e-30	0	0	0	0	0	0	0	0	0	0	0	0	0	0	0	0	0	0	0	0	0	0	0	0	0	0	0	0	0	0	-4.26478e-30	-4.0614e-30	0	0	0	-1.20794e-30	0	0	0	0	0
HMR_8431	2 H+[c] + creatine-phosphate[c] => Pi[c] + creatinine[c]	0	0	0	0	0	-2.52435e-29	4.73317e-30	0	0	0	0	0	-4.03897e-28	0	0	0	0	0	0	0	0	0	0	0	-1.00974e-28	0	0	0	0	0	3.9443e-31	0	0	0	0	0	0	6.31089e-30	4.04291e-30	-1.77494e-29	0	0	1.20794e-30	0	0	0	0	0
HMR_8432	FAD[m] + THF[m] + sarcosine[m] => 5,10-methylene-THF[m] + FADH2[m] + glycine[m]	0	0	0	0	0	0	0	0	0	0	0	0	0	0	0	0	0	0	0	0	0	0	0	0	0	0	0	0	0	0	0	0	0	0	0	0	0	0	0	0	0	0	0	0	0	0	0	0
HMR_8603	acetyl-CoA[c] + putrescine[c] => CoA[c] + N-acetylputrescine[c]	0	0	0	0	0	0	0	0	0	0	0	0	0	0	0	0	0	0	0	0	0	0	0	0	0	0	0	0	0	0	0	0	0	0	0	0	0	0	0	0	0	0	0	0	0	0	0	0
HMR_8604	H2O[c] + N-acetylputrescine[c] + O2[c] => H2O2[c] + N4-acetylaminobutanal[c] + NH3[c]	0	0	0	0	0	0	0	0	0	0	0	0	0	0	0	0	0	0	0	0	0	0	0	0	0	0	0	0	0	0	0	0	0	0	0	0	0	0	0	0	0	0	0	0	0	0	0	0
HMR_8605	H2O[c] + N4-acetylaminobutanal[c] + NAD+[c] => 4-acetamidobutanoate[c] + H+[c] + NADH[c]	0	0	0	0	0	0	0	0	0	0	0	0	0	0	0	0	0	0	0	0	0	0	0	0	0	0	0	0	0	0	0	0	0	0	0	0	0	0	0	0	0	0	0	0	0	0	0	0
HMR_8606	H2O[c] + O2[c] + putrescine[c] => 4-aminobutanal[c] + H2O2[c] + NH3[c]	0	0	0	0	0	0	0	0	0	0	0	0	0	0	0	0	0	0	0	0	0	0	0	0	0	0	0	0	0	0	0	0	0	0	0	0	0	0	0	0	0	0	0	0	0	0	0	0
HMR_8607	4-methylthio-2-oxobutanoic acid[c] + 2 H+[c] + glutamine[c] => glutamate[c] + methionine[c]	0	0	0	0	0	0	0	0	0	0	0	0	0	0	0	0	0	0	0	0	0	0	0	0	3.14494e-14	0	0	0	0	0	0	0	0	0	0	0	0	0	0	0	0	0	0	0	0	0	0	0
HMR_8608	D-proline[c] + O2[c] => 1-pyrroline-2-carboxylate[c] + H2O2[c]	0	0	0	0	0	0	0	0	0	0	0	0	0	0	0	0	0	0	0	0	0	0	0	0	0	0	0	0	0	0	0	0	0	0	0	0	0	0	0	0	0	0	0	0	0	0	0	0
HMR_8609	1-pyrroline-5-carboxylate[m] + H+[m] + NADPH[m] => NADP+[m] + proline[m]	0	0	0	0	0	0	0	0	0	0	0	0	0	0	0	0	0	0	0	0	0	0	0	0	0	0	0	0	0	0	0	0	0	0	0	0	0	0	0	0	0	0	0	0	0	0	0	0
HMR_8610	FAD[c] + proline[c] => 1-pyrroline-5-carboxylate[c] + FADH2[c]	0	0	0	0	0	0	0	0	0	0	0	0	0	0	0	0	0	0	0	0	0	0	0	0	0	0	0	0	0	0	0	0	0	0	0	0	0	0	0	0	0	0	0	0	0	0	0	0
HMR_8611	FAD[m] + proline[m] => 1-pyrroline-5-carboxylate[m] + FADH2[m]	0	0	0	0	0	0	0	0	0	0	0	0	0	0	0	0	0	0	0	0	0	0	0	0	0	0	0	0	0	0	0	0	0	0	0	0	0	0	0	0	0	0	0	0	0	0	0	0
HMR_0457	ATP[c] + glycerate[c] => 3-phospho-D-glycerate[c] + ADP[c]	0.912941	0.691541	0	1.15931e-17	0	0	0	0.223481	0	3.32375e-14	0	0.574538	-1.77261e-17	0.646012	0	0.241665	0	1.15547	0.116605	0.635939	-3.79073e-17	0.57378	0	0	0	0	-1.05843e-17	0	0	-2.9354e-17	1.51797	0	0.494717	0	0	0.95424	0	0	-5.60004e-17	0.339425	0.894186	1.57926	-7.43818e-17	0	0.426394	1.18176	-1.3542e-17	5.68988e-17
HMR_0460	ATP[m] + glycerate[m] => 3-phospho-D-glycerate[m] + ADP[m]	0	0	0	0	0	0	0	0	0	0	0	0	0	0	0	0	0	0	0	0	0	0	0	0	0	0	0	0	0	0	0	0	0	0	0	0	0	0	0	0	0	0	0	0	0	0	0	0
HMR_3750	CoA[m] + isobutyrylglycine[m] <=> glycine[m] + isobutyryl-CoA[m]	0	0	0	0	0	0	0	0	0	0	0	0	0	0	0	0	0	0	0	0	0	0	0	0	0	0	0	0	0	0	0	0	0	0	0	0	0	0	0	0	0	0	0	0	0	0	0	0
HMR_3752	FADH2[m] + methacrylyl-CoA[m] <=> FAD[m] + isobutyryl-CoA[m]	0	0	0	0	0	0	0	0	0	0	0	0	0	0	0	0	0	0	0	0	0	0	0	0	0	0	0	0	0	0	0	0	0	0	0	0	0	0	0	0	0	0	0	0	0	0	0	0
HMR_3770	3-methylcrotonyl-CoA[m] + FADH2[m] <=> FAD[m] + isovaleryl-CoA[m]	0	0	0	0	0	0	0	0	0	0	0	0	0	0	0	0	0	0	0	0	0	0	0	0	0	0	0	0	0	0	0	0	0	0	0	0	0	0	0	0	0	0	0	0	0	0	0	0
HMR_3771	CoA[m] + isovalerylglycine[m] <=> glycine[m] + isovaleryl-CoA[m]	0	0	0	0	0	0	0	0	0	0	0	0	0	0	0	0	0	0	0	0	0	0	0	0	0	0	0	0	0	0	0	0	0	0	0	0	0	0	0	0	0	0	0	0	0	0	0	0
HMR_3772	3-methylcrotonoylglycine[m] + CoA[m] <=> 3-methylcrotonyl-CoA[m] + glycine[m]	0	0	0	0	0	0	0	0	0	0	0	0	0	0	0	0	0	0	0	0	0	0	0	0	0	0	0	0	0	0	0	0	0	0	0	0	0	0	0	0	0	0	0	0	0	0	0	0
HMR_3782	2-methylbutyryl-CoA[m] + glycine[m] <=> 2-methylbutyrylglycine[m] + CoA[m]	0	0	0	0	0	0	0	0	0	0	0	0	0	0	0	0	0	0	0	0	0	0	0	0	0	0	0	0	0	0	0	0	0	0	0	0	0	0	0	0	0	0	0	0	0	0	0	0
HMR_3784	2-methylbutyryl-CoA[m] + FAD[m] <=> FADH2[m] + tiglyl-CoA[m]	0	0	0	0	0	0	0	0	0	0	0	0	0	0	0	0	0	0	0	0	0	0	0	0	0	0	0	0	0	0	0	0	0	0	0	0	0	0	0	0	0	0	0	0	0	0	0	0
HMR_3794	CoA[m] + N-acetyl-L-alanine[m] <=> acetyl-CoA[m] + alanine[m]	0	0	0	0	0	0	0	0	0	0	0	0	0	0	0	0	0	0	0	0	0	0	0	0	0	0	0	0	0	0	0	0	0	0	0	0	0	0	0	0	0	0	0	0	0	0	0	0
HMR_3839	3-phospho-D-glycerate[c] + NAD+[c] <=> 3-phosphonooxypyruvate[c] + H+[c] + NADH[c]	0	5.91646e-31	0	0	0	0	0	0	0	0	0	-3.15544e-30	0	0	0	8.28304e-30	0	0	0	3.895e-30	0	0	0	0	0	0	0	0	0	0	0	0	0	0	0	0	0	0	0	0	0	0	0	0	0	0	0	0
HMR_3841	3-phosphonooxypyruvate[c] + glutamate[c] <=> 3-phosphoserine[c] + AKG[c]	0	0	0	0	0	0	0	0	0	0	0	-3.15544e-30	0	0	0	-1.07482e-29	0	0	0	1.97215e-30	0	0	0	0	0	0	0	0	0	0	0	0	0	0	0	0	0	0	0	0	0	0	0	0	0	0	0	0
HMR_3843	3-phosphoserine[c] + H2O[c] => Pi[c] + serine[c]	0	0	0	0	0	0	0	0	0	0	0	0	0	0	0	0	0	0	0	0	0	0	0	0	0	0	0	0	0	0	0	0	0	0	0	0	0	0	0	0	0	0	0	0	0	0	0	0
HMR_3845	THF[c] + serine[c] <=> 5,10-methylene-THF[c] + H2O[c] + glycine[c]	-2.3778	-2.6497	-2.66582	-2.64253	-2.3251	-2.43189	-3.01279	-2.61332	-1.87219	-2.50084	-2.22625	-2.46845	-2.7529	-3.16037	-1.65193	-1.77938	-2.65717	-2.65918	-2.60426	-2.38949	-1.95484	-2.73483	-1.69205	-2.54918	-2.0046	-2.18437	-2.73544	-2.22303	-2.56199	-2.33983	-2.69287	-2.23231	-2.21468	-2.03235	-1.67736	-2.36079	-2.26161	-2.21119	-2.52863	-1.84747	-1.56086	-2.7068	-1.70061	-2.13935	-1.87042	-2.38691	-2.31491	-2.26076
HMR_3847	CoA[m] + L-2-amino-3-oxobutanoic acid[m] <=> acetyl-CoA[m] + glycine[m]	0	0	0	0	0	0	0	0	0	0	0	0	0	0	0	0	0	0	0	0	0	0	0	0	0	0	0	0	0	0	0	0	0	0	0	0	0	0	0	0	0	0	0	0	0	0	0	0
HMR_3849	H2O[p] + O2[p] + sarcosine[p] => H2O2[p] + formaldehyde[p] + glycine[p]	5.37086e-17	0	0	0	0	0	0	0	-3.9443e-31	0	0	0	0	0	0	2.36658e-30	0	0	0	4.93038e-31	0	0	0	0	-5.04871e-29	0	1.97215e-30	0	0	0	0	4.19082e-31	0	0	4.12457e-30	0	0	0	0	5.71924e-30	0	0	0	-5.2262e-30	0	0	0	0
HMR_3852	H2O[c] + O2[c] + aminoacetone[c] => H2O2[c] + NH3[c] + methylglyoxal[c]	0	0	0	0	0	0	0	0	0	0	0	0	0	0	0	0	0	0	0	0	0	0	0	0	0	0	0	0	0	0	0	0	0	0	0	0	0	0	0	0	0	0	0	0	0	0	0	0
HMR_3856	H+[c] + NADH[c] + methylglyoxal[c] => D-lactaldehyde[c] + NAD+[c]	0	0	0	0	0	0	0	0	0	0	0	0	0	0	0	0	0	0	0	0	0	0	0	0	0	0	0	0	0	0	0	0	0	0	0	0	0	0	0	0	0	0	0	0	0	0	0	0
HMR_3860	L-2-amino-3-oxobutanoic acid[m] => CO2[m] + aminoacetone[m]	0	0	0	0	0	0	0	0	0	0	0	0	0	0	0	0	0	0	0	0	0	0	0	0	0	0	0	0	0	0	0	0	0	0	0	0	0	0	0	0	0	0	0	0	0	0	0	0
HMR_3883	serine[c] => NH3[c] + pyruvate[c]	0	0	0	0	0	0	0	0	0	0	0	0	0	0	0	0	0	0	0	0	0	0	0	0	0	0	0	0	0	0	0	0	0	0	0	0	0	0	0	0	0	0	0	0	0	0	0	0
HMR_3901	SAM[c] + glycine[c] => SAH[c] + sarcosine[c]	0	0	0	3.15544e-30	0	0	0	0	0	0	0	9.86076e-32	0	0	0	0	0	0	0	0	0	0	0	0	0	0	0	0	0	0	0	-7.88861e-31	0	0	9.55916e-30	0	0	-1.26341e-31	0	0	0	0	0	-5.24469e-30	0	0	0	0
HMR_3939	glycine[m] + succinyl-CoA[m] => 2-amino-3-oxoadipate[m] + CoA[m]	0	0	0	0	0	0	0	0	0	0	0	0	0	0	0	0	0	0	0	0	0	0	0	0	0	0	0	0	0	0	0	0	0	0	0	0	0	0	0	0	0	0	0	0	0	0	0	0
HMR_3974	H2O[c] + dehydroalanine[c] => NH3[c] + pyruvate[c]	0	1.2326e-32	0	0	0	-1.57772e-30	0	-1.26218e-29	0	0	0	-4.73317e-30	0	0	0	0	-3.54987e-30	0	0	0	0	0	0	0	0	0	0	0	0	0	0	1.57772e-30	-9.86076e-31	-9.86076e-32	0	0	0	0	0	-1.57772e-30	0	6.94198e-29	0	0	0	0	0	-7.69139e-29
HMR_4198	pyruvate[m] + serine[m] => alanine[m] + hydroxypyruvate[m]	0	0	0	0	0	0	0	0	0	0	0	0	0	0	0	0	0	0	0	0	0	0	0	0	0	0	0	0	0	0	0	0	0	0	0	0	0	0	0	0	0	0	0	0	0	0	0	0
HMR_4467	pyruvate[p] + serine[p] => alanine[p] + hydroxypyruvate[p]	0.912941	0.691541	0	1.15931e-17	0	0	0	0.223481	0	3.32375e-14	0	0.574538	-1.77261e-17	0.646012	0	0.241665	0	1.15547	0.116605	0.635939	-3.79073e-17	0.57378	0	0	0	0	-1.05843e-17	0	1.49198e-16	-2.9354e-17	1.51797	0	0.494717	0	0	0.95424	1.29247e-26	0	-5.60004e-17	0.339425	0.894186	1.57926	-7.43818e-17	0	0.426394	1.18176	-1.3542e-17	5.68988e-17
HMR_4199	H2O[c] + N-acetyl-L-alanine[c] <=> acetate[c] + alanine[c]	0	0	0	0	0	0	0	0	0	0	0	0	0	0	0	0	0	0	0	0	0	0	0	0	0	0	0	0	0	0	0	0	0	0	0	0	0	0	0	0	0	0	0	0	0	0	0	0
HMR_4200	serine[c] => H2O[c] + dehydroalanine[c]	0	0	0	0	0	0	0	0	0	-3.78653e-29	1.664e-31	0	0	0	0	2.87934e-29	0	0	0	-1.53828e-29	-1.57772e-30	0	0	-3.9443e-31	0	0	0	0	0	0	0	0	0	0	0	0	0	0	0	0	3.45127e-30	0	0	0	0	0	0	0
HMR_4284	threonine[c] => acetaldehyde[c] + glycine[c]	0.251345	0.240366	0.267248	0.261957	0.250787	0.244813	0.274305	0.259829	0.222638	0.259773	0.240547	0.251944	0.257099	0.287422	0.210598	0.215828	0.264361	0.26187	0.257948	0.252513	0.224879	0.268429	0.210664	0.262491	0.232336	0.233845	0.268258	0.244003	0.26138	0.251553	0.258793	0.237821	0.241473	0.233335	0.210524	0.246003	0.240774	0.23666	0.259848	0.218628	0.200446	0.257128	0.212173	0.240463	0.218631	0.247703	0.243055	0.2413
HMR_4348	threonine[c] => 2-oxobutyrate[c] + NH3[c]	0	0	0	0	0	0	0	0	0	0	0	0	0	0	0	0	0	0	0	0	0	0	0	0	0	0	0	0	0	0	0	0	0	0	0	0	0	0	0	0	0	0	0	0	0	0	0	0
HMR_4466	hydroxypyruvate[c] => 2-hydroxy-3-oxopropanoate[c]	0	0	0	0	0	0	0	0	0	0	0	0	0	0	0	0	0	0	0	0	0	0	0	0	0	0	0	0	0	0	0	0	0	0	0	0	0	0	0	0	0	0	0	0	0	0	0	0
HMR_4582	arginine[c] + glycine[c] <=> guanidinoacetate[c] + ornithine[c]	0	9.86076e-32	0	0	0	-2.52435e-29	-5.81785e-30	0	0	0	0	0	-4.03897e-28	0	-1.02305e-29	0	0	0	0	0	0	-3.15544e-30	0	0	1.04619e-28	0	0	0	0	0	0	0	0	0	0	4.53595e-30	0	-3.62475e-29	4.0614e-30	-2.52435e-29	0	0	1.20794e-30	0	0	0	0	-1.97215e-31
HMR_4584	ATP[c] + creatine[c] <=> ADP[c] + 2 H+[c] + creatine-phosphate[c]	0	0	0	0	0	-2.52435e-29	0	0	0	0	0	0	-4.03897e-28	-7.88861e-31	0	0	0	0	0	0	0	-3.13079e-30	0	0	-1.00974e-28	0	0	0	0	0	0	0	0	4.46816e-32	0	9.9712e-28	0	0	0	-2.52435e-29	0	0	0	0	1.3174e-28	0	0	-1.97215e-31
HMR_4696	NAD+[c] + choline[c] => H+[c] + NADH[c] + betaine_aldehyde[c]	0	0	0	0	0	0	0	0	0	0	0	0	0	0	0	0	0	0	0	0	0	0	0	0	0	0	0	0	0	0	0	0	0	0	0	0	0	0	0	0	0	0	0	0	0	0	0	0
HMR_4697	H2O[c] + NAD+[c] + betaine_aldehyde[c] => 2 H+[c] + NADH[c] + betaine[c]	0	0	0	0	0	0	0	0	0	0	0	0	0	0	0	0	0	0	0	0	0	0	0	0	0	0	0	0	0	0	0	0	0	0	0	0	0	0	0	0	0	0	0	0	0	0	0	0
HMR_4699	betaine[c] + homocysteine[c] => dimethylglycine[c] + methionine[c]	5.37086e-17	0	0	0	0	0	0	0	0	0	0	0	0	0	0	0	0	0	0	0	0	0	0	0	-5.04871e-29	0	1.97215e-30	0	0	0	0	0	0	0	0	0	0	1.26341e-31	0	5.71924e-30	0	0	0	0	0	0	0	0
HMR_4700	H2O[c] + NAD+[c] + dimethylglycine[c] => H+[c] + NADH[c] + formaldehyde[c] + sarcosine[c]	0	0	0	0	0	0	0	0	0	0	0	0	0	0	0	0	0	0	0	0	0	0	0	0	0	0	0	0	0	0	0	0	0	0	0	0	0	0	0	0	0	0	0	0	0	0	0	0
HMR_4742	glycine[m] + succinyl-CoA[m] => 5-aminolevulinate[m] + CO2[m] + CoA[m]	0	0	0	0	0	0	0	0	0	0	0	0	0	0	0	0	0	0	0	0	0	0	0	0	0	0	0	0	0	0	0	0	0	0	0	0	0	0	0	0	0	0	0	0	0	0	0	0
HMR_4788	alanine[m] + glyoxalate[m] => glycine[m] + pyruvate[m]	2.10488	2.69331	3.37766	3.35277	2.94951	3.0954	3.82386	3.09333	2.38699	3.16982	2.83105	2.56117	3.50218	3.35699	2.11168	2.03114	3.36938	2.21917	3.19034	2.39594	2.49269	2.89286	2.16407	3.23016	2.5499	2.78334	3.46761	2.8232	3.24808	2.96797	2.07483	2.84184	2.32022	2.58512	2.145	2.04696	2.87703	2.81544	3.20607	2.01946	1.22906	2.08592	2.17367	2.71751	1.96249	1.8518	2.94432	2.87537
HMR_4789	H2O[p] + O2[p] + glycine[p] => H2O2[p] + NH3[p] + glyoxalate[p]	0	0	0	0	0	0	0	0	0	0	0	0	0	0	0	0	0	0	0	0	0	0	0	0	0	0	0	0	0	0	0.170891	0	0	0	0	0	0	0	0	0	0.119946	0.223309	0	0	0	0	0	0
HMR_4791	alanine[p] + glyoxalate[p] => glycine[p] + pyruvate[p]	0.912941	0.691541	-7.81151e-18	0	4.19906e-17	0	0	0.223481	1.13562e-16	0	5.36416e-18	0.574538	0	0.646012	-4.48163e-17	0.241665	0	1.15547	0.116605	0.635939	0	0.57378	0	0	0	-1.49984e-16	0	0	0	0	1.51797	-6.79656e-18	0.494717	0	6.16291e-18	0.95424	0	0	0	0.339425	0.894186	1.57926	0	0	0.426394	1.18176	0	0
HMR_4792	5,10-methylene-THF[m] + H2O[m] + glycine[m] <=> THF[m] + serine[m]	0	0	0	0	0	0	0	0	0	0	0	0	0	0	0	0	0	0	0	0	0	0	0	0	0	0	0	0	0	0	0	0	0	0	0	0	0	0	0	0	0	0	0	0	0	0	0	0
HMR_5392	5 ATP[c] + THF[c] + 5 glutamate[c] => 5 ADP[c] + 5 Pi[c] + THF-hexaglutamate[c]	0	0	0	0	0	0	0	0	0	0	0	0	0	0	0	0	0	0	0	0	0	0	0	0	0	0	0	0	0	0	0	0	0	0	0	0	0	0	0	0	0	0	0	0	0	0	0	0
HMR_5393	THF-hexaglutamate[c] + 5 H2O[c] => THF[c] + 5 glutamate[c]	0	0	0	0	0	0	0	0	0	0	0	0	0	0	0	0	0	0	0	0	0	0	0	0	0	0	0	0	0	0	0	0	0	0	0	0	0	0	0	0	0	0	0	0	0	0	0	0
HMR_6409	NAD+[m] + dihydrolipoamide[m] => H+[m] + NADH[m] + lipoamide[m]	0	0	0	0	0	0	0	0	0	0	0	0	0	0	0	0	0	0	0	0	2.05227e-30	0	0	0	0	0	2.46519e-32	4.93038e-32	0	0	0	0	0	0	0	0	0	0	0	0	0	-1.2326e-31	0	2.46519e-32	0	-8.67747e-30	0	3.24419e-29
HMR_7702	H+[c] + NADPH[c] + glyoxalate[c] => NADP+[c] + glycolate[c]	0	0	0	0	0	0	0	0	0	0	0	0	0	0	0	0	0	0	0	0	0	0	0	0	0	0	0	0	0	0	0	0	0	0	0	0	0	0	0	0	0	0	0	0	0	0	0	0
HMR_7703	O2[c] + glycolate[c] => H2O2[c] + glyoxalate[c]	14.5049	59.1158	63.3411	76.5109	44.7269	69.2442	61.2927	36.8198	78.2725	46.0232	58.4823	43.7483	51.5936	39.5878	52.298	22.5524	68.9413	17.321	39.0328	21.014	40.526	29.2794	27.6185	45.2705	57.7616	77.0919	55.5829	36.4401	64.6042	59.7331	71.2045	61.9797	19.6789	66.3652	42.2358	90.6405	64.2916	49.7058	53.1548	21.2971	55.1643	94.0788	25.9462	56.4131	14.4705	81.9697	73.8345	43.7681
HMR_8433	glycine[m] + lipoamide[m] => CO2[m] + S-aminomethyldihydrolipoamide[m]	0	0	0	0	0	0	0	0	0	0	0	0	0	0	0	0	0	0	0	0	0	0	0	0	0	0	0	0	0	0	0	0	0	0	0	0	0	0	0	0	0	0	0	0	0	0	0	0
HMR_8434	S-aminomethyldihydrolipoamide[m] + THF[m] => 5,10-methylene-THF[m] + NH3[m] + dihydrolipoamide[m]	0	0	0	0	0	0	0	0	0	0	0	0	0	0	0	0	0	0	0	0	0	0	0	0	0	0	0	0	0	0	0	0	0	0	0	0	0	0	0	0	0	0	0	0	0	0	0	0
HMR_8435	glycine[m] + lipoylprotein[m] => CO2[m] + S-aminomethyldihydrolipoylprotein[m]	0	0	0	0	0	0	0	0	0	0	0	0	0	0	0	0	0	0	0	0	0	0	0	0	0	0	0	0	0	0	0	0	0	0	0	0	0	0	0	0	0	0	0	0	0	0	0	0
HMR_8436	S-aminomethyldihydrolipoylprotein[m] + THF[m] => 5,10-methylene-THF[m] + NH3[m] + dihydrolipoylprotein[m]	0	0	0	0	0	0	0	0	0	0	0	0	0	0	0	0	0	0	0	0	0	0	0	0	0	0	0	0	0	0	0	0	0	0	0	0	0	0	0	0	0	0	0	0	0	0	0	0
HMR_8437	NAD+[m] + dihydrolipoylprotein[m] => H+[m] + NADH[m] + lipoylprotein[m]	0	0	0	0	0	0	0	0	0	0	0	0	0	0	0	0	0	0	0	0	0	0	0	0	0	0	0	0	0	0	0	0	0	0	0	0	0	0	0	0	0	0	0	0	0	0	0	0
HMR_8439	FAD[m] + H2O[m] + dimethylglycine[m] => FADH2[m] + formaldehyde[m] + sarcosine[m]	0	0	0	0	0	0	0	0	0	0	0	0	0	9.86076e-32	0	0	0	0	0	-1.47911e-30	-3.99361e-30	0	0	0	5.04871e-29	0	0	0	0	0	0	1.20794e-30	0	0	1.11856e-30	0	0	0	0	0	0	-3.3921e-29	0	5.2262e-30	0	0	0	0
HMR_8440	H2O[m] + NAD+[m] + betaine_aldehyde[m] => 2 H+[m] + NADH[m] + betaine[m]	5.37086e-17	0	0	0	0	0	0	0	0	0	0	4.93038e-32	0	0	0	-3.9443e-31	-2.80876e-17	-4.93038e-32	0	1.26218e-29	0	1.30655e-30	0	0	-5.04871e-29	0	0	0	0	0	0	0	0	0	4.73317e-30	0	0	0	0	0	0	-4.12919e-31	0	0	0	0	0	0
HMR_8441	FAD[m] + choline[m] => FADH2[m] + betaine_aldehyde[m]	5.37086e-17	0	0	0	0	0	0	0	0	0	0	4.93038e-32	0	0	0	-3.9443e-31	-2.80876e-17	-4.93038e-32	0	1.26218e-29	0	1.30655e-30	0	0	-5.04871e-29	0	0	0	0	0	0	0	0	0	4.73317e-30	0	0	0	0	0	0	-4.12919e-31	0	0	0	0	0	0
HMR_8442	2-oxobutyrate[c] + CoA[c] + NAD+[c] => CO2[c] + H+[c] + NADH[c] + propanoyl-CoA[c]	0	0	0	0	0	0	0	0	0	0	0	0	0	0	0	0	0	0	0	0	0	0	0	0	0	0	0	0	0	0	0	0	0	0	0	0	0	0	0	0	0	0	0	0	0	0	0	0
HMR_9718	ATP[c] + homoserine[c] => ADP[c] + O-phospho-L-homoserine[c]	0	0	0	0	0	0	0	0	0	0	0	0	0	0	0	0	0	0	0	0	0	0	0	0	0	0	0	0	0	0	0	0	0	0	-2.46519e-31	2.26798e-30	0	0	0	0	0	0	0	0	0	0	0	0
HMR_9486	H2O[c] + O-phospho-L-homoserine[c] => Pi[c] + threonine[c]	0	0	0	0	0	0	0	0	0	0	0	0	0	0	0	0	0	0	0	0	0	0	0	0	0	0	0	0	0	0	0	0	0	0	-2.46519e-31	2.26798e-30	0	0	0	0	0	0	0	0	0	0	0	0
HMR_4426	CoA[c] + acetylcarnosine[c] <=> acetyl-CoA[c] + carnosine[c]	0	0	0	0	0	0	0	0	0	0	0	0	0	0	0	0	0	0	0	0	0	0	0	0	0	0	0	0	0	0	0	0	0	0	0	0	0	0	0	0	0	0	0	0	0	0	0	0
HMR_4428	histidine[c] => CO2[c] + histamine[c]	0	0	0	0	0	0	0	0	0	0	0	0	0	0	0	0	0	0	0	0	0	0	0	0	0	0	0	0	0	0	0	0	0	0	0	0	0	0	0	0	0	0	0	0	0	0	0	0
HMR_4429	SAM[c] + histamine[c] => N-methylhistamine[c] + SAH[c]	0	0	0	0	0	0	0	0	0	0	0	0	0	0	0	0	0	0	0	0	0	0	0	0	0	0	0	0	0	0	0	0	0	0	0	0	0	0	0	0	0	0	0	0	0	0	0	0
HMR_4430	H2O[c] + N-methylhistamine[c] + O2[c] => H2O2[c] + NH3[c] + methylimidazole-acetaldehyde[c]	0	0	0	0	0	0	0	0	0	0	0	0	0	0	0	0	0	0	0	0	0	0	0	0	0	0	0	0	0	0	0	0	0	0	0	0	0	0	0	0	0	0	0	0	0	0	0	0
HMR_4431	H2O[c] + NAD+[c] + methylimidazole-acetaldehyde[c] => H+[c] + NADH[c] + methylimidazoleacetic acid[c]	0	0	0	0	0	0	0	0	0	0	0	0	0	0	0	0	0	0	0	0	0	0	0	0	0	0	0	0	0	0	0	0	0	0	0	0	0	0	0	0	0	0	0	0	0	0	0	0
HMR_4437	histidine[c] => NH3[c] + urocanate[c]	0.306103	0.342445	0.347438	0.343682	0.298783	0.312884	0.395984	0.339436	0.233462	0.323929	0.284104	0.318659	0.358392	0.417675	0.201864	0.219968	0.345948	0.345968	0.337994	0.307835	0.245084	0.35707	0.207401	0.330872	0.25271	0.277641	0.357137	0.284017	0.332523	0.300892	0.350294	0.284658	0.282604	0.256637	0.205361	0.303209	0.289	0.281628	0.327767	0.229642	0.188267	0.352041	0.208736	0.272118	0.232804	0.306983	0.296582	0.288938
HMR_4658	5-formiminotetrahydrofolate[c] + glutamate[c] <=> N-formimino-L-glutamate[c] + THF[c]	-0.306103	-0.342445	-0.347438	-0.343682	-0.298783	-0.312884	-0.395984	-0.339436	-0.233462	-0.323929	-0.284104	-0.318659	-0.358392	-0.417675	-0.201864	-0.219968	-0.345948	-0.345968	-0.337994	-0.307835	-0.245084	-0.35707	-0.207401	-0.330872	-0.25271	-0.277641	-0.357137	-0.284017	-0.332523	-0.300892	-0.350294	-0.284658	-0.282604	-0.256637	-0.205361	-0.303209	-0.289	-0.281628	-0.327767	-0.229642	-0.188267	-0.352041	-0.208736	-0.272118	-0.232804	-0.306983	-0.296582	-0.288938
HMR_4660	4-imidazolone-5-propanoate[c] + H2O[c] => N-formimino-L-glutamate[c]	0.306103	0.342445	0.347438	0.343682	0.298783	0.312884	0.395984	0.339436	0.233462	0.323929	0.284104	0.318659	0.358392	0.417675	0.201864	0.219968	0.345948	0.345968	0.337994	0.307835	0.245084	0.35707	0.207401	0.330872	0.25271	0.277641	0.357137	0.284017	0.332523	0.300892	0.350294	0.284658	0.282604	0.256637	0.205361	0.303209	0.289	0.281628	0.327767	0.229642	0.188267	0.352041	0.208736	0.272118	0.232804	0.306983	0.296582	0.288938
HMR_4712	H2O[c] + urocanate[c] => 4-imidazolone-5-propanoate[c]	0.306103	0.342445	0.347438	0.343682	0.298783	0.312884	0.395984	0.339436	0.233462	0.323929	0.284104	0.318659	0.358392	0.417675	0.201864	0.219968	0.345948	0.345968	0.337994	0.307835	0.245084	0.35707	0.207401	0.330872	0.25271	0.277641	0.357137	0.284017	0.332523	0.300892	0.350294	0.284658	0.282604	0.256637	0.205361	0.303209	0.289	0.281628	0.327767	0.229642	0.188267	0.352041	0.208736	0.272118	0.232804	0.306983	0.296582	0.288938
HMR_5337	GSH[c] + urocanate[c] => S-[2-carboxy-1-(1H-imidazol-4-yl)ethyl]glutathione[c]	0	0	0	0	0	0	0	0	0	0	0	0	0	0	0	0	0	0	0	0	0	0	0	0	0	0	0	0	0	0	0	0	0	0	0	0	0	0	0	0	0	0	0	0	0	0	0	0
HMR_5336	2 H+[c] + H2O[c] + S-[2-carboxy-1-(1H-imidazol-4-yl)ethyl]glutathione[c] => S-[2-carboxy-1-(1H-imidazol-4-yl)ethyl]-L-cysteine[c] + glutamate[c] + glycine[c]	0	0	0	0	0	0	0	0	0	0	0	0	0	0	0	0	0	0	0	0	0	0	0	0	0	0	0	0	0	0	0	0	0	0	0	0	0	0	0	0	0	0	0	0	0	0	0	0
HMR_5338	S-[2-carboxy-1-(1H-imidazol-4-yl)ethyl]-L-cysteine[c] + acetyl-CoA[c] => CoA[c] + N-acetyl-S-[2-carboxy-1-(1H-imidazol-4-yl)ethyl]-L-cysteine[c]	0	0	0	0	0	0	0	0	0	0	0	0	0	0	0	0	0	0	0	0	0	0	0	0	0	0	0	0	0	0	0	0	0	0	0	0	0	0	0	0	0	0	0	0	0	0	0	0
HMR_5339	H2O[c] + N-acetyl-S-[2-carboxy-1-(1H-imidazol-4-yl)ethyl]-L-cysteine[c] => S-[2-carboxy-1-(1H-imidazol-4-yl)ethyl]-L-cysteine[c] + acetate[c]	0	0	0	0	0	0	0	0	0	0	0	0	0	0	0	0	0	0	0	0	0	0	0	0	0	0	0	0	0	0	0	0	0	0	0	0	0	0	0	0	0	0	0	0	0	0	0	0
HMR_5340	H+[c] + H2O[c] + S-[2-carboxy-1-(1H-imidazol-4-yl)ethyl]-L-cysteine[c] => NH4+[c] + S-[2-carboxy-1-(1H-imidazol-4-yl)ethyl]-3-thiolactate[c]	0	0	0	0	0	0	0	0	0	0	0	0	0	0	0	0	0	0	0	0	0	0	0	0	0	0	0	0	0	0	0	0	0	0	0	0	0	0	0	0	0	0	0	0	0	0	0	0
HMR_8783	H2O[c] + O2[c] + histamine[c] => H2O2[c] + NH3[c] + imidazole-4-acetaldehyde[c]	0	0	0	0	0	0	0	0	0	0	0	0	0	0	0	0	0	0	0	0	0	0	0	0	0	0	0	0	0	0	0	0	0	0	0	0	0	0	0	0	0	0	0	0	0	0	0	0
HMR_8784	H2O[c] + NAD+[c] + imidazole-4-acetaldehyde[c] => H+[c] + NADH[c] + imidazole-4-acetate[c]	0	0	0	0	0	0	0	0	0	0	0	0	0	0	0	0	0	0	0	0	0	0	0	0	0	0	0	0	0	0	0	0	0	0	0	0	0	0	0	0	0	0	0	0	0	0	0	0
HMR_8786	H2O[m] + NAD+[m] + imidazole-4-acetaldehyde[m] => H+[m] + NADH[m] + imidazole-4-acetate[m]	0	0	0	0	0	0	0	0	0	0	0	0	0	0	0	0	0	0	0	0	0	0	0	0	0	0	0	0	0	0	0	0	0	0	0	0	0	0	0	0	0	0	0	0	0	0	0	0
HMR_4239	2-oxoadipate[m] + CoA[m] + NAD+[m] => CO2[m] + H+[m] + NADH[m] + glutaryl-CoA[m]	0.964613	1.07617	1.09498	1.08266	0.941802	0.984879	1.24666	1.06921	0.735418	1.02102	0.894944	1.00369	1.12777	1.31566	0.635777	0.692662	1.08999	1.08975	1.0645	0.970135	0.771799	1.12505	0.652988	1.04293	0.796405	0.874043	1.12523	0.895096	1.04792	0.948448	1.10281	0.896332	0.890398	0.808728	0.646634	0.954965	0.910182	0.886774	1.03296	0.723059	0.592292	1.10804	0.657319	0.857697	0.732884	0.966898	0.934016	0.910053
HMR_4241	SAH[n] + histone-N6-methyl-L-lysine[n] <=> SAM[n] + histone-L-lysine[n]	0	0	0	0	0	0	0	0	0	0	0	0	0	0	0	0	0	0	0	0	0	0	0	0	0	0	0	0	0	0	0	0	0	0	0	0	0	0	0	0	0	0	0	0	0	0	0	0
HMR_4288	AKG[m] + H+[m] + NADPH[m] + lysine[m] => H2O[m] + NADP+[m] + saccharopine[m]	0.0625446	0	0	0	0	0	0	0	0	0	0	0	0	0	0	0	0	0.162365	0	0	0	0	0	0	0	0	0	0	0	0	0	0	0	0	0	0	0	0	0	0	0	0	0	0	0	0	0	0
HMR_4597	2-oxoadipate[m] + glutamate[m] <=> AKG[m] + L-2-aminoadipate[m]	-0.846696	-0.943573	-0.961162	-0.950182	-0.826765	-0.864096	-1.09385	-0.93835	-0.645419	-0.896297	-0.785423	-0.880828	-0.989333	-1.15463	-0.557935	-0.607808	-0.956686	-0.956367	-0.934156	-0.851567	-0.677267	-0.987456	-0.572957	-0.915531	-0.699068	-0.766889	-0.98761	-0.785707	-0.919838	-0.832599	-0.967631	-0.786515	-0.781496	-0.709866	-0.567406	-0.838043	-0.798731	-0.778123	-0.906712	-0.634458	-0.51954	-0.972118	-0.576803	-0.752913	-0.643032	-0.848532	-0.819632	-0.798642
HMR_4599	2-oxoadipate[m] + lipoamide[m] => CO2[m] + S-glutaryldihydrolipoamide[m]	0	0	0	0	0	0	0	0	0	0	0	0	0	0	0	0	0	0	0	0	0	0	0	0	0	0	0	0	0	0	0	0	0	0	0	0	0	0	0	0	0	0	0	0	0	0	0	0
HMR_4667	H2O[m] + NAD+[m] + saccharopine[m] => 2-aminoadipate 6-semialdehyde[m] + H+[m] + NADH[m] + glutamate[m]	0.0625446	0	0	0	0	0	0	0	0	0	0	0	0	0	0	0	0	0.162365	0	0	0	0	0	0	0	0	0	0	0	0	0	0	0	0	0	0	0	0	0	0	0	0	0	0	0	0	0	0
HMR_4737	2-aminoadipate 6-semialdehyde[c] + H2O[c] + NAD+[c] => H+[c] + L-2-aminoadipate[c] + NADH[c]	0	0	0	0	0	0	0	0	0	0	0	0	0	0	0	0	0	0	0	0	0	0	0	0	0	0	0	0	0	0	0	0	0	0	0	0	0	0	0	0	0	0	0	0	0	0	0	0
HMR_4739	2-aminoadipate 6-semialdehyde[m] + H2O[m] + NAD+[m] => H+[m] + L-2-aminoadipate[m] + NADH[m]	0.846696	0.943573	0.961162	0.950182	0.826765	0.864096	1.09385	0.93835	0.645419	0.896297	0.785423	0.880828	0.989333	1.15463	0.557935	0.607808	0.956686	0.956367	0.934156	0.851567	0.677267	0.987456	0.572957	0.915531	0.699068	0.766889	0.98761	0.785707	0.919838	0.832599	0.967631	0.786515	0.781496	0.709866	0.567406	0.838043	0.798731	0.778123	0.906712	0.634458	0.51954	0.972118	0.576803	0.752913	0.643032	0.848532	0.819632	0.798642
HMR_4740	1-piperideine-6-carboxylate[c] + H2O[c] <=> 2-aminoadipate 6-semialdehyde[c]	0.784152	0.943573	0.961162	0.950182	0.826765	0.864096	1.09385	0.93835	0.645419	0.896297	0.785423	0.880828	0.989333	1.15463	0.557935	0.607808	0.956686	0.794002	0.934156	0.851567	0.677267	0.987456	0.572957	0.915531	0.699068	0.766889	0.98761	0.785707	0.919838	0.832599	0.967631	0.786515	0.781496	0.709866	0.567406	0.838043	0.798731	0.778123	0.906712	0.634458	0.51954	0.972118	0.576803	0.752913	0.643032	0.848532	0.819632	0.798642
HMR_6415	CoA[m] + S-glutaryldihydrolipoamide[m] => dihydrolipoamide[m] + glutaryl-CoA[m]	0	0	0	0	0	0	0	0	0	0	0	0	0	0	0	0	0	0	0	0	0	0	0	0	0	0	0	0	0	0	0	0	0	0	0	0	0	0	0	0	0	0	0	0	0	0	0	0
HMR_6974	lysine[c] => H2O[c] + [protein]-L-lysine[c]	2.37141e-15	9.64529e-16	-5.23271e-15	-2.18359e-15	-1.39647e-14	-9.61755e-15	2.99152e-15	1.40609e-15	-2.66638e-16	-1.46283e-14	-8.70579e-15	-8.65735e-15	4.98448e-15	2.20626e-16	7.62409e-15	-6.5601e-15	-2.79617e-15	6.29517e-15	-1.01641e-14	3.06643e-15	6.19237e-15	2.97935e-15	2.06151e-15	-1.79058e-14	1.41305e-14	1.30379e-14	-1.56408e-15	1.80596e-14	9.32949e-15	-2.49572e-15	-2.08541e-14	-6.27331e-15	1.80175e-15	-6.29336e-15	-4.97905e-15	-1.0571e-14	-1.19424e-15	-3.45573e-15	1.14579e-14	7.23083e-15	-2.49469e-15	-2.93449e-15	4.54885e-15	1.45414e-14	7.21763e-15	-1.01012e-14	-2.78066e-15	9.37057e-15
HMR_6975	SAM[c] + [protein]-L-lysine[c] => SAH[c] + [protein]-N6-methyl-L-lysine[c]	2.37141e-15	9.64529e-16	-5.23271e-15	-2.18359e-15	-1.39647e-14	-9.61755e-15	2.99152e-15	1.40609e-15	-2.66638e-16	-1.46283e-14	-8.70579e-15	-8.65735e-15	4.98448e-15	2.20626e-16	7.62409e-15	-6.5601e-15	-2.79617e-15	6.29517e-15	-1.01641e-14	3.06643e-15	6.19237e-15	2.97935e-15	2.06151e-15	-1.79058e-14	1.41305e-14	1.30379e-14	-1.56408e-15	1.80596e-14	9.32949e-15	-2.49572e-15	-2.08541e-14	-6.27331e-15	1.80175e-15	-6.29336e-15	-4.97905e-15	-1.0571e-14	-1.19424e-15	-3.45573e-15	1.14579e-14	7.23083e-15	-2.49469e-15	-2.93449e-15	4.54885e-15	1.45414e-14	7.21763e-15	-1.01012e-14	-2.78066e-15	9.37057e-15
HMR_6976	SAM[c] + [protein]-N6-methyl-L-lysine[c] => SAH[c] + [protein]-N6,N6-dimethyl-L-lysine[c]	2.37141e-15	9.64529e-16	-5.23271e-15	-2.18359e-15	-1.39647e-14	-9.61755e-15	2.99152e-15	1.40609e-15	-2.66638e-16	-1.46283e-14	-8.70579e-15	-8.65735e-15	4.98448e-15	2.20626e-16	7.62409e-15	-6.5601e-15	-2.79617e-15	6.29517e-15	-1.01641e-14	3.06643e-15	6.19237e-15	2.97935e-15	2.06151e-15	-1.79058e-14	1.41305e-14	1.30379e-14	-1.56408e-15	1.80596e-14	9.32949e-15	-2.49572e-15	-2.08541e-14	-6.27331e-15	1.80175e-15	-6.29336e-15	-4.97905e-15	-1.0571e-14	-1.19424e-15	-3.45573e-15	1.14579e-14	7.23083e-15	-2.49469e-15	-2.93449e-15	4.54885e-15	1.45414e-14	7.21763e-15	-1.01012e-14	-2.78066e-15	9.37057e-15
HMR_6977	H+[c] + SAM[c] + [protein]-N6,N6-dimethyl-L-lysine[c] => SAH[c] + [protein]-N6,N6,N6-trimethyl-L-lysine[c]	2.37141e-15	9.64529e-16	-5.23271e-15	-2.18359e-15	-1.39647e-14	-9.61755e-15	2.99152e-15	1.40609e-15	-2.66638e-16	-1.46283e-14	-8.70579e-15	-8.65735e-15	4.98448e-15	2.20626e-16	7.62409e-15	-6.5601e-15	-2.79617e-15	6.29517e-15	-1.01641e-14	3.06643e-15	6.19237e-15	2.97935e-15	2.06151e-15	-1.79058e-14	1.41305e-14	1.30379e-14	-1.56408e-15	1.80596e-14	9.32949e-15	-2.49572e-15	-2.08541e-14	-6.27331e-15	1.80175e-15	-6.29336e-15	-4.97905e-15	-1.0571e-14	-1.19424e-15	-3.45573e-15	1.14579e-14	7.23083e-15	-2.49469e-15	-2.93449e-15	4.54885e-15	1.45414e-14	7.21763e-15	-1.01012e-14	-2.78066e-15	9.37057e-15
HMR_6978	H2O[c] + [protein]-N6,N6,N6-trimethyl-L-lysine[c] => 2 H+[c] + N6,N6,N6-trimethyl-L-lysine[c]	2.37141e-15	9.64529e-16	-5.23271e-15	-2.18359e-15	-1.39647e-14	-9.61755e-15	2.99152e-15	1.40609e-15	-2.66638e-16	-1.46283e-14	-8.70579e-15	-8.65735e-15	4.98448e-15	2.20626e-16	7.62409e-15	-6.5601e-15	-2.79617e-15	6.29517e-15	-1.01641e-14	3.06643e-15	6.19237e-15	2.97935e-15	2.06151e-15	-1.79058e-14	1.41305e-14	1.30379e-14	-1.56408e-15	1.80596e-14	9.32949e-15	-2.49572e-15	-2.08541e-14	-6.27331e-15	1.80175e-15	-6.29336e-15	-4.97905e-15	-1.0571e-14	-1.19424e-15	-3.45573e-15	1.14579e-14	7.23083e-15	-2.49469e-15	-2.93449e-15	4.54885e-15	1.45414e-14	7.21763e-15	-1.01012e-14	-2.78066e-15	9.37057e-15
HMR_6979	AKG[c] + N6,N6,N6-trimethyl-L-lysine[c] + O2[c] => 3-hydroxy-N6,N6,N6-trimethyl-L-lysine[c] + CO2[c] + succinate[c]	2.37141e-15	9.64529e-16	-5.23271e-15	-2.18359e-15	-1.39647e-14	-9.61755e-15	2.99152e-15	1.40609e-15	-2.66638e-16	-1.46283e-14	-8.70579e-15	-8.65735e-15	4.98448e-15	2.20626e-16	7.62409e-15	-6.5601e-15	-2.79617e-15	6.29517e-15	-1.01641e-14	3.06643e-15	6.19237e-15	2.97935e-15	2.06151e-15	-1.79058e-14	1.41305e-14	1.30379e-14	-1.56408e-15	1.80596e-14	9.32949e-15	-2.49572e-15	-2.08541e-14	-6.27331e-15	1.80175e-15	-6.29336e-15	-4.97905e-15	-1.0571e-14	-1.19424e-15	-3.45573e-15	1.14579e-14	7.23083e-15	-2.49469e-15	-2.93449e-15	4.54885e-15	1.45414e-14	7.21763e-15	-1.01012e-14	-2.78066e-15	9.37057e-15
HMR_6980	3-hydroxy-N6,N6,N6-trimethyl-L-lysine[c] + H+[c] => 4-trimethylammoniobutanal[c] + glycine[c]	2.37141e-15	9.64529e-16	-5.23271e-15	-2.18359e-15	-1.39647e-14	-9.61755e-15	2.99152e-15	1.40609e-15	-2.66638e-16	-1.46283e-14	-8.70579e-15	-8.65735e-15	4.98448e-15	2.20626e-16	7.62409e-15	-6.5601e-15	-2.79617e-15	6.29517e-15	-1.01641e-14	3.06643e-15	6.19237e-15	2.97935e-15	2.06151e-15	-1.79058e-14	1.41305e-14	1.30379e-14	-1.56408e-15	1.80596e-14	9.32949e-15	-2.49572e-15	-2.08541e-14	-6.27331e-15	1.80175e-15	-6.29336e-15	-4.97905e-15	-1.0571e-14	-1.19424e-15	-3.45573e-15	1.14579e-14	7.23083e-15	-2.49469e-15	-2.93449e-15	4.54885e-15	1.45414e-14	7.21763e-15	-1.01012e-14	-2.78066e-15	9.37057e-15
HMR_6981	4-trimethylammoniobutanal[c] + H2O[c] + NAD+[c] => 2 H+[c] + NADH[c] + gamma-butyrobetaine[c]	2.37141e-15	9.64529e-16	-5.23271e-15	-2.18359e-15	-1.39647e-14	-9.61755e-15	2.99152e-15	1.40609e-15	-2.66638e-16	-1.46283e-14	-8.70579e-15	-8.65735e-15	4.98448e-15	2.20626e-16	7.62409e-15	-6.5601e-15	-2.79617e-15	6.29517e-15	-1.01641e-14	3.06643e-15	6.19237e-15	2.97935e-15	2.06151e-15	-1.79058e-14	1.41305e-14	1.30379e-14	-1.56408e-15	1.80596e-14	9.32949e-15	-2.49572e-15	-2.08541e-14	-6.27331e-15	1.80175e-15	-6.29336e-15	-4.97905e-15	-1.0571e-14	-1.19424e-15	-3.45573e-15	1.14579e-14	7.23083e-15	-2.49469e-15	-2.93449e-15	4.54885e-15	1.45414e-14	7.21763e-15	-1.01012e-14	-2.78066e-15	9.37057e-15
HMR_6982	AKG[c] + O2[c] + gamma-butyrobetaine[c] => CO2[c] + L-carnitine[c] + succinate[c]	2.37141e-15	9.64529e-16	-5.23271e-15	-2.18359e-15	-1.39647e-14	-9.61755e-15	2.99152e-15	1.40609e-15	-2.66638e-16	-1.46283e-14	-8.70579e-15	-8.65735e-15	4.98448e-15	2.20626e-16	7.62409e-15	-6.5601e-15	-2.79617e-15	6.29517e-15	-1.01641e-14	3.06643e-15	6.19237e-15	2.97935e-15	2.06151e-15	-1.79058e-14	1.41305e-14	1.30379e-14	-1.56408e-15	1.80596e-14	9.32949e-15	-2.49572e-15	-2.08541e-14	-6.27331e-15	1.80175e-15	-6.29336e-15	-4.97905e-15	-1.0571e-14	-1.19424e-15	-3.45573e-15	1.14579e-14	7.23083e-15	-2.49469e-15	-2.93449e-15	4.54885e-15	1.45414e-14	7.21763e-15	-1.01012e-14	-2.78066e-15	9.37057e-15
HMR_6983	AKG[c] + 2 H+[c] + O2[c] + [protein]-L-lysine[c] => CO2[c] + H2O[c] + procollagen-5-hydroxy-L-lysine[c] + succinate[c]	0	0	0	0	0	0	0	0	0	0	0	0	0	0	0	0	0	0	0	0	0	0	0	0	0	0	0	0	0	0	0	0	0	0	0	0	0	0	0	0	0	0	0	0	0	0	0	0
HMR_6984	UDP-galactose[c] + procollagen-5-hydroxy-L-lysine[c] => 5-(D-galactosyloxy)-L-lysine-procollagen[c] + UDP[c]	0	0	0	0	0	0	0	0	0	0	0	0	0	0	0	0	0	0	0	0	0	0	0	0	0	0	0	0	0	0	0	0	0	0	0	0	0	0	0	0	0	0	0	0	0	0	0	0
HMR_6985	5-(D-galactosyloxy)-L-lysine-procollagen[c] + UDP-glucose[c] => 1,2-D-glucosyl-5-D-(galactosyloxy)-L-lysine-procollagen[c] + UDP[c]	0	0	0	0	0	0	0	0	0	0	0	0	0	0	0	0	0	0	0	0	0	0	0	0	0	0	0	0	0	0	0	0	0	0	0	0	0	0	0	0	0	0	0	0	0	0	0	0
HMR_8017	H2O[p] + O2[p] + lysine[p] => 6-amino-2-oxohexanoate[p] + H2O2[p] + NH3[p]	0.784152	0.943573	0.961162	0.950182	0.826765	0.864096	1.09385	0.93835	0.645419	0.896297	0.785423	0.880828	0.989333	1.15463	0.557935	0.607808	0.956686	0.794002	0.934156	0.851567	0.677267	0.987456	0.572957	0.915531	0.699068	0.766889	0.98761	0.785707	0.919838	0.832599	0.967631	0.786515	0.781496	0.709866	0.567406	0.838043	0.798731	0.778123	0.906712	0.634458	0.51954	0.972118	0.576803	0.752913	0.643032	0.848532	0.819632	0.798642
HMR_8018	6-amino-2-oxohexanoate[p] => H2O[p] + delta1-piperideine-2-carboxylate[p]	0.784152	0.943573	0.961162	0.950182	0.826765	0.864096	1.09385	0.93835	0.645419	0.896297	0.785423	0.880828	0.989333	1.15463	0.557935	0.607808	0.956686	0.794002	0.934156	0.851567	0.677267	0.987456	0.572957	0.915531	0.699068	0.766889	0.98761	0.785707	0.919838	0.832599	0.967631	0.786515	0.781496	0.709866	0.567406	0.838043	0.798731	0.778123	0.906712	0.634458	0.51954	0.972118	0.576803	0.752913	0.643032	0.848532	0.819632	0.798642
HMR_8019	H+[p] + NADH[p] + delta1-piperideine-2-carboxylate[p] => L-pipecolate[p] + NAD+[p]	0.784152	0.943573	0.961162	0.950182	0.826765	0.864096	1.09385	0.93835	0.645419	0.896297	0.785423	0.880828	0.989333	1.15463	0.557935	0.607808	0.956686	0.794002	0.934156	0.851567	0.677267	0.987456	0.572957	0.915531	0.699068	0.766889	0.98761	0.785707	0.919838	0.832599	0.967631	0.786515	0.781496	0.709866	0.567406	0.838043	0.798731	0.778123	0.906712	0.634458	0.51954	0.972118	0.576803	0.752913	0.643032	0.848532	0.819632	0.798642
HMR_8021	L-pipecolate[p] + O2[p] => 1-piperideine-6-carboxylate[p] + H2O2[p]	0.784152	0.943573	0.961162	0.950182	0.826765	0.864096	1.09385	0.93835	0.645419	0.896297	0.785423	0.880828	0.989333	1.15463	0.557935	0.607808	0.956686	0.794002	0.934156	0.851567	0.677267	0.987456	0.572957	0.915531	0.699068	0.766889	0.98761	0.785707	0.919838	0.832599	0.967631	0.786515	0.781496	0.709866	0.567406	0.838043	0.798731	0.778123	0.906712	0.634458	0.51954	0.972118	0.576803	0.752913	0.643032	0.848532	0.819632	0.798642
HMR_8025	SAM[n] + [protein]-L-lysine[n] => SAH[n] + histone-N6-methyl-L-lysine[n]	0	0	0	0	0	0	0	0	0	0	0	0	0	0	0	0	0	0	0	0	0	0	0	0	0	0	0	0	0	0	0	0	0	0	0	0	0	0	0	0	0	0	0	0	0	0	0	0
HMR_8026	SAM[n] + histone-N6-methyl-L-lysine[n] => SAH[n] + [protein]-N6,N6-dimethyl-L-lysine[n]	0	0	0	0	0	0	0	0	0	0	0	0	0	0	0	0	0	0	0	0	0	0	0	0	0	0	0	0	0	0	0	0	0	0	0	0	0	0	0	0	0	0	0	0	0	0	0	0
HMR_8027	SAM[n] + [protein]-N6,N6-dimethyl-L-lysine[n] => SAH[n] + [protein]-N6,N6,N6-trimethyl-L-lysine[n]	0	0	0	0	0	0	0	0	0	0	0	0	0	0	0	0	0	0	0	0	0	0	0	0	0	0	0	0	0	0	0	0	0	0	0	0	0	0	0	0	0	0	0	0	0	0	0	0
HMR_8029	H2O[r] + [protein]-N6,N6,N6-trimethyl-L-lysine[r] => H+[r] + N6,N6,N6-trimethyl-L-lysine[r] + peptide sans lysine[r]	0	0	0	0	0	0	0	0	0	0	0	0	0	0	0	0	0	0	0	0	0	0	0	0	0	0	0	0	0	0	0	0	0	0	0	0	0	0	0	0	0	0	0	0	0	0	0	0
HMR_9832	L-2-aminoadipate[c] + ATP[c] => L-2-aminoadipate-adenylate[c] + PPi[c]	0	0	0	0	0	0	0	0	0	0	0	0	0	0	0	0	0	0	0	0	0	0	0	0	0	0	0	0	0	0	0	0	0	0	0	0	0	0	0	0	0	0	0	0	0	0	0	0
HMR_9833	L-2-aminoadipate-adenylate[c] + holo-lys2[c] => alpha-aminoadipoyl-S-acyl[c] + AMP[c]	0	0	0	0	0	0	0	0	0	0	0	0	0	0	0	0	0	0	0	0	0	0	0	0	0	0	0	0	0	0	0	0	0	0	0	0	0	0	0	0	0	0	0	0	0	0	0	0
HMR_9834	alpha-aminoadipoyl-S-acyl[c] + NADPH[c] + H+[c] => 2-aminoadipate 6-semialdehyde[c] + holo-lys2[c] + NADP+[c]	0	0	0	0	0	0	0	0	0	0	0	0	0	0	0	0	0	0	0	0	0	0	0	0	0	0	0	0	0	0	0	0	0	0	0	0	0	0	0	0	0	0	0	0	0	0	0	0
HMR_3164	H2O[m] + crotonyl-CoA[m] => (S)-3-hydroxybutyryl-CoA[m]	2.95905	5.9863	6.45538	7.36363	5.29188	7.13459	6.49411	4.70073	7.28898	5.51379	6.01987	5.08829	5.79705	5.09433	4.86513	3.02412	7.53335	3.10924	4.8522	3.5645	4.71213	4.37951	3.42849	5.33122	7.46617	7.41786	6.0605	4.68595	6.91503	8.34556	6.49082	6.17864	3.48128	8.56575	4.46865	7.48879	8.321	5.4211	5.82598	2.99841	4.61277	7.54088	3.50397	8.31259	2.89993	7.38742	8.78205	4.96682
HMR_3166	(S)-3-hydroxybutyryl-CoA[m] + NAD+[m] => H+[m] + NADH[m] + acetoacetyl-CoA[m]	2.95905	5.9863	6.45538	7.36363	5.29188	7.13459	6.49411	4.70073	7.28898	5.51379	6.01987	5.08829	5.79705	5.09433	4.86513	3.02412	7.53335	3.10924	4.8522	3.5645	4.71213	4.37951	3.42849	5.33122	7.46617	7.41786	6.0605	4.68595	6.91503	8.34556	6.49082	6.17864	3.48128	8.56575	4.46865	7.48879	8.321	5.4211	5.82598	2.99841	4.61277	7.54088	3.50397	8.31259	2.89993	7.38742	8.78205	4.96682
HMR_3885	CoA[m] + acetoacetyl-CoA[m] <=> 2 acetyl-CoA[m]	-90.5799	-182.081	-200.354	-229.946	-160.84	-218.263	-198.6	-142.098	-231.466	-165.673	-186.984	-152.254	-176.775	-150.545	-160.001	-100.025	-221.093	-95.7793	-147.201	-106.12	-147.329	-127.773	-112.588	-161.899	-204.876	-231.649	-185.205	-141.887	-208.788	-219.415	-199.025	-194.991	-103.118	-229.688	-145.786	-258.522	-220.65	-168.944	-178.83	-98.0201	-156.281	-241.7	-111.797	-219.392	-88.4871	-231.864	-233.19	-154.863
HMR_4250	2-amino-3-carboxymuconate semialdehyde[c] => H2O[c] + quinolinate[c]	-2.04205e-15	2.79413e-15	-2.8354e-15	-4.62313e-15	-5.95147e-15	1.21796e-14	-1.52447e-14	8.5091e-15	2.98022e-15	2.54142e-14	-1.02304e-14	-6.77225e-16	-8.99544e-15	-2.68016e-15	1.29637e-14	8.23903e-16	-5.01974e-15	3.43905e-15	2.27388e-15	2.03261e-15	7.0848e-15	-8.60305e-16	7.00586e-16	-1.03663e-14	-1.23926e-14	-1.69817e-14	-4.53814e-15	4.60857e-15	2.36357e-17	-9.80103e-15	7.61802e-15	-4.0996e-15	7.7794e-15	1.93867e-14	1.51578e-15	3.40642e-14	-7.56026e-15	2.31852e-15	1.49003e-16	-2.65555e-15	1.40526e-14	-1.54753e-14	-4.10028e-16	-1.38861e-14	2.2476e-15	1.37667e-15	4.29673e-15	-1.80998e-15
HMR_8091	3-hydroxy-L-kynurenine[c] => 3-hydroxykynurenamine[c] + CO2[c]	0	0	0	0	0	0	0	0	0	0	0	0	0	0	0	0	0	0	0	0	0	0	0	0	0	0	0	0	0	0	0	0	0	0	0	0	0	0	0	0	0	0	0	0	0	0	0	0
HMR_8092	3-hydroxykynurenamine[c] + O2[c] => 4,8-dihydroxyquinoline[c] + H2O2[c] + NH3[c]	0	0	0	0	0	0	0	0	0	0	0	0	0	0	0	0	0	0	0	0	0	0	0	0	0	0	0	0	0	0	0	0	0	0	0	0	0	0	0	0	0	0	0	0	0	0	0	0
HMR_8563	H2O[m] + NAD+[m] + indole-3-acetaldehyde[m] => H+[m] + NADH[m] + indoleacetate[m]	0	0	0	0	0	0	0	0	0	0	0	0	0	0	0	0	0	0	0	0	0	0	0	0	0	0	0	0	0	0	0	0	0	0	0	0	0	0	0	0	0	0	0	0	0	0	0	0
HMR_8564	AKG[c] + kynurenine[c] => 4-(2-aminophenyl)-2,4-dioxobutanoate[c] + glutamate[c]	0	0	0	0	0	0	0	0	0	0	0	0	0	0	0	0	0	0	0	0	0	0	0	0	0	0	0	0	0	0	0	0	0	0	0	0	0	0	0	0	0	0	0	0	0	0	0	0
HMR_8565	4-(2-aminophenyl)-2,4-dioxobutanoate[c] => 4-hydroxy-2-quinolinecarboxylic acid[c] + H2O[c]	0	0	0	0	0	0	0	0	0	0	0	0	0	0	0	0	0	0	0	0	0	0	0	0	0	0	0	0	0	0	0	0	0	0	0	0	0	0	0	0	0	0	0	0	0	0	0	0
HMR_8566	H+[c] + NADPH[c] + O2[c] + melatonin[c] => 6-hydroxymelatonin[c] + H2O[c] + NADP+[c]	0	0	0	0	0	2.01948e-28	0	0	0	-3.15544e-30	0	0	0	0	0	0	-2.52435e-29	0	0	0	0	0	0	0	0	3.78653e-29	0	0	0	0	0	0	0	0	0	0	0	0	0	0	0	3.15544e-30	0	0	0	0	0	0
HMR_3935	GSH[c] + formaldehyde[c] <=> hydroxymethylglutathione[c]	0	0	0	0	0	0	0	0	0	0	0	0	0	0	0	0	0	0	0	0	0	0	0	0	0	0	0	0	0	0	0	0	0	0	0	0	0	0	0	0	0	0	0	0	0	0	0	0
HMR_4681	phenylalanine[c] => CO2[c] + phenethylamine[c]	0	0	0	0	0	0	0	0	0	0	0	0	0	0	0	0	0	0	0	0	0	0	0	0	0	0	0	0	0	0	0	0	0	0	0	0	0	0	0	0	0	0	0	0	0	0	0	0
HMR_4682	H2O[c] + O2[c] + phenethylamine[c] => H2O2[c] + NH3[c] + phenylacetaldehyde[c]	0	0	0	0	0	0	0	0	0	0	0	0	0	0	0	0	0	0	0	0	0	0	0	0	0	0	0	0	0	0	0	0	0	0	0	0	0	0	0	0	0	0	0	0	0	0	0	0
HMR_4683	H2O[c] + NAD+[c] + phenylacetaldehyde[c] => H+[c] + NADH[c] + phenylacetate[c]	0	0	0	0	0	0	0	0	0	0	0	0	0	0	0	0	0	0	0	0	0	0	0	0	0	0	0	0	0	0	0	0	0	0	0	0	0	0	0	0	0	0	0	0	0	0	0	0
HMR_4685	H2O[m] + NAD+[m] + phenylacetaldehyde[m] => H+[m] + NADH[m] + phenylacetate[m]	0	0	0	0	0	0	0	0	0	0	0	0	0	0	0	0	0	0	0	0	0	0	0	0	0	0	0	0	0	0	0	0	0	0	0	0	0	0	0	0	0	0	0	0	0	0	0	0
HMR_4686	H+[c] + NADPH[c] + phenylacetate[c] => H2O[c] + NADP+[c] + phenylacetaldehyde[c]	0	0	0	0	0	0	0	0	0	0	0	0	0	0	0	0	0	0	0	0	0	0	0	0	0	0	0	0	0	0	0	0	0	0	0	0	0	0	0	0	0	0	0	0	0	0	0	0
HMR_4687	H+[m] + NADPH[m] + phenylacetate[m] => H2O[m] + NADP+[m] + phenylacetaldehyde[m]	0	0	0	0	0	0	0	0	0	0	0	0	0	0	0	0	0	0	0	0	0	0	0	0	0	0	0	0	0	0	0	0	0	0	0	0	0	0	0	0	0	0	0	0	0	0	0	0
HMR_4702	NADPH[c] + O2[c] + homogentisate[c] => CO2[c] + H+[c] + H2O[c] + NADP+[c] + gentisate aldehyde[c]	0	0	0	0	0	0	0	0	0	0	0	0	0	0	0	0	0	0	0	0	0	0	0	0	0	0	0	0	0	0	0	0	0	0	0	0	0	0	0	0	0	0	0	0	0	0	0	0
HMR_4703	H2O[c] + NAD+[c] + gentisate aldehyde[c] => 2,5-dihydroxybenzoate[c] + H+[c] + NADH[c]	0	0	0	0	0	0	0	0	0	0	0	0	0	0	0	0	0	0	0	0	0	0	0	0	0	0	0	0	0	0	0	0	0	0	0	0	0	0	0	0	0	0	0	0	0	0	0	0
HMR_4704	H2O[c] + O2[c] + gentisate aldehyde[c] => 2,5-dihydroxybenzoate[c] + H2O2[c]	0	0	0	0	0	0	0	0	0	0	0	0	0	0	0	0	0	0	0	0	0	0	0	0	0	0	0	0	0	0	0	0	0	0	0	0	0	0	0	0	0	0	0	0	0	0	0	0
HMR_6988	2 H+[c] + H2O2[c] + 2 iodide[c] => 2 H2O[c] + iodine[c]	0	3.9443e-31	0	0	0	0	0	0	0	0	-7.88861e-31	0	0	1.57772e-30	0	0	-1.26218e-29	0	0	1.97215e-31	4.33873e-30	0	0	7.88861e-31	0	0	0	0	0	0	0	0	0	-9.86076e-32	0	0	0	0	0	0	0	0	0	0	0	0	0	0
HMR_7689	PAPS[c] + dopamine[c] => PAP[c] + dopamine-3-O-sulfate[c]	0	0	0	0	0	0	0	0	0	0	0	0	0	0	0	0	0	0	0	0	0	0	0	0	0	0	0	0	0	0	0	0	0	0	0	0	0	0	0	0	0	0	0	0	0	0	0	0
HMR_8094	PAPS[c] + noradrenaline[c] => PAP[c] + norepinephrine sulfate[c]	0	0	0	0	0	0	0	0	0	0	0	0	0	0	0	0	0	0	0	0	0	0	0	0	0	0	0	0	0	0	0	0	0	0	0	0	0	0	0	0	0	0	0	0	0	0	0	0
HMR_8529	H2O[c] + O2[c] + methylamine[c] => H2O2[c] + NH3[c] + formaldehyde[c]	0	0	0	0	0	0	0	0	3.9443e-31	0	0	0	0	0	0	0	0	0	0	0	0	0	0	0	0	0	0	0	0	0	0	0	0	0	-4.73317e-30	2.65057e-28	0	0	0	0	0	0	0	0	0	0	0	0
HMR_8530	GSH[c] + NAD+[c] + formaldehyde[c] => H+[c] + NADH[c] + formylglutathione[c]	0	0	0	0	0	0	0	0	0	0	0	0	0	0	0	0	0	0	0	0	0	0	0	0	0	0	0	0	0	0	0	0	0	0	0	0	0	0	0	0	0	0	0	0	0	0	0	0
HMR_8533	2 2-carboxy-2,3-dihydro-5,6-dihydroxyindole[c] + O2[c] => 2 H2O[c] + 2 L-dopachrome[c]	0	0	0	0	0	0	0	0	0	0	0	0	0	0	0	0	0	0	0	0	0	0	0	0	0	0	0	0	0	0	0	0	0	0	0	0	0	0	0	0	0	0	0	0	0	0	0	0
HMR_8534	PAPS[c] + triiodothyronine[c] => 3,5,3-triiodothyronine-4-sulfate[c] + PAP[c]	0	0	0	0	0	0	0	0	0	0	0	0	0	0	0	0	0	0	0	0	0	0	0	0	0	0	0	0	0	-6.45227e-16	0	0	0	0	0	0	0	0	0	0	0	0	0	0	0	4.1294e-16	0	0
HMR_8535	PAPS[c] + tyramine[c] => PAP[c] + tyramine-O-sulfate[c]	0	0	0	0	0	0	0	0	0	0	0	0	0	0	0	0	0	0	0	0	0	0	0	0	0	0	0	0	0	0	0	0	0	0	0	0	0	0	0	0	0	0	0	0	0	0	0	0
HMR_8537	O2[c] + tetrahydrobiopterin[c] + tyrosine[c] => 4alpha-hydroxytetrahydrobiopterin[c] + L-dopa[c]	0	0	0	0	0	0	0	0	0	0	0	0	0	0	0	0	0	0	0	0	0	0	0	0	0	0	0	0	0	0	0	0	0	0	0	0	0	0	0	0	0	0	0	0	0	0	0	0
HMR_8541	O2[c] + 2 tyrosine[c] => 2 L-dopa[c]	-2.12006e-30	0	0	0	0	0	0	1.26218e-29	0	0	-2.46519e-32	0	0	0	0	1.53828e-29	0	0	7.00114e-30	0	-6.31089e-30	0	0	-7.88861e-31	0	0	4.73317e-29	5.91646e-31	0	0	0	1.84396e-29	0	-7.88861e-31	0	-2.05104e-29	0	1.87354e-30	0	8.07794e-28	-4.19082e-31	0	9.86076e-31	1.57772e-30	0	-2.13563e-14	0	0
HMR_8542	2 L-dopa[c] + O2[c] => 2 H2O[c] + 2 L-dopaquinone[c]	0	0	0	0	0	0	0	0	0	0	0	0	0	0	0	0	0	0	0	0	0	0	0	0	0	0	0	0	0	0	0	0	0	0	0	0	0	0	0	0	0	0	0	0	0	0	0	0
HMR_8543	3-iodo-L-tyrosine[c] + iodine[c] => 3,5-diiodo-L-tyrosine[c] + H+[c] + iodide[c]	0	1.97215e-31	0	0	0	0	-2.46519e-32	0	9.86076e-32	0	-3.9443e-31	0	0	0	0	0	-3.15544e-30	0	0	6.57384e-32	1.47911e-30	0	0	1.97215e-31	0	0	0	0	0	0	0	0	0	-4.93038e-32	0	0	0	0	0	0	1.72563e-30	-3.08149e-33	0	0	0	0	0	0
HMR_8544	iodine[c] + tyrosine[c] => 3-iodo-L-tyrosine[c] + H+[c] + iodide[c]	0	1.97215e-31	0	0	0	0	2.46519e-32	0	-9.86076e-32	0	-3.9443e-31	0	0	1.57772e-30	0	0	-9.46633e-30	0	0	1.31477e-31	2.85962e-30	0	0	5.91646e-31	0	0	0	0	0	0	0	0	0	-4.93038e-32	0	0	0	0	0	0	-1.72563e-30	3.08149e-33	0	0	0	0	0	0
HMR_8630	2 4-coumarate[c] + O2[c] => 2 caffeate[c]	0	0	0	0	0	0	0	0	0	0	0	0	0	0	0	0	0	0	0	0	0	0	0	0	0	0	0	0	0	0	0	0	0	0	0	0	0	0	0	0	0	0	0	0	0	0	0	0
HMR_8540	5,6-dihydroxyindole-2-carboxylate[c] + indole-5,6-quinone[c] + O2[c] => eumelanin[c] + H2O[c]	0	0	0	0	0	0	0	0	0	0	0	0	0	0	0	0	0	0	0	0	0	0	0	0	0	0	0	0	0	0	0	0	0	0	0	0	0	0	0	0	0	0	0	0	0	0	0	0
HMR_9733	L-dopachrome[c] => CO2[c] + 5,6-dihydroxyindole[c]	0	0	0	0	0	0	0	0	0	0	0	0	0	0	0	0	0	0	0	0	0	0	0	0	0	0	0	0	0	0	0	0	0	0	0	0	0	0	0	0	0	0	0	0	0	0	0	0
HMR_9734	2 5,6-dihydroxyindole[c] + O2[c] => 2 indole-5,6-quinone[c] + 2 H2O[c]	0	0	0	0	0	0	0	0	0	0	0	0	0	0	0	0	0	0	0	0	0	0	0	0	0	0	0	0	0	0	0	0	0	0	0	0	0	0	0	0	0	0	0	0	0	0	0	0
HMR_3206	2-methylacetoacetyl-CoA[m] + CoA[m] => acetyl-CoA[m] + propanoyl-CoA[m]	0.183042	0.184502	0.208482	0.202949	0.180428	0.179559	0.228628	0.199922	0.137696	0.195328	0.167546	0.187225	0.203194	0.245976	0.118346	0.128035	0.205627	0.203547	0.197924	0.184527	0.142981	0.212296	0.120024	0.199641	0.151463	0.160037	0.212173	0.170416	0.199193	0.181688	0.202238	0.165426	0.167882	0.153452	0.119309	0.177719	0.169172	0.163564	0.196516	0.133217	0.105856	0.201356	0.12168	0.163961	0.134147	0.180249	0.173306	0.169595
HMR_3208	ATP[m] + H+[m] + HCO3-[m] + propanoyl-CoA[m] => ADP[m] + Pi[m] + methylmalonyl-CoA[m]	0.656728	1.04838	1.22456	1.36876	1.01161	1.29004	1.24319	0.927441	1.28393	1.05961	1.10313	0.936845	1.10765	1.02749	0.847761	0.595636	1.34305	0.696394	0.950444	0.735933	0.884547	0.88471	0.65592	1.0329	1.14468	1.3209	1.16156	0.90362	1.27285	1.31417	1.10613	1.14377	0.702536	1.31825	0.826958	0	1.29215	1.01749	1.11156	0.59517	0.766613	1.27487	0.669948	1.29332	0.579303	1.22717	1.32757	0.947886
HMR_3211	propanoyl-CoA[m] + ubiquinone[m] => acrylyl-CoA[m] + ubiquinol[m]	0	0	0	0	0	0	0	0	0	0	-9.86076e-32	0	0	0	0	0	0	0	0	0	0	0	0	0	0	0	0	0	0	0	0	0	0	0	0	1.26439	0	0	0	0	0	0	0	0	0	0	0	0
HMR_3213	methylmalonyl-CoA[m] => (R)-methylmalonyl-CoA[m]	0.656728	1.04838	1.22456	1.36876	1.01161	1.29004	1.24319	0.927441	1.28393	1.05961	1.10313	0.936845	1.10765	1.02749	0.847761	0.595636	1.34305	0.696394	0.950444	0.735933	0.884547	0.88471	0.65592	1.0329	1.14468	1.3209	1.16156	0.90362	1.27285	1.31417	1.10613	1.14377	0.702536	1.31825	0.826958	0	1.29215	1.01749	1.11156	0.59517	0.766613	1.27487	0.669948	1.29332	0.579303	1.22717	1.32757	0.947886
HMR_3215	(R)-methylmalonyl-CoA[m] => succinyl-CoA[m]	0.91186	1.31917	1.51467	1.65336	1.26192	1.54538	1.56735	1.20816	1.47713	1.33077	1.33823	1.20004	1.39834	1.3729	1.01429	0.77644	1.6305	0.98235	1.22914	0.992834	1.08623	1.18144	0.82589	1.30997	1.35556	1.54799	1.45823	1.14076	1.55026	1.56623	1.39288	1.37757	0.93728	1.53214	0.995592	0.250125	1.53039	1.24872	1.38512	0.783603	0.918665	1.56169	0.84165	1.52102	0.769678	1.48064	1.57185	1.18641
HMR_3747	AKG[c] + valine[c] <=> 3-methyl-2-oxobutyrate[c] + glutamate[c]	0.255132	0.270788	0.29011	0.284606	0.250303	0.255342	0.324163	0.280714	0.193202	0.271166	0.235104	0.263197	0.290693	0.345405	0.166533	0.180804	0.28745	0.285956	0.278692	0.2569	0.201687	0.296734	0.16997	0.27707	0.210877	0.227085	0.296672	0.237141	0.27741	0.252061	0.286749	0.233795	0.234744	0.21389	0.168634	0.250125	0.238245	0.231234	0.273566	0.188433	0.152051	0.286814	0.171702	0.227699	0.190375	0.253468	0.244276	0.238525
HMR_3744	AKG[m] + valine[m] <=> 3-methyl-2-oxobutyrate[m] + glutamate[m]	0	0	0	0	0	0	0	0	0	0	0	0	0	0	0	0	0	0	0	0	0	0	0	0	0	0	0	0	0	0	0	0	0	0	0	0	0	0	0	0	0	0	0	0	0	0	0	0
HMR_3757	3-hydroxyisobutyrate[m] + NAD+[m] => 2-methyl-3-oxopropanoate[m] + H+[m] + NADH[m]	0.255132	0.270788	0.29011	0.284606	0.250303	0.255342	0.324163	0.280714	0.193202	0.271166	0.235104	0.263197	0.290693	0.345405	0.166533	0.180804	0.28745	0.285956	0.278692	0.2569	0.201687	0.296734	0.16997	0.27707	0.210877	0.227085	0.296672	0.237141	0.27741	0.252061	0.286749	0.233795	0.234744	0.21389	0.168634	0.250125	0.238245	0.231234	0.273566	0.188433	0.152051	0.286814	0.171702	0.227699	0.190375	0.253468	0.244276	0.238525
HMR_3761	2-methyl-3-oxopropanoate[m] + CoA[m] + NAD+[m] => (R)-methylmalonyl-CoA[m] + H+[m] + NADH[m]	0	0	0	0	0	0	0	0	0	0	0	0	0	0	0	0	0	0	0	0	0	0	0	0	0	0	0	0	0	0	0	0	0	0	0	0	0	0	0	0	0	0	0	0	0	0	0	0
HMR_3777	AKG[c] + isoleucine[c] <=> 2-oxo-3-methylvalerate[c] + glutamate[c]	0.183042	0.184502	0.208482	0.202949	0.180428	0.179559	0.228628	0.199922	0.137696	0.195328	0.167546	0.187225	0.203194	0.245976	0.118346	0.128035	0.205627	0.203547	0.197924	0.184527	0.142981	0.212296	0.120024	0.199641	0.151463	0.160037	0.212173	0.170416	0.199193	0.181688	0.202238	0.165426	0.167882	0.153452	0.119309	0.177719	0.169172	0.163564	0.196516	0.133217	0.105856	0.201356	0.12168	0.163961	0.134147	0.180249	0.173306	0.169595
HMR_3778	AKG[m] + isoleucine[m] <=> 2-oxo-3-methylvalerate[m] + glutamate[m]	0	0	0	0	0	0	0	0	0	0	0	0	0	0	0	0	0	0	0	0	0	0	0	0	0	0	0	0	0	0	0	0	0	0	0	0	0	0	0	0	0	0	0	0	0	0	0	0
HMR_3795	2-methyl-3-oxopropanoate[m] + CoA[m] + NAD+[m] => CO2[m] + H+[m] + NADH[m] + propanoyl-CoA[m]	0	0	0	0	0	0	0	0	0	0	0	0	0	0	0	0	0	0	0	0	0	0	0	0	0	0	0	0	0	0	0	0	0	0	0	0	0	0	0	0	0	0	0	0	0	0	0	0
HMR_4797	2-methyl-3-oxopropanoate[c] + H2O[c] + NAD+[c] => H+[c] + NADH[c] + methylmalonate[c]	0	0	0	0	0	0	0	0	0	0	0	0	0	0	0	0	0	0	0	0	0	0	0	0	0	0	0	0	0	0	0	0	0	0	0	0	0	0	0	0	0	0	0	0	0	0	0	0
HMR_6417	CoA[m] + S-(2-methylpropanoyl)-dihydrolipoamide[m] <=> dihydrolipoamide[m] + isobutyryl-CoA[m]	0	0	0	0	0	0	0	0	0	0	0	0	0	0	0	0	0	0	0	0	0	0	0	0	0	0	0	0	0	0	0	0	0	0	0	0	0	0	0	0	0	0	0	0	0	0	0	0
HMR_6419	2-oxo-3-methylvalerate[m] + lipoamide[m] => CO2[m] + S-(2-methylbutanoyl)-dihydrolipoamide[m]	0	0	0	0	0	0	0	0	0	0	0	0	0	0	1.35585e-30	0	0	0	0	-4.93038e-32	0	0	0	0	0	0	0	0	0	0	0	0	0	0	0	0	0	0	0	0	0	0	0	0	0	0	0	0
HMR_6420	CoA[m] + S-(2-methylbutanoyl)-dihydrolipoamide[m] => 2-methylbutyryl-CoA[m] + dihydrolipoamide[m]	0	0	0	0	0	0	0	0	0	0	0	0	0	0	1.35585e-30	0	0	0	0	-4.93038e-32	0	0	0	0	0	0	0	0	0	0	0	0	0	0	0	0	0	0	0	0	0	0	0	0	0	0	0	0
HMR_6421	4-methyl-2-oxopentanoate[m] + lipoamide[m] => CO2[m] + S-(3-methylbutanoyl)-dihydrolipoamide[m]	0	0	0	0	0	0	0	0	0	0	0	0	0	0	0	0	0	0	0	0	0	0	0	0	0	0	0	0	0	0	0	0	0	0	0	0	0	0	0	0	0	0	0	0	0	0	0	0
HMR_6422	CoA[m] + S-(3-methylbutanoyl)-dihydrolipoamide[m] => dihydrolipoamide[m] + isovaleryl-CoA[m]	0	0	0	0	0	0	0	0	0	0	0	0	0	0	0	0	0	0	0	0	0	0	0	0	0	0	0	0	0	0	0	0	0	0	0	0	0	0	0	0	0	0	0	0	0	0	0	0
HMR_6923	AKG[c] + leucine[c] <=> 4-methyl-2-oxopentanoate[c] + glutamate[c]	0.319423	0.318635	0.363945	0.353746	0.315151	0.312104	0.397644	0.348383	0.239965	0.341134	0.291993	0.326177	0.352766	0.428642	0.206117	0.22284	0.358638	0.354663	0.344708	0.322089	0.248915	0.37028	0.208778	0.348687	0.264365	0.278287	0.370038	0.297481	0.347671	0.31735	0.351737	0.287888	0.292781	0.267776	0.207612	0.309541	0.294617	0.284631	0.343026	0.231786	0.1836	0.34988	0.211808	0.286325	0.233251	0.314001	0.301765	0.295429
HMR_3765	AKG[m] + leucine[m] <=> 4-methyl-2-oxopentanoate[m] + glutamate[m]	0	0	0	0	0	0	0	0	0	0	0	0	0	0	0	0	0	0	0	0	0	0	0	0	0	0	0	0	0	0	0	0	0	0	0	0	0	0	0	0	0	0	0	0	0	0	0	0
HMR_6924	4-methyl-2-oxopentanoate[c] + O2[c] => CO2[c] + beta-hydroxy-beta-methylbutyrate[c]	0	0	0	0	0	0	0	0	0	0	0	0	0	0	0	0	0	0	0	0	0	0	0	0	0	0	0	0	0	0	0	0	0	0	0	0	0	0	0	0	0	0	0	0	0	0	0	0
HMR_6925	4-methyl-2-oxopentanoate[c] + H+[c] + NADH[c] <=> NAD+[c] + alpha-hydroxyisocaproic acid[c]	0	0	0	0	0	0	0	0	0	0	0	0	0	0	0	0	0	0	0	0	0	0	0	0	0	0	0	0	0	0	0	0	0	0	0	0	0	0	0	0	0	0	0	0	0	0	0	0
HMR_6927	2-methylglutaconic acid[m] + CoA[m] <=> 2-methylglutaconyl-CoA[m] + H2O[m]	0	0	0	0	0	0	0	0	0	0	0	0	0	0	0	0	0	0	0	0	0	0	0	0	0	0	0	0	0	0	0	0	0	0	0	0	0	0	0	0	0	0	0	0	0	0	0	0
HMR_6926	2-methylglutaconyl-CoA[m] + ADP[m] + Pi[m] <=> ATP[m] + H+[m] + HCO3-[m] + tiglyl-CoA[m]	0	0	0	0	0	0	0	0	0	0	0	0	0	0	0	0	0	0	0	0	0	0	0	0	0	0	0	0	0	0	0	0	0	0	0	0	0	0	0	0	0	0	0	0	0	0	0	0
HMR_8088	2-methyl-3-oxopropanoate[m] + glutamate[m] <=> AKG[m] + L-3-amino-isobutanoate[m]	0	0	0	0	0	0	0	0	0	0	0	0	0	0	0	0	0	0	0	0	0	0	0	0	0	0	0	0	0	0	0	0	0	0	0	0	0	0	0	0	0	0	0	0	0	0	0	0
HMR_8787	methylmalonyl-CoA[m] => CO2[m] + propanoyl-CoA[m]	0	0	0	0	0	0	0	0	0	0	0	0	0	0	0	0	0	0	0	0	0	0	0	0	0	0	0	0	0	0	0	0	0	0	0	0	0	0	0	0	0	0	0	0	0	0	0	0
HMR_3743	CoA[m] + N-arachidonoylglycine[m] <=> arachidonyl-CoA[m] + glycine[m]	0	0	0	0	0	0	0	0	0	0	0	0	0	0	0	0	0	0	0	0	0	0	0	0	0	0	0	0	0	0	0	0	0	0	0	0	0	0	0	0	0	0	0	0	0	0	0	0
HMR_3940	O2[c] + phenylalanine[c] + tetrahydrobiopterin[c] => H2O[c] + dihydrobiopterin[c] + tyrosine[c]	0.232069	0.246798	0.263867	0.25894	0.227634	0.232442	0.295056	0.255412	0.175784	0.246614	0.213908	0.239485	0.264683	0.314271	0.151538	0.164545	0.261495	0.260186	0.2536	0.233667	0.183543	0.269939	0.154703	0.25198	0.191806	0.206702	0.269887	0.21569	0.252324	0.229233	0.261001	0.212777	0.213551	0.194556	0.153476	0.227602	0.216797	0.210448	0.248824	0.171499	0.13847	0.261107	0.156258	0.207087	0.173289	0.230636	0.222292	0.21704
HMR_4214	O2[c] + tryptophan[c] => L-formylkynurenine[c]	0.117916	0.132599	0.133814	0.132478	0.115037	0.120782	0.152814	0.130859	0.0899988	0.124728	0.109521	0.122865	0.138433	0.161021	0.0778426	0.0848547	0.133306	0.133385	0.130342	0.118568	0.0945317	0.13759	0.0800306	0.127397	0.097337	0.107154	0.137621	0.109389	0.128081	0.115849	0.135182	0.109817	0.108902	0.098862	0.0792278	0.116922	0.111451	0.108651	0.126243	0.0886013	0.0727522	0.135921	0.0805158	0.104783	0.0898519	0.118367	0.114385	0.111411
HMR_4216	H2O[c] + L-formylkynurenine[c] => formate[c] + kynurenine[c]	0	0	0	0	0	0	0	0	0	0	0	0	0	0	0	0	0	0	0	0	0	0	0	0	0	0	0	0	0	0	0	0	0	0	0	0	0	0	0	0	0	0	0	0	0	0	0	0
HMR_4218	H2O[c] + L-formylkynurenine[c] => alanine[c] + formylanthranilate[c]	0.117916	0.132599	0.133814	0.132478	0.115037	0.120782	0.152814	0.130859	0.0899988	0.124728	0.109521	0.122865	0.138433	0.161021	0.0778426	0.0848547	0.133306	0.133385	0.130342	0.118568	0.0945317	0.13759	0.0800306	0.127397	0.097337	0.107154	0.137621	0.109389	0.128081	0.115849	0.135182	0.109817	0.108902	0.098862	0.0792278	0.116922	0.111451	0.108651	0.126243	0.0886013	0.0727522	0.135921	0.0805158	0.104783	0.0898519	0.118367	0.114385	0.111411
HMR_4219	H2O[c] + formylanthranilate[c] => anthranilate[c] + formate[c]	0.117916	0.132599	0.133814	0.132478	0.115037	0.120782	0.152814	0.130859	0.0899988	0.124728	0.109521	0.122865	0.138433	0.161021	0.0778426	0.0848547	0.133306	0.133385	0.130342	0.118568	0.0945317	0.13759	0.0800306	0.127397	0.097337	0.107154	0.137621	0.109389	0.128081	0.115849	0.135182	0.109817	0.108902	0.098862	0.0792278	0.116922	0.111451	0.108651	0.126243	0.0886013	0.0727522	0.135921	0.0805158	0.104783	0.0898519	0.118367	0.114385	0.111411
HMR_4220	H+[c] + NADPH[c] + O2[c] + kynurenine[c] => 3-hydroxy-L-kynurenine[c] + H2O[c] + NADP+[c]	0	0	0	0	0	0	0	0	0	0	0	0	0	0	0	0	0	0	0	0	0	0	0	0	0	0	0	0	0	0	0	0	0	0	0	0	0	0	0	0	0	0	0	0	0	0	0	0
HMR_4222	AKG[c] + kynurenine[c] <=> 4-hydroxy-2-quinolinecarboxylic acid[c] + H2O[c] + glutamate[c]	0	0	0	0	0	0	0	0	0	0	0	0	0	0	0	0	0	0	0	0	0	0	0	0	0	0	0	0	0	0	0	0	0	0	0	0	0	0	0	0	0	0	0	0	0	0	0	0
HMR_4224	H2O[c] + kynurenine[c] => alanine[c] + anthranilate[c]	0	0	0	0	0	0	0	0	0	0	0	0	0	0	0	0	0	0	0	0	0	0	0	0	0	0	0	0	0	0	0	0	0	0	0	0	0	0	0	0	0	0	0	0	0	0	0	0
HMR_9866	anthranilate[c] + FADH2[c] + O2[c] <=> 3-hydroxyanthranilate[c] + FAD[c] + H2O[c]	0.117916	0.132599	0.133814	0.132478	0.115037	0.120782	0.152814	0.130859	0.0899988	0.124728	0.109521	0.122865	0.138433	0.161021	0.0778426	0.0848547	0.133306	0.133385	0.130342	0.118568	0.0945317	0.13759	0.0800306	0.127397	0.097337	0.107154	0.137621	0.109389	0.128081	0.115849	0.135182	0.109817	0.108902	0.098862	0.0792278	0.116922	0.111451	0.108651	0.126243	0.0886013	0.0727522	0.135921	0.0805158	0.104783	0.0898519	0.118367	0.114385	0.111411
HMR_4225	3-hydroxy-L-kynurenine[c] + H2O[c] => 3-hydroxyanthranilate[c] + alanine[c]	0	0	0	0	0	0	0	0	0	0	0	0	0	0	0	0	0	0	0	0	0	0	0	0	0	0	0	0	0	0	0	0	0	0	0	0	0	0	0	0	0	0	0	0	0	0	0	0
HMR_4227	2 3-hydroxyanthranilate[c] + 4 O2[c] => 2 H+[c] + 2 H2O2[c] + 2 O2-[c] + cinnavalininate[c]	0	0	0	0	0	0	0	0	0	0	0	0	0	0	0	0	0	0	0	0	0	0	0	0	0	0	0	0	0	0	0	0	0	0	0	0	0	0	0	0	0	0	0	0	0	0	0	0
HMR_4231	2-amino-3-carboxymuconate semialdehyde[c] => 2-aminomuconate semialdehyde[c] + CO2[c]	0.117916	0.132599	0.133814	0.132478	0.115037	0.120782	0.152814	0.130859	0.0899988	0.124728	0.109521	0.122865	0.138433	0.161021	0.0778426	0.0848547	0.133306	0.133385	0.130342	0.118568	0.0945317	0.13759	0.0800306	0.127397	0.097337	0.107154	0.137621	0.109389	0.128081	0.115849	0.135182	0.109817	0.108902	0.098862	0.0792278	0.116922	0.111451	0.108651	0.126243	0.0886013	0.0727522	0.135921	0.0805158	0.104783	0.0898519	0.118367	0.114385	0.111411
HMR_4232	2-aminomuconate semialdehyde[c] <=> H2O[c] + picolinic acid[c]	0	0	0	0	0	0	0	0	0	0	0	0	0	0	0	0	0	0	0	0	0	0	0	0	0	0	0	0	0	0	0	0	0	0	0	0	0	0	0	0	0	0	0	0	0	0	0	0
HMR_4233	2-aminomuconate semialdehyde[c] + H2O[c] + NAD+[c] => 2-aminomuconate[c] + H+[c] + NADH[c]	0.117916	0.132599	0.133814	0.132478	0.115037	0.120782	0.152814	0.130859	0.0899988	0.124728	0.109521	0.122865	0.138433	0.161021	0.0778426	0.0848547	0.133306	0.133385	0.130342	0.118568	0.0945317	0.13759	0.0800306	0.127397	0.097337	0.107154	0.137621	0.109389	0.128081	0.115849	0.135182	0.109817	0.108902	0.098862	0.0792278	0.116922	0.111451	0.108651	0.126243	0.0886013	0.0727522	0.135921	0.0805158	0.104783	0.0898519	0.118367	0.114385	0.111411
HMR_4235	2-aminomuconate[c] + H+[c] + H2O[c] + NADPH[c] => 2-oxoadipate[c] + NADP+[c] + NH3[c]	0.117916	0.132599	0.133814	0.132478	0.115037	0.120782	0.152814	0.130859	0.0899988	0.124728	0.109521	0.122865	0.138433	0.161021	0.0778426	0.0848547	0.133306	0.133385	0.130342	0.118568	0.0945317	0.13759	0.0800306	0.127397	0.097337	0.107154	0.137621	0.109389	0.128081	0.115849	0.135182	0.109817	0.108902	0.098862	0.0792278	0.116922	0.111451	0.108651	0.126243	0.0886013	0.0727522	0.135921	0.0805158	0.104783	0.0898519	0.118367	0.114385	0.111411
HMR_4242	glutaryl-CoA[m] + ubiquinone[m] => CO2[m] + crotonyl-CoA[m] + ubiquinol[m]	0.964613	1.07617	1.09498	1.08266	0.941802	0.984879	1.24666	1.06921	0.735418	1.02102	0.894944	1.00369	1.12777	1.31566	0.635777	0.692662	1.08999	1.08975	1.0645	0.970135	0.771799	1.12505	0.652988	1.04293	0.796405	0.874043	1.12523	0.895096	1.04792	0.948448	1.10281	0.896332	0.890398	0.808728	0.646634	0.954965	0.910182	0.886774	1.03296	0.723059	0.592292	1.10804	0.657319	0.857697	0.732884	0.966898	0.934016	0.910053
HMR_4243	FAD[m] + glutaryl-CoA[m] => CO2[m] + FADH2[m] + crotonyl-CoA[m]	0	0	0	0	0	0	0	0	0	0	0	0	0	0	0	0	0	0	0	0	0	0	0	0	0	0	0	0	0	0	0	0	0	0	0	0	0	0	0	0	0	0	0	0	0	0	0	0
HMR_4244	3-hydroxy-L-kynurenine[c] + AKG[c] => 4-(2-amino-3-hydroxyphenyl)-2,4-dioxobutanoate[c] + glutamate[c]	0	0	0	0	0	0	0	0	0	0	0	0	0	0	0	0	0	0	0	0	0	0	0	0	0	0	0	0	0	0	0	0	0	0	0	0	0	0	0	0	0	0	0	0	0	0	0	0
HMR_4245	4-(2-amino-3-hydroxyphenyl)-2,4-dioxobutanoate[c] => H2O[c] + xanthurenate[c]	0	0	0	0	0	0	0	0	0	0	0	0	0	0	0	0	0	0	0	0	0	0	0	0	0	0	0	0	0	0	0	0	0	0	0	0	0	0	0	0	0	0	0	0	0	0	0	0
HMR_4246	3-hydroxy-L-kynurenine[c] + AKG[c] => H2O[c] + glutamate[c] + xanthurenate[c]	0	0	0	0	0	0	0	0	0	0	0	0	0	0	0	0	0	0	0	0	0	0	0	0	0	0	0	0	0	0	0	0	0	0	0	0	0	0	0	0	0	0	0	0	0	0	0	0
HMR_4248	oxo-xanthurenate[c] <=> xanthurenate[c]	0	0	0	0	0	0	0	0	0	0	0	0	0	0	0	0	0	0	0	0	0	0	0	0	0	0	0	0	0	0	0	0	0	0	0	0	0	0	0	0	0	0	0	0	0	0	0	0
HMR_6707	tryptophan[c] => CO2[c] + tryptamine[c]	0	0	0	0	0	0	0	0	0	0	0	0	0	0	0	0	0	0	0	0	0	0	0	0	0	0	0	0	0	0	0	0	0	0	0	0	0	0	0	0	0	0	0	0	0	0	0	0
HMR_6708	1-(1,2,3,4,5-pentahydroxypent-1-yl)-1,2,3,4-tetrahydro-beta-carboline-3-carboxylate[c] + H2O[c] <=> mannose[c] + tryptophan[c]	0	0	0	0	0	0	0	0	0	0	0	0	0	0	0	0	0	0	0	0	0	0	0	0	0	0	0	0	0	0	0	0	0	0	0	0	0	0	0	0	0	0	0	0	0	0	0	0
HMR_6709	2 H+[c] + H2O[c] + beta-carboline[c] <=> tryptophan[c]	0	0	0	0	0	0	0	0	0	0	0	0	0	0	0	0	0	0	0	0	0	0	0	0	0	0	0	0	0	0	0	0	0	0	0	0	0	0	0	0	0	0	0	0	0	0	0	0
HMR_6710	SAM[c] + beta-carboline[c] => SAH[c] + harman[c]	0	0	0	0	0	0	0	0	0	0	0	0	0	0	0	0	0	0	0	0	0	0	0	0	0	0	0	0	0	0	0	0	0	0	0	0	0	0	0	0	0	0	0	0	0	0	0	0
HMR_6711	SAM[c] + tryptamine[c] => N-methyltryptamine[c] + SAH[c]	0	0	0	0	0	0	0	0	0	0	0	0	0	0	0	0	0	0	0	0	0	0	0	0	0	0	0	0	0	0	0	0	0	0	0	0	0	0	0	0	0	0	0	0	0	0	0	0
HMR_6712	1,2,3,4-tetrahydro-beta-carboline[c] + H2O[c] <=> formaldehyde[c] + tryptamine[c]	0	0	0	0	0	0	0	0	0	0	0	0	0	0	0	0	0	0	0	0	0	0	0	0	0	0	0	0	0	0	0	0	0	0	0	0	0	0	0	0	0	0	0	0	0	0	0	0
HMR_6713	H2O[c] + O2[c] + tryptamine[c] => H2O2[c] + NH3[c] + indole-3-acetaldehyde[c]	0	0	0	0	0	0	0	0	0	0	0	0	0	0	0	0	0	0	0	0	0	0	0	0	0	0	0	0	0	0	0	0	0	0	0	0	0	0	0	0	0	0	0	0	0	0	0	0
HMR_6714	H2O[c] + NAD+[c] + indole-3-acetaldehyde[c] => H+[c] + NADH[c] + indoleacetate[c]	0	0	0	0	0	0	0	0	0	0	0	0	0	0	0	0	0	0	0	0	0	0	0	0	0	0	0	0	0	0	0	0	0	0	0	0	0	0	0	0	0	0	0	0	0	0	0	0
HMR_6715	SAM[c] + indoleacetate[c] => SAH[c] + methyl-indole-3-acetate[c]	0	0	0	0	0	0	0	0	0	0	0	0	0	0	0	0	0	0	0	0	0	0	0	0	0	0	0	0	0	0	0	0	0	0	0	0	0	0	0	0	0	0	0	0	0	0	0	0
HMR_6716	5-hydroxy-L-tryptophan[c] + O2[c] => 5-hydroxy-N-formylkynurenine[c]	0	0	0	0	0	0	0	0	0	0	0	0	0	0	0	0	0	0	0	0	0	0	0	0	0	0	0	0	0	0	0	0	0	0	0	0	0	0	0	0	0	0	0	0	0	0	0	0
HMR_6717	5-hydroxy-N-formylkynurenine[c] + H2O[c] => 5-hydroxykynurenine[c] + formate[c]	0	0	0	0	0	0	0	0	0	0	0	0	0	0	0	0	0	0	0	0	0	0	0	0	0	0	0	0	0	0	0	0	0	0	0	0	0	0	0	0	0	0	0	0	0	0	0	0
HMR_6718	5-hydroxykynurenine[c] => 5-hydroxykynurenamine[c] + CO2[c]	0	0	0	0	0	0	0	0	0	0	0	0	0	0	0	0	0	0	0	0	0	0	0	0	0	0	0	0	0	0	0	0	0	0	0	0	0	0	0	0	0	0	0	0	0	0	0	0
HMR_6719	5-hydroxykynurenamine[c] + O2[c] => 4,6-dihydroxyquinoline[c] + H2O2[c] + NH3[c]	0	0	0	0	0	0	0	0	0	0	0	0	0	0	0	0	0	0	0	0	0	0	0	0	0	0	0	0	0	0	0	0	0	0	0	0	0	0	0	0	0	0	0	0	0	0	0	0
HMR_6720	2 H+[c] + UDP-glucuronate[c] + kynurenine[c] => 3-hydroxykynurenine-O-beta-D-glucoside[c] + UDP[c]	0	0	0	0	0	0	0	0	0	0	0	0	0	0	0	0	0	0	0	0	0	0	0	0	0	0	0	0	0	0	0	0	0	0	0	0	0	0	0	0	0	0	0	0	0	0	0	0
HMR_6721	3-hydroxykynurenine-O-beta-D-glucoside[c] + H+[c] + NADH[c] => 4-(2-amino-3-hydroxyphenyl)-4-oxobutanoic acid-O-glucoside[c] + NAD+[c] + NH3[c]	0	0	0	0	0	0	0	0	0	0	0	0	0	0	0	0	0	0	0	0	0	0	0	0	0	0	0	0	0	0	0	0	0	0	0	0	0	0	0	0	0	0	0	0	0	0	0	0
HMR_6722	3-hydroxykynurenine-O-beta-D-glucoside[c] + AKG[c] <=> H2O[c] + glutamate[c] + xanthurenate-8-O-beta-D-glucoside[c]	0	0	0	0	0	0	0	0	0	0	0	0	0	0	0	0	0	0	0	0	0	0	0	0	0	0	0	0	0	0	0	0	0	0	0	0	0	0	0	0	0	0	0	0	0	0	0	0
HMR_6723	3-hydroxykynurenine-O-beta-D-glucoside[c] + GSH[c] => H2O[c] + glutathionyl-3-hydroxykynurenine glucoside[c]	0	0	0	0	0	0	0	0	0	0	0	0	0	0	0	0	0	0	0	0	0	0	0	0	0	0	0	0	0	0	0	0	0	0	0	0	0	0	0	0	0	0	0	0	0	0	0	0
HMR_6725	AKG[c] + phenylalanine[c] <=> glutamate[c] + phenylpyruvate[c]	0	0	0	0	0	0	0	0	0	0	0	0	0	0	0	0	0	0	0	0	0	0	0	0	0	0	0	0	0	0	0	0	0	0	0	0	0	0	0	0	0	0	0	0	0	0	0	0
HMR_6726	O2[c] + phenylpyruvate[c] => 2-hydroxyphenylacetate[c] + CO2[c]	0	0	0	0	0	0	0	0	0	0	0	0	0	0	0	0	0	0	0	0	0	0	0	0	0	0	0	0	0	0	0	0	0	0	0	0	0	0	0	0	0	0	0	0	0	0	0	0
HMR_6727	phenylpyruvate[c] => 2-hydroxy-3-phenylpropenoate[c]	0	0	0	0	0	0	0	0	0	0	0	0	0	0	0	0	0	0	0	0	0	0	0	0	0	0	0	0	0	0	0	0	0	0	0	0	0	0	0	0	0	0	0	0	0	0	0	0
HMR_6728	O2[c] + tetrahydrobiopterin[c] + tyrosine[c] => H2O[c] + L-dopa[c] + dihydrobiopterin[c]	0	0	0	0	0	0	0	0	0	0	0	0	0	0	0	0	0	0	0	0	0	0	0	0	0	0	0	0	0	0	0	0	0	0	0	0	0	0	0	0	0	0	0	0	0	0	0	0
HMR_6729	2 H+[c] + O2[c] + tyrosine[c] => H2O[c] + L-dopa[c]	0	0	0	0	0	0	0	0	0	0	0	0	0	0	0	0	0	0	0	0	0	0	0	0	0	0	0	0	0	0	0	0	0	0	0	0	0	0	0	0	0	0	0	0	0	4.27125e-14	0	0
HMR_6730	L-dopa[c] + SAM[c] => 3-O-methyldopa[c] + SAH[c]	0	0	0	0	0	0	0	0	0	0	0	0	0	0	0	0	0	0	0	0	0	0	0	0	0	0	0	0	0	0	0	0	0	0	0	0	0	0	0	0	0	0	0	0	0	0	0	0
HMR_6731	L-dopa[c] => CO2[c] + dopamine[c]	-4.24013e-30	0	0	0	0	0	0	0	7.88861e-31	0	0	0	9.86076e-32	0	0	3.07656e-29	-7.88861e-31	0	0	0	-1.26218e-29	0	0	-1.57772e-30	0	0	9.46633e-29	1.18329e-30	0	0	0	3.68792e-29	0	-1.2819e-30	0	-4.10208e-29	0	0	0	1.61559e-27	-8.38165e-31	0	1.97215e-30	3.15544e-30	0	0	0	0
HMR_6734	H2O[c] + salsolinol[c] <=> acetaldehyde[c] + dopamine[c]	0	0	0	0	0	0	0	0	0	0	0	0	0	0	0	0	0	0	0	0	0	0	0	0	0	0	0	0	0	0	0	0	0	0	0	0	0	0	0	0	0	0	0	0	0	0	0	0
HMR_6735	SAM[c] + salsolinol[c] => SAH[c] + salsoline[c]	0	0	0	0	0	0	0	0	0	0	0	0	0	0	0	0	0	0	0	0	0	0	0	0	0	0	0	0	0	0	0	0	0	0	0	0	0	0	0	0	0	0	0	0	0	0	0	0
HMR_6736	SAM[c] + salsolinol[c] => N-methylsalsolinol[c] + SAH[c]	0	0	0	0	0	0	0	0	0	0	0	0	0	0	0	0	0	0	0	0	0	0	0	0	0	0	0	0	0	0	0	0	0	0	0	0	0	0	0	0	0	0	0	0	0	0	0	0
HMR_6737	SAM[c] + salsolinol[c] => (R)-1,2-dimethyl-5,6-dihydroxy-tetrahydroisoquinoline[c] + SAH[c]	0	0	0	0	0	0	0	0	0	0	0	0	0	0	0	0	0	0	0	0	0	0	0	0	0	0	0	0	0	0	0	0	0	0	0	0	0	0	0	0	0	0	0	0	0	0	0	0
HMR_6738	H2O[c] + salsolinol-1-carboxylate[c] <=> dopamine[c] + pyruvate[c]	0	0	0	0	0	0	0	0	0	0	0	0	0	0	0	0	0	0	0	0	0	0	0	0	0	0	0	0	0	0	0	0	0	0	0	0	0	0	0	0	0	0	0	0	0	0	0	0
HMR_6739	SAM[c] + salsolinol-1-carboxylate[c] => SAH[c] + salsoline-1-carboxylate[c]	0	0	0	0	0	0	0	0	0	0	0	0	0	0	0	0	0	0	0	0	0	0	0	0	0	0	0	0	0	0	0	0	0	0	0	0	0	0	0	0	0	0	0	0	0	0	0	0
HMR_6740	salsolinol-1-carboxylate[c] => 1,2-dehydrosalsolinol[c] + CO2[c] + 2 H+[c]	0	0	0	0	0	0	0	0	0	0	0	0	0	0	0	0	0	0	0	0	0	0	0	0	0	0	0	0	0	0	0	0	0	0	0	0	0	0	0	0	0	0	0	0	0	0	0	0
HMR_6741	O2[c] + ascorbate[c] + dopamine[c] => H2O[c] + dehydroascorbic acid[c] + noradrenaline[c]	-4.24013e-30	0	0	0	0	0	0	0	7.88861e-31	0	2.46519e-32	0	0	0	-1.2326e-32	2.52435e-29	0	0	0	0	3.9443e-31	0	0	-1.52842e-30	0	0	0	0	0	0	0	2.52435e-29	0	0	0	1.57772e-30	0	0	0	9.0226e-30	0	0	0	3.15544e-30	0	0	0	0
HMR_6742	4,6,7-trihydroxy-1,2,3,4-tetrahydroisoquinoline[c] + H2O[c] <=> formaldehyde[c] + noradrenaline[c]	0	0	0	0	0	0	0	0	0	0	0	0	0	0	0	0	0	0	0	0	0	0	0	0	0	0	0	0	0	0	0	0	0	0	0	0	0	0	0	0	0	0	0	0	0	0	0	0
HMR_6743	SAM[c] + noradrenaline[c] => SAH[c] + adrenaline[c]	0	0	0	0	0	6.16298e-32	0	0	3.9443e-31	0	0	0	0	0	0	2.52435e-29	0	0	0	-3.9443e-31	3.9443e-31	0	0	0	0	0	2.24825e-29	0	0	0	0	2.52435e-29	0	0	0	2.65057e-28	0	3.69779e-31	0	2.94837e-29	0	0	-1.57772e-30	3.15544e-30	0	0	0	0
HMR_6744	H2O[c] + N-methyl-4,6,7-trihydroxy-1,2,3,4-tetrahydroisoquinoline[c] <=> adrenaline[c] + formaldehyde[c]	0	0	0	0	0	0	0	0	0	0	0	0	0	0	0	0	0	0	0	0	0	0	0	0	0	0	0	0	0	0	0	0	0	0	0	0	0	0	0	0	0	0	0	0	0	0	0	0
HMR_6745	H2O[c] + O2[c] + adrenaline[c] => 3,4-dihydroxymandelaldehyde[c] + H2O2[c] + methylamine[c]	0	0	0	0	0	0	0	0	3.9443e-31	0	0	0	0	0	0	0	0	0	0	-3.9443e-31	0	0	0	0	0	0	2.24332e-29	0	0	0	0	3.88267e-31	0	0	0	2.65057e-28	0	0	0	2.04118e-29	0	0	-1.57772e-30	0	0	0	0	0
HMR_6746	SAM[c] + adrenaline[c] => L-metanephrine[c] + SAH[c]	0	0	0	0	0	0	0	0	0	0	0	0	0	0	0	0	0	0	0	0	3.1123e-31	0	0	0	0	0	0	0	0	0	0	2.52435e-29	0	0	0	0	0	3.5129e-31	0	0	0	0	0	0	0	0	0	0
HMR_6747	H2O[c] + L-metanephrine[c] + O2[c] => 3-methoxy-4-hydroxyphenylglycolaldehyde[c] + H2O2[c] + methylamine[c]	0	0	0	0	0	0	0	0	0	0	0	0	0	0	0	0	0	0	0	0	3.1123e-31	0	0	0	0	0	0	0	0	0	0	2.52435e-29	0	0	0	0	0	3.5129e-31	0	0	0	0	0	0	0	0	0	0
HMR_6748	3-methoxy-4-hydroxyphenylglycolaldehyde[c] + H2O[c] + NAD+[c] => H+[c] + NADH[c] + vanillylmandelate[c]	0	0	0	0	0	0	0	0	0	0	0	0	0	0	0	0	0	0	0	0	0	0	0	0	0	0	0	0	0	0	0	0	0	0	0	0	0	0	0	0	0	0	0	0	0	0	0	0
HMR_6749	3-methoxy-4-hydroxyphenylglycolaldehyde[c] + H2O[c] + NADP+[c] <=> H+[c] + NADPH[c] + vanillylmandelate[c]	0	0	0	0	0	0	0	0	0	0	0	0	0	0	0	0	0	0	0	0	3.1123e-31	0	0	0	0	0	0	0	0	0	0	2.52435e-29	0	0	0	0	0	0	0	0	0	0	0	0	0	0	0	0
HMR_6750	SAM[c] + noradrenaline[c] => SAH[c] + normetanephrine[c]	0	-9.86076e-32	0	0	0	0	0	0	0	0	0	0	0	0	0	0	0	0	0	0	0	0	0	0	0	0	0	0	0	0	0	0	0	0	0	0	0	-3.45127e-31	0	0	0	0	0	0	0	0	0	0
HMR_6751	H2O[c] + O2[c] + normetanephrine[c] => 3-methoxy-4-hydroxyphenylglycolaldehyde[c] + H2O2[c] + NH3[c]	0	-9.86076e-32	0	0	0	0	0	0	0	0	0	0	0	0	0	0	0	0	0	0	0	0	0	0	0	0	0	0	0	0	0	0	0	0	0	0	0	-3.45127e-31	0	0	0	0	0	0	0	0	0	0
HMR_6752	H2O[c] + O2[c] + noradrenaline[c] => 3,4-dihydroxymandelaldehyde[c] + H2O2[c] + NH3[c]	0	7.39557e-32	0	0	0	0	0	0	3.9443e-31	0	0	0	0	0	0	0	0	0	0	3.9443e-31	0	0	0	0	0	0	0	0	0	0	0	0	0	0	0	-2.65057e-28	0	0	0	-2.05104e-29	0	0	0	0	0	0	0	0
HMR_6753	3,4-dihydroxymandelaldehyde[c] + H2O[c] + NAD+[c] => 3,4-dihydroxymandelate[c] + H+[c] + NADH[c]	0	0	0	0	0	0	0	0	0	0	0	0	0	0	0	0	0	0	0	0	0	0	0	0	0	0	0	0	0	0	0	0	0	0	0	0	0	0	0	0	0	0	0	0	0	0	0	0
HMR_6754	3,4-dihydroxymandelaldehyde[c] + H2O[c] + NADP+[c] <=> 3,4-dihydroxymandelate[c] + H+[c] + NADPH[c]	0	0	0	0	0	0	0	0	3.9443e-31	0	0	0	0	0	0	0	0	0	0	0	0	0	0	0	0	0	0	0	0	0	0	0	0	0	0	0	0	0	0	0	0	0	0	0	0	0	0	0
HMR_6755	3,4-dihydroxymandelate[c] + SAM[c] <=> SAH[c] + vanillylmandelate[c]	0	0	0	0	0	0	0	0	0	0	0	0	0	0	0	0	0	0	0	0	0	0	0	0	0	0	0	0	0	0	0	-2.52435e-29	0	0	0	0	0	0	0	0	0	0	0	0	0	0	0	0
HMR_6756	3,4-dihydroxymandelaldehyde[c] + H+[c] + NADH[c] <=> 3,4-dihydroxyphenylethyleneglycol[c] + NAD+[c]	0	0	0	0	0	0	0	0	0	0	0	0	0	0	0	0	0	0	0	0	0	0	0	0	0	0	0	0	0	0	0	0	0	0	0	0	0	0	0	0	0	0	0	0	0	0	0	0
HMR_6757	3,4-dihydroxyphenylethyleneglycol[c] + SAM[c] => 3-methoxy-4-hydroxyphenylethyleneglycol[c] + SAH[c]	0	0	0	0	0	0	0	0	0	0	0	0	0	0	0	0	0	0	0	0	0	0	0	0	0	0	0	0	0	0	0	0	0	0	0	0	0	0	0	0	0	0	0	0	0	0	0	0
HMR_6758	H2O[c] + O2[c] + dopamine[c] => 3,4-dihydroxyphenylacetaldehyde[c] + H2O2[c] + NH3[c]	0	0	0	0	0	0	0	0	0	0	0	0	0	0	0	0	0	0	0	0	-1.26218e-29	0	0	0	0	-1.2326e-32	9.54522e-29	0	0	0	0	0	0	0	0	0	0	0	0	0	-8.4298e-31	0	0	0	0	0	0	0
HMR_6759	3,4-dihydroxyphenylacetaldehyde[c] + dopamine[c] <=> H2O[c] + norlaudanosoline[c]	0	0	0	0	0	0	0	0	0	0	0	0	0	0	0	0	0	0	0	0	0	0	0	0	0	0	0	0	0	0	0	0	0	0	0	0	0	0	0	0	0	0	0	0	0	0	0	0
HMR_6760	3,4-dihydroxyphenylacetaldehyde[c] + H2O[c] + NAD+[c] => 3,4-dihydroxyphenylacetate[c] + H+[c] + NADH[c]	0	0	0	0	0	0	0	0	0	0	0	0	0	0	0	0	0	0	0	0	0	0	0	0	0	0	0	0	0	0	0	0	0	0	0	0	0	0	0	0	0	0	0	0	0	0	0	0
HMR_6761	3,4-dihydroxyphenylacetaldehyde[c] + H2O[c] + NADP+[c] <=> 3,4-dihydroxyphenylacetate[c] + H+[c] + NADPH[c]	0	0	0	0	-2.18786e-30	0	0	0	0	0	0	0	0	0	0	-4.93038e-32	0	0	0	0	-1.26218e-29	0	0	0	0	0	9.54522e-29	0	0	0	0	6.16298e-33	0	0	0	0	0	0	0	0	-8.4298e-31	0	0	0	0	0	0	0
HMR_6762	3,4-dihydroxyphenylacetate[c] + SAM[c] => SAH[c] + homovanillate[c]	0	0	0	0	0	0	0	0	0	0	0	0	0	0	0	-4.93038e-32	0	0	0	0	-1.26218e-29	0	0	0	0	0	9.54522e-29	0	0	0	0	6.16298e-33	0	0	0	0	0	0	0	0	-8.4298e-31	0	0	0	0	0	0	0
HMR_6763	SAM[c] + dopamine[c] => 3-methoxytyramine[c] + SAH[c]	0	0	0	0	0	0	0	0	0	0	0	0	0	0	0	0	0	0	0	0	0	0	0	0	0	0	0	0	0	0	0	-1.2326e-32	0	0	0	0	0	0	0	8.07794e-28	0	0	1.97215e-30	0	0	0	0	0
HMR_6764	3-methoxytyramine[c] + H2O[c] + O2[c] => 3-methoxy-4-hydroxyphenylacetaldehyde[c] + H2O2[c] + NH3[c]	0	0	0	0	0	0	0	0	0	0	0	0	0	0	0	0	0	0	0	0	0	0	0	0	0	0	0	0	0	0	0	-1.2326e-32	0	0	0	0	0	0	0	-3.54987e-30	0	0	1.97215e-30	0	0	0	0	0
HMR_6765	3-methoxytyramine[c] + acetaldehyde[c] <=> H2O[c] + N-methylsalsolinol[c]	0	0	0	0	0	0	0	0	0	0	0	0	0	0	0	0	0	0	0	0	0	0	0	0	0	0	0	0	0	0	0	0	0	0	0	0	0	0	0	0	0	0	0	0	0	0	0	0
HMR_6766	3-methoxy-4-hydroxyphenylacetaldehyde[c] + H2O[c] + NAD+[c] => H+[c] + NADH[c] + homovanillate[c]	0	0	0	0	0	0	0	0	0	0	0	0	0	0	0	0	0	0	0	0	0	0	0	0	0	0	0	0	0	0	0	0	0	0	0	0	0	0	0	0	0	0	0	0	0	0	0	0
HMR_6767	3-methoxy-4-hydroxyphenylacetaldehyde[c] + H2O[c] + NADP+[c] <=> H+[c] + NADPH[c] + homovanillate[c]	0	0	0	0	0	0	0	0	0	0	0	0	0	0	0	0	0	0	0	0	0	0	0	0	0	0	0	0	0	0	0	0	0	0	0	0	0	0	0	0	0	0	1.97215e-30	0	0	0	0	0
HMR_6768	AKG[c] + tyrosine[c] => 4-hydroxyphenylpyruvate[c] + glutamate[c]	0	0	0	0	0	0	0	0	0	0	0	0	0	0	0	0	0	0	0	0	0	0	0	0	0	0	0	0	0	0	0	0	0	0	0	0	0	0	0	0	0	0	0	0	0	0	0	0
HMR_6770	H2O[c] + O2[c] + tyrosine[c] => 4-hydroxyphenylpyruvate[c] + H2O2[c] + NH3[c]	0.53597	0.572552	0.599566	0.590809	0.526457	0.539324	0.665257	0.583894	0.42362	0.564612	0.500315	0.55201	0.605296	0.702325	0.375095	0.401605	0.595481	0.593577	0.580648	0.539022	0.439773	0.61243	0.382015	0.57533	0.455009	0.487107	0.61238	0.502884	0.576517	0.529667	0.596561	0.498892	0.499172	0.460655	0.379376	0.528242	0.506565	0.494233	0.569431	0.415775	0.350365	0.597439	0.384839	0.485381	0.4197	0.53424	0.517738	0.506895
HMR_6771	4-hydroxyphenylpyruvate[c] => 2-hydroxy-3-(4-hydroxyphenyl)propenoate[c]	0	0	0	0	0	0	0	0	0	0	0	0	0	0	0	0	0	0	0	0	0	0	0	0	0	0	0	0	0	0	0	0	0	0	0	0	0	0	0	0	0	0	0	0	0	0	0	0
HMR_6772	4-hydroxyphenylpyruvate[c] + O2[c] => CO2[c] + homogentisate[c]	0.53597	0.572552	0.599566	0.590809	0.526457	0.539324	0.665257	0.583894	0.42362	0.564612	0.500315	0.55201	0.605296	0.702325	0.375095	0.401605	0.595481	0.593577	0.580648	0.539022	0.439773	0.61243	0.382015	0.57533	0.455009	0.487107	0.61238	0.502884	0.576517	0.529667	0.596561	0.498892	0.499172	0.460655	0.379376	0.528242	0.506565	0.494233	0.569431	0.415775	0.350365	0.597439	0.384839	0.485381	0.4197	0.53424	0.517738	0.506895
HMR_6774	O2[c] + homogentisate[c] => 4-maleylacetoacetate[c]	0.53597	0.572552	0.599566	0.590809	0.526457	0.539324	0.665257	0.583894	0.42362	0.564612	0.500315	0.55201	0.605296	0.702325	0.375095	0.401605	0.595481	0.593577	0.580648	0.539022	0.439773	0.61243	0.382015	0.57533	0.455009	0.487107	0.61238	0.502884	0.576517	0.529667	0.596561	0.498892	0.499172	0.460655	0.379376	0.528242	0.506565	0.494233	0.569431	0.415775	0.350365	0.597439	0.384839	0.485381	0.4197	0.53424	0.517738	0.506895
HMR_6776	4-maleylacetoacetate[c] => fumarylacetoacetate[c]	0.53597	0.572552	0.599566	0.590809	0.526457	0.539324	0.665257	0.583894	0.42362	0.564612	0.500315	0.55201	0.605296	0.702325	0.375095	0.401605	0.595481	0.593577	0.580648	0.539022	0.439773	0.61243	0.382015	0.57533	0.455009	0.487107	0.61238	0.502884	0.576517	0.529667	0.596561	0.498892	0.499172	0.460655	0.379376	0.528242	0.506565	0.494233	0.569431	0.415775	0.350365	0.597439	0.384839	0.485381	0.4197	0.53424	0.517738	0.506895
HMR_6778	H2O[c] + fumarylacetoacetate[c] => acetoacetate[c] + fumarate[c]	0.53597	0.572552	0.599566	0.590809	0.526457	0.539324	0.665257	0.583894	0.42362	0.564612	0.500315	0.55201	0.605296	0.702325	0.375095	0.401605	0.595481	0.593577	0.580648	0.539022	0.439773	0.61243	0.382015	0.57533	0.455009	0.487107	0.61238	0.502884	0.576517	0.529667	0.596561	0.498892	0.499172	0.460655	0.379376	0.528242	0.506565	0.494233	0.569431	0.415775	0.350365	0.597439	0.384839	0.485381	0.4197	0.53424	0.517738	0.506895
HMR_6782	4-hydroxyphenylpyruvate[c] + H+[c] + NADH[c] => 4-hydroxyphenyllactate[c] + NAD+[c]	2.38343e-16	-6.14896e-17	3.83682e-16	0	0	0	0	0	0	0	0	1.03227e-16	0	1.20438e-16	0	-2.44054e-29	0	-1.84787e-17	7.46362e-17	-3.41509e-16	0	1.02643e-16	0	0	0	0	0	0	0	0	0	-1.2326e-32	0	0	0	-7.74013e-18	0	1.47911e-31	0	-5.1276e-30	3.32801e-31	3.99665e-17	-1.54074e-33	-5.86715e-30	-1.97215e-31	-1.01689e-30	0	0
HMR_6783	4-hydroxyphenyllactate[c] + H2O[c] => 4-coumarate[c] + 4 H+[c]	2.38343e-16	-6.14896e-17	3.83682e-16	0	0	0	0	0	0	0	0	1.03227e-16	0	1.20438e-16	0	-2.44054e-29	0	-1.84787e-17	7.46362e-17	-3.41509e-16	0	1.02643e-16	0	0	0	0	0	0	0	0	0	-1.2326e-32	0	0	0	-7.74013e-18	0	1.47911e-31	0	-5.1276e-30	3.32801e-31	3.99665e-17	-1.54074e-33	-5.86715e-30	-1.97215e-31	-1.01689e-30	0	0
HMR_6784	4-coumarate[c] + ATP[c] + CoA[c] => 4-coumaroyl-CoA[c] + AMP[c] + PPi[c]	2.38343e-16	-6.14896e-17	3.83682e-16	0	0	0	0	0	0	0	0	1.03227e-16	0	1.20438e-16	0	-2.44054e-29	0	-1.84787e-17	7.46362e-17	-3.41509e-16	0	1.02643e-16	0	0	0	0	0	0	0	0	0	-1.2326e-32	0	0	0	-7.74013e-18	0	1.47911e-31	0	-5.1276e-30	3.32801e-31	3.99665e-17	-1.54074e-33	-5.86715e-30	-1.97215e-31	-1.01689e-30	0	0
HMR_6785	4-coumaroyl-CoA[c] + CoA[c] + H2O[c] + NAD+[c] => 4-hydroxybenzoyl-CoA[c] + H+[c] + NADH[c] + acetyl-CoA[c]	2.38343e-16	-6.14896e-17	3.83682e-16	0	0	0	0	0	0	0	0	1.03227e-16	0	1.20438e-16	0	-2.44054e-29	0	-1.84787e-17	7.46362e-17	-3.41509e-16	0	1.02643e-16	0	0	0	0	0	0	0	0	0	-1.2326e-32	0	0	0	-7.74013e-18	0	1.47911e-31	0	-5.1276e-30	3.32801e-31	3.99665e-17	-1.54074e-33	-5.86715e-30	-1.97215e-31	-1.01689e-30	0	0
HMR_6786	4-hydroxybenzoyl-CoA[c] + H2O[c] => 4-hydroxybenzoate[c] + CoA[c]	2.38343e-16	-6.14896e-17	3.83682e-16	0	0	0	0	0	0	0	0	1.03227e-16	0	1.20438e-16	0	-2.44054e-29	0	-1.84787e-17	7.46362e-17	-3.41509e-16	0	1.02643e-16	0	0	0	0	0	0	0	0	0	-1.2326e-32	0	0	0	-7.74013e-18	0	1.47911e-31	0	-5.1276e-30	3.32801e-31	3.99665e-17	-1.54074e-33	-5.86715e-30	-1.97215e-31	-1.01689e-30	0	0
HMR_6787	tyrosine[c] => CO2[c] + tyramine[c]	0	0	0	0	0	0	0	0	0	0	0	0	0	0	0	0	0	0	0	0	0	0	0	0	0	0	0	0	0	0	0	-6.47112e-32	0	0	0	0	0	0	0	0	0	0	0	-9.46633e-30	0	0	0	0
HMR_6788	SAM[c] + tyramine[c] => N-methyltyramine[c] + SAH[c]	0	0	0	0	0	0	0	0	0	0	0	0	0	0	0	0	0	0	0	0	0	0	0	0	0	0	0	0	0	0	0	0	0	0	0	0	0	0	0	0	0	0	0	0	0	0	0	0
HMR_6789	H2O[c] + O2[c] + tyramine[c] => 4-hydroxyphenylacetaldehyde[c] + H2O2[c] + NH3[c]	0	0	0	0	0	0	0	0	0	0	0	0	0	0	0	0	0	0	0	0	0	0	0	0	0	0	0	0	0	0	0	-6.47112e-32	0	0	0	0	0	0	0	0	0	0	0	-9.46633e-30	0	0	0	0
HMR_6790	4-hydroxyphenylacetaldehyde[c] + H2O[c] + NAD+[c] => 4-hydroxyphenylacetate[c] + H+[c] + NADH[c]	0	0	0	0	0	0	0	0	0	0	0	0	0	0	0	0	0	0	0	0	0	0	0	0	0	0	0	0	0	0	0	0	0	0	0	0	0	0	0	0	0	0	0	0	0	0	0	0
HMR_6791	4-hydroxyphenylacetaldehyde[c] + H2O[c] + NADP+[c] <=> 4-hydroxyphenylacetate[c] + H+[c] + NADPH[c]	0	0	0	0	0	0	0	0	0	0	0	0	0	0	0	0	0	0	0	0	0	0	0	0	0	0	0	0	0	0	0	-6.47112e-32	0	0	0	0	0	0	0	-5.52203e-30	0	0	0	-9.46633e-30	0	0	0	0
HMR_6792	4-hydroxy-3-nitrophenylacetate[c] + 2 H+[c] <=> 4-hydroxyphenylacetate[c] + nitrite[c]	0	0	0	0	0	0	0	0	0	0	0	0	0	0	0	0	0	0	0	0	0	0	0	0	0	0	0	0	0	0	0	0	0	0	0	0	0	0	0	0	0	0	0	0	0	0	0	0
HMR_6798	UDP-glucuronate[c] + triiodothyronine[c] => 3,5,3-triiodo-L-thyronine-beta-D-glucuronoside[c] + UDP[c]	0	0	0	0	0	0	0	0	0	0	0	0	0	0	0	0	0	0	0	0	0	0	0	0	0	0	0	0	0	0	0	0	0	0	0	0	0	0	0	0	0	0	0	0	0	0	0	0
HMR_6799	UDP-glucuronate[r] + triiodothyronine[r] => 3,5,3-triiodo-L-thyronine-beta-D-glucuronoside[r] + UDP[r]	0	0	0	0	0	0	0	0	0	0	0	0	0	0	0	0	0	0	0	0	0	0	0	0	0	0	0	0	0	0	0	0	0	0	0	0	0	0	0	0	0	0	0	0	0	0	0	0
HMR_6800	UDP-glucuronate[c] + thyroxine[c] => 3,5,3,5-tetraiodo-L-thyronine-beta-D-glucuronoside[c] + UDP[c]	0	0	0	0	0	0	0	0	0	0	0	0	0	0	0	0	0	0	0	0	0	0	0	0	0	0	0	0	0	0	0	0	0	0	0	0	0	0	0	0	0	0	0	0	0	0	0	0
HMR_6801	UDP-glucuronate[r] + thyroxine[r] => 3,5,3,5-tetraiodo-L-thyronine-beta-D-glucuronoside[r] + UDP[r]	0	0	0	0	0	0	0	0	0	0	0	0	0	0	0	0	0	0	0	0	0	0	0	0	0	0	0	0	0	0	0	0	0	0	0	0	0	0	0	0	0	0	0	0	0	0	0	0
HMR_6802	N-methyltyramine[c] + SAM[c] => SAH[c] + hordenine[c]	0	0	0	0	0	0	0	0	0	0	0	0	0	0	0	0	0	0	0	0	0	0	0	0	0	0	0	0	0	0	0	0	0	0	0	0	0	0	0	0	0	0	0	0	0	0	0	0
HMR_6803	O2[c] + hordenine[c] => H2O[c] + N,N-dimethyldopaminequinone[c]	0	0	0	0	0	0	0	0	0	0	0	0	0	0	0	0	0	0	0	0	0	0	0	0	0	0	0	0	0	0	0	0	0	0	0	0	0	0	0	0	0	0	0	0	0	0	0	0
HMR_6806	2 H+[c] + N,N-dimethylindoliumolate[c] <=> N,N-dimethyldopaminequinone[c]	0	0	0	0	0	0	0	0	0	0	0	0	0	0	0	0	0	0	0	0	0	0	0	0	0	0	0	0	0	0	0	0	0	0	0	0	0	0	0	0	0	0	0	0	0	0	0	0
HMR_6807	6,7-dihydroxy-1,2,3,4-tetrahydroisoquinoline[c] + H2O[c] <=> dopamine[c] + formaldehyde[c]	0	0	0	0	0	0	0	0	0	0	0	0	0	0	0	0	0	0	0	0	0	0	0	0	0	0	0	0	0	0	0	0	0	0	0	0	0	0	0	0	0	0	0	0	0	0	0	0
HMR_6808	H2O2[c] + dopamine[c] <=> 2 H2O[c] + dopamine-O-quinone[c]	0	0	0	0	0	0	0	0	0	0	0	0	0	0	0	0	0	0	0	0	0	0	0	0	0	0	0	0	0	0	0	0	0	0	0	0	0	0	0	0	0	0	0	0	0	0	0	0
HMR_6811	GSH[c] + dopamine-O-quinone[c] => 5-S-glutathionyl-dopamine[c]	0	0	0	0	0	0	0	0	0	0	0	0	0	0	0	0	0	0	0	0	0	0	0	0	0	0	0	0	0	0	0	0	0	0	0	0	0	0	0	0	0	0	0	0	0	0	0	0
HMR_6813	2 H+[c] + H2O[c] + dopaminochrome[c] <=> H2O2[c] + dopamine-O-quinone[c]	0	0	0	0	0	0	0	0	0	0	0	0	0	0	0	0	0	0	0	0	0	0	0	0	0	0	0	0	0	0	0	0	0	0	0	0	0	0	0	0	0	0	0	0	0	0	0	0
HMR_6814	NADPH[c] + dopaminochrome[c] => NADP+[c] + aminochrome-O-semiquinone[c]	0	0	0	0	0	0	0	0	0	0	0	0	0	0	0	0	0	0	0	0	0	0	0	0	0	0	0	0	0	0	0	0	0	0	0	0	0	0	0	0	0	0	0	0	0	0	0	0
HMR_6815	GSH[c] + dopaminochrome[c] => 5-S-glutathionyl-aminochrome reduced[c]	0	0	0	0	0	0	0	0	0	0	0	0	0	0	0	0	0	0	0	0	0	0	0	0	0	0	0	0	0	0	0	0	0	0	0	0	0	0	0	0	0	0	0	0	0	0	0	0
HMR_6817	H+[c] + NADPH[c] + dopaminochrome[c] => NADP+[c] + leukoaminochrome[c]	0	0	0	0	0	0	0	0	0	0	0	0	0	0	0	0	0	0	0	0	0	0	0	0	0	0	0	0	0	0	0	0	0	0	0	0	0	0	0	0	0	0	0	0	0	0	0	0
HMR_6818	adrenaline[c] => 4 H+[c] + adrenochrome[c]	0	0	0	0	0	0	0	0	0	0	0	0	0	0	0	0	0	0	0	0	0	0	0	0	0	0	0	0	0	0	0	0	0	0	0	0	0	0	0	0	0	0	0	0	0	0	0	0
HMR_6819	NADPH[c] + adrenochrome[c] => NADP+[c] + adrenochrome-O-semiquinone[c]	0	0	0	0	0	0	0	0	0	0	0	0	0	0	0	0	0	0	0	0	0	0	0	0	0	0	0	0	0	0	0	0	0	0	0	0	0	0	0	0	0	0	0	0	0	0	0	0
HMR_6820	GSH[c] + adrenochrome[c] => 5-S-glutathionyl-adrenochrome hydroquinone[c]	0	0	0	0	0	0	0	0	0	0	0	0	0	0	0	0	0	0	0	0	0	0	0	0	0	0	0	0	0	0	0	0	0	0	0	0	0	0	0	0	0	0	0	0	0	0	0	0
HMR_6822	noradrenaline[c] => 4 H+[c] + noradrenochrome[c]	0	0	0	0	0	0	0	0	0	0	0	0	0	0	0	0	0	0	0	0	0	0	0	0	0	0	0	0	0	0	0	0	0	0	0	0	0	0	0	0	0	0	0	0	0	0	0	0
HMR_6823	NADPH[c] + noradrenochrome[c] => NADP+[c] + noradrenochrome-O-semiquinone[c]	0	0	0	0	0	0	0	0	0	0	0	0	0	0	0	0	0	0	0	0	0	0	0	0	0	0	0	0	0	0	0	0	0	0	0	0	0	0	0	0	0	0	0	0	0	0	0	0
HMR_6824	GSH[c] + noradrenochrome[c] => 5-S-glutathionyl-noradrenochrome hydroquinone[c]	0	0	0	0	0	0	0	0	0	0	0	0	0	0	0	0	0	0	0	0	0	0	0	0	0	0	0	0	0	0	0	0	0	0	0	0	0	0	0	0	0	0	0	0	0	0	0	0
HMR_6826	NADPH[c] + triiodothyronine[c] => 3,3-diiodo-L-thyronine[c] + NADP+[c] + iodide[c]	0	0	0	0	0	0	0	0	0	0	0	0	0	0	0	0	0	0	0	0	0	0	0	0	0	0	0	0	0	6.45227e-16	0	0	0	0	0	0	0	0	0	0	0	0	0	0	0	0	0	0
HMR_6827	NADPH[r] + triiodothyronine[r] => 3,3-diiodo-L-thyronine[r] + NADP+[r] + iodide[r]	0	0	0	0	0	0	0	0	0	0	0	0	0	0	0	0	0	0	0	0	0	0	0	0	0	0	0	0	0	0	0	0	0	0	0	0	0	0	0	0	0	0	0	0	0	0	0	0
HMR_6828	3,3-diiodo-L-thyronine[c] + UDP-glucuronate[c] => 3,3-diiodo-L-thyronine-beta-D-glucuronoside[c] + UDP[c]	0	0	0	0	0	0	0	0	0	0	0	0	0	0	0	0	0	0	0	0	0	0	0	0	0	0	0	0	0	0	0	0	0	0	0	0	0	0	0	0	0	0	0	0	0	0	0	0
HMR_6829	3,3-diiodo-L-thyronine[c] + PAPS[c] => 3,3-diiodo-L-thyronine-4-O-sulfate[c] + PAP[c]	0	0	0	0	0	0	0	0	0	0	0	0	0	0	0	0	0	0	0	0	0	0	0	0	0	0	0	0	0	0	0	0	0	0	0	0	0	0	0	0	0	0	0	0	0	0	0	0
HMR_6830	3,3-diiodo-L-thyronine[r] + UDP-glucuronate[r] => 3,3-diiodo-L-thyronine-beta-D-glucuronoside[r] + UDP[r]	0	0	0	0	0	0	0	0	0	0	0	0	0	0	0	0	0	0	0	0	0	0	0	0	0	0	0	0	0	0	0	0	0	0	0	0	0	0	0	0	0	0	0	0	0	0	0	0
HMR_6831	3,3-diiodo-L-thyronine-4-O-sulfate[c] + H2O[c] => 3,3-diiodo-L-thyronine[c] + sulfate[c]	0	0	0	0	0	0	0	0	0	0	0	0	0	0	0	0	0	0	0	0	0	0	0	0	0	0	0	0	0	0	0	0	0	0	0	0	0	0	0	0	0	0	0	0	0	0	0	0
HMR_6834	NADPH[c] + reverse triiodthyronine[c] <=> 3,3-diiodo-L-thyronine[c] + NADP+[c] + iodide[c]	0	0	0	0	0	0	0	0	0	0	0	0	0	0	0	0	0	0	0	0	0	0	0	0	0	0	0	0	0	-6.45227e-16	0	0	0	0	0	0	0	0	0	0	0	0	0	0	0	0	0	0
HMR_6835	NADPH[r] + reverse triiodthyronine[r] <=> 3,3-diiodo-L-thyronine[r] + NADP+[r] + iodide[r]	0	0	0	0	0	0	0	0	0	0	0	0	0	0	0	0	0	0	0	0	0	0	0	0	0	0	0	0	0	0	0	0	0	0	0	0	0	0	0	0	0	0	0	0	0	0	0	0
HMR_6836	UDP-glucuronate[c] + reverse triiodthyronine[c] => 3,3,5-triiodo-L-thyronine-beta-D-glucuronoside[c] + UDP[c]	0	0	0	0	0	0	0	0	0	0	0	0	0	0	0	0	0	0	0	0	0	0	0	0	0	0	0	0	0	0	0	0	0	0	0	0	0	0	0	0	0	0	0	0	0	0	0	0
HMR_6837	UDP-glucuronate[r] + reverse triiodthyronine[r] => 3,3,5-triiodo-L-thyronine-beta-D-glucuronoside[r] + UDP[r]	0	0	0	0	0	0	0	0	0	0	0	0	0	0	0	0	0	0	0	0	0	0	0	0	0	0	0	0	0	0	0	0	0	0	0	0	0	0	0	0	0	0	0	0	0	0	0	0
HMR_6838	PAPS[c] + reverse triiodthyronine[c] => 3,5,3-triiodothyronine-4-sulfate[c] + PAP[c]	0	0	0	0	0	0	0	0	0	0	0	0	0	0	0	0	0	0	0	0	0	0	0	0	0	0	0	0	0	0	0	0	0	0	0	0	0	0	0	0	0	0	0	0	0	0	0	0
HMR_6839	3,5,3-triiodothyronine-4-sulfate[c] + H2O[c] => reverse triiodthyronine[c] + sulfate[c]	0	0	0	0	0	0	0	0	0	0	0	0	0	0	0	0	0	0	0	0	0	0	0	0	0	0	0	0	0	-6.45227e-16	0	0	0	0	0	0	0	0	0	0	0	0	0	0	0	0	0	0
HMR_6840	NADPH[c] + triiodothyronine[c] <=> 3,5-diiodo-L-thyronine[c] + NADP+[c] + iodide[c]	0	0	0	0	0	0	0	0	0	0	0	0	0	0	0	0	0	0	0	0	0	0	0	0	0	0	0	0	0	0	0	0	0	0	0	0	0	0	0	0	0	0	0	0	0	0	0	0
HMR_6841	NADPH[r] + triiodothyronine[r] <=> 3,5-diiodo-L-thyronine[r] + NADP+[r] + iodide[r]	0	0	0	0	0	0	0	0	0	0	0	0	0	0	0	0	0	0	0	0	0	0	0	0	0	0	0	0	0	0	0	0	0	0	0	0	0	0	0	0	0	0	0	0	0	0	0	0
HMR_6842	3,5-diiodo-L-thyronine[c] + UDP-glucuronate[c] => 3,5-diiodo-L-thyronine-beta-D-glucuronoside[c] + UDP[c]	0	0	0	0	0	0	0	0	0	0	0	0	0	0	0	0	0	0	0	0	0	0	0	0	0	0	0	0	0	0	0	0	0	0	0	0	0	0	0	0	0	0	0	0	0	0	0	0
HMR_6843	3,5-diiodo-L-thyronine[r] + UDP-glucuronate[r] => 3,5-diiodo-L-thyronine-beta-D-glucuronoside[r] + UDP[r]	0	0	0	0	0	0	0	0	0	0	0	0	0	0	0	0	0	0	0	0	0	0	0	0	0	0	0	0	0	0	0	0	0	0	0	0	0	0	0	0	0	0	0	0	0	0	0	0
HMR_6844	3,5-diiodo-L-thyronine[c] + PAPS[c] => 3,5-diiodo-L-thyronine-4-O-sulfate[c] + PAP[c]	0	0	0	0	0	0	0	0	0	0	0	0	0	0	0	0	0	0	0	0	0	0	0	0	0	0	0	0	0	0	0	0	0	0	0	0	0	0	0	0	0	0	0	0	0	0	0	0
HMR_6845	3,5-diiodo-L-thyronine-4-O-sulfate[c] + H2O[c] => 3,5-diiodo-L-thyronine[c] + sulfate[c]	0	0	0	0	0	0	0	0	0	0	0	0	0	0	0	0	0	0	0	0	0	0	0	0	0	0	0	0	0	0	0	0	0	0	0	0	0	0	0	0	0	0	0	0	0	0	0	0
HMR_6848	3,5-diiodo-L-thyronine[c] + NADPH[c] <=> 3-monoiodo-L-thyronine[c] + NADP+[c] + iodide[c]	0	0	0	0	0	0	0	0	0	0	0	0	0	0	0	0	0	0	0	0	0	0	0	0	0	0	0	0	0	0	0	0	0	0	0	0	0	0	0	0	0	0	0	0	0	0	0	0
HMR_6849	3,5-diiodo-L-thyronine[r] + NADPH[r] <=> 3-monoiodo-L-thyronine[r] + NADP+[r] + iodide[r]	0	0	0	0	0	0	0	0	0	0	0	0	0	0	0	0	0	0	0	0	0	0	0	0	0	0	0	0	0	0	0	0	0	0	0	0	0	0	0	0	0	0	0	0	0	0	0	0
HMR_6850	3-monoiodo-L-thyronine[c] + PAPS[c] => 3-monoiodo-L-thyronine-4-O-sulfate[c] + PAP[c]	0	0	0	0	0	0	0	0	0	0	0	0	0	0	0	0	0	0	0	0	0	0	0	0	0	0	0	0	0	0	0	0	0	0	0	0	0	0	0	0	0	0	0	0	0	0	0	0
HMR_6851	3-monoiodo-L-thyronine-4-O-sulfate[c] + H2O[c] => 3-monoiodo-L-thyronine[c] + sulfate[c]	0	0	0	0	0	0	0	0	0	0	0	0	0	0	0	0	0	0	0	0	0	0	0	0	0	0	0	0	0	0	0	0	0	0	0	0	0	0	0	0	0	0	0	0	0	0	0	0
HMR_6854	NADPH[c] + thyroxine[c] <=> NADP+[c] + iodide[c] + triiodothyronine[c]	0	3.9443e-31	0	0	0	0	0	0	0	0	-5.60831e-31	0	0	0	0	0	-1.26218e-29	0	0	0	0	0	0	0	0	0	0	0	0	0	0	0	0	0	0	0	0	0	0	0	0	0	0	0	0	0	0	0
HMR_6855	NADPH[r] + thyroxine[r] <=> NADP+[r] + iodide[r] + triiodothyronine[r]	0	0	0	0	0	0	0	0	0	0	0	0	0	0	0	0	0	0	0	0	0	0	0	0	0	0	0	0	0	0	0	0	0	0	0	0	0	0	0	0	0	0	0	0	0	0	0	0
HMR_6874	O2[c] + tyrosine[c] => H2O[c] + L-dopaquinone[c]	0	0	0	0	0	0	0	0	0	0	0	0	0	0	0	0	0	0	0	0	0	0	0	0	0	0	0	0	0	0	0	0	0	0	0	0	0	0	0	0	0	0	0	0	0	0	0	0
HMR_6875	2-carboxy-2,3-dihydro-5,6-dihydroxyindole[c] <=> L-dopaquinone[c]	0	0	0	0	0	0	0	0	0	0	0	0	0	0	0	0	0	0	0	0	0	0	0	0	0	0	0	0	0	0	0	0	0	0	0	0	0	0	0	0	0	0	0	0	0	0	0	0
HMR_6876	2-carboxy-2,3-dihydro-5,6-dihydroxyindole[c] + L-dopaquinone[c] <=> L-dopa[c] + L-dopachrome[c]	0	0	0	0	0	0	0	0	0	0	0	0	0	0	0	0	0	0	0	0	0	0	0	0	0	0	0	0	0	0	0	0	0	0	0	0	0	0	0	0	0	0	0	0	0	0	0	0
HMR_6877	5-S-cysteinyldopa[c] <=> L-dopaquinone[c] + cysteine[c]	0	0	0	0	0	0	0	0	0	0	0	0	0	0	0	0	0	0	0	0	0	0	0	0	0	0	0	0	0	0	0	0	0	0	0	0	0	0	0	0	0	0	0	0	0	0	0	0
HMR_6878	5-(S-L-cysteinyl)-dopaquinone[c] + L-dopa[c] <=> 5-S-cysteinyldopa[c] + L-dopaquinone[c]	0	0	0	0	0	0	0	0	0	0	0	0	0	0	0	0	0	0	0	0	0	0	0	0	0	0	0	0	0	0	0	0	0	0	0	0	0	0	0	0	0	0	0	0	0	0	0	0
HMR_6879	1,4-benzothiazine-O-quinonimine[c] + H2O[c] <=> 5-(S-L-cysteinyl)-dopaquinone[c]	0	0	0	0	0	0	0	0	0	0	0	0	0	0	0	0	0	0	0	0	0	0	0	0	0	0	0	0	0	0	0	0	0	0	0	0	0	0	0	0	0	0	0	0	0	0	0	0
HMR_6880	1,4-benzothiazine-O-quinonimine[c] + 5-S-cysteinyldopa[c] <=> 3,4-dihydro-1,4-benzothiazine-3-carboxylate[c] + 5-(S-L-cysteinyl)-dopaquinone[c]	0	0	0	0	0	0	0	0	0	0	0	0	0	0	0	0	0	0	0	0	0	0	0	0	0	0	0	0	0	0	0	0	0	0	0	0	0	0	0	0	0	0	0	0	0	0	0	0
HMR_6881	3,4-dihydro-1,4-benzothiazine-3-carboxylate[c] => CO2[c] + 2 H+[c] + benzothiazine[c]	0	0	0	0	0	0	0	0	0	0	0	0	0	0	0	0	0	0	0	0	0	0	0	0	0	0	0	0	0	0	0	0	0	0	0	0	0	0	0	0	0	0	0	0	0	0	0	0
HMR_6882	3,5-dihydroxy-3,4-dihydro-1,4-benzothiazine[c] <=> H2O[c] + benzothiazine[c]	0	0	0	0	0	0	0	0	0	0	0	0	0	0	0	0	0	0	0	0	0	0	0	0	0	0	0	0	0	0	0	0	0	0	0	0	0	0	0	0	0	0	0	0	0	0	0	0
HMR_6883	GSH[c] + L-dopaquinone[c] => 5-S-glutathionyl-L-dopa[c]	0	0	0	0	0	0	0	0	0	0	0	0	0	0	0	0	0	0	0	0	0	0	0	0	0	0	0	0	0	0	0	0	0	0	0	0	0	0	0	0	0	0	0	0	0	0	0	0
HMR_6885	L-dopachrome[c] + NADPH[c] => NADP+[c] + dopachrome-O-semiquinone[c]	0	0	0	0	0	0	0	0	0	0	0	0	0	0	0	0	0	0	0	0	0	0	0	0	0	0	0	0	0	0	0	0	0	0	0	0	0	0	0	0	0	0	0	0	0	0	0	0
HMR_6886	GSH[c] + L-dopachrome[c] => 5-S-glutathionyl-dopachrome hydroquinone[c]	0	0	0	0	0	0	0	0	0	0	0	0	0	0	0	0	0	0	0	0	0	0	0	0	0	0	0	0	0	0	0	0	0	0	0	0	0	0	0	0	0	0	0	0	0	0	0	0
HMR_6888	L-dopachrome[c] => 5,6-dihydroxyindole-2-carboxylate[c]	0	0	0	0	0	0	0	0	0	0	0	0	0	0	0	0	0	0	0	0	0	0	0	0	0	0	0	0	0	0	0	0	0	0	0	0	0	0	0	0	0	0	0	0	0	0	0	0
HMR_6889	5,6-dihydroxyindole-2-carboxylate[c] + O2[c] => 5,6-indolequinone-2-carboxylate[c] + H2O2[c]	0	0	0	0	0	0	0	0	0	0	0	0	0	0	0	0	0	0	0	0	0	0	0	0	0	0	0	0	0	0	0	0	0	0	0	0	0	0	0	0	0	0	0	0	0	0	0	0
HMR_7628	O2[c] + phenylalanine[c] => 2-phenylacetamide[c] + CO2[c] + H2O[c]	0	0	0	0	0	0	0	0	0	0	0	0	0	0	0	0	0	0	0	0	0	0	0	0	0	0	0	0	0	0	0	0	0	0	0	0	0	0	0	0	0	0	0	0	0	0	0	0
HMR_7756	2-phenylacetamide[c] + H2O[c] => NH3[c] + phenylacetate[c]	0	0	0	0	0	0	0	0	0	0	0	0	0	0	0	0	0	0	0	0	0	0	0	0	0	0	0	0	0	0	0	0	0	0	0	0	0	0	0	0	0	0	0	0	0	0	0	0
HMR_8539	O2[c] + phenylalanine[c] + tetrahydrobiopterin[c] => 4alpha-hydroxytetrahydrobiopterin[c] + tyrosine[c]	0	0	0	0	0	9.60441e-14	0	0	0	2.8399e-29	-6.80633e-17	0	0	0	0	0	2.61105e-17	-1.38778e-17	0	-3.15544e-30	0	0	0	0	-1.44033e-18	-2.79228e-18	8.85699e-17	-1.00747e-17	0	0	0	-1.00245e-16	-2.62453e-18	-8.91564e-14	0	0	0	-3.55298e-14	-2.12675e-17	-1.45731e-17	0	0	0	5.48559e-18	0	0	0	-7.20748e-21
HMR_8794	ATP[c] + CoA[c] + phenylacetate[c] => AMP[c] + PPi[c] + phenylacetyl-CoA[c]	0	0	0	0	0	0	0	0	0	0	0	0	0	0	0	0	0	0	0	0	0	0	0	0	0	0	0	0	0	0	0	0	0	0	0	0	0	0	0	0	0	0	0	0	0	0	0	0
HMR_8795	glutamine[c] + phenylacetyl-CoA[c] => CoA[c] + phenylacetylglutamine[c]	0	0	0	0	0	0	0	0	0	0	0	0	0	0	0	0	0	0	0	0	0	0	0	0	0	0	0	0	0	0	0	0	0	0	0	0	0	0	0	0	0	0	0	0	0	0	0	0
HMR_8796	glycine[c] + phenylacetyl-CoA[c] => CoA[c] + phenylacetylglycine[c]	0	0	0	0	0	0	0	0	0	0	0	0	0	0	0	0	0	0	0	0	0	0	0	0	0	0	0	0	0	0	0	0	0	0	0	0	0	0	0	0	0	0	0	0	0	0	0	0
HMR_3875	ATP[c] + H2O[c] + methionine[c] => PPi[c] + Pi[c] + SAM[c]	0.116866	0.127451	0.132765	0.130797	0.114357	0.118232	0.149857	0.129097	0.0888227	0.123936	0.108087	0.12112	0.135025	0.158849	0.076685	0.0834124	0.131877	0.131545	0.128362	0.1176	0.0929895	0.136126	0.078534	0.126613	0.0965378	0.105028	0.136125	0.108528	0.12701	0.115163	0.132564	0.107901	0.107715	0.0979787	0.0778371	0.115178	0.109745	0.106736	0.125221	0.087008	0.0707863	0.132919	0.0791827	0.104092	0.0880593	0.116663	0.112575	0.109796
HMR_3877	H2O[c] + SAH[c] => adenosine[c] + homocysteine[c]	0.116866	0.127451	0.132765	0.130797	0.114357	0.118232	0.149857	0.129097	0.0888227	0.123936	0.108087	0.12112	0.135025	0.158849	0.076685	0.0834124	0.131877	0.131545	0.128362	0.1176	0.0929895	0.136126	0.078534	0.126613	0.0965378	0.105028	0.136125	0.108528	0.12701	0.115163	0.132564	0.107901	0.107715	0.0979787	0.0778371	0.115178	0.109745	0.106736	0.125221	0.087008	0.0707863	0.132919	0.0791827	0.104092	0.0880593	0.116663	0.112575	0.109796
HMR_3879	homocysteine[c] + serine[c] => H2O[c] + L-cystathionine[c]	0.116866	0.127451	0.132765	0.130797	0.114357	0.118232	0.149857	0.129097	0.0888227	0.123936	0.108087	0.12112	0.135025	0.158849	0.076685	0.0834124	0.131877	0.131545	0.128362	0.1176	0.0929895	0.136126	0.078534	0.126613	0.0965378	0.105028	0.136125	0.108528	0.12701	0.115163	0.132564	0.107901	0.107715	0.0979787	0.0778371	0.115178	0.109745	0.106736	0.125221	0.087008	0.0707863	0.132919	0.0791827	0.104092	0.0880593	0.116663	0.112575	0.109796
HMR_3881	H2O[c] + L-cystathionine[c] => 2-oxobutyrate[c] + NH3[c] + cysteine[c]	0.116866	0.127451	0.132765	0.130797	0.114357	0.118232	0.149857	0.129097	0.0888227	0.123936	0.108087	0.12112	0.135025	0.158849	0.076685	0.0834124	0.131877	0.131545	0.128362	0.1176	0.0929895	0.136126	0.078534	0.126613	0.0965378	0.105028	0.136125	0.108528	0.12701	0.115163	0.132564	0.107901	0.107715	0.0979787	0.0778371	0.115178	0.109745	0.106736	0.125221	0.087008	0.0707863	0.132919	0.0791827	0.104092	0.0880593	0.116663	0.112575	0.109796
HMR_3912	AKG[c] + cysteine[c] <=> glutamate[c] + mercaptopyruvate[c]	-6.16298e-33	0	0	0	0	0	0	6.5081e-30	6.16298e-33	0	0	0	9.86076e-32	2.09541e-31	0	0	0	0	0	0	-2.46519e-32	0	1.2326e-32	0	0	0	0	0	0	0	0	0	0	0	0	0	0	0	-3.08149e-33	0	0	0	0	0	0	0	4.80712e-30	0
HMR_3917	5-methyl-THF[c] + homocysteine[c] => THF[c] + methionine[c]	0	0	0	0	0	0	0	0	0	0	0	0	0	0	0	0	0	0	0	0	0	0	0	0	0	0	0	0	0	0	0	0	0	0	0	0	0	0	0	0	0	0	0	0	0	0	0	0
HMR_3919	H2O[c] + N-acetylmethionine[c] <=> acetate[c] + methionine[c]	0	0	0	0	0	0	0	0	0	0	0	0	0	0	0	0	0	0	0	0	0	0	0	0	0	0	0	0	0	0	0	0	0	0	0	0	0	0	0	0	0	0	0	0	0	0	0	0
HMR_3920	H2O[c] + homocysteine-thiolactone[c] <=> homocysteine[c]	0	0	0	0	0	0	0	0	0	0	0	0	0	0	0	0	0	0	0	0	0	0	0	0	0	0	0	0	0	0	0	0	0	0	0	0	0	0	0	0	0	0	0	0	0	0	0	0
HMR_3922	CoA[m] + N-acetyl-L-cystathionine[m] <=> L-cystathionine[m] + acetyl-CoA[m]	0	0	0	0	0	0	0	0	0	0	0	0	0	0	0	0	0	0	0	0	0	0	0	0	0	0	0	0	0	0	0	0	0	0	0	0	0	0	0	0	0	0	0	0	0	0	0	0
HMR_3928	mercaptopyruvate[c] + sulfite[c] => H2S2O3[c] + pyruvate[c]	0	0	0	0	0	0	0	0	0	0	0	0	0	0	0	0	0	0	0	0	0	0	0	0	0	0	0	0	0	0	0	0	0	0	0	0	0	0	0	0	0	0	0	0	0	0	0	0
HMR_3995	H+[c] + NADPH[c] + cystine[c] => NADP+[c] + 2 cysteine[c]	0	0	0	0	0	0	0	0	0	0	0	0	0	0	0	0	0	0	0	0	0	0	0	0	0	0	0	0	0	0	0	0	0	0	0	0	0	0	0	0	0	0	0	0	0	0	0	0
HMR_3996	H+[c] + NADH[c] + cystine[c] => NAD+[c] + 2 cysteine[c]	0	0	0	0	0	0	0	0	0	0	0	0	0	0	0	0	0	0	0	0	0	0	0	0	0	0	0	0	0	0	0	0	0	0	0	0	0	0	0	0	0	0	0	0	0	0	0	0
HMR_4072	DNA[c] + SAM[c] => DNA-5-methylcytosine[c] + H+[c] + SAH[c]	0	0	0	0	0	0	0	0	0	0	0	0	0	0	0	0	0	0	0	0	0	0	0	0	0	0	0	0	0	0	0	0	0	0	0	0	0	0	0	0	0	0	0	0	0	0	0	0
HMR_4189	H2O[m] + O2[m] + sulfite[m] => H2O2[m] + sulfate[m]	0.116209	0.124354	0.132108	0.129765	0.113921	0.116681	0.148065	0.128016	0.0880906	0.123433	0.107202	0.12005	0.132965	0.157524	0.0759639	0.0825219	0.130994	0.130418	0.127151	0.116992	0.0920396	0.135223	0.0776112	0.126114	0.09603	0.10373	0.135203	0.107984	0.126341	0.114722	0.130974	0.106728	0.106976	0.0974209	0.0769773	0.114108	0.108698	0.105563	0.124581	0.0860276	0.0695841	0.1311	0.0783573	0.103649	0.0869603	0.115617	0.111465	0.108802
HMR_4302	H2O[c] + cysteine[c] => H2S[c] + NH3[c] + pyruvate[c]	0	0	0	0	0	0	0	0	0	0	0	0	0	0	0	0	0	0	0	0	0	0	0	0	0	0	0	0	0	0	0	0	0	0	0	0	0	0	0	0	0	0	0	0	0	0	0	0
HMR_4323	H2S[c] + serine[c] => H2O[c] + cysteine[c]	0	0	0	0	0	0	0	0	0	0	0	0	0	0	0	0	0	0	0	0	0	0	0	0	0	0	0	0	0	0	0	0	0	0	0	0	0	0	0	0	0	0	0	0	0	0	0	0
HMR_5381	PAPS[c] + thioredoxin[c] => PAP[c] + oxidized thioredoxin[c] + sulfite[c]	0	2.46519e-32	0	-4.79627e-28	0	0	0	1.89327e-29	0	3.63815e-17	0	-3.15544e-30	-4.43734e-30	0	0	-2.89906e-29	0	2.95823e-31	-1.14015e-31	1.64675e-29	0	0	0	0	0	0	6.86831e-14	0	0	6.45227e-16	4.21548e-29	0	-1.97215e-31	0	0	0	0	0	3.08149e-33	-7.88861e-31	0	0	0	2.36658e-30	0	-4.1294e-16	9.44706e-14	-1.00974e-28
HMR_5385	methylthioribose-1p[c] => S-methyl-5-thio-D-ribulose-1-phosphate[c]	0	0	0	0	0	0	0	0	0	0	0	0	0	0	0	0	0	0	0	0	0	0	0	0	0	0	0	0	0	0	0	0	0	0	0	0	0	0	0	0	0	0	0	0	0	0	0	0
HMR_5386	S-methyl-5-thio-D-ribulose-1-phosphate[c] => 2,3-diketo-5-methylthiopentyl-1-phosphate[c] + H2O[c]	0	0	0	0	0	0	0	0	0	0	0	0	0	0	0	0	0	0	0	0	0	0	0	0	0	0	0	0	0	0	0	0	0	0	0	0	0	0	0	0	0	0	0	0	0	0	0	0
HMR_5387	2,3-diketo-5-methylthiopentyl-1-phosphate[c] + H2O[c] => 1,2-dihydroxy-5-(methylthio)pent-1-en-3-one[c] + Pi[c]	0	0	0	0	0	0	0	0	0	0	0	0	0	0	0	0	0	0	0	0	0	0	0	0	0	0	0	0	0	0	0	0	0	0	0	0	0	0	0	0	0	0	0	0	0	0	0	0
HMR_5388	1,2-dihydroxy-5-(methylthio)pent-1-en-3-one[c] + O2[c] => 3-(methylthio)propionic acid[c] + CO[c] + formate[c]	0	0	0	0	0	0	0	0	0	0	0	0	0	0	0	0	0	0	0	0	0	0	0	0	0	0	0	0	0	0	0	0	0	0	0	0	0	0	0	0	0	0	0	0	0	0	0	0
HMR_5389	1,2-dihydroxy-5-(methylthio)pent-1-en-3-one[c] + O2[c] => 4-methylthio-2-oxobutanoic acid[c] + formate[c]	0	0	0	0	0	0	0	0	0	0	0	0	0	0	0	0	0	0	0	0	0	0	0	0	0	0	0	0	0	0	0	0	0	0	0	0	0	0	0	0	0	0	0	0	0	0	0	0
HMR_5390	H2O[c] + O2[c] + methionine[c] => 4-methylthio-2-oxobutanoic acid[c] + H2O2[c] + NH3[c]	0	0	0	0	0	0	0	0	0	0	0	0	0	0	0	0	0	0	0	0	0	0	0	0	0	0	0	0	0	0	0	0	0	0	0	0	0	0	0	0	0	0	0	0	0	0	0	0
HMR_5391	4-methylthio-2-oxobutanoic acid[c] + glutamate[c] => AKG[c] + methionine[c]	0	0	0	0	0	0	0	0	0	0	0	0	0	0	0	0	0	0	0	0	0	0	0	0	-3.14494e-14	0	0	0	0	0	0	0	0	0	0	0	0	0	0	0	0	0	0	0	0	0	0	0
HMR_5418	CoA[m] + N-acetylmethionine[m] <=> acetyl-CoA[m] + methionine[m]	0	0	0	0	0	0	0	0	0	0	0	0	0	0	0	0	0	0	0	0	0	0	0	0	0	0	0	0	0	0	0	0	0	0	0	0	0	0	0	0	0	0	0	0	0	0	0	0
HMR_5419	CoA[m] + N-acetyl-L-cysteine[m] <=> acetyl-CoA[m] + cysteine[m]	0	0	0	0	0	0	0	0	0	0	0	0	0	0	0	0	0	0	0	0	0	0	0	0	0	0	0	0	0	0	0	0	0	0	0	0	0	0	0	0	0	0	0	0	0	0	0	0
HMR_6515	mercaptopyruvate[c] + sulfite[c] => pyruvate[c] + thiosulfate[c]	-6.16298e-33	0	0	0	0	0	0	6.31089e-30	-1.2326e-32	0	0	7.14905e-31	1.67633e-30	9.86076e-32	0	-6.16298e-32	0	0	0	2.36658e-30	-2.46519e-32	0	1.2326e-32	0	0	0	0	0	0	0	0	0	0	0	0	0	0	0	-3.08149e-33	-7.88861e-31	0	0	0	0	0	0	4.80712e-30	0
HMR_6518	hydrogen-cyanide[c] + mercaptopyruvate[c] => pyruvate[c] + thiocyanate[c]	0	0	0	0	0	0	0	0	0	0	0	0	0	0	0	0	0	0	0	0	0	0	0	0	0	0	0	0	0	0	0	0	0	0	0	0	0	0	0	0	0	0	0	0	0	0	0	0
HMR_6519	3-mercaptolactate[c] + NAD+[c] <=> H+[c] + NADH[c] + mercaptopyruvate[c]	0	0	0	0	0	0	0	0	0	0	0	0	0	0	0	0	0	0	0	0	0	0	0	0	0	0	0	0	0	0	0	0	0	0	0	0	0	0	0	0	0	0	0	0	0	0	0	0
HMR_6520	hydrogen-cyanide[m] + thiosulfate[m] => sulfite[m] + thiocyanate[m]	0	0	0	0	0	0	0	0	0	0	0	0	0	0	0	0	0	0	0	0	0	0	0	0	0	0	0	0	0	0	0	0	0	0	0	0	0	0	0	0	0	0	0	0	0	0	0	0
HMR_6523	H2O[c] + hypothiocyanite[c] => H2O2[c] + thiocyanate[c]	0	0	0	0	0	0	0	0	0	0	0	0	0	0	0	0	0	0	0	0	0	0	0	0	0	0	0	0	0	0	0	0	0	0	0	0	0	0	0	0	0	0	0	0	0	0	0	0
HMR_8062	H+[c] + NADPH[c] + PAPS[c] + dehydroalanine[c] => L-cysteate[c] + NADP+[c] + PAP[c]	0	0	0	0	0	0	0	0	0	0	0	3.15544e-30	-6.4588e-30	0	0	0	0	0	0	0	0	0	0	0	0	0	0	0	0	0	0	0	0	0	0	0	0	0	0	0	0	0	0	0	0	0	0	1.00974e-28
HMR_8066	3-sulfopyruvate[c] + glutamate[c] <=> AKG[c] + L-cysteate[c]	0	0	0	0	0	0	0	0	0	0	0	0	0	0	0	0	0	0	0	0	0	0	0	0	0	0	0	0	0	0	0	0	0	0	0	0	0	0	0	0	0	0	0	0	0	0	0	0
HMR_8067	3-sulfopyruvate[m] + glutamate[m] <=> AKG[m] + L-cysteate[m]	0	0	0	0	0	0	0	0	0	0	0	0	0	0	0	0	0	0	0	0	0	0	0	0	0	0	0	0	0	0	0	0	0	0	0	0	0	0	0	0	0	0	0	0	0	0	0	0
HMR_8068	(S)-3-sulfolactate[c] + NAD+[c] <=> 3-sulfopyruvate[c] + H+[c] + NADH[c]	0	0	0	0	0	0	0	0	0	0	0	0	0	0	0	0	0	0	0	0	0	0	0	0	0	0	0	0	0	0	0	0	0	0	0	0	0	0	0	0	0	0	0	0	0	0	0	0
HMR_8069	(S)-3-sulfolactate[m] + NAD+[m] <=> 3-sulfopyruvate[m] + H+[m] + NADH[m]	0	0	0	0	0	0	0	0	0	0	0	0	0	0	0	0	0	0	0	0	0	0	0	0	0	0	0	0	0	0	0	0	0	0	0	0	0	0	0	0	0	0	0	0	0	0	0	0
HMR_8641	DNA[n] + SAM[n] => DNA-5-methylcytosine[n] + H+[n] + SAH[n]	0	0	0	0	0	0	0	0	0	0	0	0	0	0	0	0	0	0	0	0	0	0	0	0	0	0	0	0	0	0	0	0	0	0	0	0	0	0	0	0	0	0	0	0	0	0	0	0
HMR_8682	2 GSH[c] + cystine[c] => GSSG[c] + 2 cysteine[c]	0	0	0	0	0	0	0	0	0	0	0	0	0	0	0	0	0	0	0	0	0	0	0	0	0	0	0	0	0	0	0	0	0	0	0	0	0	0	0	0	0	0	0	0	0	0	0	0
HMR_8683	H2O[c] + cystine[c] => NH3[c] + pyruvate[c] + thiocysteine[c]	0	0	0	0	0	0	0	0	0	0	0	0	0	0	0	0	0	0	0	0	0	0	0	0	0	0	0	0	0	0	0	0	0	0	0	0	0	0	0	0	0	0	0	0	0	0	0	0
HMR_8684	AKG[m] + cysteine[m] <=> glutamate[m] + mercaptopyruvate[m]	0	2.05433e-33	0	0	0	0	0	-7.88861e-31	0	0	0	-6.16298e-32	4.93038e-32	0	0	0	0	0	0	0	0	0	0	0	0	0	0	0	0	0	0	0	0	0	0	0	0	0	0	0	0	0	0	0	0	0	0	-3.97512e-31
HMR_9869	mercaptopyruvate[m] + sulfite[m] => pyruvate[m] + thiosulfate[m]	0	2.05433e-33	0	0	0	0	0	0	0	0	0	-6.16298e-32	0	0	0	0	0	0	0	0	0	0	0	0	0	0	0	0	0	0	0	0	0	0	0	0	0	0	0	0	0	0	0	0	0	0	0	-9.86076e-32
HMR_8685	3-mercaptolactate[c] + NAD+[c] + cysteine[c] => 3-mercaptolactate-cysteine-disulfide[c] + H+[c] + NADH[c]	0	0	0	0	0	0	0	0	0	0	0	0	0	0	0	0	0	0	0	0	0	0	0	0	0	0	0	0	0	0	0	0	0	0	0	0	0	0	0	0	0	0	0	0	0	0	0	0
HMR_4118	GSSG[c] + H+[c] + NADPH[c] => 2 GSH[c] + NADP+[c]	0	0.807545	0.338506	0.396639	0.274704	0.491578	0.331373	0.229328	0.523859	0.283715	0.440112	0.563059	0.294862	0.238621	0.569621	0.14723	0.709414	-7.88861e-31	0.239191	0.135694	0.253839	0.205517	0.175271	0.270803	1.64428	0.523081	0.311659	0.23939	0.468988	1.57124	1.19151	0.333575	0.163613	1.64769	0.241358	1.5257	1.61641	0.28634	0.302676	0.143687	0.866217	1.39131	0.179764	1.58352	0.136848	1.4022	1.93316	0.256182
HMR_3870	GSSG[m] + H+[m] + NADPH[m] => 2 GSH[m] + NADP+[m]	15.4122	62.5061	65.3784	78.706	46.4417	71.6303	63.4243	38.5004	80.5489	47.8335	60.6452	46.3727	53.5072	41.5089	54.6245	23.659	72.0835	18.331	40.7369	22.334	42.021	30.9404	28.7739	47.0614	63.4563	79.4791	57.5622	38.0063	66.9915	65.3433	75.7933	63.8198	21.0107	72.0803	43.5848	96.1101	69.9943	51.3959	55.0304	22.4184	58.335	99.2681	27.1204	61.9804	15.5781	87.0796	80.5075	45.3908
HMR_4116	2 GSH[c] + H2O2[c] => GSSG[c] + 2 H2O[c]	-1.45939e-29	0	0	0	0	0	0	0	0	0	0	0	0	0	0	0	0	0	0	0	0	0	0	0	0	0	0	0	0	0	0	0	0	0	0	0	0	0	0	0	0	0	0	0	0	0	0	0
HMR_4120	2 GSH[s] + H2O2[s] => GSSG[s] + 2 H2O[s]	0	0	0	0	0	0	0	0	0	0	0	0	0	0	0	0	0	0	0	0	0	0	0	0	0	0	0	0	0	0	0	0	0	0	0	0	0	0	0	0	0	0	0	0	0	0	0	0
HMR_4121	2 GSH[m] + H2O2[m] => GSSG[m] + 2 H2O[m]	15.4122	62.5061	65.3784	78.706	46.4417	71.6303	63.4243	38.5004	80.5489	47.8335	60.6452	46.3727	53.5072	41.5089	54.6245	23.659	72.0835	18.331	40.7369	22.334	42.021	30.9404	28.7739	47.0614	63.4563	79.4791	57.5622	38.0063	66.9915	65.3433	75.7933	63.8198	21.0107	72.0803	43.5848	96.1101	69.9943	51.3959	55.0304	22.4184	58.335	99.2681	27.1204	61.9804	15.5781	87.0796	80.5075	45.3908
HMR_3889	5-oxoproline[c] + ATP[c] + 2 H2O[c] => ADP[c] + Pi[c] + glutamate[c]	0	0	0	0	0	0	0	0	0	0	0	0	0	0	0	0	0	0	0	0	0	0	0	0	0	-5.66667e-17	0	0	0	0	0	0	0	0	0	0	0	0	0	0	0	0	2.92897e-18	0	-2.77556e-17	0	0	0
HMR_3933	NAD+[c] + hydroxymethylglutathione[c] => H+[c] + NADH[c] + formylglutathione[c]	0	0	0	0	0	0	0	0	0	0	0	0	0	0	0	0	0	0	0	0	0	0	0	0	0	0	0	0	0	0	0	0	0	0	0	0	0	0	0	0	0	0	0	0	0	0	0	0
HMR_3937	H2O[c] + formylglutathione[c] => GSH[c] + formate[c]	0	0	0	0	0	0	0	0	0	0	0	0	0	0	0	0	0	0	0	0	0	0	0	0	0	0	0	0	0	0	0	0	0	0	0	0	0	0	0	0	0	0	0	0	0	0	0	0
HMR_4175	GSH[c] + H2O[c] => cys-gly[c] + glutamate[c]	-1.57772e-30	0	1.38778e-17	0	0	0	0	-2.01948e-28	-1.59445e-17	0	0	0	0	0	0	-2.33643e-17	0	0	0	-1.40299e-17	6.19367e-19	0	0	0	0	0	0	-7.62649e-18	5.18412e-18	0	0	0	0	0	0	0	0	0	0	0	0	0	0	0	0	0	1.26768e-16	0
HMR_4176	GSH[s] + H2O[s] => cys-gly[s] + glutamate[s]	0	0	0	0	0	0	0	0	0	0	0	0	0	0	0	0	0	0	0	0	0	0	0	0	0	0	0	0	0	0	0	0	0	0	0	0	0	0	0	0	0	0	0	0	0	0	0	0
HMR_4326	ATP[c] + gamma-glutamyl-cysteine[c] + glycine[c] => ADP[c] + GSH[c] + Pi[c]	0	6.7491e-17	0	6.31089e-30	1.89327e-29	1.61559e-27	-1.00974e-28	0	0	7.88861e-31	-3.66546e-17	4.73317e-30	-4.4237e-17	5.92289e-18	5.27355e-18	0	0	1.97215e-31	-8.07794e-28	0	0	-1.36315e-27	-2.01951e-27	0	1.61559e-27	5.66667e-17	1.37609e-17	0	0	-8.07794e-28	9.6809e-17	1.00974e-28	1.76705e-28	-2.27514e-17	-1.82385e-27	2.29251e-16	-2.05044e-17	2.77556e-17	0	-1.61559e-27	-1.63973e-17	-1.29884e-16	-2.92897e-18	6.76355e-17	2.77556e-17	-5.23112e-17	0	6.98076e-18
HMR_4324	ATP[c] + cysteine[c] + glutamate[c] => ADP[c] + Pi[c] + gamma-glutamyl-cysteine[c]	0	6.7491e-17	0	6.31089e-30	1.89327e-29	1.61559e-27	0	0	0	7.88861e-31	-3.66546e-17	4.73317e-30	0	0	5.27355e-18	0	0	0	-8.07794e-28	0	0	-1.36315e-27	-2.01951e-27	0	1.61559e-27	0	1.37609e-17	0	0	-8.07794e-28	9.6809e-17	1.00974e-28	1.76705e-28	-2.27514e-17	-1.82385e-27	2.29251e-16	-2.05044e-17	2.77556e-17	0	-1.61559e-27	-1.63973e-17	-1.29884e-16	0	0	0	-5.23112e-17	0	0
HMR_4708	gamma-glutamyl-cysteine[c] => 5-oxoproline[c] + cysteine[c]	0	0	0	0	0	0	1.00974e-28	0	0	0	0	0	4.4237e-17	-5.92289e-18	0	0	0	-1.97215e-31	0	0	0	0	0	0	0	-5.66667e-17	0	0	0	0	0	0	0	0	0	0	0	0	0	0	0	0	2.92897e-18	-6.76355e-17	-2.77556e-17	0	0	-6.98076e-18
HMR_4328	H2O[c] + cys-gly[c] => cysteine[c] + glycine[c]	0	0	1.38778e-17	0	0	0	0	-2.01948e-28	-1.59445e-17	0	0	0	5.04871e-29	0	0	-2.33643e-17	0	0	0	-1.40299e-17	6.19367e-19	0	-2.05734e-27	0	0	0	0	-7.62649e-18	5.18412e-18	0	0	0	0	0	0	0	0	0	0	0	0	0	0	0	0	0	1.26768e-16	0
HMR_4329	H2O[s] + cys-gly[s] => cysteine[s] + glycine[s]	-1.57772e-30	0	0	0	0	0	0	0	0	-1.41132e-30	0	0	0	0	0	0	0	0	0	0	0	0	0	0	0	-6.31089e-30	0	0	0	0	0	0	0	0	0	0	0	0	0	0	0	0	0	0	0	0	0	0
HMR_4937	GSH[c] + alanine[c] => cys-gly[c] + gamma-L-glutamyl-L-alanine[c]	0	0	0	0	0	0	0	0	3.46667e-33	0	0	0	0	0	0	0	0	0	0	0	0	0	0	0	0	0	0	0	9.86076e-31	0	0	0	0	0	0	0	0	0	0	0	0	0	0	0	0	0	0	0
HMR_8770	gamma-L-glutamyl-L-alanine[c] => 5-oxoproline[c] + alanine[c]	0	0	0	0	0	0	0	0	3.46667e-33	0	0	0	0	0	0	0	0	0	0	0	0	0	0	0	0	0	0	0	9.86076e-31	0	0	0	0	0	0	0	0	0	0	0	0	0	0	0	0	0	0	0
HMR_8769	GSH[s] + alanine[s] => (5-L-glutamyl)-L-amino acid[s] + cys-gly[s]	0	0	0	0	0	0	0	0	0	0	0	0	0	0	0	0	0	0	0	0	0	0	0	0	0	0	0	0	0	0	0	0	0	0	0	0	0	0	0	0	0	0	0	0	0	0	0	0
HMR_8771	ATP[c] + GSH[c] + H2O[c] => ADP[c] + GSH[m] + Pi[c]	0	0	0	0	0	0	0	0	0	0	0	0	0	0	0	0	0	0	0	0	0	0	0	0	0	0	0	0	0	0	0	0	0	0	0	0	0	0	0	0	0	0	0	0	0	0	0	0
HMR_4078	H2O[c] + O2[c] + spermine[c] => 3-amino-propanal[c] + H2O2[c] + spermidine[c]	0	0	0	0	0	0	0	0	0	0	0	0	0	0	0	0	0	0	0	0	0	0	0	0	0	0	0	0	0	0	0	0	0	0	0	0	0	0	0	0	0	0	0	0	0	0	0	0
HMR_4174	aspartate[c] => CO2[c] + beta-alanine[c]	0	0	0	0	0	0	0	0	0	0	0	0	0	0	0	0	0	0	0	0	0	0	0	0	0	0	0	0	0	0	0	0	0	0	0	0	0	0	0	0	0	0	0	0	0	0	0	0
HMR_4330	3-oxopropanoate[m] + glutamate[m] <=> AKG[m] + beta-alanine[m]	0	0	0	0	0	0	0	0	0	0	0	0	0	0	0	0	0	0	0	0	0	0	0	0	0	0	0	0	0	0	0	0	0	0	0	0	0	0	0	0	0	0	0	0	0	0	0	0
HMR_4347	3-ureidopropionate[c] + H2O[c] => CO2[c] + NH3[c] + beta-alanine[c]	0	0	0	0	0	0	0	0	0	0	0	0	0	0	0	0	0	0	0	0	0	0	0	0	0	0	0	0	0	0	0	0	0	0	0	0	0	0	0	0	0	0	0	0	0	0	0	0
HMR_4425	ATP[c] + beta-alanine[c] + histidine[c] => AMP[c] + PPi[c] + carnosine[c]	0	0	0	0	0	0	0	0	0	0	0	0	0	0	0	0	0	0	0	0	0	0	0	0	0	0	0	0	0	0	0	0	0	0	0	0	0	0	0	0	0	0	0	0	0	0	0	0
HMR_4427	H2O[c] + carnosine[c] => beta-alanine[c] + histidine[c]	0	0	0	0	0	0	0	0	0	0	0	0	0	0	0	0	0	0	0	0	0	0	0	0	0	0	0	0	0	0	0	0	0	0	0	0	0	0	0	0	0	0	0	0	0	0	0	0
HMR_4688	4-aminobutanal[m] + H2O[m] + NAD+[m] => 4-aminobutyrate[m] + H+[m] + NADH[m]	0	0	0	0	0	0	0	0	0	0	0	0	0	0	0	0	0	0	0	0	0	0	0	0	0	0	0	0	0	0	0	0	0	0	0	0	0	0	0	0	0	0	0	0	0	0	0	0
HMR_4689	4-aminobutanal[c] + H2O[c] + NAD+[c] => 4-aminobutyrate[c] + H+[c] + NADH[c]	0	0	0	0	0	0	0	0	0	0	0	-2.16937e-30	0	0	0	0	0	0	0	0	0	0	0	0	0	0	0	0	0	0	0	0	3.15544e-30	0	0	-7.06819e-28	0	0	0	0	0	0	0	0	0	0	0	0
HMR_4735	H2O[m] + acrylyl-CoA[m] <=> 3-hydroxypropionyl-CoA[m]	0	0	0	0	0	0	0	0	0	0	-9.86076e-32	0	0	0	0	0	0	0	0	0	0	0	0	0	0	0	0	0	0	0	0	0	0	0	0	1.26439	0	0	0	0	0	0	0	0	0	0	0	0
HMR_7991	H2O[c] + O2[c] + spermidine[c] => 1,3-diaminopropane[c] + 4-aminobutanal[c] + H2O2[c]	0	0	0	0	0	0	0	0	0	0	0	0	0	0	0	0	0	0	0	0	0	0	0	0	0	0	0	0	0	0	0	0	0	0	0	0	0	0	0	0	0	0	0	0	0	0	0	0
HMR_7992	1,3-diaminopropane[c] + H2O[c] + O2[c] => 3-amino-propanal[c] + H2O2[c] + NH3[c]	0	0	0	0	0	0	0	0	0	0	0	0	0	0	0	0	0	0	0	0	0	0	0	0	0	0	0	0	0	0	0	0	0	0	0	0	0	0	0	0	0	0	0	0	0	0	0	0
HMR_7993	3-amino-propanal[c] + H2O[c] + NAD+[c] => H+[c] + NADH[c] + beta-alanine[c]	0	0	0	0	0	0	0	0	0	0	0	0	0	0	0	0	0	0	0	0	0	0	0	0	0	0	0	0	0	0	0	0	0	0	0	0	0	0	0	0	0	0	0	0	0	0	0	0
HMR_7128	ATP[c] + selenate[c] => PPi[c] + adenylylselenate[c]	0	0	0	0	0	0	0	0	0	0	0	0	0	0	0	0	0	0	0	0	0	0	0	0	0	0	0	0	0	0	0	0	0	0	0	0	0	0	0	0	0	0	0	0	0	0	0	0
HMR_7129	ATP[c] + adenylylselenate[c] => 3-phosphoadenylylselenate[c] + ADP[c]	0	0	0	0	0	0	0	0	0	0	0	0	0	0	0	0	0	0	0	0	0	0	0	0	0	0	0	0	0	0	0	0	0	0	0	0	0	0	0	0	0	0	0	0	0	0	0	0
HMR_7130	3-phosphoadenylylselenate[c] + NADPH[c] => H+[c] + NADP+[c] + PAP[c] + selenite[c]	0	0	0	0	0	0	0	0	0	0	0	0	0	0	0	0	0	0	0	0	0	0	0	0	0	0	0	0	0	0	0	0	0	0	0	0	0	0	0	0	0	0	0	0	0	0	0	0
HMR_7131	5 H+[c] + 3 NADPH[c] + selenite[c] => 3 H2O[c] + 3 NADP+[c] + selenide[c]	0	0	0	0	0	0	0	0	0	0	0	0	0	0	0	0	0	0	0	0	0	0	0	0	0	0	0	0	0	0	0	0	0	0	0	0	0	0	0	0	0	0	0	0	0	0	0	0
HMR_7132	ATP[c] + H2O[c] + selenide[c] => AMP[c] + Pi[c] + selenophosphate[c]	0	0	0	0	0	0	0	0	0	0	0	0	0	0	0	0	0	0	0	0	0	0	0	0	0	0	0	0	0	0	0	0	0	0	0	0	0	0	0	0	0	0	0	0	0	0	0	0
HMR_7133	alanine[c] + pyridoxal-phosphate[c] + selenide[c] <=> pyridoxine-phosphate[c] + selenocysteine[c]	0	0	0	0	0	0	0	0	0	0	0	0	0	0	0	0	0	0	0	0	0	0	0	0	0	0	0	0	0	0	0	0	0	0	0	0	0	0	0	0	0	0	0	0	0	0	0	0
HMR_7134	H2O[c] + selenocystathionine[c] <=> 2-oxobutyrate[c] + NH3[c] + selenocysteine[c]	0	0	0	0	0	0	0	0	0	0	0	0	0	0	0	0	0	0	0	0	0	0	0	0	0	0	0	0	0	0	0	0	0	0	0	0	0	0	0	0	0	0	0	0	0	0	0	0
HMR_7135	H2O[c] + selenocystathionine[c] => selenohomocysteine[c] + serine[c]	0	0	0	0	0	0	0	0	0	0	0	0	0	0	0	0	0	0	0	0	0	0	0	0	0	0	0	0	0	0	0	0	0	0	0	0	0	0	0	0	0	0	0	0	0	0	0	0
HMR_7136	H2O[c] + se-adenosyl-L-selenohomocysteine[c] <=> adenosine[c] + selenohomocysteine[c]	0	0	0	0	0	0	0	0	0	0	0	0	0	0	0	0	0	0	0	0	0	0	0	0	0	0	0	0	0	0	0	0	0	0	0	0	0	0	0	0	0	0	0	0	0	0	0	0
HMR_7137	H2O[c] + selenomethionine[c] <=> 2-oxobutyrate[c] + NH3[c] + methaneselenol[c]	0	0	0	0	0	0	0	0	0	0	0	0	0	0	0	0	0	0	0	0	0	0	0	0	0	0	0	0	0	0	0	0	0	0	0	0	0	0	0	0	0	0	0	0	0	0	0	0
HMR_7138	H+[c] + NADPH[c] + O2[c] + selenomethionine[c] => H2O[c] + NADP+[c] + selenomethionine-se-oxide[c]	0	0	0	0	0	0	0	0	0	0	0	0	0	0	0	0	0	0	0	0	0	0	0	0	0	0	0	0	0	0	0	0	0	0	0	0	0	0	0	0	0	0	0	0	0	0	0	0
HMR_7139	ATP[c] + H+[c] + H2O[c] + selenomethionine[c] <=> PPi[c] + Pi[c] + se-adenosylselenomethionine[c]	0	0	0	0	0	0	0	0	0	0	0	0	0	0	0	0	0	0	0	0	0	0	0	0	0	0	0	0	0	0	0	0	0	0	0	0	0	0	0	0	0	0	0	0	0	0	0	0
HMR_7140	SAH[c] + se-methyl-L-selenocysteine[c] <=> SAM[c] + selenocysteine[c]	0	0	0	0	0	0	0	0	0	0	0	0	0	0	0	0	0	0	0	0	0	0	0	0	0	0	0	0	0	0	0	0	0	0	0	0	0	0	0	0	0	0	0	0	0	0	0	0
HMR_7141	H2O[c] + se-methyl-L-selenocysteine[c] => NH3[c] + methaneselenol[c] + pyruvate[c]	0	0	0	0	0	0	0	0	0	0	0	0	0	0	0	0	0	0	0	0	0	0	0	0	0	0	0	0	0	0	0	0	0	0	0	0	0	0	0	0	0	0	0	0	0	0	0	0
HMR_7620	ATP[c] + selenomethionine[c] + tRNA(met)[c] => AMP[c] + PPi[c] + selenomethionyl-tRNA(met)[c]	0	0	0	0	0	0	0	0	0	0	0	0	0	0	0	0	0	0	0	0	0	0	0	0	0	0	0	0	0	0	0	0	0	0	0	0	0	0	0	0	0	0	0	0	0	0	0	0
HMR_7647	D-alanine[p] + H2O[p] + O2[p] => H2O2[p] + NH3[p] + pyruvate[p]	0	0	0	0	0	0	0	0	0	0	0	0	0	0	0	0	0	0	0	0	0	0	0	0	0	0	0	0	0	0	0	0	0	0	0	0	0	0	0	0	0	0	0	0	0	0	0	0
HMR_8640	DNA[n] + se-adenosylselenomethionine[n] => DNA-5-methylcytosine[n] + H+[n] + se-adenosyl-L-selenohomocysteine[n]	0	0	0	0	0	0	0	0	0	0	0	0	0	0	0	0	0	0	0	0	0	0	0	0	0	0	0	0	0	0	0	0	0	0	0	0	0	0	0	0	0	0	0	0	0	0	0	0
HMR_8689	D-arginine[p] + H2O[p] + O2[p] => 5-guanidino-2-oxopentanoate[p] + H2O2[p] + NH3[p]	0	0	0	0	0	0	0	0	0	0	0	0	0	0	0	0	0	0	0	0	0	0	0	0	0	0	0	0	0	0	0	0	0	0	0	0	0	0	0	0	0	0	0	0	0	0	0	0
HMR_8690	D-ornithine[p] + H2O[p] + O2[p] => 5-amino-2-oxopentanoic acid[p] + H2O2[p] + NH3[p]	0	0	0	0	0	0	0	0	0	0	0	0	0	0	0	0	0	0	0	0	0	0	0	0	0	0	0	0	0	0	0	0	0	0	0	0	0	0	0	0	0	0	0	0	0	0	0	0
HMR_3748	3-methyl-2-oxobutyrate[m] + CoA[m] + NAD+[m] => CO2[m] + H+[m] + NADH[m] + isobutyryl-CoA[m]	0.255132	0.270788	0.29011	0.284606	0.250303	0.255342	0.324163	0.280714	0.193202	0.271166	0.235104	0.263197	0.290693	0.345405	0.166533	0.180804	0.28745	0.285956	0.278692	0.2569	0.201687	0.296734	0.16997	0.27707	0.210877	0.227085	0.296672	0.237141	0.27741	0.252061	0.286749	0.233795	0.234744	0.21389	0.168634	0.250125	0.238245	0.231234	0.273566	0.188433	0.152051	0.286814	0.171702	0.227699	0.190375	0.253468	0.244276	0.238525
HMR_3751	isobutyryl-CoA[m] + ubiquinone[m] => methacrylyl-CoA[m] + ubiquinol[m]	0.255132	0.270788	0.29011	0.284606	0.250303	0.255342	0.324163	0.280714	0.193202	0.271166	0.235104	0.263197	0.290693	0.345405	0.166533	0.180804	0.28745	0.285956	0.278692	0.2569	0.201687	0.296734	0.16997	0.27707	0.210877	0.227085	0.296672	0.237141	0.27741	0.252061	0.286749	0.233795	0.234744	0.21389	0.168634	0.250125	0.238245	0.231234	0.273566	0.188433	0.152051	0.286814	0.171702	0.227699	0.190375	0.253468	0.244276	0.238525
HMR_3753	H2O[m] + methacrylyl-CoA[m] => 3-hydroxyisobutyryl-CoA[m]	0.255132	0.270788	0.29011	0.284606	0.250303	0.255342	0.324163	0.280714	0.193202	0.271166	0.235104	0.263197	0.290693	0.345405	0.166533	0.180804	0.28745	0.285956	0.278692	0.2569	0.201687	0.296734	0.16997	0.27707	0.210877	0.227085	0.296672	0.237141	0.27741	0.252061	0.286749	0.233795	0.234744	0.21389	0.168634	0.250125	0.238245	0.231234	0.273566	0.188433	0.152051	0.286814	0.171702	0.227699	0.190375	0.253468	0.244276	0.238525
HMR_3755	3-hydroxyisobutyryl-CoA[m] + H2O[m] => 3-hydroxyisobutyrate[m] + CoA[m]	0.255132	0.270788	0.29011	0.284606	0.250303	0.255342	0.324163	0.280714	0.193202	0.271166	0.235104	0.263197	0.290693	0.345405	0.166533	0.180804	0.28745	0.285956	0.278692	0.2569	0.201687	0.296734	0.16997	0.27707	0.210877	0.227085	0.296672	0.237141	0.27741	0.252061	0.286749	0.233795	0.234744	0.21389	0.168634	0.250125	0.238245	0.231234	0.273566	0.188433	0.152051	0.286814	0.171702	0.227699	0.190375	0.253468	0.244276	0.238525
HMR_3759	2-methyl-3-oxopropanoate[m] + H2O[m] + NAD+[m] => H+[m] + NADH[m] + methylmalonate[m]	0	0	0	0	0	0	0	0	0	0	0	0	0	0	0	0	0	0	0	0	0	0	0	0	0	0	0	0	0	0	0	0	0	0	0	0	0	0	0	0	0	0	0	0	0	0	0	0
HMR_3763	CoA[m] + methylmalonate[m] => (R)-methylmalonyl-CoA[m] + H2O[m]	0.255132	0.270788	0.29011	0.284606	0.250303	0.255342	0.324163	0.280714	0.193202	0.271166	0.235104	0.263197	0.290693	0.345405	0.166533	0.180804	0.28745	0.285956	0.278692	0.2569	0.201687	0.296734	0.16997	0.27707	0.210877	0.227085	0.296672	0.237141	0.27741	0.252061	0.286749	0.233795	0.234744	0.21389	0.168634	0.250125	0.238245	0.231234	0.273566	0.188433	0.152051	0.286814	0.171702	0.227699	0.190375	0.253468	0.244276	0.238525
HMR_3767	4-methyl-2-oxopentanoate[m] + CoA[m] + NAD+[m] => CO2[m] + H+[m] + NADH[m] + isovaleryl-CoA[m]	0.319423	0.318635	0.363945	0.353746	0.315151	0.312104	0.397644	0.348383	0.239965	0.341134	0.291993	0.326177	0.352766	0.428642	0.206117	0.22284	0.358638	0.354663	0.344708	0.322089	0.248915	0.37028	0.208778	0.348687	0.264365	0.278287	0.370038	0.297481	0.347671	0.31735	0.351737	0.287888	0.292781	0.267776	0.207612	0.309541	0.294617	0.284631	0.343026	0.231786	0.1836	0.34988	0.211808	0.286325	0.233251	0.314001	0.301765	0.295429
HMR_3769	3-methylcrotonyl-CoA[m] + ubiquinol[m] <=> isovaleryl-CoA[m] + ubiquinone[m]	-0.319423	-0.318635	-0.363945	-0.353746	-0.315151	-0.312104	-0.397644	-0.348383	-0.239965	-0.341134	-0.291993	-0.326177	-0.352766	-0.428642	-0.206117	-0.22284	-0.358638	-0.354663	-0.344708	-0.322089	-0.248915	-0.37028	-0.208778	-0.348687	-0.264365	-0.278287	-0.370038	-0.297481	-0.347671	-0.31735	-0.351737	-0.287888	-0.292781	-0.267776	-0.207612	-0.309541	-0.294617	-0.284631	-0.343026	-0.231786	-0.1836	-0.34988	-0.211808	-0.286325	-0.233251	-0.314001	-0.301765	-0.295429
HMR_3773	3-methylcrotonyl-CoA[m] + ATP[m] + H+[m] + HCO3-[m] => 3-methylglutaconyl-CoA[m] + ADP[m] + Pi[m]	0.319423	0.318635	0.363945	0.353746	0.315151	0.312104	0.397644	0.348383	0.239965	0.341134	0.291993	0.326177	0.352766	0.428642	0.206117	0.22284	0.358638	0.354663	0.344708	0.322089	0.248915	0.37028	0.208778	0.348687	0.264365	0.278287	0.370038	0.297481	0.347671	0.31735	0.351737	0.287888	0.292781	0.267776	0.207612	0.309541	0.294617	0.284631	0.343026	0.231786	0.1836	0.34988	0.211808	0.286325	0.233251	0.314001	0.301765	0.295429
HMR_3775	3-methylglutaconyl-CoA[m] + H2O[m] <=> HMG-CoA[m]	0.319423	0.318635	0.363945	0.353746	0.315151	0.312104	0.397644	0.348383	0.239965	0.341134	0.291993	0.326177	0.352766	0.428642	0.206117	0.22284	0.358638	0.354663	0.344708	0.322089	0.248915	0.37028	0.208778	0.348687	0.264365	0.278287	0.370038	0.297481	0.347671	0.31735	0.351737	0.287888	0.292781	0.267776	0.207612	0.309541	0.294617	0.284631	0.343026	0.231786	0.1836	0.34988	0.211808	0.286325	0.233251	0.314001	0.301765	0.295429
HMR_3780	2-oxo-3-methylvalerate[m] + CoA[m] + NAD+[m] => 2-methylbutyryl-CoA[m] + CO2[m] + H+[m] + NADH[m]	0.183042	0.184502	0.208482	0.202949	0.180428	0.179559	0.228628	0.199922	0.137696	0.195328	0.167546	0.187225	0.203194	0.245976	0.118346	0.128035	0.205627	0.203547	0.197924	0.184527	0.142981	0.212296	0.120024	0.199641	0.151463	0.160037	0.212173	0.170416	0.199193	0.181688	0.202238	0.165426	0.167882	0.153452	0.119309	0.177719	0.169172	0.163564	0.196516	0.133217	0.105856	0.201356	0.12168	0.163961	0.134147	0.180249	0.173306	0.169595
HMR_3783	2-methylbutyryl-CoA[m] + ubiquinone[m] <=> tiglyl-CoA[m] + ubiquinol[m]	0.183042	0.184502	0.208482	0.202949	0.180428	0.179559	0.228628	0.199922	0.137696	0.195328	0.167546	0.187225	0.203194	0.245976	0.118346	0.128035	0.205627	0.203547	0.197924	0.184527	0.142981	0.212296	0.120024	0.199641	0.151463	0.160037	0.212173	0.170416	0.199193	0.181688	0.202238	0.165426	0.167882	0.153452	0.119309	0.177719	0.169172	0.163564	0.196516	0.133217	0.105856	0.201356	0.12168	0.163961	0.134147	0.180249	0.173306	0.169595
HMR_3785	H2O[m] + tiglyl-CoA[m] => (S)-3-hydroxy-2-methylbutyryl-CoA[m]	0.183042	0.184502	0.208482	0.202949	0.180428	0.179559	0.228628	0.199922	0.137696	0.195328	0.167546	0.187225	0.203194	0.245976	0.118346	0.128035	0.205627	0.203547	0.197924	0.184527	0.142981	0.212296	0.120024	0.199641	0.151463	0.160037	0.212173	0.170416	0.199193	0.181688	0.202238	0.165426	0.167882	0.153452	0.119309	0.177719	0.169172	0.163564	0.196516	0.133217	0.105856	0.201356	0.12168	0.163961	0.134147	0.180249	0.173306	0.169595
HMR_3790	2-methyl-3-oxopropanoate[c] + H2O[c] + O2[c] => H2O2[c] + methylmalonate[c]	0.255132	0.270788	0.29011	0.284606	0.250303	0.255342	0.324163	0.280714	0.193202	0.271166	0.235104	0.263197	0.290693	0.345405	0.166533	0.180804	0.28745	0.285956	0.278692	0.2569	0.201687	0.296734	0.16997	0.27707	0.210877	0.227085	0.296672	0.237141	0.27741	0.252061	0.286749	0.233795	0.234744	0.21389	0.168634	0.250125	0.238245	0.231234	0.273566	0.188433	0.152051	0.286814	0.171702	0.227699	0.190375	0.253468	0.244276	0.238525
HMR_3792	2-methyl-3-oxopropanoate[m] + glutamate[m] <=> AKG[m] + D-3-amino-isobutanoate[m]	0	0	0	0	0	0	0	0	0	0	0	0	0	0	0	0	0	0	0	0	0	0	0	0	0	0	0	0	0	0	0	0	0	0	0	0	0	0	0	0	0	0	0	0	0	0	0	0
HMR_3823	(S)-3-hydroxy-2-methylbutyryl-CoA[m] + NAD+[m] => 2-methylacetoacetyl-CoA[m] + H+[m] + NADH[m]	0.183042	0.184502	0.208482	0.202949	0.180428	0.179559	0.228628	0.199922	0.137696	0.195328	0.167546	0.187225	0.203194	0.245976	0.118346	0.128035	0.205627	0.203547	0.197924	0.184527	0.142981	0.212296	0.120024	0.199641	0.151463	0.160037	0.212173	0.170416	0.199193	0.181688	0.202238	0.165426	0.167882	0.153452	0.119309	0.177719	0.169172	0.163564	0.196516	0.133217	0.105856	0.201356	0.12168	0.163961	0.134147	0.180249	0.173306	0.169595
HMR_6416	3-methyl-2-oxobutyrate[m] + lipoamide[m] => CO2[m] + S-(2-methylpropanoyl)-dihydrolipoamide[m]	0	0	0	0	0	0	0	0	0	0	0	0	0	0	0	0	0	0	0	0	0	0	0	0	0	0	0	0	0	0	0	0	0	0	0	0	-1.12474e-30	0	0	0	0	-4.09838e-31	0	1.97215e-31	0	0	0	-3.71948e-28
HMR_3986	H2O[s] + 2 chitin-component[s] => chitobiose[s]	0	0	0	0	0	0	0	0	0	0	0	0	0	0	0	0	0	0	0	0	0	0	0	0	0	0	0	0	0	0	0	0	0	0	0	0	0	0	0	0	0	0	0	0	0	0	0	0
HMR_3988	H2O[l] + chitobiose[l] => 2 N-acetylglucosamine[l]	0	0	0	0	0	0	0	0	0	0	0	0	0	0	0	0	0	0	0	0	0	0	0	0	0	0	0	0	0	0	0	0	0	0	0	0	0	0	0	0	0	0	0	0	0	0	0	0
HMR_4124	UDP-glucuronate[r] => CO2[r] + UDP-xylose[r]	0	0	0	0	0	0	0	0	0	0	0	0	0	0	0	0	0	0	0	0	0	0	0	0	0	0	0	0	0	0	0	0	0	0	0	0	0	0	0	0	0	0	0	0	0	0	0	0
HMR_4158	N-acetylglucosamine-1-phosphate[c] + UTP[c] => PPi[c] + UDP-N-acetylglucosamine[c]	0	9.50421e-16	0	0	0	2.13474e-14	-1.57772e-30	0	0	0	0	-1.27492e-16	0	1.89327e-28	0	0	0	0	0	0	0	0	0	-6.31089e-30	0	0	4.73317e-30	0	0	0	0	0	0	0	-8.67747e-30	0	3.9443e-30	0	0	-2.32208e-29	0	-6.00718e-28	-8.07794e-28	0	0	3.78653e-29	0	1.26218e-29
HMR_4159	UDP-N-acetyl-D-galactosamine[c] <=> UDP-N-acetylglucosamine[c]	0	-1.90084e-16	0	0	0	-7.25752e-28	1.57772e-30	0	0	0	0	0	-1.36315e-27	-1.85687e-28	0	0	0	0	0	0	0	0	0	0	0	0	-6.5081e-30	0	0	0	0	0	0	0	0	0	0	-1.45658e-16	0	0	0	0	8.07794e-28	0	0	0	0	-2.52435e-29
HMR_4299	H2O[c] + glucosamine-6-phosphate[c] => NH3[c] + fructose-6-phosphate[c]	0	-9.50421e-16	0	0	0	0	0	0	0	0	0	0	0	0	0	0	0	0	0	0	0	0	0	0	0	0	0	0	0	0	0	0	0	0	0	0	0	0	0	0	0	0	0	0	0	0	0	0
HMR_4300	fructose-6-phosphate[c] + glutamine[c] => glucosamine-6-phosphate[c] + glutamate[c]	0	0	0	0	0	2.13474e-14	-1.57772e-30	0	0	0	0	-1.27492e-16	7.49418e-30	1.89327e-28	0	0	0	0	0	0	0	0	0	-6.31089e-30	0	0	4.73317e-30	0	0	0	0	0	0	0	-8.67747e-30	0	3.9443e-30	0	0	-2.32208e-29	0	-6.00718e-28	-8.07794e-28	0	0	3.78653e-29	0	1.26218e-29
HMR_4494	ATP[c] + glucosamine[c] => ADP[c] + glucosamine-6-phosphate[c]	0	0	0	0	0	0	0	0	0	0	0	0	0	0	0	0	0	0	0	0	0	0	0	0	0	0	0	0	0	0	0	0	0	0	0	0	0	0	0	0	0	0	0	0	0	0	0	0
HMR_4524	ATP[c] + N-acetylglucosamine[c] => ADP[c] + N-acetylglucosamine-6-phosphate[c]	0	0	0	0	0	0	0	0	0	0	0	0	0	0	0	0	0	0	0	0	0	0	0	0	0	0	0	0	0	0	0	0	0	0	0	0	0	0	0	0	0	0	0	0	0	0	0	0
HMR_4525	H2O[r] + UDP-N-acetylglucosamine[r] => N-acetyl-D-mannosamine[r] + UDP[r]	0	0	0	0	0	0	0	0	0	0	0	0	0	0	0	0	0	0	0	0	0	0	0	-2.15032e-14	0	0	0	0	0	0	0	0	0	0	0	0	0	0	0	0	0	0	0	0	0	-2.21354e-27	0	0
HMR_4526	H2O[c] + UDP-N-acetylglucosamine[c] => N-acetyl-D-mannosamine[c] + UDP[c]	0	7.60336e-16	0	0	0	0	0	0	0	0	0	0	0	0	0	0	0	0	0	0	0	0	0	2.15032e-14	6.78323e-17	0	0	0	0	0	0	0	0	0	-8.67747e-30	0	3.30336e-30	1.45658e-16	0	0	0	-6.00718e-28	0	0	-9.86076e-32	2.22143e-27	0	0
HMR_4527	N-acetyl-D-mannosamine[c] <=> N-acetylglucosamine[c]	0	7.60336e-16	0	0	0	0	0	0	0	0	0	0	0	0	0	0	0	0	0	0	0	0	0	0	6.78323e-17	0	0	0	0	0	0	0	0	0	-8.67747e-30	0	3.30336e-30	1.45658e-16	0	0	0	0	0	0	-9.86076e-32	0	0	0
HMR_4528	ATP[c] + N-acetyl-D-mannosamine[c] => ADP[c] + N-acetylmannosamine-6-phosphate[c]	0	0	0	0	0	0	0	0	0	0	0	0	0	0	0	0	0	0	0	0	0	0	0	0	0	0	0	0	0	0	0	0	0	0	0	0	0	0	0	0	0	0	0	0	0	0	0	0
HMR_4529	H2O[c] + N-acetylmannosamine-6-phosphate[c] + PEP[c] => N-acetylneuraminate-9-phosphate[c] + Pi[c]	0	0	0	0	0	0	0	0	0	0	0	0	0	0	0	0	0	0	0	0	0	0	0	0	0	0	0	0	0	0	0	0	0	0	0	0	0	0	0	0	0	0	0	0	0	0	0	0
HMR_4530	H2O[c] + N-acetylneuraminate-9-phosphate[c] => N-acetylneuraminate[c] + Pi[c]	0	0	0	0	0	0	0	0	0	0	0	0	0	0	0	0	0	0	0	0	0	0	0	0	0	0	0	0	0	0	0	0	0	0	0	0	0	0	0	0	0	0	0	0	0	0	0	0
HMR_4531	H+[c] + N-acetylneuraminate[c] + NADH[c] + O2[c] => H2O[c] + NAD+[c] + neungc[c]	0	0	0	0	0	0	0	0	0	0	0	0	0	0	0	0	0	0	0	0	0	0	0	0	0	0	0	0	0	0	0	0	0	0	0	0	0	0	0	0	0	0	0	0	0	0	0	0
HMR_4532	CTP[c] + neungc[c] => CMP-neuNGc[c] + PPi[c]	0	0	0	0	0	0	0	0	0	0	0	0	0	0	0	0	0	0	0	0	0	0	0	0	0	0	0	0	0	0	0	0	0	0	0	0	0	0	0	0	0	0	0	0	0	0	0	0
HMR_4533	CMP-neuNGc[c] + H2O[c] + NAD+[c] => CMP-N-acetylneuraminate[c] + H+[c] + NADH[c] + O2[c]	0	0	0	0	0	0	0	0	0	0	0	0	0	0	0	0	0	0	0	0	0	0	0	0	0	0	0	0	0	0	0	0	0	0	0	0	0	0	0	0	0	0	0	0	0	0	0	0
HMR_4536	CTP[n] + N-acetylneuraminate[n] => CMP-N-acetylneuraminate[n] + PPi[n]	9.59508e-15	0	0	0	0	0	0	0	0	0	0	9.99366e-19	0	0	0	0	0	0	0	0	0	0	0	0	0	0	0	0	0	0	0	0	0	0	0	1.57772e-30	0	3.55353e-14	2.52435e-29	0	0	1.61559e-27	0	0	0	0	0	0
HMR_4628	acetyl-CoA[c] + glucosamine-6-phosphate[c] => CoA[c] + N-acetylglucosamine-6-phosphate[c]	0	9.50421e-16	0	0	0	2.13474e-14	-1.57772e-30	0	0	0	0	-1.27492e-16	0	1.89327e-28	0	0	0	0	0	0	0	0	0	-6.31089e-30	0	0	4.73317e-30	0	0	0	0	0	0	0	-8.67747e-30	0	3.9443e-30	0	0	-2.32208e-29	0	-6.00718e-28	-8.07794e-28	0	0	3.78653e-29	0	1.26218e-29
HMR_4629	H2O[c] + N-acetylglucosamine-6-phosphate[c] => acetate[c] + glucosamine-6-phosphate[c]	0	0	0	0	0	0	0	0	0	0	0	0	0	0	0	0	0	0	0	0	0	0	0	0	0	0	0	0	0	0	0	0	0	0	0	0	0	0	0	0	0	0	0	0	0	0	0	0
HMR_4631	N-acetylglucosamine-6-phosphate[c] => N-acetylglucosamine-1-phosphate[c]	0	9.50421e-16	0	0	0	2.13474e-14	-1.57772e-30	0	0	0	0	-1.27492e-16	0	1.89327e-28	0	0	0	0	0	0	0	0	0	-6.31089e-30	0	0	4.73317e-30	0	0	0	0	0	0	0	-8.67747e-30	0	3.9443e-30	0	0	-2.32208e-29	0	-6.00718e-28	-8.07794e-28	0	0	3.78653e-29	0	1.26218e-29
HMR_7696	dTTP[c] + glucose-1-phosphate[c] => PPi[c] + dTDP-glucose[c]	0	0	0	0	0	0	0	0	0	0	0	0	0	0	0	0	0	0	0	0	0	0	0	0	0	0	0	0	0	0	0	0	0	0	0	0	0	0	0	0	0	0	0	0	0	0	0	0
HMR_7697	dTDP-glucose[c] => 4,6-dideoxy-4-oxo-dTDP-D-glucose[c] + H2O[c]	0	0	0	0	0	0	0	0	0	0	0	0	0	0	0	0	0	0	0	0	0	0	0	0	0	0	0	0	0	0	0	0	0	0	0	0	0	0	0	0	0	0	0	0	0	0	0	0
HMR_7698	dTDP-galactose[c] <=> dTDP-glucose[c]	0	0	0	0	0	0	0	0	0	0	0	0	0	0	0	0	0	0	0	0	0	0	0	0	0	0	0	0	0	0	0	0	0	0	0	0	0	0	0	0	0	0	0	0	0	0	0	0
HMR_8366	ATP[c] + N-acetylgalactosamine[c] => ADP[c] + N-acetylgalactosamine-1-phosphate[c]	0	0	0	0	0	0	0	0	0	0	0	0	0	0	0	0	0	0	0	0	0	0	0	0	0	0	0	0	0	0	0	0	0	0	0	0	0	0	0	0	0	0	0	0	0	0	0	0
HMR_8367	ITP[c] + N-acetylgalactosamine[c] => IDP[c] + N-acetylgalactosamine-1-phosphate[c]	0	0	0	0	0	0	0	0	0	0	0	0	0	0	0	0	0	0	0	0	0	0	0	0	0	0	0	0	0	0	0	0	0	0	0	0	0	0	0	0	0	0	0	0	0	0	0	0
HMR_8368	N-acetylgalactosamine-1-phosphate[c] + UTP[c] => PPi[c] + UDP-N-acetyl-D-galactosamine[c]	0	0	0	0	0	0	0	0	0	0	0	0	0	0	0	0	0	0	0	0	0	0	0	0	0	0	0	0	0	0	0	0	0	0	0	0	0	0	0	0	0	0	0	0	0	0	0	0
HMR_8371	H2O[c] + PEP[c] + mannose-6-phosphate[c] => 3-deoxy-D-glycero-D-galacto-2-nonulosonic acid-9-phosphate[c] + Pi[c]	0	0	0	0	0	0	0	0	0	0	0	0	0	0	0	0	0	0	0	0	0	0	0	0	0	0	0	0	0	0	0	0	0	0	0	0	0	0	0	0	0	0	0	0	0	0	0	0
HMR_8372	3-deoxy-D-glycero-D-galacto-2-nonulosonic acid-9-phosphate[c] + H2O[c] => 3-deoxy-D-glycero-D-galacto-2-nonulosonic acid[c] + Pi[c]	0	0	0	0	0	0	0	0	0	0	0	0	0	0	0	0	0	0	0	0	0	0	0	0	0	0	0	0	0	0	0	0	0	0	0	0	0	0	0	0	0	0	0	0	0	0	0	0
HMR_8373	N-acetyl-D-mannosamine[c] + pyruvate[c] <=> N-acetylneuraminate[c]	0	1.57772e-30	0	0	0	0	0	0	0	0	0	0	0	0	0	0	0	0	0	0	0	0	0	0	0	0	0	0	0	0	0	0	0	0	0	0	0	0	0	0	0	-6.00718e-28	0	0	0	-1.26218e-29	0	0
HMR_8375	H2O[c] + chitin-component[c] => N-acetylglucosamine[c]	0	0	0	0	0	0	0	0	0	0	0	0	0	0	0	0	0	0	0	0	0	0	0	0	0	0	0	0	0	0	0	0	0	0	0	0	0	0	0	0	0	0	0	0	0	0	0	0
HMR_8376	H2O[s] + chitin-component[s] => N-acetylglucosamine[s]	0	0	0	0	0	0	0	0	0	0	0	0	0	0	0	0	0	0	0	0	0	0	0	0	0	0	0	0	0	0	0	0	0	0	0	0	0	0	0	0	0	0	0	0	0	0	0	0
HMR_8377	CTP[c] + N-acetylneuraminate[c] => CMP-N-acetylneuraminate[c] + PPi[c]	-9.59508e-15	0	0	0	0	0	0	0	0	0	0	-9.99366e-19	0	0	0	0	0	0	0	0	0	0	0	0	0	0	0	0	0	0	0	0	0	0	0	-1.57772e-30	0	-3.55353e-14	-2.52435e-29	0	0	-1.61559e-27	0	0	0	0	0	0
HMR_8672	UDP-glucuronate[g] => CO2[g] + UDP-xylose[g]	0	0	0	0	0	0	0	0	0	0	0	0	0	0	0	0	0	0	0	0	0	0	0	0	0	0	0	0	0	0	0	0	0	0	0	0	0	0	0	0	0	0	0	0	0	0	0	0
HMR_8674	4,6-dideoxy-4-oxo-dTDP-D-glucose[c] => dTDP-4-dehydro-6-deoxy-L-mannose[c]	0	0	0	0	0	0	0	0	0	0	0	0	0	0	0	0	0	0	0	0	0	0	0	0	0	0	0	0	0	0	0	0	0	0	0	0	0	0	0	0	0	0	0	0	0	0	0	0
HMR_8675	H+[c] + NADPH[c] + dTDP-4-dehydro-6-deoxy-L-mannose[c] => NADP+[c] + dTDP-6-deoxy-L-mannose[c]	0	0	0	0	0	0	0	0	0	0	0	0	0	0	0	0	0	0	0	0	0	0	0	0	0	0	0	0	0	0	0	0	0	0	0	0	0	0	0	0	0	0	0	0	0	0	0	0
HMR_5130	ATP[c] + tRNA(tyr)[c] + tyrosine[c] => AMP[c] + L-tyrosyl-tRNA(tyr)[c] + PPi[c]	0.00377611	0.0185102	0.00377318	0.00604433	0.00244335	0.00917204	0.0106305	0.00633611	0.00422937	0.00284806	0.00515578	0.00627351	0.0122526	0.00781155	0.00416279	0.0051864	0.00513939	0.00661473	0.00711929	0.00348014	0.00554546	0.0052635	0.00538154	0.00282007	0.00287456	0.00764509	0.00537922	0.00309548	0.00385105	0.00247005	0.0094135	0.00689097	0.00426873	0.00317661	0.00500095	0.00627246	0.00613321	0.00688821	0.00367515	0.00572945	0.00706877	0.0107932	0.00479353	0.00248367	0.00644591	0.00612634	0.00650851	0.00580864
HMR_5131	ATP[c] + alanine[c] + tRNA(ala)[c] => AMP[c] + L-alanyl-tRNA(ala)[c] + PPi[c]	0.00690542	0.033739	0.00690009	0.0110363	0.0044782	0.0167325	0.0193886	0.0115677	0.0077309	0.00521526	0.00941807	0.0114537	0.0223428	0.0142547	0.00760964	0.00947382	0.00938822	0.0120751	0.012994	0.00636639	0.0101277	0.00961425	0.00982921	0.00516428	0.00526352	0.0139516	0.009825	0.00566586	0.0070419	0.00452683	0.0171722	0.0125782	0.00780257	0.00581361	0.00913608	0.0114518	0.0111982	0.0125732	0.00672155	0.0104628	0.012902	0.0196849	0.00875833	0.00455164	0.0117676	0.0111856	0.0118816	0.0106071
HMR_5132	ATP[c] + arginine[c] + tRNA(arg)[c] => AMP[c] + L-arginyl-tRNA(arg)[c] + PPi[c]	0.00375923	0.0183957	0.00375632	0.00601243	0.00243529	0.00911943	0.0105682	0.00630228	0.00420949	0.00283733	0.00512976	0.00624008	0.0121796	0.00776794	0.00414335	0.00516018	0.00511348	0.00657905	0.00708027	0.00346521	0.00551686	0.00523677	0.00535402	0.00280952	0.00286364	0.00760259	0.00535173	0.0030831	0.00383367	0.00246182	0.00935929	0.00685346	0.00424859	0.0031637	0.00497595	0.00623905	0.00610072	0.00685072	0.00365894	0.00569963	0.00703008	0.0107299	0.00476991	0.00247535	0.00641134	0.00609389	0.00647353	0.0057783
HMR_5133	ATP[c] + asparagine[c] + tRNA(asn)[c] => AMP[c] + L-asparaginyl-tRNA(asn)[c] + PPi[c]	0.00616274	0.0302642	0.00615795	0.009873	0.00398266	0.0149892	0.0173749	0.0103503	0.00690416	0.00464467	0.00841955	0.0102479	0.0200283	0.0127638	0.00679526	0.00846963	0.00839274	0.010806	0.0116314	0.00567859	0.00905697	0.00859576	0.00878883	0.00459888	0.00468801	0.0124915	0.00878505	0.00504938	0.00628532	0.00402633	0.0153842	0.0112579	0.00696855	0.00518209	0.00816628	0.0102462	0.0100184	0.0112534	0.00599759	0.00935793	0.0115487	0.0176411	0.00782699	0.00404862	0.0105299	0.0100072	0.0106323	0.00948748
HMR_5134	ATP[c] + aspartate[c] + tRNA(asp)[c] => AMP[c] + L-aspartyl-tRNA(asp)[c] + PPi[c]	0.0058334	0.0285687	0.00582888	0.00933336	0.00377688	0.0141596	0.0164101	0.0097836	0.0065328	0.00440137	0.00796229	0.00968699	0.0189131	0.0120603	0.00643007	0.00800953	0.007937	0.0102135	0.0109921	0.00537669	0.00856358	0.00812851	0.00831064	0.00435818	0.00444225	0.0118034	0.00830708	0.00478315	0.00594904	0.00381808	0.0145322	0.0106398	0.00659353	0.00490834	0.00772337	0.00968539	0.00947051	0.0106355	0.00567761	0.00884749	0.0109141	0.0166611	0.00740331	0.0038391	0.00995302	0.00945991	0.0100496	0.00896969
HMR_5135	ATP[c] + cysteine[c] + tRNA(cys)[c] => AMP[c] + L-cysteinyl-tRNA(cys)[c] + PPi[c]	0.000657038	0.00309645	0.000656553	0.00103257	0.000436382	0.0015504	0.00179187	0.00108088	0.000732081	0.000503388	0.000885461	0.00107051	0.00206044	0.00132516	0.000721059	0.000890529	0.000882747	0.00112701	0.00121054	0.000608036	0.000949976	0.000903295	0.000922837	0.000498753	0.000507774	0.0012976	0.000922454	0.000544351	0.000669446	0.000440803	0.00159038	0.00117274	0.000738598	0.000557783	0.000859826	0.00107034	0.00104729	0.00117229	0.000640323	0.000980439	0.00120218	0.00181881	0.000825484	0.000443058	0.00109906	0.00104615	0.00110942	0.00099355
HMR_5136	ATP[c] + glutamine[c] + tRNA(gln)[c] => AMP[c] + L-glutaminyl-tRNA(gln)[c] + PPi[c]	0.00574275	0.0281854	0.00573829	0.00919765	0.00371272	0.0139617	0.0161832	0.00964209	0.00643315	0.00432917	0.00784424	0.00954673	0.018654	0.0118894	0.00633174	0.00789087	0.00781927	0.0100665	0.010835	0.00529193	0.00843778	0.00800832	0.0081881	0.00428653	0.00436952	0.0116359	0.00818458	0.00470603	0.0058569	0.00375339	0.0143295	0.0104872	0.0064931	0.0048296	0.0076084	0.00954514	0.00933304	0.010483	0.00558897	0.00871803	0.0107581	0.0164311	0.00729246	0.00377414	0.00980933	0.00932257	0.00990468	0.00883866
HMR_5137	ATP[c] + glutamate[c] + tRNA(glu)[c] => AMP[c] + L-glutamyl-tRNA(glu)[c] + PPi[c]	0.0074767	0.0365545	0.00747091	0.011953	0.00484648	0.0181256	0.0210039	0.0125289	0.00837121	0.00564518	0.0101995	0.0124053	0.0242052	0.0154407	0.00823982	0.0102599	0.0101671	0.0130787	0.0140745	0.00689259	0.0109685	0.0104121	0.010645	0.00558993	0.00569747	0.0151122	0.0106405	0.00613346	0.00762459	0.00489917	0.0186021	0.0136239	0.00844888	0.00629357	0.00989392	0.0124033	0.0121285	0.0136185	0.00727745	0.0113316	0.0139748	0.021325	0.00948457	0.00492606	0.0127456	0.0121149	0.0128691	0.0114879
HMR_5138	ATP[c] + glycine[c] + tRNA(gly)[c] => AMP[c] + PPi[c] + glycyl-tRNA(gly)[c]	0.00516348	0.0253618	0.00515946	0.00827289	0.00333644	0.0125605	0.0145599	0.00867288	0.00578483	0.00389125	0.00705481	0.00858706	0.0167836	0.0106955	0.00569357	0.00709678	0.00703235	0.00905483	0.00974651	0.00475774	0.007589	0.00720249	0.00736429	0.00385287	0.00392757	0.0104673	0.00736112	0.00423042	0.00526621	0.00337305	0.0128916	0.00943352	0.00583879	0.00434164	0.00684256	0.00858563	0.00839473	0.00942974	0.00502508	0.00784123	0.00967725	0.014783	0.00655821	0.00339172	0.0088234	0.00838531	0.00890922	0.0079498
HMR_5139	ATP[c] + histidine[c] + tRNA(his)[c] => AMP[c] + L-histidyl-tRNA(his)[c] + PPi[c]	0.00287738	0.0140987	0.00287514	0.00460483	0.00186236	0.00698686	0.00809762	0.00482705	0.00322257	0.00217058	0.00392812	0.00477937	0.00933301	0.00595072	0.00317187	0.00395143	0.00391564	0.00503924	0.00542351	0.00265196	0.00422489	0.00401016	0.00410005	0.00214926	0.00219076	0.00582395	0.00409829	0.00235901	0.00293445	0.00188269	0.00717075	0.00524962	0.00325255	0.0024208	0.0038102	0.00477857	0.00467252	0.00524752	0.00280049	0.00436502	0.00538503	0.00822154	0.00365223	0.00189307	0.00491066	0.00466729	0.00495834	0.00442533
HMR_5140	ATP[c] + isoleucine[c] + tRNA(ile)[c] => AMP[c] + L-isoleucyl-tRNA(ile)[c] + PPi[c]	0.00710024	0.0349096	0.00709471	0.0113813	0.00458476	0.0172846	0.0200374	0.011932	0.00795573	0.00534862	0.00970425	0.0118139	0.023099	0.0147168	0.00783007	0.00976203	0.00967332	0.0124579	0.0134102	0.00654161	0.0104397	0.00990757	0.0101303	0.00529578	0.00539862	0.0144026	0.010126	0.0058156	0.00724168	0.00463515	0.0177403	0.0129793	0.00803001	0.00596872	0.00941201	0.0118119	0.0115491	0.0129741	0.00690968	0.010787	0.0133149	0.0203445	0.00902052	0.00466087	0.0121393	0.0115361	0.0122574	0.0109365
HMR_5141	ATP[c] + leucine[c] + tRNA(leu)[c] => AMP[c] + L-leucyl-tRNA(leu)[c] + PPi[c]	0.0133259	0.0653342	0.0133155	0.0213322	0.00862147	0.0323724	0.0375206	0.0223622	0.0149258	0.01005	0.0181958	0.0221412	0.0432463	0.0275701	0.0146908	0.0183039	0.018138	0.0233456	0.0251266	0.0122811	0.0195713	0.0185761	0.0189927	0.00995121	0.0101435	0.0269826	0.0189845	0.0109234	0.0135904	0.00871572	0.0332247	0.0243207	0.0150647	0.0112097	0.0176493	0.0221375	0.021646	0.024311	0.0129695	0.0202208	0.0249483	0.0380949	0.0169171	0.0087638	0.0227497	0.0216217	0.0229707	0.0205003
HMR_5142	ATP[c] + lysine[c] + tRNA(lys)[c] => AMP[c] + L-lysyl-tRNA(lys)[c] + PPi[c]	0.00894271	0.0437776	0.00893578	0.0143053	0.00579174	0.0217	0.0251482	0.0149952	0.0100143	0.00674858	0.0122046	0.0148471	0.0289832	0.0184834	0.00985692	0.012277	0.0121658	0.0156539	0.0168468	0.00824295	0.0131259	0.0124593	0.0127383	0.00668239	0.00681121	0.0180899	0.0127328	0.00733353	0.00911989	0.00585486	0.0222708	0.016307	0.0101074	0.00752534	0.0118385	0.0148447	0.0145155	0.0163005	0.00870401	0.0135609	0.0167273	0.0255328	0.0113481	0.00588707	0.0152547	0.0144992	0.0154027	0.0137481
HMR_5143	ATP[c] + methionine[c] + tRNA(met)[c] => AMP[c] + L-methionyl-tRNA(met)[c] + PPi[c]	0.00197264	0.00968119	0.00197111	0.00315932	0.00127537	0.00479568	0.00555872	0.00331198	0.00220978	0.00148711	0.00269446	0.00327922	0.00640738	0.0040839	0.00217495	0.00271047	0.00268588	0.00345775	0.00372172	0.00181779	0.00289833	0.00275081	0.00281257	0.00147246	0.00150097	0.00399681	0.00281136	0.00161655	0.00201185	0.00128934	0.004922	0.00360227	0.00223037	0.00165899	0.00261345	0.00327868	0.00320583	0.00360083	0.00191982	0.00299459	0.00369529	0.00564385	0.00250493	0.00129646	0.00336942	0.00320223	0.00340217	0.00303602
HMR_5144	10-formyl-THF[c] + L-methionyl-tRNA(met)[c] => N-formylmethionyl-tRNA[c] + THF[c]	0	0	0	0	0	0	0	0	0	0	0	0	0	0	0	0	0	0	0	0	0	0	0	0	0	0	0	0	0	0	0	0	0	0	0	0	0	0	0	0	0	0	0	0	0	0	0	0
HMR_5145	ATP[c] + phenylalanine[c] + tRNA(phe)[c] => AMP[c] + L-phenylalanyl-tRNA(phe)[c] + PPi[c]	0.00560846	0.0274656	0.00560412	0.00897324	0.00363138	0.013613	0.0157766	0.00940608	0.00628085	0.00423175	0.00765513	0.00931321	0.0181829	0.0115948	0.00618209	0.00770054	0.00763081	0.00981939	0.0105679	0.0051694	0.00823319	0.00781493	0.00799002	0.00419023	0.00427106	0.0113479	0.00798659	0.00459878	0.00571963	0.00367099	0.0139712	0.0102292	0.00633924	0.00471913	0.00742544	0.00931166	0.00910509	0.0102251	0.00545869	0.00850613	0.0104929	0.016018	0.00711774	0.0036912	0.00956896	0.00909489	0.00966182	0.00862361
HMR_5146	ATP[c] + proline[c] + tRNA(pro)[c] => AMP[c] + L-prolyl-tRNA(pro)[c] + PPi[c]	0.00427874	0.0209643	0.00427542	0.00684739	0.00276945	0.0103894	0.012041	0.00717782	0.00479204	0.00322777	0.00584115	0.00710692	0.013878	0.00884867	0.00471664	0.00587582	0.00582259	0.00749333	0.00806473	0.00394356	0.00628244	0.00596314	0.00609681	0.00319607	0.00325777	0.00866017	0.00609419	0.00350796	0.00436361	0.00279969	0.0106628	0.00780617	0.00483661	0.00359983	0.00566581	0.00710574	0.00694804	0.00780304	0.00416441	0.0064908	0.00800751	0.0122253	0.00543091	0.00281512	0.00730215	0.00694026	0.00737305	0.00658048
HMR_5147	ATP[c] + serine[c] + tRNA(ser)[c] => AMP[c] + L-seryl-tRNA(ser)[c] + PPi[c]	0.00978156	0.0480316	0.00977395	0.0156699	0.00632167	0.0237895	0.0275758	0.0164274	0.0109582	0.00737232	0.0133632	0.0162649	0.0317868	0.0202577	0.0107854	0.0134427	0.0133207	0.0171507	0.0184605	0.0090132	0.0143748	0.0136429	0.0139493	0.00729964	0.0074411	0.0198255	0.0139433	0.00801462	0.00997611	0.00639099	0.0244164	0.0178678	0.0110604	0.00822523	0.0129613	0.0162622	0.0159007	0.0178607	0.00951947	0.0148525	0.0183294	0.0279982	0.0124228	0.00642636	0.0167124	0.0158828	0.0168749	0.0150581
HMR_5148	ATP[c] + tRNA(thr)[c] + threonine[c] => AMP[c] + L-threonyl-tRNA(thr)[c] + PPi[c]	0.00749346	0.0367664	0.00748764	0.0119999	0.00484559	0.0182139	0.0211115	0.0125796	0.00839398	0.00564965	0.0102345	0.0124552	0.0243342	0.0155109	0.0082617	0.0102954	0.010202	0.0131331	0.0141355	0.00690543	0.0110087	0.0104485	0.010683	0.00559403	0.00570229	0.0151802	0.0106785	0.00614121	0.00764235	0.00489863	0.0186936	0.0136819	0.00847217	0.00630239	0.00992691	0.0124531	0.0121764	0.0136764	0.00729288	0.0113743	0.0140352	0.0214347	0.00951481	0.0049257	0.0127977	0.0121628	0.0129221	0.0115316
HMR_5149	ATP[c] + tRNA(trp)[c] + tryptophan[c] => AMP[c] + L-tryptophanyl-tRNA(trp)[c] + PPi[c]	0.000922617	0.00453295	0.000921899	0.00147841	0.000596046	0.0022448	0.00260217	0.0015499	0.00103368	0.000695214	0.00126068	0.00153456	0.00299965	0.00191143	0.00101737	0.00126818	0.00125667	0.00161817	0.00174181	0.000850093	0.00135617	0.00128708	0.001316	0.000688354	0.000701706	0.00187064	0.00131543	0.000755839	0.00094098	0.000602588	0.00230396	0.00168586	0.00104332	0.000775719	0.00122274	0.00153431	0.00150018	0.00168518	0.000897878	0.00140125	0.00172943	0.00264204	0.00117192	0.000605926	0.00157681	0.0014985	0.00159214	0.00142065
HMR_5150	ATP[c] + tRNA(val)[c] + valine[c] => AMP[c] + L-valyl-tRNA(val)[c] + PPi[c]	0.00631315	0.0309024	0.00630826	0.0100985	0.00408893	0.0153183	0.0177523	0.0105855	0.00706958	0.00476435	0.00861564	0.010481	0.0204594	0.0130478	0.00695847	0.00866674	0.00858829	0.0110504	0.0118925	0.0058192	0.00926596	0.00879542	0.0089924	0.00471763	0.00480856	0.01277	0.00898854	0.00517725	0.00643821	0.00413349	0.0157212	0.0115115	0.00713527	0.00531265	0.00835724	0.0104792	0.0102468	0.0115069	0.00614466	0.00957302	0.0118082	0.0180238	0.00801108	0.00415623	0.0107687	0.0102354	0.0108732	0.00970519
HMR_7171	CMP-N-acetylneuraminate[g] + T-antigen[g] => CMP[g] + sialyl-T antigen[g]	0	0	0	0	0	0	0	0	0	0	0	0	0	0	0	0	0	0	0	0	0	0	0	0	0	0	0	0	0	0	0	0	0	0	0	0	0	0	0	0	0	0	0	0	0	0	0	0
HMR_7172	CMP-N-acetylneuraminate[g] + sialyl-T antigen[g] => CMP[g] + disialyl-T antigen[g]	0	0	0	0	0	0	0	0	0	0	0	0	0	0	0	0	0	0	0	0	0	0	0	0	0	0	0	0	0	0	0	0	0	0	0	0	0	0	0	0	0	0	0	0	0	0	0	0
HMR_7174	Tn-antigen[g] + UDP-N-acetylglucosamine[g] => UDP[g] + core 3[g]	0	0	0	0	0	0	0	0	0	0	0	0	0	0	0	0	0	0	0	0	0	0	0	0	0	0	0	0	0	0	0	0	0	0	0	0	0	0	0	0	0	0	0	0	0	0	0	0
HMR_7175	UDP-N-acetylglucosamine[g] + core 3[g] => UDP[g] + core 4[g]	0	0	0	0	0	0	0	0	0	0	0	0	0	0	0	0	0	0	0	0	0	0	0	0	0	0	0	0	0	0	0	0	0	0	0	0	0	0	0	0	0	0	0	0	0	0	0	0
HMR_7180	Tn-antigen[g] + UDP-N-acetylglucosamine[g] => G00031[g] + UDP[g]	0	0	0	0	0	0	0	0	0	0	0	0	0	0	0	0	0	0	0	0	0	0	0	0	0	0	0	0	0	0	0	0	0	0	0	0	0	0	0	0	0	0	0	0	0	0	0	0
HMR_7181	G00031[g] + UDP-galactose[g] => G00032[g] + UDP[g]	0	0	0	0	0	0	0	0	0	0	0	0	0	0	0	0	0	0	0	0	0	0	0	0	0	0	0	0	0	0	0	0	0	0	0	0	0	0	0	0	0	0	0	0	0	0	0	0
HMR_7183	CMP-N-acetylneuraminate[g] + Tn-antigen[g] => CMP[g] + sialyl-Tn antigen[g]	0	0	0	0	0	0	0	0	0	0	0	0	0	0	0	0	0	0	0	0	0	0	0	0	0	0	0	0	0	0	0	0	0	0	0	0	0	0	0	0	0	0	0	0	0	0	0	0
HMR_7197	serine[c] => H2O[c] + [protein]-L-serine[c]	0	1.90084e-16	0	0	0	0	0	0	0	0	0	0	0	0	0	0	0	0	0	0	0	0	0	0	0	0	0	0	0	0	0	0	0	0	0	0	0	1.45658e-16	0	0	0	0	0	0	0	0	0	1.41995e-29
HMR_7436	UDP-N-acetyl-D-galactosamine[g] + [protein]-L-serine[g] => Tn-antigen[g] + UDP[g]	0	0	0	0	0	0	0	0	0	0	0	0	0	0	0	0	0	0	0	0	0	0	0	0	0	0	0	0	0	0	0	0	0	0	0	0	0	0	0	0	0	0	0	0	0	0	0	0
HMR_7438	Tn-antigen[g] + UDP-galactose[g] => T-antigen[g] + UDP[g]	0	0	0	0	0	0	0	0	0	0	0	0	0	0	0	0	0	0	0	0	0	0	0	0	0	0	0	0	0	0	0	0	0	0	0	0	0	0	0	0	0	0	0	0	0	0	0	0
HMR_7440	T-antigen[g] + UDP-N-acetylglucosamine[g] => UDP[g] + core 2[g]	0	0	0	0	0	0	0	0	0	0	0	0	0	0	0	0	0	0	0	0	0	0	0	0	0	0	0	0	0	0	0	0	0	0	0	0	0	0	0	0	0	0	0	0	0	0	0	0
HMR_8254	T-antigen[g] + UDP-N-acetylglucosamine[g] => UDP[g] + glcnac-alpha-1,4-core 1[g]	0	0	0	0	0	0	0	0	0	0	0	0	0	0	0	0	0	0	0	0	0	0	0	0	0	0	0	0	0	0	0	0	0	0	0	0	0	0	0	0	0	0	0	0	0	0	0	0
HMR_8255	UDP-N-acetylglucosamine[g] + core 2[g] => UDP[g] + glcnac-alpha-1,4-core 2[g]	0	0	0	0	0	0	0	0	0	0	0	0	0	0	0	0	0	0	0	0	0	0	0	0	0	0	0	0	0	0	0	0	0	0	0	0	0	0	0	0	0	0	0	0	0	0	0	0
HMR_8256	Tn-antigen[g] + UDP-N-acetyl-D-galactosamine[g] => UDP[g] + core 5[g]	0	0	0	0	0	0	0	0	0	0	0	0	0	0	0	0	0	0	0	0	0	0	0	0	0	0	0	0	0	0	0	0	0	0	0	0	0	0	0	0	0	0	0	0	0	0	0	0
HMR_8257	Tn-antigen[g] + UDP-N-acetylglucosamine[g] => UDP[g] + core 6[g]	0	0	0	0	0	0	0	0	0	0	0	0	0	0	0	0	0	0	0	0	0	0	0	0	0	0	0	0	0	0	0	0	0	0	0	0	0	0	0	0	0	0	0	0	0	0	0	0
HMR_8258	UDP-galactose[g] + core 6[g] => F1alpha[g] + UDP[g]	0	0	0	0	0	0	0	0	0	0	0	0	0	0	0	0	0	0	0	0	0	0	0	0	0	0	0	0	0	0	0	0	0	0	0	0	0	0	0	0	0	0	0	0	0	0	0	0
HMR_8260	Tn-antigen[g] + UDP-N-acetyl-D-galactosamine[g] => UDP[g] + core 7[g]	0	0	0	0	0	0	0	0	0	0	0	0	0	0	0	0	0	0	0	0	0	0	0	0	0	0	0	0	0	0	0	0	0	0	0	0	0	0	0	0	0	0	0	0	0	0	0	0
HMR_8261	Tn-antigen[g] + UDP-galactose[g] => UDP[g] + core 8[g]	0	0	0	0	0	0	0	0	0	0	0	0	0	0	0	0	0	0	0	0	0	0	0	0	0	0	0	0	0	0	0	0	0	0	0	0	0	0	0	0	0	0	0	0	0	0	0	0
HMR_1532	PPi[c] + trans,trans,cis-geranyl-geranyl-pp[c] <=> dimethylallyl-PP[c] + farnesyl-PP[c]	1.3204e-16	2.36705e-19	0	-7.94602e-17	-4.72721e-17	5.04871e-29	1.64826e-17	-1.67097e-17	-1.03314e-16	1.21116e-19	0	8.70029e-18	7.02996e-14	2.8188e-16	1.24526e-18	-7.69146e-17	9.37988e-18	6.65667e-17	-1.20304e-16	-6.72123e-17	-5.87935e-18	-2.43423e-17	-1.93563e-17	1.61131e-17	1.54049e-17	0	4.54215e-17	-4.01289e-17	0	-1.48659e-17	-1.48617e-17	-9.70175e-18	-5.55732e-17	-2.36658e-30	2.03473e-17	2.66217e-17	0	3.41205e-17	-2.66996e-17	1.31951e-17	-1.58314e-17	7.22958e-17	-1.83874e-17	2.88375e-18	-3.04746e-17	0	-9.86076e-32	9.24107e-17
HMR_7254	isopentenyl-pPP[c] + 17.6 trans,trans,cis-geranyl-geranyl-pp[c] => 17.6 PPi[c] + 0.1 dehydrodolichol-diphosphate[c]	-7.50227e-18	-1.34492e-20	0	4.51478e-18	2.68592e-18	-2.86859e-30	-9.36511e-19	9.49415e-19	5.87013e-18	-6.88157e-21	0	-4.94335e-19	-3.99429e-15	-1.60159e-17	-7.07532e-20	4.37015e-18	-5.32948e-19	-3.7822e-18	6.83544e-18	3.81888e-18	3.34054e-19	1.38309e-18	1.09979e-18	-9.15515e-19	-8.75277e-19	0	-2.58077e-18	2.28005e-18	0	8.44653e-19	8.44417e-19	5.51236e-19	3.15757e-18	1.34465e-31	-1.1561e-18	-1.5126e-18	0	-1.93866e-18	1.51702e-18	-7.49721e-19	8.9951e-19	-4.10772e-18	1.04474e-18	-1.6385e-19	1.73151e-18	0	5.60271e-33	-5.25061e-18
HMR_7255	dehydrodolichol-diphosphate[c] => dolichyl-diphosphate[c]	0	0	0	0	0	0	0	0	0	0	0	0	0	0	0	0	0	0	0	0	2.85962e-30	0	1.09979e-19	0	0	0	0	0	0	8.44653e-20	0	0	0	0	0	-1.5126e-19	0	0	0	0	0	0	0	0	0	0	0	0
HMR_7256	H2O[c] + dolichyl-diphosphate[c] => Pi[c] + dolichyl-phosphate[c]	0	0	0	0	0	0	0	0	0	0	0	0	0	0	0	0	0	0	0	0	2.85962e-30	0	1.09979e-19	0	0	0	0	0	0	8.44653e-20	0	0	0	0	0	-1.5126e-19	0	0	0	0	0	0	0	0	0	0	0	0
HMR_7258	H2O[c] + dehydrodolichol-diphosphate[c] => Pi[c] + dehydrodolichol-phosphate[c]	-7.50227e-19	0	0	4.51478e-19	2.68592e-19	-3.9443e-31	-9.36511e-20	9.49415e-20	5.87013e-19	0	0	-4.94335e-20	-3.99429e-16	-1.60159e-18	-7.07532e-21	3.05684e-30	-5.32948e-20	0	0	3.81888e-19	3.34054e-20	1.38309e-19	0	-9.15515e-20	0	0	-2.58077e-19	2.28005e-19	0	0	0	5.51236e-20	3.15757e-19	0	-1.1561e-19	0	0	-1.93866e-19	0	0	8.9951e-20	-4.10772e-19	1.04474e-19	0	1.73151e-19	0	7.70372e-34	-5.25061e-19
HMR_7259	H2O[c] + dehydrodolichol-phosphate[c] => Pi[c] + dehydrodolichol[c]	-7.50227e-19	0	0	4.51478e-19	2.68592e-19	-3.9443e-31	-9.36511e-20	9.49415e-20	5.87013e-19	0	0	-4.94335e-20	-3.99429e-16	-1.60159e-18	-7.07532e-21	3.05684e-30	-5.32948e-20	0	0	3.81888e-19	3.34054e-20	1.38309e-19	0	-9.15515e-20	0	0	-2.58077e-19	2.28005e-19	0	0	0	5.51236e-20	3.15757e-19	0	-1.1561e-19	0	0	-1.93866e-19	0	0	8.9951e-20	-4.10772e-19	1.04474e-19	0	1.73151e-19	0	7.70372e-34	-5.25061e-19
HMR_7260	H+[c] + NADPH[c] + dehydrodolichol[c] => NADP+[c] + dolichol[c]	-7.50227e-19	0	0	4.51478e-19	2.68592e-19	-3.9443e-31	-9.36511e-20	9.49415e-20	5.87013e-19	0	0	-4.94335e-20	-3.99429e-16	-1.60159e-18	-7.07532e-21	3.05684e-30	-5.32948e-20	0	0	3.81888e-19	3.34054e-20	1.38309e-19	0	-9.15515e-20	0	0	-2.58077e-19	2.28005e-19	0	0	0	5.51236e-20	3.15757e-19	0	-1.1561e-19	0	0	-1.93866e-19	0	0	8.9951e-20	-4.10772e-19	1.04474e-19	0	1.73151e-19	0	7.70372e-34	-5.25061e-19
HMR_7261	H2O[r] + dolichyl-phosphate[r] => Pi[r] + dolichol[r]	0	0	-6.31089e-30	0	0	0	0	0	0	0	0	-4.5533e-16	0	0	0	-3.05684e-30	0	0	0	0	0	0	0	0	0	0	0	0	0	0	0	0	0	0	0	0	0	0	0	0	0	0	0	0	0	0	0	0
HMR_7263	CTP[c] + dolichol[c] => CDP[c] + dolichyl-phosphate[c]	0	0	0	0	0	0	0	0	0	0	0	0	0	0	0	0	0	0	0	0	0	0	0	0	0	0	0	0	0	0	0	0	0	0	0	0	0	0	0	0	0	0	0	0	0	0	0	0
HMR_7264	UDP-N-acetylglucosamine[c] + dolichyl-phosphate[c] => N-acetyl-D-glucosaminyldiphosphodolichol[c] + UMP[c]	0	0	0	-2.52435e-29	0	1.06737e-14	0	0	0	0	0	-9.10659e-17	0	0	0	0	0	0	0	0	0	0	0	0	0	0	-3.9443e-31	0	0	0	0	0	0	0	0	0	1.31271e-30	-1.45658e-16	0	-1.65863e-29	0	0	0	0	0	0	0	0
HMR_7265	N-acetyl-D-glucosaminyldiphosphodolichol[c] + UDP-N-acetylglucosamine[c] => N,N-chitobiosyldiphosphodolichol[c] + UDP[c]	0	0	0	-2.52435e-29	0	1.06737e-14	0	0	0	0	0	-9.10659e-17	0	0	0	0	0	0	0	0	0	0	0	0	0	0	-3.9443e-31	0	0	0	0	0	0	0	0	0	1.31271e-30	-1.45658e-16	0	-1.65863e-29	0	0	0	0	0	0	0	0
HMR_7266	GDP-mannose[c] + N,N-chitobiosyldiphosphodolichol[c] => GDP[c] + beta-D-mannosyldiacetylchitobiosyldiphosphodolichol[c]	0	0	0	-2.52435e-29	0	1.06737e-14	0	0	0	0	0	-9.10659e-17	0	0	0	0	0	0	0	0	0	0	0	0	0	0	-3.9443e-31	0	0	0	0	0	0	0	0	0	1.31271e-30	-1.45658e-16	0	-1.65863e-29	0	0	0	0	0	0	0	0
HMR_7267	GDP-mannose[c] + beta-D-mannosyldiacetylchitobiosyldiphosphodolichol[c] => GDP[c] + alpha-D-mannosyl-beta-D-mannosyl-diacetylchitobiosyldiphosphodolichol[c]	0	0	0	-2.52435e-29	0	1.06737e-14	0	0	0	0	0	-9.10659e-17	0	0	0	0	0	0	0	0	0	0	0	0	0	0	-3.9443e-31	0	0	0	0	0	0	0	0	0	1.31271e-30	-1.45658e-16	0	-1.65863e-29	0	0	0	0	0	0	0	0
HMR_7268	GDP-mannose[c] + alpha-D-mannosyl-beta-D-mannosyl-diacetylchitobiosyldiphosphodolichol[c] => G00005[c] + GDP[c]	0	0	0	-2.52435e-29	0	1.06737e-14	0	0	0	0	0	-9.10659e-17	0	0	0	0	0	0	0	0	0	0	0	0	0	0	-3.9443e-31	0	0	0	0	0	0	0	0	0	1.31271e-30	-1.45658e-16	0	-1.65863e-29	0	0	0	0	0	0	0	0
HMR_7269	G00005[c] + GDP-mannose[c] => G10526[c] + GDP[c]	0	0	0	-2.52435e-29	0	1.06737e-14	0	0	0	0	0	-9.10659e-17	0	0	0	0	0	0	0	0	0	0	0	0	0	0	-3.9443e-31	0	0	0	0	0	0	0	0	0	1.31271e-30	-1.45658e-16	0	-1.65863e-29	0	0	0	0	0	0	0	0
HMR_7270	G10526[c] + GDP-mannose[c] => G00006[c] + GDP[c]	0	0	0	-2.52435e-29	0	1.06737e-14	0	0	0	0	0	-9.10659e-17	0	0	0	0	0	0	0	0	0	0	0	0	0	0	-3.9443e-31	0	0	0	0	0	0	0	0	0	1.31271e-30	-1.45658e-16	0	-1.65863e-29	0	0	0	0	0	0	0	0
HMR_7271	GDP-mannose[c] + dolichyl-phosphate[c] => GDP[c] + dolichyl-phosphate-D-mannose[c]	0	0	0	-1.00974e-28	0	4.26948e-14	0	0	0	0	0	-3.64264e-16	0	0	0	0	0	0	0	0	0	0	0	0	0	0	-1.57772e-30	0	0	0	0	0	0	0	0	0	5.25086e-30	-5.8263e-16	0	-6.63452e-29	0	0	0	0	0	0	0	0
HMR_7274	G00006[r] + dolichyl-phosphate-D-mannose[r] => G10595[r] + dolichyl-phosphate[r]	0	0	0	-2.52435e-29	0	1.06737e-14	0	0	0	0	0	-9.10659e-17	0	0	0	0	0	0	0	0	0	0	0	0	0	0	-3.9443e-31	0	0	0	0	0	0	0	0	0	1.31271e-30	-1.45658e-16	0	-1.65863e-29	0	0	0	0	0	0	0	0
HMR_7275	G10595[r] + dolichyl-phosphate-D-mannose[r] => G10596[r] + dolichyl-phosphate[r]	0	0	0	-2.52435e-29	0	1.06737e-14	0	0	0	0	0	-9.10659e-17	0	0	0	0	0	0	0	0	0	0	0	0	0	0	-3.9443e-31	0	0	0	0	0	0	0	0	0	1.31271e-30	-1.45658e-16	0	-1.65863e-29	0	0	0	0	0	0	0	0
HMR_7276	G10596[r] + dolichyl-phosphate-D-mannose[r] => G10597[r] + dolichyl-phosphate[r]	0	0	0	-2.52435e-29	0	1.06737e-14	0	0	0	0	0	-9.10659e-17	0	0	0	0	0	0	0	0	0	0	0	0	0	0	-3.9443e-31	0	0	0	0	0	0	0	0	0	1.31271e-30	-1.45658e-16	0	-1.65863e-29	0	0	0	0	0	0	0	0
HMR_7277	G10597[r] + dolichyl-phosphate-D-mannose[r] => G00007[r] + dolichyl-phosphate[r]	0	0	0	-2.52435e-29	0	1.06737e-14	0	0	0	0	0	-9.10659e-17	0	0	0	0	0	0	0	0	0	0	0	0	0	0	-3.9443e-31	0	0	0	0	0	0	0	0	0	1.31271e-30	-1.45658e-16	0	-1.65863e-29	0	0	0	0	0	0	0	0
HMR_7278	UDP-glucose[r] + dolichyl-phosphate[r] => UDP[r] + dolichyl-D-glucosyl-phosphate[r]	0	0	0	-7.57306e-29	0	3.20211e-14	0	0	0	0	0	-2.73198e-16	0	0	0	0	0	0	0	0	0	0	0	0	0	0	-1.18329e-30	0	0	0	0	0	0	0	0	0	3.93814e-30	-4.36973e-16	0	-4.97589e-29	0	0	0	0	0	-3.39273e-25	0	0
HMR_7279	G00007[r] + dolichyl-D-glucosyl-phosphate[r] => G10598[r] + dolichyl-phosphate[r]	0	0	0	-2.52435e-29	0	1.06737e-14	0	0	0	0	0	-9.10659e-17	0	0	0	0	0	0	0	0	0	0	0	0	0	0	-3.9443e-31	0	0	0	0	0	0	0	0	0	1.31271e-30	-1.45658e-16	0	-1.65863e-29	0	0	0	0	0	0	0	0
HMR_7280	G10598[r] + dolichyl-D-glucosyl-phosphate[r] => G10599[r] + dolichyl-phosphate[r]	0	0	0	-2.52435e-29	0	1.06737e-14	0	0	0	0	0	-9.10659e-17	0	0	0	0	0	0	0	0	0	0	0	0	0	0	-3.9443e-31	0	0	0	0	0	0	0	0	0	1.31271e-30	-1.45658e-16	0	-1.65863e-29	0	0	0	0	0	0	0	0
HMR_7281	G10599[r] + dolichyl-D-glucosyl-phosphate[r] => (Glc)3 (GlcNAc)2 (Man)9 (PP-Dol)1[r] + dolichyl-phosphate[r]	0	0	0	-2.52435e-29	0	1.06737e-14	0	0	0	0	0	-9.10659e-17	0	0	0	0	0	0	0	0	0	0	0	0	0	0	-3.9443e-31	0	0	0	0	0	0	0	0	0	1.31271e-30	-1.45658e-16	0	-1.65863e-29	0	0	0	0	0	0	0	0
HMR_7285	(Glc)3 (GlcNAc)2 (Man)9 (PP-Dol)1[r] + [protein]-L-asparagine[r] => (alpha-D-Glucosyl)3-(alpha-D-mannosyl)8-beta-D-mannosyl-diacetylchitobiosyl-L-asparagine (protein)[r] + dolichyl-diphosphate[r]	0	0	0	-2.52435e-29	0	1.06737e-14	0	0	0	0	0	-9.10659e-17	0	0	0	0	0	0	0	0	0	0	0	0	0	0	-3.9443e-31	0	0	0	0	0	0	0	0	0	1.31271e-30	-1.45658e-16	0	-1.65863e-29	0	0	0	0	0	0	0	0
HMR_7286	(alpha-D-Glucosyl)3-(alpha-D-mannosyl)8-beta-D-mannosyl-diacetylchitobiosyl-L-asparagine (protein)[r] + H2O[r] => (alpha-D-Glucosyl)2-(alpha-D-mannosyl)8-beta-D-mannosyl-diacetylchitobiosyl-L-asparagine (protein)[r] + glucose[r]	0	0	0	0	0	1.06737e-14	0	0	0	0	0	-1.09279e-16	0	0	0	0	0	0	0	0	0	0	0	0	0	0	0	0	0	0	0	0	0	0	0	0	-6.16298e-33	-1.45658e-16	0	-1.99036e-29	0	0	0	0	0	0	0	0
HMR_7287	(alpha-D-Glucosyl)2-(alpha-D-mannosyl)8-beta-D-mannosyl-diacetylchitobiosyl-L-asparagine (protein)[r] + H2O[r] => (alpha-D-Glucosyl)-(alpha-D-mannosyl)8-beta-D-mannosyl-diacetylchitobiosyl-L-asparagine (protein)[r] + glucose[r]	0	0	0	0	0	1.06737e-14	0	0	0	0	0	-1.09279e-16	0	0	0	0	0	0	0	0	0	0	0	0	0	0	0	0	0	0	0	0	0	0	0	0	-6.16298e-33	-1.45658e-16	0	-1.99036e-29	0	0	0	0	0	0	0	0
HMR_7288	(alpha-D-Glucosyl)-(alpha-D-mannosyl)8-beta-D-mannosyl-diacetylchitobiosyl-L-asparagine (protein)[r] + H2O[r] => glucosyl-(alpha-D-mannosyl)7-beta-D-mannosyl-diacetylchitobiosyl-L-asparagine, isoform C (protein)[r] + mannose[r]	0	0	0	0	0	0	0	0	0	0	0	0	0	0	0	0	0	0	0	0	0	0	0	0	0	0	0	0	0	0	0	0	0	0	0	0	0	0	0	0	0	0	0	0	0	0	0	0
HMR_7289	(alpha-D-Glucosyl)-(alpha-D-mannosyl)8-beta-D-mannosyl-diacetylchitobiosyl-L-asparagine (protein)[r] + H2O[r] => glucosyl-(alpha-D-mannosyl)7-beta-D-mannosyl-diacetylchitobiosyl-L-asparagine, isoform B (protein)[r] + mannose[r]	0	0	0	0	0	1.06737e-14	0	0	0	0	0	-1.09279e-16	0	0	0	0	0	0	0	0	0	0	0	0	0	0	0	0	0	0	0	0	0	0	0	0	0	0	0	-1.99036e-29	0	0	0	0	0	0	0	0
HMR_7290	(alpha-D-Glucosyl)-(alpha-D-mannosyl)8-beta-D-mannosyl-diacetylchitobiosyl-L-asparagine (protein)[r] + H2O[r] => (alpha-D-mannosyl)8-beta-D-mannosyl-diacetylchitobiosyl-L-asparagine (protein)[r] + glucose[r]	0	0	0	0	0	0	0	0	0	0	0	0	0	0	0	0	0	0	0	0	0	0	0	0	0	0	0	0	0	0	0	0	0	0	0	0	0	0	0	0	0	0	0	0	0	0	0	0
HMR_7291	H2O[r] + glucosyl-(alpha-D-mannosyl)7-beta-D-mannosyl-diacetylchitobiosyl-L-asparagine, isoform C (protein)[r] => glucosyl-(alpha-D-mannosyl)6-beta-D-mannosyl-diacetylchitobiosyl-L-asparagine (protein)[r] + mannose[r]	0	0	0	0	0	0	0	0	0	0	0	0	0	0	0	0	0	0	0	0	0	0	0	0	0	0	0	0	0	0	0	0	0	0	0	0	0	0	0	0	0	0	0	0	0	0	0	0
HMR_7292	H2O[r] + glucosyl-(alpha-D-mannosyl)7-beta-D-mannosyl-diacetylchitobiosyl-L-asparagine, isoform B (protein)[r] => glucosyl-(alpha-D-mannosyl)6-beta-D-mannosyl-diacetylchitobiosyl-L-asparagine (protein)[r] + mannose[r]	0	0	0	0	0	0	0	0	0	0	0	0	0	0	0	0	0	0	0	0	0	0	0	0	0	0	0	0	0	0	0	0	0	0	0	0	0	0	0	0	0	0	0	0	0	0	0	0
HMR_7293	(alpha-D-mannosyl)8-beta-D-mannosyl-diacetylchitobiosyl-L-asparagine (protein)[r] + H2O[r] => (alpha-D-mannosyl)7-beta-D-mannosyl-diacetylchitobiosyl-L-asparagine, isoform B (protein)[r] + mannose[r]	0	0	0	0	0	0	0	0	0	0	0	0	0	0	0	0	0	0	0	0	0	0	0	0	0	0	0	0	0	0	0	0	0	0	0	0	0	0	0	0	0	0	0	0	0	0	0	0
HMR_7294	glucosyl-(alpha-D-mannosyl)6-beta-D-mannosyl-diacetylchitobiosyl-L-asparagine (protein)[r] => glucosyl-(alpha-D-mannosyl)6-beta-D-mannosyl-diacetylchitobiosyl-L-asparagine (protein)[g]	0	0	0	0	0	0	0	0	0	0	0	0	0	0	0	0	0	0	0	0	0	0	0	0	0	0	0	0	0	0	0	0	0	0	0	0	0	0	0	0	0	0	0	0	0	0	0	0
HMR_7295	(alpha-D-Glucosyl)3-(alpha-D-mannosyl)8-beta-D-mannosyl-diacetylchitobiosyl-L-asparagine (protein)[r] => (alpha-D-Glucosyl)3-(alpha-D-mannosyl)8-beta-D-mannosyl-diacetylchitobiosyl-L-asparagine (protein)[g]	0	0	0	-2.52435e-29	0	0	0	0	0	0	0	1.82132e-17	0	0	0	0	0	0	0	0	0	0	0	0	0	0	-3.9443e-31	0	0	0	0	0	0	0	0	0	1.31888e-30	0	0	3.31726e-30	0	0	0	0	0	0	0	0
HMR_7296	(alpha-D-Glucosyl)2-(alpha-D-mannosyl)8-beta-D-mannosyl-diacetylchitobiosyl-L-asparagine (protein)[r] => (alpha-D-Glucosyl)2-(alpha-D-mannosyl)8-beta-D-mannosyl-diacetylchitobiosyl-L-asparagine (protein)[g]	0	0	0	0	0	0	0	0	0	0	0	0	0	0	0	0	0	0	0	0	0	0	0	0	0	0	0	0	0	0	0	0	0	0	0	0	0	0	0	0	0	0	0	0	0	0	0	0
HMR_7297	(alpha-D-Glucosyl)-(alpha-D-mannosyl)8-beta-D-mannosyl-diacetylchitobiosyl-L-asparagine (protein)[r] => (alpha-D-Glucosyl)-(alpha-D-mannosyl)8-beta-D-mannosyl-diacetylchitobiosyl-L-asparagine (protein)[g]	0	0	0	0	0	0	0	0	0	0	0	0	0	0	0	0	0	0	0	0	0	0	0	0	0	0	0	0	0	0	0	0	0	0	0	0	0	0	0	0	0	0	0	0	0	0	0	0
HMR_7298	glucosyl-(alpha-D-mannosyl)7-beta-D-mannosyl-diacetylchitobiosyl-L-asparagine, isoform B (protein)[r] => glucosyl-(alpha-D-mannosyl)7-beta-D-mannosyl-diacetylchitobiosyl-L-asparagine, isoform B (protein)[g]	0	0	0	0	0	1.06737e-14	0	0	0	0	0	-1.09279e-16	0	0	0	0	0	0	0	0	0	0	0	0	0	0	0	0	0	0	0	0	0	0	0	0	0	0	0	-1.99036e-29	0	0	0	0	0	0	0	0
HMR_7299	glucosyl-(alpha-D-mannosyl)7-beta-D-mannosyl-diacetylchitobiosyl-L-asparagine, isoform C (protein)[r] => glucosyl-(alpha-D-mannosyl)7-beta-D-mannosyl-diacetylchitobiosyl-L-asparagine, isoform C (protein)[g]	0	0	0	0	0	0	0	0	0	0	0	0	0	0	0	0	0	0	0	0	0	0	0	0	0	0	0	0	0	0	0	0	0	0	0	0	0	0	0	0	0	0	0	0	0	0	0	0
HMR_7300	(alpha-D-mannosyl)7-beta-D-mannosyl-diacetylchitobiosyl-L-asparagine, isoform B (protein)[r] => (alpha-D-mannosyl)7-beta-D-mannosyl-diacetylchitobiosyl-L-asparagine, isoform B (protein)[g]	0	0	0	0	0	0	0	0	0	0	0	0	0	0	0	0	0	0	0	0	0	0	0	0	0	0	0	0	0	0	0	0	0	0	0	0	0	0	0	0	0	0	0	0	0	0	0	0
HMR_7301	(alpha-D-Glucosyl)3-(alpha-D-mannosyl)8-beta-D-mannosyl-diacetylchitobiosyl-L-asparagine (protein)[g] + 4 H2O[g] => (alpha-D-mannosyl)7-beta-D-mannosyl-diacetylchitobiosyl-L-asparagine, isoform A (protein)[g] + 3 glucose[g] + mannose[g]	0	0	0	-2.52435e-29	0	0	0	0	0	0	0	1.82132e-17	0	0	0	0	0	0	0	0	0	0	0	0	0	0	-3.9443e-31	0	0	0	0	0	0	0	0	0	1.31888e-30	0	0	3.31726e-30	0	0	0	0	0	0	0	0
HMR_7302	(alpha-D-Glucosyl)2-(alpha-D-mannosyl)8-beta-D-mannosyl-diacetylchitobiosyl-L-asparagine (protein)[g] + 3 H2O[g] => (alpha-D-mannosyl)7-beta-D-mannosyl-diacetylchitobiosyl-L-asparagine, isoform A (protein)[g] + 2 glucose[g] + mannose[g]	0	0	0	0	0	0	0	0	0	0	0	0	0	0	0	0	0	0	0	0	0	0	0	0	0	0	0	0	0	0	0	0	0	0	0	0	0	0	0	0	0	0	0	0	0	0	0	0
HMR_7303	(alpha-D-Glucosyl)-(alpha-D-mannosyl)8-beta-D-mannosyl-diacetylchitobiosyl-L-asparagine (protein)[g] + 2 H2O[g] => (alpha-D-mannosyl)7-beta-D-mannosyl-diacetylchitobiosyl-L-asparagine, isoform A (protein)[g] + glucose[g] + mannose[g]	0	0	0	0	0	0	0	0	0	0	0	0	0	0	0	0	0	0	0	0	0	0	0	0	0	0	0	0	0	0	0	0	0	0	0	0	0	0	0	0	0	0	0	0	0	0	0	0
HMR_7304	2 H2O[g] + glucosyl-(alpha-D-mannosyl)7-beta-D-mannosyl-diacetylchitobiosyl-L-asparagine, isoform C (protein)[g] => (alpha-D-mannosyl)6-beta-D-mannosyl-diacetylchitobiosyl-L-asparagine (protein) (C)[g] + glucose[g] + mannose[g]	0	0	0	0	0	0	0	0	0	0	0	0	0	0	0	0	0	0	0	0	0	0	0	0	0	0	0	0	0	0	0	0	0	0	0	0	0	0	0	0	0	0	0	0	0	0	0	0
HMR_7305	2 H2O[g] + glucosyl-(alpha-D-mannosyl)7-beta-D-mannosyl-diacetylchitobiosyl-L-asparagine, isoform B (protein)[g] => (alpha-D-mannosyl)6-beta-D-mannosyl-diacetylchitobiosyl-L-asparagine (protein) (B2)[g] + glucose[g] + mannose[g]	0	0	0	0	0	1.06737e-14	0	0	0	0	0	-1.09279e-16	0	0	0	0	0	0	0	0	0	0	0	0	0	0	0	0	0	0	0	0	0	0	0	0	0	0	0	-1.99036e-29	0	0	0	0	0	0	0	0
HMR_7306	2 H2O[g] + glucosyl-(alpha-D-mannosyl)6-beta-D-mannosyl-diacetylchitobiosyl-L-asparagine (protein)[g] => (alpha-D-mannosyl)5-beta-D-mannosyl-diacetylchitobiosyl-L-asparagine (protein) (B1)[g] + glucose[g] + mannose[g]	0	0	0	0	0	0	0	0	0	0	0	0	0	0	0	0	0	0	0	0	0	0	0	0	0	0	0	0	0	0	0	0	0	0	0	0	0	0	0	0	0	0	0	0	0	0	0	0
HMR_7308	(alpha-D-mannosyl)8-beta-D-mannosyl-diacetylchitobiosyl-L-asparagine (protein)[g] + H2O[g] => (alpha-D-mannosyl)7-beta-D-mannosyl-diacetylchitobiosyl-L-asparagine, isoform A (protein)[g] + mannose[g]	0	0	0	0	0	0	0	0	0	0	0	0	0	0	0	0	0	0	0	0	0	0	0	0	0	0	0	0	0	0	0	0	0	0	0	0	0	0	0	0	0	0	0	0	0	0	0	0
HMR_7309	(alpha-D-mannosyl)8-beta-D-mannosyl-diacetylchitobiosyl-L-asparagine (protein)[g] + H2O[g] => (alpha-D-mannosyl)7-beta-D-mannosyl-diacetylchitobiosyl-L-asparagine, isoform C (protein)[g] + mannose[g]	0	0	0	0	0	0	0	0	0	0	0	0	0	0	0	0	0	0	0	0	0	0	0	0	0	0	0	0	0	0	0	0	0	0	0	0	0	0	0	0	0	0	0	0	0	0	0	0
HMR_7310	(alpha-D-mannosyl)7-beta-D-mannosyl-diacetylchitobiosyl-L-asparagine, isoform A (protein)[g] + H2O[g] => (alpha-D-mannosyl)6-beta-D-mannosyl-diacetylchitobiosyl-L-asparagine (protein) (A)[g] + mannose[g]	0	0	0	0	0	0	0	0	0	0	0	1.82132e-17	0	0	0	0	0	0	0	0	0	0	0	0	0	0	-1.97215e-31	0	0	0	0	0	0	0	0	0	1.31888e-30	0	0	3.31726e-30	0	0	0	0	1.2326e-32	0	0	0
HMR_7311	(alpha-D-mannosyl)7-beta-D-mannosyl-diacetylchitobiosyl-L-asparagine, isoform B (protein)[g] + H2O[g] => (alpha-D-mannosyl)6-beta-D-mannosyl-diacetylchitobiosyl-L-asparagine (protein) (B1)[g] + mannose[g]	0	0	0	0	0	0	0	0	0	0	0	0	0	0	0	0	0	0	0	0	0	0	0	0	0	0	0	0	0	0	0	0	0	0	0	0	0	0	0	0	0	0	0	0	0	0	0	0
HMR_7312	(alpha-D-mannosyl)7-beta-D-mannosyl-diacetylchitobiosyl-L-asparagine, isoform B (protein)[g] + H2O[g] => (alpha-D-mannosyl)6-beta-D-mannosyl-diacetylchitobiosyl-L-asparagine (protein) (B2)[g] + mannose[g]	0	0	0	0	0	0	0	0	0	0	0	0	0	0	0	0	0	0	0	0	0	0	0	0	0	0	0	0	0	0	0	0	0	0	0	0	0	0	0	0	0	0	0	0	0	0	0	0
HMR_7313	(alpha-D-mannosyl)7-beta-D-mannosyl-diacetylchitobiosyl-L-asparagine, isoform A (protein)[g] + H2O[g] => (alpha-D-mannosyl)6-beta-D-mannosyl-diacetylchitobiosyl-L-asparagine (protein) (C)[g] + mannose[g]	0	0	0	0	0	0	0	0	0	0	0	0	0	0	0	0	0	0	0	0	0	0	0	0	0	0	0	0	0	0	0	0	0	0	0	0	0	0	0	0	0	0	0	0	0	0	0	0
HMR_7314	(alpha-D-mannosyl)7-beta-D-mannosyl-diacetylchitobiosyl-L-asparagine, isoform C (protein)[g] + H2O[g] => (alpha-D-mannosyl)6-beta-D-mannosyl-diacetylchitobiosyl-L-asparagine (protein) (C)[g] + mannose[g]	0	0	0	0	0	0	0	0	0	0	0	0	0	0	0	0	0	0	0	0	0	0	0	0	0	0	0	0	0	0	0	0	0	0	0	0	0	0	0	0	0	0	0	0	0	0	0	0
HMR_7315	(alpha-D-mannosyl)6-beta-D-mannosyl-diacetylchitobiosyl-L-asparagine (protein) (A)[g] + H2O[g] => (alpha-D-mannosyl)5-beta-D-mannosyl-diacetylchitobiosyl-L-asparagine (protein) (C)[g] + mannose[g]	0	0	0	0	0	0	0	0	0	0	0	1.82132e-17	0	0	0	0	0	0	0	0	0	0	0	0	0	0	-1.97215e-31	0	0	0	0	0	0	0	0	0	1.31888e-30	0	0	3.31726e-30	0	0	0	0	1.2326e-32	0	0	0
HMR_7316	(alpha-D-mannosyl)6-beta-D-mannosyl-diacetylchitobiosyl-L-asparagine (protein) (B1)[g] + H2O[g] => (alpha-D-mannosyl)5-beta-D-mannosyl-diacetylchitobiosyl-L-asparagine (protein) (B1)[g] + mannose[g]	0	0	0	0	0	0	0	0	0	0	0	0	0	0	0	0	0	0	0	0	0	0	0	0	0	0	0	0	0	0	0	0	0	0	0	0	0	0	0	0	0	0	0	0	0	0	0	0
HMR_7317	(alpha-D-mannosyl)6-beta-D-mannosyl-diacetylchitobiosyl-L-asparagine (protein) (B2)[g] + H2O[g] => (alpha-D-mannosyl)5-beta-D-mannosyl-diacetylchitobiosyl-L-asparagine (protein) (B1)[g] + mannose[g]	0	0	0	0	0	0	0	0	0	0	0	0	0	0	0	0	0	0	0	0	0	0	0	0	0	0	0	0	0	0	0	0	0	0	0	0	-1.97215e-30	0	0	0	0	0	0	0	0	0	0	0
HMR_7318	(alpha-D-mannosyl)6-beta-D-mannosyl-diacetylchitobiosyl-L-asparagine (protein) (B2)[g] + H2O[g] => (alpha-D-mannosyl)5-beta-D-mannosyl-diacetylchitobiosyl-L-asparagine (protein) (B2)[g] + mannose[g]	0	0	0	0	0	0	0	0	0	0	0	0	0	0	0	0	0	0	0	0	0	0	0	0	0	0	0	0	0	0	0	0	0	0	0	0	0	0	0	0	0	0	0	0	0	0	0	0
HMR_7319	(alpha-D-mannosyl)6-beta-D-mannosyl-diacetylchitobiosyl-L-asparagine (protein) (C)[g] + H2O[g] => (alpha-D-mannosyl)5-beta-D-mannosyl-diacetylchitobiosyl-L-asparagine (protein) (C)[g] + mannose[g]	0	0	0	0	0	0	0	0	0	0	0	0	0	0	0	0	0	0	0	0	0	0	0	0	0	0	0	0	0	0	0	0	0	0	0	0	0	0	0	0	0	0	0	0	0	0	0	0
HMR_7320	(alpha-D-mannosyl)5-beta-D-mannosyl-diacetylchitobiosyl-L-asparagine (protein) (C)[g] + H2O[g] => (alpha-D-mannosyl)4-beta-D-mannosyl-diacetylchitobiosyl-L-asparagine (protein)[g] + mannose[g]	0	0	0	0	0	0	0	0	0	0	0	1.82132e-17	0	0	0	0	0	0	0	0	0	0	0	0	0	0	-1.97215e-31	0	0	0	0	0	0	0	0	0	1.31888e-30	0	0	3.31726e-30	0	0	0	0	1.2326e-32	0	0	0
HMR_7321	(alpha-D-mannosyl)5-beta-D-mannosyl-diacetylchitobiosyl-L-asparagine (protein) (B1)[g] + H2O[g] => (alpha-D-mannosyl)4-beta-D-mannosyl-diacetylchitobiosyl-L-asparagine (protein)[g] + mannose[g]	0	0	0	0	0	0	0	0	0	0	0	0	0	0	0	0	0	0	0	0	0	0	0	0	0	0	0	0	0	0	0	0	0	0	0	0	-1.97215e-30	0	0	0	0	0	0	0	0	0	0	0
HMR_7322	(alpha-D-mannosyl)5-beta-D-mannosyl-diacetylchitobiosyl-L-asparagine (protein) (B2)[g] + H2O[g] => (alpha-D-mannosyl)4-beta-D-mannosyl-diacetylchitobiosyl-L-asparagine (protein)[g] + mannose[g]	0	0	0	0	0	0	0	0	0	0	0	0	0	0	0	0	0	0	0	0	0	0	0	0	0	0	0	0	0	0	0	0	0	0	0	0	0	0	0	0	0	0	0	0	0	0	0	0
HMR_7323	(alpha-D-mannosyl)4-beta-D-mannosyl-diacetylchitobiosyl-L-asparagine (protein)[g] + UDP-N-acetylglucosamine[g] => UDP[g] + nm4masn[g]	0	0	0	0	0	0	0	0	0	0	0	1.82132e-17	0	0	0	0	0	0	0	0	0	0	0	0	0	0	-3.9443e-31	0	0	0	0	0	0	0	0	0	-6.59438e-31	0	0	3.31726e-30	0	0	0	0	1.2326e-32	0	0	0
HMR_7324	2 H2O[g] + nm4masn[g] => 2 mannose[g] + nm2masn[g]	0	0	0	0	0	0	0	0	0	0	0	1.82132e-17	0	0	0	0	0	0	0	0	0	0	0	0	0	0	-3.9443e-31	0	0	0	0	0	0	0	0	0	-6.59438e-31	0	0	3.31726e-30	0	0	0	0	1.2326e-32	0	0	0
HMR_7325	UDP-N-acetylglucosamine[g] + nm2masn[g] => UDP[g] + n2m2masn[g]	0	0	0	0	0	0	0	0	0	0	0	1.82132e-17	0	0	0	0	0	0	0	0	0	0	0	0	0	0	-3.9443e-31	0	0	0	0	0	0	0	0	0	-6.59438e-31	0	0	3.31726e-30	0	0	0	0	1.2326e-32	0	0	0
HMR_7326	UDP-N-acetylglucosamine[g] + n2m2masn[g] => UDP[g] + n2m2nmasn[g]	0	0	0	0	0	0	0	0	0	0	0	1.82132e-17	0	0	0	0	0	0	0	0	0	0	0	0	0	0	-3.9443e-31	0	0	0	0	0	0	0	0	0	-6.59438e-31	0	0	3.31726e-30	0	0	0	0	1.2326e-32	0	0	0
HMR_7327	UDP-N-acetylglucosamine[g] + n2m2masn[g] => G00020[g] + UDP[g]	0	0	0	0	0	0	0	0	0	0	0	0	0	0	0	0	0	0	0	0	0	0	0	0	0	0	0	0	0	0	0	0	0	0	0	0	0	0	0	0	0	0	0	0	0	0	0	0
HMR_7328	G00020[g] + UDP-N-acetylglucosamine[g] => G00021[g] + UDP[g]	0	0	0	0	0	0	0	0	0	0	0	0	0	0	0	0	0	0	0	0	0	0	0	0	0	0	0	0	0	0	0	0	0	0	0	0	0	0	0	0	0	0	0	0	0	0	0	0
HMR_7329	G00021[g] + UDP-N-acetylglucosamine[g] => G00022[g] + UDP[g]	0	0	0	0	0	0	0	0	0	0	0	0	0	0	0	0	0	0	0	0	0	0	0	0	0	0	0	0	0	0	0	0	0	0	0	0	0	0	0	0	0	0	0	0	0	0	0	0
HMR_7332	GDP-L-fucose[g] + n2m2masn[g] => GDP[g] + fn2m2masn[g]	0	0	0	0	0	0	0	0	0	0	0	0	0	0	0	0	0	0	0	0	0	0	0	0	0	0	0	0	0	0	0	0	0	0	0	0	0	0	0	0	0	0	0	0	0	0	0	0
HMR_7333	2 UDP-galactose[g] + fn2m2masn[g] => 2 UDP[g] + l2fn2m2masn[g]	0	0	0	0	0	0	0	0	0	0	0	0	0	0	0	0	0	0	0	0	0	0	0	0	0	0	0	0	0	0	0	0	0	0	0	0	0	0	0	0	0	0	0	0	0	0	0	0
HMR_7334	2 CMP-N-acetylneuraminate[g] + l2fn2m2masn[g] => 2 CMP[g] + PA6[g]	0	0	0	0	0	0	0	0	0	0	0	0	0	0	0	0	0	0	0	0	0	0	0	0	0	0	0	0	0	0	0	0	0	0	0	0	0	0	0	0	0	0	0	0	0	0	0	0
HMR_7428	(alpha-D-mannosyl)2-beta-D-mannosyl-N-acetylglucosamine[l] + 2 H2O[l] => beta-1,4-mannose-N-acetylglucosamine[l] + 2 mannose[l]	0	0	0	0	0	0	0	0	0	0	0	0	0	0	0	0	0	0	0	0	0	0	0	0	0	0	0	0	0	0	0	0	0	0	4.93038e-31	0	-6.59438e-31	0	0	0	0	0	0	0	1.2326e-32	0	0	0
HMR_7429	H2O[l] + beta-1,4-mannose-N-acetylglucosamine[l] => N-acetylglucosamine[l] + mannose[l]	0	0	0	0	0	0	0	0	0	0	0	0	0	0	0	0	0	0	0	0	0	0	0	0	0	0	0	0	0	0	0	0	0	0	4.93038e-31	0	-6.59438e-31	0	0	0	0	0	0	0	1.2326e-32	0	0	0
HMR_7574	H2O[l] + de-Fuc form of PA6[l] => [protein]-L-asparagine[l] + de-Fuc form of PA6 (wo peptide linkage)[l]	0	0	0	0	0	0	0	0	0	0	0	0	0	0	0	0	0	0	0	0	0	0	0	0	0	0	0	0	0	0	0	0	0	0	0	0	0	0	0	0	0	0	0	0	0	0	0	0
HMR_7575	H2O[l] + de-Fuc form of PA6 (wo peptide linkage)[l] => N-acetylglucosamine[l] + de-Fuc, GlcNAc removed PA6 (wo peptide linkage)[l]	0	0	0	0	0	0	0	0	0	0	0	0	0	0	0	0	0	0	0	0	0	0	0	0	0	0	0	0	0	0	0	0	0	0	0	0	0	0	0	0	0	0	0	0	0	0	0	0
HMR_7576	2 H2O[l] + de-Fuc, GlcNAc removed PA6 (wo peptide linkage)[l] => 2 N-acetylneuraminate[l] + l2n2m2mn[l]	0	0	0	0	0	0	0	0	0	0	0	0	0	0	0	0	0	0	0	0	0	0	0	0	0	0	0	0	0	0	0	0	0	0	0	0	0	0	0	0	0	0	0	0	0	0	0	0
HMR_7577	2 H2O[l] + l2n2m2mn[l] => 2 galactose[l] + n2m2mn[l]	0	0	0	0	0	0	0	0	0	0	0	0	0	0	0	0	0	0	0	0	0	0	0	0	0	0	0	0	0	0	0	0	0	0	0	0	0	0	0	0	0	0	0	0	0	0	0	0
HMR_7578	2 H2O[l] + n2m2mn[l] => (alpha-D-mannosyl)2-beta-D-mannosyl-N-acetylglucosamine[l] + 2 N-acetylglucosamine[l]	0	0	0	0	0	0	0	0	0	0	0	0	0	0	0	0	0	0	0	0	0	0	0	0	0	0	0	0	0	0	0	0	0	0	0	0	0	0	0	0	0	0	0	0	0	0	0	0
HMR_7580	H2O[s] + PA6[s] => 6-deoxy-L-galactose[s] + de-Fuc form of PA6[s]	0	0	0	0	0	0	0	0	0	0	0	0	0	0	0	0	0	0	0	0	0	0	0	0	0	0	0	0	0	0	0	0	0	0	0	0	0	0	0	0	0	0	0	0	0	0	0	0
HMR_7582	H2O[l] + PA6[l] => 6-deoxy-L-galactose[l] + de-Fuc form of PA6[l]	0	0	0	0	0	0	0	0	0	0	0	0	0	0	0	0	0	0	0	0	0	0	0	0	0	0	0	0	0	0	0	0	0	0	0	0	0	0	0	0	0	0	0	0	0	0	0	0
HMR_7585	H2O[l] + n2m2nmasn[l] => [protein]-L-asparagine[l] + n2m2nm[l]	0	0	0	0	0	0	0	0	0	0	0	0	0	0	0	0	0	0	0	0	0	0	0	0	0	0	0	0	0	0	0	0	0	0	0	0	-6.59438e-31	0	0	0	0	0	0	0	1.2326e-32	0	0	0
HMR_7586	H2O[l] + n2m2nm[l] => N-acetylglucosamine[l] + n2m2nmn[l]	0	0	0	0	0	0	0	0	0	0	0	0	0	0	0	0	0	0	0	0	0	0	0	0	0	0	0	0	0	0	0	0	0	0	0	0	-6.59438e-31	0	0	0	0	0	0	0	1.2326e-32	0	0	0
HMR_7587	3 H2O[l] + n2m2nmn[l] => (alpha-D-mannosyl)2-beta-D-mannosyl-N-acetylglucosamine[l] + 3 N-acetylglucosamine[l]	0	0	0	0	0	0	0	0	0	0	0	0	0	0	0	0	0	0	0	0	0	0	0	0	0	0	0	0	0	0	0	0	0	0	0	0	-6.59438e-31	0	0	0	0	0	0	0	1.2326e-32	0	0	0
HMR_8691	H2O[r] + dolichyl-diphosphate[r] => Pi[r] + dolichyl-phosphate[r]	0	0	0	-2.52435e-29	0	1.06737e-14	0	0	0	0	0	-9.10659e-17	0	0	0	0	0	0	0	0	0	0	0	0	0	0	-3.9443e-31	0	0	0	0	0	0	0	0	0	1.31271e-30	-1.45658e-16	0	-1.65863e-29	0	0	0	0	0	0	0	0
HMR_8692	H2O[r] + dolichyl-D-glucosyl-phosphate[r] => dolichyl-phosphate[r] + glucose[r]	0	0	0	0	0	0	0	0	0	0	0	0	0	0	0	0	0	0	0	0	0	0	0	0	0	0	0	0	0	0	0	0	0	0	0	0	0	0	0	0	0	0	0	0	0	-3.39273e-25	0	0
HMR_8693	UDP-N-acetylglucosamine[g] + n2m2masn[g] => UDP[g] + n3m2masn[g]	0	0	0	0	0	0	0	0	0	0	0	0	0	0	0	0	0	0	0	0	0	0	0	0	0	0	0	0	0	0	0	0	0	0	0	0	0	0	0	0	0	0	0	0	0	0	0	0
HMR_8694	UDP-N-acetylglucosamine[g] + n3m2masn[g] => UDP[g] + n4m2masn[g]	0	0	0	0	0	0	0	0	0	0	0	0	0	0	0	0	0	0	0	0	0	0	0	0	0	0	0	0	0	0	0	0	0	0	0	0	0	0	0	0	0	0	0	0	0	0	0	0
HMR_8695	UDP-N-acetylglucosamine[g] + n4m2masn[g] => UDP[g] + n5m2masn[g]	0	0	0	0	0	0	0	0	0	0	0	0	0	0	0	0	0	0	0	0	0	0	0	0	0	0	0	0	0	0	0	0	0	0	0	0	0	0	0	0	0	0	0	0	0	0	0	0
HMR_5151	1827 ATP[c] + 2436 H2O[c] + 63 L-alanyl-tRNA(ala)[c] + 27 L-arginyl-tRNA(arg)[c] + 17 L-asparaginyl-tRNA(asn)[c] + 36 L-aspartyl-tRNA(asp)[c] + 35 L-cysteinyl-tRNA(cys)[c] + 20 L-glutaminyl-tRNA(gln)[c] + 62 L-glutamyl-tRNA(glu)[c] + 16 L-histidyl-tRNA(his)[c] + 9 L-isoleucyl-tRNA(ile)[c] + 64 L-leucyl-tRNA(leu)[c] + 60 L-lysyl-tRNA(lys)[c] + 7 L-methionyl-tRNA(met)[c] + 35 L-phenylalanyl-tRNA(ph…	1e-06	1e-06	1e-06	1e-06	1e-06	1e-06	1e-06	1e-06	1e-06	1e-06	1e-06	1e-06	1e-06	1e-06	1e-06	1e-06	1e-06	1e-06	1e-06	1e-06	1e-06	1e-06	1e-06	1e-06	1e-06	1e-06	1e-06	1e-06	1e-06	1e-06	1e-06	1e-06	1e-06	1e-06	1e-06	1e-06	1e-06	1e-06	1e-06	1e-06	1e-06	1e-06	1e-06	1e-06	1e-06	1e-06	1e-06	1e-06
HMR_5152	1269 ATP[c] + 1692 H2O[c] + 34 L-alanyl-tRNA(ala)[c] + 16 L-arginyl-tRNA(arg)[c] + 19 L-asparaginyl-tRNA(asn)[c] + 25 L-aspartyl-tRNA(asp)[c] + 3 L-cysteinyl-tRNA(cys)[c] + 17 L-glutaminyl-tRNA(gln)[c] + 29 L-glutamyl-tRNA(glu)[c] + 9 L-histidyl-tRNA(his)[c] + 20 L-isoleucyl-tRNA(ile)[c] + 59 L-leucyl-tRNA(leu)[c] + 26 L-lysyl-tRNA(lys)[c] + 14 L-methionyl-tRNA(met)[c] + 25 L-phenylalanyl-tRNA(ph…	0	0	-5.77779e-33	0	0	2.02824e-29	-8.25839e-31	-6.81009e-31	0	0	0	0	-3.08149e-33	-5.00742e-32	-5.1276e-30	2.51575e-33	3.85186e-34	3.9443e-31	-3.34341e-31	-1.75645e-31	-6.31705e-32	2.09156e-31	1.54074e-33	0	-1.84889e-32	0	0	0	0	1.2326e-32	-1.93271e-29	0	0	1.35585e-31	6.65601e-31	0	-7.51897e-28	4.23705e-32	-2.46519e-32	1.807e-31	-1.92593e-34	-9.86076e-32	8.32002e-31	-1.54074e-33	0	-1.15556e-32	0	5.15523e-31
HMR_5153	1254 ATP[c] + 1672 H2O[c] + 26 L-alanyl-tRNA(ala)[c] + 7 L-arginyl-tRNA(arg)[c] + 19 L-asparaginyl-tRNA(asn)[c] + 24 L-aspartyl-tRNA(asp)[c] + 3 L-cysteinyl-tRNA(cys)[c] + 18 L-glutaminyl-tRNA(gln)[c] + 32 L-glutamyl-tRNA(glu)[c] + 13 L-histidyl-tRNA(his)[c] + 20 L-isoleucyl-tRNA(ile)[c] + 51 L-leucyl-tRNA(leu)[c] + 34 L-lysyl-tRNA(lys)[c] + 10 L-methionyl-tRNA(met)[c] + 27 L-phenylalanyl-tRNA(ph…	0	-1.92593e-34	2.71171e-30	-6.5722e-29	-1.456e-31	-2.30619e-29	0	-1.62394e-30	0	-6.77927e-32	7.70372e-34	-2.71171e-31	2.15704e-32	0	2.97055e-30	2.31112e-33	0	2.58845e-31	-2.8966e-31	-2.71171e-31	4.57601e-31	0	-7.70372e-34	4.11379e-31	-1.92593e-33	-1.08622e-30	2.62296e-29	0	1.06003e-30	1.28556e-27	0	-1.11704e-32	0	0	0	0	7.70372e-34	1.58697e-31	0	-7.75056e-29	0	-1.55615e-31	-6.40949e-31	-1.54074e-33	5.8918e-30	0	0	7.39557e-31
HMR_5154	13683 ATP[c] + 18244 H2O[c] + 275 L-alanyl-tRNA(ala)[c] + 150 L-arginyl-tRNA(arg)[c] + 247 L-asparaginyl-tRNA(asn)[c] + 233 L-aspartyl-tRNA(asp)[c] + 25 L-cysteinyl-tRNA(cys)[c] + 230 L-glutaminyl-tRNA(gln)[c] + 298 L-glutamyl-tRNA(glu)[c] + 115 L-histidyl-tRNA(his)[c] + 285 L-isoleucyl-tRNA(ile)[c] + 533 L-leucyl-tRNA(leu)[c] + 357 L-lysyl-tRNA(lys)[c] + 79 L-methionyl-tRNA(met)[c] + 224 L-pheny…	2.48815e-05	0.000122458	2.48621e-05	3.99028e-05	1.60553e-05	6.06162e-05	7.0275e-05	4.18352e-05	2.78833e-05	1.87355e-05	3.40184e-05	4.14206e-05	8.10175e-05	5.16063e-05	2.74423e-05	3.42212e-05	3.39099e-05	4.36803e-05	4.70218e-05	2.29214e-05	3.65991e-05	3.47318e-05	3.55135e-05	1.85501e-05	1.8911e-05	5.05039e-05	3.54982e-05	2.0374e-05	2.53778e-05	1.62321e-05	6.22152e-05	4.55097e-05	2.81439e-05	2.09113e-05	3.2993e-05	4.14137e-05	4.04915e-05	4.54915e-05	2.42129e-05	3.78175e-05	4.66872e-05	7.13525e-05	3.16194e-05	1.63223e-05	4.25623e-05	4.0446e-05	4.29769e-05	3.8342e-05
HMR_5155	372 ATP[c] + 496 H2O[c] + 11 L-alanyl-tRNA(ala)[c] + 9 L-arginyl-tRNA(arg)[c] + L-asparaginyl-tRNA(asn)[c] + 8 L-aspartyl-tRNA(asp)[c] + 2 L-cysteinyl-tRNA(cys)[c] + 7 L-glutaminyl-tRNA(gln)[c] + 5 L-glutamyl-tRNA(glu)[c] + L-histidyl-tRNA(his)[c] + 4 L-isoleucyl-tRNA(ile)[c] + 20 L-leucyl-tRNA(leu)[c] + 4 L-lysyl-tRNA(lys)[c] + 5 L-methionyl-tRNA(met)[c] + 3 L-phenylalanyl-tRNA(phe)[c] + 9 L-pro…	0	0	2.08e-32	0	-3.87405e-29	-4.9612e-31	-3.11847e-30	4.73317e-30	3.52811e-30	-1.664e-31	-5.69225e-28	-1.2326e-32	-1.43289e-31	1.45645e-28	-7.08742e-31	6.77927e-32	-3.85186e-30	-1.54074e-32	-1.97215e-31	1.2326e-32	-2.46519e-32	0	-2.97672e-30	-3.65927e-33	0	-4.93038e-32	8.62817e-31	0	-2.18131e-30	-1.1192e-29	0	-6.16298e-33	3.08149e-33	-6.16298e-33	-5.94342e-31	0	7.39557e-32	-6.93335e-32	-3.09137e-28	-6.16298e-32	-1.54074e-33	2.46519e-31	-3.69779e-32	1.2326e-32	-2.20228e-29	-1.34943e-26	-3.20399e-28	-7.21808e-29
HMR_5156	261 ATP[c] + 348 H2O[c] + 3 L-alanyl-tRNA(ala)[c] + L-arginyl-tRNA(arg)[c] + L-asparaginyl-tRNA(asn)[c] + 13 L-aspartyl-tRNA(asp)[c] + L-cysteinyl-tRNA(cys)[c] + 3 L-glutaminyl-tRNA(gln)[c] + 9 L-glutamyl-tRNA(glu)[c] + L-histidyl-tRNA(his)[c] + 8 L-isoleucyl-tRNA(ile)[c] + 10 L-leucyl-tRNA(leu)[c] + 7 L-lysyl-tRNA(lys)[c] + 5 L-methionyl-tRNA(met)[c] + 3 L-phenylalanyl-tRNA(phe)[c] + 5 L-prolyl-…	0	0	0	0	0	0	0	0	0	0	0	0	0	0	0	0	0	0	0	0	0	0	0	0	0	0	0	0	0	0	0	0	0	0	0	0	0	0	0	0	0	0	0	0	0	0	0	0
HMR_5157	249 ATP[c] + 332 H2O[c] + 5 L-alanyl-tRNA(ala)[c] + 4 L-arginyl-tRNA(arg)[c] + L-asparaginyl-tRNA(asn)[c] + 4 L-aspartyl-tRNA(asp)[c] + 3 L-glutaminyl-tRNA(gln)[c] + 8 L-glutamyl-tRNA(glu)[c] + 4 L-isoleucyl-tRNA(ile)[c] + 12 L-leucyl-tRNA(leu)[c] + 9 L-lysyl-tRNA(lys)[c] + 2 L-methionyl-tRNA(met)[c] + 4 L-phenylalanyl-tRNA(phe)[c] + 4 L-prolyl-tRNA(pro)[c] + 9 L-seryl-tRNA(ser)[c] + 3 L-threonyl…	0	0	0	0	0	0	0	0	0	0	0	0	0	0	0	0	0	0	0	0	0	0	0	0	0	0	0	0	0	0	0	0	0	0	0	0	0	0	0	0	0	0	0	0	0	0	0	0
HMR_5158	303 ATP[c] + 404 H2O[c] + 7 L-alanyl-tRNA(ala)[c] + 2 L-arginyl-tRNA(arg)[c] + L-asparaginyl-tRNA(asn)[c] + 4 L-aspartyl-tRNA(asp)[c] + 8 L-glutaminyl-tRNA(gln)[c] + 8 L-glutamyl-tRNA(glu)[c] + L-isoleucyl-tRNA(ile)[c] + 15 L-leucyl-tRNA(leu)[c] + 6 L-lysyl-tRNA(lys)[c] + 3 L-methionyl-tRNA(met)[c] + 4 L-phenylalanyl-tRNA(phe)[c] + 5 L-prolyl-tRNA(pro)[c] + 9 L-seryl-tRNA(ser)[c] + 10 L-threonyl-…	0	0	0	0	0	0	0	0	0	0	0	0	0	0	0	0	0	0	0	0	0	0	0	0	0	0	0	0	0	0	0	0	0	0	0	0	0	0	0	0	0	0	0	0	0	0	0	0
HMR_5159	297 ATP[c] + 396 H2O[c] + 15 L-alanyl-tRNA(ala)[c] + 4 L-arginyl-tRNA(arg)[c] + 7 L-aspartyl-tRNA(asp)[c] + 6 L-glutaminyl-tRNA(gln)[c] + 5 L-glutamyl-tRNA(glu)[c] + L-histidyl-tRNA(his)[c] + 11 L-leucyl-tRNA(leu)[c] + 6 L-lysyl-tRNA(lys)[c] + 3 L-methionyl-tRNA(met)[c] + 4 L-phenylalanyl-tRNA(phe)[c] + 3 L-prolyl-tRNA(pro)[c] + 12 L-seryl-tRNA(ser)[c] + 5 L-threonyl-tRNA(thr)[c] + 3 L-tryptophan…	0	0	0	0	0	0	0	0	0	0	0	0	0	0	0	0	0	0	0	0	0	0	0	0	0	0	0	0	0	0	0	0	0	0	0	0	0	0	0	0	0	0	0	0	0	0	0	0
HMR_5160	8022 ATP[c] + 10696 H2O[c] + 134 L-alanyl-tRNA(ala)[c] + 134 L-arginyl-tRNA(arg)[c] + 138 L-asparaginyl-tRNA(asn)[c] + 176 L-aspartyl-tRNA(asp)[c] + 48 L-cysteinyl-tRNA(cys)[c] + 110 L-glutaminyl-tRNA(gln)[c] + 186 L-glutamyl-tRNA(glu)[c] + 62 L-histidyl-tRNA(his)[c] + 104 L-isoleucyl-tRNA(ile)[c] + 166 L-leucyl-tRNA(leu)[c] + 154 L-lysyl-tRNA(lys)[c] + 48 L-methionyl-tRNA(met)[c] + 98 L-phenylal…	0	0	2.46519e-31	0	0	0	2.95823e-31	2.74252e-30	-2.52435e-29	2.46519e-32	0	1.54074e-33	0	3.47099e-29	4.93038e-31	4.93038e-32	0	0	4.31408e-32	6.77927e-32	-2.41589e-30	0	-3.15544e-30	2.46519e-31	-3.00753e-30	0	3.11847e-30	0	0	0	0	-1.2326e-32	1.2326e-32	0	0	0	2.59535e-28	-5.54668e-32	-1.54074e-33	-1.89327e-29	-4.62223e-33	1.40516e-30	-1.2326e-32	-1.42519e-32	0	1.61559e-26	0	-3.45127e-30
HMR_5161	1218 ATP[c] + 1624 H2O[c] + 30 L-alanyl-tRNA(ala)[c] + 9 L-arginyl-tRNA(arg)[c] + 21 L-asparaginyl-tRNA(asn)[c] + 25 L-aspartyl-tRNA(asp)[c] + 12 L-cysteinyl-tRNA(cys)[c] + 17 L-glutaminyl-tRNA(gln)[c] + 25 L-glutamyl-tRNA(glu)[c] + 13 L-histidyl-tRNA(his)[c] + 18 L-isoleucyl-tRNA(ile)[c] + 31 L-leucyl-tRNA(leu)[c] + 35 L-lysyl-tRNA(lys)[c] + 5 L-methionyl-tRNA(met)[c] + 8 L-phenylalanyl-tRNA(phe…	-4.31408e-32	0	1.77494e-30	0	6.31089e-30	-1.26218e-29	0	0	0	0	0	2.95823e-31	-2.46519e-32	0	0	1.57772e-30	0	-2.34193e-31	0	0	-7.88861e-31	9.36772e-31	0	3.9443e-31	3.15544e-30	0	4.86505e-29	0	-3.9443e-31	3.40788e-28	0	0	0	0	6.53275e-31	2.01948e-28	7.88861e-31	7.39557e-32	4.93038e-32	-1.00974e-28	5.77779e-33	-5.91646e-30	3.82105e-31	5.66994e-31	-1.17343e-29	1.10668e-25	0	2.36658e-29
HMR_5162	2430 ATP[c] + 3240 H2O[c] + 37 L-alanyl-tRNA(ala)[c] + 42 L-arginyl-tRNA(arg)[c] + 40 L-asparaginyl-tRNA(asn)[c] + 36 L-aspartyl-tRNA(asp)[c] + 48 L-cysteinyl-tRNA(cys)[c] + 31 L-glutaminyl-tRNA(gln)[c] + 56 L-glutamyl-tRNA(glu)[c] + 24 L-histidyl-tRNA(his)[c] + 22 L-isoleucyl-tRNA(ile)[c] + 48 L-leucyl-tRNA(leu)[c] + 49 L-lysyl-tRNA(lys)[c] + 11 L-methionyl-tRNA(met)[c] + 21 L-phenylalanyl-tRNA(…	1.01497e-31	4.33334e-34	-1.50685e-30	0	6.30025e-30	7.70372e-34	-7.70372e-34	-3.91657e-30	-1.45723e-29	-3.54371e-32	-1.17652e-31	-4.93038e-32	7.70372e-33	7.21507e-28	-1.05926e-33	-1.14364e-30	1.2326e-32	-3.50519e-32	1.79882e-31	-1.92593e-33	-3.85186e-34	-3.24327e-31	3.85186e-34	-2.48926e-31	-1.54074e-32	4.1523e-31	-3.14558e-29	4.73317e-30	-2.16041e-31	-1.23358e-27	1.63319e-29	-9.62965e-34	9.24446e-33	0	6.74075e-34	-1.00974e-28	6.93335e-33	-2.6963e-33	-5.41668e-35	5.47272e-29	-3.91205e-35	-8.82538e-30	1.12547e-33	6.16298e-33	-2.74204e-31	-3.08149e-33	-1.45023e-31	2.20635e-30
HMR_5163	1866 ATP[c] + 2488 H2O[c] + 42 L-alanyl-tRNA(ala)[c] + 44 L-arginyl-tRNA(arg)[c] + 25 L-asparaginyl-tRNA(asn)[c] + 35 L-aspartyl-tRNA(asp)[c] + 26 L-cysteinyl-tRNA(cys)[c] + 26 L-glutaminyl-tRNA(gln)[c] + 51 L-glutamyl-tRNA(glu)[c] + 13 L-histidyl-tRNA(his)[c] + 22 L-isoleucyl-tRNA(ile)[c] + 51 L-leucyl-tRNA(leu)[c] + 29 L-lysyl-tRNA(lys)[c] + 9 L-methionyl-tRNA(met)[c] + 21 L-phenylalanyl-tRNA(p…	0	0	-1.54074e-32	-1.54074e-33	-4.81482e-35	1.04e-32	3.08149e-33	-2.0646e-31	-2.18972e-31	-4.46816e-32	-1.92593e-34	0	-2.45556e-33	-6.56913e-28	-1.8982e-30	-6.47112e-31	-7.70372e-34	7.70372e-34	1.44445e-34	-3.57453e-31	2.13778e-30	9.74521e-32	-7.70372e-34	-3.85186e-34	5.77779e-34	1.19408e-32	6.90253e-31	0	1.04501e-30	4.14234e-27	-3.23433e-29	4.62223e-33	8.66668e-34	-1.01689e-31	-1.15556e-33	0	1.34815e-32	-1.2326e-32	-1.54074e-33	3.38224e-29	0	6.06052e-30	9.09039e-32	-1.73334e-33	-5.00742e-33	6.16298e-33	-1.92593e-34	9.86076e-32
HMR_5164	2094 ATP[c] + 2792 H2O[c] + 61 L-alanyl-tRNA(ala)[c] + 27 L-arginyl-tRNA(arg)[c] + 34 L-asparaginyl-tRNA(asn)[c] + 45 L-aspartyl-tRNA(asp)[c] + 40 L-cysteinyl-tRNA(cys)[c] + 17 L-glutaminyl-tRNA(gln)[c] + 42 L-glutamyl-tRNA(glu)[c] + 19 L-histidyl-tRNA(his)[c] + 15 L-isoleucyl-tRNA(ile)[c] + 65 L-leucyl-tRNA(leu)[c] + 58 L-lysyl-tRNA(lys)[c] + 10 L-methionyl-tRNA(met)[c] + 28 L-phenylalanyl-tRNA(…	9.88484e-32	-3.85186e-33	8.66668e-34	4.45802e-28	-2.61049e-29	-4.68747e-29	7.70372e-34	3.7286e-31	-6.47151e-30	4.81482e-34	3.05452e-31	-6.77927e-32	-1.30963e-32	-7.74837e-28	-1.34815e-33	1.18753e-30	0	-7.70372e-34	-3.22015e-31	-1.19408e-32	2.38815e-31	0	0	-1.92593e-34	6.74075e-34	3.85186e-34	-1.4446e-29	-1.57772e-30	7.70372e-34	-1.92593e-34	-3.85186e-34	1.54074e-33	-5.77779e-34	0	-6.37483e-31	0	-8.99929e-28	-1.35585e-31	9.62965e-35	4.46816e-32	9.62965e-35	1.10934e-29	-1.07852e-31	4.81482e-34	8.1983e-30	0	0	1.2326e-32
HMR_5165	951 ATP[c] + 1268 H2O[c] + 39 L-alanyl-tRNA(ala)[c] + 34 L-arginyl-tRNA(arg)[c] + L-asparaginyl-tRNA(asn)[c] + 11 L-aspartyl-tRNA(asp)[c] + 2 L-cysteinyl-tRNA(cys)[c] + 32 L-glutaminyl-tRNA(gln)[c] + 40 L-glutamyl-tRNA(glu)[c] + 2 L-histidyl-tRNA(his)[c] + 2 L-isoleucyl-tRNA(ile)[c] + 41 L-leucyl-tRNA(leu)[c] + 13 L-lysyl-tRNA(lys)[c] + 8 L-methionyl-tRNA(met)[c] + 4 L-phenylalanyl-tRNA(phe)[c] +…	0	0	0	0	0	0	0	0	0	0	0	0	0	0	0	0	0	0	0	0	0	0	0	0	0	0	0	0	0	0	0	0	0	0	0	0	0	0	0	0	0	0	0	0	0	0	0	0
HMR_5166	801 ATP[c] + 1068 H2O[c] + 23 L-alanyl-tRNA(ala)[c] + 17 L-arginyl-tRNA(arg)[c] + 5 L-asparaginyl-tRNA(asn)[c] + 16 L-aspartyl-tRNA(asp)[c] + 19 L-glutaminyl-tRNA(gln)[c] + 30 L-glutamyl-tRNA(glu)[c] + 6 L-histidyl-tRNA(his)[c] + 41 L-leucyl-tRNA(leu)[c] + 22 L-lysyl-tRNA(lys)[c] + 4 L-methionyl-tRNA(met)[c] + 8 L-phenylalanyl-tRNA(phe)[c] + 10 L-prolyl-tRNA(pro)[c] + 16 L-seryl-tRNA(ser)[c] + 12…	0	0	0	0	0	0	0	-1.13202e-28	0	0	0	1.10934e-31	0	0	6.70532e-30	-1.18329e-30	0	0	1.18329e-30	2.46519e-31	0	0	1.26218e-29	-1.97215e-31	6.31089e-30	0	-6.40949e-29	6.70532e-30	-1.38051e-30	0	-5.6798e-29	-2.46519e-32	-3.08149e-33	3.9443e-31	0	0	-5.04871e-29	-4.93038e-32	0	5.04871e-29	0	3.9443e-31	-5.1769e-31	8.16594e-32	1.10441e-29	-6.46235e-27	0	-9.86076e-31
HMR_5167	315 ATP[c] + 420 H2O[c] + 8 L-alanyl-tRNA(ala)[c] + 3 L-asparaginyl-tRNA(asn)[c] + 7 L-aspartyl-tRNA(asp)[c] + 5 L-cysteinyl-tRNA(cys)[c] + 5 L-glutaminyl-tRNA(gln)[c] + 10 L-glutamyl-tRNA(glu)[c] + L-histidyl-tRNA(his)[c] + 4 L-isoleucyl-tRNA(ile)[c] + 6 L-leucyl-tRNA(leu)[c] + 12 L-lysyl-tRNA(lys)[c] + 3 L-methionyl-tRNA(met)[c] + 9 L-phenylalanyl-tRNA(phe)[c] + 3 L-prolyl-tRNA(pro)[c] + 7 L-se…	-1.4976e-30	1.86892e-30	-7.88861e-31	0	0	5.18824e-28	3.9443e-31	-3.40967e-30	-1.31564e-29	1.27697e-29	1.664e-31	-1.47911e-30	-3.85186e-31	3.32801e-30	-4.03675e-30	4.5529e-30	-7.39557e-32	-8.62817e-32	4.93038e-32	0	2.19171e-29	-1.97215e-31	-1.94134e-31	5.54668e-32	-8.56249e-30	-2.12195e-29	1.72563e-31	1.11427e-29	3.08149e-31	2.16616e-26	4.27865e-29	-3.79282e-28	6.81009e-31	-2.46519e-31	7.70372e-33	4.66138e-27	4.3198e-27	4.31408e-32	4.68386e-31	-4.03244e-28	-4.92268e-31	1.13474e-27	-1.77716e-28	2.31112e-33	5.91029e-30	4.87491e-29	-2.21914e-28	-4.5606e-31
HMR_5168	498 ATP[c] + 664 H2O[c] + 11 L-alanyl-tRNA(ala)[c] + 9 L-arginyl-tRNA(arg)[c] + 4 L-asparaginyl-tRNA(asn)[c] + 12 L-aspartyl-tRNA(asp)[c] + 3 L-cysteinyl-tRNA(cys)[c] + 10 L-glutaminyl-tRNA(gln)[c] + 6 L-glutamyl-tRNA(glu)[c] + 3 L-histidyl-tRNA(his)[c] + 9 L-isoleucyl-tRNA(ile)[c] + 15 L-leucyl-tRNA(leu)[c] + 11 L-lysyl-tRNA(lys)[c] + 4 L-methionyl-tRNA(met)[c] + 6 L-phenylalanyl-tRNA(phe)[c] + …	0	0	0	0	0	0	-2.21867e-31	0	1.89327e-29	0	0	3.69779e-32	0	0	0	-9.86076e-32	0	0	0	-1.32504e-31	0	-3.08149e-33	-5.06597e-30	0	-2.35734e-30	0	9.98402e-31	-3.75942e-31	1.47295e-30	0	0	-7.99261e-33	0	0	-2.91879e-29	-1.26218e-29	4.50006e-27	0	0	2.21867e-29	0	9.24446e-32	0	-1.84889e-30	0	0	3.85186e-34	6.16298e-32
HMR_5169	855 ATP[c] + 1140 H2O[c] + 21 L-alanyl-tRNA(ala)[c] + 20 L-arginyl-tRNA(arg)[c] + 11 L-asparaginyl-tRNA(asn)[c] + 10 L-aspartyl-tRNA(asp)[c] + 5 L-cysteinyl-tRNA(cys)[c] + 17 L-glutaminyl-tRNA(gln)[c] + 22 L-glutamyl-tRNA(glu)[c] + 6 L-histidyl-tRNA(his)[c] + 10 L-isoleucyl-tRNA(ile)[c] + 31 L-leucyl-tRNA(leu)[c] + 19 L-lysyl-tRNA(lys)[c] + 12 L-methionyl-tRNA(met)[c] + 6 L-phenylalanyl-tRNA(phe)…	1.54074e-33	0	1.06003e-30	0	1.61871e-29	1.79712e-29	0	3.15544e-30	-1.95694e-30	0	0	3.08149e-33	7.70372e-34	1.68927e-29	-8.86852e-30	-1.92593e-33	-1.54074e-33	1.38667e-32	6.30164e-31	1.52534e-31	6.2092e-31	0	5.63789e-29	-4.81482e-34	1.2326e-32	5.21542e-31	-1.22273e-29	-2.30249e-29	9.86076e-32	-2.68367e-27	3.47099e-29	7.12594e-32	-6.93335e-33	0	1.34815e-33	0	-5.3926e-33	-7.70372e-34	-4.46816e-32	-3.05067e-31	1.54074e-33	4.00593e-32	-1.97215e-30	-3.08149e-33	-7.86088e-30	1.46371e-32	1.33034e-31	-6.40949e-31
HMR_5170	579 ATP[c] + 772 H2O[c] + 10 L-alanyl-tRNA(ala)[c] + 4 L-arginyl-tRNA(arg)[c] + 3 L-asparaginyl-tRNA(asn)[c] + 9 L-aspartyl-tRNA(asp)[c] + 8 L-cysteinyl-tRNA(cys)[c] + 4 L-glutaminyl-tRNA(gln)[c] + 11 L-glutamyl-tRNA(glu)[c] + 3 L-histidyl-tRNA(his)[c] + 12 L-isoleucyl-tRNA(ile)[c] + 28 L-leucyl-tRNA(leu)[c] + 11 L-lysyl-tRNA(lys)[c] + 4 L-methionyl-tRNA(met)[c] + 5 L-phenylalanyl-tRNA(phe)[c] + …	3.38964e-32	0	4.21548e-30	0	0	-8.4667e-29	0	0	0	1.84889e-31	-2.0646e-31	1.51763e-31	0	0	6.70532e-30	0	0	0	4.20238e-31	0	0	-9.86076e-31	-1.04e-32	0	-1.78149e-31	0	6.80393e-29	-9.49098e-30	8.01187e-32	0	0	0	0	0	0	0	0	0	0	0	0	0	4.68386e-31	-2.61926e-32	0	0	4.40653e-31	0
HMR_5171	975 ATP[c] + 1300 H2O[c] + 38 L-alanyl-tRNA(ala)[c] + 23 L-arginyl-tRNA(arg)[c] + 5 L-asparaginyl-tRNA(asn)[c] + 14 L-aspartyl-tRNA(asp)[c] + 6 L-cysteinyl-tRNA(cys)[c] + 7 L-glutaminyl-tRNA(gln)[c] + 15 L-glutamyl-tRNA(glu)[c] + 10 L-histidyl-tRNA(his)[c] + 6 L-isoleucyl-tRNA(ile)[c] + 37 L-leucyl-tRNA(leu)[c] + 14 L-lysyl-tRNA(lys)[c] + 14 L-methionyl-tRNA(met)[c] + 10 L-phenylalanyl-tRNA(phe)[…	0	2.31112e-33	0	-1.42626e-27	-1.06772e-29	1.70853e-29	2.21867e-31	0	0	0	0	0	6.93335e-32	1.80357e-28	0	0	0	0	-2.63467e-31	0	0	0	0	-2.15704e-32	-1.2326e-32	-6.65601e-31	1.27574e-29	7.7407e-30	-6.53275e-31	0	-7.88861e-30	0	0	-3.08149e-32	0	0	0	1.92593e-31	0	0	4.35742e-33	0	3.05067e-31	0	0	0	0	0
HMR_5172	1050 ATP[c] + 1400 H2O[c] + 22 L-alanyl-tRNA(ala)[c] + 12 L-arginyl-tRNA(arg)[c] + 12 L-asparaginyl-tRNA(asn)[c] + 26 L-aspartyl-tRNA(asp)[c] + 6 L-cysteinyl-tRNA(cys)[c] + 14 L-glutaminyl-tRNA(gln)[c] + 15 L-glutamyl-tRNA(glu)[c] + 9 L-histidyl-tRNA(his)[c] + 12 L-isoleucyl-tRNA(ile)[c] + 39 L-leucyl-tRNA(leu)[c] + 18 L-lysyl-tRNA(lys)[c] + 8 L-methionyl-tRNA(met)[c] + 20 L-phenylalanyl-tRNA(phe…	0	0	0	0	0	0	0	0	0	0	0	0	0	0	0	0	0	0	0	0	0	0	0	0	0	0	0	0	0	0	0	0	0	0	0	0	0	0	0	0	0	0	0	0	0	0	0	0
HMR_5173	1404 ATP[c] + 1872 H2O[c] + 31 L-alanyl-tRNA(ala)[c] + 19 L-arginyl-tRNA(arg)[c] + 19 L-asparaginyl-tRNA(asn)[c] + 27 L-aspartyl-tRNA(asp)[c] + 19 L-cysteinyl-tRNA(cys)[c] + 16 L-glutaminyl-tRNA(gln)[c] + 34 L-glutamyl-tRNA(glu)[c] + 13 L-histidyl-tRNA(his)[c] + 29 L-isoleucyl-tRNA(ile)[c] + 47 L-leucyl-tRNA(leu)[c] + 33 L-lysyl-tRNA(lys)[c] + 15 L-methionyl-tRNA(met)[c] + 22 L-phenylalanyl-tRNA(…	0	0	-4.30792e-30	0	0	6.64615e-29	0	0	0	0	0	0	0	0	0	0	0	0	0	0	0	0	0	0	0	0	-2.05535e-29	0	0	0	4.93577e-30	0	0	0	0	0	0	0	0	0	0	0	0	0	0	0	-1.05541e-31	3.9443e-31
HMR_7282	asparagine[c] => [protein]-L-asparagine[c] + H2O[c]	0	0	0	-2.52435e-29	0	1.06737e-14	0	0	0	0	0	-9.10659e-17	0	0	0	0	0	0	0	0	0	0	0	0	0	0	-3.9443e-31	0	0	0	0	0	0	0	0	0	1.97215e-30	-1.45658e-16	0	-1.65863e-29	0	0	0	0	0	0	0	0
HMR_7616	tyrosine[c] => H2O[c] + [protein]-L-tyrosine[c]	0	0	0	0	0	0	0	0	0	0	0	0	0	0	0	0	0	0	0	0	0	0	0	0	0	0	0	0	0	0	0	0	0	0	0	0	0	0	0	0	0	0	0	0	0	0	0	0
HMR_7617	ATP[c] + [protein]-L-tyrosine[c] => ADP[c] + [protein]-tyrosine-phosphate[c]	0	0	0	0	0	0	0	0	0	0	0	0	0	0	0	0	0	0	0	0	0	0	0	0	0	0	0	0	0	0	0	0	0	0	0	0	0	0	0	0	0	0	0	0	0	0	0	0
HMR_7618	H2O[c] + [protein]-tyrosine-phosphate[c] => Pi[c] + [protein]-L-tyrosine[c]	0	0	0	0	0	0	0	0	0	0	0	0	0	0	0	0	0	0	0	0	0	0	0	0	0	0	0	0	0	0	0	0	0	0	0	0	0	0	0	0	0	0	0	0	0	0	0	0
HMR_7619	PAPS[c] + [protein]-L-tyrosine[c] <=> PAP[c] + [protein]-tyrosine-O-sulfate[c]	0	0	0	0	0	0	0	0	0	0	0	0	0	0	0	0	0	0	0	0	0	0	0	0	0	0	0	0	0	0	0	0	0	0	0	0	0	0	0	0	0	0	0	0	0	0	0	0
HMR_9735	H2O[c] + [protein]-L-citrulline[c] => citrulline[c]	0	0	0	0	-5.88267e-15	0	0	0	0	0	0	0	0	0	0	0	0	0	0	0	0	0	0	0	0	0	0	0	0	0	0	0	0	0	0	0	0	0	0	0	0	0	0	0	-2.85763e-15	0	0	0
HMR_7621	arginine[c] => H2O[c] + [protein]-L-arginine[c]	0	0	0	0	0	0	0	0	0	0	0	0	0	0	0	0	0	0	0	0	0	0	0	0	0	0	0	0	0	0	0	0	0	0	0	0	0	0	0	0	0	0	0	0	0	0	0	0
HMR_7622	H2O[c] + [protein]-L-arginine[c] => NH3[c] + [protein]-L-citrulline[c]	0	0	0	0	-5.88267e-15	0	0	0	0	0	0	0	0	0	0	0	0	0	0	0	0	0	0	0	0	0	0	0	0	0	0	0	0	0	0	0	0	0	0	0	0	0	0	0	-2.85763e-15	0	0	0
HMR_7624	H2O[c] + [protein]-omega-N-(ADP-D-ribosyl)-L-arginine[c] => ADP-ribose[c] + [protein]-L-arginine[c]	0	0	0	0	0	0	0	0	0	0	0	0	0	0	0	0	0	0	0	0	0	0	0	0	0	0	0	0	0	0	0	0	0	0	0	0	0	0	0	0	0	0	0	0	0	0	0	0
HMR_7626	H2O[c] + N(omega)-(ADP-D-ribosyl)-L-arginine[c] => ADP-ribose[c] + arginine[c]	0	0	0	0	5.88267e-15	0	0	0	0	0	0	0	0	0	0	0	0	0	0	0	0	0	0	0	0	0	0	0	0	0	0	0	0	0	0	0	0	0	0	0	0	0	0	0	2.85763e-15	0	0	0
HMR_5258	304 ATP[c] + 304 H2O[c] + albumin[c] => 304 ADP[c] + 304 Pi[c] + 63 alanine[c] + 27 arginine[c] + 17 asparagine[c] + 36 aspartate[c] + 35 cysteine[c] + 62 glutamate[c] + 20 glutamine[c] + 13 glycine[c] + 16 histidine[c] + 9 isoleucine[c] + 64 leucine[c] + 60 lysine[c] + 7 methionine[c] + 35 phenylalanine[c] + 24 proline[c] + 28 serine[c] + 29 threonine[c] + 2 tryptophan[c] + 19 tyrosine[c] + 43 v…	0	0	0	0	0	0	0	0	0	0	0	0	0	0	0	0	0	0	0	0	0	0	0	0	0	0	0	0	0	0	0	0	0	0	0	0	0	0	0	0	0	0	0	0	0	0	0	0
HMR_5259	304 ATP[l] + 304 H2O[l] + albumin[l] => 304 ADP[l] + 304 Pi[l] + 63 alanine[l] + 27 arginine[l] + 17 asparagine[l] + 36 aspartate[l] + 35 cysteine[l] + 62 glutamate[l] + 20 glutamine[l] + 13 glycine[l] + 16 histidine[l] + 9 isoleucine[l] + 64 leucine[l] + 60 lysine[l] + 7 methionine[l] + 35 phenylalanine[l] + 24 proline[l] + 28 serine[l] + 29 threonine[l] + 2 tryptophan[l] + 19 tyrosine[l] + 43 v…	0	0	0	0	1.57772e-29	0	1.72563e-31	0	1.05414e-29	0	-8.93391e-32	0	0	5.11182e-28	0	0	0	0	0	4.28327e-31	0	0	0	0	0	7.82698e-31	-2.16937e-30	0	0	-1.61559e-27	3.31322e-29	0	3.08149e-33	-2.46519e-32	0	0	5.28221e-28	0	0	8.0168e-29	0	-3.65464e-30	-2.15704e-32	0	-4.80096e-30	4.62223e-32	0	-1.03538e-30
HMR_5260	211 ATP[c] + 211 H2O[c] + antichymotrypsin[c] => 211 ADP[c] + 211 Pi[c] + 34 alanine[c] + 16 arginine[c] + 19 asparagine[c] + 25 aspartate[c] + 3 cysteine[c] + 29 glutamate[c] + 17 glutamine[c] + 16 glycine[c] + 9 histidine[c] + 20 isoleucine[c] + 59 leucine[c] + 26 lysine[c] + 14 methionine[c] + 25 phenylalanine[c] + 16 proline[c] + 30 serine[c] + 29 threonine[c] + 3 tryptophan[c] + 9 tyrosine[c…	0	0	0	0	0	0	0	0	0	0	0	0	0	0	0	0	0	0	0	0	0	0	0	0	0	0	0	0	0	0	0	0	0	0	0	0	0	0	0	0	0	0	0	0	0	0	0	0
HMR_5261	211 ATP[l] + 211 H2O[l] + antichymotrypsin[l] => 211 ADP[l] + 211 Pi[l] + 34 alanine[l] + 16 arginine[l] + 19 asparagine[l] + 25 aspartate[l] + 3 cysteine[l] + 29 glutamate[l] + 17 glutamine[l] + 16 glycine[l] + 9 histidine[l] + 20 isoleucine[l] + 59 leucine[l] + 26 lysine[l] + 14 methionine[l] + 25 phenylalanine[l] + 16 proline[l] + 30 serine[l] + 29 threonine[l] + 3 tryptophan[l] + 9 tyrosine[l…	0	0	0	0	0	2.02824e-29	-7.88861e-31	0	0	0	0	0	0	0	-5.1276e-30	0	0	0	-4.41134e-31	-1.8643e-31	-6.09557e-32	2.09156e-31	0	0	0	0	0	0	0	0	-1.93271e-29	0	0	1.35585e-31	0	0	-7.51889e-28	0	-2.46519e-32	0	0	0	8.6898e-31	0	0	0	0	0
HMR_5262	209 ATP[c] + 209 H2O[c] + antitrypsin[c] => 209 ADP[c] + 209 Pi[c] + 26 alanine[c] + 7 arginine[c] + 19 asparagine[c] + 24 aspartate[c] + 3 cysteine[c] + 32 glutamate[c] + 18 glutamine[c] + 24 glycine[c] + 13 histidine[c] + 20 isoleucine[c] + 51 leucine[c] + 34 lysine[c] + 10 methionine[c] + 27 phenylalanine[c] + 19 proline[c] + 25 serine[c] + 30 threonine[c] + 3 tryptophan[c] + 6 tyrosine[c] + 2…	0	0	0	0	0	0	0	0	0	0	0	0	0	0	0	0	0	0	0	0	0	0	0	0	0	0	0	0	0	0	0	0	0	0	0	0	0	0	0	0	0	0	0	0	0	0	0	0
HMR_5263	209 ATP[l] + 209 H2O[l] + antitrypsin[l] => 209 ADP[l] + 209 Pi[l] + 26 alanine[l] + 7 arginine[l] + 19 asparagine[l] + 24 aspartate[l] + 3 cysteine[l] + 32 glutamate[l] + 18 glutamine[l] + 24 glycine[l] + 13 histidine[l] + 20 isoleucine[l] + 51 leucine[l] + 34 lysine[l] + 10 methionine[l] + 27 phenylalanine[l] + 19 proline[l] + 25 serine[l] + 30 threonine[l] + 3 tryptophan[l] + 6 tyrosine[l] + 2…	0	0	2.70709e-30	-6.5722e-29	0	-2.30619e-29	0	0	0	-7.08742e-32	0	-2.71171e-31	2.11852e-32	0	2.96747e-30	0	0	2.55763e-31	4.74549e-31	-2.71171e-31	0	0	0	4.11379e-31	0	-1.08699e-30	2.70185e-29	0	1.06311e-30	1.28555e-27	0	0	0	0	0	0	0	1.50993e-31	0	-7.70618e-29	0	0	-6.53275e-31	0	5.8918e-30	-3.3126e-32	0	1.95983e-30
HMR_5264	2280 ATP[c] + 2280 H2O[c] + apoB100[c] => 2280 ADP[c] + 2280 Pi[c] + 275 alanine[c] + 150 arginine[c] + 247 asparagine[c] + 233 aspartate[c] + 25 cysteine[c] + 298 glutamate[c] + 230 glutamine[c] + 207 glycine[c] + 115 histidine[c] + 285 isoleucine[c] + 533 leucine[c] + 357 lysine[c] + 79 methionine[c] + 224 phenylalanine[c] + 171 proline[c] + 392 serine[c] + 300 threonine[c] + 37 tryptophan[c] +…	0	0	0	0	0	0	0	0	0	0	0	0	0	0	0	0	0	0	0	0	0	0	0	0	0	0	0	0	0	0	0	0	0	0	0	0	0	0	0	0	0	0	0	0	0	0	0	0
HMR_5265	2280 ATP[l] + 2280 H2O[l] + apoB100[l] => 2280 ADP[l] + 2280 Pi[l] + 275 alanine[l] + 150 arginine[l] + 247 asparagine[l] + 233 aspartate[l] + 25 cysteine[l] + 298 glutamate[l] + 230 glutamine[l] + 207 glycine[l] + 115 histidine[l] + 285 isoleucine[l] + 533 leucine[l] + 357 lysine[l] + 79 methionine[l] + 224 phenylalanine[l] + 171 proline[l] + 392 serine[l] + 300 threonine[l] + 37 tryptophan[l] +…	0	0	0	0	0	0	0	0	0	0	0	0	0	0	0	0	0	0	0	0	0	0	0	0	0	0	0	0	0	0	0	0	0	0	0	0	0	0	0	0	0	0	0	0	0	0	0	0
HMR_5266	62 ATP[c] + 62 H2O[c] + apo-[ACP][c] => 62 ADP[c] + 62 Pi[c] + 11 alanine[c] + 9 arginine[c] + asparagine[c] + 8 aspartate[c] + 2 cysteine[c] + 5 glutamate[c] + 7 glutamine[c] + 6 glycine[c] + histidine[c] + 4 isoleucine[c] + 20 leucine[c] + 4 lysine[c] + 5 methionine[c] + 3 phenylalanine[c] + 9 proline[c] + 8 serine[c] + 6 threonine[c] + 4 tyrosine[c] + 11 valine[c]	0	0	0	0	0	0	0	0	0	0	0	0	0	0	0	0	0	0	0	0	0	0	0	0	0	0	0	0	0	0	0	0	0	0	0	0	0	0	0	0	0	0	0	0	0	0	0	0
HMR_5267	43 ATP[c] + 43 H2O[c] + mitoApo-[ACP][c] => 43 ADP[c] + 43 Pi[c] + 3 alanine[c] + arginine[c] + asparagine[c] + 13 aspartate[c] + cysteine[c] + 9 glutamate[c] + 3 glutamine[c] + 3 glycine[c] + histidine[c] + 8 isoleucine[c] + 10 leucine[c] + 7 lysine[c] + 5 methionine[c] + 3 phenylalanine[c] + 5 proline[c] + 3 serine[c] + threonine[c] + 4 tyrosine[c] + 6 valine[c]	0	0	0	0	0	0	0	0	0	0	0	0	0	0	0	0	0	0	0	0	0	0	0	0	0	0	0	0	0	0	0	0	0	0	0	0	0	0	0	0	0	0	0	0	0	0	0	0
HMR_5268	41 ATP[c] + 41 H2O[c] + apoC1[c] => 41 ADP[c] + 41 Pi[c] + 5 alanine[c] + 4 arginine[c] + asparagine[c] + 4 aspartate[c] + 8 glutamate[c] + 3 glutamine[c] + 3 glycine[c] + 4 isoleucine[c] + 12 leucine[c] + 9 lysine[c] + 2 methionine[c] + 4 phenylalanine[c] + 4 proline[c] + 9 serine[c] + 3 threonine[c] + tryptophan[c] + 7 valine[c]	0	0	0	0	0	0	0	0	0	0	0	0	0	0	0	0	0	0	0	0	0	0	0	0	0	0	0	0	0	0	0	0	0	0	0	0	0	0	0	0	0	0	0	0	0	0	0	0
HMR_5269	50 ATP[c] + 50 H2O[c] + apoC2[c] => 50 ADP[c] + 50 Pi[c] + 7 alanine[c] + 2 arginine[c] + asparagine[c] + 4 aspartate[c] + 8 glutamate[c] + 8 glutamine[c] + 5 glycine[c] + isoleucine[c] + 15 leucine[c] + 6 lysine[c] + 3 methionine[c] + 4 phenylalanine[c] + 5 proline[c] + 9 serine[c] + 10 threonine[c] + tryptophan[c] + 5 tyrosine[c] + 7 valine[c]	0	0	0	0	0	0	0	0	0	0	0	0	0	0	0	0	0	0	0	0	0	0	0	0	0	0	0	0	0	0	0	0	0	0	0	0	0	0	0	0	0	0	0	0	0	0	0	0
HMR_5270	49 ATP[c] + 49 H2O[c] + apoC3[c] => 49 ADP[c] + 49 Pi[c] + 15 alanine[c] + 4 arginine[c] + 7 aspartate[c] + 5 glutamate[c] + 6 glutamine[c] + 3 glycine[c] + histidine[c] + 11 leucine[c] + 6 lysine[c] + 3 methionine[c] + 4 phenylalanine[c] + 3 proline[c] + 12 serine[c] + 5 threonine[c] + 3 tryptophan[c] + 2 tyrosine[c] + 9 valine[c]	0	0	0	0	0	0	0	0	0	0	0	0	0	0	0	0	0	0	0	0	0	0	0	0	0	0	0	0	0	0	0	0	0	0	0	0	0	0	0	0	0	0	0	0	0	0	0	0
HMR_5271	1337 ATP[c] + 1337 H2O[c] + fibrinogen[c] => 1337 ADP[c] + 1337 Pi[c] + 134 alanine[c] + 134 arginine[c] + 138 asparagine[c] + 176 aspartate[c] + 48 cysteine[c] + 186 glutamate[c] + 110 glutamine[c] + 262 glycine[c] + 62 histidine[c] + 104 isoleucine[c] + 166 leucine[c] + 154 lysine[c] + 48 methionine[c] + 98 phenylalanine[c] + 114 proline[c] + 278 serine[c] + 182 threonine[c] + 60 tryptophan[c] …	0	0	0	0	0	0	0	0	0	0	0	0	0	0	0	0	0	0	0	0	0	0	0	0	0	0	0	0	0	0	0	0	0	0	0	0	0	0	0	0	0	0	0	0	0	0	0	0
HMR_5272	1337 ATP[l] + 1337 H2O[l] + fibrinogen[l] => 1337 ADP[l] + 1337 Pi[l] + 134 alanine[l] + 134 arginine[l] + 138 asparagine[l] + 176 aspartate[l] + 48 cysteine[l] + 186 glutamate[l] + 110 glutamine[l] + 262 glycine[l] + 62 histidine[l] + 104 isoleucine[l] + 166 leucine[l] + 154 lysine[l] + 48 methionine[l] + 98 phenylalanine[l] + 114 proline[l] + 278 serine[l] + 182 threonine[l] + 60 tryptophan[l] …	0	0	2.56534e-31	0	0	0	0	0	0	1.35778e-32	0	0	0	0	4.9092e-31	0	0	0	0	3.69779e-32	-4.56205e-31	0	6.74075e-34	0	0	0	1.24492e-30	0	-4.75705e-32	0	0	-7.22224e-33	0	0	8.42594e-32	0	2.60118e-28	-1.61778e-32	0	-1.29916e-29	-1.40232e-33	0	0	0	-4.13786e-31	1.15556e-33	0	-8.87469e-31
HMR_5273	203 ATP[c] + 203 H2O[c] + haptoglobin[c] => 203 ADP[c] + 203 Pi[c] + 30 alanine[c] + 9 arginine[c] + 21 asparagine[c] + 25 aspartate[c] + 12 cysteine[c] + 25 glutamate[c] + 17 glutamine[c] + 31 glycine[c] + 13 histidine[c] + 18 isoleucine[c] + 31 leucine[c] + 35 lysine[c] + 5 methionine[c] + 8 phenylalanine[c] + 21 proline[c] + 18 serine[c] + 22 threonine[c] + 8 tryptophan[c] + 21 tyrosine[c] + 3…	0	0	0	0	0	0	0	0	0	0	0	0	0	0	0	0	0	0	0	0	0	0	0	0	0	0	0	0	0	0	0	0	0	0	0	0	0	0	0	0	0	0	0	0	0	0	0	0
HMR_5274	203 ATP[l] + 203 H2O[l] + haptoglobin[l] => 203 ADP[l] + 203 Pi[l] + 30 alanine[l] + 9 arginine[l] + 21 asparagine[l] + 25 aspartate[l] + 12 cysteine[l] + 25 glutamate[l] + 17 glutamine[l] + 31 glycine[l] + 13 histidine[l] + 18 isoleucine[l] + 31 leucine[l] + 35 lysine[l] + 5 methionine[l] + 8 phenylalanine[l] + 21 proline[l] + 18 serine[l] + 22 threonine[l] + 8 tryptophan[l] + 21 tyrosine[l] + 3…	-4.31408e-32	4.62223e-33	1.76261e-30	-5.70069e-28	6.984e-30	-7.05044e-30	1.17097e-31	0	0	0	0	2.95823e-31	-2.26297e-32	0	0	1.46679e-30	-4.31408e-32	-2.21867e-31	0	0	-1.04617e-30	9.42935e-31	0	7.3609e-31	0	0	4.86136e-29	0	-3.78445e-31	3.53213e-28	0	2.77334e-32	-6.16298e-33	0	6.5135e-31	2.01948e-28	0	7.47261e-32	2.46519e-32	-1.00814e-28	5.87409e-33	0	3.9443e-31	0	-1.16858e-29	1.27111e-32	0	4.33873e-30
HMR_5275	405 ATP[c] + 405 H2O[c] + plasminogen[c] => 405 ADP[c] + 405 Pi[c] + 37 alanine[c] + 42 arginine[c] + 40 asparagine[c] + 36 aspartate[c] + 48 cysteine[c] + 56 glutamate[c] + 31 glutamine[c] + 62 glycine[c] + 24 histidine[c] + 22 isoleucine[c] + 48 leucine[c] + 49 lysine[c] + 11 methionine[c] + 21 phenylalanine[c] + 69 proline[c] + 56 serine[c] + 61 threonine[c] + 19 tryptophan[c] + 30 tyrosine[c]…	0	0	0	0	0	0	0	0	0	0	0	0	0	0	0	0	0	0	0	0	0	0	0	0	0	0	0	0	0	0	0	0	0	0	0	0	0	0	0	0	0	0	0	0	0	0	0	0
HMR_5276	405 ATP[l] + 405 H2O[l] + plasminogen[l] => 405 ADP[l] + 405 Pi[l] + 37 alanine[l] + 42 arginine[l] + 40 asparagine[l] + 36 aspartate[l] + 48 cysteine[l] + 56 glutamate[l] + 31 glutamine[l] + 62 glycine[l] + 24 histidine[l] + 22 isoleucine[l] + 48 leucine[l] + 49 lysine[l] + 11 methionine[l] + 21 phenylalanine[l] + 69 proline[l] + 56 serine[l] + 61 threonine[l] + 19 tryptophan[l] + 30 tyrosine[l]…	-2.46519e-32	0	-1.70098e-30	0	6.30025e-30	0	0	5.1276e-30	-4.54088e-29	-3.69779e-32	-9.86076e-32	-4.93038e-32	-2.11852e-33	5.35637e-28	0	-1.14785e-30	1.2326e-32	-7.39557e-32	1.97215e-31	0	0	-3.20475e-31	0	-3.9443e-31	3.12001e-32	3.9443e-31	-3.28802e-29	4.73317e-30	-2.21867e-31	-1.23358e-27	1.61716e-29	0	1.15556e-32	0	0	-1.00974e-28	0	0	0	5.6798e-29	0	-9.09039e-30	0	8.47409e-33	-2.71171e-31	0	-1.60237e-31	1.77494e-30
HMR_5277	311 ATP[c] + 311 H2O[c] + prothrombin[c] => 311 ADP[c] + 311 Pi[c] + 42 alanine[c] + 44 arginine[c] + 25 asparagine[c] + 35 aspartate[c] + 26 cysteine[c] + 51 glutamate[c] + 26 glutamine[c] + 49 glycine[c] + 13 histidine[c] + 22 isoleucine[c] + 51 leucine[c] + 29 lysine[c] + 9 methionine[c] + 21 phenylalanine[c] + 33 proline[c] + 38 serine[c] + 36 threonine[c] + 14 tryptophan[c] + 21 tyrosine[c] …	0	0	0	0	0	0	0	0	0	0	0	0	0	0	0	0	0	0	0	0	0	0	0	0	0	0	0	0	0	0	0	0	0	0	0	0	0	0	0	0	0	0	0	0	0	0	0	0
HMR_5278	311 ATP[l] + 311 H2O[l] + prothrombin[l] => 311 ADP[l] + 311 Pi[l] + 42 alanine[l] + 44 arginine[l] + 25 asparagine[l] + 35 aspartate[l] + 26 cysteine[l] + 51 glutamate[l] + 26 glutamine[l] + 49 glycine[l] + 13 histidine[l] + 22 isoleucine[l] + 51 leucine[l] + 29 lysine[l] + 9 methionine[l] + 21 phenylalanine[l] + 33 proline[l] + 38 serine[l] + 36 threonine[l] + 14 tryptophan[l] + 21 tyrosine[l] …	0	0	0	0	0	0	0	0	0	-4.45853e-32	0	0	0	-6.56881e-28	-1.90128e-30	-6.33631e-31	0	0	0	-3.66697e-31	2.13509e-30	0	0	0	0	0	0	0	1.0427e-30	3.01277e-27	-3.23433e-29	0	0	-1.02074e-31	0	0	0	0	0	3.38224e-29	0	6.01699e-30	0	0	0	0	0	0
HMR_5279	349 ATP[c] + 349 H2O[c] + [apotransferin][c] => 349 ADP[c] + 349 Pi[c] + 61 alanine[c] + 27 arginine[c] + 34 asparagine[c] + 45 aspartate[c] + 40 cysteine[c] + 42 glutamate[c] + 17 glutamine[c] + 52 glycine[c] + 19 histidine[c] + 15 isoleucine[c] + 65 leucine[c] + 58 lysine[c] + 10 methionine[c] + 28 phenylalanine[c] + 32 proline[c] + 41 serine[c] + 30 threonine[c] + 8 tryptophan[c] + 26 tyrosine…	0	0	0	0	0	0	0	0	0	0	0	0	0	0	0	0	0	0	0	0	0	0	0	0	0	0	0	0	0	0	0	0	0	0	0	0	0	0	0	0	0	0	0	0	0	0	0	0
HMR_5280	349 ATP[l] + 349 H2O[l] + [apotransferin][l] => 349 ADP[l] + 349 Pi[l] + 61 alanine[l] + 27 arginine[l] + 34 asparagine[l] + 45 aspartate[l] + 40 cysteine[l] + 42 glutamate[l] + 17 glutamine[l] + 52 glycine[l] + 19 histidine[l] + 15 isoleucine[l] + 65 leucine[l] + 58 lysine[l] + 10 methionine[l] + 28 phenylalanine[l] + 32 proline[l] + 41 serine[l] + 30 threonine[l] + 8 tryptophan[l] + 26 tyrosine…	4.93038e-32	-3.08149e-33	0	1.13616e-27	-2.79306e-29	-2.89475e-29	0	0	2.52435e-29	0	1.97215e-31	-6.16298e-32	-4.93038e-32	-7.74836e-28	0	1.47911e-30	0	0	-5.42342e-31	0	-7.88861e-31	0	0	0	0	0	-1.36079e-29	-1.57772e-30	0	0	0	0	0	0	-6.37387e-31	0	-8.99696e-28	-2.34193e-31	0	0	0	9.44168e-30	-2.09541e-31	0	9.46633e-30	0	0	0
HMR_5281	158 ATP[c] + 158 H2O[c] + apoE[c] => 158 ADP[c] + 158 Pi[c] + 39 alanine[c] + 34 arginine[c] + asparagine[c] + 11 aspartate[c] + 2 cysteine[c] + 40 glutamate[c] + 32 glutamine[c] + 18 glycine[c] + 2 histidine[c] + 2 isoleucine[c] + 41 leucine[c] + 13 lysine[c] + 8 methionine[c] + 4 phenylalanine[c] + 8 proline[c] + 14 serine[c] + 12 threonine[c] + 8 tryptophan[c] + 4 tyrosine[c] + 24 valine[c]	0	0	0	0	0	0	0	0	0	0	0	0	0	0	0	0	0	0	0	0	0	0	0	0	0	0	0	0	0	0	0	0	0	0	0	0	0	0	0	0	0	0	0	0	0	0	0	0
HMR_5282	158 ATP[l] + 158 H2O[l] + apoE[l] => 158 ADP[l] + 158 Pi[l] + 39 alanine[l] + 34 arginine[l] + asparagine[l] + 11 aspartate[l] + 2 cysteine[l] + 40 glutamate[l] + 32 glutamine[l] + 18 glycine[l] + 2 histidine[l] + 2 isoleucine[l] + 41 leucine[l] + 13 lysine[l] + 8 methionine[l] + 4 phenylalanine[l] + 8 proline[l] + 14 serine[l] + 12 threonine[l] + 8 tryptophan[l] + 4 tyrosine[l] + 24 valine[l]	0	0	0	0	0	0	0	0	0	0	0	0	0	0	0	0	0	0	0	0	0	0	0	0	0	0	0	0	0	0	0	0	0	0	0	0	0	0	0	0	0	0	0	0	0	0	0	0
HMR_5283	133 ATP[c] + 133 H2O[c] + apoA1[c] => 133 ADP[c] + 133 Pi[c] + 23 alanine[c] + 17 arginine[c] + 5 asparagine[c] + 16 aspartate[c] + 30 glutamate[c] + 19 glutamine[c] + 11 glycine[c] + 6 histidine[c] + 41 leucine[c] + 22 lysine[c] + 4 methionine[c] + 8 phenylalanine[c] + 10 proline[c] + 16 serine[c] + 12 threonine[c] + 5 tryptophan[c] + 7 tyrosine[c] + 15 valine[c]	0	0	0	0	0	0	0	0	0	0	0	0	0	0	0	0	0	0	0	0	0	0	0	0	0	0	0	0	0	0	0	0	0	0	0	0	0	0	0	0	0	0	0	0	0	0	0	0
HMR_5284	133 ATP[l] + 133 H2O[l] + apoA1[l] => 133 ADP[l] + 133 Pi[l] + 23 alanine[l] + 17 arginine[l] + 5 asparagine[l] + 16 aspartate[l] + 30 glutamate[l] + 19 glutamine[l] + 11 glycine[l] + 6 histidine[l] + 41 leucine[l] + 22 lysine[l] + 4 methionine[l] + 8 phenylalanine[l] + 10 proline[l] + 16 serine[l] + 12 threonine[l] + 5 tryptophan[l] + 7 tyrosine[l] + 15 valine[l]	0	0	0	0	0	0	-3.69779e-32	-1.71577e-29	0	0	0	1.10934e-31	0	0	6.70532e-30	-1.30963e-30	0	0	0	2.41897e-31	0	0	0	-1.76993e-31	0	0	0	6.65601e-30	-1.38359e-30	0	-5.6798e-29	-5.3926e-32	0	6.16298e-32	0	0	0	0	3.3126e-32	0	0	0	-5.42342e-31	0	1.0816e-29	-3.69779e-32	0	0
HMR_5285	142 ATP[l] + 142 H2O[l] + STAR[l] => 142 ADP[l] + 142 Pi[l] + 21 alanine[l] + 20 arginine[l] + 11 asparagine[l] + 10 aspartate[l] + 5 cysteine[l] + 22 glutamate[l] + 17 glutamine[l] + 21 glycine[l] + 6 histidine[l] + 10 isoleucine[l] + 31 leucine[l] + 19 lysine[l] + 12 methionine[l] + 6 phenylalanine[l] + 12 proline[l] + 20 serine[l] + 12 threonine[l] + 5 tryptophan[l] + 4 tyrosine[l] + 21 valine…	0	0	0	0	1.61901e-29	-1.09701e-29	0	0	0	0	0	0	0	0	-8.86852e-30	0	0	0	6.96416e-31	0	6.22461e-31	0	0	0	3.69779e-32	0	-1.69605e-29	-1.87601e-29	9.86076e-32	-2.68368e-27	3.47099e-29	7.2415e-32	0	0	0	0	0	0	-4.23705e-32	0	0	0	-6.90253e-31	0	-7.88861e-30	0	1.30963e-31	-6.40949e-31
HMR_5286	96 ATP[l] + GM2A[l] + 96 H2O[l] => 96 ADP[l] + 96 Pi[l] + 10 alanine[l] + 4 arginine[l] + 3 asparagine[l] + 9 aspartate[l] + 8 cysteine[l] + 11 glutamate[l] + 4 glutamine[l] + 13 glycine[l] + 3 histidine[l] + 12 isoleucine[l] + 28 leucine[l] + 11 lysine[l] + 4 methionine[l] + 5 phenylalanine[l] + 19 proline[l] + 20 serine[l] + 10 threonine[l] + 3 tryptophan[l] + 4 tyrosine[l] + 12 valine[l]	3.38964e-32	0	4.21548e-30	0	0	-8.4667e-29	0	0	0	1.84889e-31	-2.0646e-31	1.51763e-31	0	0	6.70532e-30	0	0	0	4.20238e-31	0	0	-9.86076e-31	-1.04e-32	0	-1.78149e-31	0	6.80393e-29	-9.49098e-30	8.01187e-32	0	0	0	0	0	0	0	0	0	0	0	0	0	4.68386e-31	-2.61926e-32	0	0	4.40653e-31	0
HMR_5287	162 ATP[l] + 162 H2O[l] + apocytochrome-C[l] => 162 ADP[l] + 162 Pi[l] + 38 alanine[l] + 23 arginine[l] + 5 asparagine[l] + 14 aspartate[l] + 6 cysteine[l] + 15 glutamate[l] + 7 glutamine[l] + 28 glycine[l] + 10 histidine[l] + 6 isoleucine[l] + 37 leucine[l] + 14 lysine[l] + 14 methionine[l] + 10 phenylalanine[l] + 26 proline[l] + 25 serine[l] + 10 threonine[l] + 3 tryptophan[l] + 14 tyrosine[l] …	0	2.31112e-33	0	-1.42626e-27	-1.06772e-29	1.70853e-29	2.21867e-31	0	0	0	0	0	6.93335e-32	1.80357e-28	0	0	0	0	-2.63467e-31	0	0	0	0	-2.15704e-32	-1.2326e-32	-6.65601e-31	1.27574e-29	7.7407e-30	-6.53275e-31	0	-7.88861e-30	0	0	-3.08149e-32	0	0	0	1.92593e-31	0	0	4.35742e-33	0	3.05067e-31	0	0	0	0	0
HMR_5288	175 ATP[c] + 175 H2O[c] + glycogenin[c] => 175 ADP[c] + 175 Pi[c] + 22 alanine[c] + 12 arginine[c] + 12 asparagine[c] + 26 aspartate[c] + 6 cysteine[c] + 15 glutamate[c] + 14 glutamine[c] + 18 glycine[c] + 9 histidine[c] + 12 isoleucine[c] + 39 leucine[c] + 18 lysine[c] + 8 methionine[c] + 20 phenylalanine[c] + 15 proline[c] + 31 serine[c] + 25 threonine[c] + 7 tryptophan[c] + 13 tyrosine[c] + 28…	0	0	0	0	0	0	0	0	0	0	0	0	0	0	0	0	0	0	0	0	0	0	0	0	0	0	0	0	0	0	0	0	0	0	0	0	0	0	0	0	0	0	0	0	0	0	0	0
HMR_5289	234 ATP[l] + 234 H2O[l] + PPARA[l] => 234 ADP[l] + 234 Pi[l] + 31 alanine[l] + 19 arginine[l] + 19 asparagine[l] + 27 aspartate[l] + 19 cysteine[l] + 34 glutamate[l] + 16 glutamine[l] + 28 glycine[l] + 13 histidine[l] + 29 isoleucine[l] + 47 leucine[l] + 33 lysine[l] + 15 methionine[l] + 22 phenylalanine[l] + 20 proline[l] + 37 serine[l] + 18 threonine[l] + 14 tyrosine[l] + 27 valine[l]	0	0	-4.30792e-30	0	0	6.64615e-29	0	0	0	0	0	0	0	0	0	0	0	0	0	0	0	0	0	0	0	0	-2.05535e-29	0	0	0	4.93577e-30	0	0	0	0	0	0	0	0	0	0	0	0	0	0	0	-1.05541e-31	3.9443e-31
HMR_5290	2281 ATP[l] + 2281 H2O[l] + apoB48[l] => 2281 ADP[l] + 2281 Pi[l] + 276 alanine[l] + 150 arginine[l] + 245 asparagine[l] + 234 aspartate[l] + 24 cysteine[l] + 297 glutamate[l] + 231 glutamine[l] + 207 glycine[l] + 114 histidine[l] + 287 isoleucine[l] + 536 leucine[l] + 356 lysine[l] + 79 methionine[l] + 224 phenylalanine[l] + 171 proline[l] + 393 serine[l] + 299 threonine[l] + 37 tryptophan[l] + …	0	0	0	0	0	0	0	0	0	0	0	0	0	0	0	0	0	0	0	0	0	0	0	0	0	0	0	0	0	0	0	0	0	0	0	0	0	0	0	0	0	0	0	0	0	0	0	0
HMR_9817	52 ATP[c] + 52 H2O[c] + thioredoxin[c] => 52 ADP[c] + 52 Pi[c] + 8 alanine[c] + 3 asparagine[c] + 7 aspartate[c] + 5 cysteine[c] + 10 glutamate[c] + 5 glutamine[c] + 5 glycine[c] + histidine[c] + 4 isoleucine[c] + 6 leucine[c] + 12 lysine[c] + 3 methionine[c] + 9 phenylalanine[c] + 3 proline[c] + 7 serine[c] + 4 threonine[c] + tryptophan[c] + tyrosine[c] + 11 valine[c]	0	0	0	0	0	0	0	0	0	0	0	0	0	0	0	0	0	0	0	0	0	0	0	0	0	0	0	0	0	0	0	0	0	0	0	0	0	0	0	0	0	0	0	0	0	0	0	0
HMR_9818	83 ATP[c] + 83 H2O[c] + mitothioredoxin[c] => 83 ADP[c] + 83 Pi[c] + 11 alanine[c] + 9 arginine[c] + 4 asparagine[c] + 12 aspartate[c] + 3 cysteine[c] + 6 glutamate[c] + 10 glutamine[c] + 10 glycine[c] + 3 histidine[c] + 9 isoleucine[c] + 15 leucine[c] + 11 lysine[c] + 4 methionine[c] + 6 phenylalanine[c] + 12 proline[c] + 8 serine[c] + 12 threonine[c] + 2 tryptophan[c] + 2 tyrosine[c] + 17 valin…	0	0	0	0	0	0	0	0	0	0	0	0	0	0	0	0	0	0	0	0	0	0	0	0	0	0	0	0	0	0	0	0	0	0	0	0	0	0	0	0	0	0	0	0	0	0	0	0
HMR_5407	carbonate[s] => CO2[s] + H2O[s]	0	0	0	0	0	0	0	0	0	0	0	0	0	0	0	0	0	0	0	0	0	0	0	0	0	0	0	0	0	0	0	0	0	0	0	0	0	0	0	0	0	0	0	0	0	0	0	0
HMR_3851	3-sulfinylpyruvic acid[c] + H2O[c] => pyruvate[c] + sulfite[c]	0	0	0	0	0	0	0	0	0	0	0	0	0	0	0	0	0	0	0	0	0	0	0	0	0	0	0	0	0	0	0	0	0	0	0	0	0	0	0	0	0	0	0	0	0	0	0	0
HMR_3861	3-sulfinoalanine[c] + AKG[c] => 3-sulfinylpyruvic acid[c] + glutamate[c]	0	0	0	0	0	0	0	0	0	0	0	0	0	0	0	0	0	0	0	0	0	0	0	0	0	0	0	0	0	0	0	0	0	0	0	0	0	0	0	0	0	0	0	0	0	0	0	0
HMR_3866	3-sulfinylpyruvic acid[m] + H2O[m] => pyruvate[m] + sulfite[m]	0.116209	0.124354	0.132108	0.129765	0.113921	0.116681	0.148065	0.128016	0.0880906	0.123433	0.107202	0.12005	0.132965	0.157524	0.0759639	0.0825219	0.130994	0.130418	0.127151	0.116992	0.0920396	0.135223	0.0776112	0.126114	0.09603	0.10373	0.135203	0.107984	0.126341	0.114722	0.130974	0.106728	0.106976	0.0974209	0.0769773	0.114108	0.108698	0.105563	0.124581	0.0860276	0.0695841	0.1311	0.0783573	0.103649	0.0869603	0.115617	0.111465	0.108802
HMR_3915	SAM[c] + THF[c] => 5-methyl-THF[c] + SAH[c]	0.116866	0.127451	0.132765	0.130797	0.114357	0.118232	0.149857	0.129097	0.0888227	0.123936	0.108087	0.12112	0.135025	0.158849	0.076685	0.0834124	0.131877	0.131545	0.128362	0.1176	0.0929895	0.136126	0.078534	0.126613	0.0965378	0.105028	0.136125	0.108528	0.12701	0.115163	0.132564	0.107901	0.107715	0.0979787	0.0778371	0.115178	0.109745	0.106736	0.125221	0.087008	0.0707863	0.132919	0.0791827	0.104092	0.0880593	0.116663	0.112575	0.109796
HMR_4084	H2O[c] + PAP[c] => AMP[c] + Pi[c]	-2.05095e-14	0	-3.08149e-32	0	-3.87528e-29	0	0	0	1.84889e-30	0	-7.70372e-34	0	0	0	0	0	0	0	0	-7.39557e-32	4.79627e-27	0	0	0	0	0	6.86831e-14	0	0	0	4.21548e-29	0	0	0	0	7.65195e-28	1.10934e-31	0	3.9443e-31	0	-7.70372e-34	0	0	0	0	7.6893e-28	-1.25323e-28	0
HMR_4187	H2O[c] + PAPS[c] => Pi[c] + adenylyl sulfate[c]	0	5.43369e-31	-5.67566e-14	0	0	0	0	0	0	0	0	0	0	0	0	0	0	-2.95823e-31	0	0	0	-5.66698e-14	0	0	0	0	0	0	0	0	-4.21548e-29	0	1.97215e-31	0	0	0	0	0	0	0	0	0	0	0	0	0	0	1.97215e-31
HMR_4188	PAPS[c] <=> PAP[c] + activated sulphur[c]	0	0	0	0	0	0	0	0	0	0	0	0	0	0	0	0	0	0	0	0	0	0	0	0	0	0	0	0	0	0	0	0	0	0	0	0	0	0	0	0	0	0	0	0	0	0	0	0
HMR_4701	SAH[c] + dimethylglycine[c] => SAM[c] + sarcosine[c]	5.37086e-17	0	0	0	0	0	0	0	0	0	0	0	0	0	0	2.36658e-30	0	0	0	2.36658e-30	0	0	0	0	-1.00974e-28	0	0	0	0	0	0	0	0	0	3.9443e-30	3.02923e-28	0	0	0	5.71924e-30	0	3.3921e-29	0	-5.2262e-30	0	0	0	0
HMR_4840	H2O[c] + H2S2O3[c] => H2S[c] + sulfate[c]	0	0	0	0	0	0	0	0	0	0	0	0	0	0	0	0	0	0	0	0	0	0	0	0	0	0	0	0	0	0	0	0	0	0	0	0	0	0	0	0	0	0	0	0	0	0	0	0
HMR_4842	H+[c] + SAM[c] => SAH[c] + activated methyl group[c]	0	0	0	0	0	0	0	0	0	0	0	0	0	0	0	0	0	0	0	0	0	0	0	0	0	0	0	0	0	0	0	0	0	0	0	0	0	0	0	0	0	0	0	0	0	0	0	0
HMR_8662	CoA[m] + GTP[m] + itaconate[m] <=> GDP[m] + Pi[m] + itaconyl-CoA[m]	0	0	0	0	0	-2.01948e-28	0	0	0	0	0	0	0	0	0	0	0	0	0	0	0	0	0	0	0	0	0	0	3.78653e-29	0	0	0	0	0	0	0	0	0	0	0	0	0	0	0	0	0	0	0
HMR_8663	ADP[m] + Pi[m] + itaconyl-CoA[m] <=> ATP[m] + CoA[m] + itaconate[m]	0	0	0	0	0	0	0	0	0	0	0	0	0	0	0	0	0	0	0	0	0	0	0	0	0	0	0	0	0	0	0	0	0	0	0	0	0	0	0	0	0	0	0	0	0	0	0	0
HMR_8664	(3S)-citramalyl-CoA[m] <=> H2O[m] + itaconyl-CoA[m]	0	0	0	0	0	2.01948e-28	0	0	0	0	0	0	0	0	0	0	0	0	0	0	0	0	0	0	0	6.40949e-31	0	0	-3.78653e-29	0	0	0	0	0	0	0	0	0	0	0	0	0	0	0	0	0	0	0
HMR_8665	(3S)-citramalyl-CoA[m] <=> H2O[m] + mesaconyl-CoA[m]	0	0	0	0	0	-2.77679e-28	0	0	0	0	0	0	0	0	0	0	0	0	0	0	0	0	0	0	0	-6.40949e-31	0	0	6.31089e-29	0	0	0	0	0	0	0	0	0	0	0	0	0	0	0	0	0	0	0
HMR_8666	(3S)-citramalyl-CoA[m] => acetyl-CoA[m] + pyruvate[m]	0	0	0	0	0	0	0	0	0	0	0	0	0	0	0	0	0	0	0	0	0	0	0	0	0	0	0	0	0	0	0	0	0	0	0	0	0	0	0	0	0	0	0	0	0	0	0	0
HMR_8667	ADP[m] + Pi[m] + mesaconyl-CoA[m] <=> ATP[m] + CoA[m] + mesaconate[m]	0	0	0	0	0	0	0	0	0	0	0	0	0	0	0	0	0	0	0	0	0	0	0	0	0	0	0	0	0	0	0	0	0	0	0	0	0	0	0	0	0	0	0	0	0	0	0	0
HMR_8668	CoA[m] + GTP[m] + mesaconate[m] <=> GDP[m] + Pi[m] + mesaconyl-CoA[m]	0	0	0	0	0	2.77679e-28	0	0	0	0	0	0	0	0	0	0	0	0	0	0	0	0	0	0	0	0	0	0	-6.31089e-29	0	0	0	0	0	0	0	0	0	0	0	0	0	0	0	0	0	0	0
HMR_8669	H2O[m] + mesaconyl-CoA[m] => acetyl-CoA[m] + pyruvate[m]	0	0	0	0	0	0	0	0	0	0	0	0	0	0	0	0	0	0	0	0	0	0	0	0	0	0	0	0	0	0	0	0	0	0	0	0	0	0	0	0	0	0	0	0	0	0	0	0
HMR_3787	acetoacetate[m] + succinyl-CoA[m] => acetoacetyl-CoA[m] + succinate[m]	0	0	0	0	0	0	0	0	0	0	0	0	0	0	0	0	0	0	0	0	0	0	0	0	0	0	0	0	0	0	0	0	0	0	0	0	0	0	0	0	0	0	0	0	0	0	0	0
HMR_0710	NADP+[c] + isocitrate[c] => AKG[c] + CO2[c] + H+[c] + NADPH[c]	0	0	0	0	0	0	0	0	0	0	0	0	0	0	0	0	0	0	0	0	0	0	0	0	0	0	0	0	0	0	0	0	0	0	0	0	0	0	0	0	0	0	0	0	0	0	0	0
HMR_3958	NADP+[m] + isocitrate[m] => AKG[m] + CO2[m] + H+[m] + NADPH[m]	0	0	0	0	0	0	0	0	0	0	0	0	0	0	0	0	0	0	0	0	0	0	0	0	0	0	0	0	0	0	0	0	0	0	0	0	0	0	0	0	0	0	0	0	0	0	0	0
HMR_3957	NAD+[m] + isocitrate[m] => AKG[m] + CO2[m] + H+[m] + NADH[m]	0	0	0	0	0	0	0	0	0	0	0	0	0	0	0	0	0	0	0	0	0	0	0	0	0	0	0	0	0	0	0	0	0	0	0	0	0	0	0	0	0	0	0	0	0	0	0	0
HMR_4111	oxalosuccinate[c] => AKG[c] + CO2[c]	0	0	0	0	0	0	0	0	0	0	0	0	0	0	0	0	0	0	0	0	0	0	0	0	0	0	0	0	0	0	0	0	0	0	0	0	0	0	0	0	0	0	0	0	0	0	0	0
HMR_4112	oxalosuccinate[m] => AKG[m] + CO2[m]	0	0	0	0	0	0	0	0	0	0	0	0	0	0	0	0	0	0	0	0	0	0	0	0	0	0	0	0	0	0	0	0	0	0	0	0	0	0	0	0	0	0	0	0	0	0	0	0
HMR_4113	oxalosuccinate[p] => AKG[p] + CO2[p]	0	0	0	0	0	0	0	0	0	0	0	0	0	0	0	0	0	0	0	0	0	0	0	0	0	0	0	0	0	0	0	0	0	0	0	0	0	0	0	0	0	0	0	0	0	0	0	0
HMR_4139	H+[c] + NADH[c] + OAA[c] <=> NAD+[c] + malate[c]	15.7654	21.4275	18.2053	15.2798	10.0451	11.3153	19.8382	18.8727	15.0581	8.76528	12.9302	15.2259	17.238	21.3742	27.4368	28.811	10.2815	22.1273	18.6871	15.6473	13.5947	14.4872	24.7718	14.6991	7.20326	13.7984	16.1762	10.7381	10.0831	6.2867	21.0998	15.9741	13.9811	8.89866	20.4525	9.89039	9.09363	14.6528	14.5621	28.0028	23.5911	22.0682	18.3078	4.47227	16.0158	12.5824	11.9185	18.4361
HMR_4141	H+[m] + NADH[m] + OAA[m] <=> NAD+[m] + malate[m]	0	0	0	0	0	2.27473	0	0	2.50567	0	0	0	0	0	0	0	2.32677	0	0	0	0	0	0	0	14.3298	2.03321	0	0	1.76928	12.2468	0	0	0	11.7028	0	19.2203	7.66031	0	0	0	0	0	0	18.0538	0	9.20183	4.74422	0
HMR_4145	H2O[m] + OAA[m] + acetyl-CoA[m] <=> CoA[m] + citrate[m]	0	0	-7.88861e-31	0	0	0	-1.18329e-30	0	-8.83524e-29	0	0	0	0	0	0	-7.88861e-30	2.52435e-29	-1.97215e-31	0	0	0	0	-6.31089e-30	0	0	0	0	0	0	-4.84676e-27	0	-2.52435e-29	0	-2.95823e-31	0	0	6.31089e-30	0	0	6.31089e-30	0	0	0	0	2.52435e-29	0	-2.01948e-28	7.88861e-31
HMR_4147	CoA[m] + GTP[m] + succinate[m] <=> GDP[m] + Pi[m] + succinyl-CoA[m]	-0.91186	-1.31917	-1.51467	-1.65336	-1.26192	-1.54538	-1.56735	-1.20816	-1.47713	-1.33077	-1.33823	-1.20004	-1.39834	-1.3729	-1.01429	-0.77644	-1.6305	-0.98235	-1.22914	-0.992834	-1.08623	-1.18144	-0.82589	-1.30997	-1.35556	-1.54799	-1.45823	-1.14076	-1.55026	-1.56623	-1.39288	-1.37757	-0.93728	-1.53214	-0.995592	-0.250125	-1.53039	-1.24872	-1.38512	-0.783603	-0.918665	-1.56169	-0.84165	-1.52102	-0.769678	-1.48064	-1.57185	-1.18641
HMR_4149	ATP[c] + CoA[c] + citrate[c] => ADP[c] + OAA[c] + Pi[c] + acetyl-CoA[c]	0	0	0	-3.07656e-29	-3.23117e-27	0	0	0	0	1.26218e-29	0	0	0	-3.15544e-29	0	0	0	0	0	0	0	-2.91879e-29	0	-6.31089e-30	0	0	0	0	0	0	0	0	0	0	0	0	0	0	0	0	0	0	3.15544e-30	0	0	0	0	0
HMR_4152	ADP[m] + Pi[m] + succinyl-CoA[m] <=> ATP[m] + CoA[m] + succinate[m]	0	0	0	0	0	0	0	0	0	0	0	0	0	0	0	0	0	0	0	0	0	0	0	0	0	0	0	0	0	0	0	0	0	0	0	0	0	0	0	0	0	0	0	0	0	0	0	0
HMR_4209	AKG[m] + thiamin-PP[m] => 3-carboxy-1-hydroxypropyl-ThPP[m] + CO2[m]	0	0	0	0	0	0	0	0	0	0	0	0	0	0	0	0	0	0	0	0	0	0	0	0	0	0	0	0	0	0	0	0	0	0	0	0	0	0	0	0	0	0	0	0	0	0	0	0
HMR_4408	H2O[c] + fumarate[c] <=> malate[c]	10.9062	12.1097	12.2303	12.1161	10.6681	11.1378	13.8038	11.9808	8.58029	11.4747	10.2051	11.315	12.6039	14.4911	7.56787	8.15057	12.1862	12.1908	11.9367	10.9608	8.95611	12.5429	7.74851	11.6971	9.19329	10.0047	12.5453	10.1968	11.7527	10.7357	12.3368	10.2275	10.1547	9.31991	7.68215	10.8201	10.3645	10.1304	11.5999	8.46192	7.14005	12.3965	7.78969	9.81399	8.56514	10.9406	10.6084	10.3617
HMR_4410	H2O[m] + fumarate[m] <=> malate[m]	3.92968	4.70402	4.89233	5.00613	4.21143	4.64079	5.39121	4.52497	3.86411	4.50059	4.16928	4.33575	4.90052	5.3759	3.12597	3.04924	4.99988	4.35698	4.53608	4.02471	3.57892	4.64808	2.98996	4.54013	3.90545	4.33132	4.92584	3.96396	4.79834	4.5342	4.81479	4.2194	3.75222	4.11726	3.1406	3.25133	4.40742	4.06417	4.59119	3.14249	2.92196	5.00355	3.01532	4.23854	3.15856	4.5142	4.51617	4.06178
HMR_4454	citrate[c] <=> isocitrate[c]	0	0	-7.88861e-31	0	3.23117e-27	0	-7.64209e-31	0	0	-1.26218e-29	0	0	0	0	0	0	2.52435e-29	-1.97215e-31	0	0	0	0	0	-2.52435e-29	0	0	0	0	0	0	0	-2.52435e-29	0	0	0	0	6.31089e-30	0	-1.97215e-31	6.31089e-30	0	0	0	0	0	0	-2.01948e-28	-1.57772e-30
HMR_4456	citrate[m] <=> isocitrate[m]	0	0	0	0	0	0	0	0	0	0	0	0	-1.72563e-31	0	0	-9.86076e-30	0	0	0	0	0	2.91879e-29	0	0	0	0	0	-1.57772e-30	0	0	0	0	0	0	0	0	0	0	0	0	0	0	0	0	2.52435e-29	0	0	0
HMR_4458	H2O[m] + cis-aconitate[m] <=> citrate[m]	0	0	0	0	0	0	0	0	2.52435e-29	0	0	0	0	0	0	-1.57772e-30	-9.86076e-31	0	0	0	0	0	0	0	0	0	0	0	0	0	0	0	0	0	0	0	0	0	0	0	0	0	0	0	0	0	0	0
HMR_4465	H+[c] + NADPH[c] + hydroxypyruvate[c] => NADP+[c] + glycerate[c]	0	0	0	0	0	0	0	0	0	0	0	0	0	0	0	0	0	0	0	0	0	0	0	0	0	0	0	0	0	0	0	0	0	0	0	0	0	0	0	0	0	0	0	0	0	0	0	0
HMR_4585	H+[c] + NADPH[c] + oxalosuccinate[c] <=> NADP+[c] + isocitrate[c]	0	0	0	0	0	0	0	0	0	0	0	0	0	0	0	0	0	0	0	0	0	0	0	0	0	0	0	0	0	0	0	0	0	0	0	0	0	0	0	0	0	0	0	0	0	0	0	0
HMR_4586	H+[m] + NADPH[m] + oxalosuccinate[m] <=> NADP+[m] + isocitrate[m]	0	0	0	0	0	0	0	0	0	0	0	0	0	0	0	0	0	0	0	0	0	0	0	0	0	0	0	0	0	0	0	0	0	0	0	0	0	0	0	0	0	0	0	0	0	0	0	0
HMR_4587	H+[p] + NADPH[p] + oxalosuccinate[p] <=> NADP+[p] + isocitrate[p]	0	0	0	0	0	0	0	0	0	0	0	0	0	0	0	0	0	0	0	0	0	0	0	0	0	0	0	0	0	0	0	0	0	0	0	0	0	0	0	0	0	0	0	0	0	0	0	0
HMR_4588	H+[m] + NADH[m] + oxalosuccinate[m] <=> NAD+[m] + isocitrate[m]	0	0	0	0	0	0	0	0	0	0	0	0	0	0	0	0	0	0	0	0	0	0	0	0	0	0	0	0	0	0	0	0	0	0	0	0	0	0	0	0	0	0	0	0	0	0	0	0
HMR_4589	H2O[m] + cis-aconitate[m] <=> isocitrate[m]	0	0	0	0	0	0	0	0	0	-1.97215e-31	0	0	0	0	0	0	0	0	0	0	0	0	0	0	0	0	0	0	0	0	0	0	0	0	0	0	0	0	0	0	0	0	0	0	0	0	0	0
HMR_4652	fumarate[m] + ubiquinol[m] <=> succinate[m] + ubiquinone[m]	-3.92968	-4.70402	-4.89233	-5.00613	-4.21143	-4.64079	-5.39121	-4.52497	-3.86411	-4.50059	-4.16928	-4.33575	-4.90052	-5.3759	-3.12597	-3.04924	-4.99988	-4.35698	-4.53608	-4.02471	-3.57892	-4.64808	-2.98996	-4.54013	-3.90545	-4.33132	-4.92584	-3.96396	-4.79834	-4.5342	-4.81479	-4.2194	-3.75222	-4.11726	-3.1406	-3.25133	-4.40742	-4.06417	-4.59119	-3.14249	-2.92196	-5.00355	-3.01532	-4.23854	-3.15856	-4.5142	-4.51617	-4.06178
HMR_5294	citrate[m] => OAA[m] + acetate[m]	0	0	0	0	0	0	0	0	0	0	0	0	0	0	0	0	0	0	0	0	0	0	0	0	0	0	0	0	0	0	0	0	0	0	0	0	0	0	0	0	0	0	0	0	0	0	0	0
HMR_5297	AKG[m] + CoA[m] + NAD+[m] => CO2[m] + H+[m] + NADH[m] + succinyl-CoA[m]	0	0	0	0	0	0	0	0	0	0	0	0	0	0	0	0	0	0	0	0	0	0	0	0	0	0	0	0	0	0	0	0	0	0	0	0	0	0	0	0	0	0	0	0	0	0	0	0
HMR_6411	AKG[m] + lipoamide[m] => CO2[m] + S-succinyldihydrolipoamide[m]	0	0	0	0	0	0	0	0	0	0	0	0	0	0	0	0	0	0	0	0	0	0	0	0	0	0	0	0	0	0	0	0	0	0	0	0	0	0	0	0	0	0	0	0	0	0	0	0
HMR_6413	3-carboxy-1-hydroxypropyl-ThPP[m] + lipoamide[m] => S-succinyldihydrolipoamide[m] + thiamin-PP[m]	0	0	0	0	0	0	0	0	0	0	0	0	0	0	0	0	0	0	0	0	0	0	0	0	0	0	0	0	0	0	0	0	0	0	0	0	0	0	0	0	0	0	0	0	0	0	0	0
HMR_6414	CoA[m] + S-succinyldihydrolipoamide[m] <=> dihydrolipoamide[m] + succinyl-CoA[m]	0	0	0	0	0	0	0	0	0	0	0	0	0	0	0	0	0	0	0	0	0	0	0	0	0	0	0	0	0	0	0	0	0	0	0	0	0	0	0	0	0	0	0	0	0	0	0	0
HMR_7704	H2O[p] + O2[p] + glyoxalate[p] => H2O2[p] + oxalate[p]	0	0	0	0	0	0	0	0	0	0	0	0	0	0	0	0	0	0	0	0	0	0	0	0	0	0	0	0	0	0	0	0	0	0	0	0	0	0	0	0	0	0	0	0	0	0	0	0
HMR_7706	O2[p] + glycolate[p] => H2O2[p] + glyoxalate[p]	0	0	0	0	0	0	0	0	0	0	0	0	0	0	0	0	0	0	0	0	0	0	0	0	0	0	0	0	0	0	0	0	0	0	0	0	0	0	0	0	0	0	0	0	0	0	0	0
HMR_8743	FADH2[m] + fumarate[m] <=> FAD[m] + succinate[m]	0	0	0	0	0	0	0	0	0	0	0	0	0	0	0	0	0	0	0	0	0	0	0	0	0	0	0	0	0	0	0	0	0	0	0	0	0	0	0	0	0	0	0	0	0	0	0	0
HMR_8772	ATP[c] + D-xylulose[c] => ADP[c] + D-xylulose-1-phosphate[c]	0	0	0	0	0	0	0	0	0	0	0	0	0	0	0	0	0	0	0	0	0	0	0	0	0	0	0	0	0	0	0	0	0	0	0	0	0	0	0	0	0	0	0	0	0	0	0	0
HMR_8773	D-xylulose-1-phosphate[c] <=> DHAP[c] + glycolaldehyde[c]	0	0	0	0	0	0	0	0	0	0	0	0	0	0	0	0	0	0	0	0	0	0	0	0	0	0	0	0	0	0	0	0	0	0	0	0	0	0	0	0	0	0	0	0	0	0	0	0
HMR_8774	hydroxypyruvate[c] => CO2[c] + glycolaldehyde[c]	0	0	0	0	0	0	0	0	0	0	0	0	0	0	0	0	0	0	0	0	0	0	0	0	0	0	0	0	0	0	0	0	0	0	0	0	0	0	0	0	0	0	0	0	0	0	0	0
HMR_8775	H2O[c] + NAD+[c] + glycolaldehyde[c] => H+[c] + NADH[c] + glycolate[c]	0	0	0	0	0	0	0	0	0	0	0	0	0	0	0	0	0	0	0	0	0	0	0	0	0	0	0	0	0	0	0	0	0	0	0	0	0	0	0	0	0	0	0	0	0	0	0	0
HMR_8777	hydroxypyruvate[m] => CO2[m] + glycolaldehyde[m]	0	0	0	0	0	0	0	0	0	0	0	0	0	0	0	0	0	0	0	0	0	0	0	0	0	0	0	0	0	0	0	0	0	0	0	0	0	0	0	0	0	0	0	0	0	0	0	0
HMR_8778	H2O[m] + NAD+[m] + glycolaldehyde[m] => H+[m] + NADH[m] + glycolate[m]	0	0	0	0	0	0	0	0	0	0	0	0	0	0	0	0	0	0	0	0	0	0	0	0	0	0	0	0	0	0	0	0	0	0	0	0	0	0	0	0	0	0	0	0	0	0	0	0
HMR_8779	H+[m] + NADPH[m] + glyoxalate[m] => NADP+[m] + glycolate[m]	14.5049	59.1158	63.3411	76.5109	44.7269	69.2442	61.2927	36.8198	78.2725	46.0232	58.4823	43.7483	51.5936	39.5878	52.298	22.5524	68.9413	17.321	39.0328	21.014	40.526	29.2794	27.6185	45.2705	57.7616	77.0919	55.5829	36.4401	64.6042	59.7331	71.2045	61.9797	19.6789	66.3652	42.2358	90.6405	64.2916	49.7058	53.1548	21.2971	55.1643	94.0788	25.9462	56.4131	14.4705	81.9697	73.8345	43.7681
HMR_8780	H2O[c] + NAD+[c] + glyoxalate[c] => H+[c] + NADH[c] + oxalate[c]	0	0	0	0	0	0	0	0	0	0	0	0	0	0	0	0	0	0	0	0	0	0	0	0	0	0	0	0	0	0	0	0	0	0	0	0	0	0	0	0	0	0	0	0	0	0	0	0
HMR_8781	ATP[c] + glycerate[c] => 2-phospho-D-glycerate[c] + ADP[c]	0	0	0	0	0	0	0	0	0	0	0	0	0	0	0	0	0	0	0	0	0	0	0	0	0	0	0	0	0	0	0	0	0	0	0	0	0	0	0	0	0	0	0	0	0	0	0	0
HMR_8782	H+[c] + NADH[c] + hydroxypyruvate[c] => NAD+[c] + glycerate[c]	0.912941	0.691541	6.31089e-30	1.15931e-17	0	0	0	0.223481	0	3.32375e-14	0	0.574538	-1.77261e-17	0.646012	0	0.241665	0	1.15547	0.116605	0.635939	-3.79073e-17	0.57378	0	0	0	0	-1.05843e-17	0	1.49198e-16	-2.9354e-17	1.51797	0	0.494717	0	0	0.95424	1.29247e-26	0	-5.60004e-17	0.339425	0.894186	1.57926	-7.43818e-17	0	0.426394	1.18176	-1.3542e-17	5.68988e-17
HMR_3975	H2O[r] + PPi[r] => 2 Pi[r]	0	0	0	0	0	0	0	0	0	0	0	0	0	0	0	0	0	0	0	0	0	0	0	0	0	0	0	0	0	0	0	0	0	0	0	0	0	0	0	0	0	0	0	0	0	0	0	0
HMR_3977	H2O[c] + PPi[c] => 2 Pi[c]	44.1566	77.0934	95.3958	110.161	77.9499	105.245	95.0027	67.7639	109.482	80.8654	87.2781	67.4212	84.8659	72.5011	66.3213	43.9711	107.016	45.9056	70.1563	51.3041	70.0545	62.4528	50.5585	77.751	88.3724	110.522	88.8638	68.6377	101.099	106.212	76.6534	92.7262	49.8781	109.931	67.2935	85.8115	105.166	80.6463	85.8072	43.4225	55.7164	89.9663	51.7123	106.279	41.8729	87.9618	105.506	73.1206
HMR_3979	H2O[p] + PPi[p] => 2 Pi[p]	2.52435e-28	3.00525e-18	0	0	0	7.57421e-18	2.46248e-17	2.99767e-29	0	0	0	0	0	5.96921e-17	0	0	-3.40461e-18	0	0	3.34035e-17	0	1.12413e-29	4.29592e-19	9.24395e-17	0	0	0	-3.09443e-17	0	0	6.40949e-31	0	0	-9.84949e-18	0	-9.0092e-18	0	-2.70426e-17	0	0	-2.16937e-30	2.95823e-31	0	-1.97215e-30	0	0	0	0
HMR_6911	FADH2[m] + ubiquinone[m] <=> FAD[m] + ubiquinol[m]	102.602	227.873	253.909	297.514	206.052	285.2	248.558	172.016	303.928	212.811	241.652	190.59	221.172	178.986	197.471	110.435	288.968	103.891	179.414	124.705	186.596	154.156	131.468	203.125	274.523	303.477	233.771	179.563	272.093	292.14	252.739	250.21	122.724	306.354	181.039	345.673	292.525	214.779	227.033	107.778	196.675	312.796	134.838	294.422	102.647	307.407	308.967	192.159
HMR_6912	H2O[m] + PPi[m] => 2 Pi[m]	1.58956	2.83059	3.12904	3.15466	2.72991	3.02626	3.44104	2.73347	2.51891	2.91302	2.78546	2.57153	3.13805	2.86129	2.34467	1.80391	3.48575	1.61689	2.83797	2.01514	2.3262	2.48523	1.98551	2.94856	3.77724	2.81644	3.16529	2.58988	3.15537	4.04108	2.46823	2.67794	2.00627	3.80717	2.03844	3.04681	3.99314	2.60959	2.95641	1.7685	1.64422	2.61505	2.00094	3.85281	1.69473	2.7225	4.36168	2.63339
HMR_6914	8 H+[m] + O2[m] + 4 ferrocytochrome C[m] => 4 H+[c] + 2 H2O[m] + 4 ferricytochrome C[m]	78.5476	130.858	147.88	167.989	125.96	162.426	147.235	110.648	167.071	130.185	139.859	115.795	134.042	116.217	112.384	76.6298	165.37	79.5496	114.007	88.5817	114.626	103.955	86.418	125.003	152.334	168.802	139.604	113.384	157.212	167.068	137.384	144.404	87.106	171.291	109.431	175.94	165.322	128.581	135.708	75.9425	106.933	160.912	89.1381	168.145	75.9407	160.478	169.574	117.94
HMR_6916	ADP[m] + 4 H+[c] + Pi[m] => ATP[m] + 4 H+[m] + H2O[m]	201.342	271.862	314.013	347.926	281.334	341.723	316.158	253.83	340.181	290.849	297.487	254.527	294.485	266.112	232.591	183.83	349.161	201.389	259.445	217.806	257.062	246.94	201.719	278.924	319.29	347.091	303.231	259.884	334.834	358.625	268.877	305.767	215.104	359.817	241.072	333.699	348.531	281.406	295.847	183.924	210.805	296.636	210.668	364.044	192.616	308.542	344.979	262.277
HMR_6918	2 H+[m] + 2 ferricytochrome C[m] + ubiquinol[m] => 4 H+[c] + 2 ferrocytochrome C[m] + ubiquinone[m]	157.095	261.717	295.76	335.978	251.92	324.852	294.471	221.295	334.141	260.371	279.719	231.591	268.085	232.434	224.768	153.26	330.739	159.099	228.014	177.163	229.252	207.911	172.836	250.006	304.667	337.603	279.207	226.768	314.424	334.137	274.768	288.808	174.212	342.583	218.861	351.881	330.645	257.161	271.416	151.885	213.867	321.824	178.276	336.291	151.881	320.956	339.149	235.879
HMR_6921	5 H+[m] + NADH[m] + ubiquinone[m] => 4 H+[c] + NAD+[m] + ubiquinol[m]	48.8415	27.2895	35.0019	31.5348	39.9692	33.2796	38.3244	42.856	25.0426	41.2308	32.3074	34.8848	40.0377	45.736	23.044	38.551	34.8294	48.9176	42.1785	46.7001	37.7118	47.1028	37.2258	40.4722	24.8154	28.256	38.506	41.6411	35.66	35.7631	15.2706	32.796	46.1504	30.6679	33.5395	0	32.1	36.7513	37.9459	39.6883	13.236	2.07801	39.2599	36.0948	44.7848	7.31959	24.0126	38.0454
HMR_6608	hydroxide[c] <=> hydroxyl radical[c]	0	0	0	0	0	0	0	0	0	0	0	0	0	0	0	0	0	0	0	0	2.36658e-29	0	0	0	0	0	0	0	0	0	0	0	0	0	0	0	0	0	0	0	0	0	0	0	0	0	0	0
HMR_3984	2 H2O2[p] => 2 H2O[p] + O2[p]	1.1684	1.63977	1.78543	1.91601	1.49568	1.74039	1.90075	1.49677	1.57926	1.58715	1.55971	1.47283	1.70733	1.73568	1.1725	0.966317	1.7523	1.18308	1.51659	1.26783	1.28258	1.4879	0.999748	1.57494	1.21593	1.69934	1.74651	1.36863	1.75587	1.27031	1.83128	1.59878	1.1799	1.16887	1.15512	2.03718	1.23518	1.47537	1.64374	0.98434	1.23396	2.11367	1.01453	1.19404	0.97626	1.83275	1.27098	1.42245
HMR_3960	2 H+[c] + 2 O2-[c] => H2O2[c] + O2[c]	0	0	7.9876e-14	0	1.74095e-14	2.75951e-13	0	-1.13124e-13	0	7.65636e-14	0	9.99366e-19	0	0	0	0	6.25127e-14	5.02522e-16	-5.33427e-14	5.30686e-14	0	0	0	-9.61202e-14	0	0	0	4.06589e-14	0	5.08581e-14	0	1.22975e-13	0	0	0	6.05845e-28	0	0	0	0	0	0	6.52242e-14	0	-3.98251e-14	0	-1.57712e-13	0
HMR_8409	2 H+[s] + 2 O2-[s] => H2O2[s] + O2[s]	0	0	0	0	0	0	0	0	0	0	0	0	0	0	0	0	0	0	0	0	0	0	0	0	0	0	0	0	0	0	0	0	0	0	0	-6.05845e-28	0	0	0	0	0	0	0	0	1.57772e-30	0	0	0
HMR_8410	2 H+[m] + 2 O2-[m] => H2O2[m] + O2[m]	0	0	0	0	0	0	0	0	0	0	0	0	0	0	0	0	0	0	0	0	0	0	0	0	0	0	0	0	0	0	0	0	0	0	0	0	0	0	0	0	0	0	0	0	0	-9.0719e-30	0	0
HMR_8413	2 H+[n] + 2 O2-[n] => H2O2[n] + O2[n]	0	0	2.07873e-18	0	-1.74095e-14	0	0	0	0	0	0	-9.99366e-19	-4.37056e-14	0	0	0	0	-5.02522e-16	0	3.15544e-30	0	-1.77494e-30	0	0	0	0	0	0	0	0	0	0	0	0	0	0	0	0	0	0	0	0	0	-1.57272e-13	0	-3.9443e-31	0	0
HMR_7701	H+[c] + NADPH[c] + O2[c] => H2O2[c] + NADP+[c]	0	0	0	0	0	0	0	0	0	0	0	0	0	0	0	0	0	0	0	0	0	0	0	0	0	0	0	0	0	0	0	0	0	0	0	0	0	0	0	0	0	0	0	0	0	0	0	0
HMR_9838	NADPH[c] + O2[c] => O2-[c] + NADP+[c] + H+[c]	-8.96651e-26	0	1.59756e-13	0	0	5.51902e-13	0	-2.26248e-13	-3.73605e-27	1.53127e-13	0	0	-8.74111e-14	0	0	0	1.25025e-13	0	-1.06685e-13	1.06137e-13	0	0	0	-1.9224e-13	0	0	0	8.13178e-14	0	1.01716e-13	0	2.4595e-13	0	0	0	0	0	0	0	0	0	0	1.30448e-13	-3.14545e-13	-7.96502e-14	0	-3.15424e-13	-3.76129e-27
HMR_4271	H+[c] + NADH[m] + NADP+[m] => H+[m] + NAD+[m] + NADPH[m]	31.9391	126.258	131.934	158.592	93.9292	144.379	128.187	78.1717	161.987	96.7793	122.314	93.863	108.266	84.3964	110.057	48.1777	145.348	37.7536	82.6452	45.7426	84.9679	63.0908	58.3766	95.2527	127.843	159.979	116.335	77.0243	135.123	131.738	152.529	128.674	43.0359	145.103	87.9911	193.298	141.03	103.818	111.187	45.7242	117.364	199.489	55.0697	124.939	32.0556	175.027	162.077	91.8208
HMR_0156	AMP[c] + PPi[c] + butyryl-CoA[c] <=> ATP[c] + CoA[c] + butyrate[c]	0	0	0	0	0	0	0	0	0	0	0	0	0	0	0	0	0	0	0	0	0	0	0	0	0	0	0	0	0	0	0	0	0	0	0	0	0	0	0	0	0	0	0	0	0	0	0	0
HMR_0165	AMP[c] + PPi[c] + pentanoyl-CoA[c] <=> ATP[c] + CoA[c] + valeric acid[c]	0	0	0	0	0	0	0	0	0	0	0	0	0	0	0	0	0	0	0	0	0	0	0	0	0	0	0	0	0	0	0	0	0	0	0	0	0	0	0	0	0	0	0	0	0	0	0	0
HMR_0168	AMP[c] + PPi[c] + hexanoyl-CoA[c] <=> ATP[c] + CoA[c] + hexanoic acid[c]	0	0	0	0	0	0	0	0	0	0	0	0	0	0	0	0	0	0	0	0	0	0	0	0	0	0	0	0	0	0	0	0	0	0	0	0	0	0	0	0	0	0	0	0	0	0	0	0
HMR_0171	AMP[c] + PPi[c] + heptanoyl-CoA[c] <=> ATP[c] + CoA[c] + heptylic acid[c]	0	0	0	0	0	0	0	0	0	0	0	0	0	0	0	0	0	0	0	0	0	0	0	0	0	0	0	0	0	0	0	0	0	0	0	0	0	0	0	0	0	0	0	0	0	0	0	0
HMR_0174	AMP[c] + PPi[c] + octanoyl-CoA[c] <=> ATP[c] + CoA[c] + octanoic acid[c]	0	0	0	0	0	0	0	0	0	0	0	0	0	0	0	0	0	0	0	0	0	0	0	0	0	0	0	0	0	0	0	0	0	0	0	0	0	0	0	0	0	0	0	0	0	0	0	0
HMR_0177	AMP[c] + PPi[c] + nonanoyl-CoA[c] <=> ATP[c] + CoA[c] + nonanoic acid[c]	0	0	0	0	0	0	0	0	0	0	0	0	0	0	0	0	0	0	0	0	0	0	0	0	0	0	0	0	0	0	0	0	0	0	0	0	0	0	0	0	0	0	0	0	0	0	0	0
HMR_0180	AMP[c] + PPi[c] + decanoyl-CoA[c] <=> ATP[c] + CoA[c] + decanoic acid[c]	0	0	0	0	0	0	0	0	0	0	0	0	0	0	0	0	0	0	0	0	0	0	0	0	0	0	0	0	0	0	0	0	0	0	0	0	0	0	0	0	0	0	0	0	0	0	0	0
HMR_0184	AMP[c] + PPi[c] + undecanoyl-CoA[c] <=> ATP[c] + CoA[c] + undecylic acid[c]	0	0	0	0	0	0	0	0	0	0	0	0	0	0	0	0	0	0	0	0	0	0	0	0	0	0	0	0	0	0	0	0	0	0	0	0	0	0	0	0	0	0	0	0	0	0	0	0
HMR_0188	AMP[c] + PPi[c] + lauroyl-CoA[c] <=> ATP[c] + CoA[c] + lauric acid[c]	-0.0908418	-0.185807	-0.224881	-0.263501	-0.182495	-0.252614	-0.220142	-0.152351	-0.269203	-0.188481	-0.210276	-0.158979	-0.195887	-0.158524	-0.165156	-0.0978097	-0.255998	-0.091983	-0.158903	-0.110441	-0.165102	-0.136532	-0.116439	-0.179903	-0.226525	-0.268803	-0.207046	-0.159035	-0.241005	-0.258997	-0.193157	-0.221605	-0.108693	-0.271599	-0.160342	-0.240364	-0.257794	-0.190225	-0.201078	-0.0954562	-0.147397	-0.235075	-0.119423	-0.26102	-0.0909124	-0.232691	-0.264182	-0.17019
HMR_0192	AMP[c] + PPi[c] + tridecanoyl-CoA[c] <=> ATP[c] + CoA[c] + tridecylic acid[c]	-0.00512433	-0.00942063	-0.0126854	-0.0148639	-0.0102944	-0.0142498	-0.0124181	-0.008594	-0.0151856	-0.0106321	-0.0116132	-0.00831736	-0.0110499	-0.00894223	-0.00867132	-0.00551738	-0.0144407	-0.0051887	-0.0089636	-0.00622993	-0.00930264	-0.00770169	-0.00656822	-0.0101482	-0.0116672	-0.015163	-0.0116793	-0.00897104	-0.0135949	-0.0146099	-0.00886513	-0.0125006	-0.00613132	-0.0153207	-0.00904479	-0.00923798	-0.0144397	-0.0107305	-0.0113427	-0.00538462	-0.00654354	-0.0104865	-0.00673659	-0.014724	-0.00512831	-0.0105088	-0.0142582	-0.00960033
HMR_0196	AMP[c] + PPi[c] + myristoyl-CoA[c] <=> ATP[c] + CoA[c] + myristic acid[c]	-0.896304	-1.77267	-2.21882	-2.59987	-1.80062	-2.49245	-2.17206	-1.50319	-2.65613	-1.85968	-2.06053	-1.5314	-1.93275	-1.5641	-1.59267	-0.965053	-2.52585	-0.907564	-1.56784	-1.08969	-1.6284	-1.34711	-1.14886	-1.77504	-2.17155	-2.65218	-2.04285	-1.56914	-2.37791	-2.55543	-1.78974	-2.1865	-1.07244	-2.67977	-1.58204	-2.12462	-2.53771	-1.87688	-1.98396	-0.941833	-1.35309	-2.16085	-1.17831	-2.57539	-0.897001	-2.14629	-2.56977	-1.67921
HMR_0200	(9E)-tetradecenoic acid[c] + ATP[c] + CoA[c] <=> (9E)-tetradecenoyl-CoA[c] + AMP[c] + PPi[c]	0.00512433	0.00942063	0.0126854	0.0148639	0.0102944	0.0142498	0.0124181	0.008594	0.0151856	0.0106321	0.0116132	0.00831736	0.0110499	0.00894223	0.00867132	0.00551738	0.0144407	0.0051887	0.0089636	0.00622993	0.00930264	0.00770169	0.00656822	0.0101482	0.0116672	0.015163	0.0116793	0.00897104	0.0135949	0.0146099	0.00886513	0.0125006	0.00613132	0.0153207	0.00904479	0.00923798	0.0144397	0.0107305	0.0113427	0.00538462	0.00654354	0.0104865	0.00673659	0.014724	0.00512831	0.0105088	0.0142582	0.00960033
HMR_0204	(7Z)-tetradecenoic acid[c] + ATP[c] + CoA[c] <=> (7Z)-tetradecenoyl-CoA[c] + AMP[c] + PPi[c]	0.00512433	0.00942063	0.0126854	0.0148639	0.0102944	0.0142498	0.0124181	0.008594	0.0151856	0.0106321	0.0116132	0.00831736	0.0110499	0.00894223	0.00867132	0.00551738	0.0144407	0.0051887	0.0089636	0.00622993	0.00930264	0.00770169	0.00656822	0.0101482	0.0116672	0.015163	0.0116793	0.00897104	0.0135949	0.0146099	0.00886513	0.0125006	0.00613132	0.0153207	0.00904479	0.00923798	0.0144397	0.0107305	0.0113427	0.00538462	0.00654354	0.0104865	0.00673659	0.014724	0.00512831	0.0105088	0.0142582	0.00960033
HMR_0209	5-tetradecenoyl-CoA[c] + AMP[c] + PPi[c] <=> ATP[c] + CoA[c] + physeteric acid[c]	-0.00512433	-0.00942063	-0.0126854	-0.0148639	-0.0102944	-0.0142498	-0.0124181	-0.008594	-0.0151856	-0.0106321	-0.0116132	-0.00831736	-0.0110499	-0.00894223	-0.00867132	-0.00551738	-0.0144407	-0.0051887	-0.0089636	-0.00622993	-0.00930264	-0.00770169	-0.00656822	-0.0101482	-0.0116672	-0.015163	-0.0116793	-0.00897104	-0.0135949	-0.0146099	-0.00886513	-0.0125006	-0.00613132	-0.0153207	-0.00904479	-0.00923798	-0.0144397	-0.0107305	-0.0113427	-0.00538462	-0.00654354	-0.0104865	-0.00673659	-0.014724	-0.00512831	-0.0105088	-0.0142582	-0.00960033
HMR_0213	AMP[c] + PPi[c] + pentadecanoyl-CoA[c] <=> ATP[c] + CoA[c] + pentadecylic acid[c]	-0.0804518	-0.164427	-0.19916	-0.233363	-0.161623	-0.223721	-0.194963	-0.134926	-0.238413	-0.166924	-0.186196	-0.140717	-0.173482	-0.140393	-0.146188	-0.0866227	-0.226719	-0.0814625	-0.140728	-0.0978098	-0.146218	-0.120916	-0.103121	-0.159327	-0.200482	-0.238058	-0.183365	-0.140845	-0.21344	-0.229375	-0.170819	-0.196259	-0.0962616	-0.240535	-0.142003	-0.212349	-0.228296	-0.168468	-0.17808	-0.0845384	-0.130324	-0.207852	-0.105764	-0.231166	-0.0805143	-0.20576	-0.233888	-0.150725
HMR_0217	AMP[c] + PPi[c] + palmitoyl-CoA[c] <=> ATP[c] + CoA[c] + palmitate[c]	-8.28819	-16.7757	-20.5176	-24.0412	-16.6505	-23.0479	-20.0853	-13.9001	-24.5614	-17.1966	-19.1437	-14.3964	-17.8723	-14.4633	-14.9609	-8.92393	-23.3831	-8.39231	-14.4979	-10.0764	-15.0618	-12.4569	-10.6236	-16.4139	-20.563	-24.5249	-18.8904	-14.51	-21.9887	-23.7513	-17.2846	-20.2187	-9.91693	-24.907	-14.6292	-21.2097	-23.624	-17.3557	-18.3459	-8.7092	-13.1528	-20.9851	-10.8959	-23.9369	-8.29464	-20.7937	-24.12	-15.5278
HMR_0226	AMP[c] + PPi[c] + palmitoleoyl-CoA[c] <=> ATP[c] + CoA[c] + palmitolate[c]	-1.94714	-3.93324	-4.82019	-5.64798	-3.91168	-5.41463	-4.71861	-3.26554	-5.7702	-4.03999	-4.49557	-3.3773	-4.19872	-3.39786	-3.50997	-2.09649	-5.48717	-1.9716	-3.40598	-2.36725	-3.53837	-2.92648	-2.49579	-3.85612	-4.80367	-5.76162	-4.4379	-3.40881	-5.1658	-5.55145	-4.04559	-4.74996	-2.32978	-5.82156	-3.43683	-4.95074	-5.52089	-4.07736	-4.30998	-2.04605	-3.07684	-4.90945	-2.55977	-5.59481	-1.94865	-4.86564	-5.63257	-3.64793
HMR_0233	7-hexadecenoyl-CoA[c] + AMP[c] + PPi[c] <=> 7-palmitoleic acid[c] + ATP[c] + CoA[c]	-0.00512433	-0.00942063	-0.0126854	-0.0148639	-0.0102944	-0.0142498	-0.0124181	-0.008594	-0.0151856	-0.0106321	-0.0116132	-0.00831736	-0.0110499	-0.00894223	-0.00867132	-0.00551738	-0.0144407	-0.0051887	-0.0089636	-0.00622993	-0.00930264	-0.00770169	-0.00656822	-0.0101482	-0.0116672	-0.015163	-0.0116793	-0.00897104	-0.0135949	-0.0146099	-0.00886513	-0.0125006	-0.00613132	-0.0153207	-0.00904479	-0.00923798	-0.0144397	-0.0107305	-0.0113427	-0.00538462	-0.00654354	-0.0104865	-0.00673659	-0.014724	-0.00512831	-0.0105088	-0.0142582	-0.00960033
HMR_0237	AMP[c] + PPi[c] + heptadecanoyl-CoA[c] <=> ATP[c] + CoA[c] + margaric acid[c]	-0.147987	-0.303398	-0.366345	-0.429259	-0.297296	-0.411523	-0.358625	-0.248188	-0.438547	-0.307048	-0.342718	-0.25942	-0.319112	-0.258245	-0.269479	-0.159338	-0.417037	-0.149846	-0.258862	-0.179916	-0.268969	-0.222419	-0.189685	-0.293073	-0.369764	-0.437896	-0.33729	-0.259077	-0.392612	-0.421922	-0.316019	-0.361007	-0.177068	-0.442451	-0.261207	-0.394448	-0.42003	-0.309888	-0.327568	-0.155504	-0.241299	-0.384801	-0.194548	-0.425218	-0.148102	-0.380812	-0.430798	-0.27725
HMR_0241	(10Z)-heptadecenoic acid[c] + ATP[c] + CoA[c] <=> (10Z)-heptadecenoyl-CoA[c] + AMP[c] + PPi[c]	0.127207	0.260638	0.314903	0.368983	0.25555	0.353738	0.308267	0.213338	0.376968	0.263933	0.294557	0.222896	0.274303	0.221983	0.231544	0.136964	0.358478	0.128805	0.222513	0.154652	0.231199	0.191187	0.16305	0.25192	0.317677	0.376407	0.289928	0.222698	0.337482	0.362677	0.271342	0.310316	0.152204	0.380323	0.224529	0.338418	0.361035	0.266374	0.281572	0.133668	0.207153	0.330355	0.16723	0.36551	0.127306	0.32695	0.37021	0.238319
HMR_0245	9-heptadecenoyl-CoA[c] + AMP[c] + PPi[c] <=> 9-heptadecylenic acid[c] + ATP[c] + CoA[c]	-0.00512433	-0.00942063	-0.0126854	-0.0148639	-0.0102944	-0.0142498	-0.0124181	-0.008594	-0.0151856	-0.0106321	-0.0116132	-0.00831736	-0.0110499	-0.00894223	-0.00867132	-0.00551738	-0.0144407	-0.0051887	-0.0089636	-0.00622993	-0.00930264	-0.00770169	-0.00656822	-0.0101482	-0.0116672	-0.015163	-0.0116793	-0.00897104	-0.0135949	-0.0146099	-0.00886513	-0.0125006	-0.00613132	-0.0153207	-0.00904479	-0.00923798	-0.0144397	-0.0107305	-0.0113427	-0.00538462	-0.00654354	-0.0104865	-0.00673659	-0.014724	-0.00512831	-0.0105088	-0.0142582	-0.00960033
HMR_0249	AMP[c] + PPi[c] + stearoyl-CoA[c] <=> ATP[c] + CoA[c] + stearate[c]	-3.68016	-7.12712	-9.11032	-10.6749	-7.39321	-10.2338	-8.91835	-6.17199	-10.9059	-7.63572	-8.42494	-6.19501	-7.93573	-6.42208	-6.44735	-3.96244	-10.371	-3.72639	-6.43743	-4.47418	-6.68456	-5.53116	-4.71713	-7.2882	-8.75772	-10.8897	-8.38779	-6.44277	-9.76354	-10.4924	-7.05879	-8.9776	-4.40336	-11.0029	-6.49574	-8.10701	-10.4051	-7.70635	-8.14602	-3.8671	-5.30297	-8.4765	-4.83805	-10.5744	-3.68302	-8.43907	-10.4594	-6.89471
HMR_0255	(13Z)-octadecenoic acid[c] + ATP[c] + CoA[c] <=> (13Z)-octadecenoyl-CoA[c] + AMP[c] + PPi[c]	0.00512433	0.00942063	0.0126854	0.0148639	0.0102944	0.0142498	0.0124181	0.008594	0.0151856	0.0106321	0.0116132	0.00831736	0.0110499	0.00894223	0.00867132	0.00551738	0.0144407	0.0051887	0.0089636	0.00622993	0.00930264	0.00770169	0.00656822	0.0101482	0.0116672	0.015163	0.0116793	0.00897104	0.0135949	0.0146099	0.00886513	0.0125006	0.00613132	0.0153207	0.00904479	0.00923798	0.0144397	0.0107305	0.0113427	0.00538462	0.00654354	0.0104865	0.00673659	0.014724	0.00512831	0.0105088	0.0142582	0.00960033
HMR_0259	AMP[c] + PPi[c] + cis-vaccenoyl-CoA[c] <=> ATP[c] + CoA[c] + cis-vaccenic acid[c]	-0.146627	-0.237653	-0.362978	-0.425314	-0.294564	-0.407741	-0.355329	-0.245907	-0.434517	-0.304226	-0.324828	-0.218422	-0.316179	-0.255872	-0.228715	-0.157873	-0.413204	-0.148469	-0.256483	-0.178262	-0.265863	-0.220375	-0.187942	-0.29038	-0.300425	-0.433871	-0.33419	-0.256696	-0.389004	-0.418045	-0.192574	-0.35769	-0.175441	-0.438385	-0.258806	-0.134351	-0.410099	-0.30704	-0.324558	-0.154075	-0.133958	-0.216611	-0.19276	-0.42131	-0.146741	-0.221965	-0.388605	-0.274702
HMR_0263	ATP[c] + CoA[c] + oleate[c] => AMP[c] + PPi[c] + oleoyl-CoA[c]	10.0431	20.5271	24.8618	29.1314	20.1759	27.9278	24.3379	16.8432	29.7618	20.8376	23.2437	17.5668	21.6564	17.5257	18.2498	10.8134	28.302	10.1692	17.5675	12.2099	18.2528	15.0944	12.8729	19.8893	25.028	29.7176	22.89	17.5821	26.6444	28.6335	21.3261	24.4996	12.0166	30.0267	17.7267	26.5129	28.4991	21.0304	22.2303	10.5532	16.2707	25.9499	13.2029	28.8572	10.0509	25.6885	29.1977	18.8155
HMR_0267	(9E)-octadecenoyl-CoA[c] + AMP[c] + PPi[c] <=> ATP[c] + CoA[c] + elaidate[c]	-0.00512433	-0.00942063	-0.0126854	-0.0148639	-0.0102944	-0.0142498	-0.0124181	-0.008594	-0.0151856	-0.0106321	-0.0116132	-0.00831736	-0.0110499	-0.00894223	-0.00867132	-0.00551738	-0.0144407	-0.0051887	-0.0089636	-0.00622993	-0.00930264	-0.00770169	-0.00656822	-0.0101482	-0.0116672	-0.015163	-0.0116793	-0.00897104	-0.0135949	-0.0146099	-0.00886513	-0.0125006	-0.00613132	-0.0153207	-0.00904479	-0.00923798	-0.0144397	-0.0107305	-0.0113427	-0.00538462	-0.00654354	-0.0104865	-0.00673659	-0.014724	-0.00512831	-0.0105088	-0.0142582	-0.00960033
HMR_0271	(7Z)-octadecenoyl-CoA[c] + AMP[c] + PPi[c] <=> (7Z)-octadecenoic acid[c] + ATP[c] + CoA[c]	-0.00512433	-0.00942063	-0.0126854	-0.0148639	-0.0102944	-0.0142498	-0.0124181	-0.008594	-0.0151856	-0.0106321	-0.0116132	-0.00831736	-0.0110499	-0.00894223	-0.00867132	-0.00551738	-0.0144407	-0.0051887	-0.0089636	-0.00622993	-0.00930264	-0.00770169	-0.00656822	-0.0101482	-0.0116672	-0.015163	-0.0116793	-0.00897104	-0.0135949	-0.0146099	-0.00886513	-0.0125006	-0.00613132	-0.0153207	-0.00904479	-0.00923798	-0.0144397	-0.0107305	-0.0113427	-0.00538462	-0.00654354	-0.0104865	-0.00673659	-0.014724	-0.00512831	-0.0105088	-0.0142582	-0.00960033
HMR_0275	(6Z,9Z)-octadecadienoic acid[c] + ATP[c] + CoA[c] <=> (6Z,9Z)-octadecadienoyl-CoA[c] + AMP[c] + PPi[c]	0.00512433	0.00942063	0.0126854	0.0148639	0.0102944	0.0142498	0.0124181	0.008594	0.0151856	0.0106321	0.0116132	0.00831736	0.0110499	0.00894223	0.00867132	0.00551738	0.0144407	0.0051887	0.0089636	0.00622993	0.00930264	0.00770169	0.00656822	0.0101482	0.0116672	0.015163	0.0116793	0.00897104	0.0135949	0.0146099	0.00886513	0.0125006	0.00613132	0.0153207	0.00904479	0.00923798	0.0144397	0.0107305	0.0113427	0.00538462	0.00654354	0.0104865	0.00673659	0.014724	0.00512831	0.0105088	0.0142582	0.00960033
HMR_0279	AMP[c] + PPi[c] + nonadecanoyl-CoA[c] <=> ATP[c] + CoA[c] + nonadecylic acid[c]	-0.00512433	-0.00942063	-0.0126854	-0.0148639	-0.0102944	-0.0142498	-0.0124181	-0.008594	-0.0151856	-0.0106321	-0.0116132	-0.00831736	-0.0110499	-0.00894223	-0.00867132	-0.00551738	-0.0144407	-0.0051887	-0.0089636	-0.00622993	-0.00930264	-0.00770169	-0.00656822	-0.0101482	-0.0116672	-0.015163	-0.0116793	-0.00897104	-0.0135949	-0.0146099	-0.00886513	-0.0125006	-0.00613132	-0.0153207	-0.00904479	-0.00923798	-0.0144397	-0.0107305	-0.0113427	-0.00538462	-0.00654354	-0.0104865	-0.00673659	-0.014724	-0.00512831	-0.0105088	-0.0142582	-0.00960033
HMR_0283	AMP[c] + PPi[c] + eicosanoyl-CoA[c] <=> ATP[c] + CoA[c] + eicosanoate[c]	-0.0310993	-0.0628711	-0.076987	-0.0902084	-0.0624765	-0.0864813	-0.0753648	-0.0521566	-0.0921604	-0.0645258	-0.0718141	-0.0539723	-0.0670611	-0.05427	-0.0560909	-0.0334847	-0.08764	-0.03149	-0.0543997	-0.0378092	-0.0565147	-0.0467412	-0.0398623	-0.0615891	-0.0767758	-0.0920235	-0.0708812	-0.0544449	-0.0825071	-0.0886666	-0.0647113	-0.0758655	-0.0372107	-0.0929807	-0.0548924	-0.0792762	-0.0881834	-0.0651227	-0.0688382	-0.032679	-0.0492264	-0.0785437	-0.0408841	-0.0893592	-0.0311235	-0.0778366	-0.0899927	-0.058264
HMR_0289	(13Z)-eicosenoic acid[c] + ATP[c] + CoA[c] <=> (13Z)-eicosenoyl-CoA[c] + AMP[c] + PPi[c]	0.00512433	0.00942063	0.0126854	0.0148639	0.0102944	0.0142498	0.0124181	0.008594	0.0151856	0.0106321	0.0116132	0.00831736	0.0110499	0.00894223	0.00867132	0.00551738	0.0144407	0.0051887	0.0089636	0.00622993	0.00930264	0.00770169	0.00656822	0.0101482	0.0116672	0.015163	0.0116793	0.00897104	0.0135949	0.0146099	0.00886513	0.0125006	0.00613132	0.0153207	0.00904479	0.00923798	0.0144397	0.0107305	0.0113427	0.00538462	0.00654354	0.0104865	0.00673659	0.014724	0.00512831	0.0105088	0.0142582	0.00960033
HMR_0293	(11Z)-eicosenoyl-CoA[c] + AMP[c] + PPi[c] <=> ATP[c] + CoA[c] + cis-gondoic acid[c]	-0.00512433	-0.00942063	-0.0126854	-0.0148639	-0.0102944	-0.0142498	-0.0124181	-0.008594	-0.0151856	-0.0106321	-0.0116132	-0.00831736	-0.0110499	-0.00894223	-0.00867132	-0.00551738	-0.0144407	-0.0051887	-0.0089636	-0.00622993	-0.00930264	-0.00770169	-0.00656822	-0.0101482	-0.0116672	-0.015163	-0.0116793	-0.00897104	-0.0135949	-0.0146099	-0.00886513	-0.0125006	-0.00613132	-0.0153207	-0.00904479	-0.00923798	-0.0144397	-0.0107305	-0.0113427	-0.00538462	-0.00654354	-0.0104865	-0.00673659	-0.014724	-0.00512831	-0.0105088	-0.0142582	-0.00960033
HMR_0297	9-eicosenoic acid[c] + ATP[c] + CoA[c] <=> 9-eicosenoyl-CoA[c] + AMP[c] + PPi[c]	0.00512433	0.00942063	0.0126854	0.0148639	0.0102944	0.0142498	0.0124181	0.008594	0.0151856	0.0106321	0.0116132	0.00831736	0.0110499	0.00894223	0.00867132	0.00551738	0.0144407	0.0051887	0.0089636	0.00622993	0.00930264	0.00770169	0.00656822	0.0101482	0.0116672	0.015163	0.0116793	0.00897104	0.0135949	0.0146099	0.00886513	0.0125006	0.00613132	0.0153207	0.00904479	0.00923798	0.0144397	0.0107305	0.0113427	0.00538462	0.00654354	0.0104865	0.00673659	0.014724	0.00512831	0.0105088	0.0142582	0.00960033
HMR_0301	(8Z,11Z)-eicosadienoyl-CoA[c] + AMP[c] + PPi[c] <=> 8,11-eicosadienoic acid[c] + ATP[c] + CoA[c]	-0.00512433	-0.00942063	-0.0126854	-0.0148639	-0.0102944	-0.0142498	-0.0124181	-0.008594	-0.0151856	-0.0106321	-0.0116132	-0.00831736	-0.0110499	-0.00894223	-0.00867132	-0.00551738	-0.0144407	-0.0051887	-0.0089636	-0.00622993	-0.00930264	-0.00770169	-0.00656822	-0.0101482	-0.0116672	-0.015163	-0.0116793	-0.00897104	-0.0135949	-0.0146099	-0.00886513	-0.0125006	-0.00613132	-0.0153207	-0.00904479	-0.00923798	-0.0144397	-0.0107305	-0.0113427	-0.00538462	-0.00654354	-0.0104865	-0.00673659	-0.014724	-0.00512831	-0.0105088	-0.0142582	-0.00960033
HMR_0305	(5Z,8Z,11Z)-eicosatrienoyl-CoA[c] + AMP[c] + PPi[c] <=> ATP[c] + CoA[c] + mead acid[c]	-0.0155143	-0.0308008	-0.038406	-0.0450017	-0.0311673	-0.0431424	-0.0375967	-0.026019	-0.0459755	-0.0321896	-0.0356936	-0.0265793	-0.0334543	-0.0270733	-0.0276392	-0.0167043	-0.0437204	-0.0157092	-0.027138	-0.0188616	-0.0281875	-0.0233175	-0.0198858	-0.0307246	-0.0377107	-0.0459072	-0.0353601	-0.0271606	-0.0411598	-0.0442326	-0.0312036	-0.0378465	-0.0185631	-0.0463847	-0.0273838	-0.0372533	-0.0439372	-0.0324874	-0.0343409	-0.0163024	-0.0236167	-0.0377094	-0.0203956	-0.0445781	-0.0155264	-0.0374399	-0.044552	-0.0290658
HMR_0309	AMP[c] + PPi[c] + heneicosanoyl-CoA[c] <=> ATP[c] + CoA[c] + henicosanoic acid[c]	-0.00512433	-0.00942063	-0.0126854	-0.0148639	-0.0102944	-0.0142498	-0.0124181	-0.008594	-0.0151856	-0.0106321	-0.0116132	-0.00831736	-0.0110499	-0.00894223	-0.00867132	-0.00551738	-0.0144407	-0.0051887	-0.0089636	-0.00622993	-0.00930264	-0.00770169	-0.00656822	-0.0101482	-0.0116672	-0.015163	-0.0116793	-0.00897104	-0.0135949	-0.0146099	-0.00886513	-0.0125006	-0.00613132	-0.0153207	-0.00904479	-0.00923798	-0.0144397	-0.0107305	-0.0113427	-0.00538462	-0.00654354	-0.0104865	-0.00673659	-0.014724	-0.00512831	-0.0105088	-0.0142582	-0.00960033
HMR_0313	AMP[c] + PPi[c] + docosanoyl-CoA[c] <=> ATP[c] + CoA[c] + behenic acid[c]	-0.0207093	-0.0414909	-0.0512664	-0.0600706	-0.0416037	-0.0575887	-0.0501861	-0.0347316	-0.0613705	-0.0429684	-0.0477337	-0.0357103	-0.0446566	-0.0361389	-0.0371231	-0.0222978	-0.0583603	-0.0209695	-0.0362252	-0.0251775	-0.0376299	-0.0311254	-0.0265446	-0.0410128	-0.0507324	-0.0612793	-0.0472005	-0.0362553	-0.0549423	-0.0590439	-0.0423728	-0.0505195	-0.024779	-0.0619167	-0.0365534	-0.0512609	-0.0586859	-0.0433658	-0.04584	-0.0217613	-0.0321532	-0.0513208	-0.0272251	-0.0595051	-0.0207254	-0.0509055	-0.0596989	-0.0387985
HMR_0319	(13Z)-docosenoyl-CoA[c] + AMP[c] + PPi[c] <=> ATP[c] + CoA[c] + cis-erucic acid[c]	-0.00772183	-0.0147657	-0.0191156	-0.0223984	-0.0155127	-0.0214729	-0.0187127	-0.0129503	-0.022883	-0.0160215	-0.0176333	-0.0128829	-0.016651	-0.013475	-0.0134133	-0.00831412	-0.0217606	-0.00781883	-0.0135072	-0.00938786	-0.0140238	-0.0116056	-0.00989762	-0.0152923	-0.0181781	-0.022849	-0.0175995	-0.0135184	-0.0204862	-0.0220155	-0.0144497	-0.0188371	-0.00923926	-0.0230867	-0.0136296	-0.0162418	-0.0218141	-0.0161697	-0.0170922	-0.00811406	-0.0108118	-0.0172922	-0.0101513	-0.0221875	-0.00772783	-0.0172416	-0.0218316	-0.0144667
HMR_0323	(11Z)-docosenoyl-CoA[c] + AMP[c] + PPi[c] <=> ATP[c] + CoA[c] + cis-cetoleic acid[c]	-0.00512433	-0.00942063	-0.0126854	-0.0148639	-0.0102944	-0.0142498	-0.0124181	-0.008594	-0.0151856	-0.0106321	-0.0116132	-0.00831736	-0.0110499	-0.00894223	-0.00867132	-0.00551738	-0.0144407	-0.0051887	-0.0089636	-0.00622993	-0.00930264	-0.00770169	-0.00656822	-0.0101482	-0.0116672	-0.015163	-0.0116793	-0.00897104	-0.0135949	-0.0146099	-0.00886513	-0.0125006	-0.00613132	-0.0153207	-0.00904479	-0.00923798	-0.0144397	-0.0107305	-0.0113427	-0.00538462	-0.00654354	-0.0104865	-0.00673659	-0.014724	-0.00512831	-0.0105088	-0.0142582	-0.00960033
HMR_0327	AMP[c] + PPi[c] + tricosanoyl-CoA[c] <=> ATP[c] + CoA[c] + tricosanoic acid[c]	-0.00772183	-0.0147657	-0.0191156	-0.0223984	-0.0155127	-0.0214729	-0.0187127	-0.0129503	-0.022883	-0.0160215	-0.0176333	-0.0128829	-0.016651	-0.013475	-0.0134133	-0.00831412	-0.0217606	-0.00781883	-0.0135072	-0.00938786	-0.0140238	-0.0116056	-0.00989762	-0.0152923	-0.0181781	-0.022849	-0.0175995	-0.0135184	-0.0204862	-0.0220155	-0.0144497	-0.0188371	-0.00923926	-0.0230867	-0.0136296	-0.0162418	-0.0218141	-0.0161697	-0.0170922	-0.00811406	-0.0108118	-0.0172922	-0.0101513	-0.0221875	-0.00772783	-0.0172416	-0.0218316	-0.0144667
HMR_0331	AMP[c] + PPi[c] + tetracosanoyl-CoA[c] <=> ATP[c] + CoA[c] + lignocerate[c]	-0.0336968	-0.0682161	-0.0834172	-0.0977429	-0.0676948	-0.0937045	-0.0816594	-0.0565129	-0.0998579	-0.0699152	-0.0778342	-0.0585378	-0.0726622	-0.0588028	-0.0608329	-0.0362815	-0.09496	-0.0341201	-0.0589433	-0.0409671	-0.0612359	-0.0506452	-0.0431917	-0.0667332	-0.0832867	-0.0997095	-0.0768014	-0.0589922	-0.0893983	-0.0960723	-0.0702959	-0.082202	-0.0403187	-0.100747	-0.0594772	-0.08628	-0.0955577	-0.070562	-0.0745878	-0.0354085	-0.0534946	-0.0853494	-0.0442988	-0.0968227	-0.033723	-0.0845694	-0.0975661	-0.0631303
HMR_0337	(15Z)-tetracosenoyl-CoA[c] + AMP[c] + PPi[c] <=> ATP[c] + CoA[c] + nervonic acid[c]	-0.0103193	-0.0201107	-0.0255457	-0.0299328	-0.0207309	-0.0286961	-0.0250074	-0.0173065	-0.0305805	-0.0214109	-0.0236534	-0.0174483	-0.0222521	-0.0180078	-0.0181552	-0.0111109	-0.0290806	-0.010449	-0.0180508	-0.0125458	-0.0187451	-0.0155096	-0.013227	-0.0204364	-0.024689	-0.0305351	-0.0235197	-0.0180658	-0.0273774	-0.0294212	-0.0200344	-0.0251736	-0.0123472	-0.0308527	-0.0182143	-0.0232456	-0.0291884	-0.0216089	-0.0228418	-0.0108435	-0.0150801	-0.0240979	-0.0135661	-0.029651	-0.0103273	-0.0239744	-0.0294051	-0.0193331
HMR_0341	AMP[c] + PPi[c] + hexacosanoyl-CoA[c] <=> ATP[c] + CoA[c] + cerotic acid[c]	-0.0155143	-0.0308008	-0.038406	-0.0450017	-0.0311673	-0.0431424	-0.0375967	-0.026019	-0.0459755	-0.0321896	-0.0356936	-0.0265793	-0.0334543	-0.0270733	-0.0276392	-0.0167043	-0.0437204	-0.0157092	-0.027138	-0.0188616	-0.0281875	-0.0233175	-0.0198858	-0.0307246	-0.0377107	-0.0459072	-0.0353601	-0.0271606	-0.0411598	-0.0442326	-0.0312036	-0.0378465	-0.0185631	-0.0463847	-0.0273838	-0.0372533	-0.0439372	-0.0324874	-0.0343409	-0.0163024	-0.0236167	-0.0377094	-0.0203956	-0.0445781	-0.0155264	-0.0374399	-0.044552	-0.0290658
HMR_0345	AMP[c] + PPi[c] + hexacosenoyl-CoA[c] <=> ATP[c] + CoA[c] + ximenic acid[c]	-0.00512433	-0.00942063	-0.0126854	-0.0148639	-0.0102944	-0.0142498	-0.0124181	-0.008594	-0.0151856	-0.0106321	-0.0116132	-0.00831736	-0.0110499	-0.00894223	-0.00867132	-0.00551738	-0.0144407	-0.0051887	-0.0089636	-0.00622993	-0.00930264	-0.00770169	-0.00656822	-0.0101482	-0.0116672	-0.015163	-0.0116793	-0.00897104	-0.0135949	-0.0146099	-0.00886513	-0.0125006	-0.00613132	-0.0153207	-0.00904479	-0.00923798	-0.0144397	-0.0107305	-0.0113427	-0.00538462	-0.00654354	-0.0104865	-0.00673659	-0.014724	-0.00512831	-0.0105088	-0.0142582	-0.00960033
HMR_0349	AMP[c] + PPi[c] + linolenoyl-CoA[c] <=> ATP[c] + CoA[c] + linolenate[c]	-0.0968782	-0.162035	-0.239824	-0.28101	-0.194622	-0.2694	-0.23477	-0.162474	-0.287091	-0.201006	-0.215792	-0.147389	-0.208904	-0.169058	-0.154165	-0.104309	-0.273009	-0.0980952	-0.169462	-0.11778	-0.17571	-0.145605	-0.124176	-0.191858	-0.203746	-0.286664	-0.220804	-0.169602	-0.25702	-0.276208	-0.136836	-0.23633	-0.115916	-0.289646	-0.170997	-0.109193	-0.271441	-0.202865	-0.214439	-0.101799	-0.0968801	-0.156231	-0.127359	-0.278365	-0.0969535	-0.159027	-0.259801	-0.181499
HMR_0353	(6Z,9Z,12Z,15Z)-octadecatetraenoyl-CoA[c] + AMP[c] + PPi[c] <=> ATP[c] + CoA[c] + stearidonic acid[c]	-0.0152316	-0.025723	-0.0377063	-0.0441817	-0.0305994	-0.0423563	-0.0369117	-0.0255449	-0.0451378	-0.0316031	-0.0339857	-0.0233248	-0.0328448	-0.02658	-0.0243888	-0.0164	-0.0429238	-0.015423	-0.0266436	-0.018518	-0.0276284	-0.0228926	-0.0195235	-0.0301648	-0.0322928	-0.0450707	-0.0347158	-0.0266657	-0.0404099	-0.0434266	-0.0219872	-0.0371569	-0.0182248	-0.0455396	-0.0268849	-0.0181746	-0.0427011	-0.0318954	-0.0337152	-0.0160053	-0.0156446	-0.0252097	-0.020024	-0.0437658	-0.0152435	-0.0256128	-0.0409972	-0.0285362
HMR_0357	(8Z,11Z,14Z,17Z)-eicosatetraenoyl-CoA[c] + AMP[c] + PPi[c] <=> ATP[c] + CoA[c] + omega-3-arachidonic acid[c]	-0.0849721	-0.138209	-0.21035	-0.246475	-0.170704	-0.236291	-0.205918	-0.142507	-0.251808	-0.176303	-0.188356	-0.126876	-0.18323	-0.148281	-0.132839	-0.0914897	-0.239457	-0.0860395	-0.148635	-0.103305	-0.154076	-0.12771	-0.108915	-0.168279	-0.174609	-0.251434	-0.193668	-0.148759	-0.225433	-0.242262	-0.112529	-0.207286	-0.10167	-0.25405	-0.149982	-0.0798373	-0.237705	-0.177934	-0.188085	-0.0892883	-0.0784419	-0.126799	-0.111707	-0.244155	-0.0850382	-0.129831	-0.225497	-0.159194
HMR_0361	(5Z,8Z,11Z,14Z,17Z)-eicosapentaenoyl-CoA[c] + AMP[c] + PPi[c] <=> ATP[c] + CoA[c] + EPA[c]	-0.163636	-0.287042	-0.405084	-0.474651	-0.328734	-0.45504	-0.396548	-0.274433	-0.484922	-0.339517	-0.367618	-0.257142	-0.352856	-0.285553	-0.268517	-0.176187	-0.461137	-0.165691	-0.286236	-0.198941	-0.296924	-0.245939	-0.209744	-0.324064	-0.358129	-0.484202	-0.372957	-0.286473	-0.434129	-0.466539	-0.256691	-0.399183	-0.195792	-0.489238	-0.288828	-0.238826	-0.459776	-0.342657	-0.362207	-0.171948	-0.185932	-0.298805	-0.21512	-0.470183	-0.163763	-0.301555	-0.446935	-0.306568
HMR_0365	(7Z,10Z,13Z,16Z,19Z)-docosapentaenoyl-CoA[c] + AMP[c] + PPi[c] <=> ATP[c] + CoA[c] + DPA[c]	-0.083212	-0.156169	-0.205993	-0.241369	-0.167168	-0.231397	-0.201652	-0.139555	-0.246592	-0.172651	-0.189329	-0.137019	-0.179434	-0.145209	-0.142751	-0.0895946	-0.234497	-0.0842573	-0.145556	-0.101165	-0.151094	-0.125065	-0.106659	-0.164793	-0.192802	-0.246226	-0.189656	-0.145677	-0.220763	-0.237244	-0.150067	-0.202992	-0.0995642	-0.248787	-0.146875	-0.16301	-0.234789	-0.174248	-0.184189	-0.0874388	-0.111586	-0.178631	-0.109393	-0.239097	-0.0832767	-0.178521	-0.233471	-0.155896
HMR_0369	(9Z,12Z,15Z,18Z,21Z)-TPA[c] + ATP[c] + CoA[c] <=> (9Z,12Z,15Z,18Z,21Z)-tetracosapentaenoyl-CoA[c] + AMP[c] + PPi[c]	0.00512433	0.00942063	0.0126854	0.0148639	0.0102944	0.0142498	0.0124181	0.008594	0.0151856	0.0106321	0.0116132	0.00831736	0.0110499	0.00894223	0.00867132	0.00551738	0.0144407	0.0051887	0.0089636	0.00622993	0.00930264	0.00770169	0.00656822	0.0101482	0.0116672	0.015163	0.0116793	0.00897104	0.0135949	0.0146099	0.00886513	0.0125006	0.00613132	0.0153207	0.00904479	0.00923798	0.0144397	0.0107305	0.0113427	0.00538462	0.00654354	0.0104865	0.00673659	0.014724	0.00512831	0.0105088	0.0142582	0.00960033
HMR_0373	(6Z,9Z,12Z,15Z,18Z,21Z)-THA[c] + ATP[c] + CoA[c] <=> (6Z,9Z,12Z,15Z,18Z,21Z)-tetracosahexaenoyl-CoA[c] + AMP[c] + PPi[c]	0.00512433	0.00942063	0.0126854	0.0148639	0.0102944	0.0142498	0.0124181	0.008594	0.0151856	0.0106321	0.0116132	0.00831736	0.0110499	0.00894223	0.00867132	0.00551738	0.0144407	0.0051887	0.0089636	0.00622993	0.00930264	0.00770169	0.00656822	0.0101482	0.0116672	0.015163	0.0116793	0.00897104	0.0135949	0.0146099	0.00886513	0.0125006	0.00613132	0.0153207	0.00904479	0.00923798	0.0144397	0.0107305	0.0113427	0.00538462	0.00654354	0.0104865	0.00673659	0.014724	0.00512831	0.0105088	0.0142582	0.00960033
HMR_0377	(4Z,7Z,10Z,13Z,16Z,19Z)-docosahexaenoyl-CoA[c] + AMP[c] + PPi[c] <=> ATP[c] + CoA[c] + DHA[c]	-0.351448	-0.620011	-0.870017	-1.01943	-0.706036	-0.97731	-0.851684	-0.589412	-1.04149	-0.729195	-0.790372	-0.554434	-0.757845	-0.613295	-0.578845	-0.378405	-0.990404	-0.355863	-0.614761	-0.427275	-0.637751	-0.528214	-0.450476	-0.696008	-0.772856	-1.03994	-0.801016	-0.615272	-0.932398	-1.00201	-0.558043	-0.857342	-0.420512	-1.05076	-0.620329	-0.527272	-0.98782	-0.73594	-0.777928	-0.3693	-0.40521	-0.650959	-0.462024	-1.00983	-0.351721	-0.656345	-0.962039	-0.658431
HMR_0381	(11Z,14Z,17Z)-eicosatrienoic acid[c] + ATP[c] + CoA[c] <=> (11Z,14Z,17Z)-eicosatrienoyl-CoA[c] + AMP[c] + PPi[c]	0.0440868	0.0895963	0.109138	0.127881	0.0885676	0.122597	0.106838	0.0739379	0.130648	0.0914727	0.101915	0.0767998	0.0950667	0.0769339	0.0798007	0.0474684	0.12424	0.0446406	0.0771177	0.0535988	0.0801207	0.066261	0.0565093	0.0873096	0.10933	0.130454	0.100482	0.0771818	0.116963	0.125695	0.0926344	0.107548	0.0527504	0.131811	0.0778162	0.114295	0.125055	0.0923189	0.097586	0.0463262	0.0705678	0.112572	0.0579578	0.126677	0.0441211	0.111501	0.12786	0.0825958
HMR_0385	13,16,19-docosatrienoic acid[c] + ATP[c] + CoA[c] <=> 13,16,19-docosatrienoyl-CoA[c] + AMP[c] + PPi[c]	0.00512433	0.00942063	0.0126854	0.0148639	0.0102944	0.0142498	0.0124181	0.008594	0.0151856	0.0106321	0.0116132	0.00831736	0.0110499	0.00894223	0.00867132	0.00551738	0.0144407	0.0051887	0.0089636	0.00622993	0.00930264	0.00770169	0.00656822	0.0101482	0.0116672	0.015163	0.0116793	0.00897104	0.0135949	0.0146099	0.00886513	0.0125006	0.00613132	0.0153207	0.00904479	0.00923798	0.0144397	0.0107305	0.0113427	0.00538462	0.00654354	0.0104865	0.00673659	0.014724	0.00512831	0.0105088	0.0142582	0.00960033
HMR_0389	10,13,16,19-docosatetraenoic acid[c] + ATP[c] + CoA[c] <=> 10,13,16,19-docosatetraenoyl-CoA[c] + AMP[c] + PPi[c]	0.00512433	0.00942063	0.0126854	0.0148639	0.0102944	0.0142498	0.0124181	0.008594	0.0151856	0.0106321	0.0116132	0.00831736	0.0110499	0.00894223	0.00867132	0.00551738	0.0144407	0.0051887	0.0089636	0.00622993	0.00930264	0.00770169	0.00656822	0.0101482	0.0116672	0.015163	0.0116793	0.00897104	0.0135949	0.0146099	0.00886513	0.0125006	0.00613132	0.0153207	0.00904479	0.00923798	0.0144397	0.0107305	0.0113427	0.00538462	0.00654354	0.0104865	0.00673659	0.014724	0.00512831	0.0105088	0.0142582	0.00960033
HMR_0393	12,15,18,21-tetracosatetraenoic acid[c] + ATP[c] + CoA[c] <=> 12,15,18,21-tetracosatetraenoyl-CoA[c] + AMP[c] + PPi[c]	0.00512433	0.00942063	0.0126854	0.0148639	0.0102944	0.0142498	0.0124181	0.008594	0.0151856	0.0106321	0.0116132	0.00831736	0.0110499	0.00894223	0.00867132	0.00551738	0.0144407	0.0051887	0.0089636	0.00622993	0.00930264	0.00770169	0.00656822	0.0101482	0.0116672	0.015163	0.0116793	0.00897104	0.0135949	0.0146099	0.00886513	0.0125006	0.00613132	0.0153207	0.00904479	0.00923798	0.0144397	0.0107305	0.0113427	0.00538462	0.00654354	0.0104865	0.00673659	0.014724	0.00512831	0.0105088	0.0142582	0.00960033
HMR_0397	AMP[c] + PPi[c] + linoleoyl-CoA[c] <=> ATP[c] + CoA[c] + linoleate[c]	-2.50726	-4.86441	-6.20679	-7.27271	-5.03693	-6.97223	-6.076	-4.20493	-7.43008	-5.20215	-5.7419	-4.22599	-5.40654	-4.37531	-4.39786	-2.69958	-7.06564	-2.53876	-4.38577	-3.04822	-4.55423	-3.76833	-3.21374	-4.96539	-5.97574	-7.41904	-5.71453	-4.38941	-6.65182	-7.14841	-4.82588	-6.11636	-2.99997	-7.49622	-4.42549	-5.55896	-7.08975	-5.25027	-5.54982	-2.63462	-3.62751	-5.7979	-3.29612	-7.20425	-2.50921	-5.7711	-7.13123	-4.69731
HMR_0401	AMP[c] + PPi[c] + gamma-linolenoyl-CoA[c] <=> ATP[c] + CoA[c] + gamma-linolenate[c]	-0.130239	-0.265528	-0.322409	-0.377778	-0.261642	-0.36217	-0.315616	-0.218423	-0.385953	-0.270224	-0.301269	-0.227398	-0.280841	-0.227274	-0.236259	-0.140229	-0.367022	-0.131875	-0.227817	-0.158339	-0.236697	-0.195745	-0.166937	-0.257925	-0.323865	-0.38538	-0.296839	-0.228006	-0.345527	-0.371322	-0.275279	-0.317712	-0.155833	-0.389388	-0.229881	-0.341099	-0.369513	-0.272724	-0.288283	-0.136855	-0.209883	-0.334772	-0.171216	-0.374222	-0.13034	-0.331481	-0.378232	-0.244
HMR_0405	AMP[c] + PPi[c] + dihomo-gamma-linolenoyl-CoA[c] <=> ATP[c] + CoA[c] + dihomo-gamma-linolenate[c]	-0.272643	-0.468639	-0.674933	-0.790843	-0.547722	-0.758168	-0.660711	-0.457249	-0.807956	-0.565688	-0.610257	-0.422541	-0.587914	-0.475776	-0.441542	-0.293555	-0.768326	-0.276068	-0.476913	-0.331467	-0.494624	-0.409773	-0.349466	-0.539942	-0.586626	-0.806755	-0.621405	-0.477309	-0.723327	-0.777326	-0.409273	-0.6651	-0.32622	-0.815147	-0.481233	-0.358743	-0.765131	-0.570921	-0.603494	-0.286492	-0.293734	-0.472704	-0.358424	-0.783398	-0.272855	-0.478707	-0.738823	-0.510791
HMR_0409	AMP[c] + PPi[c] + arachidonyl-CoA[c] <=> ATP[c] + CoA[c] + arachidonate[c]	-1.42976	-1.65685	-3.20089	-3.7506	-2.59759	-3.48431	-3.13344	-2.16852	-3.71312	-2.68279	-2.76172	-1.65696	-2.7882	-2.25639	-1.75001	-1.3922	-3.31975	-1.44772	-2.26178	-1.60254	-2.34008	-1.94336	-1.65736	-2.56069	-1.43917	-3.70761	-2.94703	-2.26366	-3.32419	-2.50511	-0.967796	-3.15426	-1.54711	-2.627	-2.28227	-0.383341	-2.39665	-2.70761	-2.86209	-1.3587	-0.685525	-1.10541	-1.69984	-2.52468	-1.29402	-1.125	-1.94543	-2.42244
HMR_0413	(7Z,10Z,13Z,16Z)-docosatetraenoyl-CoA[c] + AMP[c] + PPi[c] <=> ATP[c] + CoA[c] + adrenic acid[c]	-0.047695	-0.0965716	-0.11807	-0.138347	-0.0958163	-0.132631	-0.115582	-0.0799892	-0.141341	-0.0989592	-0.110172	-0.082866	-0.102847	-0.0832304	-0.0861145	-0.0513534	-0.134408	-0.0482942	-0.0834293	-0.0579855	-0.0866745	-0.071684	-0.0611342	-0.0944553	-0.117903	-0.141131	-0.108706	-0.0834986	-0.126536	-0.135982	-0.0995312	-0.11635	-0.0570677	-0.142599	-0.084185	-0.122193	-0.135256	-0.0998746	-0.105573	-0.0501178	-0.0757462	-0.12085	-0.0627013	-0.137045	-0.0477321	-0.119744	-0.138107	-0.0893557
HMR_0417	(9Z,12Z,15Z,18Z)-TTA[c] + ATP[c] + CoA[c] <=> (9Z,12Z,15Z,18Z)-tetracosatetraenoyl-CoA[c] + AMP[c] + PPi[c]	0.00512433	0.00942063	0.0126854	0.0148639	0.0102944	0.0142498	0.0124181	0.008594	0.0151856	0.0106321	0.0116132	0.00831736	0.0110499	0.00894223	0.00867132	0.00551738	0.0144407	0.0051887	0.0089636	0.00622993	0.00930264	0.00770169	0.00656822	0.0101482	0.0116672	0.015163	0.0116793	0.00897104	0.0135949	0.0146099	0.00886513	0.0125006	0.00613132	0.0153207	0.00904479	0.00923798	0.0144397	0.0107305	0.0113427	0.00538462	0.00654354	0.0104865	0.00673659	0.014724	0.00512831	0.0105088	0.0142582	0.00960033
[truncated: 6,427 more rows]
[truncated: 25 more columns]
