# Supplementary material for: Personal model‐assisted identification of NAD+ and glutathione metabolism as intervention target in NAFLD
Source: Mol Syst Biol. 2017 Mar 2;13(3):916. doi: 10.15252/msb.20167422 (PMC5371732; doi:10.15252/msb.20167422)
Supplement: Supplementary file 15 — Dataset EV15 [file MSB-13-916-s015.xlsx]

## Sheet: Dataset 15
Dataset EV15: The intracellular fluxes from random control test for both VLDL secretion and FA uptake are calculated. Related to Figure 3.
RXNID	EQUATION	Patient_ 1	Patient_ 2	Patient_ 3	Patient_ 4	Patient_ 5	Patient_ 6	Patient_ 7	Patient_ 8	Patient_ 9	Patient_10	Patient_11	Patient_12	Patient_13	Patient_14	Patient_15	Patient_16	Patient_17	Patient_18	Patient_19	Patient_20	Patient_21	Patient_22	Patient_23	Patient_24	Patient_25	Patient_26	Patient_27	Patient_28	Patient_29	Patient_30	Patient_31	Patient_32	Patient_33	Patient_34	Patient_35	Patient_36	Patient_37	Patient_38	Patient_39	Patient_40	Patient_41	Patient_42	Patient_43	Patient_44	Patient_45	Patient_46	Patient_47	Patient_48
HMR_4394	ATP[c] + glucose[c] => ADP[c] + glucose-6-phosphate[c]	0	0	0	0	0	0	0	0	0	0	0	0	0	0	0	0	0	0	0	0	0	0	0	0	0	0	0	0	0	0	0	0	0	0	0	0	0	0	0	0	0	0	0	0	0	0	0	0
HMR_4521	H2O[r] + glucose-6-phosphate[r] => Pi[r] + glucose[r]	13	13	13	13	13	13	13	13	13	13	13	13	13	13	13	13	13	13	13	13	13	13	13	13	13	13	13	13	13	13	13	13	13	13	13	13	13	13	13	13	13	13	13	13	13	13	13	13
HMR_4381	glucose-6-phosphate[c] <=> fructose-6-phosphate[c]	-13.0003	-13.0007	-13.0004	-13.0005	-13.0005	-13.0007	-13.0006	-21.4184	-13.0011	-13.0006	-13	-13.0008	-13.0006	-13.0003	-13.0003	-13.0001	-13.0002	-13.0005	-13.0007	-13.0006	-13.0009	-13.0004	-21.4876	-13.0012	-13.0003	-13	-13.0006	-13	-13.0003	-13.0009	-13.0008	-13.0007	-13.0002	-13.0013	-13.0007	-13.0007	-13.0001	-13.0009	-13.0004	-13.0012	-13.0006	-13.0002	-13.0001	-13.0004	-13.0001	-13.0002	-41.4147	-13.001
HMR_4379	ATP[c] + fructose-6-phosphate[c] => ADP[c] + fructose-1,6-bisphosphate[c]	0	0	0	0	0	0	0	0	0	0	0	0	0	0	0	0	0	0	0	0	0	0	0	0	0	0	0	0	0	0	0	0	0	0	0	0	0	0	0	0	0	0	0	0	0	0	0	0
HMR_4301	UTP[c] + fructose-6-phosphate[c] => UDP[c] + fructose-1,6-bisphosphate[c]	0	0	0	0	0	0	0	0	0	0	0	0	0	0	0	0	0	0	0	0	0	0	0	0	0	0	0	0	0	0	0	0	0	0	0	0	0	0	0	0	0	0	0	0	0	0	0	0
HMR_4377	H2O[c] + fructose-1,6-bisphosphate[c] => Pi[c] + fructose-6-phosphate[c]	13.0003	13.0007	13.0004	13.0005	13.0005	13.0007	13.0006	15.8061	13.0011	13.0006	13	13.0008	13.0006	13.0003	13.0003	13.0001	13.0002	13.0005	13.0007	13.0006	13.0009	13.0004	15.8292	13.0012	13.0003	13	13.0006	13	13.0003	13.0009	13.0008	13.0007	13.0002	13.0013	13.0007	13.0007	13.0001	13.0009	13.0004	13.0012	13.0006	13.0002	13.0001	13.0004	13.0001	13.0002	22.4716	13.001
HMR_4375	fructose-1,6-bisphosphate[c] <=> DHAP[c] + GAP[c]	-13.0003	-13.0007	-13.0004	-13.0005	-13.0005	-13.0007	-13.0006	-15.8061	-13.0011	-13.0006	-13	-13.0008	-13.0006	-13.0003	-13.0003	-13.0001	-13.0002	-13.0005	-13.0007	-13.0006	-13.0009	-13.0004	-15.8292	-13.0012	-13.0003	-13	-13.0006	-13	-13.0003	-13.0009	-13.0008	-13.0007	-13.0002	-13.0013	-13.0007	-13.0007	-13.0001	-13.0009	-13.0004	-13.0012	-13.0006	-13.0002	-13.0001	-13.0004	-13.0001	-13.0002	-22.4716	-13.001
HMR_4391	DHAP[c] <=> GAP[c]	-20.9439	-17.9346	-20.4141	-16.3946	-15.9202	-18.271	-19.5228	-19.2713	-18.8731	-16.862	-16.1439	-18.1641	-17.7068	-18.6676	-15.8072	-17.5435	-17.0596	-15.3284	-19.8322	-15.4001	-17.0587	-16.2097	-19.0551	-19.954	-17.9017	-16.3821	-20.2255	-14.9126	-21.3148	-19.3875	-17.8742	-15.4404	-16.6494	-19.7541	-16.1476	-19.8181	-16.7807	-20.038	-15.3226	-17.8523	-19.7929	-18.1717	-17.3321	-20.5883	-18.613	-20.0864	-26.5709	-16.7682
HMR_4373	GAP[c] + NAD+[c] + Pi[c] <=> 1,3-bisphospho-D-glycerate[c] + H+[c] + NADH[c]	-19.9158	-8.26681	-10.2522	-7.11468	-16.6504	-13.8308	-7.51169	-10.4913	-10.5547	-18.3154	-13.1665	-15.6185	-9.94366	-7.58634	-2.37566	-4.53764	-13.2003	-7.35512	-12.6921	-13.6643	-15.6885	-13.8397	-7.43209	-15.8698	-22.0434	-8.92271	-12.9555	-16.3441	-18.56	-19.9093	-9.34386	-8.26272	-17.055	-17.4064	-8.5234	-17.6438	-14.882	-15.894	-10.2649	-5.59278	-12.7713	-7.8973	-14.0171	-23.085	-18.4649	-19.9383	-20.2718	-9.85096
HMR_4368	1,3-bisphospho-D-glycerate[c] + ADP[c] <=> 3-phospho-D-glycerate[c] + ATP[c]	-19.9158	-8.26681	-10.2522	-7.11468	-16.6504	-13.8308	-7.51169	-10.4913	-10.5547	-18.3154	-13.1665	-15.6185	-9.94366	-7.58634	-2.37566	-4.53764	-13.2003	-7.35512	-12.6921	-13.6643	-15.6885	-13.8397	-7.43209	-15.8698	-22.0434	-8.92271	-12.9555	-16.3441	-18.56	-19.9093	-9.34386	-8.26272	-17.055	-17.4064	-8.5234	-17.6438	-14.882	-15.894	-10.2649	-5.59278	-12.7713	-7.8973	-14.0171	-23.085	-18.4649	-19.9383	-20.2718	-9.85096
HMR_4370	1,3-bisphospho-D-glycerate[c] + H2O[c] => 3-phospho-D-glycerate[c] + Pi[c]	0	0	0	0	0	0	0	0	0	0	0	0	0	0	0	0	0	0	0	0	0	0	0	0	0	0	0	0	0	0	0	0	0	0	0	0	0	0	0	0	0	0	0	0	0	0	0	0
HMR_4371	1,3-bisphospho-D-glycerate[c] => 2,3-bisphospho-D-glycerate[c]	0	0	0	0	0	0	0	0	0	0	0	0	0	0	0	0	0	0	0	0	0	0	0	0	0	0	0	0	0	0	0	0	0	0	0	0	0	0	0	0	0	0	0	0	0	0	0	0
HMR_4372	2,3-bisphospho-D-glycerate[c] + H2O[c] => 3-phospho-D-glycerate[c] + Pi[c]	0	0	0	0	0	0	0	0	0	0	0	0	0	0	0	0	0	0	0	0	0	0	0	0	0	0	0	0	0	0	0	0	0	0	0	0	0	0	0	0	0	0	0	0	0	0	0	0
HMR_4365	3-phospho-D-glycerate[c] <=> 2-phospho-D-glycerate[c]	-19.9158	-11.1089	-10.2522	-8.24157	-18.1857	-16.5703	-8.69077	-19.2295	-17.1836	-19.91	-17.9647	-18.8007	-12.0127	-7.58634	-3.11379	-4.53764	-13.2003	-8.47843	-15.6275	-15.8454	-20.2588	-14.109	-15.8905	-22.2971	-22.4018	-15.448	-14.8799	-19.635	-18.56	-23.9835	-12.3047	-11.3245	-17.055	-24.9878	-12.0326	-20.3879	-14.882	-20.1801	-10.6797	-12.677	-15.8317	-7.8973	-14.0171	-24.0728	-18.4649	-19.9383	-30.9972	-14.822
HMR_4363	2-phospho-D-glycerate[c] <=> H2O[c] + PEP[c]	-19.9158	-11.1089	-10.2522	-8.24157	-18.1857	-16.5703	-8.69077	-19.2295	-17.1836	-19.91	-17.9647	-18.8007	-12.0127	-7.58634	-3.11379	-4.53764	-13.2003	-8.47843	-15.6275	-15.8454	-20.2588	-14.109	-15.8905	-22.2971	-22.4018	-15.448	-14.8799	-19.635	-18.56	-23.9835	-12.3047	-11.3245	-17.055	-24.9878	-12.0326	-20.3879	-14.882	-20.1801	-10.6797	-12.677	-15.8317	-7.8973	-14.0171	-24.0728	-18.4649	-19.9383	-30.9972	-14.822
HMR_4358	ADP[c] + PEP[c] => ATP[c] + pyruvate[c]	0	0	0	0	0	0	0	0	0	0	0	0	0	0	0	0	0	0	0	0	0	0	0	0	0	0	0	0	0	0	0	0	0	0	0	0	0	0	0	0	0	0	0	0	0	0	0	0
HMR_4210	UDP[c] + PEP[c] => UTP[c] + pyruvate[c]	0	0	0	0	0	0	0	0	0	0	0	0	0	0	0	0	0	0	0	0	0	0	0	0	0	0	0	0	0	0	0	0	0	0	0	0	0	0	0	0	0	0	0	0	0	0	0	0
HMR_4193	CDP[c] + PEP[c] => CTP[c] + pyruvate[c]	0	0	0	0	0	0	0	0	0	0	0	0	0	0	0	0	0	0	0	0	0	0	0	0	0	0	0	0	0	0	0	0	0	0	0	0	0	0	0	0	0	0	0	0	0	0	0	0
HMR_4171	GDP[c] + PEP[c] => GTP[c] + pyruvate[c]	0	0	0	0	0	0	0	0	0	0	0	0	0	0	0	0	0	0	0	0	0	0	0	0	0	0	0	0	0	0	0	0	0	0	0	0	0	0	0	0	0	0	0	0	0	0	0	0
HMR_4421	PEP[c] + dADP[c] => dATP[c] + pyruvate[c]	0	0	0	0	0	0	0	0	0	0	0	0	0	0	0	0	0	0	0	0	0	0	0	0	0	0	0	0	0	0	0	0	0	0	0	0	0	0	0	0	0	0	0	0	0	0	0	0
HMR_4573	PEP[c] + dGDP[c] => dGTP[c] + pyruvate[c]	0	0	0	0	0	0	0	0	0	0	0	0	0	0	0	0	0	0	0	0	0	0	0	0	0	0	0	0	0	0	0	0	0	0	0	0	0	0	0	0	0	0	0	0	0	0	0	0
HMR_6627	PEP[c] + dTDP[c] => dTTP[c] + pyruvate[c]	0	0	0	0	0	0	0	0	0	0	0	0	0	0	0	0	0	0	0	0	0	0	0	0	0	0	0	0	0	0	0	0	0	0	0	0	0	0	0	0	0	0	0	0	0	0	0	0
HMR_4362	ATP[c] + H2O[c] + pyruvate[c] => AMP[c] + PEP[c] + Pi[c]	19.9158	11.1089	10.2522	7.1253	18.1857	16.5703	8.69077	14.125	17.1836	19.91	17.9647	18.8007	12.0127	6.08266	2.3526	3.56215	12.0356	7.49294	15.6275	15.8454	20.2588	13.0979	12.4181	22.2971	22.4018	15.448	14.8799	18.3289	18.56	23.9835	12.3047	11.3245	16.0638	24.9878	12.0326	20.3879	13.8788	20.1801	9.73611	12.677	15.8317	6.60197	13.0864	24.0728	18.4649	19.9383	26.3568	14.822
HMR_4388	H+[c] + NADH[c] + pyruvate[c] <=> L-lactate[c] + NAD+[c]	-36.7	-36.7	-36.7	-36.7	-36.7	-36.7	-36.7	-36.7	-36.7	-36.7	-36.7	-36.7	-36.7	-36.7	-36.7	-36.7	-36.7	-36.7	-36.7	-36.7	-36.7	-36.7	-36.7	-36.7	-36.7	-36.7	-36.7	-36.7	-36.7	-36.7	-36.7	-36.7	-36.7	-36.7	-36.7	-36.7	-36.7	-36.7	-36.7	-36.7	-36.7	-36.7	-36.7	-36.7	-36.7	-36.7	-36.7	-36.7
HMR_4280	H+[m] + NADH[m] + pyruvate[m] => L-lactate[m] + NAD+[m]	0	0	0	0	0	0	0	0	0	0	0	0	0	0	0	0	0	0	0	0	0	0	0	0	0	0	0	0	0	0	0	0	0	0	0	0	0	0	0	0	0	0	0	0	0	0	0	0
HMR_4137	CoA[m] + NAD+[m] + pyruvate[m] => CO2[m] + H+[m] + NADH[m] + acetyl-CoA[m]	29.2405	39.0407	40.2273	41.6442	30.1264	32.573	43.3633	30.4484	29.4251	29.3632	29.964	30.5115	38.5861	45.0269	41.9455	41.3139	36.7968	41.3535	34.5401	32.7224	26.4803	36.1788	29.3084	27.6855	24.6018	32.3434	35.9459	28.0932	31.5236	24.8813	38.0431	36.5131	30.7711	22.5159	33.2432	28.6078	33.174	28.1556	38.5119	33.6944	29.3355	42.4733	31.4333	23.9247	27.9591	29.1466	17.2943	33.3536
HMR_3905	NAD+[c] + ethanol[c] => H+[c] + NADH[c] + acetaldehyde[c]	0	0	0	0	0	0	0	0	0	0	0	0	0	0	0	0	0	0	0	0	0	0	0	0	0	0	0	0	0	0	0	0	0	0	0	0	0	0	0	0	0	0	0	0	0	0	0	0
HMR_3907	NADP+[c] + ethanol[c] => H+[c] + NADPH[c] + acetaldehyde[c]	0	0	0	0	0	0	0	0	0	0	0	0	0	0	0	0	0	0	0	0	0	0	0	0	0	0	0	0	0	0	0	0	0	0	0	0	0	0	0	0	0	0	0	0	0	0	0	0
HMR_8360	H2O2[p] + ethanol[p] => 2 H2O[p] + acetaldehyde[p]	0	0	0	0	0	0	0	0	0	0	0	0	0	0	0	0	0	0	0	0	0	0	0	0	0	0	0	0	0	0	0	0	0	0	0	0	0	0	0	0	0	0	0	0	0	0	0	0
HMR_4097	ATP[c] + CoA[c] + acetate[c] => AMP[c] + PPi[c] + acetyl-CoA[c]	0	0	0	0	0	0	0	0.259829	0	0	0.240547	0	0	0	0	0	0	0.0628696	0	0	0	0	0.210664	0	0	0.233845	0	0.244003	0	0	0	0	0	0	0	0	0	0	0	0	0	0	0	0	0	0	0.243055	0
HMR_4099	ATP[m] + CoA[m] + acetate[m] => AMP[m] + PPi[m] + acetyl-CoA[m]	0.785895	0.240366	0.267894	0.261957	0.250787	0.244813	0.274305	0	0.222638	0.259773	0	0.251944	0.257099	1.22441	0.210598	1.42167	1.37957	0.199	0.257948	0.252513	0.224879	0.302955	0	0.262491	0.232336	0	0.268258	0	0.875671	0.251553	0.258793	0.237821	1.3412	0.233335	0.210524	0.246003	1.98735	0.23666	0.259848	0.218628	0.200446	1.67093	1.27014	0.240463	1.32819	1.22734	0	0.2413
HMR_4133	ATP[c] + acetate[c] => PPi[c] + acetyl adenylate[c]	0	0	0	0	0	0	0	0	0	0	0	0	0	0	0	0	0	0	0	0	0	0	0	0	0	0	0	0	0	0	0	0	0	0	0	0	0	0	0	0	0	0	0	0	0	0	0	0
HMR_9840	ATP[m] + acetate[m] => PPi[m] + acetyl adenylate[m]	0	0	0	0	0	0	0	0	0	0	0	0	0	0	0	0	0	0	0	0	0	0	0	0	0	0	0	0	0	0	0	0	0	0	0	0	0	0	0	0	0	0	0	0	0	0	0	0
HMR_4108	CoA[c] + acetyl adenylate[c] => AMP[c] + acetyl-CoA[c]	0	0	0	0	0	0	0	0	0	0	0	0	0	0	0	0	0	0	0	0	0	0	0	0	0	0	0	0	0	0	0	0	0	0	0	0	0	0	0	0	0	0	0	0	0	0	0	0
HMR_9839	CoA[m] + acetyl adenylate[m] => AMP[m] + acetyl-CoA[m]	0	0	0	0	0	0	0	0	0	0	0	0	0	0	0	0	0	0	0	0	0	0	0	0	0	0	0	0	0	0	0	0	0	0	0	0	0	0	0	0	0	0	0	0	0	0	0	0
HMR_4283	H2O[c] + NADP+[c] + acetaldehyde[c] <=> H+[c] + NADPH[c] + acetate[c]	0.785895	0.240366	0.267894	0.261957	0.250787	0.244813	0.274305	0.259829	0.222638	0.259773	0.240547	0.251944	0.257099	1.22441	0.210598	1.42167	1.37957	0.26187	0.257948	0.252513	0.224879	0.302955	0.210664	0.262491	0.232336	0.233845	0.268258	0.244003	0.875671	0.251553	0.258793	0.237821	1.3412	0.233335	0.210524	0.246003	1.98735	0.23666	0.259848	0.218628	0.200446	1.67093	1.27014	0.240463	1.32819	1.22734	0.243055	0.2413
HMR_8357	H2O[m] + NAD+[m] + acetaldehyde[m] => H+[m] + NADH[m] + acetate[m]	0	0	0	0	0	0	0	0	0	0	0	0	0	0	0	0	0	0	0	0	0	0	0	0	0	0	0	0	0	0	0	0	0	0	0	0	0	0	0	0	0	0	0	0	0	0	0	0
HMR_4355	DHAP[c] + erythrose-4-phosphate[c] => sedoheptulose-1,7-bisphosphate[c]	0	0	0	0	0	0	0	0	0	0	0	0	0	0	0	0	0	0	0	0	0	0	0	0	0	0	0	0	0	0	0	0	0	0	0	0	0	0	0	0	0	0	0	0	0	0	0	0
HMR_4360	H2O[c] + NADP+[c] + methylglyoxal[c] => H+[c] + NADPH[c] + pyruvate[c]	0	0	0	0	0	0	0	0	0	0	0	0	4.93038e-31	0	0	0	0	0	1.47911e-31	0	0	0	0	0	0	0	0	0	0	0	0	0	0	0	0	0	0	0	0	0	0	0	0	0	0	0	0	0
HMR_6410	lipoamide[m] + pyruvate[m] => CO2[m] + S-acetyldihydrolipoamide[m]	0	0	0	0	0	0	0	0	0	0	0	0	0	0	0	0	0	0	0	0	0	0	0	0	0	0	0	0	0	0	0	0	0	0	0	0	0	0	0	0	0	0	0	0	0	0	0	0
HMR_6412	CoA[m] + S-acetyldihydrolipoamide[m] => acetyl-CoA[m] + dihydrolipoamide[m]	0	0	0	0	0	0	0	0	0	0	0	0	0	0	0	0	0	0	0	0	0	0	0	0	0	0	0	0	0	0	0	0	0	0	0	0	0	0	0	0	0	0	0	0	0	0	0	0
HMR_4396	glucose-1-phosphate[c] <=> glucose-6-phosphate[c]	1.57772e-30	0	6.31089e-30	8.07794e-28	0	1.10441e-29	0	-1.06023e-27	-1.11684e-15	0	3.43154e-29	0	1.57772e-30	-1.26218e-29	-2.78073e-29	0	0	0	7.90052e-16	-9.46633e-30	0	0	0	0	2.52435e-29	0	1.47911e-31	-1.39826e-28	4.73317e-30	0	0	-7.88861e-31	3.15544e-30	0	0	0	-1.57772e-30	0	0	0	-1.95156e-18	0	-1.21169e-27	0	0	0	0	1.97215e-31
HMR_8652	carbamoyl-phosphate[r] + glucose[r] => CO2[r] + NH3[r] + glucose-6-phosphate[r]	0	0	0	0	0	0	0	0	0	0	0	0	0	0	0	0	0	0	0	0	0	0	0	0	0	0	0	0	0	0	0	0	0	0	0	0	0	0	0	0	0	0	0	0	0	0	0	0
HMR_7745	beta-D-glucose[c] <=> glucose[c]	0	0	0	0	0	0	0	0	0	0	0	0	0	0	0	0	0	0	0	0	0	0	0	0	0	0	0	0	0	0	0	0	0	0	0	0	0	0	0	0	0	0	0	0	0	0	0	0
HMR_7746	ATP[c] + beta-D-glucose[c] => ADP[c] + beta-D-glucose-6-phosphate[c]	0	0	0	0	0	0	0	0	0	0	0	0	0	0	0	0	0	0	0	0	0	0	0	0	0	0	0	0	0	0	0	0	0	0	0	0	0	0	0	0	0	0	0	0	0	0	0	0
HMR_7747	ADP[c] + beta-D-glucose[c] => AMP[c] + beta-D-glucose-6-phosphate[c]	0	0	0	0	0	0	0	0	0	0	0	0	0	0	0	0	0	0	0	0	0	0	0	0	0	0	0	0	0	0	0	0	0	0	0	0	0	0	0	0	0	0	0	0	0	0	0	0
HMR_7748	beta-D-glucose-6-phosphate[c] <=> glucose-6-phosphate[c]	0	0	0	0	0	0	0	0	0	0	0	0	0	0	0	0	0	0	0	0	0	0	0	0	0	0	0	0	0	0	0	0	0	0	0	0	0	0	0	0	0	0	0	0	0	0	0	0
HMR_7749	beta-D-glucose-6-phosphate[c] <=> fructose-6-phosphate[c]	0	0	0	0	0	0	0	0	0	0	0	0	0	0	0	0	0	0	0	0	0	0	0	0	0	0	0	0	0	0	0	0	0	0	0	0	0	0	0	0	0	0	0	0	0	0	0	0
HMR_4101	GTP[c] + OAA[c] => CO2[c] + GDP[c] + PEP[c]	0	0	0	1.11627	0	0	0	0	0	0	0	0	0	1.50368	0.761187	0.975488	1.1647	0.985487	0	0	0	1.01104	0	0	0	0	0	0	0	0	0	0	0.991174	0	0	0	1.00313	0	0.943616	0	0	1.29533	0.930692	0	0	0	0	0
HMR_4103	GTP[m] + OAA[m] => CO2[m] + GDP[m] + PEP[m]	0	0	0	0	0	0	0	5.10452	0	0	0	0	0	-1.26218e-29	-1.57772e-30	0	9.46633e-30	0	0	0	0	0	3.47238	0	0	0	0	1.3061	0	0	0	0	0	0	0	0	0	0	-6.31089e-30	0	0	0	0	0	0	0	4.64031	0
HMR_3989	H2O[s] + maltose[s] => 2 glucose[s]	0	0	0	-1.26218e-29	0	0	-5.04871e-29	0	0	0	-1.73549e-29	0	0	0	0	0	0	0	0	0	0	0	0	0	0	0	0	0	1.81931e-29	0	0	0	0	0	0	0	0	0	0	1.10441e-29	0	0	0	0	0	0	0	0
HMR_4122	H2O[c] + 2 NAD+[c] + UDP-glucose[c] => 2 H+[c] + 2 NADH[c] + UDP-glucuronate[c]	0	0	0	0	0	0	0	0	0	0	0	0	0	0	0	0	0	0	0	0	0	0	0	0	0	0	0	0	0	0	0	0	0	0	0	0	0	0	0	0	0	0	0	0	0	0	0	0
HMR_4837	H2O[s] + trehalose[s] => 2 glucose[s]	0	0	0	0	0	0	0	0	0	0	0	0	0	0	0	0	0	0	0	0	0	0	0	0	0	0	0	0	0	0	0	0	0	0	0	0	0	0	0	0	0	0	0	0	0	0	0	0
HMR_5395	8 UDP-glucose[c] + glycogenin[c] => 8 UDP[c] + glycogenin G8[c]	0	0	0	0	0	0	0	0	0	0	0	0	0	0	0	0	0	0	0	0	0	0	0	0	0	0	0	0	0	0	0	0	0	0	0	0	0	0	0	0	0	0	0	0	0	0	0	0
HMR_5396	3 UDP-glucose[c] + glycogenin G8[c] => 3 UDP[c] + glycogenin G11[c]	0	0	0	0	0	0	0	0	0	0	0	0	0	0	0	0	0	0	0	0	0	0	0	0	0	0	0	0	0	0	0	0	0	0	0	0	0	0	0	0	0	0	0	0	0	0	0	0
HMR_9727	UDP-glucose[c] => glycogen[c] + UDP[c]	0	0	0	0	0	0	0	0	0	0	0	0	0	0	0	0	0	0	0	0	0	0	0	0	0	0	0	0	0	0	0	0	0	0	0	0	0	0	0	0	0	0	0	0	0	0	0	0
HMR_5397	glycogenin G11[c] => glycogenin G4G7[c]	0	0	0	0	0	0	0	0	0	0	0	0	0	0	0	0	0	0	0	0	0	0	0	0	0	0	0	0	0	0	0	0	0	0	0	0	0	0	0	0	0	0	0	0	0	0	0	0
HMR_5398	3 Pi[c] + glycogenin G4G7[c] => 3 glucose-1-phosphate[c] + glycogenin G4G4[c]	0	0	0	0	0	0	0	0	0	0	0	0	0	0	0	0	0	0	0	0	0	0	0	0	0	0	0	0	0	0	0	0	0	0	0	0	0	0	0	0	0	0	0	0	0	0	0	0
HMR_5399	glycogenin G4G4[c] => glycogenin G7G1[c]	0	0	0	0	0	0	0	0	0	0	0	0	0	0	0	0	0	0	0	0	0	0	0	0	0	0	0	0	0	0	0	0	0	0	0	0	0	0	0	0	0	0	0	0	0	0	0	0
HMR_5400	H2O[c] + glycogenin G7G1[c] => glucose[c] + glycogenin G7[c]	0	0	0	0	0	0	0	0	0	0	0	0	0	0	0	0	0	0	0	0	0	0	0	0	0	0	0	0	0	0	0	0	0	0	0	0	0	0	0	0	0	0	0	0	0	0	0	0
HMR_5401	7 Pi[c] + glycogenin G7[c] => 7 glucose-1-phosphate[c] + glycogenin[c]	0	0	0	0	0	0	0	0	0	0	0	0	0	0	0	0	0	0	0	0	0	0	0	0	0	0	0	0	0	0	0	0	0	0	0	0	0	0	0	0	0	0	0	0	0	0	0	0
HMR_8568	H2O[c] + maltodecaose[c] => fructose[c] + maltononaose[c]	0	0	0	0	0	0	0	0	0	0	0	0	0	0	0	0	0	0	0	0	0	0	0	0	0	0	0	0	0	0	0	0	0	0	0	0	0	0	0	0	0	0	0	0	0	0	0	0
HMR_8569	H2O[s] + maltodecaose[s] => glucose[s] + maltononaose[s]	0	0	0	0	0	0	0	0	0	0	0	0	0	0	0	0	0	0	0	0	0	0	0	0	0	0	0	0	0	0	0	0	0	0	0	0	0	0	0	0	0	0	0	0	0	0	0	0
HMR_8570	2 H2O[c] + maltononaose[c] => 2 fructose[c] + maltoheptaose[c]	0	0	0	0	0	0	0	0	0	0	0	0	0	0	0	0	0	0	0	0	0	0	0	0	0	0	0	0	0	0	0	0	0	0	0	0	0	0	0	0	0	0	0	0	0	0	0	0
HMR_8571	2 H2O[s] + maltononaose[s] => 2 glucose[s] + maltoheptaose[s]	0	0	0	0	0	0	0	0	0	0	0	0	0	0	0	0	0	0	0	0	0	0	0	0	0	0	0	0	0	0	0	0	0	0	0	0	0	0	0	0	0	0	0	0	0	0	0	0
HMR_8572	H2O[c] + maltoheptaose[c] => fructose[c] + maltohexaose[c]	0	0	0	0	0	0	0	0	0	0	0	0	0	0	0	0	0	0	0	0	0	0	0	0	0	0	0	0	0	0	0	0	0	0	0	0	0	0	0	0	0	0	0	0	0	0	0	0
HMR_8573	H2O[s] + maltoheptaose[s] => glucose[s] + maltohexaose[s]	0	0	0	0	0	0	0	0	0	0	0	0	0	0	0	0	0	0	0	0	0	0	0	0	0	0	0	0	0	0	0	0	0	0	0	0	0	0	0	0	0	0	0	0	0	0	0	0
HMR_8574	H2O[c] + maltohexaose[c] => fructose[c] + maltopentaose[c]	0	0	0	0	0	0	0	0	0	0	0	0	0	0	0	0	0	0	0	0	0	0	0	0	0	0	0	0	0	0	0	0	0	0	0	0	0	0	0	0	0	0	0	0	0	0	0	0
HMR_8575	H2O[s] + maltohexaose[s] => glucose[s] + maltopentaose[s]	0	0	0	0	0	0	0	0	0	0	0	0	0	0	0	0	0	0	0	0	0	0	0	0	0	0	0	0	0	0	0	0	0	0	0	0	0	0	0	0	0	0	0	0	0	0	0	0
HMR_8576	H2O[c] + maltopentaose[c] => fructose[c] + maltotetraose[c]	0	0	0	0	0	0	0	0	0	0	0	0	0	0	0	0	0	0	0	0	0	0	0	0	0	0	0	0	0	0	0	0	0	0	0	0	0	0	0	0	0	0	0	0	0	0	0	0
HMR_8577	H2O[s] + maltopentaose[s] => glucose[s] + maltotetraose[s]	0	0	0	0	0	0	0	0	0	0	0	0	0	0	0	0	0	0	0	0	0	0	0	0	0	0	0	0	0	0	0	0	0	0	0	0	0	0	0	0	0	0	0	0	0	0	0	0
HMR_8578	H2O[c] + maltotetraose[c] => fructose[c] + maltotriose[c]	0	0	0	0	0	0	0	0	0	0	0	0	0	0	0	0	0	0	0	0	0	0	0	0	0	0	0	0	0	0	0	0	0	0	0	0	0	0	0	0	0	0	0	0	0	0	0	0
HMR_8579	H2O[s] + maltotetraose[s] => glucose[s] + maltotriose[s]	0	0	0	0	0	0	0	0	0	0	0	0	0	0	0	0	0	0	0	0	0	0	0	0	0	0	0	0	0	0	0	0	0	0	0	0	0	0	0	0	0	0	0	0	0	0	0	0
HMR_8581	H2O[s] + maltotriose[s] => glucose[s] + maltose[s]	0	0	0	0	0	0	0	0	0	0	0	0	0	0	0	0	0	0	0	0	0	0	0	0	0	0	0	0	0	0	0	0	0	0	0	0	0	0	0	0	0	0	0	0	0	0	0	0
HMR_8591	H2O[c] + maltotriose[c] => glucose[c] + maltose[c]	0	0	-9.86076e-32	0	0	0	7.88861e-29	0	0	0	0	0	0	0	0	0	0	0	0	0	0	0	0	0	0	0	0	0	0	0	0	0	0	0	0	0	0	0	0	2.52435e-29	0	0	0	0	0	0	0	0
HMR_8592	H2O[l] + maltotriose[l] => glucose[l] + maltose[l]	0	0	9.86076e-32	0	0	0	0	0	0	0	0	0	0	0	0	0	0	0	0	0	0	0	0	0	0	0	0	0	-3.78653e-29	0	0	0	0	0	0	0	0	0	0	0	0	0	0	0	0	0	0	0
HMR_8580	H2O[c] + maltotriose[c] => fructose[c] + maltose[c]	0	0	0	0	0	0	-1.00974e-28	0	0	0	0	0	0	0	0	0	0	0	0	0	0	0	0	0	0	0	0	0	3.64355e-29	0	0	0	0	0	0	0	0	0	0	0	0	0	0	0	0	0	0	0
HMR_8582	H2O[c] + maltose[c] => 2 fructose[c]	0	0	0	0	0	0	0	0	0	0	0	0	0	0	0	0	0	0	0	0	0	0	0	0	0	0	0	0	-1.82178e-29	0	0	0	0	0	0	0	0	0	0	0	0	0	0	0	0	0	0	0
HMR_8587	H2O[c] + maltose[c] => 2 glucose[c]	0	0	0	0	0	0	0	0	0	0	0	0	0	0	0	0	0	0	0	0	0	0	0	0	0	0	0	0	0	0	0	0	0	0	0	0	0	0	0	0	0	0	0	0	0	0	0	0
HMR_8589	H2O[l] + maltose[l] => 2 glucose[l]	6.31089e-30	0	0	0	0	0	0	0	0	0	1.73549e-29	0	0	0	0	0	0	0	0	0	0	0	0	0	0	9.86076e-32	0	0	0	0	0	0	0	0	0	0	0	0	0	0	0	0	0	0	0	0	0	0
HMR_8584	H2O[s] + starch structure 2[s] => glucose[s] + maltose[s]	0	0	0	0	0	0	0	0	0	0	0	0	0	0	0	0	0	0	0	0	0	0	0	0	0	0	0	0	0	0	0	0	0	0	0	0	0	0	0	0	0	0	0	0	0	0	0	0
HMR_3944	UTP[c] + glucose-1-phosphate[c] => PPi[c] + UDP-glucose[c]	-6.31089e-30	0	0	-8.07794e-28	0	-1.10441e-29	0	0	1.11684e-15	0	0	0	-1.57772e-30	8.18443e-30	2.78073e-29	0	-4.36801e-31	0	-7.90052e-16	9.46633e-30	0	0	0	-4.93038e-32	0	0	-1.47911e-31	0	0	0	0	0	0	0	0	0	1.57772e-30	0	0	0	1.95156e-18	0	0	0	0	0	0	-1.97215e-31
HMR_4128	UDP-galactose[c] <=> UDP-glucose[c]	0	0	-7.88861e-31	0	0	6.31089e-30	0	-1.06023e-27	-1.11684e-15	0	0	0	0	-1.38051e-30	0	0	0	0	7.90052e-16	-6.31089e-30	0	0	0	0	0	0	0	-1.41995e-28	0	0	0	3.15544e-30	3.15544e-30	0	0	0	0	0	-2.58845e-30	0	-2.52435e-29	7.39557e-32	-8.07794e-28	0	0	0	0	0
HMR_4130	ATP[c] + galactose[c] => ADP[c] + alpha-D-galactose-1-phosphate[c]	0	0	0	0	0	0	0	-1.06023e-27	-1.11684e-15	0	0	0	0	0	0	0	0	0	0	-3.15544e-30	0	0	0	0	0	0	0	-8.20415e-29	0	0	0	0	0	0	0	0	0	0	0	0	0	0	0	0	0	0	0	0
HMR_4131	UDP-galactose[c] + glucose-1-phosphate[c] <=> UDP-glucose[c] + alpha-D-galactose-1-phosphate[c]	0	0	-1.57772e-30	0	0	0	0	1.06654e-27	0	0	-3.41675e-29	0	0	0	0	0	0	0	0	0	0	0	0	0	0	0	0	1.3884e-28	0	0	0	7.88861e-31	-3.15544e-30	0	-5.91646e-31	0	0	0	0	0	0	0	1.21169e-27	0	0	0	0	0
HMR_4132	UDP-glucose[c] + galactose-1-phosphate[c] => UDP-galactose[c] + glucose-1-phosphate[c]	0	0	0	0	0	0	0	0	0	0	0	0	0	0	0	0	0	0	0	0	0	0	0	0	0	0	0	0	0	0	0	0	0	0	0	0	0	0	0	0	0	0	0	0	0	0	0	0
HMR_4303	H2O[s] + sucrose[s] => fructose[s] + glucose[s]	0	0	0	0	0	0	0	0	0	0	0	0	0	0	0	0	0	0	0	0	0	0	0	0	0	0	0	0	0	0	0	0	0	0	0	0	0	0	0	0	0	0	0	0	0	0	0	0
HMR_4414	ATP[c] + galactose[c] => ADP[c] + galactose-1-phosphate[c]	0	0	0	0	0	0	0	0	0	0	0	0	0	0	0	0	0	0	0	0	0	0	0	0	0	0	0	0	0	0	0	0	0	0	0	0	0	0	0	0	0	0	0	0	0	0	0	0
HMR_4415	H2O[s] + lactose[s] => galactose[s] + glucose[s]	0	0	0	0	0	0	0	0	0	0	0	0	0	0	0	0	0	0	0	0	0	0	0	0	0	0	0	0	0	0	0	0	0	0	0	0	0	0	0	0	0	0	0	0	0	0	0	0
HMR_4416	H2O[s] + galactosylglycerol[s] => galactose[s] + glycerol[s]	0	0	0	0	0	0	0	0	0	0	0	0	0	0	0	0	0	0	0	0	0	0	0	0	0	0	0	0	0	0	0	0	0	0	0	0	0	0	0	0	0	0	0	0	0	0	0	0
HMR_4774	CTP[c] + D-tagatose-6-phosphate[c] => CDP[c] + tagatose-1,6-bisphosphate[c]	0	0	0	0	0	0	0	0	0	0	0	0	0	0	0	0	0	0	0	0	0	0	0	0	0	0	0	0	0	0	0	0	0	0	0	0	0	0	0	0	0	0	0	0	0	0	0	0
HMR_4775	D-tagatose-6-phosphate[c] + ITP[c] => IDP[c] + tagatose-1,6-bisphosphate[c]	0	0	0	0	0	0	0	0	0	0	0	0	0	0	0	0	0	0	0	0	0	0	0	0	0	0	0	0	0	0	0	0	0	0	0	0	0	0	0	0	0	0	0	0	0	0	0	0
HMR_4831	lactose[s] + NAD+[s] => 3-ketolactose[s] + NADH[s] + H+[s]	0	0	0	0	0	0	0	0	0	0	0	0	0	0	0	0	0	0	0	0	0	0	0	0	0	0	0	0	0	0	0	0	0	0	0	0	0	0	0	0	0	0	0	0	0	0	0	0
HMR_4832	3-ketolactose[s] + H2O[s] => 3-keto-beta-D-galactose[s] + glucose[s]	0	0	0	0	0	0	0	0	0	0	0	0	0	0	0	0	0	0	0	0	0	0	0	0	0	0	0	0	0	0	0	0	0	0	0	0	0	0	0	0	0	0	0	0	0	0	0	0
HMR_7674	UDP-galactose[g] + glucose[g] => UDP[g] + lactose[g]	0	0	0	0	0	0	0	0	0	0	0	0	0	0	0	0	0	0	0	0	0	0	0	0	0	0	0	0	0	0	0	0	0	0	0	0	0	0	0	0	0	0	0	0	0	0	0	0
HMR_8761	ATP[c] + D-tagatose[c] => ADP[c] + D-tagatose-6-phosphate[c]	0	0	0	0	0	0	0	0	0	0	0	0	0	0	0	0	0	0	0	0	0	0	0	0	0	0	0	0	0	0	0	0	0	0	0	0	0	0	0	0	0	0	0	0	0	0	0	0
HMR_8762	D-tagatose-6-phosphate[c] <=> DHAP[c] + glyceraldehyde[c]	0	0	0	0	0	0	0	0	0	0	0	0	0	0	0	0	0	0	0	0	0	0	0	0	0	0	0	0	0	0	0	0	0	0	0	0	0	0	0	0	0	0	0	0	0	0	0	0
HMR_8764	H2O[l] + lactose[l] => galactose[l] + glucose[l]	0	0	0	0	0	0	0	0	0	0	0	0	0	0	0	0	0	0	0	0	0	0	0	0	0	0	0	0	0	0	0	0	0	0	0	0	0	0	0	0	0	0	0	0	0	0	0	0
HMR_8766	H+[c] + NADPH[c] + galactose[c] <=> NADP+[c] + galactitol[c]	0	0	0	0	0	0	0	0	0	0	0	0	0	0	0	0	0	0	0	0	0	0	0	0	0	0	0	0	0	0	0	0	0	0	0	0	0	0	0	0	0	0	0	0	0	0	0	0
HMR_8767	UTP[c] + alpha-D-galactose-1-phosphate[c] => PPi[c] + UDP-galactose[c]	0	0	-1.57772e-30	0	0	0	0	0	-1.11684e-15	0	-3.41675e-29	0	0	0	0	0	0	0	0	-3.15544e-30	0	0	0	0	0	0	0	5.6798e-29	0	0	0	7.88861e-31	-3.15544e-30	0	0	0	0	0	0	0	0	0	1.21169e-27	0	0	0	0	0
HMR_0454	ATP[c] + glyceraldehyde[c] => ADP[c] + GAP[c]	14.0284	22.6685	23.1623	22.2804	12.2704	17.4409	25.0117	21.78	21.3196	11.5472	15.9774	15.5464	20.7638	24.0816	26.4319	26.0059	16.8596	20.9738	20.1408	14.7365	14.3711	15.3704	24.623	17.0854	8.85864	20.4593	20.2707	11.5684	15.755	12.479	21.5311	20.1784	12.5945	15.349	20.6249	15.175	14.8988	17.1448	18.0581	25.2607	20.0222	23.2746	16.3151	10.5038	13.1483	13.1483	19.299	19.9182
HMR_4297	ATP[c] + fructose-6-phosphate[c] => ADP[c] + fructose-2,6-bisphosphate[c]	0	0	0	0	0	0	0	0	0	0	0	0	0	0	0	0	0	0	0	0	0	0	0	0	0	0	0	0	0	0	0	0	0	0	0	0	0	0	0	0	0	0	0	0	0	0	0	0
HMR_4310	ATP[c] + fructose[c] => ADP[c] + fructose-1-phosphate[c]	0	0	0	0	0	0	0	0	0	0	0	0	0	0	0	0	0	0	0	0	0	0	0	0	0	0	0	0	0	0	0	0	0	0	0	0	0	0	0	0	0	0	0	0	0	0	0	0
HMR_4315	D-glucitol[c] + NAD+[c] <=> H+[c] + NADH[c] + fructose[c]	0	0	0	0	0	0	0	0	0	0	0	0	0	0	0	0	0	0	0	0	0	0	0	0	0	0	0	0	0	0	0	0	0	0	0	0	0	0	0	0	0	0	0	0	0	0	0	0
HMR_4316	H+[c] + NADPH[c] + glucose[c] => D-glucitol[c] + NADP+[c]	0	0	0	0	0	0	0	0	0	0	0	0	0	0	0	0	0	0	0	0	0	0	0	0	0	0	0	0	0	0	0	0	0	0	0	0	0	0	0	0	0	0	0	0	0	0	0	0
HMR_4317	ATP[c] + D-glucitol[c] => ADP[c] + sorbitol-3-phosphate[c]	0	0	0	0	0	0	0	0	0	0	0	0	0	0	0	0	0	0	0	0	0	0	0	0	0	0	0	0	0	0	0	0	0	0	0	0	0	0	0	0	0	0	0	0	0	0	0	0
HMR_4318	ATP[c] + fructose[c] => ADP[c] + fructose-3-phosphate[c]	0	0	0	0	0	0	0	0	0	0	0	0	0	0	0	0	0	0	0	0	0	0	0	0	0	0	0	0	0	0	0	0	0	0	0	0	0	0	0	0	0	0	0	0	0	0	0	0
HMR_4319	ATP[c] + fructose[c] => ADP[c] + fructose-6-phosphate[c]	0	0	0	0	0	0	0	0	0	0	0	0	0	0	0	0	0	0	0	0	0	0	0	0	0	0	0	0	0	0	0	0	0	0	0	0	0	0	1.37821e-15	0	0	0	0	0	0	0	0	1.51853e-14
HMR_4320	ATP[c] + mannose-1-phosphate[c] => ADP[c] + D-mannose-1,6-bisphosphate[c]	0	0	0	0	0	0	0	0	0	0	0	0	0	0	0	0	0	0	0	0	0	0	0	0	0	0	0	0	0	0	0	0	0	0	0	0	0	0	0	0	0	0	0	0	0	0	0	0
HMR_4356	DHAP[c] + glyceraldehyde[c] => fructose-1-phosphate[c]	0	0	0	0	0	0	0	0	0	0	0	0	0	0	0	0	0	0	0	0	0	0	0	0	0	0	0	0	0	0	0	0	0	0	0	0	0	0	0	0	0	0	0	0	0	0	0	0
HMR_4383	fructose-6-phosphate[c] <=> mannose-6-phosphate[c]	1.97215e-31	6.76184e-14	0	0	0	0	2.52435e-29	-1.81122e-27	0	0	0	0	0	0	0	0	0	0	-8.98206e-32	4.25834e-14	4.94058e-14	0	0	0	0	0	0	-3.78653e-29	5.52203e-30	0	0	0	-2.8417e-17	0	0	0	0	0	0	2.14721e-14	3.90313e-19	0	0	0	0	0	2.52435e-29	3.9443e-31
HMR_4385	mannose-6-phosphate[c] => mannose-1-phosphate[c]	0	6.76184e-14	0	0	0	0	0	0	0	0	0	0	0	0	0	0	0	0	0	4.25834e-14	4.94058e-14	0	0	0	0	0	0	0	0	0	0	0	-2.8417e-17	0	0	0	0	0	0	2.14721e-14	0	0	0	0	0	0	0	0
HMR_4386	GDP[c] + mannose-1-phosphate[c] => GDP-mannose[c] + Pi[c]	0	6.76184e-14	0	0	0	0	0	0	0	0	0	0	0	0	0	0	0	0	-1.2326e-32	4.25834e-14	4.94058e-14	0	0	0	0	1.14285e-14	-2.28281e-15	0	0	0	0	0	-2.8417e-17	0	0	0	0	0	0	2.14721e-14	0	0	0	0	0	0	0	0
HMR_4387	GTP[c] + mannose-1-phosphate[c] => GDP-mannose[c] + PPi[c]	0	0	0	0	0	0	0	0	0	0	0	0	0	0	0	0	0	0	0	0	0	0	0	0	0	0	0	0	0	0	0	0	0	0	0	0	0	0	0	0	0	0	0	0	0	0	0	0
HMR_4399	GDP-mannose[c] => GDP-4-dehydro-6-deoxy-D-mannose[c] + H2O[c]	0	6.76184e-14	0	0	0	0	1.00974e-28	0	0	0	0	0	0	0	0	0	0	0	0	4.25834e-14	4.94058e-14	0	0	0	0	1.14285e-14	0	0	0	0	0	0	-2.8417e-17	0	0	0	0	0	0	2.14721e-14	-5.85469e-18	0	0	0	0	0	0	0
HMR_4400	GDP-4-dehydro-6-deoxy-D-mannose[c] + H+[c] + NADH[c] => GDP-L-fucose[c] + NAD+[c]	0	6.76184e-14	0	0	0	0	1.00974e-28	-1.93429e-27	0	0	0	0	0	0	0	0	0	0	0	4.25834e-14	4.94058e-14	0	0	0	0	1.14285e-14	0	0	0	0	0	0	-2.8417e-17	0	0	0	0	0	0	2.14721e-14	-5.85469e-18	0	0	0	0	0	0	0
HMR_4401	GDP-L-fucose[c] + PPi[c] <=> GTP[c] + L-fucose-1-phosphate[c]	0	0	0	0	0	0	0	0	0	0	0	0	0	0	0	0	0	0	0	0	0	0	0	0	0	0	0	0	0	0	0	0	0	0	0	0	0	0	0	0	0	0	0	0	0	0	0	0
HMR_4402	6-deoxy-L-galactose[c] + ATP[c] <=> ADP[c] + L-fucose-1-phosphate[c]	0	0	0	0	0	0	0	0	0	0	0	0	0	0	0	0	0	0	0	0	0	0	0	0	0	0	0	0	0	0	0	0	0	0	0	0	0	0	0	0	0	0	0	0	0	0	0	0
HMR_4490	ATP[c] + mannose[c] => ADP[c] + mannose-6-phosphate[c]	1.38051e-30	0	-1.57772e-29	0	0	0	0	0	0	0	0	0	0	0	0	0	0	0	0	0	0	0	0	0	0	0	0	5.04871e-29	0	0	0	0	0	0	0	-3.3554e-18	0	-2.99783e-17	0	0	-3.90313e-19	0	0	0	0	0	0	0
HMR_4706	H2O[c] + fructose-2,6-bisphosphate[c] => Pi[c] + fructose-6-phosphate[c]	0	0	0	0	0	0	0	0	0	0	0	0	0	0	0	0	0	0	0	0	0	0	0	0	0	0	0	0	0	0	0	0	0	0	0	0	0	0	0	0	0	0	0	0	0	0	0	0
HMR_8768	GDP-4-dehydro-6-deoxy-D-mannose[c] + H+[c] + NADPH[c] => GDP-L-fucose[c] + NADP+[c]	0	0	0	0	0	0	0	0	0	0	0	0	0	0	0	0	0	0	0	0	0	0	0	0	0	0	0	0	0	0	0	0	0	0	0	0	0	0	0	0	0	0	0	0	0	0	0	0
HMR_4403	6-deoxy-L-galactose[c] => L-fuculose[c]	0	0	0	0	0	0	0	0	0	0	0	0	0	0	0	0	0	0	0	0	0	0	0	0	0	0	0	0	0	0	0	0	0	0	0	0	0	0	0	0	0	0	0	0	0	0	0	0
HMR_4590	H+[c] + L-xylulose[c] + NADPH[c] => NADP+[c] + xylitol[c]	0	0	0	0	0	3.28756e-31	0	0	0	0	0	0	0	0	0	0	0	0	0	0	0	0	0	0	0	0	0	-1.97215e-31	0	0	0	0	0	0	0	0	0	0	0	-1.57772e-30	0	0	0	0	0	0	-2.77599e-15	0
HMR_4591	NAD+[c] + xylitol[c] => H+[c] + L-xylulose[c] + NADH[c]	0	0	0	0	0	0	0	0	0	0	0	0	0	0	0	0	0	0	0	0	0	0	-2.01948e-28	0	0	0	0	0	0	0	0	0	0	0	0	0	0	0	0	0	0	0	0	0	0	0	0	0
HMR_4592	D-xylose[c] + H+[c] + NADPH[c] <=> NADP+[c] + xylitol[c]	0	0	0	0	0	-3.28756e-31	0	0	0	0	0	0	0	0	0	0	0	0	3.95026e-16	0	0	0	0	0	0	0	0	0	0	0	0	0	0	0	0	0	0	0	0	1.57772e-30	0	0	0	0	0	0	0	0
HMR_4593	NAD+[c] + xylitol[c] => D-xylulose[c] + H+[c] + NADH[c]	0	0	0	0	0	0	0	0	0	0	0	0	0	0	0	0	0	0	3.95026e-16	0	0	0	2.01948e-28	0	0	0	0	0	0	0	0	0	0	0	0	0	0	0	0	0	0	0	0	0	0	0	-2.77599e-15	0
HMR_4595	ADP[c] + D-xylulose-5-phosphate[c] <=> ATP[c] + D-xylulose[c]	0	0	0	0	0	0	0	0	0	0	0	0	0	0	0	0	0	0	-3.95026e-16	0	0	0	-2.01948e-28	0	0	0	0	0	0	0	0	-1.26218e-28	0	0	0	0	0	0	0	0	0	0	0	0	0	2.16015e-14	2.77599e-15	0
HMR_8341	H+[c] + L-arabinose[c] + NADPH[c] => L-arabitol[c] + NADP+[c]	0	0	0	0	0	0	0	0	0	0	0	0	0	0	0	0	0	0	0	0	0	0	0	0	0	0	0	0	0	0	0	0	0	0	0	0	0	0	0	0	0	0	0	0	0	0	0	0
HMR_8342	H+[c] + L-xylulose[c] + NADH[c] <=> L-arabitol[c] + NAD+[c]	0	0	0	0	0	0	0	0	0	0	0	0	0	0	0	0	0	0	0	0	0	0	0	0	0	0	0	0	0	0	0	0	0	0	0	0	0	0	0	0	0	0	0	0	0	0	0	0
HMR_8352	L-gulonate[c] + NAD+[c] => 3-dehydro-L-gulonate[c] + H+[c] + NADH[c]	0	0	0	0	0	3.28756e-31	0	0	0	0	0	0	0	0	0	0	0	0	0	0	1.51461e-28	0	2.01948e-28	0	0	0	0	-1.97215e-31	0	0	0	0	0	0	0	0	0	0	0	0	0	0	0	0	0	0	-2.77599e-15	0
HMR_8353	3-dehydro-L-gulonate[c] => CO2[c] + L-xylulose[c]	0	0	0	0	0	3.28756e-31	0	0	0	0	0	0	0	0	0	0	0	0	0	0	1.51461e-28	0	2.01948e-28	0	0	0	0	-1.97215e-31	0	0	0	0	0	0	0	0	0	0	0	0	0	0	0	0	0	0	-2.77599e-15	0
HMR_8726	ATP[c] + D-ribulose[c] => ADP[c] + ribulose-5-phosphate[c]	0	0	0	0	0	0	0	0	0	0	0	0	0	0	0	0	0	0	0	0	0	0	0	0	0	0	0	0	0	0	0	0	0	0	0	0	0	0	0	0	0	0	0	0	0	0	0	0
HMR_8727	H2O[c] + UDP-glucuronate[c] => D-glucuronate 1-phosphate[c] + UMP[c]	0	0	0	0	0	0	0	0	0	0	0	0	0	0	0	0	0	0	0	0	0	0	0	0	0	0	0	0	0	0	0	0	0	0	0	0	0	0	0	0	0	0	0	0	0	0	0	0
HMR_8728	D-glucuronate 1-phosphate[c] + H2O[c] => Pi[c] + glucuronate[c]	0	0	0	0	0	0	0	0	0	0	0	0	0	0	0	0	0	0	0	0	0	0	0	0	0	0	0	0	0	0	0	0	0	0	0	0	0	0	0	0	0	0	0	0	0	0	0	0
HMR_8729	H2O[c] + UDP-glucuronate[c] => UDP[c] + glucuronate[c]	0	0	0	-5.6798e-29	0	0	0	0	0	0	0	0	0	0	0	0	0	-5.91646e-30	0	0	1.51461e-28	0	2.52435e-28	0	0	-5.36425e-29	0	4.43734e-31	0	0	0	0	0	0	0	0	0	0	8.28304e-30	0	0	0	4.03897e-28	0	0	0	-2.77599e-15	1.97215e-31
HMR_6537	H+[c] + NADPH[c] + glucuronate[c] => L-gulonate[c] + NADP+[c]	0	0	0	0	0	3.28756e-31	0	0	0	0	0	0	0	0	0	0	0	0	0	0	1.51461e-28	0	2.01948e-28	0	0	0	0	-1.97215e-31	0	0	0	0	0	0	0	0	0	0	0	0	0	0	0	0	0	0	-2.77599e-15	1.97215e-31
HMR_1568	H2O[c] + NAD+[c] + acetaldehyde[c] => H+[c] + NADH[c] + acetate[c]	0	0	0	0	0	0	0	0	0	0	0	0	0	0	0	0	0	0	0	0	0	0	0	0	0	0	0	0	0	0	0	0	0	0	0	0	0	0	0	0	0	0	0	0	0	0	0	0
HMR_3853	GSH[c] + methylglyoxal[c] => (R)-S-lactoylglutathione[c]	0	0	0	0	0	0	0	-3.15544e-29	0	0	0	0	-7.88861e-31	0	0	0	0	0	0	0	-1.64083e-28	0	0	0	0	0	0	0	0	0	0	0	0	0	0	0	0	0	0	0	0	0	0	0	0	0	-1.47911e-31	0
HMR_3854	H+[c] + NADH[c] + methylglyoxal[c] => NAD+[c] + lactaldehyde[c]	0	0	0	0	0	0	0	0	0	0	0	0	0	0	0	0	0	0	0	0	0	0	0	0	0	0	0	0	0	0	0	0	0	0	0	0	0	0	0	0	0	0	0	0	0	0	0	0
HMR_3855	H+[c] + NADPH[c] + lactaldehyde[c] => NADP+[c] + propane-1,2-diol[c]	0	0	0	0	0	0	0	0	0	0	0	0	0	0	0	0	0	0	0	0	0	0	0	0	0	0	0	0	0	0	0	0	0	0	0	0	0	0	0	0	0	0	0	0	0	0	0	0
HMR_3857	(R)-S-lactoylglutathione[c] + H2O[c] => D-lactate[c] + GSH[c]	0	0	0	0	0	0	1.43967e-29	0	0	0	0	0	0	0	0	0	0	0	0	0	0	0	0	0	0	0	0	0	0	0	0	0	0	0	0	0	0	0	0	0	0	0	0	0	0	0	0	0
HMR_8511	(R)-S-lactoylglutathione[m] + H2O[m] => D-lactate[m] + GSH[m]	0	0	0	0	0	0	1.36972e-30	0	0	0	-3.69779e-32	0	0	0	0	0	0	0	0	0	-1.64083e-28	0	0	0	0	0	6.77927e-32	0	0	0	0	0	-2.46519e-32	0	0	0	0	0	0	0	0	0	0	0	0	0	0	0
HMR_3859	D-lactate[c] + 2 ferricytochrome C[m] => 2 H+[c] + 2 ferrocytochrome C[m] + pyruvate[c]	0	0	0	0	0	0	1.57772e-29	0	0	0	-4.93038e-32	0	0	0	0	0	0	0	0	0	0	0	0	0	0	0	6.77927e-32	0	0	0	0	0	-2.46519e-32	0	0	0	0	0	0	0	0	0	0	0	0	0	0	0
HMR_4087	NAD+[m] + malate[m] => CO2[m] + H+[m] + NADH[m] + pyruvate[m]	0	0	0	0	0	0	0	0	0	0	0	0	0	0	0	0	0	0	0	0	0	0	0	0	0	0	0	0	0	0	0	0	0	0	0	0	0	0	0	0	0	0	0	0	0	0	0	0
HMR_4089	NADP+[c] + malate[c] => CO2[c] + H+[c] + NADPH[c] + pyruvate[c]	53.0356	65.7723	49.756	40.9068	46.7008	70.1482	58.4941	84.3536	107.783	55.5279	81.2477	76.6874	58.8734	40.7071	41.0344	37.9559	33.7007	41.0019	80.9152	48.7258	81.5605	35.1604	70.8108	122.847	46.3405	97.688	73.3343	56.6872	54.3627	96.0413	68.4919	51.6889	28.0043	131.229	55.3888	81.4241	30.3926	96.4059	37.166	102.294	72.3917	38.5937	28.2127	69.496	27.7836	43.2906	67.9037	81.5018
HMR_4091	NADP+[m] + malate[m] => CO2[m] + H+[m] + NADPH[m] + pyruvate[m]	0	0	0	0	0	0	0	0	0	0	0	0	0	0	0	0	0	0	0	0	0	0	0	0	0	0	0	0	0	0	0	0	0	0	0	0	0	0	0	0	0	0	0	0	0	0	0	0
HMR_4093	H2O[c] + acetyl-CoA[c] => CoA[c] + acetate[c]	0	0	0	0	0	0	0	0	0	0	0	0	0	0	0	0	0	0	0	0	0	0	0	0	0	0	0	0	0	0	0	0	0	0	0	0	0	0	0	0	0	0	0	0	0	0	0	0
HMR_4095	H2O[m] + acetyl-CoA[m] => CoA[m] + acetate[m]	0	0	0	0	0	0	0	0	0	0	0	0	0	0	0	0	0	0	0	0	0	0	0	0	0	0	0	0	0	0	0	0	0	0	0	0	0	0	0	0	0	0	0	0	0	0	0	0
HMR_4143	ATP[m] + H+[m] + HCO3-[m] + pyruvate[m] => ADP[m] + OAA[m] + Pi[m]	47.3532	59.9304	43.5512	36.3592	41.7089	64.6577	51.7156	81.8897	103.245	50.0657	76.3787	71.1143	52.8362	35.2686	38.194	34.8973	29.1262	36.4267	74.8688	43.6628	77.1286	30.3581	69.2817	116.81	41.7683	92.853	66.9852	53.0818	48.2655	90.5379	62.5237	46.9371	24.1923	126.235	51.6458	75.8681	26.503	91.0972	32.8107	97.9319	68.4443	33.944	25.2894	64.3025	23.4369	37.7172	65.7444	76.4854
HMR_8497	H+[c] + NADPH[c] + methylglyoxal[c] => NADP+[c] + hydroxyacetone[c]	0	0	0	0.668623	0	0	0	0	0	0	0	0	0	3.59949	11.6488	14.9133	5.15359	3.11167	0	0	0	0	0	0	0	0	0	0	0	0	0	0	3.48436	0	0	0	9.08802	0	4.34332	0	0	8.79014	5.36568	0	0	0	0	0
HMR_8498	H+[c] + NADPH[c] + O2[c] + acetone[c] => H2O[c] + NADP+[c] + hydroxyacetone[c]	0	0	0	0	0	0	0	3.28166e-28	0	0	0	0	0	0	0	0	0	0	0	0	0	0	0	0	0	0	0	0	0	0	0	0	0	0	0	0	0	0	0	0	0	0	0	0	0	0	0	0
HMR_8499	H+[c] + NADPH[c] + O2[c] + hydroxyacetone[c] => 2 H2O[c] + NADP+[c] + methylglyoxal[c]	0	0	0	0.668623	0	0	0	0	0	0	0	0	0	3.59949	11.6488	14.9133	5.15359	3.11167	0	0	0	0	0	0	0	0	0	0	0	0	0	0	3.48436	0	0	0	9.08802	0	4.34332	0	0	8.79014	5.36568	0	0	0	0	0
HMR_8500	H+[c] + NADPH[c] + hydroxyacetone[c] => NADP+[c] + propane-1,2-diol[c]	0	0	0	0	0	0	0	3.28166e-28	0	0	0	0	0	0	0	0	0	0	0	0	0	0	0	0	0	0	0	0	0	0	0	0	0	0	0	0	0	0	0	0	0	0	0	0	0	0	0	0
HMR_8501	H+[c] + NADPH[c] + methylglyoxal[c] => D-lactaldehyde[c] + NADP+[c]	0	0	0	0	0	0	0	0	0	0	0	0	0	0	0	0	0	0	0	0	0	0	0	0	0	0	0	0	0	0	0	0	0	0	0	0	0	0	0	0	0	0	0	0	0	0	0	0
HMR_8502	D-lactaldehyde[c] + GSH[c] + NAD+[c] => (R)-S-lactoylglutathione[c] + H+[c] + NADH[c]	0	0	0	0	0	0	0	3.15544e-29	0	0	0	0	0	0	0	0	0	0	0	0	0	0	0	0	0	0	0	0	0	0	0	0	0	0	0	0	0	0	0	0	0	0	0	0	0	0	0	0
HMR_8503	H2O[c] + NAD+[c] + lactaldehyde[c] => H+[c] + L-lactate[c] + NADH[c]	0	0	0	0	0	0	0	0	0	0	0	0	0	0	0	0	0	0	0	0	0	0	0	0	0	0	0	0	0	0	0	0	0	0	0	0	0	0	0	0	0	0	0	0	0	0	0	0
HMR_8504	D-lactaldehyde[c] + H2O[c] + NAD+[c] => D-lactate[c] + H+[c] + NADH[c]	0	0	0	0	0	0	0	0	0	0	0	0	0	0	0	0	0	0	0	0	0	0	0	0	0	0	0	0	0	0	0	0	0	0	0	0	0	0	0	0	0	0	0	0	0	0	0	0
HMR_8506	H2O[m] + NAD+[m] + lactaldehyde[m] => H+[m] + L-lactate[m] + NADH[m]	0	0	0	0	0	0	0	0	0	0	0	0	0	0	0	0	0	0	0	0	0	0	0	0	0	0	0	0	0	0	0	0	0	0	0	0	0	0	0	0	0	0	0	0	0	0	0	0
HMR_8507	NAD+[c] + propane-1,2-diol[c] => D-lactaldehyde[c] + H+[c] + NADH[c]	0	0	0	0	0	0	0	0	0	0	0	0	0	0	0	0	0	0	0	0	0	0	0	0	0	0	0	0	0	0	0	0	0	0	0	0	0	0	0	0	0	0	0	0	0	0	0	0
HMR_8508	NAD+[c] + propane-1,2-diol[c] => H+[c] + NADH[c] + lactaldehyde[c]	0	0	0	0	0	0	0	0	0	0	0	0	0	0	0	0	0	0	0	0	0	0	0	0	0	0	0	0	0	0	0	0	0	0	0	0	0	0	0	0	0	0	0	0	0	0	0	0
HMR_8509	D-lactaldehyde[c] + H+[c] + NADPH[c] => NADP+[c] + propane-1,2-diol[c]	0	0	0	0	0	0	0	-3.28166e-28	0	0	0	0	0	0	0	0	0	0	0	0	0	0	0	0	0	0	0	0	0	0	0	0	0	0	0	0	0	0	0	0	0	0	0	0	0	0	0	0
HMR_8512	D-lactate[c] + NAD+[c] => H+[c] + NADH[c] + pyruvate[c]	0	0	0	0	0	0	0	0	0	0	0	0	0	0	0	0	0	0	0	0	0	0	0	0	0	0	0	0	0	0	0	0	0	0	0	0	0	0	0	0	0	0	0	0	0	0	0	0
HMR_8516	DHAP[c] => Pi[c] + methylglyoxal[c]	0	0	0	0	0	0	0	0	0	0	0	0	0	0	0	0	0	0	0	0	0	0	0	0	0	0	0	0	0	0	0	0	0	0	0	0	0	0	0	0	0	0	0	0	0	0	0	0
HMR_8517	GAP[c] => Pi[c] + methylglyoxal[c]	0	0	0	0	0	0	0	0	0	0	0	0	0	-1.26218e-29	-3.48979e-31	0	0	1.00974e-28	0	0	-1.64083e-28	0	0	0	0	0	0	0	0	0	0	0	0	0	0	0	0	0	-1.00974e-28	0	0	0	-5.71135e-28	0	0	0	0	0
HMR_0153	AMP[c] + PPi[c] + propanoyl-CoA[c] <=> ATP[c] + CoA[c] + propanoate[c]	0	0	0	0	0	0	0	0	0	0	0	0	0	0	0	0	0	0	0	0	0	0	0	0	0	0	0	0	0	0	0	0	0	0	0	0	0	0	0	0	0	0	0	0	0	0	0	0
HMR_3797	AMP[m] + PPi[m] + propanoyl-CoA[m] <=> ATP[m] + CoA[m] + propanoate[m]	0	0	0	0	0	0	0	0	0	0	0	0	0	0	0	0	0	0	0	0	0	0	0	0	0	0	0	0	0	0	0	0	0	0	0	0	0	0	0	0	0	0	0	0	0	0	0	0
HMR_3212	FAD[m] + propanoyl-CoA[m] <=> FADH2[m] + acrylyl-CoA[m]	0	0	0	4.73317e-30	0	0	0	0	0	0	0	0	0	0	0	0	0	0	0	0	0	0	0	0	0	0	0	0	0	0	0	0	0	0	0	0	0	0	0	0	0	0	0	0	0	0	0	0
HMR_3800	2-oxobutyrate[m] + CoA[m] + NAD+[m] => CO2[m] + H+[m] + NADH[m] + propanoyl-CoA[m]	0.116866	0.127451	0.132765	0	0.114357	0.118232	0.149857	0.129097	0.0888227	0.123936	0.108087	0.12112	0.135025	0	0	0	0	0	0.128362	0.1176	0.0929895	-2.52435e-29	0.078534	0.126613	0.0965378	0.105028	0.136125	0.108528	0.12701	0.115163	0.132564	0.107901	0	0.0979787	0.0778371	0.115178	0	0.106736	0	0.087008	0.0707863	0	0	0.104092	0.0880593	0.116663	0.112575	0.109796
HMR_4105	malonyl-CoA[c] => CO2[c] + acetyl-CoA[c]	0	0	0	0	0	0	0	0	0	0	0	0	0	0	0	0	0	0	0	0	0	0	0	0	0	0	0	0	0	0	0	0	0	0	0	0	0	0	0	0	0	0	0	0	0	0	0	0
HMR_4106	malonyl-CoA[m] => CO2[m] + acetyl-CoA[m]	6.57648e-15	0	0	0	0	0	0	0	0	0	0	0	0	0	0	0	0	0	0	0	0	0	0	0	0	0	0	0	0	0	0	0	0	0	0	0	0	0	-9.04859e-15	0	0	0	0	0	0	0	0	0
HMR_4107	malonyl-CoA[p] => CO2[p] + acetyl-CoA[p]	0	0	0	0	0	0	0	0	0	0	0	0	0	0	0	0	0	0	0	0	0	0	0	0	0	0	0	0	0	0	0	0	0	0	0	0	0	0	0	0	0	0	0	0	0	0	0	0
HMR_4282	3-oxopropanoate[m] + CoA[m] + NAD+[m] => CO2[m] + H+[m] + NADH[m] + acetyl-CoA[m]	0	0	0	4.73317e-30	0	0	0	0	0	0	0	0	0	0	0	0	0	0	0	0	0	0	0	0	0	0	0	0	0	0	0	0	0	0	0	0	0	0	0	0	0	0	0	0	0	0	0	0
HMR_4331	AMP[c] + propanoyl-CoA[c] <=> CoA[c] + propinol adenylate[c]	0	0	0	0	0	0	0	0	0	0	0	0	0	0	0	0	0	0	0	0	0	0	0	0	0	0	0	0	0	0	0	0	0	0	0	0	0	0	0	0	0	0	0	0	0	0	0	0
HMR_3796	AMP[m] + propanoyl-CoA[m] <=> CoA[m] + propinol adenylate[m]	0	0	0	0	0	0	0	0	0	0	0	0	0	0	0	0	0	0	0	0	0	0	0	0	0	0	0	0	0	0	0	0	0	0	0	0	0	0	0	0	0	0	0	0	0	0	0	0
HMR_4459	ATP[c] + propanoate[c] <=> PPi[c] + propinol adenylate[c]	0	0	0	0	0	0	0	0	0	0	0	0	0	0	0	0	0	0	0	0	0	0	0	0	0	0	0	0	0	0	0	0	0	0	0	0	0	0	0	0	0	0	0	0	0	0	0	0
HMR_4460	ATP[m] + propanoate[m] <=> PPi[m] + propinol adenylate[m]	0	0	0	0	0	0	0	0	0	0	0	0	0	0	0	0	0	0	0	0	0	0	0	0	0	0	0	0	0	0	0	0	0	0	0	0	0	0	0	0	0	0	0	0	0	0	0	0
HMR_4464	acetoacetate[m] => CO2[m] + acetone[m]	0	0	0	0	0	0	0	-1.24956e-27	0	0	0	0	0	0	0	0	0	0	0	0	0	0	8.07794e-28	0	0	0	0	0	0	0	0	0	0	0	0	0	0	0	0	0	0	0	0	0	0	0	0	0
HMR_8078	H2O[c] + OAA[c] + propanoyl-CoA[c] => 2-methylcitrate[c] + CoA[c]	0	0	0	0	0	0	0	0	0	0	0	0	0	0	0	0	0	0	0	0	0	0	0	0	0	0	0	0	0	0	0	0	0	0	0	0	0	0	0	0	0	0	0	0	0	0	0	0
HMR_9803	malonyl-CoA[m] + H+[m] + NADPH[m] => 3-oxopropionyl-CoA[m] + NADP+[m] + H2O[m]	0	0	0	0	0	0	0	0	0	0	0	0	0	0	0	0	0	0	0	0	0	0	0	0	0	0	0	0	0	0	0	0	0	0	0	0	0	0	0	0	0	0	0	0	0	0	0	0
HMR_9804	3-oxopropionyl-CoA[m] + H+[m] + NADPH[m] <=> 3-hydroxypropionyl-CoA[m] + NADP+[m]	0	0	0	0	0	0	0	0	0	0	0	0	0	0	0	0	0	0	0	0	0	0	0	0	0	0	0	0	0	0	0	0	0	0	0	0	0	0	0	0	0	0	0	0	0	0	0	0
HMR_4741	3-hydroxypropionyl-CoA[m] + H2O[m] => CoA[m] + hydracrylate[m]	0	0	0	4.73317e-30	0	0	0	0	0	0	0	0	0	0	0	0	0	0	0	0	0	0	0	0	0	0	0	0	0	0	0	0	0	0	0	0	0	0	0	0	0	0	0	0	0	0	0	0
HMR_4497	NAD+[m] + hydracrylate[m] => 3-oxopropanoate[m] + H+[m] + NADH[m]	0	0	0	4.73317e-30	0	0	0	0	0	0	0	0	0	0	0	0	0	0	0	0	0	0	0	0	0	0	0	0	0	0	0	0	0	0	0	0	0	0	0	0	0	0	0	0	0	0	0	0
HMR_0718	AKG[c] + FADH2[c] => 2-hydroxyglutarate[c] + FAD[c]	0	0	0	0	0	0	0	0	0	0	0	0	0	0	0	0	0	0	0	0	0	0	0	0	0	0	0	0	0	0	0	0	0	0	0	0	0	0	0	0	0	0	0	0	0	0	0	0
HMR_0719	AKG[c] + H+[c] + NADH[c] => 2-hydroxyglutarate[c] + NAD+[c]	0	0	0	0	0	0	0	0	0	0	0	0	0	0	0	0	0	0	0	0	0	0	0	0	0	0	0	0	0	0	0	0	0	0	0	0	0	0	0	0	0	0	0	0	0	0	0	0
HMR_1434	CoA[c] + acetoacetyl-CoA[c] <=> 2 acetyl-CoA[c]	-0.166258	-0.0700089	-0.147993	0	-0.0361034	-0.0798854	-0.116227	0	-0.0678093	-0.0558819	0	-0.0737401	-0.0698733	0	0	0	0	0	-0.112735	-0.0188412	-0.0415847	-3.15544e-30	0	-0.0891016	-0.0926691	0	-0.128475	0	-0.174001	-0.0956974	-0.0672504	-0.0141865	0	-0.0794494	-0.0309123	-0.115625	0	-0.10993	0	-0.0412302	-0.118429	0	0	-0.148187	-0.121177	-0.150069	0	-0.0296771
HMR_1436	ATP[c] + CoA[c] + acetoacetate[c] => AMP[c] + PPi[c] + acetoacetyl-CoA[c]	0	0	0	0	0	0	0	0	0	0	0	0	0	0	0	0	0	0	0	0	0	0	0	0	0	0	0	0	0	0	0	0	0	0	0	0	0	0	0	0	0	0	0	0	0	0	0	0
HMR_3163	FAD[m] + butyryl-CoA[m] => FADH2[m] + crotonyl-CoA[m]	8.25087	6.15169	7.92196	3.37429	3.80484	6.41364	7.40081	2.81885	7.80043	4.781	3.76832	6.42321	5.77222	4.94323	2.80036	3.68624	3.5416	2.06712	8.0297	3.46147	5.55347	3.66701	2.33304	8.96411	5.3972	3.88916	8.20664	2.14939	8.63658	7.8064	6.13517	3.67284	3.12551	8.9253	4.34812	7.91683	3.07599	8.4629	1.98874	6.90113	7.78787	4.33387	3.54166	8.20948	5.7157	7.30598	3.09735	5.4315
HMR_4461	(R)-3-hydroxybutanoate[m] + NAD+[m] <=> H+[m] + NADH[m] + acetoacetate[m]	-232.167	-172.981	-227.109	-127.363	-109.422	-177.229	-211.735	-109.229	-204.482	-134.685	-127.886	-175.426	-164.293	-182.934	-105.903	-144.223	-133.874	-99.4594	-220.594	-100.052	-147.733	-116.677	-90.9983	-234.266	-152.052	-142.099	-228.134	-88.3652	-243.582	-207.58	-171.755	-105.752	-118.107	-228.646	-121.738	-215.336	-120.635	-226.348	-94.4509	-181.682	-212.471	-164.804	-133.923	-224.996	-166.204	-208.176	-111.014	-146.672
HMR_4604	H2O[p] + acetoacetyl-CoA[p] + acetyl-CoA[p] => CoA[p] + HMG-CoA[p]	0	0	0	0	0	0	0	0	0	0	0	0	0	0	0	0	0	0	0	0	0	0	0	0	0	0	0	0	0	0	0	0	0	0	0	0	0	0	0	0	0	0	3.54987e-28	0	0	0	0	0
HMR_5351	2-hydroxybutyrate[c] + NAD+[c] <=> 2-oxobutyrate[c] + H+[c] + NADH[c]	0	0	0	0	0	0	0	0	0	0	0	0	0	0	0	0	0	0	0	0	0	0	0	0	0	0	0	0	0	0	0	0	0	0	0	0	0	0	0	0	0	0	0	0	0	0	0	0
HMR_7709	(R)-3-hydroxybutanoyl-CoA[m] <=> H2O[m] + crotonyl-CoA[m]	0	0	0	0	0	0	0	0	0	0	0	0	0	0	0	0	0	0	0	0	0	0	0	0	0	0	0	0	0	0	0	0	0	0	0	0	0	0	0	0	0	0	0	0	0	0	0	0
HMR_4052	ATP[c] + ribose-5-phosphate[c] => AMP[c] + PRPP[c]	0	0	0	0	0	0	0	0	0	0	0	0	0	0	0	0	0	0	0	0	0	0	0	0	0	0	0	0	0	0	0	0	0	0	0	0	0	0	0	0	0	0	0	0	0	0	0	0
HMR_4304	NADP+[r] + glucose-6-phosphate[r] => H+[r] + NADPH[r] + glucono-1,5-lactone-6-phosphate[r]	6.46235e-27	0	2.52435e-29	0	0	0	-9.46633e-30	0	0	0	0	0	0	0	-3.15544e-30	0	3.81253e-15	-1.53758e-16	0	0	0	0	-2.42338e-27	0	0	0	0	0	3.15544e-30	0	0	0	-1.57772e-30	0	0	0	0	0	1.26218e-29	0	-6.16298e-33	0	0	0	-3.15544e-29	0	9.46633e-30	-9.86076e-32
HMR_4306	NADP+[c] + glucose-6-phosphate[c] => H+[c] + NADPH[c] + glucono-1,5-lactone-6-phosphate[c]	0	0	0	0	0	0	0	8.41839	0	0	0	0	0	0	0	0	0	0	0	0	0	0	8.4876	0	0	0	0	-1.00974e-28	0	0	0	0	0	0	0	0	0	0	0	0	0	0	0	0	0	0	28.4147	0
HMR_4623	H2O[r] + glucono-1,5-lactone-6-phosphate[r] => 6-phospho-D-gluconate[r]	6.46235e-27	0	2.52435e-29	0	0	0	-9.46633e-30	0	0	0	0	0	0	0	-3.15544e-30	0	3.81253e-15	-1.53758e-16	0	0	0	0	-2.42338e-27	0	0	0	0	0	3.15544e-30	0	0	0	-1.57772e-30	0	0	0	0	0	1.26218e-29	0	-6.16298e-33	0	0	0	-3.15544e-29	0	9.46633e-30	-9.86076e-32
HMR_4625	H2O[c] + glucono-1,5-lactone-6-phosphate[c] => 6-phospho-D-gluconate[c]	0	0	0	0	0	0	0	8.41839	0	0	0	0	0	0	0	0	0	0	0	0	0	0	8.4876	0	0	0	0	-1.00974e-28	0	0	0	0	0	0	0	0	0	0	0	0	0	0	0	0	0	0	28.4147	0
HMR_4473	6-phospho-D-gluconate[r] + NADP+[r] => CO2[r] + H+[r] + NADPH[r] + ribulose-5-phosphate[r]	6.46235e-27	0	2.52435e-29	0	0	0	-9.46633e-30	0	0	0	0	0	0	0	-3.15544e-30	0	3.81253e-15	-1.53758e-16	0	-1.98501e-15	0	0	-2.42338e-27	0	0	0	0	-7.57306e-29	3.15544e-30	0	0	0	-1.57772e-30	0	0	0	0	0	1.26218e-29	0	-6.16298e-33	0	0	0	-3.15544e-29	0	9.46633e-30	-9.86076e-32
HMR_4474	6-phospho-D-gluconate[c] + NADP+[c] => CO2[c] + H+[c] + NADPH[c] + ribulose-5-phosphate[c]	0	0	0	0	0	0	0	8.41839	0	0	0	0	0	0	0	0	0	0	0	1.98501e-15	0	0	8.4876	0	0	0	0	0	0	0	0	0	0	0	0	0	0	0	0	0	0	0	0	0	0	0	28.4147	0
HMR_4476	6-phospho-D-gluconate[c] + ADP[c] <=> ATP[c] + D-gluconic acid[c]	0	0	0	0	0	0	0	0	0	0	0	0	0	0	0	0	0	0	0	0	0	0	0	0	0	0	0	0	0	0	0	0	0	0	0	0	0	0	0	0	0	0	0	0	0	0	0	0
HMR_4350	ADP[c] + ribose-5-phosphate[c] <=> ATP[c] + ribose[c]	0	0	0	0	0	0	0	0	0	0	0	0	0	0	0	0	0	0	0	0	0	0	0	0	0	0	0	0	0	0	0	0	0	0	0	0	0	0	0	0	0	0	0	0	0	0	0	0
HMR_4351	ribose-5-phosphate[r] <=> ribulose-5-phosphate[r]	-6.46235e-27	0	0	0	0	0	0	0	0	0	0	0	0	0	3.15544e-30	-1.08438e-14	0	0	0	1.98501e-15	5.51893e-15	0	0	0	0	3.58912e-15	0	0	0	0	0	-2.07076e-30	0	0	0	0	-6.67982e-16	0	0	0	0	0	0	0	0	2.16015e-14	0	0
HMR_4352	ribose-5-phosphate[c] <=> ribulose-5-phosphate[c]	0	2.36412e-16	1.05206e-13	-8.14834e-15	1.49415e-15	7.18142e-15	3.15544e-30	-2.80613	-7.87012e-15	1.54322e-15	4.92693e-15	-1.63777e-16	-5.43451e-15	0	1.70334e-14	0	-3.81253e-15	5.12527e-17	7.09975e-30	0	0	3.37722e-14	-2.8292	-2.92608e-16	0	0	3.57023e-15	2.61266e-15	-7.17019e-17	2.38361e-15	0	0	1.93484e-15	-2.98111e-14	-2.75583e-15	-7.08909e-15	0	5.48888e-15	3.15544e-29	-5.76391e-15	-9.99574e-16	-2.17946e-14	0	0	-8.88339e-16	0	-9.47157	3.15544e-30
HMR_4354	ribose-1-phosphate[c] <=> ribose-5-phosphate[c]	-1.29247e-26	3.54619e-16	1.5781e-13	-1.22225e-14	2.24122e-15	1.07721e-14	0	-3.87252e-15	-1.18052e-14	2.31483e-15	7.3904e-15	-2.45666e-16	-8.15177e-15	0	2.55501e-14	-1.62657e-14	-3.81253e-15	0	1.97513e-16	2.97751e-15	8.2784e-15	5.06583e-14	5.407e-15	-4.38913e-16	0	5.38368e-15	5.35534e-15	3.91899e-15	-1.07553e-16	3.57542e-15	0	0	2.90226e-15	-4.47166e-14	-4.13375e-15	-1.06336e-14	-1.00197e-15	8.23331e-15	0	-8.64586e-15	-1.49936e-15	-3.26919e-14	0	0	-1.33251e-15	2.16015e-14	0	3.10614e-30
HMR_4398	2-deoxy-D-ribose-5-phosphate[c] <=> GAP[c] + acetaldehyde[c]	0	0	-1.49235e-13	8.07794e-28	0	2.5638e-30	-7.9116e-15	0	-4.16334e-17	0	3.07102e-15	0	0	-5.71234e-14	-2.74032e-14	0	0	1.09331e-15	6.31089e-30	-8.40346e-18	1.00974e-28	-4.03767e-16	4.03897e-28	0	7.81208e-15	8.5197e-29	0	-9.76038e-17	0	0	-6.62643e-29	-4.03897e-28	0	2.66328e-14	0	0	0	2.99783e-17	-1.37821e-15	3.9443e-31	0	0	-3.15544e-30	0	7.41529e-29	0	0	-3.81691e-15
HMR_4404	D-xylulose-5-phosphate[c] + erythrose-4-phosphate[c] <=> GAP[c] + fructose-6-phosphate[c]	0	1.18206e-16	5.26032e-14	-4.07417e-15	7.47074e-16	3.59071e-15	-5.1276e-30	2.80613	-3.93506e-15	7.71612e-16	2.46347e-15	-8.18885e-17	-2.71726e-15	0	8.51671e-15	-5.42188e-15	0	-5.12527e-17	1.97513e-16	9.92505e-16	2.75947e-15	1.68861e-14	2.8292	-1.46304e-16	0	1.79456e-15	1.78511e-15	1.30633e-15	-3.5851e-17	1.19181e-15	0	6.62643e-29	9.67422e-16	-1.49055e-14	-1.37792e-15	-3.54454e-15	-3.33991e-16	2.74444e-15	2.09048e-29	-2.88195e-15	-4.99787e-16	-1.08973e-14	0	0	-4.44169e-16	0	9.47157	0
HMR_4477	D-xylulose-5-phosphate[c] <=> ribulose-5-phosphate[c]	0	-2.36412e-16	-1.05206e-13	8.14834e-15	-1.49415e-15	-7.18142e-15	7.88861e-30	-5.61226	7.87012e-15	-1.54322e-15	-4.92693e-15	1.63777e-16	5.43451e-15	0	-1.70334e-14	1.08438e-14	0	1.02505e-16	0	-1.98501e-15	-5.51893e-15	-3.37722e-14	-5.6584	2.92608e-16	0	-3.58912e-15	-3.57023e-15	-2.61266e-15	7.17019e-17	-2.38361e-15	3.9443e-31	1.97215e-30	-1.93484e-15	2.98111e-14	2.75583e-15	7.08909e-15	6.67982e-16	-5.48888e-15	-4.18096e-29	5.76391e-15	9.99574e-16	2.17946e-14	0	0	8.88339e-16	-2.16015e-14	-18.9431	-3.15544e-30
HMR_4501	D-xylulose-5-phosphate[c] + ribose-5-phosphate[c] <=> GAP[c] + sedoheptulose-7-phosphate[c]	0	1.18206e-16	5.26032e-14	-4.07417e-15	7.47074e-16	3.59071e-15	-5.52203e-30	2.80613	-3.93506e-15	7.71612e-16	2.46347e-15	-8.18885e-17	-2.71726e-15	0	8.51671e-15	-5.42188e-15	7.39557e-32	-5.12527e-17	1.97513e-16	9.92505e-16	2.75947e-15	1.68861e-14	2.8292	-1.46304e-16	-6.31089e-30	1.79456e-15	1.78511e-15	1.30633e-15	-3.5851e-17	1.19181e-15	0	6.62643e-29	9.67422e-16	-1.49055e-14	-1.37792e-15	-3.54454e-15	-3.33991e-16	2.74444e-15	2.09048e-29	-2.88195e-15	-4.99787e-16	-1.08973e-14	0	0	-4.44169e-16	0	9.47157	0
HMR_4565	GAP[c] + sedoheptulose-7-phosphate[c] <=> erythrose-4-phosphate[c] + fructose-6-phosphate[c]	0	1.18206e-16	5.26032e-14	-4.07417e-15	7.47074e-16	3.59071e-15	-5.1276e-30	2.80613	-3.93506e-15	7.71612e-16	2.46347e-15	-8.18885e-17	-2.71726e-15	0	8.51671e-15	-5.42188e-15	0	-5.12527e-17	1.97513e-16	9.92505e-16	2.75947e-15	1.68861e-14	2.8292	-1.46304e-16	0	1.79456e-15	1.78511e-15	1.30633e-15	-3.5851e-17	1.19181e-15	0	6.62643e-29	9.67422e-16	-1.49055e-14	-1.37792e-15	-3.54454e-15	-3.33991e-16	2.74444e-15	2.09048e-29	-2.88195e-15	-4.99787e-16	-1.08973e-14	0	0	-4.44169e-16	0	9.47157	0
HMR_4567	ATP[c] + sedoheptulose-7-phosphate[c] => ADP[c] + sedoheptulose-1,7-bisphosphate[c]	0	0	0	0	0	0	0	0	0	0	0	0	0	0	0	0	0	0	0	0	0	0	0	0	0	0	0	0	0	0	0	0	0	0	0	0	0	0	0	0	0	0	0	0	0	0	0	0
HMR_4568	UTP[c] + sedoheptulose-7-phosphate[c] => UDP[c] + sedoheptulose-1,7-bisphosphate[c]	0	0	0	0	0	0	0	0	0	0	0	0	0	0	0	0	0	0	0	0	0	0	0	0	0	0	0	0	0	0	0	0	0	0	0	0	0	0	0	0	0	0	0	0	0	0	0	0
HMR_4710	2-deoxy-D-ribose-1-phosphate[c] <=> 2-deoxy-D-ribose-5-phosphate[c]	0	0	-1.49235e-13	0	0	0	-7.9116e-15	0	-4.16334e-17	0	3.07102e-15	0	0	-5.71234e-14	-2.74032e-14	0	0	1.09331e-15	6.31089e-30	-8.40346e-18	1.00974e-28	-4.03767e-16	4.03897e-28	8.25839e-30	7.81208e-15	8.5197e-29	0	-9.76038e-17	0	0	-6.62643e-29	-4.03897e-28	0	2.66328e-14	0	0	0	2.99783e-17	-1.37821e-15	3.9443e-31	0	0	-3.15544e-30	0	7.41529e-29	0	0	-3.81691e-15
HMR_4841	NAD+[c] + ribitol[c] => H+[c] + NADH[c] + ribose[c]	0	0	0	0	0	0	0	0	0	0	0	0	0	0	0	0	0	0	0	0	0	0	0	0	0	0	0	0	0	0	0	0	0	0	0	0	0	0	0	0	0	0	0	0	0	0	0	0
HMR_8074	ATP[c] + deoxyribose[c] => 2-deoxy-D-ribose-5-phosphate[c] + ADP[c]	0	0	0	0	0	0	0	0	0	0	0	0	0	0	0	0	0	0	0	0	0	0	0	0	0	0	0	0	0	0	0	0	0	0	0	0	0	0	0	0	0	0	0	0	0	0	0	0
HMR_3998	ADP[c] + H2O[c] => AMP[c] + Pi[c]	0	0	0	0	0	0	0	0	0	0	0	0	0	0	0	0	0	0	0	0	0	0	0	0	0	0	0	0	0	0	0	0	0	0	0	0	0	0	0	0	0	0	0	0	0	0	0	0
HMR_4000	ATP[c] => PPi[c] + cAMP[c]	0	0	0	0	0	0	0	1.92458e-13	0	0	0	0	0	0	0	0	0	0	0	0	0	0	0	0	0	0	0	0	0	0	0	0	8.92508e-15	0	0	0	0	0	0	0	0	0	0	0	0	0	0	0
HMR_4002	2 ADP[c] <=> AMP[c] + ATP[c]	-121.073	-93.2912	-109.594	-67.8675	-71.9939	-100.201	-105.008	-85.4757	-115.394	-85.2508	-85.0533	-102.913	-89.9312	-88.6175	-47.9754	-62.8063	-72.7941	-57.2595	-117.749	-66.6693	-93.209	-69.1261	-72.3163	-136.356	-91.2118	-90.7748	-118.901	-67.2278	-124.777	-122.946	-94.3478	-64.3031	-69.139	-136.785	-69.8276	-119.932	-66.7098	-125.893	-55.9839	-101.312	-110.222	-78.9613	-69.9185	-124.506	-89.2572	-110.655	-104.822	-88.2205
HMR_4004	2 ADP[m] <=> AMP[m] + ATP[m]	-3.06558	-2.0925	-2.48958	-0.723433	-1.41667	-2.15633	-2.41209	3.12718e-14	-2.6304	-1.69506	-0.584545	-2.18401	-1.98316	-1.80307	-0.656384	-1.76052	-1.79444	-0.199	-2.61517	-1.35275	-1.95798	-1.25717	3.21468e-14	-2.99787	-1.76902	-0.401786	-2.63996	2.44249e-15	-3.262	-2.5825	-2.11321	-1.42176	-1.68783	-2.98305	-1.57212	-2.55744	-2.27321	-2.74616	-0.284273	-2.40182	-2.46099	-2.119	-1.60538	-2.55741	-2.89045	-3.2379	2.01948e-28	-1.96741
HMR_4010	AMP[c] + H2O[c] => Pi[c] + adenosine[c]	0	0	0	0	0	0	0	0	0	0	0	0	0	0	0	0	0	0	0	0	0	0	0	0	0	0	0	0	0	0	0	0	0	0	0	0	0	0	0	0	0	0	0	0	0	0	0	0
HMR_4081	AMP[s] + H2O[s] => Pi[s] + adenosine[s]	0	0	0	0	0	0	0	0	0	0	0	0	0	0	0	0	0	0	0	0	0	0	0	0	0	0	0	0	0	0	0	0	0	0	0	0	0	0	0	0	0	0	0	0	0	0	0	0
HMR_4082	AMP[m] + H2O[m] => Pi[m] + adenosine[m]	0	0	0	0	0	0	0	0	0	0	0	0	0	0	0	0	0	0	0	0	0	0	0	0	0	0	0	0	0	0	0	0	0	0	0	0	0	0	0	0	0	0	0	0	0	0	0	0
HMR_4012	ATP[c] + adenosine[c] => ADP[c] + AMP[c]	2.10117	6.49637	3.08533	4.42878	4.57145	6.14594	4.90678	12.4466	10.2631	4.84545	8.43366	6.73686	5.68899	2.50126	2.81664	0.587254	1.71066	4.44203	6.58972	5.43128	7.84128	3.44812	11.5664	10.8019	2.76339	10.4871	5.51155	6.45903	2.21608	7.6882	6.71666	6.31563	1.22155	11.6136	6.22707	6.07771	0.480669	7.78614	3.43457	10.7862	5.53888	1.38748	0.678047	3.68854	0.806306	1.56165	14.779	8.68267
HMR_4014	H2O[c] + cAMP[c] => AMP[c]	0	0	0	0	0	0	0	0	0	0	0	0	5.52547e-14	0	0	0	0	0	0	0	0	0	0	0	0	0	0	0	0	0	0	0	0	0	-4.55459e-15	0	0	0	0	0	0	0	-9.1212e-31	0	0	0	0	0
HMR_4020	ADP[c] + GDP[c] <=> ATP[c] + GMP[c]	-1.37019e-14	-6.76184e-14	-8.23804e-17	-7.48673e-17	0	-1.07721e-14	0	1.12885e-17	3.87529e-17	-8.44269e-17	0	-4.69108e-17	0	2.44094e-14	6.93889e-17	-1.78475e-14	1.57241e-17	6.05845e-28	-1.07973e-13	-4.25592e-14	-4.93437e-14	1.50905e-18	2.84743e-18	-9.89415e-19	2.73084e-18	-1.14293e-14	2.28281e-15	0	0	-2.96091e-18	-3.35388e-17	5.75953e-17	3.9443e-31	1.64003e-16	1.38778e-17	-6.72558e-17	0	-6.68548e-17	2.07497e-15	-2.14617e-14	0	7.12263e-17	-2.01843e-17	7.73251e-17	1.10296e-17	1.57772e-30	0	0
HMR_4022	GTP[c] => PPi[c] + cGMP[c]	0	0	0	0	0	0	0	0	0	0	0	0	0	0	0	0	0	0	0	0	0	0	0	0	0	0	0	0	0	0	0	0	0	0	0	0	0	0	0	0	0	0	0	0	0	0	0	0
HMR_4038	FAICAR[c] <=> H2O[c] + IMP[c]	0	0	-1.26218e-29	0	0	0	0	0	0	0	0	0	0	6.31089e-30	0	3.15544e-30	1.25467e-14	0	8.60429e-15	0	0	0	0	0	0	0	0	0	0	0	0	0	0	0	0	0	0	0	0	0	0	0	-4.2211e-15	3.09472e-15	5.68011e-29	-1.57433e-14	0	0
HMR_4040	H2O[c] + IMP[c] + NAD+[c] => H+[c] + NADH[c] + xanthosine-5-phosphate[c]	0	0	0	0	0	0	0	-1.12885e-17	0	0	0	0	0	0	0	0	0	0	0	0	0	0	0	0	0	0	0	0	0	0	0	0	0	0	0	0	0	0	0	0	0	0	0	0	0	0	0	0
HMR_4042	GTP[c] + IMP[c] + aspartate[c] => GDP[c] + Pi[c] + adenylosuccinate[c]	0	0	0	-1.25113e-14	0	0	0	0	0	0	0	0	0	0	0	0	0	-1.45268e-14	0	-4.25677e-14	0	0	0	0	0	0	0	0	0	0	0	0	0	0	0	0	0	0	0	0	0	0	0	0	0	0	0	0
HMR_4046	ATP[c] + H2O[c] + glutamine[c] + xanthosine-5-phosphate[c] => AMP[c] + GMP[c] + PPi[c] + glutamate[c]	0	6.76184e-14	0	7.4592e-17	8.26602e-18	-8.67747e-30	1.6237e-17	-1.12885e-17	0	0	-1.70026e-15	7.12648e-17	0	0	0	1.78676e-14	0	1.45268e-14	0	4.25677e-14	4.93437e-14	0	7.62835e-18	9.89415e-19	0	1.1529e-14	0	0	0	-4.18042e-17	0	-5.75953e-17	0	-1.64003e-16	-6.09091e-17	-3.3554e-18	0	3.68765e-17	0	0	-5.60831e-30	0	0	-7.73251e-17	-1.10296e-17	0	0	0
HMR_4048	H2O[c] + cGMP[c] => GMP[c]	0	0	0	0	0	0	0	0	0	1.05244e-16	0	0	0	9.86076e-32	0	0	-1.09166e-16	0	0	0	0	0	-4.00585e-16	0	0	0	0	0	0	0	0	0	0	0	0	0	0	0	-6.9676e-16	0	0	0	-3.15544e-30	0	0	0	0	0
HMR_4080	AMP[c] + H2O[c] => IMP[c] + NH3[c]	0	0	1.26218e-29	0	0	0	0	0	0	0	0	0	-2.46519e-31	3.2487e-14	0	-3.15544e-30	0	0	9.93304e-14	0	0	4.65683e-14	0	0	-1.57772e-30	1.1529e-14	0	9.86076e-32	0	8.28481e-14	0	0	0	0	0	0	0	0	0	0	0	0	2.45752e-15	0	0	1.57433e-14	0	0
HMR_4085	AMP[c] + PPi[c] <=> PRPP[c] + adenine[c]	1.08284e-16	-3.54619e-16	-8.49182e-15	1.22225e-14	-2.24949e-15	0	7.9116e-15	3.87252e-15	1.18081e-14	0	-8.76117e-15	2.21312e-16	8.15177e-15	0	1.84467e-15	1.78676e-14	-8.64076e-15	-1.09331e-15	0	-2.97751e-15	0	0	-5.41747e-15	4.39902e-16	-7.81481e-15	-1.70124e-14	0	1.26218e-29	-1.74531e-13	-1.26218e-29	-1.51924e-17	0	-2.90226e-15	1.79198e-14	4.11987e-15	1.07042e-14	1.00197e-15	3.68765e-17	-1.2748e-26	3.01076e-14	1.49936e-15	5.0413e-15	-4.03897e-28	-3.09472e-15	1.33251e-15	-2.16015e-14	0	1.51853e-14
HMR_4086	AMP[s] + PPi[s] <=> PRPP[s] + adenine[s]	0	0	0	0	0	0	0	0	0	0	0	0	0	0	0	0	0	0	0	0	0	0	0	0	0	0	0	0	0	0	0	0	0	0	0	0	0	0	0	0	0	0	0	0	0	0	0	0
HMR_4134	GDP[s] + H2O[s] => GMP[s] + Pi[s]	0	0	0	0	0	0	0	0	0	0	0	0	0	0	0	0	0	0	0	0	0	0	0	0	0	0	0	0	0	0	0	0	0	0	0	0	0	0	0	0	0	0	0	0	0	0	0	0
HMR_4135	ADP[m] + GDP[m] <=> ATP[m] + GMP[m]	1.08284e-16	5.6798e-29	9.62293e-17	0	-8.26602e-18	0	7.89537e-15	7.00761e-26	0	-1.38778e-17	0	0	0	2.27043e-16	-8.41551e-18	-2.00778e-17	9.34421e-17	0	3.83712e-17	0	-1.51461e-28	-2.01948e-28	-1.04758e-17	6.40949e-30	2.16003e-14	-9.96812e-17	0	5.72981e-17	-1.07553e-16	4.47652e-17	-1.51924e-17	0	-3.9443e-31	0	4.70313e-17	7.06112e-17	2.25514e-17	0	1.61716e-29	0	0	-7.12263e-17	-1.24682e-17	8.32667e-17	0	1.57772e-30	-3.15544e-30	0
HMR_4451	ADP[m] + GMP[m] => ATP[m] + guanosine[m]	1.08284e-16	5.6798e-29	9.62293e-17	0	-8.26602e-18	0	7.89537e-15	7.00761e-26	0	-1.38778e-17	0	0	0	2.27043e-16	-8.41551e-18	-2.00778e-17	9.34421e-17	0	3.83712e-17	0	-1.51461e-28	-2.01948e-28	-1.04758e-17	6.40949e-30	2.16003e-14	-9.96812e-17	0	5.72981e-17	-1.07553e-16	4.47652e-17	-1.51924e-17	0	-3.9443e-31	0	4.70313e-17	7.06112e-17	2.25514e-17	0	1.61716e-29	0	0	-7.12263e-17	-1.24682e-17	0	0	1.57772e-30	-3.15544e-30	0
HMR_4168	GTP[c] + H2O[c] => GMP[c] + PPi[c]	0	0	0	0	0	0	0	0	0	0	0	0	0	0	0	0	0	0	0	0	0	0	0	0	0	0	0	0	0	0	0	0	0	0	0	0	0	0	0	0	0	0	0	0	0	0	0	0
HMR_4290	H2O[s] + ITP[s] => IDP[s] + Pi[s]	0	0	0	0	0	0	0	0	0	0	0	0	0	0	0	0	0	0	0	0	0	0	0	0	0	0	0	0	0	0	0	0	0	0	0	0	0	0	0	0	0	0	0	0	0	0	0	0
HMR_4406	H2O[c] + PRPP[c] + glutamine[c] => 5-phosphoribosylamine[c] + PPi[c] + glutamate[c]	0	0	-1.26218e-29	0	0	0	0	0	0	0	0	0	2.46519e-31	2.8399e-28	0	0	1.25467e-14	0	8.60429e-15	0	0	0	0	0	0	0	0	0	0	0	0	1.78207e-15	0	0	0	0	0	0	0	0	0	0	-4.2211e-15	3.09472e-15	1.26218e-28	-1.57433e-14	0	0
HMR_4412	AMP[c] + fumarate[c] <=> adenylosuccinate[c]	0	0	0	1.25113e-14	0	0	0	0	0	0	0	0	0	0	0	0	0	1.45268e-14	7.26307e-30	4.25677e-14	0	0	0	0	0	0	0	0	0	0	0	0	0	0	0	0	0	0	0	0	0	0	0	0	0	0	0	0
HMR_4417	H2O[c] + IMP[c] => Pi[c] + inosine[c]	0	0	0	0	0	0	0	0	0	0	0	0	0	0	0	0	0	0	0	0	0	0	0	0	0	0	0	0	0	0	0	0	0	0	0	0	0	0	0	0	0	0	0	0	0	0	0	0
HMR_4418	IMP[c] + PPi[c] <=> PRPP[c] + hypoxanthine[c]	0	0	0	1.82424e-29	8.26602e-18	0	0	0	0	0	-6.31089e-29	0	0	-7.09975e-30	0	0	1.25467e-14	1.45268e-14	1.07935e-13	4.25677e-14	0	0	0	0	0	1.1529e-14	0	9.86076e-32	1.74531e-13	8.28481e-14	0	0	6.31089e-30	0	0	-3.3554e-18	0	0	0	0	0	0	0	3.09472e-15	1.19907e-28	0	0	0
HMR_4419	GMP[c] + H+[c] + NADPH[c] => IMP[c] + NADP+[c] + NH3[c]	0	0	0	0	0	0	0	0	0	0	0	0	0	-3.2487e-14	0	0	0	0	0	0	0	-4.65683e-14	0	0	0	0	0	0	0	0	0	0	0	0	0	0	0	0	0	0	0	0	1.76358e-15	0	0	0	0	0
HMR_4449	GMP[c] + H2O[c] => Pi[c] + guanosine[c]	0	0	0	0	0	0	0	0	0	0	0	0	0	0	0	0	0	0	0	0	0	0	0	0	0	0	0	0	0	0	0	0	0	0	0	0	0	0	0	0	0	0	0	0	0	0	0	0
HMR_4450	GMP[s] + H2O[s] => Pi[s] + guanosine[s]	0	0	0	0	0	0	0	0	0	0	0	0	0	0	0	0	0	0	0	0	0	0	0	0	0	0	0	0	0	0	0	0	0	0	0	0	0	0	0	0	0	0	0	0	0	0	0	0
HMR_4452	GMP[c] + PPi[c] <=> PRPP[c] + guanine[c]	-1.08284e-16	-5.6798e-29	-8.23804e-17	0	8.26602e-18	-1.07721e-14	1.6237e-17	-7.00761e-26	3.87529e-17	1.38778e-17	-1.70026e-15	2.43541e-17	0	5.68964e-14	8.41551e-18	2.00778e-17	-9.34421e-17	-1.16751e-28	-1.07973e-13	8.40346e-18	4.74611e-29	4.65698e-14	1.04758e-17	-1.41995e-29	2.73084e-18	9.96812e-17	2.28281e-15	-5.72981e-17	1.07553e-16	-4.47652e-17	1.51924e-17	4.03897e-28	3.9443e-31	0	-4.70313e-17	-7.06112e-17	0	-2.99783e-17	1.37821e-15	-2.14617e-14	-5.60523e-30	7.12263e-17	1.24682e-17	0	0	1.57772e-30	0	0
HMR_4453	ATP[c] + NH3[c] + xanthosine-5-phosphate[c] => AMP[c] + GMP[c] + PPi[c]	0	0	0	0	0	0	0	0	0	0	0	0	0	0	0	0	0	0	0	0	0	0	0	0	0	0	0	0	0	0	0	0	0	0	0	0	0	0	0	0	0	0	0	0	0	0	0	0
HMR_4480	ADP[c] + dADP[c] <=> ATP[c] + dAMP[c]	0	0	0	0	0	0	0	0	0	0	0	0	0	0	0	0	0	-1.16751e-28	0	0	0	0	0	0	0	0	0	0	0	-1.6578e-13	2.05104e-29	0	0	0	0	0	0	0	0	0	0	0	0	0	0	1.97215e-30	0	0
HMR_4481	H2O[c] + adenosine[c] => NH3[c] + inosine[c]	0	0	1.57713e-13	0	0	0	1.6237e-17	0	2.88046e-18	0	7.06091e-15	0	0	0	0	0	-1.25467e-14	0	0	0	4.93437e-14	0	7.62835e-18	9.89415e-19	0	0	-2.28281e-15	0	0	0	1.51924e-17	-5.75953e-17	0	0	0	0	0	0	5.04871e-29	0	0	-2.75794e-14	-4.03675e-31	-3.17204e-15	0	0	0	-1.13683e-14
HMR_4482	H2O[s] + adenosine[s] => NH3[s] + inosine[s]	0	0	0	0	0	0	0	0	0	0	0	0	0	0	0	0	0	0	0	0	0	0	0	0	0	0	0	0	0	0	0	0	0	0	0	0	0	0	0	0	0	0	-3.69779e-31	0	0	0	0	0
HMR_4486	ITP[c] + glucose[c] => IDP[c] + glucose-6-phosphate[c]	0	0	0	0	0	0	0	0	0	0	0	0	0	0	0	0	0	0	0	0	0	0	0	0	0	0	0	0	0	0	0	0	0	0	0	0	0	0	0	0	0	0	0	0	0	0	0	0
HMR_4487	dATP[c] + glucose[c] => dADP[c] + glucose-6-phosphate[c]	0	0	0	0	0	0	0	0	0	0	0	0	0	0	0	0	0	0	0	0	0	0	0	0	0	0	0	0	0	0	0	0	0	0	0	0	0	0	0	0	0	0	0	0	0	0	0	0
HMR_4488	ITP[c] + fructose[c] => IDP[c] + fructose-6-phosphate[c]	0	0	0	0	0	0	0	0	0	0	0	0	0	0	0	0	0	0	0	0	0	0	0	0	0	0	0	0	0	0	0	7.45973e-14	0	0	0	0	0	0	-1.37821e-15	0	0	0	0	0	0	0	0	0
HMR_4489	dATP[c] + fructose[c] => dADP[c] + fructose-6-phosphate[c]	0	0	0	0	0	0	0	0	0	0	0	0	0	0	0	0	0	0	0	0	0	0	0	0	0	0	0	0	0	0	0	-7.45973e-14	0	0	0	0	0	0	0	0	0	0	0	0	0	0	0	-1.51853e-14
HMR_4492	ITP[c] + mannose[c] => IDP[c] + mannose-6-phosphate[c]	0	0	0	0	0	0	-2.52435e-29	0	0	0	0	0	0	0	0	0	0	0	9.46633e-30	0	0	0	0	0	0	0	0	0	-1.74531e-13	0	0	0	0	0	0	3.3554e-18	0	0	0	0	0	0	0	0	0	0	0	0
HMR_4493	dATP[c] + mannose[c] => dADP[c] + mannose-6-phosphate[c]	-1.57772e-30	0	1.73549e-29	0	0	0	0	1.81122e-27	0	0	0	0	0	0	0	0	0	0	-9.46633e-30	0	0	0	0	0	0	0	0	-7.29696e-30	1.74531e-13	0	0	0	0	0	0	0	0	2.99783e-17	0	0	0	0	0	0	0	0	0	-3.9443e-31
HMR_4495	ITP[c] + glucosamine[c] => IDP[c] + glucosamine-6-phosphate[c]	0	0	0	0	0	0	0	0	0	0	0	0	0	0	0	0	0	0	0	0	0	0	0	0	0	0	0	0	0	0	0	0	0	0	0	0	0	0	0	0	0	0	0	0	0	0	0	0
HMR_4496	dATP[c] + glucosamine[c] => dADP[c] + glucosamine-6-phosphate[c]	0	0	0	0	0	0	0	0	0	0	0	0	0	0	0	0	0	0	0	0	0	0	0	0	0	0	0	0	0	0	0	0	0	0	0	0	0	0	0	0	0	0	0	0	0	0	0	0
HMR_4518	H2O[c] + guanine[c] => NH3[c] + xanthine[c]	0	0	1.3849e-17	0	0	0	0	0	-2.88046e-18	0	0	0	0	0	0	0	0	0	-1.07935e-13	0	0	4.65698e-14	0	0	2.73084e-18	0	2.28281e-15	0	0	0	0	0	0	0	0	0	2.25514e-17	0	0	-2.14617e-14	0	0	0	0	0	0	0	0
HMR_4519	H2O[c] + NAD+[c] + hypoxanthine[c] => H+[c] + NADH[c] + xanthine[c]	0	0	0	0	0	0	0	0	0	0	0	0	0	0	0	0	0	0	0	0	0	0	7.62835e-18	0	0	0	0	0	0	0	0	0	0	0	0	0	0	0	0	0	0	0	0	0	0	0	0	0
HMR_4520	H2O[c] + O2[c] + hypoxanthine[c] => H2O2[c] + xanthine[c]	0	6.76184e-14	-1.3849e-17	0	8.26602e-18	-1.26218e-29	1.6237e-17	0	2.88046e-18	0	-1.70026e-15	0	0	0	0	1.78676e-14	1.26218e-29	1.45268e-14	1.07935e-13	4.25677e-14	4.93437e-14	1.26218e-29	0	9.89415e-19	-2.73084e-18	0	-2.28281e-15	0	0	-4.18042e-17	0	-5.75953e-17	6.31089e-30	-1.64003e-16	-6.09091e-17	-3.3554e-18	-2.25514e-17	3.68765e-17	0	2.14617e-14	-5.60831e-30	-2.75794e-14	0	-7.73251e-17	-1.10296e-17	0	0	0
HMR_4574	Pi[c] + inosine[c] <=> hypoxanthine[c] + ribose-1-phosphate[c]	0	0	1.57713e-13	0	0	0	1.6237e-17	0	2.88046e-18	0	7.06091e-15	0	0	0	0	0	-1.25467e-14	0	0	0	4.93437e-14	0	7.62835e-18	9.89415e-19	0	0	-2.28281e-15	0	0	0	1.51924e-17	-5.75953e-17	0	0	0	0	0	0	3.78653e-29	0	0	-2.75794e-14	-3.9443e-31	-3.17204e-15	0	0	0	-1.13683e-14
HMR_4600	ATP[c] + deoxyguanosine[c] => ADP[c] + dGMP[c]	0	0	0	-3.49757e-15	0	0	0	0	-4.56997e-14	0	0	0	0	0	0	0	0	-1.16751e-28	-1.32134e-29	8.40346e-18	5.30696e-14	0	0	-7.88861e-30	2.16003e-14	0	0	1.26218e-29	0	0	0	0	0	0	0	0	-3.15544e-30	0	1.37821e-15	0	0	0	0	0	0	1.57772e-30	0	0
HMR_4602	H2O[c] + dGMP[c] => Pi[c] + deoxyguanosine[c]	0	0	0	0	0	0	0	0	0	0	1.70026e-15	0	0	0	0	0	0	0	0	0	0	0	0	0	0	0	0	0	0	0	0	0	0	0	0	0	0	0	0	0	0	0	0	0	0	0	0	0
HMR_4603	2-deoxy-D-ribose-1-phosphate[c] + guanine[c] <=> Pi[c] + deoxyguanosine[c]	6.46235e-27	0	0	0	0	-1.07721e-14	7.9116e-15	0	4.16334e-17	0	-1.70026e-15	2.43541e-17	0	5.71234e-14	0	0	0	-1.16751e-28	-2.2877e-29	8.40346e-18	-1.00974e-28	-2.01948e-28	0	-7.88861e-30	2.16003e-14	0	0	1.26218e-29	0	0	0	4.03897e-28	0	0	0	0	-3.15544e-30	-2.99783e-17	1.37821e-15	0	-5.60523e-30	0	0	0	0	1.57772e-30	0	0
HMR_4611	ATP[c] + thioredoxin[c] => H2O[c] + dATP[c] + oxidized thioredoxin[c]	0	0	0	-1.25113e-14	0	-1.07721e-14	0	0	0	0	0	0	0	0	0	0	1.89327e-29	0	0	0	0	0	0	0	0	6.31089e-29	0	0	0	0	0	0	0	0	0	0	0	0	0	0	0	2.52435e-29	0	0	0	0	0	0
HMR_4612	ADP[c] + thioredoxin[c] => H2O[c] + dADP[c] + oxidized thioredoxin[c]	0	0	1.54814e-29	1.25113e-14	0	0	0	0	0	0	0	0	0	0	0	0	0	0	0	0	0	0	0	0	0	0	0	0	0	0	0	7.45973e-14	0	0	0	0	0	0	0	0	0	0	0	0	0	0	0	-1.51853e-14
HMR_4614	GTP[c] + thioredoxin[c] => H2O[c] + dGTP[c] + oxidized thioredoxin[c]	0	0	0	0	0	1.07721e-14	-1.6237e-17	0	0	0	0	0	0	0	0	0	0	0	0	0	0	0	0	8.87469e-30	0	-6.31089e-30	0	0	0	0	0	0	0	0	0	0	0	0	0	0	0	0	0	0	0	0	0	0
HMR_4615	GDP[c] + thioredoxin[c] => H2O[c] + dGDP[c] + oxidized thioredoxin[c]	0	0	0	3.20396e-27	0	0	0	0	0	0	0	0	0	-5.71234e-14	0	0	3.15544e-30	0	0	0	0	0	0	0	0	0	0	0	0	0	0	0	-4.43734e-31	0	0	0	0	0	-1.37821e-15	0	0	0	0	0	0	0	0	0
HMR_4617	CTP[c] + thioredoxin[c] => H2O[c] + dCTP[c] + oxidized thioredoxin[c]	-1.61559e-27	0	-4.97451e-14	0	0	0	0	0	0	0	4.03897e-28	0	0	0	0	0	0	0	0	0	0	0	0	0	0	1.57772e-30	0	0	0	0	0	0	0	0	7.54965e-32	0	0	0	0	0	0	0	0	0	0	0	0	0
HMR_4618	UTP[c] + thioredoxin[c] => H2O[c] + dUTP[c] + oxidized thioredoxin[c]	0	0	0	0	0	0	0	0	0	0	0	0	0	0	0	0	0	0	0	0	0	0	0	0	0	0	0	0	0	0	0	0	0	0	0	0	0	0	9.82209e-16	0	0	0	0	0	0	0	0	0
HMR_4619	CDP[c] + thioredoxin[c] => H2O[c] + dCDP[c] + oxidized thioredoxin[c]	1.61559e-27	0	4.97451e-14	2.2096e-27	9.53664e-16	0	0	0	0	0	0	0	0	0	0	-1.97215e-31	0	-9.86076e-32	4.93038e-32	0	0	0	0	-3.9443e-31	0	-3.15544e-30	0	0	0	0	0	0	0	-3.9443e-31	-7.85779e-32	0	0	-2.52435e-29	0	0	-1.2326e-32	0	0	0	0	0	-2.52435e-29	0
HMR_4621	UDP[c] + thioredoxin[c] => H2O[c] + dUDP[c] + oxidized thioredoxin[c]	0	0	3.6682e-29	0	0	2.36658e-30	-3.15544e-30	0	0	0	-4.54384e-28	-3.15544e-29	0	-1.57772e-30	0	0	2.77334e-32	7.04616e-16	0	-3.9443e-31	0	-1.26218e-28	0	0	0	0	0	0	-8.32746e-15	8.28899e-14	-7.45347e-15	0	0	2.66328e-14	1.26218e-29	0	0	0	3.96001e-16	0	-1.47911e-31	0	-1.22429e-29	0	5.04871e-29	0	0	0
HMR_4632	H2O[c] + dAMP[c] => Pi[c] + deoxyadenosine[c]	0	0	0	0	0	0	0	0	0	0	0	0	0	0	0	0	0	-1.16751e-28	0	0	0	0	0	0	0	0	0	0	0	0	0	0	0	0	0	0	0	0	0	0	0	0	0	0	0	0	0	0
HMR_4646	H2O[c] + NAD+[c] + xanthine[c] => H+[c] + NADH[c] + urate[c]	0	0	0	0	0	0	0	0	0	0	0	0	0	0	0	0	0	0	0	0	0	0	0	0	0	0	0	0	0	0	0	0	0	0	0	0	0	0	0	0	0	0	0	0	0	0	0	0
HMR_4648	H2O[p] + NAD+[p] + xanthine[p] => H+[p] + NADH[p] + urate[p]	0	0	0	0	0	0	0	0	0	0	0	0	0	0	0	0	0	0	0	0	0	0	0	0	0	0	0	0	0	0	0	0	0	0	0	0	0	0	0	0	0	0	0	0	0	0	0	0
HMR_4649	H2O[c] + O2[c] + xanthine[c] => H2O2[c] + urate[c]	0	0	0	-7.4592e-17	0	0	0	0	0	0	0	0	0	0	0	0	0	0	0	0	0	0	0	0	0	6.31089e-30	0	0	0	0	0	0	6.31089e-30	0	0	0	0	0	0	0	0	-2.75794e-14	0	0	0	0	0	0
HMR_4650	H2O[p] + O2[p] + xanthine[p] => H2O2[p] + urate[p]	0	0	0	0	0	0	0	0	0	0	0	0	0	0	0	0	0	0	0	0	0	4.65698e-14	-4.76788e-27	0	0	0	0	0	0	0	0	0	0	0	0	0	0	0	0	0	0	0	0	0	0	0	0	0
HMR_4651	Pi[c] + guanosine[c] <=> guanine[c] + ribose-1-phosphate[c]	1.08284e-16	5.6798e-29	9.62293e-17	0	-8.26602e-18	0	7.89537e-15	7.00761e-26	0	-1.38778e-17	0	0	0	2.27043e-16	-8.41551e-18	-2.00778e-17	9.34421e-17	0	3.83712e-17	0	-1.51461e-28	-2.01948e-28	-1.04758e-17	6.40949e-30	2.16003e-14	-9.96812e-17	0	5.72981e-17	-1.07553e-16	4.47652e-17	-1.51924e-17	0	-3.9443e-31	0	4.70313e-17	7.06112e-17	2.25514e-17	0	1.61716e-29	0	0	-7.12263e-17	-1.24682e-17	0	0	1.57772e-30	0	0
HMR_4663	Pi[c] + xanthosine[c] <=> ribose-1-phosphate[c] + xanthine[c]	0	-6.76184e-14	0	0	0	0	0	0	0	0	1.70026e-15	0	0	0	0	0	-1.26218e-29	0	0	0	-4.93437e-14	0	-7.62835e-18	0	0	-1.1529e-14	0	0	0	0	0	0	0	0	0	0	0	0	0	0	5.60831e-30	0	0	7.73251e-17	1.10296e-17	0	0	0
HMR_4664	PRPP[c] + xanthine[c] => PPi[c] + xanthosine-5-phosphate[c]	0	0	0	7.4592e-17	8.26602e-18	-8.67747e-30	1.6237e-17	1.57772e-30	0	0	0	0	0	0	0	1.78676e-14	0	1.45268e-14	0	4.25677e-14	0	0	0	9.89415e-19	0	0	0	0	0	-4.18042e-17	0	-5.75953e-17	0	-1.64003e-16	-6.09091e-17	-3.3554e-18	0	3.68765e-17	0	0	0	0	0	0	0	0	0	0
HMR_4694	H2O[c] + deoxyadenosine[c] => NH3[c] + deoxyinosine[c]	0	0	1.62703e-29	0	0	0	0	0	0	0	0	0	0	7.19836e-30	0	0	0	0	0	0	0	0	0	0	-2.94366e-14	0	0	0	0	-8.28899e-14	0	0	0	0	0	0	0	0	0	0	0	0	0	0	0	-1.57772e-30	0	0
HMR_4695	2-deoxy-D-ribose-1-phosphate[c] + adenine[c] <=> Pi[c] + deoxyadenosine[c]	1.57772e-30	0	0	-4.25354e-27	0	1.07721e-14	0	0	0	0	0	-2.43541e-17	0	0	0	1.78676e-14	0	1.16751e-28	0	7.88861e-31	0	0	0	0	-2.94366e-14	-6.31089e-29	0	7.29696e-30	0	0	-2.52435e-29	0	0	0	0	0	0	0	0	0	0	0	0	0	0	-3.15544e-30	0	1.51853e-14
HMR_4705	H2O[c] + xanthosine-5-phosphate[c] => Pi[c] + xanthosine[c]	0	-6.76184e-14	0	0	0	0	0	0	0	0	1.70026e-15	0	0	0	0	0	0	0	0	0	-4.93437e-14	0	-7.62835e-18	0	0	-1.1529e-14	0	0	0	0	0	0	0	0	0	0	0	0	0	0	0	0	0	7.73251e-17	1.10296e-17	0	0	0
HMR_4709	2-deoxy-D-ribose-1-phosphate[c] + hypoxanthine[c] <=> Pi[c] + deoxyinosine[c]	0	0	1.49235e-13	0	0	0	0	0	0	0	0	0	0	-7.14905e-30	2.74032e-14	-1.78676e-14	0	0	6.31089e-30	0	0	0	0	0	0	0	0	0	0	8.28899e-14	0	0	0	0	0	0	0	0	0	0	0	0	0	0	0	1.57772e-30	0	-1.13683e-14
HMR_4799	5-phosphoribosylamine[c] + ATP[c] + glycine[c] => ADP[c] + GAR[c] + Pi[c]	0	0	-1.26218e-29	0	0	0	0	0	0	0	0	0	2.46519e-31	2.8399e-28	0	0	1.25467e-14	0	8.60429e-15	0	0	0	0	0	0	0	0	0	0	0	0	1.78207e-15	0	0	0	0	0	0	0	0	0	0	-4.2211e-15	3.09472e-15	1.26218e-28	-1.57433e-14	0	0
HMR_4802	5-phosphoribosylformylglycinamidine[c] + ATP[c] => ADP[c] + AIR[c] + Pi[c]	0	0	-1.26218e-29	0	0	0	0	0	0	0	0	0	2.46519e-31	2.8399e-28	0	0	1.25467e-14	0	8.60429e-15	0	0	0	0	0	0	0	0	0	0	0	0	1.78207e-15	0	0	0	0	0	0	0	0	0	0	-4.2211e-15	3.09472e-15	1.26218e-28	-1.57433e-14	0	0
HMR_4804	5-phosphoribosyl-4-carboxy-5-aminoimidazole[c] <=> AIR[c] + CO2[c]	0	0	0	0	0	0	0	0	0	0	0	0	-2.46519e-31	0	0	0	-1.25467e-14	0	-8.60429e-15	0	0	0	0	0	0	0	0	0	0	0	0	0	0	0	0	0	0	0	0	0	0	0	4.2211e-15	-3.09472e-15	0	1.57433e-14	0	0
HMR_4808	ATP[c] + H2O[c] + N-formyl-GAR[c] + glutamine[c] => 5-phosphoribosylformylglycinamidine[c] + ADP[c] + Pi[c] + glutamate[c]	0	0	-1.26218e-29	0	0	0	0	0	0	0	0	0	2.46519e-31	2.8399e-28	0	0	1.25467e-14	0	8.60429e-15	0	0	0	0	0	0	0	0	0	0	0	0	1.78207e-15	0	0	0	0	0	0	0	0	0	0	-4.2211e-15	3.09472e-15	1.26218e-28	-1.57433e-14	0	0
HMR_4810	5-phosphoribosyl-4-carboxy-5-aminoimidazole[c] + ATP[c] + aspartate[c] => ADP[c] + Pi[c] + SAICAR[c]	0	0	1.97215e-31	0	0	0	0	0	0	0	0	0	2.46519e-31	2.8399e-28	0	0	1.25467e-14	0	8.60429e-15	0	0	0	0	0	0	0	0	0	0	0	0	0	0	0	0	0	0	0	0	0	0	0	-4.2211e-15	3.09472e-15	0	-1.57433e-14	0	0
HMR_4812	AICAR[c] + fumarate[c] <=> SAICAR[c]	0	0	0	0	0	0	0	0	0	0	0	0	-2.46519e-31	-6.31089e-30	0	0	-1.25467e-14	0	-8.60429e-15	0	0	0	0	0	0	0	0	0	0	0	0	0	0	0	0	0	0	0	0	0	0	0	4.2211e-15	-3.09472e-15	-1.26218e-28	1.57433e-14	0	0
HMR_4814	10-formyl-THF[c] + AICAR[c] <=> FAICAR[c] + THF[c]	0	0	-1.26218e-29	0	0	0	0	0	0	0	0	0	2.46519e-31	6.55741e-30	0	1.57772e-30	1.25467e-14	0	8.60429e-15	0	0	0	0	0	0	0	0	0	0	0	0	0	0	0	0	0	0	0	0	0	0	0	-4.2211e-15	3.09472e-15	1.19907e-28	-1.57433e-14	0	0
HMR_5301	GTP[c] + uridine[c] => GDP[c] + UMP[c]	0	0	0	0	0	0	0	0	0	0	0	0	0	0	0	0	0	0	0	0	0	0	0	0	0	0	0	0	0	0	0	0	0	0	0	0	0	0	0	0	0	0	0	0	0	0	0	0
HMR_5353	ADP[c] + dGDP[c] <=> ATP[c] + dGMP[c]	0	0	0	3.49757e-15	0	0	0	0	4.56997e-14	0	1.70026e-15	0	0	0	0	0	0	0	1.32134e-29	-8.40346e-18	-5.30696e-14	0	0	7.88861e-30	-2.16003e-14	0	0	-1.26218e-29	0	0	0	0	0	0	0	0	0	0	-1.37821e-15	0	0	0	0	0	0	-1.57772e-30	0	0
HMR_6601	H2O[c] + allantoate[c] => urea[c] + ureidoglycolate[c]	0	0	0	0	0	0	0	0	0	0	0	0	0	0	0	0	0	0	0	0	0	0	0	0	0	0	0	0	0	0	0	0	0	0	0	0	0	0	0	0	0	0	0	0	0	0	0	0
HMR_6602	H2O2[c] + urate[c] <=> alloxan[c] + urea[c]	0	0	0	0	0	0	0	0	0	0	0	0	0	0	0	0	0	0	0	0	0	0	0	0	0	0	0	0	0	0	0	0	0	0	0	0	0	0	0	0	0	-2.75794e-14	0	0	0	0	0	0
HMR_6603	H2O2[s] + urate[s] <=> alloxan[s] + urea[s]	0	0	0	0	0	0	0	0	0	0	0	0	0	2.26798e-30	0	0	0	0	0	0	0	0	0	0	0	0	0	0	0	0	0	0	0	0	0	0	0	0	0	0	0	0	0	0	0	0	0	0
HMR_6605	H2O[c] + urate radical[c] <=> hydroxide[c] + urate[c]	0	0	0	7.4592e-17	0	0	0	0	0	0	0	0	0	0	0	0	0	0	0	0	0	0	0	0	0	-3.15544e-30	0	0	0	0	0	0	0	0	0	0	0	0	0	0	0	0	0	0	0	0	0	0
HMR_6606	ascorbate[c] + urate radical[c] <=> monodehydroascorbate[c] + urate[c]	0	0	0	0	0	0	0	0	0	0	0	-2.46519e-32	0	0	0	0	0	0	0	0	0	0	0	0	0	0	0	0	0	0	0	0	0	0	0	0	0	0	0	0	0	0	0	0	0	0	0	0
HMR_6607	H2O[c] + urate radical[c] <=> hydroxyl radical[c] + urate[c]	0	0	0	0	0	0	0	0	0	0	0	2.46519e-32	0	0	0	0	0	0	0	0	0	0	0	0	0	0	0	0	0	0	0	0	0	0	0	0	0	0	0	0	0	0	0	0	0	0	0	0
HMR_6609	H2O[c] + allantoin[c] <=> allantoate[c]	0	0	0	0	0	0	0	0	0	0	0	0	0	0	0	0	0	0	0	0	0	0	0	0	0	0	0	0	0	0	0	0	0	0	0	0	0	0	0	0	0	0	0	0	0	0	0	0
HMR_6610	5-hydroxyisourate[c] + H2O[c] => CO2[c] + allantoin[c]	0	0	0	0	0	0	0	0	0	0	0	0	0	0	0	0	0	0	0	0	0	0	0	0	0	0	0	0	0	0	0	0	0	0	0	0	0	0	0	0	0	0	0	0	0	0	0	0
HMR_6611	H2O[c] + O2[c] + urate[c] => 5-hydroxyisourate[c] + H2O2[c]	0	0	0	0	0	0	0	0	0	0	0	0	0	0	0	0	0	0	0	0	0	0	0	0	0	0	0	0	0	0	0	0	0	0	0	0	0	0	0	0	0	0	0	0	0	0	0	0
HMR_7144	ADP-ribose[c] + H2O[c] => AMP[c] + ribose-5-phosphate[c]	0	0	0	0	0	0	0	0	0	0	0	0	0	0	0	0	0	0	0	0	0	0	0	0	0	0	0	0	0	0	0	0	0	0	0	0	0	0	0	0	0	0	0	0	0	0	0	0
HMR_8755	H2O[p] + O2[p] + hypoxanthine[p] => H2O2[p] + xanthine[p]	0	0	0	0	0	0	0	0	0	0	0	0	0	0	0	0	0	0	0	0	0	0	0	0	0	1.1529e-14	0	9.86076e-32	0	0	0	0	0	0	0	0	0	0	0	0	0	0	0	0	0	0	0	0
HMR_9797	adenine[c] + H2O[c] => hypoxanthine[c] + NH3[c]	0	6.76184e-14	-8.49182e-15	0	0	0	0	0	0	0	-8.76117e-15	0	0	0	2.74032e-14	0	0	0	0	0	0	0	0	0	-2.73084e-18	0	0	0	-1.74531e-13	0	-1.51924e-17	0	0	-1.64003e-16	-6.09091e-17	0	-2.25514e-17	3.68765e-17	-1.2748e-26	2.14617e-14	-5.60523e-30	0	0	0	-1.10296e-17	0	0	0
HMR_4016	ADP[c] + GTP[c] <=> ATP[c] + GDP[c]	0	0	0	0	0	0	0	0	0	0	0	0	0	0	0	0	0	0	0	0	0	0	0	0	0	0	0	0	0	0	0	0	0	0	0	0	0	0	0	0	0	0	0	0	0	0	0	0
HMR_4018	ADP[m] + GTP[m] <=> ATP[m] + GDP[m]	0	0	0	0	0	0	0	0	0	0	0	0	0	0	0	0	0	0	0	0	0	0	0	0	0	0	0	0	0	0	0	0	0	0	0	0	0	0	0	0	0	0	0	0	0	0	0	0
HMR_4044	ADP[c] + dATP[c] <=> ATP[c] + dADP[c]	0	0	0	0	0	-2.15443e-14	0	0	0	0	0	2.43541e-17	0	0	0	0	0	0	0	0	0	0	0	0	0	1.26218e-28	0	0	0	0	-1.97215e-30	0	0	0	0	0	0	0	0	0	0	0	0	0	0	0	0	0
HMR_4291	ADP[c] + ITP[c] <=> ATP[c] + IDP[c]	0	0	0	0	-8.26602e-18	0	0	0	0	0	0	0	0	0	0	0	0	0	0	0	0	0	0	0	0	0	0	0	0	0	0	0	0	0	0	0	0	0	0	0	0	0	0	0	0	0	0	0
HMR_4420	ADP[m] + dATP[m] <=> ATP[m] + dADP[m]	0	0	0	-3.49757e-15	0	1.07721e-14	-7.9116e-15	0	-4.57413e-14	0	-1.37077e-15	-2.43541e-17	0	-5.71234e-14	0	0	0	1.16751e-28	0	0	5.30696e-14	0	0	0	-1.62949e-14	0	0	0	0	0	0	0	0	0	0	0	3.15544e-30	0	0	0	5.47272e-30	0	7.80428e-15	0	0	9.86076e-32	0	0
HMR_4570	ADP[c] + dGTP[c] <=> ATP[c] + dGDP[c]	0	0	0	0	0	0	-1.6237e-17	0	0	0	0	0	0	0	0	0	0	0	0	0	0	0	0	0	0	0	0	0	0	0	0	0	0	0	0	0	0	0	0	0	0	0	0	0	0	0	0	0
HMR_4572	ADP[m] + dGTP[m] <=> ATP[m] + dGDP[m]	0	0	0	0	0	0	0	0	0	0	0	0	0	0	0	0	0	0	0	0	0	0	0	0	0	0	0	0	0	0	0	0	0	0	0	0	0	0	0	0	0	0	0	0	0	0	0	0
HMR_4006	ADP[c] + UTP[c] <=> ATP[c] + UDP[c]	1.61559e-27	-2.72192e-16	4.95858e-14	4.04804e-16	-3.9443e-31	2.14464e-16	6.10926e-16	0	-1.67526e-15	-1.65143e-15	0	0	0	-2.9614e-14	3.74559e-16	1.09095e-18	-2.86636e-16	-3.88693e-16	1.97513e-15	9.71042e-16	2.99088e-16	0	-5.53153e-16	1.17611e-15	2.42198e-17	0	1.14465e-15	0	0	0	-1.13299e-15	-3.89607e-16	4.98281e-16	0	-4.21152e-16	-9.96086e-16	-4.21864e-16	-1.15621e-15	0	-7.71956e-16	4.81965e-16	-5.03709e-16	6.76606e-16	-3.96734e-16	-1.69525e-16	-2.75286e-16	2.77599e-15	-3.05297e-16
HMR_4028	ADP[c] + CTP[c] <=> ATP[c] + CDP[c]	-11.8143	-10.9341	-12.227	-7.58547	-7.02795	-11.178	-12.1246	-10.5029	-14.499	-8.47369	-9.6889	-11.3921	-10.1339	-8.56365	-5.80751	-5.60426	-5.72085	-6.1455	-13.5681	-6.84441	-10.5623	-6.70363	-9.35368	-16.2946	-8.61982	-11.2855	-13.4468	-6.83742	-12.3081	-13.632	-10.9861	-7.43994	-4.88177	-16.5167	-8.34349	-13.2377	-3.96275	-14.575	-5.5251	-13.4307	-12.8758	-6.7361	-5.52032	-12.8311	-7.28636	-9.87658	-12.0748	-10.6793
HMR_4030	ADP[m] + CTP[m] <=> ATP[m] + CDP[m]	0	0	0	0	0	0	0	0	0	0	0	0	0	0	0	0	0	0	0	0	0	0	0	0	0	0	0	0	0	0	0	0	0	0	0	0	0	0	0	0	0	0	0	0	0	0	0	0
HMR_4670	ADP[c] + dCTP[c] <=> ATP[c] + dCDP[c]	0	0	0	0	0	0	0	0	0	0	0	0	0	0	0	0	0	0	0	0	0	0	0	0	0	0	0	0	0	0	0	0	0	0	0	0	0	0	0	0	0	0	0	0	0	0	0	0
HMR_4673	ADP[c] + dUTP[c] <=> ATP[c] + dUDP[c]	0	0	0	0	0	-3.35266e-30	0	0	0	0	0	0	0	0	0	0	0	0	0	0	5.30696e-14	0	0	0	2.42198e-17	0	0	0	0	0	0	0	0	0	0	0	0	0	9.82209e-16	0	0	0	0	0	0	0	0	0
HMR_4675	ATP[m] + dUDP[m] <=> ADP[m] + dUTP[m]	0	0	0	0	0	0	0	0	0	0	0	0	0	0	0	0	0	0	0	0	5.30696e-14	0	0	0	0	0	0	0	0	0	0	0	0	0	0	0	0	0	0	0	0	0	0	0	0	0	0	0
HMR_6614	dADP[c] + dTTP[c] <=> dATP[c] + dTDP[c]	0	0	0	1.25113e-14	0	0	0	0	0	0	0	0	0	0	0	0	0	0	0	0	0	0	0	0	0	0	0	0	0	0	0	0	0	0	0	0	0	2.99783e-17	0	0	0	0	0	0	0	0	0	0
HMR_6615	dADP[m] + dTTP[m] <=> dATP[m] + dTDP[m]	0	0	0	0	0	0	0	0	0	0	0	0	-9.78188e-29	0	-3.02341e-14	0	0	0	0	0	0	1.00974e-28	0	0	0	0	0	0	0	0	0	0	-1.64868e-14	0	0	0	0	-2.99783e-17	0	0	0	0	0	0	0	0	0	0
HMR_6616	dADP[n] + dTTP[n] <=> dATP[n] + dTDP[n]	0	0	0	0	0	0	0	0	0	0	0	0	0	0	0	0	0	-3.9443e-31	0	0	0	0	0	0	0	0	0	0	0	0	0	-7.45973e-14	0	0	0	0	0	0	0	0	0	0	0	0	0	0	0	0
HMR_4635	ADP[c] + dTTP[c] <=> ATP[c] + dTDP[c]	0	0	0	0	0	0	0	0	0	0	0	0	0	0	0	0	0	0	0	0	0	0	0	0	0	0	0	0	0	0	0	0	0	0	0	0	0	0	0	0	0	0	0	0	0	0	0	0
HMR_3793	2-methyl-3-oxopropanoate[m] + alanine[m] <=> D-3-amino-isobutanoate[m] + pyruvate[m]	0	0	0	0	0	0	0	0	0	0	0	0	0	0	0	0	0	0	0	0	0	0	0	0	0	0	0	0	0	0	0	0	0	0	0	0	0	0	0	0	0	0	0	0	0	0	0	0
HMR_3931	H+[c] + NADPH[c] + oxidized thioredoxin[c] => NADP+[c] + thioredoxin[c]	0	0	0	0	0	0	0	0	0	0	0	0	0	0	0	0	0	0	0	0	0	0	0	0	0	0	0	0	0	0	0	0	0	0	0	0	0	0	0	0	0	0	0	0	0	0	0	0
HMR_3969	ITP[c] + uridine[c] => IDP[c] + UMP[c]	0	0	0	0	0	0	0	0	0	0	0	0	0	0	0	0	0	0	0	0	0	0	0	0	0	0	0	0	0	0	0	0	0	0	0	0	0	0	0	0	0	0	0	0	0	0	0	0
HMR_3970	H2O[c] + UMP[c] => Pi[c] + uridine[c]	-1.18862e-14	0	-3.70765e-29	3.43312e-27	0	0	0	0	8.29632e-14	1.1658e-13	-1.37077e-15	0	0	0	7.88861e-31	0	0	-1.09331e-15	0	0	2.46519e-32	4.03767e-16	-4.03897e-28	0	0	0	-2.46519e-32	9.76038e-17	3.15544e-30	-8.28899e-14	0	-2.71171e-31	0	0	0	0	-1.8982e-29	0	0	-3.9443e-31	0	0	0	0	-5.04871e-29	0	0	0
HMR_4008	ADP[c] + UDP[c] <=> ATP[c] + UMP[c]	0	0	0	0	0	0	0	0	0	0	0	0	0	0	3.74559e-16	0	-2.86636e-16	0	0	0	0	0	-5.53153e-16	0	0	0	0	1.95208e-16	0	0	0	0	4.98281e-16	0	0	0	-4.21864e-16	0	0	0	0	-5.03709e-16	6.76606e-16	0	0	0	2.01948e-28	0
HMR_4032	ATP[c] + NH3[c] + UTP[c] => ADP[c] + CTP[c] + Pi[c]	0	0	0	0	0	0	0	0	0	0	0	0	0	0	0	0	0	0	0	0	0	0	0	0	0	0	0	0	0	0	0	0	0	0	0	0	0	0	0	0	0	0	0	0	0	0	0	0
HMR_4034	2 ATP[c] + H+[c] + H2O[c] + HCO3-[c] + glutamine[c] => 2 ADP[c] + Pi[c] + carbamoyl-phosphate[c] + glutamate[c]	-1.90828e-14	1.36096e-16	1.59307e-16	-4.04804e-16	0	-2.14464e-16	0	0	0	0	0	5.1806e-17	1.15184e-16	4.70516e-14	-3.74559e-16	-5.45475e-19	2.86636e-16	0	0	-9.71042e-16	-2.99088e-16	0	0	-1.17611e-15	0	0	-1.14465e-15	0	-8.10648e-15	0	-6.32047e-15	3.89607e-16	-4.98281e-16	0	4.21152e-16	9.96086e-16	4.21864e-16	1.15621e-15	6.31089e-30	3.85978e-16	0	5.03709e-16	-1.62755e-15	3.96734e-16	0	2.75286e-16	0	3.05297e-16
HMR_4036	orotidine-5-phosphate[c] => CO2[c] + UMP[c]	-1.90828e-14	1.36096e-16	1.59307e-16	-4.04804e-16	0	-2.14464e-16	0	-1.00974e-28	0	0	0	5.1806e-17	1.15184e-16	4.70516e-14	-3.74559e-16	-5.45475e-19	2.86636e-16	0	0	-9.71042e-16	-2.99088e-16	0	0	-1.17611e-15	0	0	-1.14465e-15	0	-8.10648e-15	0	-6.32047e-15	3.89607e-16	-4.98281e-16	0	4.21152e-16	9.96086e-16	4.21864e-16	1.15621e-15	0	3.85978e-16	0	5.03709e-16	-1.62755e-15	3.96734e-16	0	2.75286e-16	0	3.05297e-16
HMR_4050	N-carbamoyl-L-aspartate[c] + Pi[c] <=> aspartate[c] + carbamoyl-phosphate[c]	1.90828e-14	-1.36096e-16	-1.59307e-16	4.04804e-16	0	2.14464e-16	0	-1.97215e-29	0	0	0	-5.1806e-17	-1.15184e-16	-4.70516e-14	3.74559e-16	5.45475e-19	-2.86636e-16	0	0	9.71042e-16	2.99088e-16	0	0	1.17611e-15	0	0	1.14465e-15	0	8.10648e-15	0	6.32047e-15	-3.89607e-16	4.98281e-16	0	-4.21152e-16	-9.96086e-16	-4.21864e-16	-1.15621e-15	-6.31089e-30	-3.85978e-16	0	-5.03709e-16	1.62755e-15	-3.96734e-16	0	-2.75286e-16	0	-3.05297e-16
HMR_4056	H2O[c] + dTMP[c] => Pi[c] + thymidine[c]	0	0	0	0	0	0	0	0	0	0	0	0	0	0	0	0	0	-3.88693e-16	0	0	0	4.03767e-16	0	0	0	-1.03398e-25	0	0	0	-1.10441e-29	-7.45347e-15	0	0	0	0	0	4.58906e-14	0	-1.46548e-14	2.83497e-31	0	0	-7.80428e-15	0	0	0	0	0
HMR_4059	H2O[r] + UDP[r] => Pi[r] + UMP[r]	0	0	0	0	0	0	0	-3.79036e-16	0	0	0	0	0	0	0	0	0	0	-1.29373e-28	0	0	0	5.53153e-16	0	0	0	0	0	0	0	0	0	0	0	0	0	0	0	0	0	-4.83527e-16	0	0	0	0	0	0	-4.5606e-31
HMR_4060	H2O[s] + UDP[s] => Pi[s] + UMP[s]	0	0	0	0	0	0	0	0	0	0	0	0	0	0	0	0	0	0	0	0	0	0	0	0	0	0	0	0	0	0	0	0	0	0	0	0	0	0	0	0	0	0	0	0	0	0	0	0
HMR_4127	H2O[c] + UDP-glucose[c] => UMP[c] + glucose-1-phosphate[c]	0	0	0	0	0	0	0	0	0	0	0	0	0	0	0	0	0	0	0	0	0	0	0	0	0	0	0	0	0	0	0	0	0	0	0	0	0	0	0	0	0	0	0	0	0	0	0	0
HMR_4177	CMP[c] + H2O[c] => Pi[c] + cytidine[c]	1.18862e-14	0	0	0	0	0	0	0	-7.57306e-29	0	0	0	0	0	0	0	-1.57772e-30	0	0	1.97215e-30	-5.04871e-29	0	0	0	0	0	1.97215e-30	0	-2.52435e-29	0	0	0	0	0	0	0	0	0	0	0	0	1.57772e-30	0	0	0	6.31089e-30	0	0
HMR_4179	CMP[s] + H2O[s] => Pi[s] + cytidine[s]	0	0	0	0	0	0	0	0	0	0	0	0	0	0	0	0	0	0	0	0	0	0	0	0	0	0	0	0	0	0	0	0	0	0	0	0	0	0	0	0	0	0	0	0	0	0	0	0
HMR_4182	GTP[c] + cytidine[c] => CMP[c] + GDP[c]	0	0	0	0	0	0	0	0	0	0	0	0	0	0	0	0	0	0	0	0	0	0	0	0	0	0	0	0	0	0	0	0	0	0	0	0	0	0	0	0	0	0	0	0	0	0	0	0
HMR_4183	CDP[s] + H2O[s] => CMP[s] + Pi[s]	0	0	0	0	0	0	0	0	0	0	0	0	0	0	0	0	0	0	0	0	0	0	0	0	0	0	0	0	0	0	0	0	0	0	0	0	0	0	0	0	0	0	0	0	0	0	0	0
HMR_4192	CTP[s] + H2O[s] => CDP[s] + Pi[s]	0	0	0	0	0	0	0	0	0	0	0	0	0	0	0	0	0	0	0	0	0	0	0	0	0	0	0	0	0	0	0	0	0	0	0	0	0	0	0	0	0	0	0	0	0	0	0	0
HMR_4194	ATP[c] + H2O[c] + UTP[c] + glutamine[c] => ADP[c] + CTP[c] + Pi[c] + glutamate[c]	0	1.36096e-16	1.59307e-16	-4.04804e-16	3.9443e-31	-2.14464e-16	-6.10926e-16	-3.79036e-16	1.11684e-15	1.65143e-15	1.37077e-15	0	1.15184e-16	2.9614e-14	-3.74559e-16	-5.45475e-19	2.86636e-16	3.88693e-16	-7.90052e-16	-9.71042e-16	-2.99088e-16	-4.03767e-16	5.53153e-16	-1.17611e-15	-2.42198e-17	-3.85585e-16	-1.14465e-15	-9.76038e-17	2.20979e-16	-1.69573e-15	1.13299e-15	3.89607e-16	-4.98281e-16	-1.56205e-16	4.21152e-16	9.96086e-16	4.21864e-16	1.15621e-15	-9.82209e-16	3.85978e-16	-4.85478e-16	5.03709e-16	-6.76606e-16	3.96734e-16	1.69525e-16	2.75286e-16	-2.77599e-15	3.05297e-16
HMR_4211	H2O[c] + UTP[c] => PPi[c] + UMP[c]	0	0	0	0	0	0	0	0	0	0	0	0	0	0	0	0	0	0	0	0	0	0	0	0	0	0	0	0	0	0	0	0	0	0	0	0	0	0	0	0	0	0	0	0	0	0	0	0
HMR_4343	PRPP[c] + uracil[c] => PPi[c] + UMP[c]	0	0	0	0	0	0	0	0	0	0	0	0	0	0	0	0	0	0	0	0	0	0	0	0	0	0	0	0	0	0	0	0	0	0	0	0	0	0	0	0	0	0	0	0	0	0	0	0
HMR_4345	5,6-Dihydrouracil[c] + NADP+[c] <=> H+[c] + NADPH[c] + uracil[c]	0	0	0	0	0	0	0	0	0	0	0	0	0	0	0	0	0	0	0	0	0	0	0	0	0	0	0	0	0	0	0	0	0	0	0	0	0	0	0	0	0	0	0	0	0	0	0	0
HMR_4346	5,6-Dihydrouracil[c] + H2O[c] => 3-ureidopropionate[c]	0	0	0	0	0	0	0	0	0	0	0	0	0	0	0	0	0	0	0	0	0	0	0	0	0	0	0	0	0	0	0	0	0	0	0	0	0	0	0	0	0	0	0	0	0	0	0	0
HMR_4472	H+[c] + NADPH[c] + thymine[c] <=> NADP+[c] + dihydrothymine[c]	0	0	0	0	0	0	0	0	0	0	0	0	0	0	0	0	0	0	0	0	0	0	0	0	0	0	0	0	0	0	0	0	0	0	0	0	0	0	0	0	0	0	0	0	0	0	0	0
HMR_4484	H2O[m] + dTMP[m] => Pi[m] + thymidine[m]	0	0	0	0	0	0	8.39417e-15	0	0	0	-1.37077e-15	0	9.78188e-29	0	3.11847e-30	0	0	0	-1.47911e-31	-3.9443e-31	0	0	-1.08812e-13	0	0	1.03398e-25	0	0	0	0	0	1.57772e-30	1.64868e-14	0	1.26218e-29	0	0	0	0	0	-1.47911e-31	0	7.80428e-15	0	0	0	0	0
HMR_4485	2-deoxy-D-ribose-1-phosphate[c] + thymine[c] <=> Pi[c] + thymidine[c]	0	0	0	0	0	0	0	0	0	0	0	0	0	0	0	0	0	0	0	0	0	0	0	0	0	0	0	0	0	0	0	0	0	0	0	0	0	0	0	0	0	0	0	0	0	0	0	0
HMR_4510	H2O[c] + dCMP[c] => Pi[c] + deoxycytidine[c]	0	0	4.97451e-14	0	0	0	0	0	0	0	-5.66753e-16	0	0	0	0	-3.9443e-31	0	7.88861e-31	0	0	0	0	0	0	0	-3.15544e-30	0	0	0	0	0	0	-1.57772e-30	-3.9443e-31	-7.85779e-32	0	0	0	0	0	0	0	0	0	0	-1.18329e-30	5.04871e-29	0
HMR_4512	ADP[c] + dCDP[c] <=> ATP[c] + dCMP[c]	0	0	0	0	0	0	0	0	0	0	0	0	0	0	0	0	0	0	0	0	0	0	0	0	0	0	0	0	0	0	0	0	0	0	0	0	0	0	0	0	0	0	0	0	0	0	0	0
HMR_4513	ATP[c] + deoxycytidine[c] => ADP[c] + dCMP[c]	0	0	0	0	0	0	0	0	0	0	0	0	0	0	0	0	0	0	0	0	0	0	0	0	0	0	0	0	0	0	0	0	0	0	0	0	0	0	0	0	0	0	0	0	0	0	0	0
HMR_4514	H2O[c] + deoxycytidine[c] => NH3[c] + deoxyuridine[c]	0	0	0	0	0	0	0	0	0	0	0	0	0	0	0	0	0	0	0	0	0	0	0	0	0	0	0	0	0	0	0	0	0	0	0	0	0	0	0	0	0	0	0	0	0	0	0	0
HMR_4577	PPi[c] + orotidine-5-phosphate[c] <=> PRPP[c] + orotate[c]	1.90828e-14	-1.36096e-16	-1.59307e-16	4.04804e-16	0	2.14464e-16	0	0	0	0	0	-5.1806e-17	-1.15184e-16	-4.70516e-14	3.74559e-16	5.45475e-19	-2.86636e-16	0	0	9.71042e-16	2.99088e-16	0	0	1.17611e-15	0	0	1.14465e-15	0	8.10648e-15	0	6.32047e-15	-3.89607e-16	4.98281e-16	0	-4.21152e-16	-9.96086e-16	-4.21864e-16	-1.15621e-15	0	-3.85978e-16	0	-5.03709e-16	1.62755e-15	-3.96734e-16	0	-2.75286e-16	0	-3.05297e-16
HMR_4579	Pi[c] + uridine[c] <=> ribose-1-phosphate[c] + uracil[c]	3.23117e-27	0	-3.70765e-29	3.43312e-27	0	-3.35266e-30	0	0	0	0	-1.37077e-15	0	0	0	7.88861e-31	0	0	-1.09331e-15	0	0	2.15704e-32	4.03767e-16	-4.03897e-28	0	2.42198e-17	0	-2.46519e-32	9.76038e-17	0	-8.28899e-14	0	0	0	-2.66328e-14	0	0	-1.8982e-29	0	0	-3.9443e-31	0	0	0	0	-5.04871e-29	0	0	0
HMR_4580	H2O[c] + cytidine[c] => NH3[c] + uridine[c]	0	0	0	0	0	0	0	0	0	0	0	0	0	0	0	1.63319e-31	0	0	0	0	0	0	0	0	0	0	0	0	0	0	0	0	0	0	0	0	0	0	0	0	0	0	0	0	0	0	0	0
HMR_4608	(S)-dihydroorotate[c] + H2O[c] <=> N-carbamoyl-L-aspartate[c]	1.90828e-14	-1.36096e-16	-1.59307e-16	4.04804e-16	0	2.14464e-16	0	5.75868e-29	0	0	0	-5.1806e-17	-1.15184e-16	-4.70516e-14	3.74559e-16	5.45475e-19	-2.86636e-16	0	0	9.71042e-16	2.99088e-16	0	0	1.17611e-15	0	0	1.14465e-15	0	8.10648e-15	0	6.32047e-15	-3.89607e-16	4.98281e-16	0	-4.21152e-16	-9.96086e-16	-4.21864e-16	-1.15621e-15	-6.31089e-30	-3.85978e-16	0	-5.03709e-16	1.62755e-15	-3.96734e-16	0	-2.75286e-16	0	-3.05297e-16
HMR_4575	(S)-dihydroorotate[c] + ubiquinone[m] <=> orotate[c] + ubiquinol[m]	-1.90828e-14	1.36096e-16	1.59307e-16	-4.04804e-16	0	-2.14464e-16	0	-1.00974e-28	0	0	0	5.1806e-17	1.15184e-16	4.70516e-14	-3.74559e-16	-5.45475e-19	2.86636e-16	0	0	-9.71042e-16	-2.99088e-16	0	0	-1.17611e-15	0	0	-1.14465e-15	0	-8.10648e-15	0	-6.32047e-15	3.89607e-16	-4.98281e-16	0	4.21152e-16	9.96086e-16	4.21864e-16	1.15621e-15	6.31089e-30	3.85978e-16	0	5.03709e-16	-1.62755e-15	3.96734e-16	0	2.75286e-16	0	3.05297e-16
HMR_4637	ADP[c] + dTDP[c] <=> ATP[c] + dTMP[c]	-1.29247e-26	0	0	0	0	0	0	0	0	0	1.37077e-15	0	-9.78188e-29	0	-3.02341e-14	0	0	0	0	0	0	2.90301e-28	0	0	1.62949e-14	0	0	0	0	0	0	-4.02319e-28	-1.64868e-14	0	0	0	0	0	-9.86076e-31	0	1.47911e-31	0	-7.80428e-15	0	0	0	0	0
HMR_4642	H2O[c] + dUMP[c] => Pi[c] + deoxyuridine[c]	0	0	3.70765e-29	0	0	0	0	0	0	0	0	0	0	0	-7.88861e-31	0	0	0	0	0	-2.15704e-32	0	0	0	0	0	0	0	0	0	0	0	0	0	0	0	0	0	0	0	0	0	0	0	0	0	0	0
HMR_4643	H2O[m] + dUTP[m] => PPi[m] + dUMP[m]	0	0	0	0	0	0	0	0	0	0	0	0	0	0	0	0	0	0	0	0	0	0	0	0	0	0	0	0	0	0	0	0	0	0	0	0	0	0	0	0	0	0	0	0	0	0	0	0
HMR_4644	5,10-methylene-THF[c] + dUMP[c] <=> dTMP[c] + dihydrofolate[c]	0	0	0	0	0	-1.57772e-30	-3.15544e-30	0	0	0	-1.37077e-15	-3.15544e-29	0	0	7.88861e-31	0	9.86076e-32	-3.88693e-16	0	-3.9443e-31	0	4.03767e-16	-4.03897e-28	0	2.42198e-17	0	0	9.76038e-17	-8.32746e-15	0	-7.45347e-15	0	0	0	1.26218e-29	0	0	0	0	0	-1.47911e-31	0	0	0	0	0	0	0
HMR_4672	H2O[c] + dCTP[c] => NH3[c] + dUTP[c]	0	0	0	0	0	0	0	0	0	0	0	0	0	0	0	0	0	0	0	0	0	0	0	0	0	0	0	0	0	0	0	0	0	0	0	0	0	0	0	0	0	0	0	0	0	0	0	0
HMR_4676	cytidine[c] + dUTP[c] => CMP[c] + dUDP[c]	0	0	0	0	0	0	0	0	0	0	0	0	0	0	0	0	0	0	0	0	0	0	0	0	0	0	0	0	0	0	0	0	0	0	0	0	0	0	0	0	0	0	0	0	0	0	0	0
HMR_4736	H2O[c] + dihydrothymine[c] => 3-ureidoisobutyrate[c]	0	0	0	0	0	0	0	0	0	0	0	0	0	0	0	0	0	0	0	0	0	0	0	0	0	0	0	0	0	0	0	0	0	0	0	0	0	0	0	0	0	0	0	0	0	0	0	0
HMR_4819	3-ureidoisobutyrate[c] + H2O[c] => CO2[c] + D-3-amino-isobutanoate[c] + NH3[c]	0	0	0	0	0	0	0	0	0	0	0	0	0	0	0	0	0	0	0	0	0	0	0	0	0	0	0	0	0	0	0	0	0	0	0	0	0	0	0	0	0	0	0	0	0	0	0	0
HMR_5299	ATP[c] + uridine[c] => ADP[c] + UMP[c]	0	0	0	0	0	0	0	0	0	0	0	0	0	0	0	0	0	0	0	0	0	0	0	0	0	0	0	0	0	0	0	0	0	0	0	0	0	0	0	0	0	0	0	0	0	0	0	0
HMR_5352	dUTP[c] + uridine[c] => UMP[c] + dUDP[c]	0	0	0	0	0	3.35266e-30	0	0	0	0	0	0	0	0	0	0	0	0	0	0	0	0	0	0	-2.42198e-17	0	0	0	0	0	0	0	0	0	0	0	0	0	0	0	0	0	0	0	0	0	0	0
HMR_5415	ADP[m] + mitothioredoxin[m] => H2O[m] + dADP[m] + mitooxidized thioredoxin[m]	0	0	0	1.26218e-29	0	0	-3.15544e-30	0	0	0	0	2.43541e-17	0	0	0	0	0	-1.16751e-28	0	0	0	0	0	0	0	0	0	0	0	0	2.52435e-29	0	0	0	0	0	0	0	0	0	0	0	0	0	0	0	0	0
HMR_5416	GDP[m] + mitothioredoxin[m] => H2O[m] + dGDP[m] + mitooxidized thioredoxin[m]	0	0	0	0	0	0	-7.89537e-15	0	-4.16334e-17	0	0	-2.43541e-17	0	0	0	0	0	1.16751e-28	0	-8.40346e-18	1.07285e-28	2.01948e-28	0	-6.40949e-30	-2.16003e-14	0	0	0	0	0	0	-4.03897e-28	3.9443e-31	0	0	0	0	2.99783e-17	0	0	0	0	0	0	0	-1.77494e-30	0	0
HMR_5417	H+[m] + NADPH[m] + mitooxidized thioredoxin[m] => NADP+[m] + mitothioredoxin[m]	0	0	0	1.26218e-29	0	0	-7.89537e-15	0	-4.16334e-17	0	0	0	0	0	0	0	0	0	0	-8.40346e-18	1.00974e-28	3.25011e-28	0	-6.40949e-30	-2.16003e-14	0	0	0	0	0	0	-4.03897e-28	3.9443e-31	0	0	0	0	2.99783e-17	0	0	0	0	0	0	0	-1.77494e-30	0	0
HMR_6612	dADP[m] + dTDP[m] <=> dATP[m] + dTMP[m]	6.46235e-27	0	0	0	0	0	0	0	0	0	-1.37077e-15	0	9.78188e-29	0	3.02341e-14	0	0	0	-9.61424e-30	0	0	-2.65057e-28	0	0	-1.62949e-14	0	0	0	0	0	0	4.03897e-28	1.64868e-14	0	0	0	0	0	9.86076e-31	0	-1.47911e-31	0	7.80428e-15	0	0	9.86076e-32	0	0
HMR_6613	dADP[n] + dTDP[n] <=> dATP[n] + dTMP[n]	0	0	0	0	0	0	0	0	0	0	0	0	0	0	0	0	0	0	0	0	0	0	0	0	0	0	0	0	0	0	0	0	0	0	0	0	0	0	0	0	0	0	0	0	0	0	0	0
HMR_6621	UTP[m] + thioredoxin[m] => H2O[m] + dUTP[m] + oxidized thioredoxin[m]	0	0	0	0	0	0	0	0	0	0	0	0	0	0	0	0	0	0	0	0	0	0	0	0	0	0	0	0	0	0	0	0	0	0	0	0	0	0	0	0	0	0	0	0	0	0	0	0
HMR_6622	UTP[n] + thioredoxin[n] => H2O[n] + dUTP[n] + oxidized thioredoxin[n]	-1.61559e-27	0	0	-1.57772e-30	0	0	0	0	0	0	0	0	0	0	0	0	0	0	0	0	0	0	0	0	0	0	0	0	0	2.46519e-32	0	0	0	0	0	0	0	0	0	0	0	0	0	0	-2.95823e-31	0	0	0
HMR_6623	dGTP[c] + deoxyuridine[c] => dGDP[c] + dUMP[c]	0	0	0	0	0	0	0	0	0	0	0	0	0	0	0	0	0	0	0	0	0	0	0	0	0	0	0	0	0	0	0	0	0	0	0	0	0	0	0	0	0	0	0	0	0	0	0	0
HMR_6624	dGTP[m] + deoxyuridine[m] => dGDP[m] + dUMP[m]	0	0	0	0	0	0	0	0	0	0	0	0	0	0	0	0	0	0	0	0	0	0	0	0	0	0	0	0	0	0	0	0	0	0	0	0	0	0	0	0	0	0	0	0	0	0	0	0
HMR_7744	H2O[c] + pseudouridine-5-phosphate[c] <=> ribose-5-phosphate[c] + uracil[c]	0	0	0	0	0	0	0	0	0	0	0	0	0	0	0	0	0	0	0	0	0	0	0	0	0	0	0	0	0	0	0	0	0	0	0	0	0	0	0	0	0	0	0	0	0	0	0	0
HMR_8072	2-deoxy-D-ribose-1-phosphate[c] + H2O[c] => Pi[c] + deoxyribose[c]	0	0	0	0	0	0	0	0	0	0	0	0	0	0	0	0	0	0	0	0	0	0	0	0	0	0	0	0	0	0	0	0	0	0	0	0	0	0	0	0	0	0	0	0	0	0	0	0
HMR_8637	H2O[c] + cytosine[c] => NH3[c] + uracil[c]	0	0	0	0	0	0	0	0	0	0	0	0	0	0	0	0	0	0	0	0	0	0	0	0	0	0	0	0	0	0	0	0	0	0	0	0	0	0	0	0	0	0	0	0	0	0	0	0
HMR_3965	H2O[c] + dUDP[c] => Pi[c] + dUMP[c]	0	0	0	0	0	0	0	0	0	0	0	0	0	0	0	0	0	0	0	0	0	0	0	0	0	0	0	0	0	0	0	0	0	0	0	0	0	0	0	0	0	0	0	0	0	0	0	0
HMR_3966	ATP[m] + H2O[m] => AMP[m] + PPi[m]	0	0	0	0	0	0	0	0	0	0	0	0	0	0	0	0	0	0	0	0	0	0	0	0	0	0	0	0	0	0	0	0	0	0	0	0	0	0	0	0	0	0	0	0	0	0	0	0
HMR_3967	CDP[c] + GDP[c] <=> CMP[c] + GTP[c]	-1.58778	-1.30536	-1.61271	0	-0.98571	-1.31257	-1.6001	0	-1.3176	-1.15333	-1.03865	-1.32662	-1.31063	0	0	0	0	0	-1.56695	-0.947587	-1.07102	-0.0938604	0	-1.64497	-1.12031	-1.08157	-1.63978	0	-1.68461	-1.47192	-1.33997	-0.914283	0	-1.49432	-0.86023	-1.4954	0	-1.5076	0	-1.18655	-1.26968	0	0	-1.50818	-1.13327	-1.46736	0	-1.12772
HMR_3968	ADP[c] + dUDP[c] <=> ATP[c] + dUMP[c]	0	0	3.70765e-29	0	0	0	-3.15544e-30	0	0	0	0	-3.15544e-29	0	0	0	0	2.77334e-32	7.04616e-16	0	-3.9443e-31	-2.46519e-32	-1.26218e-28	0	0	0	0	2.46519e-32	0	-8.32746e-15	8.28899e-14	-7.45347e-15	0	0	2.66328e-14	1.26218e-29	0	0	0	0	0	-1.47911e-31	0	0	0	5.04871e-29	0	0	0
HMR_3999	ADP[s] + H2O[s] => AMP[s] + Pi[s]	0	0	0	0	0	0	0	0	0	0	0	0	0	0	0	0	0	0	0	0	0	0	0	0	0	0	0	0	0	0	0	0	0	0	0	0	0	0	0	0	0	0	0	0	0	0	0	0
HMR_4024	ADP[c] + CDP[c] <=> ATP[c] + CMP[c]	-10.2266	-9.62876	-10.6143	-7.58547	-6.04224	-9.86539	-10.5245	-10.5029	-13.1814	-7.32036	-8.65025	-10.0655	-8.82325	-8.56365	-5.80751	-5.60426	-5.72085	-6.1455	-12.0011	-5.89683	-9.49131	-6.60977	-9.35368	-14.6496	-7.49952	-10.2039	-11.807	-6.83742	-10.6235	-12.1601	-9.64614	-6.52565	-4.88177	-15.0224	-7.48326	-11.7423	-3.96275	-13.0674	-5.5251	-12.2442	-11.6061	-6.7361	-5.52032	-11.3229	-6.15309	-8.40922	-12.0748	-9.55161
HMR_4026	ADP[m] + CDP[m] <=> ATP[m] + CMP[m]	0	0	0	0	0	0	0	0	0	0	0	0	0	0	0	0	0	0	0	0	0	0	0	0	0	0	0	0	0	0	0	0	0	0	0	0	0	0	0	0	0	0	0	0	0	0	0	0
HMR_4054	ATP[c] + thymidine[c] => ADP[c] + dTMP[c]	0	0	0	0	0	0	0	0	0	0	0	0	0	0	0	0	0	0	0	0	0	0	0	0	0	0	0	0	8.32746e-15	0	0	0	0	0	0	0	0	0	0	0	0	0	0	0	0	0	0	0
HMR_4061	H2O[s] + UTP[s] => Pi[s] + UDP[s]	0	0	0	0	0	0	0	0	0	0	0	0	0	0	0	0	0	0	0	0	0	0	0	0	0	0	0	0	0	0	0	0	0	0	0	0	0	0	0	0	0	0	0	0	0	0	0	0
HMR_4083	ATP[m] + adenosine[m] => ADP[m] + AMP[m]	2.50671e-14	1.61884e-14	-7.72576e-14	0	2.13353e-14	3.4295e-14	-1.0267e-14	-3.12718e-14	0	-1.83643e-14	-7.56725e-15	1.04204e-14	-1.59872e-14	-6.81707e-14	0	-5.06282e-15	1.94707e-14	4.24705e-15	-2.37992e-15	-2.71662e-14	0	-1.43522e-14	-3.21468e-14	4.06619e-14	0	1.95649e-14	4.44089e-15	-2.44249e-15	2.31826e-14	-3.82064e-14	8.15103e-14	-8.52533e-15	0	9.78903e-15	6.67996e-15	-1.58874e-16	2.57352e-14	3.98323e-14	8.81393e-15	2.23421e-15	3.54579e-14	-1.80965e-14	0	-1.06859e-15	1.81965e-14	-1.48879e-14	-2.01948e-28	-1.5782e-14
HMR_4136	GTP[s] + H2O[s] => GDP[s] + Pi[s]	0	0	0	0	0	0	0	0	0	0	0	0	0	0	0	0	0	0	0	0	0	0	0	0	0	0	0	0	0	0	0	0	0	0	0	0	0	0	0	0	0	0	0	0	0	0	0	0
HMR_4180	ATP[c] + cytidine[c] => ADP[c] + CMP[c]	0	0	0	0	0	0	0	0	0	0	0	0	0	0	0	0	0	0	0	0	0	0	0	0	0	0	0	0	0	0	0	0	0	0	0	0	0	0	0	0	0	0	0	0	0	0	0	0
HMR_4185	ATP[c] + sulfate[c] => PPi[c] + adenylyl sulfate[c]	0	0	0	0	-2.34039e-30	0	0	0	0	0	0	0	0	0	0	0	-1.08468e-30	0	0	0	0	0	0	0	0	0	0	0	0	-1.97215e-31	0	0	0	0	0	-9.3964e-14	-2.66086e-30	0	1.77494e-30	0	0	-2.6772e-29	0	0	0	7.88861e-30	-9.86076e-32	0
HMR_4186	ATP[c] + adenylyl sulfate[c] => ADP[c] + PAPS[c]	0	0	-3.03711e-29	0	-2.34039e-30	0	0	0	0	0	0	0	0	0	0	0	0	0	0	0	0	0	0	0	0	0	-6.47112e-32	0	0	-1.97215e-31	0	0	0	0	0	0	0	0	0	0	0	0	0	0	0	0	-9.86076e-32	0
HMR_4342	H2O[s] + IDP[s] => IMP[s] + Pi[s]	0	0	0	0	0	0	0	0	0	0	0	0	0	0	0	0	0	0	0	0	0	0	0	0	0	0	0	0	0	0	0	0	0	0	0	0	0	0	0	0	0	0	0	0	0	0	0	0
HMR_4483	ATP[m] + thymidine[m] => ADP[m] + dTMP[m]	0	0	0	0	0	0	0	0	0	0	0	0	0	0	0	0	0	0	0	0	0	0	0	0	0	0	0	0	0	0	0	0	0	0	0	0	0	0	0	0	0	0	0	0	0	0	0	0
HMR_4507	H2O[c] + dCMP[c] => NH3[c] + dUMP[c]	0	0	0	0	0	1.80267e-30	0	0	0	0	0	0	0	0	0	0	0	0	0	0	0	0	0	0	0	0	0	0	0	0	0	0	0	0	0	0	0	0	0	0	0	0	0	0	0	0	0	0
HMR_4516	H2O[c] + dCDP[c] => Pi[c] + dCMP[c]	0	0	0	0	0	0	0	0	0	0	0	0	0	0	0	0	0	0	0	0	0	0	0	0	0	0	0	0	0	0	0	0	0	0	0	0	0	0	0	0	0	0	0	0	0	0	0	0
HMR_4601	ATP[m] + deoxyguanosine[m] => ADP[m] + dGMP[m]	6.46235e-27	0	0	3.49757e-15	0	-1.07721e-14	7.9116e-15	0	4.57413e-14	0	0	2.43541e-17	0	5.71234e-14	0	0	0	0	-9.61424e-30	0	-5.30696e-14	-2.01948e-28	0	0	0	0	0	0	0	0	0	4.03897e-28	0	0	0	0	0	-2.99783e-17	0	0	-5.60831e-30	0	0	0	0	0	0	0
HMR_4633	ATP[c] + deoxyadenosine[c] => ADP[c] + dAMP[c]	1.57772e-30	0	-1.62703e-29	0	0	1.07721e-14	0	0	0	0	0	-2.43541e-17	0	-7.29696e-30	0	0	0	0	0	7.88861e-31	0	0	0	0	0	-6.31089e-29	0	7.29696e-30	0	8.28899e-14	-2.52435e-29	0	0	0	0	0	0	0	0	0	0	0	0	0	0	-1.18329e-30	0	1.51853e-14
HMR_4640	ATP[m] + dUMP[m] => ADP[m] + dUDP[m]	1.61559e-27	0	0	0	0	0	0	0	0	0	4.54384e-28	0	0	0	0	0	0	0	0	0	0	0	0	0	0	0	0	0	0	0	0	0	0	0	0	0	0	0	0	0	0	0	0	0	0	0	0	0
HMR_4641	ATP[c] + deoxyuridine[c] => ADP[c] + dUMP[c]	1.61559e-27	0	0	0	0	-3.35266e-30	0	0	0	0	-1.37077e-15	0	0	0	0	0	0	-1.09331e-15	0	9.86076e-32	0	4.03767e-16	-4.03897e-28	0	2.42198e-17	0	-2.46519e-32	9.76038e-17	0	-8.28899e-14	0	0	0	-2.66328e-14	0	0	0	0	0	-3.9443e-31	0	0	0	0	-5.04871e-29	0	0	0
HMR_4680	2-deoxy-D-ribose-1-phosphate[c] + uracil[c] <=> Pi[c] + deoxyuridine[c]	3.23117e-27	0	0	3.43312e-27	0	-3.35266e-30	0	0	0	0	-1.37077e-15	0	0	0	7.88861e-31	0	0	-1.09331e-15	0	9.86076e-32	2.15704e-32	4.03767e-16	-4.03897e-28	0	2.42198e-17	0	-2.46519e-32	9.76038e-17	0	-8.28899e-14	0	0	0	-2.66328e-14	0	0	-1.8982e-29	0	0	-2.95823e-31	0	0	0	0	-7.41321e-29	0	0	0
HMR_4806	10-formyl-THF[c] + GAR[c] => N-formyl-GAR[c] + THF[c]	0	0	-1.26218e-29	0	0	0	0	0	0	0	0	0	2.46519e-31	2.8399e-28	0	0	1.25467e-14	0	8.60429e-15	0	0	0	0	0	0	0	0	0	0	0	0	1.78207e-15	0	0	0	0	0	0	0	0	0	0	-4.2211e-15	3.09472e-15	1.26218e-28	-1.57433e-14	0	0
HMR_5394	H2O[c] + guanosine[c] => NH3[c] + xanthosine[c]	0	0	0	0	0	0	0	0	0	0	0	0	0	0	0	0	0	0	0	0	0	0	0	0	0	0	0	0	0	0	0	0	0	0	0	0	0	0	0	0	0	0	0	0	0	0	0	0
HMR_6625	ATP[m] + deoxyuridine[m] => ADP[m] + dUMP[m]	0	0	0	0	0	0	0	0	0	0	0	0	0	0	0	0	0	0	0	0	0	0	0	0	0	0	0	0	0	0	0	0	0	0	0	0	0	0	0	0	0	0	0	0	0	0	0	0
HMR_6626	H2O[m] + dUMP[m] => Pi[m] + deoxyuridine[m]	0	0	0	0	0	0	0	0	0	0	0	0	0	0	0	0	0	0	0	0	0	0	0	0	0	0	0	0	0	0	0	0	0	0	0	0	0	0	0	0	0	0	0	0	0	0	0	0
HMR_7160	0.3 dATP[c] + 0.2 dCTP[c] + 0.2 dGTP[c] + 0.3 dTTP[c] => DNA[c] + PPi[c]	0	0	0	0	0	0	0	0	0	0	0	0	0	0	0	0	0	0	0	0	0	0	0	0	0	0	0	0	0	0	0	0	0	0	0	0	0	0	0	0	0	0	0	0	0	0	0	0
HMR_7161	0.18 ATP[c] + 0.3 CTP[c] + 0.34 GTP[c] + 0.18 UTP[c] => PPi[c] + RNA[c]	0	0	0	0	0	0	0	0	0	0	0	0	0	0	0	0	0	0	0	0	0	0	0	0	0	0	0	0	0	0	0	0	0	0	0	0	0	0	0	0	0	0	0	0	0	0	0	0
HMR_7162	0.18 ADP[c] + 0.3 CDP[c] + 0.34 GDP[c] + 0.18 UDP[c] => Pi[c] + RNA[c]	0	0	0	0	0	0	0	0	0	0	-4.51228e-28	2.87811e-16	0	9.68753e-14	0	0	0	0	0	0	0	0	0	0	0	0	0	0	0	0	0	0	0	0	0	0	0	0	-2.2e-15	0	0	0	0	0	0	0	0	0
HMR_7163	DNA[c] + H2O[c] => 0.3 dAMP[c] + 0.2 dCMP[c] + 0.2 dGMP[c] + 0.3 dTMP[c]	0	0	0	0	0	0	0	0	0	0	0	0	0	0	0	0	0	0	0	0	0	0	0	0	0	0	0	0	0	0	0	0	0	0	0	0	0	0	0	0	0	0	0	0	0	0	0	0
HMR_7164	H2O[c] + RNA[c] => 0.18 AMP[c] + 0.3 CMP[c] + 0.34 GMP[c] + 0.18 UMP[c]	3.99813e-14	0	0	0	0	0	0	0	0	0	0	0	0	0	0	0	0	0	0	0	0	0	0	0	0	0	0	0	0	0	0	0	0	0	0	0	0	0	0	0	0	0	5.28303e-15	0	0	0	0	0
HMR_7713	AMP[l] + H2O[l] => Pi[l] + adenosine[l]	0	0	0	0	0	0	0	0	0	0	0	0	0	0	0	0	0	0	0	0	0	0	0	0	0	0	0	0	0	0	0	0	0	0	0	0	0	0	0	0	0	0	0	0	0	0	0	0
HMR_7716	H2O[l] + UMP[l] => Pi[l] + uridine[l]	0	0	0	0	0	0	0	0	-8.29632e-14	-1.1658e-13	3.02923e-28	0	0	0	0	0	0	0	0	0	0	0	0	0	0	0	0	6.05845e-28	0	0	0	0	0	-2.66328e-14	0	0	0	0	0	0	-4.28943e-30	0	0	0	0	0	0	0
HMR_7717	H2O[m] + UMP[m] => Pi[m] + uridine[m]	0	0	0	0	0	0	0	0	0	0	9.86076e-32	0	0	0	0	0	0	0	0	0	0	0	0	0	0	0	0	0	0	0	0	0	0	0	0	0	0	0	0	0	0	0	0	0	0	0	0	0
HMR_7721	CMP[l] + H2O[l] => Pi[l] + cytidine[l]	3.00465e-26	0	0	0	0	0	0	0	7.57306e-29	0	0	0	0	0	0	0	1.57772e-30	0	0	-1.97215e-30	0	0	0	0	0	0	-1.97215e-30	0	2.74129e-29	0	0	0	0	0	0	0	0	0	0	0	0	-1.57772e-30	0	0	0	-6.15065e-30	0	0
HMR_7725	H2O[l] + dTMP[l] => Pi[l] + thymidine[l]	-5.10472e-27	0	0	0	0	-1.57772e-30	-8.39417e-15	0	0	0	0	0	-9.78188e-29	0	-3.15544e-30	0	0	0	0	0	0	0	1.08812e-13	0	0	0	0	0	0	1.10441e-29	0	0	-1.64868e-14	0	0	0	-4.58906e-14	0	1.46548e-14	0	0	0	0	0	0	0	0	0
HMR_7728	GMP[l] + H2O[l] => Pi[l] + guanosine[l]	0	0	0	0	0	0	0	0	0	0	0	0	0	0	0	0	0	0	0	0	0	0	0	0	0	0	0	0	0	0	0	0	0	0	0	0	0	0	0	0	0	0	0	0	0	0	0	0
HMR_7800	ADP[c] + GDP[c] <=> AMP[c] + GTP[c]	0	0	0	0	0	0	0	0	0	0	0	0	0	0	0	0	0	0	0	0	0	0	0	0	0	0	0	0	0	0	0	0	0	0	0	0	0	0	0	0	0	0	0	0	0	0	0	0
HMR_7801	ADP[m] + GDP[m] <=> AMP[m] + GTP[m]	0	0	0	0	0	0	0	0	0	0	0	0	0	0	0	0	0	0	0	0	0	0	0	0	0	0	0	0	0	0	0	0	0	0	0	0	0	0	0	0	0	0	0	0	0	0	0	0
HMR_7802	2 dADP[c] <=> dAMP[c] + dATP[c]	-1.57772e-30	0	1.62703e-29	0	0	-1.07721e-14	0	0	0	0	0	2.43541e-17	0	7.29696e-30	0	0	0	0	0	-7.88861e-31	0	0	0	0	0	6.31089e-29	0	-7.29696e-30	0	8.28899e-14	0	3.9443e-31	0	0	0	0	0	0	0	0	0	0	0	0	0	-9.86076e-32	0	-1.51853e-14
HMR_9850	UppppU[n] + H2O[n] => UTP[n] + UMP[n]	0	0	0	0	0	0	0	0	0	0	0	0	0	0	0	0	0	0	0	0	0	0	0	0	0	0	0	0	0	0	0	0	0	0	0	0	0	0	0	0	0	0	0	0	0	0	0	0
HMR_7863	CDP[c] + UDP[c] <=> CTP[c] + UMP[c]	0	0	0	0	0	0	0	7.58072e-16	0	0	0	0	0	0	0	0	0	0	0	0	0	0	0	0	0	0	0	0	8.10648e-15	0	0	0	0	0	0	0	0	0	0	0	0	0	0	0	0	0	0	0
HMR_7864	CDP[n] + UDP[n] <=> CTP[n] + UMP[n]	0	0	-4.97451e-14	0	0	0	0	0	0	0	0	0	0	0	0	0	0	-3.9443e-31	0	0	0	0	0	0	0	0	0	0	0	0	0	0	6.31089e-30	0	0	0	0	0	0	0	0	0	0	0	0	0	0	0
HMR_7865	2 UDP[c] <=> UMP[c] + UTP[c]	0	-1.36096e-16	0	0	0	0	5.04871e-29	-3.79036e-16	0	0	1.37077e-15	0	1.15184e-16	0	0	5.45475e-19	0	0	0	0	0	0	0	0	0	-9.46633e-30	0	-9.76038e-17	0	0	0	0	0	-2.66328e-14	0	0	0	0	0	-3.85978e-16	0	0	0	0	0	0	0	0
HMR_7866	2 UDP[n] <=> UMP[n] + UTP[n]	0	0	-8.87469e-31	0	0	0	0	0	0	0	-1.13351e-15	0	0	0	0	0	0	0	-7.69139e-30	0	0	0	0	0	0	0	0	0	0	0	0	0	-6.31089e-30	0	0	0	0	0	0	0	0	0	-1.57772e-30	0	0	-1.18329e-30	0	0
HMR_7867	GDP[c] + UDP[c] <=> GTP[c] + UMP[c]	2.01948e-27	0	-1.59307e-16	0	0	2.14464e-16	0	0	0	0	-2.74153e-15	-5.1806e-17	-2.30367e-16	0	0	0	0	0	0	9.71042e-16	2.99088e-16	4.03767e-16	0	1.17611e-15	2.42198e-17	0	1.14465e-15	0	0	-8.28899e-14	6.32047e-15	-3.89607e-16	0	0	-4.21152e-16	-9.96086e-16	0	-1.15621e-15	0	0	4.83266e-16	0	0	-3.96734e-16	-5.04871e-29	-2.75286e-16	0	-3.05297e-16
HMR_7868	GDP[n] + UDP[n] <=> GTP[n] + UMP[n]	0	0	0	0	0	0	0	0	0	0	-5.66753e-16	0	0	0	0	-3.9443e-31	0	0	0	0	0	0	0	0	0	0	0	0	0	0	0	0	0	0	0	0	0	0	0	0	0	0	0	0	0	1.18329e-30	0	0
HMR_7869	UDP[c] + dADP[c] <=> UMP[c] + dATP[c]	0	0	0	0	0	0	0	0	0	0	0	0	0	0	0	0	0	0	1.29373e-28	0	0	0	0	0	0	0	0	0	0	0	0	0	0	0	0	0	0	0	0	0	0	0	0	0	0	0	0	0
HMR_7870	UDP[n] + dADP[n] <=> UMP[n] + dATP[n]	0	0	0	0	0	0	0	0	0	0	0	0	0	0	0	0	0	3.9443e-31	0	0	0	0	0	0	0	0	0	0	0	0	0	0	0	0	0	0	0	0	0	0	0	0	0	0	0	0	0	0
HMR_7871	UDP[c] + dCDP[c] <=> UMP[c] + dCTP[c]	0	0	0	4.04804e-16	0	0	0	0	0	0	0	0	0	0	0	0	0	-1.09331e-15	0	0	0	0	0	0	0	0	0	0	0	0	0	0	0	0	0	0	0	0	0	0	0	0	0	0	0	0	0	0
HMR_7872	UDP[n] + dCDP[n] <=> UMP[n] + dCTP[n]	0	0	4.97451e-14	0	0	0	0	0	0	0	0	0	0	0	0	0	0	0	0	0	0	0	0	0	0	0	0	0	0	0	0	0	0	0	0	0	0	0	0	0	0	0	0	0	0	0	0	0
HMR_7873	UDP[c] + dGDP[c] <=> UMP[c] + dGTP[c]	0	0	0	0	0	0	0	0	0	0	0	0	0	-4.70516e-14	0	0	0	0	0	0	0	0	0	0	0	0	0	0	0	0	0	0	0	0	0	0	0	0	0	0	0	0	0	0	0	0	0	0
HMR_7874	UDP[n] + dGDP[n] <=> UMP[n] + dGTP[n]	0	0	0	0	0	0	0	0	0	0	1.70026e-15	0	0	0	0	0	0	0	0	0	0	0	0	0	0	0	0	0	0	0	0	0	0	0	0	0	0	0	0	0	0	0	0	0	0	0	0	0
HMR_7875	ADP[m] + UDP[m] <=> ATP[m] + UMP[m]	0	0	0	0	0	0	0	0	0	0	9.86076e-32	0	0	0	0	0	0	0	0	0	0	0	0	0	0	0	0	0	0	0	0	0	0	0	0	0	0	0	0	0	0	0	0	0	0	0	0	0
HMR_7876	ADP[n] + UDP[n] <=> ATP[n] + UMP[n]	0	0	0	0	0	0	0	0	0	0	0	0	0	0	0	3.9443e-31	0	0	0	0	0	0	0	0	0	0	0	0	0	0	0	0	0	0	0	0	0	0	0	0	0	0	3.15544e-30	0	0	0	0	0
HMR_7878	ADP[c] + dITP[c] <=> ATP[c] + dIDP[c]	0	0	1.3953e-29	0	0	0	-2.01653e-29	0	0	0	0	0	0	0	0	0	0	0	0	0	0	0	0	0	0	0	0	0	0	0	0	0	0	0	0	0	0	0	0	0	0	0	0	0	0	0	0	-1.13683e-14
HMR_7879	H+[c] + H2O[c] + dITP[c] => PPi[c] + dIMP[c]	0	0	-1.49235e-13	0	0	0	0	0	0	0	0	0	0	0	-2.74032e-14	0	0	0	-6.31089e-30	0	0	0	0	0	2.94366e-14	0	0	0	0	0	0	0	0	0	0	0	0	0	0	0	0	0	0	0	0	0	0	1.13683e-14
HMR_7880	H2O[c] + dIMP[c] => H+[c] + Pi[c] + deoxyinosine[c]	0	0	-1.49235e-13	0	0	0	0	0	0	0	0	0	0	0	-2.74032e-14	0	0	0	-6.31089e-30	0	0	0	0	0	2.94366e-14	0	0	0	0	0	0	0	0	0	0	0	0	0	0	0	0	0	0	0	0	0	0	1.13683e-14
HMR_7881	ADP[n] + dITP[n] <=> ATP[n] + dIDP[n]	0	0	1.49235e-13	0	0	0	2.01653e-29	0	0	0	0	0	0	0	0	0	0	0	0	0	0	0	0	0	0	0	0	0	0	0	0	0	0	0	0	0	0	0	0	0	0	0	0	0	0	0	0	0
HMR_7882	ADP[n] + GTP[n] <=> ATP[n] + GDP[n]	-3.23117e-27	0	0	0	0	-3.15544e-30	0	0	0	0	0	0	0	0	0	0	0	0	0	0	0	0	0	0	0	0	0	0	0	0	0	0	0	0	0	0	0	0	0	0	0	0	0	0	0	0	0	0
HMR_7883	ADP[m] + UTP[m] <=> ATP[m] + UDP[m]	0	0	0	0	0	0	0	0	0	0	9.86076e-32	0	0	0	0	0	0	0	0	0	0	0	0	0	0	0	0	0	0	0	0	0	0	0	0	0	0	0	0	0	0	0	0	0	0	0	0	0
HMR_7884	ADP[n] + UTP[n] <=> ATP[n] + UDP[n]	0	0	0	0	0	0	0	0	0	0	0	0	0	0	0	0	0	0	0	0	0	0	0	0	0	0	0	0	0	0	0	0	0	0	0	0	0	0	0	0	0	0	0	0	0	0	0	0
HMR_7885	ADP[n] + CTP[n] <=> ATP[n] + CDP[n]	0	0	-4.97451e-14	-6.89149e-27	0	0	0	0	0	0	-2.10626e-28	0	0	0	0	0	0	0	0	0	0	0	0	0	0	0	0	0	0	0	0	0	6.31089e-30	0	0	0	0	0	0	0	0	0	0	0	0	0	0	0
HMR_7886	ADP[m] + dTTP[m] <=> ATP[m] + dTDP[m]	0	0	0	0	0	0	0	0	0	0	0	0	9.78188e-29	0	3.02341e-14	0	0	0	0	0	0	0	0	0	0	0	0	0	0	0	0	0	1.64868e-14	0	0	0	0	0	0	0	0	0	0	0	0	0	0	0
HMR_7887	ADP[n] + dTTP[n] <=> ATP[n] + dTDP[n]	0	0	0	-1.25113e-14	0	0	0	0	0	0	0	0	0	0	0	0	0	3.9443e-31	0	0	0	0	0	0	0	0	0	0	0	0	0	7.45973e-14	0	0	0	0	0	0	0	0	0	0	0	0	0	0	0	0
HMR_7888	ADP[n] + dGTP[n] <=> ATP[n] + dGDP[n]	6.46235e-27	0	0	0	0	0	0	0	0	0	0	0	0	0	0	0	0	0	0	0	0	0	0	0	0	0	0	0	0	0	0	0	0	0	0	0	0	0	0	0	0	0	0	0	0	0	0	0
HMR_7889	ADP[n] + dUTP[n] <=> ATP[n] + dUDP[n]	-1.61559e-27	0	0	0	0	0	0	0	0	0	0	0	0	0	0	0	0	0	0	0	0	0	0	0	0	0	0	0	0	0	0	0	0	0	0	0	0	0	-1.37821e-15	0	0	0	0	0	-2.95823e-31	0	0	0
HMR_7890	ADP[m] + dCTP[m] <=> ATP[m] + dCDP[m]	0	0	0	0	0	0	0	0	0	0	0	0	0	0	0	0	0	0	0	0	0	0	0	0	0	0	0	0	0	0	0	0	0	0	0	0	0	0	0	0	0	0	0	0	0	0	0	0
HMR_7891	ADP[n] + dCTP[n] <=> ATP[n] + dCDP[n]	0	0	0	0	9.53664e-16	0	0	0	0	0	5.66753e-16	0	0	0	0	3.9443e-31	0	0	0	0	0	0	0	0	0	0	0	0	0	0	0	0	1.57772e-30	0	7.54965e-32	0	0	0	0	0	0	0	0	0	0	2.36658e-30	0	0
HMR_7892	ADP[n] + dATP[n] <=> ATP[n] + dADP[n]	0	0	0	0	0	0	0	0	0	0	0	0	0	0	0	0	0	0	0	0	0	0	0	0	0	0	0	0	0	0	0	0	0	0	0	0	0	0	0	0	0	0	0	0	0	0	0	0
HMR_7893	ADP[n] + ITP[n] <=> ATP[n] + IDP[n]	0	0	9.46633e-30	1.25113e-14	0	0	0	0	0	0	0	0	0	0	0	0	0	3.15544e-30	0	0	0	0	0	0	0	0	0	0	0	0	0	-7.45973e-14	-6.31089e-30	0	0	0	0	0	1.37821e-15	0	0	0	0	0	0	0	0	0
HMR_7894	ADP[m] + dITP[m] <=> ATP[m] + dIDP[m]	0	0	0	0	0	0	0	0	0	0	0	0	0	0	0	0	0	0	0	0	0	0	0	0	0	0	0	0	0	0	0	0	0	0	0	0	0	0	0	0	0	0	0	0	0	0	0	0
HMR_7895	ADP[m] + ITP[m] <=> ATP[m] + IDP[m]	0	0	0	0	0	0	0	0	0	0	0	0	0	0	0	0	0	0	0	0	0	0	0	0	0	0	0	0	0	0	0	0	0	0	0	0	0	0	0	0	0	0	0	0	0	0	0	0
HMR_8083	H2O[n] + cGMP[n] => GMP[n]	0	0	0	0	0	0	0	0	0	-6.93889e-18	0	0	0	0	0	0	0	0	0	0	0	0	4.00585e-16	0	-6.31089e-30	0	0	0	0	0	0	0	0	0	0	0	0	0	-1.2326e-31	0	0	0	0	0	0	0	0	0
HMR_8085	H2O[g] + cGMP[g] => GMP[g]	0	0	0	1.07108e-25	0	0	0	0	0	0	0	0	0	0	0	0	0	0	0	0	0	0	0	0	0	0	0	0	0	0	0	0	0	0	0	0	0	0	0	0	0	0	0	0	0	0	0	0
HMR_8087	H2O[g] + cAMP[g] => AMP[g]	0	0	0	0	0	0	0	0	0	0	0	0	0	0	0	0	0	0	0	0	0	0	0	0	0	0	0	0	0	0	0	0	0	0	0	0	0	0	0	0	0	0	-3.9443e-31	0	0	0	0	0
HMR_8443	ADP-glucose[c] + H2O[c] => AMP[c] + glucose-1-phosphate[c]	0	0	0	0	0	0	0	0	0	0	0	0	0	0	0	0	0	0	0	0	0	0	0	0	0	0	0	0	0	0	0	0	0	0	0	0	0	0	0	0	0	0	0	0	0	0	0	0
HMR_8444	ADP-mannose[c] + H2O[c] => AMP[c] + mannose-1-phosphate[c]	0	0	0	0	0	0	0	0	0	0	0	0	0	0	0	0	0	0	0	0	0	0	0	0	0	0	0	0	0	0	0	0	0	0	0	0	0	0	0	0	0	0	0	0	0	0	0	0
HMR_8445	ATP[m] + cytidine[m] => ADP[m] + CMP[m]	0	0	0	0	0	0	0	0	0	0	0	0	0	0	0	0	0	0	0	0	0	0	0	0	0	0	0	0	0	0	0	0	0	0	0	0	0	0	0	0	0	0	0	0	0	0	0	0
HMR_8446	H2O[n] + cytidine[n] => NH3[n] + uridine[n]	1.18862e-14	0	0	0	0	0	0	0	0	0	0	0	0	0	0	-1.63319e-31	0	0	0	0	0	0	0	0	0	0	0	0	0	0	0	0	0	0	0	0	0	0	0	0	0	0	0	0	0	0	0	0
HMR_8448	CDP[c] + dGDP[c] <=> CMP[c] + dGTP[c]	6.46235e-27	0	0	0	0	-1.07721e-14	0	0	0	0	-1.70026e-15	0	0	4.70516e-14	0	0	0	0	-2.2877e-29	0	0	0	0	-1.41995e-29	0	0	0	0	0	0	0	0	0	0	0	0	0	0	0	0	-5.60831e-30	0	0	0	0	0	0	0
HMR_8449	CDP[n] + dGDP[n] <=> CMP[n] + dGTP[n]	0	0	0	6.89149e-27	0	0	0	0	0	0	0	0	0	0	0	0	0	0	1.53828e-29	0	0	0	0	0	0	0	0	0	0	0	0	0	0	0	0	0	0	0	0	0	0	0	0	0	0	0	0	0
HMR_8450	dCDP[c] + dGDP[c] <=> dCMP[c] + dGTP[c]	0	0	0	0	0	0	0	0	0	0	0	0	0	0	0	0	0	0	0	0	0	0	0	0	0	0	0	0	0	0	0	0	0	0	0	0	0	0	0	0	0	0	0	0	0	0	0	0
HMR_8451	dCDP[n] + dGDP[n] <=> dCMP[n] + dGTP[n]	0	0	0	-6.89149e-27	0	0	0	0	0	0	0	0	0	0	0	0	0	0	0	0	0	0	0	0	0	0	0	0	0	0	0	0	0	0	0	0	0	0	0	0	5.60831e-30	0	0	0	0	0	0	0
HMR_8452	2 dCDP[c] <=> dCMP[c] + dCTP[c]	0	0	0	0	0	0	0	0	0	0	5.66753e-16	0	0	0	0	-3.9443e-31	0	0	0	0	0	0	0	0	0	0	0	0	0	0	0	0	1.57772e-30	0	0	0	0	0	0	0	0	0	0	0	0	1.01073e-30	0	0
HMR_8453	2 dCDP[n] <=> dCMP[n] + dCTP[n]	1.61559e-27	0	0	3.43312e-27	0	0	0	0	0	0	0	0	0	0	0	0	0	0	9.86076e-31	0	0	0	0	0	0	-1.57772e-30	0	0	0	0	0	0	0	0	0	0	0	0	0	0	0	0	1.18329e-30	0	0	1.18329e-30	0	0
HMR_8454	dADP[c] + dCDP[c] <=> dATP[c] + dCMP[c]	0	0	0	0	0	0	0	0	0	0	0	0	0	0	0	0	0	0	0	0	0	0	0	0	0	0	0	0	0	0	0	0	0	0	0	0	0	0	0	0	0	0	0	0	0	0	0	0
HMR_8455	dADP[n] + dCDP[n] <=> dATP[n] + dCMP[n]	0	0	0	0	0	0	0	0	0	0	0	0	0	0	0	0	0	0	0	0	0	0	0	0	0	0	0	0	0	0	0	0	0	0	0	0	0	0	0	0	0	0	0	0	0	0	0	0
HMR_8456	UDP[c] + dCDP[c] <=> UTP[c] + dCMP[c]	0	0	4.97451e-14	0	0	0	0	0	0	0	0	0	0	0	0	0	0	7.88861e-31	-9.36772e-31	0	0	-4.03767e-16	0	0	0	0	0	0	0	0	0	0	-3.15544e-30	2.64766e-14	-7.85779e-32	0	0	0	0	0	0	0	0	0	0	-2.36658e-30	0	0
HMR_8457	UDP[n] + dCDP[n] <=> UTP[n] + dCMP[n]	0	0	0	0	0	0	0	0	0	0	0	0	0	0	0	0	0	0	0	0	0	0	0	0	0	0	0	0	0	0	0	0	1.57772e-30	0	7.54965e-32	0	0	0	0	0	0	0	0	0	0	0	0	0
HMR_8458	ADP[n] + CDP[n] <=> ATP[n] + CMP[n]	0	0	0	0	0	0	0	0	0	0	0	0	0	0	0	0	0	0	-1.32134e-29	0	0	0	0	0	0	0	0	0	0	0	0	0	0	0	0	0	0	0	0	0	-5.60831e-30	0	0	0	0	1.18329e-30	0	0
HMR_8459	ADP[n] + dCDP[n] <=> ATP[n] + dCMP[n]	0	0	-4.97451e-14	0	0	0	0	0	0	0	0	0	0	0	0	0	0	0	0	0	0	0	0	0	0	0	0	0	0	0	0	0	0	0	0	0	0	0	0	0	0	0	0	0	0	0	0	0
HMR_8460	CDP[n] + dCDP[n] <=> CTP[n] + dCMP[n]	0	0	0	0	0	0	0	0	0	0	0	0	0	0	0	0	0	0	0	0	0	0	0	0	0	0	0	0	0	0	0	0	0	0	0	0	0	0	0	0	-5.60831e-30	0	0	0	0	0	0	0
HMR_8461	GDP[c] + dCDP[c] <=> GTP[c] + dCMP[c]	1.61559e-27	0	0	0	0	0	0	0	0	0	0	0	0	0	0	0	0	0	0	0	0	0	0	0	0	-3.15544e-30	0	0	0	0	0	0	0	0	0	0	0	0	0	0	0	0	0	0	0	0	0	0
HMR_8462	GDP[n] + dCDP[n] <=> GTP[n] + dCMP[n]	-3.23117e-27	0	0	0	0	0	0	0	0	0	5.66753e-16	0	0	0	0	3.9443e-31	0	0	0	0	0	0	0	0	0	0	0	0	0	0	0	0	0	0	0	0	0	0	0	0	0	0	0	0	0	0	0	0
HMR_8463	CDP[c] + dCDP[c] <=> CTP[c] + dCMP[c]	0	0	0	0	0	0	0	0	0	0	-1.13351e-15	0	0	0	0	0	0	0	0	0	0	4.03767e-16	0	0	0	0	0	0	0	0	0	0	0	-2.64766e-14	0	0	0	0	0	0	0	0	0	0	0	0	0	0
HMR_8464	CDP[n] + GDP[n] <=> CMP[n] + GTP[n]	0	0	0	0	0	-3.15544e-30	0	0	0	0	0	0	0	0	0	0	0	0	0	0	0	0	0	0	0	0	0	0	0	0	0	0	0	0	0	0	0	0	0	0	0	0	0	0	0	-1.18329e-30	0	0
HMR_8465	2 CDP[c] <=> CMP[c] + CTP[c]	0	0	0	0	0	0	0	0	0	0	0	0	0	0	0	0	0	0	0	0	0	0	0	0	0	0	0	0	0	0	0	0	0	0	0	0	0	0	0	0	0	0	0	0	0	0	0	0
HMR_8466	2 CDP[n] <=> CMP[n] + CTP[n]	0	0	0	-6.89149e-27	0	0	0	0	0	0	0	0	0	0	0	0	0	0	0	0	0	0	0	0	0	0	0	0	0	0	0	0	0	0	0	0	0	0	0	0	5.60831e-30	0	0	0	0	0	0	0
HMR_8467	CDP[c] + UDP[c] <=> CMP[c] + UTP[c]	0	0	0	0	0	0	0	0	0	0	0	0	0	0	0	0	0	0	0	0	0	0	0	0	0	-3.85585e-16	0	0	2.20979e-16	0	0	0	0	0	0	0	0	0	0	0	0	0	0	0	0	0	0	0
HMR_8468	CDP[n] + UDP[n] <=> CMP[n] + UTP[n]	0	0	0	0	0	0	0	0	0	0	0	0	0	0	0	0	0	0	0	0	0	0	0	0	0	0	0	0	0	0	0	0	0	0	0	0	0	0	0	0	0	0	0	0	0	0	0	0
HMR_8469	CDP[c] + dADP[c] <=> CMP[c] + dATP[c]	0	0	0	0	0	0	0	1.81122e-27	0	0	0	0	0	0	0	0	0	0	-1.3884e-28	0	0	0	0	0	0	0	0	0	1.74531e-13	0	0	0	0	0	0	0	0	0	0	0	0	0	0	0	0	0	0	0
HMR_8470	CDP[n] + dADP[n] <=> CMP[n] + dATP[n]	0	0	0	0	0	6.31089e-30	0	0	0	0	0	0	0	0	0	0	0	0	0	0	0	0	0	0	0	0	0	0	0	0	0	0	0	0	0	0	0	0	0	0	0	0	0	0	0	0	0	0
HMR_8471	CDP[c] + dCDP[c] <=> CMP[c] + dCTP[c]	0	0	0	-4.04804e-16	9.53664e-16	0	0	0	0	0	0	0	0	0	0	7.88861e-31	0	1.09331e-15	9.86076e-31	0	0	0	0	0	0	0	0	0	0	0	0	0	0	0	0	0	0	0	0	0	0	0	0	0	0	0	0	0
HMR_8472	CDP[n] + dCDP[n] <=> CMP[n] + dCTP[n]	0	0	0	0	0	0	0	0	0	0	0	0	0	0	0	0	0	0	-1.97215e-30	0	0	0	0	0	0	0	0	0	0	0	0	0	0	0	0	0	0	0	0	0	0	0	0	0	0	0	0	0
HMR_8473	H2O[s] + deoxyadenosine[s] => NH3[s] + deoxyinosine[s]	0	0	0	0	0	0	0	0	0	0	0	0	0	0	0	1.78676e-14	0	0	0	0	0	0	0	0	0	0	0	0	0	0	0	0	0	0	0	0	0	0	0	0	0	0	0	0	0	0	0	-1.57772e-30
HMR_8474	ATP[s] + 2 H2O[s] => AMP[s] + 2 Pi[s]	0	0	0	0	0	0	0	0	0	0	0	0	0	0	0	0	0	0	0	0	0	0	0	0	0	0	0	0	0	0	0	0	0	0	0	0	0	0	0	0	0	0	0	0	0	0	0	0
HMR_8478	ADP[n] + dCMP[n] <=> ATP[n] + deoxycytidine[n]	-1.61559e-27	0	-4.97451e-14	-3.43312e-27	0	0	0	0	0	0	-5.66753e-16	0	0	0	0	3.9443e-31	0	0	-6.80393e-30	0	0	0	0	0	0	0	0	0	0	0	0	0	0	3.9443e-31	1.50993e-31	0	0	0	0	0	0	0	0	0	0	0	0	0
HMR_8479	UDP[n] + dCMP[n] <=> UTP[n] + deoxycytidine[n]	0	0	0	0	0	0	0	0	0	0	1.13351e-15	0	0	0	0	0	0	0	0	0	0	0	0	0	0	0	0	0	0	0	0	0	1.57772e-30	0	-7.54965e-32	0	0	0	0	0	0	0	0	0	0	1.18329e-30	0	0
HMR_8480	H2O[n] + deoxycytidine[n] => NH3[n] + deoxyuridine[n]	-1.61559e-27	0	0	-3.43312e-27	0	0	0	0	0	0	0	0	0	0	0	0	0	0	0	0	0	0	0	0	0	-3.15544e-30	0	0	0	0	0	0	0	0	0	0	0	0	0	0	0	0	0	0	0	0	0	0
HMR_8481	dADP[m] + dGDP[m] <=> dATP[m] + dGMP[m]	-6.46235e-27	0	0	-3.49757e-15	0	1.07721e-14	-7.9116e-15	0	-4.57413e-14	0	0	-2.43541e-17	0	-5.71234e-14	0	0	0	1.16751e-28	9.61424e-30	0	5.30696e-14	2.01948e-28	0	0	0	0	0	0	0	0	0	-4.03897e-28	0	0	0	0	3.15544e-30	2.99783e-17	0	0	5.60831e-30	0	0	0	0	0	0	0
HMR_8482	H+[m] + NADPH[m] + oxidized thioredoxin[m] => NADP+[m] + thioredoxin[m]	-1.61559e-27	0	0	0	9.53664e-16	0	-1.6237e-17	0	0	0	7.57306e-29	-3.15544e-29	0	-5.71234e-14	-4.93038e-32	0	1.89327e-29	0	9.86076e-32	0	-5.57882e-27	0	0	8.87469e-30	8.62817e-32	0	2.46519e-32	0	-8.32746e-15	8.28899e-14	-7.45347e-15	7.45973e-14	0	2.66328e-14	0	0	0	-2.52435e-29	0	0	-1.47911e-31	0	0	0	0	-1.57772e-30	-1.26218e-29	-1.51853e-14
HMR_8483	H2O[n] + dUTP[n] => PPi[n] + dUMP[n]	0	0	0	0	0	0	0	0	0	0	0	0	0	0	0	0	0	0	0	0	0	0	0	0	0	0	0	0	0	0	0	0	0	0	0	0	0	0	0	0	0	0	0	0	0	0	0	0
HMR_8485	H2O[g] + UDP[g] => Pi[g] + UMP[g]	0	0	0	0	0	0	0	0	0	0	0	0	0	0	0	0	0	0	1.44445e-34	0	0	0	2.9109e-28	0	0	0	0	0	0	0	0	0	0	0	0	0	0	0	-1.97215e-31	0	-3.90313e-19	0	0	0	0	0	0	-1.97215e-31
HMR_8486	Pi[c] + adenosine[c] <=> adenine[c] + ribose-1-phosphate[c]	-1.08284e-16	6.7973e-14	0	-1.22225e-14	2.24949e-15	1.07721e-14	-7.9116e-15	-3.87252e-15	-1.18081e-14	0	0	-2.45666e-16	-8.15177e-15	0	2.55585e-14	0	8.64076e-15	1.09331e-15	0	2.97751e-15	0	0	5.41747e-15	-4.39902e-16	-2.16245e-14	1.70124e-14	0	0	0	0	0	0	2.90226e-15	-1.80839e-14	-4.18078e-15	-1.07042e-14	-1.02452e-15	0	0	-8.64586e-15	-1.49936e-15	-5.0413e-15	0	3.09472e-15	-1.34354e-15	2.16015e-14	0	0
HMR_8487	H2O[s] + UMP[s] => Pi[s] + uridine[s]	0	0	0	0	0	0	0	0	0	0	0	0	0	0	0	0	0	0	0	0	0	0	0	0	0	0	0	0	0	0	0	0	0	0	0	0	0	0	0	0	0	0	0	0	0	0	0	0
HMR_8488	H2O[c] + XTP[c] => PPi[c] + xanthosine-5-phosphate[c]	0	0	0	0	0	0	0	0	0	0	0	0	0	0	0	0	0	0	0	0	0	0	0	0	0	0	0	0	0	0	0	0	0	0	0	0	0	0	0	0	0	0	0	0	0	0	0	0
HMR_8489	H2O[c] + ITP[c] => IMP[c] + PPi[c]	0	0	0	-1.25113e-14	8.26602e-18	0	0	-1.12885e-17	0	0	-6.31089e-29	0	0	0	0	0	0	0	0	-3.15544e-30	0	0	0	0	1.57772e-30	0	0	0	1.74531e-13	0	0	0	6.31089e-30	0	0	-3.3554e-18	0	0	0	0	6.31089e-30	0	0	0	0	0	0	0
HMR_8493	H2O[l] + dCMP[l] => Pi[l] + deoxycytidine[l]	0	0	0	0	0	0	0	0	0	0	0	0	0	0	0	0	0	0	0	0	0	0	0	0	0	0	0	0	0	0	0	0	0	0	0	0	0	0	0	0	0	0	0	0	0	0	0	0
HMR_8494	H2O[l] + dAMP[l] => Pi[l] + deoxyadenosine[l]	0	0	0	0	0	0	0	0	0	0	0	0	0	0	0	0	0	0	0	0	0	0	0	0	0	0	0	0	0	0	0	0	0	0	0	0	0	0	0	0	0	0	0	0	0	0	0	0
HMR_8495	H2O[l] + dGMP[l] => Pi[l] + deoxyguanosine[l]	0	0	0	0	0	0	0	0	0	0	0	0	0	0	0	0	0	0	0	0	0	0	0	0	0	0	0	0	0	0	0	0	0	0	0	0	0	0	0	0	0	0	0	0	0	0	0	0
HMR_3802	H2O[m] + NAD+[m] + glutamate[m] <=> AKG[m] + H+[m] + NADH[m] + NH3[m]	-0.483688	-1.53181	-0.248304	-0.648005	-0.451346	-1.56487	-0.736676	-3.5032	-4.15653	-0.498785	-2.56913	-1.84517	-0.854965	-0.674259	-0.467286	-0.608376	-0.667562	-0.653229	-1.78592	-0.824887	-2.58847	0	-4.36617	-3.65875	-0.423706	-3.87123	-1.01135	-1.26043	-0.522526	-2.68838	-1.54699	-1.57504	-0.619402	-4.77655	-1.94211	-1.76735	-0.799944	-2.4995	-0.660516	-4.50053	-1.82506	-0.764732	-0.560718	-0.556306	-0.58768	-0.562943	-5.32619	-2.72112
HMR_3804	AKG[m] + H+[m] + NADPH[m] + NH3[m] <=> H2O[m] + NADP+[m] + glutamate[m]	0	0	0	0	0	0	0	0	0	0	0	0	0	0	0	0	0	0	0	0	0	0	0	0	0	0	0	0	0	0	0	0	0	0	0	0	0	0	0	0	0	0	0	0	0	0	0	0
HMR_3811	ATP[c] + aspartate[c] + citrulline[c] => AMP[c] + PPi[c] + argininosuccinate[c]	9.89806	10.1093	10.9446	10.547	9.13234	9.24679	12.0563	8.67519	5.90972	9.84125	7.85564	9.28287	10.7463	13.2297	6.56506	7.60603	11.2035	10.6161	9.90789	9.22555	6.79601	11.1654	4.88615	8.75765	8.12215	7.22192	10.7192	8.27417	10.6791	8.51903	10.2645	8.34002	9.37465	6.31863	5.93346	8.95501	9.73822	7.92782	10.2684	5.68544	5.57002	11.4821	7.24218	8.5113	7.95487	10.0515	6.91176	7.9515
HMR_3813	arginine[c] + fumarate[c] <=> argininosuccinate[c]	-9.89806	-10.1093	-10.9446	-10.547	-9.13234	-9.24679	-12.0563	-8.67519	-5.90972	-9.84125	-7.85564	-9.28287	-10.7463	-13.2297	-6.56506	-7.60603	-11.2035	-10.6161	-9.90789	-9.22555	-6.79601	-11.1654	-4.88615	-8.75765	-8.12215	-7.22192	-10.7192	-8.27417	-10.6791	-8.51903	-10.2645	-8.34002	-9.37465	-6.31863	-5.93346	-8.95501	-9.73822	-7.92782	-10.2684	-5.68544	-5.57002	-11.4821	-7.24218	-8.5113	-7.95487	-10.0515	-6.91176	-7.9515
HMR_3822	1-pyrroline-5-carboxylate[m] + 2 H2O[m] + NAD+[m] => H+[m] + NADH[m] + glutamate[m]	0	0	0	0	0	0	0	0	0	0	0	0	0	0	0	0	0	0	0	0	0	0	0	0	0	0	0	0	0	0	0	0	0	0	0	0	0	0	0	0	0	0	0	0	0	0	0	0
HMR_3827	AKG[m] + aspartate[m] <=> OAA[m] + glutamate[m]	-6.33937	-6.14528	-6.95212	-6.59022	-5.65265	-5.60819	-7.54323	-6.7952	-3.11268	-6.09699	-4.5256	-5.58836	-6.62506	-8.49351	-4.09974	-4.94905	-7.22445	-6.63441	-6.00909	-5.64917	-3.87486	-7.06941	-3.73906	-4.94057	-5.12529	-3.95568	-6.62232	-3.84726	-6.84299	-5.01716	-6.23291	-5.00135	-6.06179	-3.28006	-3.43007	-5.42266	-6.35521	-4.62096	-6.48249	-2.92605	-3.24269	-7.42995	-4.70371	-5.31139	-5.16113	-6.47982	-5.27017	-4.56968
HMR_3829	AKG[c] + aspartate[c] <=> OAA[c] + glutamate[c]	0	0	0	0	0	0	0	0	0	0	0	0	0	0	0	0	0	0	0	0	0	0	0	0	0	0	0	-1.32438	0	0	0	0	0	0	0	0	0	0	0	0	0	0	0	0	0	0	0	0
HMR_3831	aspartate[c] => NH3[c] + fumarate[c]	0	0	0	0	0	0	0	0	0	0	0	0	0	0	0	0	0	0	0	0	0	0	0	0	0	0	0	0	0	0	0	0	0	0	0	0	0	0	0	0	0	0	0	0	0	0	0	0
HMR_3862	H2O[m] + asparagine[m] => NH3[m] + aspartate[m]	0	0	0	0	0	0	0	0	0	0	0	0	0	0	0	0	0	0	0	0	0	0	0	0	0	0	0	0	0	0	0	0	0	0	0	0	0	0	0	0	0	0	0	0	0	0	0	0
HMR_3865	3-sulfinoalanine[m] + AKG[m] => 3-sulfinylpyruvic acid[m] + glutamate[m]	0.116209	0.124354	0.132108	0.129765	0.113921	0.116681	0.148065	0.128016	0.0880906	0.123433	0.107202	0.12005	0.132965	0.157524	0.0759639	0.0825219	0.130994	0.130418	0.127151	0.116992	0.0920396	0.135223	0.0776112	0.126114	0.09603	0.10373	0.135203	0.107984	0.126341	0.114722	0.130974	0.106728	0.106976	0.0974209	0.0769773	0.114108	0.108698	0.105563	0.124581	0.0860276	0.0695841	0.1311	0.0783573	0.103649	0.0869603	0.115617	0.111465	0.108802
HMR_3873	2 ATP[m] + CO2[m] + H2O[m] + NH3[m] => 2 ADP[m] + Pi[m] + carbamoyl-phosphate[m]	9.89806	10.1093	10.9446	10.547	9.13234	9.24679	12.0563	8.67519	5.90972	9.84125	7.85564	9.28287	10.7463	13.2297	6.56506	7.60603	11.2035	10.6161	9.90789	9.22555	6.79601	11.1654	4.88615	8.75765	8.12215	7.22192	10.7192	8.27417	10.6791	8.51903	10.2645	8.34002	9.37465	6.31863	5.93346	8.95501	9.73822	7.92782	10.2684	5.68544	5.57002	11.4821	7.24218	8.5113	7.95487	10.0515	6.91176	7.9515
HMR_8654	2 ATP[m] + H+[m] + HCO3-[m] + NH3[m] => 2 ADP[m] + Pi[m] + carbamoyl-phosphate[m]	0	0	0	0	0	0	0	0	0	0	0	0	0	0	0	0	0	0	0	0	0	0	0	0	0	0	0	0	0	0	0	0	0	0	0	0	0	0	0	0	0	0	0	0	0	0	0	0
HMR_3890	ATP[c] + NH3[c] + glutamate[c] => ADP[c] + Pi[c] + glutamine[c]	0	0	0	0	0	0	0	0	0	0	0	0	0	0	0	0	0	0	0	0	0	0	0	0	0	0	0	0	0	0	0	0	0	0	0	0	0	0	0	0	0	0	0	0	0	0	0	0
HMR_3892	H2O[m] + glutamine[m] => NH3[m] + glutamate[m]	0	0	0	0	0	0	0	0	0	0	0	0	0	0	0	0	0	0	0	0	0	0	0	0	0	0	0	0	0	0	0	0	0	0	0	0	0	0	0	0	0	0	0	0	0	0	0	0
HMR_9802	H2O[c] + glutamine[c] => NH3[c] + glutamate[c]	4.58044	5.15928	5.10297	5.0739	4.47709	4.70989	5.77227	5.02258	3.66576	4.79827	4.3135	4.7594	5.31018	6.02364	3.26576	3.50293	5.0952	5.10742	5.0107	4.59993	3.82335	5.23682	3.34564	4.88582	3.89812	4.25196	5.2386	4.2957	4.91504	4.50397	5.18479	4.33457	4.28735	3.95022	3.31677	4.56407	4.38332	4.29623	4.85349	3.62963	3.11742	5.21806	3.35775	4.14032	3.67541	4.6106	4.48221	4.3799
HMR_3899	AKG[c] + alanine[c] <=> glutamate[c] + pyruvate[c]	0.621995	2.06236	0.687238	0.686597	0.607336	2.05392	0.779838	3.99738	2.89536	0.660853	3.42152	2.44091	1.15529	0.807516	0.458343	0.489305	0.688067	0.691534	2.31022	1.15142	3.02247	0.705914	2.63399	3.88903	0.535609	3.36941	1.25396	3.40875	0.663875	3.51759	2.07939	2.15523	0.586046	3.12764	2.61082	2.25342	0.600483	3.40605	0.655957	2.86473	2.44694	0.710848	0.470659	0.578537	0.512501	0.628855	3.55765	3.475
HMR_3903	ATP[c] + H2O[c] + aspartate[c] + glutamine[c] => AMP[c] + PPi[c] + asparagine[c] + glutamate[c]	0	0	0	0	0	0	0	0	0	0	0	0	0	0	0	0	0	0	0	0	0	0	0	0	0	0	0	0	0	0	0	0	0	0	0	0	0	0	0	0	0	0	0	0	0	0	0	0
HMR_4109	AKG[m] + alanine[m] <=> glutamate[m] + pyruvate[m]	0	-1.3487	0	0	0	-1.40866	0	-1.28413	-2.38699	-0.0128783	-2.83105	-1.79328	-0.431018	0	0	0	0	0	-1.6301	-0.527382	-2.49269	0	-0.785746	-3.23016	0	-2.78334	-0.547669	-2.59995	0	-2.90687	-1.37451	-1.55984	0	-2.58512	-2.145	-1.63018	0	-2.81544	0	-2.35889	-2.0033	0	0	-0.0131999	0	0	-1.12273	-2.87537
HMR_4114	2-oxoglutaramate[c] + H2O[c] => AKG[c] + NH3[c]	0	0	0	0	0	0	0	0	0	0	0	0	0	0	0	0	0	0	0	0	0	0	0	0	0	0	0	0	0	0	0	0	0	0	0	0	0	0	0	0	0	0	0	0	0	0	0	0
HMR_4115	2-oxoglutaramate[m] + H2O[m] => AKG[m] + NH3[m]	0	0	0	0	0	0	0	0	0	0	0	0	0	0	0	0	0	0	0	0	0	0	0	0	0	0	0	0	0	0	0	0	0	0	0	0	0	0	0	0	0	0	0	0	0	0	0	0
HMR_4172	H2O[c] + asparagine[c] => NH3[c] + aspartate[c]	0.427857	0.470566	0.48592	0.47936	0.418329	0.434328	0.550232	0.47323	0.325562	0.453422	0.396174	0.44408	0.496509	0.582296	0.281215	0.306066	0.483054	0.482248	0.470761	0.430457	0.341142	0.498608	0.288303	0.463191	0.353366	0.385686	0.498635	0.397218	0.464925	0.421276	0.48674	0.395971	0.39457	0.358712	0.285653	0.422378	0.402498	0.391715	0.458344	0.319347	0.260471	0.488413	0.290511	0.38085	0.323384	0.427762	0.412936	0.402594
HMR_4196	glutamine[c] + pyruvate[c] => 2-oxoglutaramate[c] + alanine[c]	0	0	0	0	0	0	0	0	0	0	0	0	0	0	0	0	0	0	0	0	0	0	0	0	0	0	0	0	0	0	0	0	0	0	0	0	0	0	0	0	0	0	0	0	0	0	0	0
HMR_4197	glutamine[m] + pyruvate[m] => 2-oxoglutaramate[m] + alanine[m]	0	0	0	0	0	0	0	0	0	0	0	0	0	0	0	0	0	0	0	0	0	0	0	0	0	0	0	0	0	0	0	0	0	0	0	0	0	0	0	0	0	0	0	0	0	0	0	0
HMR_4285	H2O[m] + NAD+[m] + succinate semialdehyde[m] => H+[m] + NADH[m] + succinate[m]	0	0	0	0	0	0	0	0	0	0	0	0	0	0	0	0	0	0	0	0	0	0	0	0	0	0	0	0	0	0	0	0	0	0	0	0	0	0	0	0	0	0	0	0	0	0	0	0
HMR_4690	glutamate[c] => 4-aminobutyrate[c] + CO2[c]	0	0	0	0	0	0	0	0	0	0	0	0	0	0	0	1.78676e-14	0	0	0	0	-2.01948e-28	0	0	0	0	0	0	0	0	0	0	0	0	0	0	0	0	0	0	0	0	0	0	0	0	0	0	0
HMR_4693	4-aminobutyrate[m] + AKG[m] <=> glutamate[m] + succinate semialdehyde[m]	0	0	0	0	0	0	0	0	0	0	0	0	0	0	0	0	0	0	0	0	0	0	0	0	0	0	0	0	0	0	0	0	0	0	0	0	0	0	0	0	0	0	0	0	0	0	0	0
HMR_6780	AKG[m] + tyrosine[m] => 4-hydroxyphenylpyruvate[m] + glutamate[m]	0	0	0	0	0	0	0	0	0	0	0	0	0	0	0	0	0	0	0	0	0	0	0	0	0	0	0	0	0	0	0	0	0	0	0	0	0	0	0	0	0	0	0	0	0	0	0	0
HMR_6968	CoA[m] + N-acetyl-L-asparagine[m] <=> acetyl-CoA[m] + asparagine[m]	0	0	0	0	0	0	0	0	0	0	0	0	0	0	0	0	0	0	0	0	0	0	0	0	0	0	0	0	0	0	0	0	0	0	0	0	0	0	0	0	0	0	0	0	0	0	0	0
HMR_6969	H2O[c] + N-acetyl-L-asparagine[c] <=> acetate[c] + asparagine[c]	0	0	0	0	0	0	0	0	0	0	0	0	0	0	0	0	0	0	0	0	0	0	0	0	0	0	0	0	0	0	0	0	0	0	0	0	0	0	0	0	0	0	0	0	0	0	0	0
HMR_6970	(S)-2-aminobutanoate[c] + AKG[c] <=> 2-oxobutyrate[c] + glutamate[c]	0	0	0	0	0	0	0	0	0	0	0	0	0	0	0	0	0	0	0	0	0	0	0	0	0	0	0	0	0	0	0	0	0	0	0	0	0	0	0	0	0	0	0	0	0	0	0	0
HMR_9868	ATP[c] + (S)-2-aminobutanoate[c] + glutamate[c] => ADP[c] + Pi[c] + gamma-L-glutamyl-L-alpha-aminobutyrate[c]	-2.22045e-16	0	0	0	0	0	0	0	0	0	0	0	0	0	0	0	0	0	0	0	0	0	0	0	-1.71672e-16	0	0	0	0	0	0	0	0	0	1.95429e-16	8.70594e-17	1.38778e-17	0	0	0	0	0	0	0	0	0	0	0
HMR_6971	gamma-L-glutamyl-L-alpha-aminobutyrate[c] => (S)-2-aminobutanoate[c] + 5-oxoproline[c]	-2.22045e-16	0	0	0	0	0	0	0	0	0	0	0	0	0	0	0	0	0	0	0	0	0	0	0	-1.71672e-16	0	0	0	0	0	0	0	0	0	1.95429e-16	8.70594e-17	1.38778e-17	0	0	0	0	0	0	0	0	0	0	0
HMR_9867	ATP[c] + GSH[c] + glutamate[c] => ADP[c] + Pi[c] + gamma-glutamylglutathione[c]	0	0	0	0	0	0	0	0	0	0	0	0	0	0	0	0	0	0	0	0	0	0	0	0	0	0	0	0	0	0	0	0	0	0	0	0	0	0	0	0	0	0	0	0	0	0	0	0
HMR_6972	gamma-glutamylglutathione[c] => 5-oxoproline[c] + GSH[c]	0	0	0	0	0	0	0	0	0	0	0	0	0	0	0	0	0	0	0	0	0	0	0	0	0	0	0	0	0	0	0	0	0	0	0	0	0	0	0	0	0	0	0	0	0	0	0	0
HMR_7641	D-aspartate[p] + H2O[p] + O2[p] => H2O2[p] + NH3[p] + OAA[p]	0	0	0	0	0	0	0	0	0	0	0	0	0	0	0	0	0	0	0	0	0	0	0	0	0	0	0	0	0	0	0	0	0	0	0	0	0	0	0	0	0	0	0	0	0	0	0	0
HMR_7642	D-alanine[c] => alanine[c]	0	0	0	0	0	0	0	0	0	0	0	0	0	0	0	0	0	0	0	0	0	0	0	0	0	0	0	0	0	0	0	0	0	0	0	0	0	0	0	0	0	0	0	0	0	0	0	0
HMR_8626	acetyl-CoA[m] + aspartate[m] => CoA[m] + N-acetyl-L-aspartate[m]	0	0	0	0	0	0	0	0	0	0	0	0	0	0	0	0	0	0	0	0	0	0	0	0	0	0	0	0	0	0	0	0	0	0	0	0	0	0	0	0	0	0	0	0	0	0	0	0
HMR_8628	H2O[c] + N-acetyl-L-aspartate[c] => acetate[c] + aspartate[c]	0	0	0	0	0	0	0	0	0	0	0	0	0	0	0	0	0	0	0	0	0	0	0	0	0	0	0	0	0	0	0	0	0	0	0	0	0	0	0	0	0	0	0	0	0	0	0	0
HMR_3806	H2O[m] + L-glutamate 5-semialdehyde[m] + NAD+[m] => H+[m] + NADH[m] + glutamate[m]	0	0	0	0	0	0	0	0	0	0	0	0	0	0	0	0	0	0	0	0	0	0	0	0	0	0	0	0	0	0	0	0	0	0	0	0	0	0	0	0	0	0	0	0	0	0	0	0
HMR_3807	AKG[m] + ornithine[m] <=> L-glutamate 5-semialdehyde[m] + glutamate[m]	0.495364	0.557559	0.562134	0.556605	0.483223	0.507595	0.642179	0.549816	0.378127	0.523939	0.460153	0.516237	0.581838	0.67655	0.327068	0.356556	0.56005	0.560433	0.547671	0.49809	0.397212	0.578047	0.336302	0.535148	0.408899	0.450302	0.578182	0.459524	0.538059	0.486636	0.568083	0.461459	0.45752	0.415315	0.332917	0.491279	0.468293	0.456563	0.530334	0.372311	0.305793	0.571233	0.338318	0.440158	0.377589	0.497341	0.48063	0.468116
HMR_3809	Pi[m] + citrulline[m] <=> carbamoyl-phosphate[m] + ornithine[m]	-9.89806	-10.1093	-10.9446	-10.547	-9.13234	-9.24679	-12.0563	-8.67519	-5.90972	-9.84125	-7.85564	-9.28287	-10.7463	-13.2297	-6.56506	-7.60603	-11.2035	-10.6161	-9.90789	-9.22555	-6.79601	-11.1654	-4.88615	-8.75765	-8.12215	-7.22192	-10.7192	-8.27417	-10.6791	-8.51903	-10.2645	-8.34002	-9.37465	-6.31863	-5.93346	-8.95501	-9.73822	-7.92782	-10.2684	-5.68544	-5.57002	-11.4821	-7.24218	-8.5113	-7.95487	-10.0515	-6.91176	-7.9515
HMR_3816	H2O[c] + arginine[c] => ornithine[c] + urea[c]	0	0	0	0	0	0	0	0	0	0	0	0	0	0	0	0	0	0	0	0	2.01948e-28	0	0	0	0	0	0	0	0	0	0	0	0	0	0	0	0	0	0	0	0	0	0	0	0	0	0	0
HMR_3819	1-pyrroline-5-carboxylate[c] + H2O[c] <=> L-glutamate 5-semialdehyde[c]	-2.3566	-2.63788	-2.62741	-2.60946	-2.30474	-2.41684	-2.96557	-0.549816	-1.882	-2.47068	-2.21651	-2.44618	-2.72403	-3.09943	-1.67478	-1.79639	-2.62165	-2.62611	-2.57534	-2.36708	-1.962	-2.69489	-0.336302	-2.51608	-2.00414	-2.18146	-2.69566	-1.98665	-2.52992	-2.31863	-2.66265	-2.22523	-2.20409	-2.03075	-1.70015	-2.34495	-2.25145	-2.20536	-2.49824	-1.86136	-1.59421	-2.67814	-1.72165	-2.13015	-1.88418	-2.36925	-0.48063	-2.25009
HMR_3820	1-pyrroline-5-carboxylate[m] + H2O[m] <=> L-glutamate 5-semialdehyde[m]	0	0	0	0	0	0	0	0	0	0	0	0	0	0	0	0	0	0	0	0	0	0	4.24092e-27	0	0	0	0	0	0	0	0	0	0	0	0	0	0	0	0	0	0	0	0	0	0	0	0	0
HMR_3832	H2O[c] + arginine[c] => NH3[c] + citrulline[c]	0	0	0	0	0	0	0	0	0	0	0	0	0	0	0	0	0	0	0	0	0	0	0	0	0	0	0	0	0	0	0	0	0	0	0	0	0	0	0	0	0	0	0	0	0	0	0	0
HMR_3833	1-pyrroline-5-carboxylate[c] + H+[c] + NADPH[c] => NADP+[c] + proline[c]	0	0	0	0	0	0	0	0	0	0	0	0	0	0	0	0	0	0	0	0	0	0	0	0	0	0	0	0	0	0	0	0	0	0	0	0	0	0	0	0	0	0	0	0	0	0	0	0
HMR_3835	1-pyrroline-5-carboxylate[c] + H+[c] + NADH[c] => NAD+[c] + proline[c]	2.3566	2.63788	2.62741	2.60946	2.30474	2.41684	2.96557	0.549816	1.882	2.47068	2.21651	2.44618	2.72403	3.09943	1.67478	1.79639	2.62165	2.62611	2.57534	2.36708	1.962	2.69489	0.336302	2.51608	2.00414	2.18146	2.69566	1.98665	2.52992	2.31863	2.66265	2.22523	2.20409	2.03075	1.70015	2.34495	2.25145	2.20536	2.49824	1.86136	1.59421	2.67814	1.72165	2.13015	1.88418	2.36925	0.48063	2.25009
HMR_3837	1-pyrroline-5-carboxylate[m] + H+[m] + NADH[m] => NAD+[m] + proline[m]	0	0	0	0	0	0	0	0	0	0	0	0	0	0	0	0	0	0	0	0	0	0	0	0	0	-2.26182e-26	0	0	0	0	0	0	0	0	0	0	0	0	0	0	0	0	0	0	0	0	0	0
HMR_3838	1-pyrroline-5-carboxylate[m] + ubiquinol[m] <=> proline[m] + ubiquinone[m]	0	0	0	0	0	0	0	0	0	0	0	0	0	0	0	0	0	0	0	0	0	0	0	0	0	0	0	0	0	0	0	0	0	0	0	0	0	0	0	0	0	0	0	0	0	0	0	0
HMR_3895	ATP[m] + glutamate[m] => ADP[m] + glutamyl-5-phosphate[m]	1.86124	2.08032	2.06528	2.05286	1.82151	1.90925	2.32339	0	1.50387	1.94674	1.75636	1.92995	2.14219	2.42288	1.34771	1.43984	2.0616	2.06568	2.02767	1.86899	1.56478	2.11684	0	1.98094	1.59524	1.73116	2.11748	1.52713	1.99186	1.832	2.09457	1.76377	1.74657	1.61544	1.36723	1.85367	1.78316	1.7488	1.96791	1.48905	1.28842	2.10691	1.38333	1.68999	1.50659	1.87191	0	1.78198
HMR_3897	H+[m] + NADPH[m] + glutamyl-5-phosphate[m] => L-glutamate 5-semialdehyde[m] + NADP+[m] + Pi[m]	1.86124	2.08032	2.06528	2.05286	1.82151	1.90925	2.32339	0	1.50387	1.94674	1.75636	1.92995	2.14219	2.42288	1.34771	1.43984	2.0616	2.06568	2.02767	1.86899	1.56478	2.11684	0	1.98094	1.59524	1.73116	2.11748	1.52713	1.99186	1.832	2.09457	1.76377	1.74657	1.61544	1.36723	1.85367	1.78316	1.7488	1.96791	1.48905	1.28842	2.10691	1.38333	1.68999	1.50659	1.87191	0	1.78198
HMR_3956	CO2[m] + H2O[m] => H+[m] + HCO3-[m]	49.0052	61.2836	45.2377	37.5446	42.7595	66.027	53.3892	82.9965	104.609	51.289	77.4742	72.5039	54.2089	36.8556	38.9948	35.9148	30.362	37.4809	76.5018	44.6756	78.2468	31.5365	70.0362	118.527	42.9421	93.9858	68.6984	54.0017	50.0204	92.0751	63.9287	47.9054	25.2415	127.783	52.545	77.4229	27.5625	92.6582	33.8237	99.1618	69.7455	35.3024	26.2602	65.8693	24.613	39.2451	66.799	77.67
HMR_3993	H+[c] + 2 N-(omega)-hydroxyarginine[c] + NADPH[c] + 2 O2[c] => 2 H2O[c] + NADP+[c] + 2 NO[c] + 2 citrulline[c]	0	0	0	0	0	0	0	0	0	0	0	0	0	0	0	0	0	0	0	0	0	0	0	0	0	0	0	0	0	0	0	0	0	0	0	0	0	0	0	0	0	0	0	0	0	0	0	0
HMR_4073	H+[c] + SAM[c] => CO2[c] + S-adenosylmethioninamine[c]	0	0	0	0	0	0	0	0	0	0	0	0	0	0	0	0	0	0	0	0	0	0	0	0	0	0	0	0	0	0	0	0	0	0	0	0	0	0	0	0	0	0	0	0	0	0	0	0
HMR_4075	S-adenosylmethioninamine[c] + putrescine[c] => 5-methylthioadenosine[c] + H+[c] + spermidine[c]	0	0	0	0	0	0	0	0	0	0	0	0	0	0	0	0	0	0	0	0	0	0	0	0	0	0	0	0	0	0	0	0	0	0	0	0	0	0	0	0	0	0	0	0	0	0	0	0
HMR_4077	S-adenosylmethioninamine[c] + spermidine[c] => 5-methylthioadenosine[c] + H+[c] + spermine[c]	0	0	0	0	0	0	0	0	0	0	0	0	0	0	0	0	0	0	0	0	0	0	0	0	0	0	0	0	0	0	0	0	0	0	0	0	0	0	0	0	0	0	0	0	0	0	0	0
HMR_4190	H+[c] + NADPH[c] + O2[c] + arginine[c] <=> H2O[c] + N-(omega)-hydroxyarginine[c] + NADP+[c]	0	0	0	0	0	0	0	0	0	0	0	0	0	0	0	0	0	0	0	0	0	0	0	0	0	0	0	0	0	0	0	0	0	0	0	0	0	0	0	0	0	0	0	0	0	0	0	0
HMR_4191	arginine[m] => CO2[m] + agmatine[m]	0	0	0	0	0	0	0	0	0	0	0	0	0	0	0	0	0	0	0	0	0	0	1.26218e-29	0	0	0	0	0	0	0	0	0	0	0	0	0	0	0	0	0	0	0	0	0	0	0	0	0
HMR_4212	ornithine[c] => CO2[c] + putrescine[c]	0	0	0	0	0	0	0	0	0	0	0	0	0	0	0	0	0	0	0	0	0	0	0	0	0	0	0	0	0	0	0	0	0	0	0	0	0	0	0	0	0	0	0	0	0	0	-6.31089e-30	0
HMR_4422	ornithine[s] => CO2[s] + putrescine[s]	0	0	0	0	0	0	0	0	0	0	0	0	0	0	0	-1.78676e-14	0	0	0	0	2.01948e-28	0	0	0	0	0	0	0	0	0	0	0	0	0	0	0	0	0	0	0	0	0	0	0	0	0	0	0
HMR_4423	H2O[s] + O2[s] + putrescine[s] => 4-aminobutanal[s] + H2O2[s] + NH3[s]	0	0	0	0	0	0	0	0	0	0	0	0	0	0	0	-1.78676e-14	0	0	0	0	2.01948e-28	0	0	0	0	0	0	0	0	0	0	0	0	0	0	0	0	0	0	0	0	0	0	0	0	0	0	0
HMR_4424	H2O[m] + agmatine[m] => putrescine[m] + urea[m]	0	0	0	0	0	0	0	0	0	0	0	0	0	0	0	0	0	0	0	0	0	0	1.26218e-29	0	0	0	0	0	0	0	0	0	0	0	0	0	0	0	0	0	0	0	0	0	0	0	0	0
HMR_4583	SAH[c] + creatine[c] <=> SAM[c] + guanidinoacetate[c]	0	0	0	0	0	0	0	0	0	0	0	0	0	0	0	0	0	0	0	0	0	0	0	0	0	0	0	0	0	0	0	0	0	0	0	0	0	0	0	0	0	0	0	0	0	0	0	0
HMR_4606	4-aminobutyrate[c] + ATP[c] + histidine[c] => AMP[c] + PPi[c] + homocarnosine[c]	0	0	0	0	0	0	0	0	0	0	0	0	0	0	0	0	0	0	0	0	0	0	0	0	0	0	0	0	0	0	0	0	0	0	0	0	0	0	0	0	0	0	0	0	0	0	0	0
HMR_4607	H2O[c] + homocarnosine[c] => 4-aminobutyrate[c] + histidine[c]	0	0	0	0	0	0	0	0	0	0	0	0	0	0	0	0	0	0	0	0	0	0	0	0	0	0	0	0	0	0	0	0	0	0	0	0	0	0	0	0	0	0	0	0	0	0	0	0
HMR_4776	AKG[c] + O2[c] + proline[c] => CO2[c] + succinate[c] + trans-4-hydroxy-L-proline[c]	3.01782	3.38485	3.37766	3.35277	2.94951	3.0954	3.82386	1.28413	2.38699	3.16982	2.83105	3.13571	3.50218	4.003	2.11168	2.2728	3.36938	3.37463	3.30695	3.03188	2.49269	3.46664	0.785746	3.23016	2.5499	2.78334	3.46761	2.59995	3.24808	2.96797	3.42191	2.84184	2.81494	2.58512	2.145	3.0012	2.87703	2.81544	3.20607	2.35889	2.0033	3.44187	2.17367	2.71751	2.38888	3.03356	1.12273	2.87537
HMR_4777	AKG[m] + O2[m] + proline[m] => CO2[m] + succinate[m] + trans-4-hydroxy-L-proline[m]	0	0	0	0	0	0	0	0	0	0	0	0	0	0	0	0	0	0	0	0	0	0	0	0	0	0	0	0	0	0	0	0	0	0	0	0	0	0	0	0	0	0	0	0	0	0	0	0
HMR_4778	NAD+[c] + trans-4-hydroxy-L-proline[c] => H+[c] + L-1-pyrroline-3-hydroxy-5-carboxylate[c] + NADH[c]	0	0	0	0	0	0	0	0	0	0	0	0	0	0	0	0	0	0	0	0	0	0	0	0	0	0	0	0	0	0	0	0	0	0	0	0	0	0	0	0	0	0	0	0	0	0	0	0
HMR_4779	NAD+[m] + trans-4-hydroxy-L-proline[m] => H+[m] + L-1-pyrroline-3-hydroxy-5-carboxylate[m] + NADH[m]	0	0	0	0	0	0	0	0	0	0	0	0	0	0	0	0	0	0	0	0	0	0	0	0	0	0	0	0	0	0	0	0	0	0	0	0	0	0	0	0	0	0	0	0	0	0	0	0
HMR_4780	NADP+[c] + trans-4-hydroxy-L-proline[c] <=> H+[c] + L-1-pyrroline-3-hydroxy-5-carboxylate[c] + NADPH[c]	3.01782	3.38485	3.37766	3.35277	2.94951	3.0954	3.82386	1.28413	2.38699	3.16982	2.83105	3.13571	3.50218	4.003	2.11168	2.2728	3.36938	3.37463	3.30695	3.03188	2.49269	3.46664	0.785746	3.23016	2.5499	2.78334	3.46761	2.59995	3.24808	2.96797	3.42191	2.84184	2.81494	2.58512	2.145	3.0012	2.87703	2.81544	3.20607	2.35889	2.0033	3.44187	2.17367	2.71751	2.38888	3.03356	1.12273	2.87537
HMR_4781	NADP+[m] + trans-4-hydroxy-L-proline[m] <=> H+[m] + L-1-pyrroline-3-hydroxy-5-carboxylate[m] + NADPH[m]	0	0	0	0	0	0	0	0	0	0	0	0	0	0	0	0	0	0	0	0	0	0	0	0	0	0	0	0	0	0	0	0	0	0	0	0	0	0	0	0	0	0	0	0	0	0	0	0
HMR_4782	2 H+[c] + O2[c] + trans-4-hydroxy-L-proline[c] => 2 H2O[c] + L-1-pyrroline-3-hydroxy-5-carboxylate[c]	0	0	0	0	0	0	0	0	0	0	0	0	0	0	0	0	0	0	0	0	0	0	0	0	0	0	0	0	0	0	0	0	0	0	0	0	0	0	0	0	0	0	0	0	0	0	0	0
HMR_4783	2 H+[m] + O2[m] + trans-4-hydroxy-L-proline[m] => 2 H2O[m] + L-1-pyrroline-3-hydroxy-5-carboxylate[m]	0	0	0	0	0	0	0	0	0	0	0	0	0	0	0	0	0	0	0	0	0	0	0	0	0	0	0	0	0	0	0	0	0	0	0	0	0	0	0	0	0	0	0	0	0	0	0	0
HMR_4784	2 H2O[m] + L-1-pyrroline-3-hydroxy-5-carboxylate[m] + NAD+[m] => H+[m] + L-erythro-4-hydroxyglutamate[m] + NADH[m]	3.01782	3.38485	3.37766	3.35277	2.94951	3.0954	3.82386	1.28413	2.38699	3.16982	2.83105	3.13571	3.50218	4.003	2.11168	2.2728	3.36938	3.37463	3.30695	3.03188	2.49269	3.46664	0.785746	3.23016	2.5499	2.78334	3.46761	2.59995	3.24808	2.96797	3.42191	2.84184	2.81494	2.58512	2.145	3.0012	2.87703	2.81544	3.20607	2.35889	2.0033	3.44187	2.17367	2.71751	2.38888	3.03356	1.12273	2.87537
HMR_4786	AKG[m] + L-erythro-4-hydroxyglutamate[m] => 4-hydroxy-2-oxoglutarate[m] + glutamate[m]	0	0	0	0	0	0	0	0	0	0	0	0	0	0	0	0	0	0	0	0	0	0	0	0	0	0	0	0	0	0	0	0	0	0	0	0	0	0	0	0	0	0	0	0	0	0	0	0
HMR_4787	4-hydroxy-2-oxoglutarate[m] => glyoxalate[m] + pyruvate[m]	3.01782	3.38485	3.37766	3.35277	2.94951	3.0954	3.82386	1.28413	2.38699	3.16982	2.83105	3.13571	3.50218	4.003	2.11168	2.2728	3.36938	3.37463	3.30695	3.03188	2.49269	3.46664	0.785746	3.23016	2.5499	2.78334	3.46761	2.59995	3.24808	2.96797	3.42191	2.84184	2.81494	2.58512	2.145	3.0012	2.87703	2.81544	3.20607	2.35889	2.0033	3.44187	2.17367	2.71751	2.38888	3.03356	1.12273	2.87537
HMR_5384	5-methylthioadenosine[c] + Pi[c] => adenine[c] + methylthioribose-1p[c]	0	0	0	0	0	0	0	0	0	0	0	0	0	0	0	0	0	0	0	0	0	0	0	0	0	0	0	0	0	0	0	0	0	0	0	0	0	0	0	0	0	0	0	0	0	0	0	0
HMR_6929	CoA[c] + N1-acetylspermine[c] <=> acetyl-CoA[c] + spermine[c]	0	0	0	0	0	0	0	0	0	0	0	0	0	0	0	0	0	0	0	0	0	0	0	0	0	0	0	0	0	0	0	0	0	0	0	0	0	0	0	0	0	0	0	0	0	0	0	0
HMR_6930	CoA[p] + N1-acetylspermine[p] <=> acetyl-CoA[p] + spermine[p]	0	0	0	0	0	0	0	0	0	0	0	0	0	0	0	0	0	0	0	0	0	0	0	0	0	0	0	0	0	0	0	0	0	0	0	0	0	0	0	0	0	0	0	0	0	0	0	0
HMR_6931	H2O[c] + O2[c] + spermine[c] => H2O2[c] + NH3[c] + spermine monoaldehyde[c]	0	0	0	0	0	0	0	0	0	0	0	0	0	0	0	0	0	0	0	0	0	0	0	0	0	0	0	0	0	0	0	0	0	0	0	0	0	0	0	0	0	0	0	0	0	0	0	0
HMR_6932	H2O[s] + O2[s] + spermine[s] => H2O2[s] + NH3[s] + spermine monoaldehyde[s]	0	0	0	0	0	0	0	0	0	0	0	0	0	0	0	0	0	0	0	0	0	0	0	0	0	0	0	0	0	0	0	0	0	0	0	0	0	0	0	0	0	0	0	0	0	0	0	0
HMR_6933	H2O[p] + O2[p] + spermine[p] => H2O2[p] + NH3[p] + spermine monoaldehyde[p]	0	0	0	0	0	0	0	0	0	0	0	0	0	0	0	0	0	0	0	0	0	0	0	0	0	0	0	0	0	0	0	0	0	0	0	0	0	0	0	0	0	0	0	0	0	0	0	0
HMR_6934	H2O[c] + O2[c] + spermine monoaldehyde[c] => H2O2[c] + NH3[c] + spermine dialdehyde[c]	0	0	0	0	0	0	0	0	0	0	0	0	0	0	0	0	0	0	0	0	0	0	0	0	0	0	0	0	0	0	0	0	0	0	0	0	0	0	0	0	0	0	0	0	0	0	0	0
HMR_6935	H2O[s] + O2[s] + spermine monoaldehyde[s] => H2O2[s] + NH3[s] + spermine dialdehyde[s]	0	0	0	0	0	0	0	0	0	0	0	0	0	0	0	0	0	0	0	0	0	0	0	0	0	0	0	0	0	0	0	0	0	0	0	0	0	0	0	0	0	0	0	0	0	0	0	0
HMR_6936	H2O[p] + O2[p] + spermine monoaldehyde[p] => H2O2[p] + NH3[p] + spermine dialdehyde[p]	0	0	0	0	0	0	0	0	0	0	0	0	0	0	0	0	0	0	0	0	0	0	0	0	0	0	0	0	0	0	0	0	0	0	0	0	0	0	0	0	0	0	0	0	0	0	0	0
HMR_6938	CoA[c] + N1-acetylspermidine[c] <=> acetyl-CoA[c] + spermidine[c]	0	0	0	0	0	0	0	0	0	0	0	0	0	0	0	0	0	0	0	0	0	0	0	0	0	0	0	0	0	0	0	0	0	0	0	0	0	0	0	0	0	0	0	0	0	0	0	0
HMR_6939	CoA[p] + N1-acetylspermidine[p] <=> acetyl-CoA[p] + spermidine[p]	0	0	0	0	0	0	0	0	0	0	0	0	0	0	0	0	0	0	0	0	0	0	0	0	0	0	0	0	0	0	0	0	0	0	0	0	0	0	0	0	0	0	0	0	0	0	0	0
HMR_6941	H2O[c] + O2[c] + spermidine[c] => H2O2[c] + NH3[c] + spermidine monoaldehyde 1[c]	0	0	0	0	0	0	0	0	0	0	0	0	0	0	0	0	0	0	0	0	0	0	0	0	0	0	0	0	0	0	0	0	0	0	0	0	0	0	0	0	0	0	0	0	0	0	0	0
HMR_6942	H2O[s] + O2[s] + spermidine[s] => H2O2[s] + NH3[s] + spermidine monoaldehyde 1[s]	0	0	0	0	0	0	0	0	0	0	0	0	0	0	0	0	0	0	0	0	0	0	0	0	0	0	0	0	0	0	0	0	0	0	0	0	0	0	0	0	0	0	0	0	0	0	0	0
HMR_6943	H2O[p] + O2[p] + spermidine[p] => H2O2[p] + NH3[p] + spermidine monoaldehyde 1[p]	0	0	0	0	0	0	0	0	0	0	0	0	0	0	0	0	0	0	0	0	0	0	0	0	0	0	0	0	0	0	0	0	0	0	0	0	0	0	0	0	0	0	0	0	0	0	0	0
HMR_6944	H2O[c] + O2[c] + spermidine[c] => H2O2[c] + NH3[c] + spermidine monoaldehyde 2[c]	0	0	0	0	0	0	0	0	0	0	0	0	0	0	0	0	0	0	0	0	0	0	0	0	0	0	0	0	0	0	0	0	0	0	0	0	0	0	0	0	0	0	0	0	0	0	0	0
HMR_6945	H2O[s] + O2[s] + spermidine[s] => H2O2[s] + NH3[s] + spermidine monoaldehyde 2[s]	0	0	0	0	0	0	0	0	0	0	0	0	0	0	0	0	0	0	0	0	0	0	0	0	0	0	0	0	0	0	0	0	0	0	0	0	0	0	0	0	0	0	0	0	0	0	0	0
HMR_6946	H2O[p] + O2[p] + spermidine[p] => H2O2[p] + NH3[p] + spermidine monoaldehyde 2[p]	0	0	0	0	0	0	0	0	0	0	0	0	0	0	0	0	0	0	0	0	0	0	0	0	0	0	0	0	0	0	0	0	0	0	0	0	0	0	0	0	0	0	0	0	0	0	0	0
HMR_6947	H2O[c] + O2[c] + spermidine monoaldehyde 1[c] => H2O2[c] + NH3[c] + spermidine dialdehyde[c]	0	0	0	0	0	0	0	0	0	0	0	0	0	0	0	0	0	0	0	0	0	0	0	0	0	0	0	0	0	0	0	0	0	0	0	0	0	0	0	0	0	0	0	0	0	0	0	0
HMR_6948	H2O[s] + O2[s] + spermidine monoaldehyde 1[s] => H2O2[s] + NH3[s] + spermidine dialdehyde[s]	0	0	0	0	0	0	0	0	0	0	0	0	0	0	0	0	0	0	0	0	0	0	0	0	0	0	0	0	0	0	0	0	0	0	0	0	0	0	0	0	0	0	0	0	0	0	0	0
HMR_6949	H2O[p] + O2[p] + spermidine monoaldehyde 1[p] => H2O2[p] + NH3[p] + spermidine dialdehyde[p]	0	0	0	0	0	0	0	0	0	0	0	0	0	0	0	0	0	0	0	0	0	0	0	0	0	0	0	0	0	0	0	0	0	0	0	0	0	0	0	0	0	0	0	0	0	0	0	0
HMR_6950	H2O[c] + O2[c] + spermidine monoaldehyde 2[c] => H2O2[c] + NH3[c] + spermidine dialdehyde[c]	0	0	0	0	0	0	0	0	0	0	0	0	0	0	0	0	0	0	0	0	0	0	0	0	0	0	0	0	0	0	0	0	0	0	0	0	0	0	0	0	0	0	0	0	0	0	0	0
HMR_6951	H2O[s] + O2[s] + spermidine monoaldehyde 2[s] => H2O2[s] + NH3[s] + spermidine dialdehyde[s]	0	0	0	0	0	0	0	0	0	0	0	0	0	0	0	0	0	0	0	0	0	0	0	0	0	0	0	0	0	0	0	0	0	0	0	0	0	0	0	0	0	0	0	0	0	0	0	0
HMR_6952	H2O[p] + O2[p] + spermidine monoaldehyde 2[p] => H2O2[p] + NH3[p] + spermidine dialdehyde[p]	0	0	0	0	0	0	0	0	0	0	0	0	0	0	0	0	0	0	0	0	0	0	0	0	0	0	0	0	0	0	0	0	0	0	0	0	0	0	0	0	0	0	0	0	0	0	0	0
HMR_6953	H2O[c] + NAD+[c] + spermidine monoaldehyde 1[c] => H+[c] + NADH[c] + putreanine[c]	0	0	0	0	0	0	0	0	0	0	0	0	0	0	0	0	0	0	0	0	0	0	0	0	0	0	0	0	0	0	0	0	0	0	0	0	0	0	0	0	0	0	0	0	0	0	0	0
HMR_6954	H2O[c] + NAD+[c] + spermidine monoaldehyde 2[c] => H+[c] + NADH[c] + isoputreanine[c]	0	0	0	0	0	0	0	0	0	0	0	0	0	0	0	0	0	0	0	0	0	0	0	0	0	0	0	0	0	0	0	0	0	0	0	0	0	0	0	0	0	0	0	0	0	0	0	0
HMR_6956	CoA[c] + N1,N12-diacetylspermine[c] <=> N1-acetylspermine[c] + acetyl-CoA[c]	0	0	0	0	0	0	0	0	0	0	0	0	0	0	0	0	0	0	0	0	0	0	0	0	0	0	0	0	0	0	0	0	0	0	0	0	0	0	0	0	0	0	0	0	0	0	0	0
HMR_6957	CoA[p] + N1,N12-diacetylspermine[p] <=> N1-acetylspermine[p] + acetyl-CoA[p]	0	0	0	0	0	0	0	0	0	0	0	0	0	0	0	0	0	0	0	0	0	0	0	0	0	0	0	0	0	0	0	0	0	0	0	0	0	0	0	0	0	0	0	0	0	0	0	0
HMR_6958	H2O[c] + N1-acetylspermine[c] + O2[c] => H2O2[c] + acetamidopropanal[c] + spermidine[c]	0	0	0	0	0	0	0	0	0	0	0	0	0	0	0	0	0	0	0	0	0	0	0	0	0	0	0	0	0	0	0	0	0	0	0	0	0	0	0	0	0	0	0	0	0	0	0	0
HMR_6959	H2O[p] + N1-acetylspermine[p] + O2[p] => H2O2[p] + acetamidopropanal[p] + spermidine[p]	0	0	0	0	0	0	0	0	0	0	0	0	0	0	0	0	0	0	0	0	0	0	0	0	0	0	0	0	0	0	0	0	0	0	0	0	0	0	0	0	0	0	0	0	0	0	0	0
HMR_6940	CoA[c] + N8-acetylspermidine[c] <=> acetyl-CoA[c] + spermidine[c]	0	0	0	0	0	0	0	0	0	0	0	0	0	0	0	0	0	0	0	0	0	0	0	0	0	0	0	0	0	0	0	0	0	0	0	0	0	0	0	0	0	0	0	0	0	0	0	0
HMR_6960	CoA[c] + N1,N8-diacetylspermidine[c] <=> N1-acetylspermidine[c] + acetyl-CoA[c]	0	0	0	0	0	0	0	0	0	0	0	0	0	0	0	0	0	0	0	0	0	0	0	0	0	0	0	0	0	0	0	0	0	0	0	0	0	0	0	0	0	0	0	0	0	0	0	0
HMR_6961	H2O[c] + N1-acetylspermidine[c] + O2[c] => H2O2[c] + acetamidopropanal[c] + putrescine[c]	0	0	0	0	0	0	0	0	0	0	0	0	0	0	0	0	0	0	0	0	0	0	0	0	0	0	0	0	0	0	0	0	0	0	0	0	0	0	0	0	0	0	0	0	0	0	0	0
HMR_6962	H2O[p] + N1-acetylspermidine[p] + O2[p] => H2O2[p] + acetamidopropanal[p] + putrescine[p]	0	0	0	0	0	0	0	0	0	0	0	0	0	0	0	0	0	0	0	0	0	0	0	0	0	0	0	0	0	0	0	0	0	0	0	0	0	0	0	0	0	0	0	0	0	0	0	0
HMR_6963	H2O[c] + N1,N12-diacetylspermine[c] + O2[c] => H2O2[c] + N1-acetylspermidine[c] + acetamidopropanal[c]	0	0	0	0	0	0	0	0	0	0	0	0	0	0	0	0	0	0	0	0	0	0	0	0	0	0	0	0	0	0	0	0	0	0	0	0	0	0	0	0	0	0	0	0	0	0	0	0
HMR_6964	H2O[p] + N1,N12-diacetylspermine[p] + O2[p] => H2O2[p] + N1-acetylspermidine[p] + acetamidopropanal[p]	0	0	0	0	0	0	0	0	0	0	0	0	0	0	0	0	0	0	0	0	0	0	0	0	0	0	0	0	0	0	0	0	0	0	0	0	0	0	0	0	0	0	0	0	0	0	0	0
HMR_6965	NAD+[c] + spermidine[c] => H+[c] + NADH[c] + dehydrospermidine[c]	0	0	0	0	0	0	0	0	0	0	0	0	0	0	0	0	0	0	0	0	0	0	0	0	0	0	0	0	0	0	0	0	0	0	0	0	0	0	0	0	0	0	0	0	0	0	0	0
HMR_6966	1,3-diaminopropane[c] + 1-pyrroline[c] <=> dehydrospermidine[c]	0	0	0	0	0	0	0	0	0	0	0	0	0	0	0	0	0	0	0	0	0	0	0	0	0	0	0	0	0	0	0	0	0	0	0	0	0	0	0	0	0	0	0	0	0	0	0	0
HMR_6955	1-pyrroline[c] + H2O[c] <=> 4-aminobutanal[c]	0	0	0	0	0	0	0	0	0	0	0	0	0	0	0	0	0	0	0	0	0	0	0	0	0	0	0	0	0	0	0	0	0	0	0	0	0	0	0	0	0	0	0	0	0	0	0	0
HMR_6967	1,3-diaminopropane[c] + deoxyhypusine[c] <=> lysine[c] + spermidine[c]	0	0	0	0	0	0	0	0	0	0	0	0	0	0	0	0	0	0	0	0	0	0	0	0	0	0	0	0	0	0	0	0	0	0	0	0	0	0	0	0	0	0	0	0	0	0	0	0
HMR_6973	H2O[c] + NAD+[c] + spermine monoaldehyde[c] => H+[c] + NADH[c] + spermic acid 1[c]	0	0	0	0	0	0	0	0	0	0	0	0	0	0	0	0	0	0	0	0	0	0	0	0	0	0	0	0	0	0	0	0	0	0	0	0	0	0	0	0	0	0	0	0	0	0	0	0
HMR_8096	H2O[m] + L-1-pyrroline-3-hydroxy-5-carboxylate[m] <=> L-4-hydroxyglutamate semialdehyde[m]	0	0	0	0	0	0	0	0	0	0	0	0	0	0	0	0	0	0	0	0	0	0	0	0	0	0	0	0	0	0	0	0	0	0	0	0	0	0	0	0	0	0	0	0	0	0	0	0
HMR_8097	H2O[m] + L-4-hydroxyglutamate semialdehyde[m] + NAD+[m] => H+[m] + L-erythro-4-hydroxyglutamate[m] + NADH[m]	0	0	0	0	0	0	0	0	0	0	0	0	0	0	0	0	0	0	0	0	0	0	0	0	0	0	0	0	0	0	0	0	0	0	0	0	0	0	0	0	0	0	0	0	0	0	0	0
HMR_8098	L-erythro-4-hydroxyglutamate[m] + OAA[m] => 4-hydroxy-2-oxoglutarate[m] + aspartate[m]	3.01782	3.38485	3.37766	3.35277	2.94951	3.0954	3.82386	1.28413	2.38699	3.16982	2.83105	3.13571	3.50218	4.003	2.11168	2.2728	3.36938	3.37463	3.30695	3.03188	2.49269	3.46664	0.785746	3.23016	2.5499	2.78334	3.46761	2.59995	3.24808	2.96797	3.42191	2.84184	2.81494	2.58512	2.145	3.0012	2.87703	2.81544	3.20607	2.35889	2.0033	3.44187	2.17367	2.71751	2.38888	3.03356	1.12273	2.87537
HMR_8416	acetyl-CoA[m] + glutamate[m] => CoA[m] + N-acetyl-L-glutamate[m]	0	0	0	0	0	0	0	0	0	0	0	0	0	0	0	0	0	0	0	0	0	0	0	0	0	0	0	0	0	0	0	0	0	0	0	0	0	0	0	0	0	0	0	0	0	0	0	0
HMR_8425	H2O[c] + N-acetylornithine[c] <=> acetate[c] + ornithine[c]	0	0	0	0	0	0	0	0	0	0	0	0	0	0	0	0	0	0	0	0	0	0	0	0	0	0	0	0	0	0	0	0	0	0	0	0	0	0	0	0	0	0	0	0	0	0	0	0
HMR_8426	H2O[m] + arginine[m] => ornithine[m] + urea[m]	10.3934	10.6668	11.5067	11.1036	9.61557	9.75439	12.6985	9.225	6.28785	10.3652	8.3158	9.7991	11.3281	13.9062	6.89213	7.96259	11.7636	11.1765	10.4556	9.72364	7.19323	11.7435	5.22245	9.2928	8.53105	7.67223	11.2974	8.73369	11.2171	9.00567	10.8326	8.80148	9.83217	6.73394	6.26638	9.44629	10.2065	8.38438	10.7987	6.05775	5.87582	12.0534	7.58049	8.95146	8.33246	10.5489	7.39239	8.41962
HMR_8427	ADP[m] + 2 H+[m] + creatine-phosphate[m] <=> ATP[m] + creatine[m]	0	0	0	0	0	0	0	0	0	0	0	0	0	0	0	0	0	0	0	0	0	0	0	0	0	0	0	0	0	0	0	0	0	0	0	0	0	0	0	0	0	0	0	0	0	0	0	0
HMR_8431	2 H+[c] + creatine-phosphate[c] => Pi[c] + creatinine[c]	0	0	0	0	0	0	0	0	0	0	0	0	0	0	0	0	0	0	0	0	0	0	0	0	0	0	0	0	0	0	0	0	0	0	0	0	0	0	0	0	0	0	0	0	0	0	0	0
HMR_8432	FAD[m] + THF[m] + sarcosine[m] => 5,10-methylene-THF[m] + FADH2[m] + glycine[m]	0	0	0	0	0	0	0	0	0	0	0	0	0	0	0	0	0	0	0	0	0	0	1.76705e-27	0	0	0	0	0	0	0	0	0	0	0	0	0	0	0	0	0	0	0	0	0	0	0	0	0
HMR_8603	acetyl-CoA[c] + putrescine[c] => CoA[c] + N-acetylputrescine[c]	0	0	0	0	0	0	0	0	0	0	0	0	0	0	0	0	0	0	0	0	0	0	0	0	0	0	0	0	0	0	0	0	0	0	0	0	0	0	0	0	0	0	0	0	0	0	0	0
HMR_8604	H2O[c] + N-acetylputrescine[c] + O2[c] => H2O2[c] + N4-acetylaminobutanal[c] + NH3[c]	0	0	0	0	0	0	0	0	0	0	0	0	0	0	0	0	0	0	0	0	0	0	0	0	0	0	0	0	0	0	0	0	0	0	0	0	0	0	0	0	0	0	0	0	0	0	0	0
HMR_8605	H2O[c] + N4-acetylaminobutanal[c] + NAD+[c] => 4-acetamidobutanoate[c] + H+[c] + NADH[c]	0	0	0	0	0	0	0	0	0	0	0	0	0	0	0	0	0	0	0	0	0	0	0	0	0	0	0	0	0	0	0	0	0	0	0	0	0	0	0	0	0	0	0	0	0	0	0	0
HMR_8606	H2O[c] + O2[c] + putrescine[c] => 4-aminobutanal[c] + H2O2[c] + NH3[c]	0	0	0	0	0	0	0	0	0	0	0	0	0	0	0	0	0	0	0	0	0	0	0	0	0	0	0	0	0	0	0	0	0	0	0	0	0	0	0	0	0	0	0	0	0	0	-6.31089e-30	0
HMR_8607	4-methylthio-2-oxobutanoic acid[c] + 2 H+[c] + glutamine[c] => glutamate[c] + methionine[c]	0	0	0	0	0	0	0	0	0	0	0	0	0	0	0	0	0	0	0	0	0	0	0	0	0	0	0	0	0	0	0	0	0	0	0	0	0	0	0	0	0	0	0	0	0	0	0	0
HMR_8608	D-proline[c] + O2[c] => 1-pyrroline-2-carboxylate[c] + H2O2[c]	0	0	0	0	0	0	0	0	0	0	0	0	0	0	0	0	0	0	0	0	0	0	0	0	0	0	0	0	0	0	0	0	0	0	0	0	0	0	0	0	0	0	0	0	0	0	0	0
HMR_8609	1-pyrroline-5-carboxylate[m] + H+[m] + NADPH[m] => NADP+[m] + proline[m]	0	0	0	0	0	0	0	0	0	0	0	0	0	0	0	0	0	0	0	0	0	0	0	0	0	0	0	0	0	0	0	0	0	0	0	0	0	0	0	0	0	0	0	0	0	0	0	0
HMR_8610	FAD[c] + proline[c] => 1-pyrroline-5-carboxylate[c] + FADH2[c]	0	0	0	0	0	0	0	0	0	0	0	0	0	0	0	0	0	0	0	0	0	0	0	0	0	0	0	0	0	0	0	0	0	0	0	0	0	0	0	0	0	0	0	0	0	0	0	0
HMR_8611	FAD[m] + proline[m] => 1-pyrroline-5-carboxylate[m] + FADH2[m]	0	0	0	0	0	0	0	0	0	0	0	0	0	0	0	0	0	0	0	0	0	0	0	0	0	0	0	0	0	0	0	0	0	0	0	0	0	0	0	0	0	0	0	0	0	0	0	0
HMR_0457	ATP[c] + glycerate[c] => 3-phospho-D-glycerate[c] + ADP[c]	-6.25491e-17	0	1.02708e-16	-1.93891e-19	5.12193e-29	-1.59327e-17	1.46391e-20	0	2.52362e-29	9.88048e-28	0	4.21649e-17	0	6.29013e-17	0	2.82073e-17	4.26939e-18	0	4.93346e-17	-2.04543e-17	-1.73361e-29	-1.55615e-17	0	-4.74972e-18	0	-1.86367e-18	0	-1.26218e-29	0	-6.93522e-18	0	-2.13308e-27	-1.11022e-16	-5.02351e-19	0	0	0	0	-2.36658e-30	-5.57435e-18	-1.8591e-17	0	0	0	0	-1.29768e-17	0	0
HMR_0460	ATP[m] + glycerate[m] => 3-phospho-D-glycerate[m] + ADP[m]	0	0	0	0	0	0	0	0	0	0	0	0	0	0	0	0	0	0	0	0	0	0	0	0	0	0	0	0	0	0	0	0	0	0	0	0	0	0	0	0	0	0	0	0	0	0	0	0
HMR_3750	CoA[m] + isobutyrylglycine[m] <=> glycine[m] + isobutyryl-CoA[m]	0	0	0	0	0	0	0	0	0	0	0	0	0	0	0	0	0	0	0	0	0	0	0	0	0	0	0	0	0	0	0	0	0	0	0	0	0	0	0	0	0	0	0	0	0	0	0	0
HMR_3752	FADH2[m] + methacrylyl-CoA[m] <=> FAD[m] + isobutyryl-CoA[m]	0	0	0	0	0	0	0	0	0	0	0	0	0	0	0	0	0	0	0	0	0	0	0	0	0	0	0	0	0	0	0	0	0	0	0	0	0	0	0	0	0	0	0	0	0	0	0	0
HMR_3770	3-methylcrotonyl-CoA[m] + FADH2[m] <=> FAD[m] + isovaleryl-CoA[m]	0	0	0	0	0	0	0	0	0	0	0	0	0	0	0	0	0	0	0	0	0	0	0	0	0	0	0	0	0	0	0	0	0	0	0	0	0	0	0	0	0	0	0	0	0	0	0	0
HMR_3771	CoA[m] + isovalerylglycine[m] <=> glycine[m] + isovaleryl-CoA[m]	0	0	0	0	0	0	0	0	0	0	0	0	0	0	0	0	0	0	0	0	0	0	0	0	0	0	0	0	0	0	0	0	0	0	0	0	0	0	0	0	0	0	0	0	0	0	0	0
HMR_3772	3-methylcrotonoylglycine[m] + CoA[m] <=> 3-methylcrotonyl-CoA[m] + glycine[m]	0	0	0	0	0	0	0	0	0	0	0	0	0	0	0	0	0	0	0	0	0	0	0	0	0	0	0	0	0	0	0	0	0	0	0	0	0	0	0	0	0	0	0	0	0	0	0	0
HMR_3782	2-methylbutyryl-CoA[m] + glycine[m] <=> 2-methylbutyrylglycine[m] + CoA[m]	0	0	0	0	0	0	0	0	0	0	0	0	0	0	0	0	0	0	0	0	0	0	0	0	0	0	0	0	0	0	0	0	0	0	0	0	0	0	0	0	0	0	0	0	0	0	0	0
HMR_3784	2-methylbutyryl-CoA[m] + FAD[m] <=> FADH2[m] + tiglyl-CoA[m]	0	0	0	0	0	0	0	0	0	0	0	0	0	0	0	0	0	0	0	0	0	0	0	0	0	0	0	0	0	0	0	0	0	0	0	0	0	0	0	0	0	0	0	0	0	0	0	0
HMR_3794	CoA[m] + N-acetyl-L-alanine[m] <=> acetyl-CoA[m] + alanine[m]	0	0	0	0	0	0	0	0	0	0	0	0	0	0	0	0	0	0	0	0	0	0	0	0	0	0	0	0	0	0	0	0	0	0	0	0	0	0	0	0	0	0	0	0	0	0	0	0
HMR_3839	3-phospho-D-glycerate[c] + NAD+[c] <=> 3-phosphonooxypyruvate[c] + H+[c] + NADH[c]	0	2.84212	2.01948e-28	1.12689	1.53538	2.73946	1.17908	8.73819	6.62895	1.59468	4.79821	3.18224	2.06899	7.06819e-28	0.738124	0	0	1.12331	2.93536	2.18113	4.57036	0.269231	8.45836	6.42733	0.358345	6.52529	1.92438	3.29089	-7.57306e-29	4.07419	2.96087	3.06177	0	7.58133	3.50922	2.7441	0	4.28609	0.41479	7.0842	3.06039	0	0	0.987857	0	0	10.7253	4.97105
HMR_3841	3-phosphonooxypyruvate[c] + glutamate[c] <=> 3-phosphoserine[c] + AKG[c]	0	2.84212	2.01948e-28	1.12689	1.53538	2.73946	1.17908	8.73819	6.62895	1.59468	4.79821	3.18224	2.06899	7.06819e-28	0.738124	0	0	1.12331	2.93536	2.18113	4.57036	0.269231	8.45836	6.42733	0.358345	6.52529	1.92438	3.29089	-7.57306e-29	4.07419	2.96087	3.06177	0	7.58133	3.50922	2.7441	0	4.28609	0.41479	7.0842	3.06039	0	0	0.987857	0	0	10.7253	4.97105
HMR_3843	3-phosphoserine[c] + H2O[c] => Pi[c] + serine[c]	0	2.84212	0	1.12689	1.53538	2.73946	1.17908	8.73819	6.62895	1.59468	4.79821	3.18224	2.06899	0	0.738124	0	0	1.12331	2.93536	2.18113	4.57036	0.269231	8.45836	6.42733	0.358345	6.52529	1.92438	3.29089	0	4.07419	2.96087	3.06177	0	7.58133	3.50922	2.7441	0	4.28609	0.41479	7.0842	3.06039	0	0	0.987857	0	0	10.7253	4.97105
HMR_3845	THF[c] + serine[c] <=> 5,10-methylene-THF[c] + H2O[c] + glycine[c]	-1.60547	-0.189104	-1.51546	-0.976127	-0.603896	-0.105895	-1.16278	3.14919	2.03527	-0.674385	0.978492	0.0845229	-0.602431	-2.23436	-0.604773	-1.58857	-2.03484	-0.987693	-0.1078	-0.338011	1.02236	-1.44512	3.40519	1.56522	-0.977901	1.80913	-0.653129	0.334847	-1.74552	0.578568	-0.147657	0.158861	-1.78023	2.39388	0.679798	-0.0610054	-2.11174	0.744831	-1.24412	2.26093	0.531947	-2.20861	-1.47492	-0.757279	-1.59547	-1.82182	4.23799	1.03963
HMR_3847	CoA[m] + L-2-amino-3-oxobutanoic acid[m] <=> acetyl-CoA[m] + glycine[m]	0	0	0	0	0	0	0	0	0	0	0	0	0	0	0	0	0	0	0	0	0	0	0	0	0	0	0	0	0	0	0	0	0	0	0	0	0	0	0	0	0	0	0	0	0	0	0	0
HMR_3849	H2O[p] + O2[p] + sarcosine[p] => H2O2[p] + formaldehyde[p] + glycine[p]	0	0	0	0	0	0	0	0	0	0	0	0	0	0	0	0	0	0	0	0	0	0	-1.76705e-27	0	0	0	0	0	0	0	0	0	0	0	0	0	0	0	0	0	0	0	0	0	0	0	0	0
HMR_3852	H2O[c] + O2[c] + aminoacetone[c] => H2O2[c] + NH3[c] + methylglyoxal[c]	0	0	0	0	0	0	0	0	0	0	0	0	0	0	0	0	0	0	0	0	0	0	0	0	0	0	0	0	0	0	0	0	0	0	0	0	0	0	0	0	0	0	0	0	0	0	0	0
HMR_3856	H+[c] + NADH[c] + methylglyoxal[c] => D-lactaldehyde[c] + NAD+[c]	0	0	0	0	0	0	0	0	0	0	0	0	0	0	0	0	0	0	0	0	0	0	0	0	0	0	0	0	0	0	0	0	0	0	0	0	0	0	0	0	0	0	0	0	0	0	0	0
HMR_3860	L-2-amino-3-oxobutanoic acid[m] => CO2[m] + aminoacetone[m]	0	0	0	0	0	0	0	0	0	0	0	0	0	0	0	0	0	0	0	0	0	0	0	0	0	0	0	0	0	0	0	0	0	0	0	0	0	0	0	0	0	0	0	0	0	0	0	0
HMR_3883	serine[c] => NH3[c] + pyruvate[c]	0	0	0	0	0	0	0	0	0	0	0	0	0	0	0	0	0	0	0	0	0	0	0	0	0	0	0	0	0	0	0	0	0	0	0	0	0	0	0	0	0	0	0	0	0	0	0	0
HMR_3901	SAM[c] + glycine[c] => SAH[c] + sarcosine[c]	0	0	0	0	0	0	0	0	0	0	0	0	0	0	0	0	0	0	0	0	0	0	0	0	0	0	0	0	0	0	0	0	0	0	0	0	0	0	0	0	0	0	0	0	0	0	0	0
HMR_3939	glycine[m] + succinyl-CoA[m] => 2-amino-3-oxoadipate[m] + CoA[m]	0	0	0	0	0	0	0	0	0	0	0	0	0	0	0	0	0	0	0	0	0	0	0	0	0	0	0	0	0	0	0	0	0	0	0	0	0	0	0	0	0	0	0	0	0	0	0	0
HMR_3974	H2O[c] + dehydroalanine[c] => NH3[c] + pyruvate[c]	0	0	-7.88861e-31	0	0	0	0	0	0	0	0	0	0	0	0	-2.16937e-30	0	0	0	1.2326e-32	5.54885e-27	0	-2.47387e-27	0	0	0	2.46519e-32	-1.97215e-30	0	0	0	0	0	0	0	0	0	0	0	0	0	0	1.22612e-29	0	0	-7.88861e-30	9.86076e-32	0
HMR_4198	pyruvate[m] + serine[m] => alanine[m] + hydroxypyruvate[m]	0	0	0	0	0	0	0	0	0	0	0	0	0	0	0	0	0	0	0	0	0	0	0	0	0	0	0	0	0	0	0	0	0	0	0	0	0	0	0	0	0	0	0	0	0	0	0	0
HMR_4467	pyruvate[p] + serine[p] => alanine[p] + hydroxypyruvate[p]	-6.25491e-17	0	1.02708e-16	-1.93891e-19	5.12193e-29	-1.59327e-17	1.46391e-20	0	2.52362e-29	9.88048e-28	0	4.21649e-17	0	6.29013e-17	0	2.82073e-17	4.26939e-18	0	4.93346e-17	-2.04543e-17	-1.73361e-29	-1.55615e-17	0	-4.74972e-18	0	-1.86367e-18	8.17596e-17	-1.26218e-29	0	-6.93522e-18	0	-2.13308e-27	-1.11022e-16	-5.02351e-19	-5.10681e-17	-9.52547e-18	0	-3.50321e-18	-2.36658e-30	-5.57435e-18	-1.8591e-17	0	0	-4.9011e-17	0	-1.29768e-17	0	0
HMR_4199	H2O[c] + N-acetyl-L-alanine[c] <=> acetate[c] + alanine[c]	0	0	0	0	0	0	0	0	0	0	0	0	0	0	0	0	0	0	0	0	0	0	0	0	0	0	0	0	0	0	0	0	0	0	0	0	0	0	0	0	0	0	0	0	0	0	0	0
HMR_4200	serine[c] => H2O[c] + dehydroalanine[c]	0	0	0	0	0	0	0	0	0	0	0	0	0	0	0	0	0	0	0	0	0	9.86076e-31	0	0	0	0	0	0	0	0	0	0	0	0	0	0	0	0	0	0	0	0	0	0	0	0	0	0
HMR_4284	threonine[c] => acetaldehyde[c] + glycine[c]	0.251345	0.240366	0.267248	0.261957	0.250787	0.244813	0.274305	0.259829	0.222638	0.259773	0.240547	0.251944	0.257099	0.287422	0.210598	0.215828	0.264361	0.26187	0.257948	0.252513	0.224879	0.268429	0.210664	0.262491	0.232336	0.233845	0.268258	0.244003	0.26138	0.251553	0.258793	0.237821	0.241473	0.233335	0.210524	0.246003	0.240774	0.23666	0.259848	0.218628	0.200446	0.257128	0.212173	0.240463	0.218631	0.247703	0.243055	0.2413
HMR_4348	threonine[c] => 2-oxobutyrate[c] + NH3[c]	0	0	0	0	0	0	0	0	0	0	0	0	0	0	0	0	0	0	0	0	0	0	0	0	0	0	0	0	0	0	0	0	0	0	0	0	0	0	0	0	0	0	0	0	0	0	0	0
HMR_4466	hydroxypyruvate[c] => 2-hydroxy-3-oxopropanoate[c]	0	0	0	0	0	0	0	0	0	0	0	0	0	0	0	0	0	0	0	0	0	0	0	0	0	0	0	0	0	0	0	0	0	0	0	0	0	0	0	0	0	0	0	0	0	0	0	0
HMR_4582	arginine[c] + glycine[c] <=> guanidinoacetate[c] + ornithine[c]	0	0	0	0	0	0	0	0	0	0	0	0	0	0	0	0	0	0	0	0	0	0	0	0	0	0	0	0	0	0	0	0	0	0	0	0	0	0	0	0	0	0	0	0	0	0	0	0
HMR_4584	ATP[c] + creatine[c] <=> ADP[c] + 2 H+[c] + creatine-phosphate[c]	0	0	0	0	0	0	0	0	0	0	0	0	0	0	0	0	0	0	0	0	0	0	0	0	0	0	0	0	0	0	0	0	0	0	0	0	0	0	0	0	0	0	0	0	0	0	0	0
HMR_4696	NAD+[c] + choline[c] => H+[c] + NADH[c] + betaine_aldehyde[c]	0	0	0	0	0	0	0	0	0	0	0	0	0	0	0	0	0	0	0	0	0	0	0	0	0	0	0	0	0	0	0	0	0	0	0	0	0	0	0	0	0	0	0	0	0	0	0	0
HMR_4697	H2O[c] + NAD+[c] + betaine_aldehyde[c] => 2 H+[c] + NADH[c] + betaine[c]	0	0	0	0	0	0	0	0	0	0	0	0	0	0	0	0	0	0	0	0	0	0	0	0	0	0	0	0	0	0	0	0	0	0	0	0	0	0	0	0	0	0	0	0	0	0	0	0
HMR_4699	betaine[c] + homocysteine[c] => dimethylglycine[c] + methionine[c]	0	0	0	0	0	0	0	0	0	0	0	0	0	0	0	0	0	0	0	0	0	0	0	0	0	0	0	0	0	0	0	0	0	0	0	0	0	0	0	0	0	0	0	0	0	0	0	0
HMR_4700	H2O[c] + NAD+[c] + dimethylglycine[c] => H+[c] + NADH[c] + formaldehyde[c] + sarcosine[c]	0	0	0	0	0	0	0	0	0	0	0	0	0	0	0	0	0	0	0	0	0	0	0	0	0	0	0	0	0	0	0	0	0	0	0	0	0	0	0	0	0	0	0	0	0	0	0	0
HMR_4742	glycine[m] + succinyl-CoA[m] => 5-aminolevulinate[m] + CO2[m] + CoA[m]	0	0	0	0	0	0	0	0	0	0	0	0	0	0	0	0	0	0	0	0	0	0	0	0	0	0	0	0	0	0	0	0	0	0	0	0	0	0	0	0	0	0	0	0	0	0	0	0
HMR_4788	alanine[m] + glyoxalate[m] => glycine[m] + pyruvate[m]	3.01782	3.38485	3.37766	3.35277	2.94951	3.0954	3.82386	1.28413	2.38699	3.16982	2.83105	3.13571	3.50218	4.003	2.11168	2.2728	3.36938	3.37463	3.30695	3.03188	2.49269	3.46664	0.785746	3.23016	2.5499	2.78334	3.46761	2.59995	3.24808	2.96797	3.42191	2.84184	2.81494	2.58512	2.145	3.0012	2.87703	2.81544	3.20607	2.35889	2.0033	3.44187	2.17367	2.71751	2.38888	3.03356	1.12273	2.87537
HMR_4789	H2O[p] + O2[p] + glycine[p] => H2O2[p] + NH3[p] + glyoxalate[p]	0	0	0	0	0	0	0	0	0	0	0	0	0	0	0	0	0	0	0	0	0	0	0	0	0	0	0	0	0	0	0	0	0	0	0	0	0	0	0	0	0	0	0	0	0	0	0	0
HMR_4791	alanine[p] + glyoxalate[p] => glycine[p] + pyruvate[p]	0	0	0	0	0	0	0	0	0	0	0	0	0	0	0	0	0	1.07737e-16	0	0	0	0	0	0	0	0	0	0	-1.0039e-16	0	0	0	0	0	0	0	0	0	0	0	0	0	0	0	4.09419e-28	0	0	0
HMR_4792	5,10-methylene-THF[m] + H2O[m] + glycine[m] <=> THF[m] + serine[m]	0	0	0	0	0	0	0	0	0	0	0	0	0	0	0	0	0	0	0	0	0	0	0	0	0	0	0	0	0	0	0	0	0	0	0	0	0	0	0	0	0	0	0	0	0	0	0	0
HMR_5392	5 ATP[c] + THF[c] + 5 glutamate[c] => 5 ADP[c] + 5 Pi[c] + THF-hexaglutamate[c]	0	0	0	0	0	0	0	0	0	0	0	0	0	0	0	0	0	0	0	0	0	0	0	0	0	0	0	0	0	0	0	0	0	0	0	0	0	0	0	0	0	0	0	0	0	0	0	0
HMR_5393	THF-hexaglutamate[c] + 5 H2O[c] => THF[c] + 5 glutamate[c]	0	0	0	0	0	0	0	0	0	0	0	0	0	0	0	0	0	0	0	0	0	0	0	0	0	0	0	0	0	0	0	0	0	0	0	0	0	0	0	0	0	0	0	0	0	0	0	0
HMR_6409	NAD+[m] + dihydrolipoamide[m] => H+[m] + NADH[m] + lipoamide[m]	0	0	-3.08149e-33	0	0	0	-5.54668e-31	0	0	0	0	0	0	0	0	0	0	0	0	0	0	-2.95823e-31	0	0	0	0	1.2326e-31	1.07285e-28	0	0	0	2.46519e-32	0	0	0	0	-1.2326e-32	0	0	0	0	0	5.91646e-31	0	0	0	0	4.00593e-32
HMR_7702	H+[c] + NADPH[c] + glyoxalate[c] => NADP+[c] + glycolate[c]	0	0	0	0	0	0	0	0	0	0	0	0	0	0	0	0	0	0	0	0	0	0	0	0	0	0	0	0	0	0	0	0	0	0	0	0	0	0	0	0	0	0	0	0	0	0	0	0
HMR_7703	O2[c] + glycolate[c] => H2O2[c] + glyoxalate[c]	49.5446	27.9295	58.147	29.3918	8.10318	22.3965	48.5486	0	12.6071	11.098	0	16.0409	27.6513	51.2533	24.4604	40.2463	30.3274	18.3854	33.8938	5.5953	2.16601	20.8028	0	10.4226	20.3418	1.61559e-27	41.5989	0	54.2983	12.9557	25.0996	10.5242	24.3366	1.39761	14.7265	27.2487	25.3988	23.9655	15.6644	11.1176	36.6479	44.6767	34.0748	34.3287	40.2651	45.7752	0	6.75619
HMR_8433	glycine[m] + lipoamide[m] => CO2[m] + S-aminomethyldihydrolipoamide[m]	0	0	0	0	0	0	0	0	0	0	0	0	0	0	0	0	0	0	0	0	0	0	0	0	0	0	0	0	0	0	0	0	0	0	0	0	0	0	0	0	0	0	0	0	0	0	0	0
HMR_8434	S-aminomethyldihydrolipoamide[m] + THF[m] => 5,10-methylene-THF[m] + NH3[m] + dihydrolipoamide[m]	0	0	0	0	0	0	0	0	0	0	0	0	0	0	0	0	0	0	0	0	0	0	0	0	0	0	0	0	0	0	0	0	0	0	0	0	0	0	0	0	0	0	0	0	0	0	0	0
HMR_8435	glycine[m] + lipoylprotein[m] => CO2[m] + S-aminomethyldihydrolipoylprotein[m]	0	0	0	0	0	0	0	0	0	0	0	0	0	0	0	0	0	0	0	0	0	0	0	0	0	0	0	0	0	0	0	0	0	0	0	0	0	0	0	0	0	0	0	0	0	0	0	0
HMR_8436	S-aminomethyldihydrolipoylprotein[m] + THF[m] => 5,10-methylene-THF[m] + NH3[m] + dihydrolipoylprotein[m]	0	0	0	0	0	0	0	0	0	0	0	0	0	0	0	0	0	0	0	0	0	0	0	0	0	0	0	0	0	0	0	0	0	0	0	0	0	0	0	0	0	0	0	0	0	0	0	0
HMR_8437	NAD+[m] + dihydrolipoylprotein[m] => H+[m] + NADH[m] + lipoylprotein[m]	0	0	0	0	0	0	0	0	0	0	0	0	0	0	0	0	0	0	0	0	0	0	0	0	0	0	0	0	0	0	0	0	0	0	0	0	0	0	0	0	0	0	0	0	0	0	0	0
HMR_8439	FAD[m] + H2O[m] + dimethylglycine[m] => FADH2[m] + formaldehyde[m] + sarcosine[m]	0	0	0	0	0	0	0	0	0	0	0	0	0	0	0	0	0	0	0	0	0	0	0	0	0	0	0	0	0	0	0	0	0	0	0	0	0	0	0	0	0	0	0	0	0	0	0	0
HMR_8440	H2O[m] + NAD+[m] + betaine_aldehyde[m] => 2 H+[m] + NADH[m] + betaine[m]	0	0	0	0	0	0	0	0	0	0	0	0	0	0	0	0	0	0	0	0	0	0	0	0	0	0	0	0	0	0	0	0	0	0	0	0	0	0	0	0	0	0	0	0	0	0	0	0
HMR_8441	FAD[m] + choline[m] => FADH2[m] + betaine_aldehyde[m]	0	0	0	0	0	0	0	0	0	0	0	0	0	0	0	0	0	0	0	0	0	0	0	0	0	0	0	0	0	0	0	0	0	0	0	0	0	0	0	0	0	0	0	0	0	0	0	0
HMR_8442	2-oxobutyrate[c] + CoA[c] + NAD+[c] => CO2[c] + H+[c] + NADH[c] + propanoyl-CoA[c]	0	0	0	0.130797	0	0	0	0	0	0	0	0	0	0.158849	0.076685	0.0834124	0.131877	0.131545	0	0	0	0.136126	0	0	0	0	0	0	0	0	0	0	0.107715	0	0	0	0.109745	0	0.125221	0	0	0.132919	0.0791827	0	0	0	0	0
HMR_9718	ATP[c] + homoserine[c] => ADP[c] + O-phospho-L-homoserine[c]	0	0	0	0	0	0	0	0	0	0	0	0	0	0	0	0	0	0	0	0	0	0	0	0	0	0	0	0	0	0	0	-3.96033e-29	0	0	0	0	0	0	0	0	0	0	0	0	0	0	0	0
HMR_9486	H2O[c] + O-phospho-L-homoserine[c] => Pi[c] + threonine[c]	0	0	0	0	0	0	0	0	0	0	0	0	0	0	0	0	0	0	0	0	0	0	0	0	0	0	0	0	0	0	0	-3.96033e-29	0	0	0	0	0	0	0	0	0	0	0	0	0	0	0	0
HMR_4426	CoA[c] + acetylcarnosine[c] <=> acetyl-CoA[c] + carnosine[c]	0	0	0	0	0	0	0	0	0	0	0	0	0	0	0	0	0	0	0	0	0	0	0	0	0	0	0	0	0	0	0	0	0	0	0	0	0	0	0	0	0	0	0	0	0	0	0	0
HMR_4428	histidine[c] => CO2[c] + histamine[c]	0	0	0	0	0	0	0	0	0	0	0	0	0	0	0	0	0	0	0	0	0	0	0	0	0	0	0	0	0	0	0	5.52203e-30	0	0	0	0	0	0	0	0	0	0	0	0	0	0	0	0
HMR_4429	SAM[c] + histamine[c] => N-methylhistamine[c] + SAH[c]	0	0	0	0	0	0	0	0	0	0	0	0	0	0	0	0	0	0	0	0	0	0	0	0	0	0	0	0	0	0	0	0	0	0	0	0	0	0	0	0	0	0	0	0	0	0	0	0
HMR_4430	H2O[c] + N-methylhistamine[c] + O2[c] => H2O2[c] + NH3[c] + methylimidazole-acetaldehyde[c]	0	0	0	0	0	0	0	0	0	0	0	0	0	0	0	0	0	0	0	0	0	0	0	0	0	0	0	0	0	0	0	0	0	0	0	0	0	0	0	0	0	0	0	0	0	0	0	0
HMR_4431	H2O[c] + NAD+[c] + methylimidazole-acetaldehyde[c] => H+[c] + NADH[c] + methylimidazoleacetic acid[c]	0	0	0	0	0	0	0	0	0	0	0	0	0	0	0	0	0	0	0	0	0	0	0	0	0	0	0	0	0	0	0	0	0	0	0	0	0	0	0	0	0	0	0	0	0	0	0	0
HMR_4437	histidine[c] => NH3[c] + urocanate[c]	0.306103	0.342445	0.347438	0.343682	0.298783	0.312884	0.395984	0.339436	0.233462	0.323929	0.284104	0.318659	0.358392	0.417675	0.201864	0.219968	0.345948	0.345968	0.337994	0.307835	0.245084	0.35707	0.207401	0.330872	0.25271	0.277641	0.357137	0.284017	0.332523	0.300892	0.350294	0.284658	0.282604	0.256637	0.205361	0.303209	0.289	0.281628	0.327767	0.229642	0.188267	0.352041	0.208736	0.272118	0.232804	0.306983	0.296582	0.288938
HMR_4658	5-formiminotetrahydrofolate[c] + glutamate[c] <=> N-formimino-L-glutamate[c] + THF[c]	-0.306103	-0.342445	-0.347438	-0.343682	-0.298783	-0.312884	-0.395984	-0.339436	-0.233462	-0.323929	-0.284104	-0.318659	-0.358392	-0.417675	-0.201864	-0.219968	-0.345948	-0.345968	-0.337994	-0.307835	-0.245084	-0.35707	-0.207401	-0.330872	-0.25271	-0.277641	-0.357137	-0.284017	-0.332523	-0.300892	-0.350294	-0.284658	-0.282604	-0.256637	-0.205361	-0.303209	-0.289	-0.281628	-0.327767	-0.229642	-0.188267	-0.352041	-0.208736	-0.272118	-0.232804	-0.306983	-0.296582	-0.288938
HMR_4660	4-imidazolone-5-propanoate[c] + H2O[c] => N-formimino-L-glutamate[c]	0.306103	0.342445	0.347438	0.343682	0.298783	0.312884	0.395984	0.339436	0.233462	0.323929	0.284104	0.318659	0.358392	0.417675	0.201864	0.219968	0.345948	0.345968	0.337994	0.307835	0.245084	0.35707	0.207401	0.330872	0.25271	0.277641	0.357137	0.284017	0.332523	0.300892	0.350294	0.284658	0.282604	0.256637	0.205361	0.303209	0.289	0.281628	0.327767	0.229642	0.188267	0.352041	0.208736	0.272118	0.232804	0.306983	0.296582	0.288938
HMR_4712	H2O[c] + urocanate[c] => 4-imidazolone-5-propanoate[c]	0.306103	0.342445	0.347438	0.343682	0.298783	0.312884	0.395984	0.339436	0.233462	0.323929	0.284104	0.318659	0.358392	0.417675	0.201864	0.219968	0.345948	0.345968	0.337994	0.307835	0.245084	0.35707	0.207401	0.330872	0.25271	0.277641	0.357137	0.284017	0.332523	0.300892	0.350294	0.284658	0.282604	0.256637	0.205361	0.303209	0.289	0.281628	0.327767	0.229642	0.188267	0.352041	0.208736	0.272118	0.232804	0.306983	0.296582	0.288938
HMR_5337	GSH[c] + urocanate[c] => S-[2-carboxy-1-(1H-imidazol-4-yl)ethyl]glutathione[c]	0	0	0	0	0	0	0	0	0	0	0	0	0	0	0	0	0	0	0	0	0	0	0	0	0	0	0	0	0	0	0	0	0	0	0	0	0	0	0	0	0	0	0	0	0	0	0	0
HMR_5336	2 H+[c] + H2O[c] + S-[2-carboxy-1-(1H-imidazol-4-yl)ethyl]glutathione[c] => S-[2-carboxy-1-(1H-imidazol-4-yl)ethyl]-L-cysteine[c] + glutamate[c] + glycine[c]	0	0	0	0	0	0	0	0	0	0	0	0	0	0	0	0	0	0	0	0	0	0	0	0	0	0	0	0	0	0	0	0	0	0	0	0	0	0	0	0	0	0	0	0	0	0	0	0
HMR_5338	S-[2-carboxy-1-(1H-imidazol-4-yl)ethyl]-L-cysteine[c] + acetyl-CoA[c] => CoA[c] + N-acetyl-S-[2-carboxy-1-(1H-imidazol-4-yl)ethyl]-L-cysteine[c]	0	0	0	0	0	0	0	0	0	0	0	0	0	0	0	0	0	0	0	0	0	0	0	0	0	0	0	0	0	0	0	0	0	0	0	0	0	0	0	0	0	0	0	0	0	0	0	0
HMR_5339	H2O[c] + N-acetyl-S-[2-carboxy-1-(1H-imidazol-4-yl)ethyl]-L-cysteine[c] => S-[2-carboxy-1-(1H-imidazol-4-yl)ethyl]-L-cysteine[c] + acetate[c]	0	0	0	0	0	0	0	0	0	0	0	0	0	0	0	0	0	0	0	0	0	0	0	0	0	0	0	0	0	0	0	0	0	0	0	0	0	0	0	0	0	0	0	0	0	0	0	0
HMR_5340	H+[c] + H2O[c] + S-[2-carboxy-1-(1H-imidazol-4-yl)ethyl]-L-cysteine[c] => NH4+[c] + S-[2-carboxy-1-(1H-imidazol-4-yl)ethyl]-3-thiolactate[c]	0	0	0	0	0	0	0	0	0	0	0	0	0	0	0	0	0	0	0	0	0	0	0	0	0	0	0	0	0	0	0	0	0	0	0	0	0	0	0	0	0	0	0	0	0	0	0	0
HMR_8783	H2O[c] + O2[c] + histamine[c] => H2O2[c] + NH3[c] + imidazole-4-acetaldehyde[c]	0	0	0	0	0	0	0	0	0	0	0	0	0	0	0	0	0	0	0	0	0	0	0	0	0	0	0	0	0	0	0	0	0	0	0	0	0	0	0	0	0	0	0	0	0	0	0	0
HMR_8784	H2O[c] + NAD+[c] + imidazole-4-acetaldehyde[c] => H+[c] + NADH[c] + imidazole-4-acetate[c]	0	0	0	0	0	0	0	0	0	0	0	0	0	0	0	0	0	0	0	0	0	0	0	0	0	0	0	0	0	0	0	0	0	0	0	0	0	0	0	0	0	0	0	0	0	0	0	0
HMR_8786	H2O[m] + NAD+[m] + imidazole-4-acetaldehyde[m] => H+[m] + NADH[m] + imidazole-4-acetate[m]	0	0	0	0	0	0	0	0	0	0	0	0	0	0	0	0	0	0	0	0	0	0	0	0	0	0	0	0	0	0	0	0	0	0	0	0	0	0	0	0	0	0	0	0	0	0	0	0
HMR_4239	2-oxoadipate[m] + CoA[m] + NAD+[m] => CO2[m] + H+[m] + NADH[m] + glutaryl-CoA[m]	0.964613	1.07617	1.09498	1.08266	0.941802	0.984879	1.24666	1.06921	0.735418	1.02102	0.894944	1.00369	1.12777	1.31566	0.635777	0.692662	1.08999	1.08975	1.0645	0.970135	0.771799	1.12505	0.652988	1.04293	0.796405	0.874043	1.12523	0.895096	1.04792	0.948448	1.10281	0.896332	0.890398	0.808728	0.646634	0.954965	0.910182	0.886774	1.03296	0.723059	0.592292	1.10804	0.657319	0.857697	0.732884	0.966898	0.934016	0.910053
HMR_4241	SAH[n] + histone-N6-methyl-L-lysine[n] <=> SAM[n] + histone-L-lysine[n]	0	0	0	0	0	0	0	0	0	0	0	0	0	0	0	0	0	0	0	0	0	0	0	0	0	0	0	0	0	0	0	0	0	0	0	0	0	0	0	0	0	0	0	0	0	0	0	0
HMR_4288	AKG[m] + H+[m] + NADPH[m] + lysine[m] => H2O[m] + NADP+[m] + saccharopine[m]	0	0.385099	0.120978	-1.89327e-29	0.496404	0.267416	0.355022	0.93835	0.583614	0.45918	0.785423	0.296363	0.456558	0	0	0	0	0	0.160515	0.580316	0.634408	0.586055	0.572957	0.842597	0.14372	0.766889	0.169192	0.785707	0	0.109558	0.416033	0.510138	0	0.638831	0.534131	0.065917	0	0.487593	2.76101e-30	0.582983	0.344284	0	0	0	0.00671445	0.0452605	0.819632	0.758602
HMR_4597	2-oxoadipate[m] + glutamate[m] <=> AKG[m] + L-2-aminoadipate[m]	-0.846696	-0.943573	-0.961162	-0.950182	-0.826765	-0.864096	-1.09385	-0.93835	-0.645419	-0.896297	-0.785423	-0.880828	-0.989333	-1.15463	-0.557935	-0.607808	-0.956686	-0.956367	-0.934156	-0.851567	-0.677267	-0.987456	-0.572957	-0.915531	-0.699068	-0.766889	-0.98761	-0.785707	-0.919838	-0.832599	-0.967631	-0.786515	-0.781496	-0.709866	-0.567406	-0.838043	-0.798731	-0.778123	-0.906712	-0.634458	-0.51954	-0.972118	-0.576803	-0.752913	-0.643032	-0.848532	-0.819632	-0.798642
HMR_4599	2-oxoadipate[m] + lipoamide[m] => CO2[m] + S-glutaryldihydrolipoamide[m]	0	0	0	0	0	0	0	0	0	0	0	0	0	0	0	0	0	0	5.52203e-30	0	0	0	-4.18412e-27	0	7.57306e-29	0	0	0	0	0	0	0	0	0	0	0	0	0	0	0	0	0	0	0	0	0	0	0
HMR_4667	H2O[m] + NAD+[m] + saccharopine[m] => 2-aminoadipate 6-semialdehyde[m] + H+[m] + NADH[m] + glutamate[m]	0	0.385099	0.120978	-1.89327e-29	0.496404	0.267416	0.355022	0.93835	0.583614	0.45918	0.785423	0.296363	0.456558	0	0	0	0	0	0.160515	0.580316	0.634408	0.586055	0.572957	0.842597	0.14372	0.766889	0.169192	0.785707	0	0.109558	0.416033	0.510138	0	0.638831	0.534131	0.065917	0	0.487593	2.76101e-30	0.582983	0.344284	0	0	0	0.00671445	0.0452605	0.819632	0.758602
HMR_4737	2-aminoadipate 6-semialdehyde[c] + H2O[c] + NAD+[c] => H+[c] + L-2-aminoadipate[c] + NADH[c]	0	0	0	0	0	0	0	0	0	0	0	0	0	0	0	0	0	0	0	0	0	0	0	0	0	0	0	0	0	0	0	0	0	0	0	0	0	0	0	0	0	0	0	0	0	0	0	0
HMR_4739	2-aminoadipate 6-semialdehyde[m] + H2O[m] + NAD+[m] => H+[m] + L-2-aminoadipate[m] + NADH[m]	0.846696	0.943573	0.961162	0.950182	0.826765	0.864096	1.09385	0.93835	0.645419	0.896297	0.785423	0.880828	0.989333	1.15463	0.557935	0.607808	0.956686	0.956367	0.934156	0.851567	0.677267	0.987456	0.572957	0.915531	0.699068	0.766889	0.98761	0.785707	0.919838	0.832599	0.967631	0.786515	0.781496	0.709866	0.567406	0.838043	0.798731	0.778123	0.906712	0.634458	0.51954	0.972118	0.576803	0.752913	0.643032	0.848532	0.819632	0.798642
HMR_4740	1-piperideine-6-carboxylate[c] + H2O[c] <=> 2-aminoadipate 6-semialdehyde[c]	0.846696	0.558474	0.840183	0.950182	0.330361	0.59668	0.738826	0	0.0618049	0.437118	2.8399e-29	0.584465	0.532775	1.15463	0.557935	0.607808	0.956686	0.956367	0.77364	0.27125	0.0428587	0.401402	0	0.0729341	0.555348	-1.61559e-27	0.818418	0	0.919838	0.723041	0.551597	0.276377	0.781496	0.0710356	0.0332752	0.772126	0.798731	0.29053	0.906712	0.051475	0.175256	0.972118	0.576803	0.752913	0.636318	0.803271	0	0.0400395
HMR_6415	CoA[m] + S-glutaryldihydrolipoamide[m] => dihydrolipoamide[m] + glutaryl-CoA[m]	0	0	0	0	0	0	0	0	0	0	0	0	0	0	0	0	0	0	5.52203e-30	0	0	0	-4.18412e-27	0	7.57306e-29	0	0	0	0	0	0	0	0	0	0	0	0	0	0	0	0	0	0	0	0	0	0	0
HMR_6974	lysine[c] => H2O[c] + [protein]-L-lysine[c]	0	8.91081e-15	0	-2.68462e-15	-5.74185e-15	-6.16144e-15	-1.10388e-14	0	-1.95183e-14	-1.40782e-15	-3.08407e-15	3.04982e-14	0	-2.54876e-14	-5.94965e-16	-2.28989e-15	3.73853e-16	0	6.74039e-15	1.49013e-14	-4.42889e-15	0	0	4.94369e-14	-7.22542e-15	-1.53434e-15	2.75388e-14	0	2.02012e-14	-3.99213e-14	-1.79902e-14	5.72642e-16	-2.45287e-15	2.69947e-14	1.85261e-15	0	1.19995e-16	1.19133e-14	0	-1.69942e-15	-2.92324e-14	1.994e-14	1.60783e-14	0	0	7.03585e-15	0	1.07958e-14
HMR_6975	SAM[c] + [protein]-L-lysine[c] => SAH[c] + [protein]-N6-methyl-L-lysine[c]	0	8.91081e-15	0	-2.68462e-15	-5.74185e-15	-6.16144e-15	-1.10388e-14	0	-1.95183e-14	-1.40782e-15	-3.08407e-15	3.04982e-14	0	-2.54876e-14	-5.94965e-16	-2.28989e-15	3.73853e-16	0	6.74039e-15	1.49013e-14	-4.42889e-15	0	0	4.94369e-14	-7.22542e-15	-1.53434e-15	2.75388e-14	0	2.02012e-14	-3.99213e-14	-1.79902e-14	5.72642e-16	-2.45287e-15	2.69947e-14	1.85261e-15	0	1.19995e-16	1.19133e-14	0	-1.69942e-15	-2.92324e-14	1.994e-14	1.60783e-14	0	0	7.03585e-15	0	1.07958e-14
HMR_6976	SAM[c] + [protein]-N6-methyl-L-lysine[c] => SAH[c] + [protein]-N6,N6-dimethyl-L-lysine[c]	0	8.91081e-15	0	-2.68462e-15	-5.74185e-15	-6.16144e-15	-1.10388e-14	0	-1.95183e-14	-1.40782e-15	-3.08407e-15	3.04982e-14	0	-2.54876e-14	-5.94965e-16	-2.28989e-15	3.73853e-16	0	6.74039e-15	1.49013e-14	-4.42889e-15	0	0	4.94369e-14	-7.22542e-15	-1.53434e-15	2.75388e-14	0	2.02012e-14	-3.99213e-14	-1.79902e-14	5.72642e-16	-2.45287e-15	2.69947e-14	1.85261e-15	0	1.19995e-16	1.19133e-14	0	-1.69942e-15	-2.92324e-14	1.994e-14	1.60783e-14	0	0	7.03585e-15	0	1.07958e-14
HMR_6977	H+[c] + SAM[c] + [protein]-N6,N6-dimethyl-L-lysine[c] => SAH[c] + [protein]-N6,N6,N6-trimethyl-L-lysine[c]	0	8.91081e-15	0	-2.68462e-15	-5.74185e-15	-6.16144e-15	-1.10388e-14	0	-1.95183e-14	-1.40782e-15	-3.08407e-15	3.04982e-14	0	-2.54876e-14	-5.94965e-16	-2.28989e-15	3.73853e-16	0	6.74039e-15	1.49013e-14	-4.42889e-15	0	0	4.94369e-14	-7.22542e-15	-1.53434e-15	2.75388e-14	0	2.02012e-14	-3.99213e-14	-1.79902e-14	5.72642e-16	-2.45287e-15	2.69947e-14	1.85261e-15	0	1.19995e-16	1.19133e-14	0	-1.69942e-15	-2.92324e-14	1.994e-14	1.60783e-14	0	0	7.03585e-15	0	1.07958e-14
HMR_6978	H2O[c] + [protein]-N6,N6,N6-trimethyl-L-lysine[c] => 2 H+[c] + N6,N6,N6-trimethyl-L-lysine[c]	0	8.91081e-15	0	-2.68462e-15	-5.74185e-15	-6.16144e-15	-1.10388e-14	0	-1.95183e-14	-1.40782e-15	-3.08407e-15	3.04982e-14	0	-2.54876e-14	-5.94965e-16	-2.28989e-15	3.73853e-16	0	6.74039e-15	1.49013e-14	-4.42889e-15	0	0	4.94369e-14	-7.22542e-15	-1.53434e-15	2.75388e-14	0	2.02012e-14	-3.99213e-14	-1.79902e-14	5.72642e-16	-2.45287e-15	2.69947e-14	1.85261e-15	0	1.19995e-16	1.19133e-14	0	-1.69942e-15	-2.92324e-14	1.994e-14	1.60783e-14	0	0	7.03585e-15	0	1.07958e-14
HMR_6979	AKG[c] + N6,N6,N6-trimethyl-L-lysine[c] + O2[c] => 3-hydroxy-N6,N6,N6-trimethyl-L-lysine[c] + CO2[c] + succinate[c]	0	8.91081e-15	0	-2.68462e-15	-5.74185e-15	-6.16144e-15	-1.10388e-14	0	-1.95183e-14	-1.40782e-15	-3.08407e-15	3.04982e-14	0	-2.54876e-14	-5.94965e-16	-2.28989e-15	3.73853e-16	0	6.74039e-15	1.49013e-14	-4.42889e-15	0	0	4.94369e-14	-7.22542e-15	-1.53434e-15	2.75388e-14	0	2.02012e-14	-3.99213e-14	-1.79902e-14	5.72642e-16	-2.45287e-15	2.69947e-14	1.85261e-15	0	1.19995e-16	1.19133e-14	0	-1.69942e-15	-2.92324e-14	1.994e-14	1.60783e-14	0	0	7.03585e-15	0	1.07958e-14
HMR_6980	3-hydroxy-N6,N6,N6-trimethyl-L-lysine[c] + H+[c] => 4-trimethylammoniobutanal[c] + glycine[c]	0	8.91081e-15	0	-2.68462e-15	-5.74185e-15	-6.16144e-15	-1.10388e-14	0	-1.95183e-14	-1.40782e-15	-3.08407e-15	3.04982e-14	0	-2.54876e-14	-5.94965e-16	-2.28989e-15	3.73853e-16	0	6.74039e-15	1.49013e-14	-4.42889e-15	0	0	4.94369e-14	-7.22542e-15	-1.53434e-15	2.75388e-14	0	2.02012e-14	-3.99213e-14	-1.79902e-14	5.72642e-16	-2.45287e-15	2.69947e-14	1.85261e-15	0	1.19995e-16	1.19133e-14	0	-1.69942e-15	-2.92324e-14	1.994e-14	1.60783e-14	0	0	7.03585e-15	0	1.07958e-14
HMR_6981	4-trimethylammoniobutanal[c] + H2O[c] + NAD+[c] => 2 H+[c] + NADH[c] + gamma-butyrobetaine[c]	0	8.91081e-15	0	-2.68462e-15	-5.74185e-15	-6.16144e-15	-1.10388e-14	0	-1.95183e-14	-1.40782e-15	-3.08407e-15	3.04982e-14	0	-2.54876e-14	-5.94965e-16	-2.28989e-15	3.73853e-16	0	6.74039e-15	1.49013e-14	-4.42889e-15	0	0	4.94369e-14	-7.22542e-15	-1.53434e-15	2.75388e-14	0	2.02012e-14	-3.99213e-14	-1.79902e-14	5.72642e-16	-2.45287e-15	2.69947e-14	1.85261e-15	0	1.19995e-16	1.19133e-14	0	-1.69942e-15	-2.92324e-14	1.994e-14	1.60783e-14	0	0	7.03585e-15	0	1.07958e-14
HMR_6982	AKG[c] + O2[c] + gamma-butyrobetaine[c] => CO2[c] + L-carnitine[c] + succinate[c]	0	8.91081e-15	0	-2.68462e-15	-5.74185e-15	-6.16144e-15	-1.10388e-14	0	-1.95183e-14	-1.40782e-15	-3.08407e-15	3.04982e-14	0	-2.54876e-14	-5.94965e-16	-2.28989e-15	3.73853e-16	0	6.74039e-15	1.49013e-14	-4.42889e-15	0	0	4.94369e-14	-7.22542e-15	-1.53434e-15	2.75388e-14	0	2.02012e-14	-3.99213e-14	-1.79902e-14	5.72642e-16	-2.45287e-15	2.69947e-14	1.85261e-15	0	1.19995e-16	1.19133e-14	0	-1.69942e-15	-2.92324e-14	1.994e-14	1.60783e-14	0	0	7.03585e-15	0	1.07958e-14
HMR_6983	AKG[c] + 2 H+[c] + O2[c] + [protein]-L-lysine[c] => CO2[c] + H2O[c] + procollagen-5-hydroxy-L-lysine[c] + succinate[c]	0	0	0	0	0	0	0	0	0	0	0	0	0	0	0	0	0	0	0	0	0	0	0	0	0	0	0	0	0	0	0	0	0	0	0	0	0	0	0	0	0	0	0	0	0	0	0	0
HMR_6984	UDP-galactose[c] + procollagen-5-hydroxy-L-lysine[c] => 5-(D-galactosyloxy)-L-lysine-procollagen[c] + UDP[c]	0	0	0	0	0	0	0	0	0	0	0	0	0	0	0	0	0	0	0	0	0	0	0	0	0	0	0	0	0	0	0	0	0	0	0	0	0	0	0	0	0	0	0	0	0	0	0	0
HMR_6985	5-(D-galactosyloxy)-L-lysine-procollagen[c] + UDP-glucose[c] => 1,2-D-glucosyl-5-D-(galactosyloxy)-L-lysine-procollagen[c] + UDP[c]	0	0	0	0	0	0	0	0	0	0	0	0	0	0	0	0	0	0	0	0	0	0	0	0	0	0	0	0	0	0	0	0	0	0	0	0	0	0	0	0	0	0	0	0	0	0	0	0
HMR_8017	H2O[p] + O2[p] + lysine[p] => 6-amino-2-oxohexanoate[p] + H2O2[p] + NH3[p]	0.846696	0.558474	0.840183	0.950182	0.330361	0.59668	0.738826	0	0.0618049	0.437118	2.8399e-29	0.584465	0.532775	1.15463	0.557935	0.607808	0.956686	0.956367	0.77364	0.27125	0.0428587	0.401402	0	0.0729341	0.555348	-1.61559e-27	0.818418	0	0.919838	0.723041	0.551597	0.276377	0.781496	0.0710356	0.0332752	0.772126	0.798731	0.29053	0.906712	0.051475	0.175256	0.972118	0.576803	0.752913	0.636318	0.803271	0	0.0400395
HMR_8018	6-amino-2-oxohexanoate[p] => H2O[p] + delta1-piperideine-2-carboxylate[p]	0.846696	0.558474	0.840183	0.950182	0.330361	0.59668	0.738826	0	0.0618049	0.437118	2.8399e-29	0.584465	0.532775	1.15463	0.557935	0.607808	0.956686	0.956367	0.77364	0.27125	0.0428587	0.401402	0	0.0729341	0.555348	-1.61559e-27	0.818418	0	0.919838	0.723041	0.551597	0.276377	0.781496	0.0710356	0.0332752	0.772126	0.798731	0.29053	0.906712	0.051475	0.175256	0.972118	0.576803	0.752913	0.636318	0.803271	0	0.0400395
HMR_8019	H+[p] + NADH[p] + delta1-piperideine-2-carboxylate[p] => L-pipecolate[p] + NAD+[p]	0.846696	0.558474	0.840183	0.950182	0.330361	0.59668	0.738826	0	0.0618049	0.437118	2.8399e-29	0.584465	0.532775	1.15463	0.557935	0.607808	0.956686	0.956367	0.77364	0.27125	0.0428587	0.401402	0	0.0729341	0.555348	-1.61559e-27	0.818418	0	0.919838	0.723041	0.551597	0.276377	0.781496	0.0710356	0.0332752	0.772126	0.798731	0.29053	0.906712	0.051475	0.175256	0.972118	0.576803	0.752913	0.636318	0.803271	0	0.0400395
HMR_8021	L-pipecolate[p] + O2[p] => 1-piperideine-6-carboxylate[p] + H2O2[p]	0.846696	0.558474	0.840183	0.950182	0.330361	0.59668	0.738826	0	0.0618049	0.437118	2.8399e-29	0.584465	0.532775	1.15463	0.557935	0.607808	0.956686	0.956367	0.77364	0.27125	0.0428587	0.401402	0	0.0729341	0.555348	-1.61559e-27	0.818418	0	0.919838	0.723041	0.551597	0.276377	0.781496	0.0710356	0.0332752	0.772126	0.798731	0.29053	0.906712	0.051475	0.175256	0.972118	0.576803	0.752913	0.636318	0.803271	0	0.0400395
HMR_8025	SAM[n] + [protein]-L-lysine[n] => SAH[n] + histone-N6-methyl-L-lysine[n]	0	0	0	0	0	0	0	0	0	0	0	0	0	0	0	0	0	0	0	0	0	0	0	0	0	0	0	0	0	0	0	0	0	0	0	0	0	0	0	0	0	0	0	0	0	0	0	0
HMR_8026	SAM[n] + histone-N6-methyl-L-lysine[n] => SAH[n] + [protein]-N6,N6-dimethyl-L-lysine[n]	0	0	0	0	0	0	0	0	0	0	0	0	0	0	0	0	0	0	0	0	0	0	0	0	0	0	0	0	0	0	0	0	0	0	0	0	0	0	0	0	0	0	0	0	0	0	0	0
HMR_8027	SAM[n] + [protein]-N6,N6-dimethyl-L-lysine[n] => SAH[n] + [protein]-N6,N6,N6-trimethyl-L-lysine[n]	0	0	0	0	0	0	0	0	0	0	0	0	0	0	0	0	0	0	0	0	0	0	0	0	0	0	0	0	0	0	0	0	0	0	0	0	0	0	0	0	0	0	0	0	0	0	0	0
HMR_8029	H2O[r] + [protein]-N6,N6,N6-trimethyl-L-lysine[r] => H+[r] + N6,N6,N6-trimethyl-L-lysine[r] + peptide sans lysine[r]	0	0	0	0	0	0	0	0	0	0	0	0	0	0	0	0	0	0	0	0	0	0	0	0	0	0	0	0	0	0	0	0	0	0	0	0	0	0	0	0	0	0	0	0	0	0	0	0
HMR_9832	L-2-aminoadipate[c] + ATP[c] => L-2-aminoadipate-adenylate[c] + PPi[c]	0	0	0	0	0	0	0	0	0	0	0	0	0	0	0	0	0	0	0	0	0	0	0	0	0	0	0	0	0	0	0	0	0	0	0	0	0	0	0	0	0	0	0	0	0	0	0	0
HMR_9833	L-2-aminoadipate-adenylate[c] + holo-lys2[c] => alpha-aminoadipoyl-S-acyl[c] + AMP[c]	0	0	0	0	0	0	0	0	0	0	0	0	0	0	0	0	0	0	0	0	0	0	0	0	0	0	0	0	0	0	0	0	0	0	0	0	0	0	0	0	0	0	0	0	0	0	0	0
HMR_9834	alpha-aminoadipoyl-S-acyl[c] + NADPH[c] + H+[c] => 2-aminoadipate 6-semialdehyde[c] + holo-lys2[c] + NADP+[c]	0	0	0	0	0	0	0	0	0	0	0	0	0	0	0	0	0	0	0	0	0	0	0	0	0	0	0	0	0	0	0	0	0	0	0	0	0	0	0	0	0	0	0	0	0	0	0	0
HMR_3164	H2O[m] + crotonyl-CoA[m] => (S)-3-hydroxybutyryl-CoA[m]	9.21548	7.22786	9.01694	4.45695	4.74664	7.39851	8.64747	3.88806	8.53584	5.80203	4.66327	7.4269	6.89998	6.25888	3.43614	4.3789	4.6316	3.15687	9.0942	4.4316	6.32527	4.79205	2.98602	10.007	6.19361	4.7632	9.33187	3.04449	9.6845	8.75485	7.23799	4.56917	4.0159	9.73403	4.99475	8.8718	3.98617	9.34967	3.0217	7.62419	8.38016	5.44191	4.19897	9.06717	6.44858	8.27288	4.03137	6.34155
HMR_3166	(S)-3-hydroxybutyryl-CoA[m] + NAD+[m] => H+[m] + NADH[m] + acetoacetyl-CoA[m]	9.21548	7.22786	9.01694	4.45695	4.74664	7.39851	8.64747	3.88806	8.53584	5.80203	4.66327	7.4269	6.89998	6.25888	3.43614	4.3789	4.6316	3.15687	9.0942	4.4316	6.32527	4.79205	2.98602	10.007	6.19361	4.7632	9.33187	3.04449	9.6845	8.75485	7.23799	4.56917	4.0159	9.73403	4.99475	8.8718	3.98617	9.34967	3.0217	7.62419	8.38016	5.44191	4.19897	9.06717	6.44858	8.27288	4.03137	6.34155
HMR_3885	CoA[m] + acetoacetyl-CoA[m] <=> 2 acetyl-CoA[m]	-225.368	-174.343	-221.788	-128.638	-110.671	-177.963	-209.249	-122.718	-210.004	-135.177	-134.675	-176.932	-164.793	-179.539	-106.32	-140.554	-131.184	-102.049	-220.143	-102.81	-152.099	-116.214	-104.305	-238.784	-149.406	-151.671	-225.872	-94.0194	-236.398	-209.091	-173.359	-109.682	-115.515	-234.772	-125.302	-214.479	-117.033	-227.454	-95.8101	-188.886	-211.658	-160.861	-130.587	-220.655	-160.619	-201.593	-127.649	-152.089
HMR_4250	2-amino-3-carboxymuconate semialdehyde[c] => H2O[c] + quinolinate[c]	1.90828e-14	-4.90714e-16	-8.73351e-15	1.25527e-14	-2.24122e-15	-1.05577e-14	7.9116e-15	3.87252e-15	1.18468e-14	-2.31483e-15	-1.04614e-14	1.9386e-16	8.03658e-15	1.00719e-14	2.22765e-15	1.62662e-14	-9.02084e-15	-1.09331e-15	-8.80181e-15	-1.99807e-15	-7.97931e-15	-3.68476e-15	-5.407e-15	1.61502e-15	-7.81208e-15	-5.38368e-15	-4.21069e-15	-3.82138e-15	8.21404e-15	-3.57542e-15	6.32047e-15	-2.17168e-15	-2.40398e-15	1.80839e-14	3.7126e-15	9.63754e-15	5.80109e-16	-9.4195e-15	1.37821e-15	8.25988e-15	1.49936e-15	4.60882e-15	5.84865e-15	-3.49145e-15	1.33251e-15	-6.13352e-15	0	3.51162e-15
HMR_8091	3-hydroxy-L-kynurenine[c] => 3-hydroxykynurenamine[c] + CO2[c]	0	0	0	0	0	0	0	0	0	0	0	0	0	0	0	0	0	0	0	0	0	0	0	0	0	0	0	0	0	0	0	0	0	0	0	0	0	0	0	0	0	0	0	0	0	0	0	0
HMR_8092	3-hydroxykynurenamine[c] + O2[c] => 4,8-dihydroxyquinoline[c] + H2O2[c] + NH3[c]	0	0	0	0	0	0	0	0	0	0	0	0	0	0	0	0	0	0	0	0	0	0	0	0	0	0	0	0	0	0	0	0	0	0	0	0	0	0	0	0	0	0	0	0	0	0	0	0
HMR_8563	H2O[m] + NAD+[m] + indole-3-acetaldehyde[m] => H+[m] + NADH[m] + indoleacetate[m]	0	0	0	0	0	0	0	0	0	0	0	0	0	0	0	0	0	0	0	0	0	0	0	0	0	0	0	0	0	0	0	0	0	0	0	0	0	0	0	0	0	0	0	0	0	0	0	0
HMR_8564	AKG[c] + kynurenine[c] => 4-(2-aminophenyl)-2,4-dioxobutanoate[c] + glutamate[c]	0	0	0	0	0	0	0	0	0	0	0	0	0	0	0	0	0	0	0	0	0	0	0	0	0	0	0	0	0	0	0	0	0	0	0	0	0	0	0	0	0	0	0	0	0	0	0	0
HMR_8565	4-(2-aminophenyl)-2,4-dioxobutanoate[c] => 4-hydroxy-2-quinolinecarboxylic acid[c] + H2O[c]	0	0	0	0	0	0	0	0	0	0	0	0	0	0	0	0	0	0	0	0	0	0	0	0	0	0	0	0	0	0	0	0	0	0	0	0	0	0	0	0	0	0	0	0	0	0	0	0
HMR_8566	H+[c] + NADPH[c] + O2[c] + melatonin[c] => 6-hydroxymelatonin[c] + H2O[c] + NADP+[c]	0	0	0	0	0	0	0	0	0	0	0	0	0	0	0	0	0	0	0	0	0	-3.15544e-30	0	0	0	0	0	0	0	0	0	0	0	0	0	0	0	0	0	0	0	0	0	0	0	0	0	0
HMR_3935	GSH[c] + formaldehyde[c] <=> hydroxymethylglutathione[c]	0	0	0	0	0	0	0	0	0	0	0	0	0	0	0	0	0	0	0	0	0	0	0	0	0	0	0	0	0	0	0	0	0	0	0	0	0	0	0	0	0	0	0	0	0	0	0	0
HMR_4681	phenylalanine[c] => CO2[c] + phenethylamine[c]	0	0	0	0	0	0	0	0	0	0	0	0	0	0	0	0	0	0	0	0	0	0	0	0	0	0	0	0	0	0	0	0	0	0	0	0	0	0	0	0	0	0	0	0	0	0	0	0
HMR_4682	H2O[c] + O2[c] + phenethylamine[c] => H2O2[c] + NH3[c] + phenylacetaldehyde[c]	0	0	0	0	0	0	0	0	0	0	0	0	0	0	0	0	0	0	0	0	0	0	0	0	0	0	0	0	0	0	0	0	0	0	0	0	0	0	0	0	0	0	0	0	0	0	0	0
HMR_4683	H2O[c] + NAD+[c] + phenylacetaldehyde[c] => H+[c] + NADH[c] + phenylacetate[c]	0	0	0	0	0	0	0	0	0	0	0	0	0	0	0	0	0	0	0	0	0	0	0	0	0	0	0	0	0	0	0	0	0	0	0	0	0	0	0	0	0	0	0	0	0	0	0	0
HMR_4685	H2O[m] + NAD+[m] + phenylacetaldehyde[m] => H+[m] + NADH[m] + phenylacetate[m]	0	0	0	0	0	0	0	0	0	0	0	0	0	0	0	0	0	0	0	0	0	0	0	0	0	0	0	0	0	0	0	0	0	0	0	0	0	0	0	0	0	0	0	0	0	0	0	0
HMR_4686	H+[c] + NADPH[c] + phenylacetate[c] => H2O[c] + NADP+[c] + phenylacetaldehyde[c]	0	0	0	0	0	0	0	0	0	0	0	0	0	0	0	0	0	0	0	0	0	0	0	0	0	0	0	0	0	0	0	0	0	0	0	0	0	0	0	0	0	0	0	0	0	0	0	0
HMR_4687	H+[m] + NADPH[m] + phenylacetate[m] => H2O[m] + NADP+[m] + phenylacetaldehyde[m]	0	0	0	0	0	0	0	0	0	0	0	0	0	0	0	0	0	0	0	0	0	0	0	0	0	0	0	0	0	0	0	0	0	0	0	0	0	0	0	0	0	0	0	0	0	0	0	0
HMR_4702	NADPH[c] + O2[c] + homogentisate[c] => CO2[c] + H+[c] + H2O[c] + NADP+[c] + gentisate aldehyde[c]	0	0	0	0	0	0	0	0	0	0	0	0	0	0	0	0	0	0	0	0	0	0	0	0	0	0	0	0	0	0	0	0	0	0	0	0	0	0	0	0	0	0	0	0	0	0	0	0
HMR_4703	H2O[c] + NAD+[c] + gentisate aldehyde[c] => 2,5-dihydroxybenzoate[c] + H+[c] + NADH[c]	0	0	0	0	0	0	0	0	0	0	0	0	0	0	0	0	0	0	0	0	0	0	0	0	0	0	0	0	0	0	0	0	0	0	0	0	0	0	0	0	0	0	0	0	0	0	0	0
HMR_4704	H2O[c] + O2[c] + gentisate aldehyde[c] => 2,5-dihydroxybenzoate[c] + H2O2[c]	0	0	0	0	0	0	0	0	0	0	0	0	0	0	0	0	0	0	0	0	0	0	0	0	0	0	0	0	0	0	0	0	0	0	0	0	0	0	0	0	0	0	0	0	0	0	0	0
HMR_6988	2 H+[c] + H2O2[c] + 2 iodide[c] => 2 H2O[c] + iodine[c]	0	0	0	0	0	0	0	0	0	0	0	0	0	0	0	0	0	0	0	0	0	0	0	0	0	0	0	0	0	0	0	0	0	0	0	0	0	0	0	0	0	0	0	0	0	0	0	0
HMR_7689	PAPS[c] + dopamine[c] => PAP[c] + dopamine-3-O-sulfate[c]	0	0	0	0	0	0	0	0	0	0	0	0	0	0	0	0	0	0	0	0	0	0	0	0	0	0	0	0	0	0	0	0	0	0	0	0	0	0	0	0	0	0	0	0	0	0	0	0
HMR_8094	PAPS[c] + noradrenaline[c] => PAP[c] + norepinephrine sulfate[c]	0	0	0	0	0	0	0	0	0	0	0	0	0	0	0	0	0	0	0	0	0	0	0	0	0	0	0	0	0	0	0	0	0	0	0	0	0	0	0	0	0	0	0	0	0	0	0	0
HMR_8529	H2O[c] + O2[c] + methylamine[c] => H2O2[c] + NH3[c] + formaldehyde[c]	0	0	0	0	0	0	0	0	0	0	0	0	0	0	0	0	0	0	0	0	0	0	0	0	0	0	0	0	0	0	0	0	0	0	0	0	0	0	0	0	0	0	0	0	0	0	0	0
HMR_8530	GSH[c] + NAD+[c] + formaldehyde[c] => H+[c] + NADH[c] + formylglutathione[c]	0	0	0	0	0	0	0	0	0	0	0	0	0	0	0	0	0	0	0	0	0	0	0	0	0	0	0	0	0	0	0	0	0	0	0	0	0	0	0	0	0	0	0	0	0	0	0	0
HMR_8533	2 2-carboxy-2,3-dihydro-5,6-dihydroxyindole[c] + O2[c] => 2 H2O[c] + 2 L-dopachrome[c]	0	0	0	0	0	0	0	0	0	0	0	0	0	0	0	0	0	0	0	0	0	0	0	0	0	0	0	0	0	0	0	0	0	0	0	0	0	0	0	0	0	0	0	0	0	0	0	0
HMR_8534	PAPS[c] + triiodothyronine[c] => 3,5,3-triiodothyronine-4-sulfate[c] + PAP[c]	0	0	0	0	0	0	0	0	0	0	0	0	0	0	0	0	0	0	0	0	0	0	1.8622e-28	0	0	0	0	0	0	0	0	0	0	0	0	0	0	0	0	0	0	0	0	0	0	0	0	0
HMR_8535	PAPS[c] + tyramine[c] => PAP[c] + tyramine-O-sulfate[c]	0	0	0	0	0	0	0	0	0	0	0	0	0	0	0	0	0	0	0	0	0	0	0	0	0	0	0	0	0	0	0	0	0	0	0	0	0	0	0	0	0	0	0	0	0	0	0	0
HMR_8537	O2[c] + tetrahydrobiopterin[c] + tyrosine[c] => 4alpha-hydroxytetrahydrobiopterin[c] + L-dopa[c]	0	0	0	0	0	0	0	0	0	0	0	0	0	0	0	0	0	0	0	0	0	0	0	0	0	0	0	0	0	0	0	0	0	0	0	0	0	0	0	0	0	0	0	0	0	0	0	0
HMR_8541	O2[c] + 2 tyrosine[c] => 2 L-dopa[c]	0	0	0	-2.01948e-28	0	0	0	0	0	0	0	0	0	-9.86076e-32	0	0	0	0	-7.88861e-31	0	0	0	0	0	0	0	0	0	7.88861e-31	2.08309e-30	0	0	0	0	3.15544e-30	1.97215e-31	1.97215e-31	0	0	-1.97215e-31	0	0	0	0	-6.31089e-30	0	4.73317e-30	0
HMR_8542	2 L-dopa[c] + O2[c] => 2 H2O[c] + 2 L-dopaquinone[c]	0	0	0	0	0	0	0	0	0	0	0	0	0	0	0	0	0	0	0	0	0	0	0	0	0	0	0	0	0	0	0	0	0	0	0	0	0	0	0	0	0	0	0	0	0	0	0	0
HMR_8543	3-iodo-L-tyrosine[c] + iodine[c] => 3,5-diiodo-L-tyrosine[c] + H+[c] + iodide[c]	0	0	0	0	0	0	0	0	0	0	0	0	0	0	0	0	0	0	0	-6.16298e-33	0	0	0	0	0	0	0	0	0	0	0	0	2.46519e-32	0	0	0	0	0	0	0	0	0	0	0	0	0	0	0
HMR_8544	iodine[c] + tyrosine[c] => 3-iodo-L-tyrosine[c] + H+[c] + iodide[c]	0	0	0	0	0	0	0	0	0	0	0	0	0	0	0	0	0	0	0	6.16298e-33	0	0	0	0	0	0	0	0	0	0	0	0	-2.46519e-32	0	0	0	0	0	0	0	0	0	0	0	0	0	0	0
HMR_8630	2 4-coumarate[c] + O2[c] => 2 caffeate[c]	0	0	0	0	0	0	0	0	0	0	0	0	0	0	0	0	0	0	0	0	0	0	0	0	0	0	0	0	0	0	0	0	0	0	0	0	0	0	0	0	0	0	0	0	0	0	0	0
HMR_8540	5,6-dihydroxyindole-2-carboxylate[c] + indole-5,6-quinone[c] + O2[c] => eumelanin[c] + H2O[c]	0	0	0	0	0	0	0	0	0	0	0	0	0	0	0	0	0	0	0	0	0	0	0	0	0	0	0	0	0	0	0	0	0	0	0	0	0	0	0	0	0	0	0	0	0	0	0	0
HMR_9733	L-dopachrome[c] => CO2[c] + 5,6-dihydroxyindole[c]	0	0	0	0	0	0	0	0	0	0	0	0	0	0	0	0	0	0	0	0	0	0	0	0	0	0	0	0	0	0	0	0	0	0	0	0	0	0	0	0	0	0	0	0	0	0	0	0
HMR_9734	2 5,6-dihydroxyindole[c] + O2[c] => 2 indole-5,6-quinone[c] + 2 H2O[c]	0	0	0	0	0	0	0	0	0	0	0	0	0	0	0	0	0	0	0	0	0	0	0	0	0	0	0	0	0	0	0	0	0	0	0	0	0	0	0	0	0	0	0	0	0	0	0	0
HMR_3206	2-methylacetoacetyl-CoA[m] + CoA[m] => acetyl-CoA[m] + propanoyl-CoA[m]	0.183042	0.184502	0.208482	0.202949	0.180428	0.179559	0.228628	0.199922	0.137696	0.195328	0.167546	0.187225	0.203194	0.245976	0.118346	0.128035	0.205627	0.203547	0.197924	0.184527	0.142981	0.212296	0.120024	0.199641	0.151463	0.160037	0.212173	0.170416	0.199193	0.181688	0.202238	0.165426	0.167882	0.153452	0.119309	0.177719	0.169172	0.163564	0.196516	0.133217	0.105856	0.201356	0.12168	0.163961	0.134147	0.180249	0.173306	0.169595
HMR_3208	ATP[m] + H+[m] + HCO3-[m] + propanoyl-CoA[m] => ADP[m] + Pi[m] + methylmalonyl-CoA[m]	1.33265	1.03457	1.3226	0.831664	0.735406	1.05723	1.27594	0.758444	1.1244	0.882164	0.803542	1.06342	1.01993	1.15828	0.594653	0.794685	0.877254	0.699531	1.28826	0.690686	0.869334	0.80817	0.545763	1.3679	0.909431	0.854482	1.34311	0.62245	1.4072	1.21986	1.05322	0.680488	0.75643	1.28043	0.691596	1.24528	0.764884	1.27637	0.67005	0.998115	1.11762	1.00852	0.75899	1.28048	0.942899	1.21389	0.752842	0.88919
HMR_3211	propanoyl-CoA[m] + ubiquinone[m] => acrylyl-CoA[m] + ubiquinol[m]	0	0	0	0	0	0	0	0	0	0	0	0	0	0	0	0	0	0	0	0	0	0	0	0	0	4.62223e-33	0	0	0	0	0	0	0	0	0	0	0	0	0	0	0	0	0	0	0	0	0	0
HMR_3213	methylmalonyl-CoA[m] => (R)-methylmalonyl-CoA[m]	1.33265	1.03457	1.3226	0.831664	0.735406	1.05723	1.27594	0.758444	1.1244	0.882164	0.803542	1.06342	1.01993	1.15828	0.594653	0.794685	0.877254	0.699531	1.28826	0.690686	0.869334	0.80817	0.545763	1.3679	0.909431	0.854482	1.34311	0.62245	1.4072	1.21986	1.05322	0.680488	0.75643	1.28043	0.691596	1.24528	0.764884	1.27637	0.67005	0.998115	1.11762	1.00852	0.75899	1.28048	0.942899	1.21389	0.752842	0.88919
HMR_3215	(R)-methylmalonyl-CoA[m] => succinyl-CoA[m]	1.58778	1.30536	1.61271	1.11627	0.98571	1.31257	1.6001	1.03916	1.3176	1.15333	1.03865	1.32662	1.31063	1.50368	0.761187	0.975488	1.1647	0.985487	1.56695	0.947587	1.07102	1.1049	0.715733	1.64497	1.12031	1.08157	1.63978	0.859591	1.68461	1.47192	1.33997	0.914283	0.991174	1.49432	0.86023	1.4954	1.00313	1.5076	0.943616	1.18655	1.26968	1.29533	0.930692	1.50818	1.13327	1.46736	0.997118	1.12772
HMR_3747	AKG[c] + valine[c] <=> 3-methyl-2-oxobutyrate[c] + glutamate[c]	0.255132	0.270788	0.29011	0.284606	0.250303	0.255342	0.324163	0.280714	0.193202	0.271166	0.235104	0.263197	0.290693	0.345405	0.166533	0.180804	0.28745	0.285956	0.278692	0.2569	0.201687	0.296734	0.16997	0.27707	0.210877	0.227085	0.296672	0.237141	0.27741	0.252061	0.286749	0.233795	0.234744	0.21389	0.168634	0.250125	0.238245	0.231234	0.273566	0.188433	0.152051	0.286814	0.171702	0.227699	0.190375	0.253468	0.244276	0.238525
HMR_3744	AKG[m] + valine[m] <=> 3-methyl-2-oxobutyrate[m] + glutamate[m]	0	0	0	0	0	0	0	0	0	0	0	0	0	0	0	0	0	0	0	0	0	0	0	0	0	0	0	0	0	0	0	0	0	0	0	0	0	0	0	0	0	0	0	0	0	0	0	0
HMR_3757	3-hydroxyisobutyrate[m] + NAD+[m] => 2-methyl-3-oxopropanoate[m] + H+[m] + NADH[m]	0.255132	0.270788	0.29011	0.284606	0.250303	0.255342	0.324163	0.280714	0.193202	0.271166	0.235104	0.263197	0.290693	0.345405	0.166533	0.180804	0.28745	0.285956	0.278692	0.2569	0.201687	0.296734	0.16997	0.27707	0.210877	0.227085	0.296672	0.237141	0.27741	0.252061	0.286749	0.233795	0.234744	0.21389	0.168634	0.250125	0.238245	0.231234	0.273566	0.188433	0.152051	0.286814	0.171702	0.227699	0.190375	0.253468	0.244276	0.238525
HMR_3761	2-methyl-3-oxopropanoate[m] + CoA[m] + NAD+[m] => (R)-methylmalonyl-CoA[m] + H+[m] + NADH[m]	0	0	0	0	0	0	0	0.280714	0	0	0.235104	0	0	0	0	0	0	0	0	0	0	0	0.16997	0	0	0.227085	0	0.237141	0	0	0	0	0	0	0	0	0	0	0	0	0	0	0	0	0	0	0.244276	0
HMR_3777	AKG[c] + isoleucine[c] <=> 2-oxo-3-methylvalerate[c] + glutamate[c]	0.183042	0.184502	0.208482	0.202949	0.180428	0.179559	0.228628	0.199922	0.137696	0.195328	0.167546	0.187225	0.203194	0.245976	0.118346	0.128035	0.205627	0.203547	0.197924	0.184527	0.142981	0.212296	0.120024	0.199641	0.151463	0.160037	0.212173	0.170416	0.199193	0.181688	0.202238	0.165426	0.167882	0.153452	0.119309	0.177719	0.169172	0.163564	0.196516	0.133217	0.105856	0.201356	0.12168	0.163961	0.134147	0.180249	0.173306	0.169595
HMR_3778	AKG[m] + isoleucine[m] <=> 2-oxo-3-methylvalerate[m] + glutamate[m]	0	0	0	0	0	0	0	0	0	0	0	0	0	0	0	0	0	0	0	0	0	0	0	0	0	0	0	0	0	0	0	0	0	0	0	0	0	0	0	0	0	0	0	0	0	0	0	0
HMR_3795	2-methyl-3-oxopropanoate[m] + CoA[m] + NAD+[m] => CO2[m] + H+[m] + NADH[m] + propanoyl-CoA[m]	0	0	0	0	0	0	0	0	0	0	0	0	0	0	0	0	0	0	0	0	0	0	0	0	0	0	0	0	0	0	0	0	0	0	0	0	0	0	0	0	0	0	0	0	0	0	0	0
HMR_4797	2-methyl-3-oxopropanoate[c] + H2O[c] + NAD+[c] => H+[c] + NADH[c] + methylmalonate[c]	0	0	0	0	0	0	0	0	0	0	0	0	0	0	0	0	0	0	0	0	0	0	0	0	0	0	0	0	0	0	0	0	0	0	0	0	0	0	0	0	0	0	0	0	0	0	0	0
HMR_6417	CoA[m] + S-(2-methylpropanoyl)-dihydrolipoamide[m] <=> dihydrolipoamide[m] + isobutyryl-CoA[m]	0	0	0	0	0	0	0	0	0	0	0	0	0	0	0	0	0	0	0	0	0	0	0	0	0	0	0	0	0	0	0	0	0	0	0	0	0	0	0	0	0	0	0	0	0	0	0	0
HMR_6419	2-oxo-3-methylvalerate[m] + lipoamide[m] => CO2[m] + S-(2-methylbutanoyl)-dihydrolipoamide[m]	0	0	0	0	0	0	0	0	0	0	0	0	0	0	0	0	0	0	0	0	0	0	0	0	0	0	0	0	0	0	0	0	0	0	0	0	0	0	0	0	0	0	0	0	0	0	0	0
HMR_6420	CoA[m] + S-(2-methylbutanoyl)-dihydrolipoamide[m] => 2-methylbutyryl-CoA[m] + dihydrolipoamide[m]	0	0	0	0	0	0	0	0	0	0	0	0	0	0	0	0	0	0	0	0	0	0	0	0	0	0	0	0	0	0	0	0	0	0	0	0	0	0	0	0	0	0	0	0	0	0	0	0
HMR_6421	4-methyl-2-oxopentanoate[m] + lipoamide[m] => CO2[m] + S-(3-methylbutanoyl)-dihydrolipoamide[m]	0	0	0	0	0	0	0	0	0	0	0	0	0	0	0	0	0	0	0	0	0	0	0	0	0	0	0	0	0	0	0	0	0	0	0	0	0	0	0	0	0	0	0	0	0	0	0	0
HMR_6422	CoA[m] + S-(3-methylbutanoyl)-dihydrolipoamide[m] => dihydrolipoamide[m] + isovaleryl-CoA[m]	0	0	0	0	0	0	0	0	0	0	0	0	0	0	0	0	0	0	0	0	0	0	0	0	0	0	0	0	0	0	0	0	0	0	0	0	0	0	0	0	0	0	0	0	0	0	0	0
HMR_6923	AKG[c] + leucine[c] <=> 4-methyl-2-oxopentanoate[c] + glutamate[c]	0.319423	0.318635	0.363945	0.353746	0.315151	0.312104	0.397644	0.348383	0.239965	0.341134	0.291993	0.326177	0.352766	0.428642	0.206117	0.22284	0.358638	0.354663	0.344708	0.322089	0.248915	0.37028	0.208778	0.348687	0.264365	0.278287	0.370038	0.297481	0.347671	0.31735	0.351737	0.287888	0.292781	0.267776	0.207612	0.309541	0.294617	0.284631	0.343026	0.231786	0.1836	0.34988	0.211808	0.286325	0.233251	0.314001	0.301765	0.295429
HMR_3765	AKG[m] + leucine[m] <=> 4-methyl-2-oxopentanoate[m] + glutamate[m]	0	0	0	0	0	0	0	0	0	0	0	0	0	0	0	0	0	0	0	0	0	0	0	0	0	0	0	0	0	0	0	0	0	0	0	0	0	0	0	0	0	0	0	0	0	0	0	0
HMR_6924	4-methyl-2-oxopentanoate[c] + O2[c] => CO2[c] + beta-hydroxy-beta-methylbutyrate[c]	0	0	0	0	0	0	0	0	0	0	0	0	0	0	0	0	0	0	0	0	0	0	0	0	0	0	0	0	0	0	0	0	0	0	0	0	0	0	0	0	0	0	0	0	0	0	0	0
HMR_6925	4-methyl-2-oxopentanoate[c] + H+[c] + NADH[c] <=> NAD+[c] + alpha-hydroxyisocaproic acid[c]	0	0	0	0	0	0	0	0	0	0	0	0	0	0	0	0	0	0	0	0	0	0	0	0	0	0	0	0	0	0	0	0	0	0	0	0	0	0	0	0	0	0	0	0	0	0	0	0
HMR_6927	2-methylglutaconic acid[m] + CoA[m] <=> 2-methylglutaconyl-CoA[m] + H2O[m]	0	0	0	0	0	0	0	0	0	0	0	0	0	0	0	0	0	0	0	0	0	0	0	0	0	0	0	0	0	0	0	0	0	0	0	0	0	0	0	0	0	0	0	0	0	0	0	0
HMR_6926	2-methylglutaconyl-CoA[m] + ADP[m] + Pi[m] <=> ATP[m] + H+[m] + HCO3-[m] + tiglyl-CoA[m]	0	0	0	0	0	0	0	0	0	0	0	0	0	0	0	0	0	0	0	0	0	0	0	0	0	0	0	0	0	0	0	0	0	0	0	0	0	0	0	0	0	0	0	0	0	0	0	0
HMR_8088	2-methyl-3-oxopropanoate[m] + glutamate[m] <=> AKG[m] + L-3-amino-isobutanoate[m]	0	0	0	0	0	0	0	0	0	0	0	0	0	0	0	0	0	0	0	0	0	0	0	0	0	0	0	0	0	0	0	0	0	0	0	0	0	0	0	0	0	0	0	0	0	0	0	0
HMR_8787	methylmalonyl-CoA[m] => CO2[m] + propanoyl-CoA[m]	0	0	0	0	0	0	0	0	0	0	0	0	0	0	0	0	0	0	0	0	0	0	0	0	0	0	0	0	0	0	0	0	0	0	0	0	0	0	0	0	0	0	0	0	0	0	0	0
HMR_3743	CoA[m] + N-arachidonoylglycine[m] <=> arachidonyl-CoA[m] + glycine[m]	0	0	0	0	0	0	0	0	0	0	0	0	0	0	0	0	0	0	0	0	0	0	0	0	0	0	0	0	0	0	0	0	0	0	0	0	0	0	0	0	0	0	0	0	0	0	0	0
HMR_3940	O2[c] + phenylalanine[c] + tetrahydrobiopterin[c] => H2O[c] + dihydrobiopterin[c] + tyrosine[c]	0.232069	0.246798	0.263867	0.25894	0.227634	0.232442	0.295056	0.255412	0.175784	0.246614	0.213908	0.239485	0.264683	0.314271	0.151538	0.164545	0.261495	0.260186	0.2536	0.233667	0.183543	0.269939	0.154703	0.25198	0.191806	0.206702	0.269887	0.21569	0.252324	0.229233	0.261001	0.212777	0.213551	0.194556	0.153476	0.227602	0.216797	0.210448	0.248824	0.171499	0.13847	0.261107	0.156258	0.207087	0.173289	0.230636	0.222292	0.21704
HMR_4214	O2[c] + tryptophan[c] => L-formylkynurenine[c]	0.117916	0.132599	0.133814	0.132478	0.115037	0.120782	0.152814	0.130859	0.0899988	0.124728	0.109521	0.122865	0.138433	0.161021	0.0778426	0.0848547	0.133306	0.133385	0.130342	0.118568	0.0945317	0.13759	0.0800306	0.127397	0.097337	0.107154	0.137621	0.109389	0.128081	0.115849	0.135182	0.109817	0.108902	0.098862	0.0792278	0.116922	0.111451	0.108651	0.126243	0.0886013	0.0727522	0.135921	0.0805158	0.104783	0.0898519	0.118367	0.114385	0.111411
HMR_4216	H2O[c] + L-formylkynurenine[c] => formate[c] + kynurenine[c]	0	0	0	0	0	0	0	0	0	0	0	0	0	0	0	0	0	0	0	0	0	0	0	0	0	0	0	0	0	0	0	0	0	0	0	0	0	0	0	0	0	0	0	0	0	0	0	0
HMR_4218	H2O[c] + L-formylkynurenine[c] => alanine[c] + formylanthranilate[c]	0.117916	0.132599	0.133814	0.132478	0.115037	0.120782	0.152814	0.130859	0.0899988	0.124728	0.109521	0.122865	0.138433	0.161021	0.0778426	0.0848547	0.133306	0.133385	0.130342	0.118568	0.0945317	0.13759	0.0800306	0.127397	0.097337	0.107154	0.137621	0.109389	0.128081	0.115849	0.135182	0.109817	0.108902	0.098862	0.0792278	0.116922	0.111451	0.108651	0.126243	0.0886013	0.0727522	0.135921	0.0805158	0.104783	0.0898519	0.118367	0.114385	0.111411
HMR_4219	H2O[c] + formylanthranilate[c] => anthranilate[c] + formate[c]	0.117916	0.132599	0.133814	0.132478	0.115037	0.120782	0.152814	0.130859	0.0899988	0.124728	0.109521	0.122865	0.138433	0.161021	0.0778426	0.0848547	0.133306	0.133385	0.130342	0.118568	0.0945317	0.13759	0.0800306	0.127397	0.097337	0.107154	0.137621	0.109389	0.128081	0.115849	0.135182	0.109817	0.108902	0.098862	0.0792278	0.116922	0.111451	0.108651	0.126243	0.0886013	0.0727522	0.135921	0.0805158	0.104783	0.0898519	0.118367	0.114385	0.111411
HMR_4220	H+[c] + NADPH[c] + O2[c] + kynurenine[c] => 3-hydroxy-L-kynurenine[c] + H2O[c] + NADP+[c]	0	0	0	0	0	0	0	0	0	0	0	0	0	0	0	0	0	0	0	0	0	0	0	0	0	0	0	0	0	0	0	0	0	0	0	0	0	0	0	0	0	0	0	0	0	0	0	0
HMR_4222	AKG[c] + kynurenine[c] <=> 4-hydroxy-2-quinolinecarboxylic acid[c] + H2O[c] + glutamate[c]	0	0	0	0	0	0	0	0	0	0	0	0	0	0	0	0	0	0	0	0	0	0	0	0	0	0	0	0	0	0	0	0	0	0	0	0	0	0	0	0	0	0	0	0	0	0	0	0
HMR_4224	H2O[c] + kynurenine[c] => alanine[c] + anthranilate[c]	0	0	0	0	0	0	0	0	0	0	0	0	0	0	0	0	0	0	0	0	0	0	0	0	0	0	0	0	0	0	0	0	0	0	0	0	0	0	0	0	0	0	0	0	0	0	0	0
HMR_9866	anthranilate[c] + FADH2[c] + O2[c] <=> 3-hydroxyanthranilate[c] + FAD[c] + H2O[c]	0.117916	0.132599	0.133814	0.132478	0.115037	0.120782	0.152814	0.130859	0.0899988	0.124728	0.109521	0.122865	0.138433	0.161021	0.0778426	0.0848547	0.133306	0.133385	0.130342	0.118568	0.0945317	0.13759	0.0800306	0.127397	0.097337	0.107154	0.137621	0.109389	0.128081	0.115849	0.135182	0.109817	0.108902	0.098862	0.0792278	0.116922	0.111451	0.108651	0.126243	0.0886013	0.0727522	0.135921	0.0805158	0.104783	0.0898519	0.118367	0.114385	0.111411
HMR_4225	3-hydroxy-L-kynurenine[c] + H2O[c] => 3-hydroxyanthranilate[c] + alanine[c]	0	0	0	0	0	0	0	0	0	0	0	0	0	0	0	0	0	0	0	0	0	0	0	0	0	0	0	0	0	0	0	0	0	0	0	0	0	0	0	0	0	0	0	0	0	0	0	0
HMR_4227	2 3-hydroxyanthranilate[c] + 4 O2[c] => 2 H+[c] + 2 H2O2[c] + 2 O2-[c] + cinnavalininate[c]	0	0	0	0	0	0	0	0	0	0	0	0	0	0	0	0	0	0	0	0	0	0	0	0	0	0	0	0	0	0	0	0	0	0	0	0	0	0	0	0	0	0	0	0	0	0	0	0
HMR_4231	2-amino-3-carboxymuconate semialdehyde[c] => 2-aminomuconate semialdehyde[c] + CO2[c]	0.117916	0.132599	0.133814	0.132478	0.115037	0.120782	0.152814	0.130859	0.0899988	0.124728	0.109521	0.122865	0.138433	0.161021	0.0778426	0.0848547	0.133306	0.133385	0.130342	0.118568	0.0945317	0.13759	0.0800306	0.127397	0.097337	0.107154	0.137621	0.109389	0.128081	0.115849	0.135182	0.109817	0.108902	0.098862	0.0792278	0.116922	0.111451	0.108651	0.126243	0.0886013	0.0727522	0.135921	0.0805158	0.104783	0.0898519	0.118367	0.114385	0.111411
HMR_4232	2-aminomuconate semialdehyde[c] <=> H2O[c] + picolinic acid[c]	0	0	0	0	0	0	0	0	0	0	0	0	0	0	0	0	0	0	0	0	0	0	0	0	0	0	0	0	0	0	0	0	0	0	0	0	0	0	0	0	0	0	0	0	0	0	0	0
HMR_4233	2-aminomuconate semialdehyde[c] + H2O[c] + NAD+[c] => 2-aminomuconate[c] + H+[c] + NADH[c]	0.117916	0.132599	0.133814	0.132478	0.115037	0.120782	0.152814	0.130859	0.0899988	0.124728	0.109521	0.122865	0.138433	0.161021	0.0778426	0.0848547	0.133306	0.133385	0.130342	0.118568	0.0945317	0.13759	0.0800306	0.127397	0.097337	0.107154	0.137621	0.109389	0.128081	0.115849	0.135182	0.109817	0.108902	0.098862	0.0792278	0.116922	0.111451	0.108651	0.126243	0.0886013	0.0727522	0.135921	0.0805158	0.104783	0.0898519	0.118367	0.114385	0.111411
HMR_4235	2-aminomuconate[c] + H+[c] + H2O[c] + NADPH[c] => 2-oxoadipate[c] + NADP+[c] + NH3[c]	0.117916	0.132599	0.133814	0.132478	0.115037	0.120782	0.152814	0.130859	0.0899988	0.124728	0.109521	0.122865	0.138433	0.161021	0.0778426	0.0848547	0.133306	0.133385	0.130342	0.118568	0.0945317	0.13759	0.0800306	0.127397	0.097337	0.107154	0.137621	0.109389	0.128081	0.115849	0.135182	0.109817	0.108902	0.098862	0.0792278	0.116922	0.111451	0.108651	0.126243	0.0886013	0.0727522	0.135921	0.0805158	0.104783	0.0898519	0.118367	0.114385	0.111411
HMR_4242	glutaryl-CoA[m] + ubiquinone[m] => CO2[m] + crotonyl-CoA[m] + ubiquinol[m]	0.964613	1.07617	1.09498	1.08266	0.941802	0.984879	1.24666	1.06921	0.735418	1.02102	0.894944	1.00369	1.12777	1.31566	0.635777	0.692662	1.08999	1.08975	1.0645	0.970135	0.771799	1.12505	0.652988	1.04293	0.796405	0.874043	1.12523	0.895096	1.04792	0.948448	1.10281	0.896332	0.890398	0.808728	0.646634	0.954965	0.910182	0.886774	1.03296	0.723059	0.592292	1.10804	0.657319	0.857697	0.732884	0.966898	0.934016	0.910053
HMR_4243	FAD[m] + glutaryl-CoA[m] => CO2[m] + FADH2[m] + crotonyl-CoA[m]	0	0	0	0	0	0	0	0	0	0	0	0	0	0	0	0	0	0	0	0	0	0	0	0	0	0	0	0	0	0	0	0	0	0	0	0	0	0	0	0	0	0	0	0	0	0	0	0
HMR_4244	3-hydroxy-L-kynurenine[c] + AKG[c] => 4-(2-amino-3-hydroxyphenyl)-2,4-dioxobutanoate[c] + glutamate[c]	0	0	0	0	0	0	0	0	0	0	0	0	0	0	0	0	0	0	0	0	0	0	0	0	0	0	0	0	0	0	0	0	0	0	0	0	0	0	0	0	0	0	0	0	0	0	0	0
HMR_4245	4-(2-amino-3-hydroxyphenyl)-2,4-dioxobutanoate[c] => H2O[c] + xanthurenate[c]	0	0	0	0	0	0	0	0	0	0	0	0	0	0	0	0	0	0	0	0	0	0	0	0	0	0	0	0	0	0	0	0	0	0	0	0	0	0	0	0	0	0	0	0	0	0	0	0
HMR_4246	3-hydroxy-L-kynurenine[c] + AKG[c] => H2O[c] + glutamate[c] + xanthurenate[c]	0	0	0	0	0	0	0	0	0	0	0	0	0	0	0	0	0	0	0	0	0	0	0	0	0	0	0	0	0	0	0	0	0	0	0	0	0	0	0	0	0	0	0	0	0	0	0	0
HMR_4248	oxo-xanthurenate[c] <=> xanthurenate[c]	0	0	0	0	0	0	0	0	0	0	0	0	0	0	0	0	0	0	0	0	0	0	0	0	0	0	0	0	0	0	0	0	0	0	0	0	0	0	0	0	0	0	0	0	0	0	0	0
HMR_6707	tryptophan[c] => CO2[c] + tryptamine[c]	0	0	0	0	0	0	0	0	0	0	0	0	0	0	0	0	0	0	0	0	0	0	0	0	0	0	0	0	0	0	0	0	0	0	0	0	0	0	0	0	0	0	0	0	0	0	0	0
HMR_6708	1-(1,2,3,4,5-pentahydroxypent-1-yl)-1,2,3,4-tetrahydro-beta-carboline-3-carboxylate[c] + H2O[c] <=> mannose[c] + tryptophan[c]	0	0	0	0	0	0	0	0	0	0	0	0	0	0	0	0	0	0	0	0	0	0	0	0	0	0	0	0	0	0	0	0	0	0	0	0	0	0	0	0	0	0	0	0	0	0	0	0
HMR_6709	2 H+[c] + H2O[c] + beta-carboline[c] <=> tryptophan[c]	0	0	0	0	0	0	0	0	0	0	0	0	0	0	0	0	0	0	0	0	0	0	0	0	0	0	0	0	0	0	0	0	0	0	0	0	0	0	0	0	0	0	0	0	0	0	0	0
HMR_6710	SAM[c] + beta-carboline[c] => SAH[c] + harman[c]	0	0	0	0	0	0	0	0	0	0	0	0	0	0	0	0	0	0	0	0	0	0	0	0	0	0	0	0	0	0	0	0	0	0	0	0	0	0	0	0	0	0	0	0	0	0	0	0
HMR_6711	SAM[c] + tryptamine[c] => N-methyltryptamine[c] + SAH[c]	0	0	0	0	0	0	0	0	0	0	0	0	0	0	0	0	0	0	0	0	0	0	0	0	0	0	0	0	0	0	0	0	0	0	0	0	0	0	0	0	0	0	0	0	0	0	0	0
HMR_6712	1,2,3,4-tetrahydro-beta-carboline[c] + H2O[c] <=> formaldehyde[c] + tryptamine[c]	0	0	0	0	0	0	0	0	0	0	0	0	0	0	0	0	0	0	0	0	0	0	0	0	0	0	0	0	0	0	0	0	0	0	0	0	0	0	0	0	0	0	0	0	0	0	0	0
HMR_6713	H2O[c] + O2[c] + tryptamine[c] => H2O2[c] + NH3[c] + indole-3-acetaldehyde[c]	0	0	0	0	0	0	0	0	0	0	0	0	0	0	0	0	0	0	0	0	0	0	0	0	0	0	0	0	0	0	0	0	0	0	0	0	0	0	0	0	0	0	0	0	0	0	0	0
HMR_6714	H2O[c] + NAD+[c] + indole-3-acetaldehyde[c] => H+[c] + NADH[c] + indoleacetate[c]	0	0	0	0	0	0	0	0	0	0	0	0	0	0	0	0	0	0	0	0	0	0	0	0	0	0	0	0	0	0	0	0	0	0	0	0	0	0	0	0	0	0	0	0	0	0	0	0
HMR_6715	SAM[c] + indoleacetate[c] => SAH[c] + methyl-indole-3-acetate[c]	0	0	0	0	0	0	0	0	0	0	0	0	0	0	0	0	0	0	0	0	0	0	0	0	0	0	0	0	0	0	0	0	0	0	0	0	0	0	0	0	0	0	0	0	0	0	0	0
HMR_6716	5-hydroxy-L-tryptophan[c] + O2[c] => 5-hydroxy-N-formylkynurenine[c]	0	0	0	0	0	0	0	0	0	0	0	0	0	0	0	0	0	0	0	0	0	0	0	0	0	0	0	0	0	0	0	0	0	0	0	0	0	0	0	0	0	0	0	0	0	0	0	0
HMR_6717	5-hydroxy-N-formylkynurenine[c] + H2O[c] => 5-hydroxykynurenine[c] + formate[c]	0	0	0	0	0	0	0	0	0	0	0	0	0	0	0	0	0	0	0	0	0	0	0	0	0	0	0	0	0	0	0	0	0	0	0	0	0	0	0	0	0	0	0	0	0	0	0	0
HMR_6718	5-hydroxykynurenine[c] => 5-hydroxykynurenamine[c] + CO2[c]	0	0	0	0	0	0	0	0	0	0	0	0	0	0	0	0	0	0	0	0	0	0	0	0	0	0	0	0	0	0	0	0	0	0	0	0	0	0	0	0	0	0	0	0	0	0	0	0
HMR_6719	5-hydroxykynurenamine[c] + O2[c] => 4,6-dihydroxyquinoline[c] + H2O2[c] + NH3[c]	0	0	0	0	0	0	0	0	0	0	0	0	0	0	0	0	0	0	0	0	0	0	0	0	0	0	0	0	0	0	0	0	0	0	0	0	0	0	0	0	0	0	0	0	0	0	0	0
HMR_6720	2 H+[c] + UDP-glucuronate[c] + kynurenine[c] => 3-hydroxykynurenine-O-beta-D-glucoside[c] + UDP[c]	0	0	0	0	0	0	0	0	0	0	0	0	0	0	0	0	0	0	0	0	0	0	0	0	0	0	0	0	0	0	0	0	0	0	0	0	0	0	0	0	0	0	0	0	0	0	0	0
HMR_6721	3-hydroxykynurenine-O-beta-D-glucoside[c] + H+[c] + NADH[c] => 4-(2-amino-3-hydroxyphenyl)-4-oxobutanoic acid-O-glucoside[c] + NAD+[c] + NH3[c]	0	0	0	0	0	0	0	0	0	0	0	0	0	0	0	0	0	0	0	0	0	0	0	0	0	0	0	0	0	0	0	0	0	0	0	0	0	0	0	0	0	0	0	0	0	0	0	0
HMR_6722	3-hydroxykynurenine-O-beta-D-glucoside[c] + AKG[c] <=> H2O[c] + glutamate[c] + xanthurenate-8-O-beta-D-glucoside[c]	0	0	0	0	0	0	0	0	0	0	0	0	0	0	0	0	0	0	0	0	0	0	0	0	0	0	0	0	0	0	0	0	0	0	0	0	0	0	0	0	0	0	0	0	0	0	0	0
HMR_6723	3-hydroxykynurenine-O-beta-D-glucoside[c] + GSH[c] => H2O[c] + glutathionyl-3-hydroxykynurenine glucoside[c]	0	0	0	0	0	0	0	0	0	0	0	0	0	0	0	0	0	0	0	0	0	0	0	0	0	0	0	0	0	0	0	0	0	0	0	0	0	0	0	0	0	0	0	0	0	0	0	0
HMR_6725	AKG[c] + phenylalanine[c] <=> glutamate[c] + phenylpyruvate[c]	0	0	0	0	0	0	0	0	0	0	0	0	0	0	0	0	0	0	0	0	0	0	0	0	0	0	0	0	0	0	0	0	0	0	0	0	0	0	0	0	0	0	0	0	0	0	0	0
HMR_6726	O2[c] + phenylpyruvate[c] => 2-hydroxyphenylacetate[c] + CO2[c]	0	0	0	0	0	0	0	0	0	0	0	0	0	0	0	0	0	0	0	0	0	0	0	0	0	0	0	0	0	0	0	0	0	0	0	0	0	0	0	0	0	0	0	0	0	0	0	0
HMR_6727	phenylpyruvate[c] => 2-hydroxy-3-phenylpropenoate[c]	0	0	0	0	0	0	0	0	0	0	0	0	0	0	0	0	0	0	0	0	0	0	0	0	0	0	0	0	0	0	0	0	0	0	0	0	0	0	0	0	0	0	0	0	0	0	0	0
HMR_6728	O2[c] + tetrahydrobiopterin[c] + tyrosine[c] => H2O[c] + L-dopa[c] + dihydrobiopterin[c]	0	0	0	0	0	0	0	0	0	0	0	0	0	0	0	0	0	0	0	0	0	0	0	0	0	0	0	0	0	0	0	0	0	0	0	0	0	0	0	0	0	0	0	0	0	0	0	0
HMR_6729	2 H+[c] + O2[c] + tyrosine[c] => H2O[c] + L-dopa[c]	0	0	0	0	0	0	0	0	0	0	0	0	0	0	0	0	0	0	0	0	0	0	0	0	0	0	0	0	0	0	0	0	0	0	0	0	0	0	0	0	0	0	0	0	0	0	0	0
HMR_6730	L-dopa[c] + SAM[c] => 3-O-methyldopa[c] + SAH[c]	0	0	0	0	0	0	0	0	0	0	0	0	0	0	0	0	0	0	0	0	0	0	0	0	0	0	0	0	0	0	0	0	0	0	0	0	0	0	0	0	0	0	0	0	0	0	0	0
HMR_6731	L-dopa[c] => CO2[c] + dopamine[c]	0	0	0	-4.03897e-28	0	0	0	0	0	0	0	0	0	-1.97215e-31	0	7.88861e-31	0	0	-1.57772e-30	0	0	0	0	0	0	0	0	0	1.57772e-30	4.15385e-30	0	9.86076e-32	0	0	3.15544e-30	3.9443e-31	0	0	0	-3.9443e-31	0	0	0	0	-1.26218e-29	0	0	0
HMR_6734	H2O[c] + salsolinol[c] <=> acetaldehyde[c] + dopamine[c]	0	0	0	0	0	0	0	0	0	0	0	0	0	0	0	0	0	0	0	0	0	0	0	0	0	0	0	0	0	0	0	0	0	0	0	0	0	0	0	0	0	0	0	0	0	0	0	0
HMR_6735	SAM[c] + salsolinol[c] => SAH[c] + salsoline[c]	0	0	0	0	0	0	0	0	0	0	0	0	0	0	0	0	0	0	0	0	0	0	0	0	0	0	0	0	0	0	0	0	0	0	0	0	0	0	0	0	0	0	0	0	0	0	0	0
HMR_6736	SAM[c] + salsolinol[c] => N-methylsalsolinol[c] + SAH[c]	0	0	0	0	0	0	0	0	0	0	0	0	0	0	0	0	0	0	0	0	0	0	0	0	0	0	0	0	0	0	0	0	0	0	0	0	0	0	0	0	0	0	0	0	0	0	0	0
HMR_6737	SAM[c] + salsolinol[c] => (R)-1,2-dimethyl-5,6-dihydroxy-tetrahydroisoquinoline[c] + SAH[c]	0	0	0	0	0	0	0	0	0	0	0	0	0	0	0	0	0	0	0	0	0	0	0	0	0	0	0	0	0	0	0	0	0	0	0	0	0	0	0	0	0	0	0	0	0	0	0	0
HMR_6738	H2O[c] + salsolinol-1-carboxylate[c] <=> dopamine[c] + pyruvate[c]	0	0	0	0	0	0	0	0	0	0	0	0	0	0	0	0	0	0	0	0	0	0	0	0	0	0	0	0	0	0	0	0	0	0	0	0	0	0	0	0	0	0	0	0	0	0	0	0
HMR_6739	SAM[c] + salsolinol-1-carboxylate[c] => SAH[c] + salsoline-1-carboxylate[c]	0	0	0	0	0	0	0	0	0	0	0	0	0	0	0	0	0	0	0	0	0	0	0	0	0	0	0	0	0	0	0	0	0	0	0	0	0	0	0	0	0	0	0	0	0	0	0	0
HMR_6740	salsolinol-1-carboxylate[c] => 1,2-dehydrosalsolinol[c] + CO2[c] + 2 H+[c]	0	0	0	0	0	0	0	0	0	0	0	0	0	0	0	0	0	0	0	0	0	0	0	0	0	0	0	0	0	0	0	0	0	0	0	0	0	0	0	0	0	0	0	0	0	0	0	0
HMR_6741	O2[c] + ascorbate[c] + dopamine[c] => H2O[c] + dehydroascorbic acid[c] + noradrenaline[c]	0	0	0	-4.61484e-28	0	0	0	0	0	0	0	0	0	0	0	0	0	0	0	0	0	0	0	0	0	0	0	0	0	0	0	0	0	0	3.15544e-30	0	0	0	0	0	0	0	0	0	-1.26218e-29	0	0	0
HMR_6742	4,6,7-trihydroxy-1,2,3,4-tetrahydroisoquinoline[c] + H2O[c] <=> formaldehyde[c] + noradrenaline[c]	0	0	0	0	0	0	0	0	0	0	0	0	0	0	0	0	0	0	0	0	0	0	0	0	0	0	0	0	0	0	0	0	0	0	0	0	0	0	0	0	0	0	0	0	0	0	0	0
HMR_6743	SAM[c] + noradrenaline[c] => SAH[c] + adrenaline[c]	0	0	0	-4.03897e-28	0	0	0	0	0	0	0	0	0	0	0	0	0	0	0	0	0	0	0	0	0	0	0	0	0	0	0	0	0	0	0	0	0	0	0	0	0	0	0	0	0	0	0	0
HMR_6744	H2O[c] + N-methyl-4,6,7-trihydroxy-1,2,3,4-tetrahydroisoquinoline[c] <=> adrenaline[c] + formaldehyde[c]	0	0	0	0	0	0	0	0	0	0	0	0	0	0	0	0	0	0	0	0	0	0	0	0	0	0	0	0	0	0	0	0	0	0	0	0	0	0	0	0	0	0	0	0	0	0	0	0
HMR_6745	H2O[c] + O2[c] + adrenaline[c] => 3,4-dihydroxymandelaldehyde[c] + H2O2[c] + methylamine[c]	0	0	0	0	0	0	0	0	0	0	0	0	0	0	0	0	0	0	0	0	0	0	0	0	0	0	0	0	0	0	0	0	0	0	0	0	0	0	0	0	0	0	0	0	0	0	0	0
HMR_6746	SAM[c] + adrenaline[c] => L-metanephrine[c] + SAH[c]	0	0	0	0	0	0	0	0	0	0	0	0	0	0	0	0	0	0	0	0	0	0	0	0	0	0	0	0	0	0	0	0	0	0	0	0	0	0	0	0	0	0	0	0	0	0	0	0
HMR_6747	H2O[c] + L-metanephrine[c] + O2[c] => 3-methoxy-4-hydroxyphenylglycolaldehyde[c] + H2O2[c] + methylamine[c]	0	0	0	0	0	0	0	0	0	0	0	0	0	0	0	0	0	0	0	0	0	0	0	0	0	0	0	0	0	0	0	0	0	0	0	0	0	0	0	0	0	0	0	0	0	0	0	0
HMR_6748	3-methoxy-4-hydroxyphenylglycolaldehyde[c] + H2O[c] + NAD+[c] => H+[c] + NADH[c] + vanillylmandelate[c]	0	0	0	0	0	0	0	0	0	0	0	0	0	0	0	0	0	0	0	0	0	0	0	0	0	0	0	0	0	0	0	0	0	0	0	0	0	0	0	0	0	0	0	0	0	0	0	0
HMR_6749	3-methoxy-4-hydroxyphenylglycolaldehyde[c] + H2O[c] + NADP+[c] <=> H+[c] + NADPH[c] + vanillylmandelate[c]	0	0	0	0	0	0	0	0	0	0	0	0	0	0	0	0	0	0	0	0	0	0	0	0	0	0	0	0	0	0	0	0	0	0	0	0	0	0	0	0	0	0	0	0	0	0	0	0
HMR_6750	SAM[c] + noradrenaline[c] => SAH[c] + normetanephrine[c]	0	0	0	0	0	0	0	0	0	0	0	0	0	0	0	0	0	0	0	0	0	0	0	0	0	0	0	0	0	0	0	0	0	0	0	0	0	0	0	0	0	0	0	0	0	0	0	0
HMR_6751	H2O[c] + O2[c] + normetanephrine[c] => 3-methoxy-4-hydroxyphenylglycolaldehyde[c] + H2O2[c] + NH3[c]	0	0	0	0	0	0	0	0	0	0	0	0	0	0	0	0	0	0	0	0	0	0	0	0	0	0	0	0	0	0	0	0	0	0	0	0	0	0	0	0	0	0	0	0	0	0	0	0
HMR_6752	H2O[c] + O2[c] + noradrenaline[c] => 3,4-dihydroxymandelaldehyde[c] + H2O2[c] + NH3[c]	0	0	0	0	0	0	0	0	0	0	0	0	0	0	0	0	0	0	0	0	0	0	0	0	0	0	0	0	0	0	0	0	0	0	3.15544e-30	0	0	0	0	0	0	0	0	0	0	0	0	0
HMR_6753	3,4-dihydroxymandelaldehyde[c] + H2O[c] + NAD+[c] => 3,4-dihydroxymandelate[c] + H+[c] + NADH[c]	0	0	0	0	0	0	0	0	0	0	0	0	0	0	0	0	0	0	0	0	0	0	0	0	0	0	0	0	0	0	0	0	0	0	0	0	0	0	0	0	0	0	0	0	0	0	0	0
HMR_6754	3,4-dihydroxymandelaldehyde[c] + H2O[c] + NADP+[c] <=> 3,4-dihydroxymandelate[c] + H+[c] + NADPH[c]	0	0	0	0	0	0	0	0	0	0	0	0	0	0	0	0	0	0	0	0	0	0	0	0	0	0	0	0	0	0	0	0	0	0	3.15544e-30	0	0	0	0	0	0	0	0	0	0	0	0	0
HMR_6755	3,4-dihydroxymandelate[c] + SAM[c] <=> SAH[c] + vanillylmandelate[c]	0	0	0	0	0	0	0	0	0	0	0	0	0	0	0	0	0	0	0	0	0	0	0	0	0	0	0	0	0	0	0	0	0	0	0	0	0	0	0	0	0	0	0	0	0	0	0	0
HMR_6756	3,4-dihydroxymandelaldehyde[c] + H+[c] + NADH[c] <=> 3,4-dihydroxyphenylethyleneglycol[c] + NAD+[c]	0	0	0	0	0	0	0	0	0	0	0	0	0	0	0	0	0	0	0	0	0	0	0	0	0	0	0	0	0	0	0	0	0	0	0	0	0	0	0	0	0	0	0	0	0	0	0	0
HMR_6757	3,4-dihydroxyphenylethyleneglycol[c] + SAM[c] => 3-methoxy-4-hydroxyphenylethyleneglycol[c] + SAH[c]	0	0	0	0	0	0	0	0	0	0	0	0	0	0	0	0	0	0	0	0	0	0	0	0	0	0	0	0	0	0	0	0	0	0	0	0	0	0	0	0	0	0	0	0	0	0	0	0
HMR_6758	H2O[c] + O2[c] + dopamine[c] => 3,4-dihydroxyphenylacetaldehyde[c] + H2O2[c] + NH3[c]	0	0	0	0	0	0	0	0	0	0	0	0	0	0	0	0	0	0	0	0	0	0	0	0	0	0	0	0	0	0	0	0	0	0	0	0	0	0	0	0	0	0	0	0	0	0	0	0
HMR_6759	3,4-dihydroxyphenylacetaldehyde[c] + dopamine[c] <=> H2O[c] + norlaudanosoline[c]	0	0	0	0	0	0	0	0	0	0	0	0	0	0	0	0	0	0	0	0	0	0	0	0	0	0	0	0	0	0	0	0	0	0	0	0	0	0	0	0	0	0	0	0	0	0	0	0
HMR_6760	3,4-dihydroxyphenylacetaldehyde[c] + H2O[c] + NAD+[c] => 3,4-dihydroxyphenylacetate[c] + H+[c] + NADH[c]	0	0	0	0	0	0	0	0	0	0	0	0	0	0	0	0	0	0	0	0	0	0	0	0	0	0	0	0	0	0	0	0	0	0	0	0	0	0	0	0	0	0	0	0	0	0	0	0
HMR_6761	3,4-dihydroxyphenylacetaldehyde[c] + H2O[c] + NADP+[c] <=> 3,4-dihydroxyphenylacetate[c] + H+[c] + NADPH[c]	0	0	0	0	0	0	0	0	0	0	0	0	0	0	0	0	0	0	0	0	0	0	0	0	0	0	0	0	0	0	0	0	0	0	0	0	0	0	0	0	0	0	0	0	0	0	0	0
HMR_6762	3,4-dihydroxyphenylacetate[c] + SAM[c] => SAH[c] + homovanillate[c]	0	0	0	0	0	0	0	0	0	0	0	0	0	0	0	0	0	0	0	0	0	0	0	0	0	0	0	0	0	0	0	0	0	0	0	0	0	0	0	0	0	0	0	0	0	0	0	0
HMR_6763	SAM[c] + dopamine[c] => 3-methoxytyramine[c] + SAH[c]	0	0	0	0	0	0	0	0	0	0	0	0	0	0	0	0	0	0	-1.57772e-30	0	0	0	0	0	0	0	0	0	0	4.16617e-30	0	0	0	0	0	0	0	0	0	0	0	0	0	0	0	0	0	0
HMR_6764	3-methoxytyramine[c] + H2O[c] + O2[c] => 3-methoxy-4-hydroxyphenylacetaldehyde[c] + H2O2[c] + NH3[c]	0	0	0	0	0	0	0	0	0	0	0	0	0	0	0	0	0	0	0	0	0	0	0	0	0	0	0	0	0	0	0	0	0	0	0	0	0	0	0	0	0	0	0	0	0	0	0	0
HMR_6765	3-methoxytyramine[c] + acetaldehyde[c] <=> H2O[c] + N-methylsalsolinol[c]	0	0	0	0	0	0	0	0	0	0	0	0	0	0	0	0	0	0	0	0	0	0	0	0	0	0	0	0	0	0	0	0	0	0	0	0	0	0	0	0	0	0	0	0	0	0	0	0
HMR_6766	3-methoxy-4-hydroxyphenylacetaldehyde[c] + H2O[c] + NAD+[c] => H+[c] + NADH[c] + homovanillate[c]	0	0	0	0	0	0	0	0	0	0	0	0	0	0	0	0	0	0	0	0	0	0	0	0	0	0	0	0	0	0	0	0	0	0	0	0	0	0	0	0	0	0	0	0	0	0	0	0
HMR_6767	3-methoxy-4-hydroxyphenylacetaldehyde[c] + H2O[c] + NADP+[c] <=> H+[c] + NADPH[c] + homovanillate[c]	0	0	0	0	0	0	0	0	0	0	0	0	0	0	0	0	0	0	0	0	0	0	0	0	0	0	0	0	0	0	0	0	0	0	0	0	0	0	0	0	0	0	0	0	0	0	0	0
HMR_6768	AKG[c] + tyrosine[c] => 4-hydroxyphenylpyruvate[c] + glutamate[c]	0	0.572552	0	0.551885	0.513636	0.539324	0.192378	0.583894	0.42362	0.564612	0.500315	0.55201	0.605296	0	0.348598	0	0	0.546945	0.580648	0.539022	0.439773	0	0.382015	0.57533	0	0.487107	0.61238	0.502884	0	0.529667	0.596561	0.498892	0	0.460655	0.379376	0.528242	0	0.494233	0	0.415775	0.350365	0	0	0.485381	0	0	0.517738	0.506895
HMR_6770	H2O[c] + O2[c] + tyrosine[c] => 4-hydroxyphenylpyruvate[c] + H2O2[c] + NH3[c]	0.53597	0	0.599566	0.0389236	0.012821	0	0.472879	0	0	0	0	0	0	0.702325	0.0264971	0.401605	0.595481	0.0466326	0	0	0	0.61243	0	0	0.455009	0	0	0	0.576517	0	0	0	0.499172	0	0	0	0.506565	0	0.569431	0	0	0.597439	0.384839	0	0.4197	0.53424	0	0
HMR_6771	4-hydroxyphenylpyruvate[c] => 2-hydroxy-3-(4-hydroxyphenyl)propenoate[c]	0	0	0	0	0	0	0	0	0	0	0	0	0	0	0	0	0	0	0	0	0	0	0	0	0	0	0	0	0	0	0	0	0	0	0	0	0	0	0	0	0	0	0	0	0	0	0	0
HMR_6772	4-hydroxyphenylpyruvate[c] + O2[c] => CO2[c] + homogentisate[c]	0.53597	0.572552	0.599566	0.590809	0.526457	0.539324	0.665257	0.583894	0.42362	0.564612	0.500315	0.55201	0.605296	0.702325	0.375095	0.401605	0.595481	0.593577	0.580648	0.539022	0.439773	0.61243	0.382015	0.57533	0.455009	0.487107	0.61238	0.502884	0.576517	0.529667	0.596561	0.498892	0.499172	0.460655	0.379376	0.528242	0.506565	0.494233	0.569431	0.415775	0.350365	0.597439	0.384839	0.485381	0.4197	0.53424	0.517738	0.506895
HMR_6774	O2[c] + homogentisate[c] => 4-maleylacetoacetate[c]	0.53597	0.572552	0.599566	0.590809	0.526457	0.539324	0.665257	0.583894	0.42362	0.564612	0.500315	0.55201	0.605296	0.702325	0.375095	0.401605	0.595481	0.593577	0.580648	0.539022	0.439773	0.61243	0.382015	0.57533	0.455009	0.487107	0.61238	0.502884	0.576517	0.529667	0.596561	0.498892	0.499172	0.460655	0.379376	0.528242	0.506565	0.494233	0.569431	0.415775	0.350365	0.597439	0.384839	0.485381	0.4197	0.53424	0.517738	0.506895
HMR_6776	4-maleylacetoacetate[c] => fumarylacetoacetate[c]	0.53597	0.572552	0.599566	0.590809	0.526457	0.539324	0.665257	0.583894	0.42362	0.564612	0.500315	0.55201	0.605296	0.702325	0.375095	0.401605	0.595481	0.593577	0.580648	0.539022	0.439773	0.61243	0.382015	0.57533	0.455009	0.487107	0.61238	0.502884	0.576517	0.529667	0.596561	0.498892	0.499172	0.460655	0.379376	0.528242	0.506565	0.494233	0.569431	0.415775	0.350365	0.597439	0.384839	0.485381	0.4197	0.53424	0.517738	0.506895
HMR_6778	H2O[c] + fumarylacetoacetate[c] => acetoacetate[c] + fumarate[c]	0.53597	0.572552	0.599566	0.590809	0.526457	0.539324	0.665257	0.583894	0.42362	0.564612	0.500315	0.55201	0.605296	0.702325	0.375095	0.401605	0.595481	0.593577	0.580648	0.539022	0.439773	0.61243	0.382015	0.57533	0.455009	0.487107	0.61238	0.502884	0.576517	0.529667	0.596561	0.498892	0.499172	0.460655	0.379376	0.528242	0.506565	0.494233	0.569431	0.415775	0.350365	0.597439	0.384839	0.485381	0.4197	0.53424	0.517738	0.506895
HMR_6782	4-hydroxyphenylpyruvate[c] + H+[c] + NADH[c] => 4-hydroxyphenyllactate[c] + NAD+[c]	0	0	0	0	0	0	0	0	0	0	0	0	0	0	0	0	0	0	0	0	0	0	0	0	0	0	0	0	0	0	0	0	0	0	0	0	0	0	0	0	0	0	0	0	0	0	0	0
HMR_6783	4-hydroxyphenyllactate[c] + H2O[c] => 4-coumarate[c] + 4 H+[c]	0	0	0	0	0	0	0	0	0	0	0	0	0	0	0	0	0	0	0	0	0	0	0	0	0	0	0	0	0	0	0	0	0	0	0	0	0	0	0	0	0	0	0	0	0	0	0	0
HMR_6784	4-coumarate[c] + ATP[c] + CoA[c] => 4-coumaroyl-CoA[c] + AMP[c] + PPi[c]	0	0	0	0	0	0	0	0	0	0	0	0	0	0	0	0	0	0	0	0	0	0	0	0	0	0	0	0	0	0	0	0	0	0	0	0	0	0	0	0	0	0	0	0	0	0	0	0
HMR_6785	4-coumaroyl-CoA[c] + CoA[c] + H2O[c] + NAD+[c] => 4-hydroxybenzoyl-CoA[c] + H+[c] + NADH[c] + acetyl-CoA[c]	0	0	0	0	0	0	0	0	0	0	0	0	0	0	0	0	0	0	0	0	0	0	0	0	0	0	0	0	0	0	0	0	0	0	0	0	0	0	0	0	0	0	0	0	0	0	0	0
HMR_6786	4-hydroxybenzoyl-CoA[c] + H2O[c] => 4-hydroxybenzoate[c] + CoA[c]	0	0	0	0	0	0	0	0	0	0	0	0	0	0	0	0	0	0	0	0	0	0	0	0	0	0	0	0	0	0	0	0	0	0	0	0	0	0	0	0	0	0	0	0	0	0	0	0
HMR_6787	tyrosine[c] => CO2[c] + tyramine[c]	0	0	0	0	0	0	0	0	0	0	0	0	0	0	0	0	0	0	0	0	0	0	0	0	0	0	0	0	0	0	0	0	0	0	0	0	0	0	0	0	0	0	0	0	0	0	0	0
HMR_6788	SAM[c] + tyramine[c] => N-methyltyramine[c] + SAH[c]	0	0	0	0	0	0	0	0	0	0	0	0	0	0	0	0	0	0	0	0	0	0	0	0	0	0	0	0	0	0	0	0	0	0	0	0	0	0	0	0	0	0	0	0	0	0	0	0
HMR_6789	H2O[c] + O2[c] + tyramine[c] => 4-hydroxyphenylacetaldehyde[c] + H2O2[c] + NH3[c]	0	0	0	0	0	0	0	0	0	0	0	0	0	0	0	0	0	0	0	0	0	0	0	0	0	0	0	0	0	0	0	0	0	0	0	0	0	0	0	0	0	0	0	0	0	0	0	0
HMR_6790	4-hydroxyphenylacetaldehyde[c] + H2O[c] + NAD+[c] => 4-hydroxyphenylacetate[c] + H+[c] + NADH[c]	0	0	0	0	0	0	0	0	0	0	0	0	0	0	0	0	0	0	0	0	0	0	0	0	0	0	0	0	0	0	0	0	0	0	0	0	0	0	0	0	0	0	0	0	0	0	0	0
HMR_6791	4-hydroxyphenylacetaldehyde[c] + H2O[c] + NADP+[c] <=> 4-hydroxyphenylacetate[c] + H+[c] + NADPH[c]	0	0	0	0	0	0	0	0	0	0	0	0	0	0	0	0	0	0	0	0	0	0	0	0	0	0	0	0	0	0	0	0	0	0	0	0	0	0	0	0	0	0	0	0	0	0	0	0
HMR_6792	4-hydroxy-3-nitrophenylacetate[c] + 2 H+[c] <=> 4-hydroxyphenylacetate[c] + nitrite[c]	0	0	0	0	0	0	0	0	0	0	0	0	0	0	0	0	0	0	0	0	0	0	0	0	0	0	0	0	0	0	0	0	0	0	0	0	0	0	0	0	0	0	0	0	0	0	0	0
HMR_6798	UDP-glucuronate[c] + triiodothyronine[c] => 3,5,3-triiodo-L-thyronine-beta-D-glucuronoside[c] + UDP[c]	0	0	0	0	0	0	0	0	0	0	0	0	0	0	0	0	0	0	0	0	0	0	0	0	0	0	0	0	0	0	0	0	0	0	0	0	0	0	0	0	0	0	0	0	0	0	0	0
HMR_6799	UDP-glucuronate[r] + triiodothyronine[r] => 3,5,3-triiodo-L-thyronine-beta-D-glucuronoside[r] + UDP[r]	0	0	0	0	0	0	0	0	0	0	0	0	0	0	0	0	0	0	0	0	0	0	0	0	0	0	0	0	0	0	0	0	0	0	0	0	0	0	0	0	0	0	0	0	0	0	0	0
HMR_6800	UDP-glucuronate[c] + thyroxine[c] => 3,5,3,5-tetraiodo-L-thyronine-beta-D-glucuronoside[c] + UDP[c]	0	0	0	0	0	0	0	0	0	0	0	0	0	0	0	0	0	0	0	0	0	0	0	0	0	0	0	0	0	0	0	0	0	0	0	0	0	0	0	0	0	0	0	0	0	0	0	0
HMR_6801	UDP-glucuronate[r] + thyroxine[r] => 3,5,3,5-tetraiodo-L-thyronine-beta-D-glucuronoside[r] + UDP[r]	0	0	0	0	0	0	0	0	0	0	0	0	0	0	0	0	0	0	0	0	0	0	0	0	0	0	0	0	0	0	0	0	0	0	0	0	0	0	0	0	0	0	0	0	0	0	0	0
HMR_6802	N-methyltyramine[c] + SAM[c] => SAH[c] + hordenine[c]	0	0	0	0	0	0	0	0	0	0	0	0	0	0	0	0	0	0	0	0	0	0	0	0	0	0	0	0	0	0	0	0	0	0	0	0	0	0	0	0	0	0	0	0	0	0	0	0
HMR_6803	O2[c] + hordenine[c] => H2O[c] + N,N-dimethyldopaminequinone[c]	0	0	0	0	0	0	0	0	0	0	0	0	0	0	0	0	0	0	0	0	0	0	0	0	0	0	0	0	0	0	0	0	0	0	0	0	0	0	0	0	0	0	0	0	0	0	0	0
HMR_6806	2 H+[c] + N,N-dimethylindoliumolate[c] <=> N,N-dimethyldopaminequinone[c]	0	0	0	0	0	0	0	0	0	0	0	0	0	0	0	0	0	0	0	0	0	0	0	0	0	0	0	0	0	0	0	0	0	0	0	0	0	0	0	0	0	0	0	0	0	0	0	0
HMR_6807	6,7-dihydroxy-1,2,3,4-tetrahydroisoquinoline[c] + H2O[c] <=> dopamine[c] + formaldehyde[c]	0	0	0	0	0	0	0	0	0	0	0	0	0	0	0	0	0	0	0	0	0	0	0	0	0	0	0	0	0	0	0	0	0	0	0	0	0	0	0	0	0	0	0	0	0	0	0	0
HMR_6808	H2O2[c] + dopamine[c] <=> 2 H2O[c] + dopamine-O-quinone[c]	0	0	0	0	0	0	0	0	0	0	0	0	0	0	0	0	0	0	0	0	0	0	0	0	0	0	0	0	0	0	0	0	0	0	0	0	0	0	0	0	0	0	0	0	0	0	0	0
HMR_6811	GSH[c] + dopamine-O-quinone[c] => 5-S-glutathionyl-dopamine[c]	0	0	0	0	0	0	0	0	0	0	0	0	0	0	0	0	0	0	0	0	0	0	0	0	0	0	0	0	0	0	0	0	0	0	0	0	0	0	0	0	0	0	0	0	0	0	0	0
HMR_6813	2 H+[c] + H2O[c] + dopaminochrome[c] <=> H2O2[c] + dopamine-O-quinone[c]	0	0	0	0	0	0	0	0	0	0	0	0	0	0	0	0	0	0	0	0	0	0	0	0	0	0	0	0	0	0	0	0	0	0	0	0	0	0	0	0	0	0	0	0	0	0	0	0
HMR_6814	NADPH[c] + dopaminochrome[c] => NADP+[c] + aminochrome-O-semiquinone[c]	0	0	0	0	0	0	0	0	0	0	0	0	0	0	0	0	0	0	0	0	0	0	0	0	0	0	0	0	0	0	0	0	0	0	0	0	0	0	0	0	0	0	0	0	0	0	0	0
HMR_6815	GSH[c] + dopaminochrome[c] => 5-S-glutathionyl-aminochrome reduced[c]	0	0	0	0	0	0	0	0	0	0	0	0	0	0	0	0	0	0	0	0	0	0	0	0	0	0	0	0	0	0	0	0	0	0	0	0	0	0	0	0	0	0	0	0	0	0	0	0
HMR_6817	H+[c] + NADPH[c] + dopaminochrome[c] => NADP+[c] + leukoaminochrome[c]	0	0	0	0	0	0	0	0	0	0	0	0	0	0	0	0	0	0	0	0	0	0	0	0	0	0	0	0	0	0	0	0	0	0	0	0	0	0	0	0	0	0	0	0	0	0	0	0
HMR_6818	adrenaline[c] => 4 H+[c] + adrenochrome[c]	0	0	0	0	0	0	0	0	0	0	0	0	0	0	0	0	0	0	0	0	0	0	0	0	0	0	0	0	0	0	0	0	0	0	0	0	0	0	0	0	0	0	0	0	0	0	0	0
HMR_6819	NADPH[c] + adrenochrome[c] => NADP+[c] + adrenochrome-O-semiquinone[c]	0	0	0	0	0	0	0	0	0	0	0	0	0	0	0	0	0	0	0	0	0	0	0	0	0	0	0	0	0	0	0	0	0	0	0	0	0	0	0	0	0	0	0	0	0	0	0	0
HMR_6820	GSH[c] + adrenochrome[c] => 5-S-glutathionyl-adrenochrome hydroquinone[c]	0	0	0	0	0	0	0	0	0	0	0	0	0	0	0	0	0	0	0	0	0	0	0	0	0	0	0	0	0	0	0	0	0	0	0	0	0	0	0	0	0	0	0	0	0	0	0	0
HMR_6822	noradrenaline[c] => 4 H+[c] + noradrenochrome[c]	0	0	0	0	0	0	0	0	0	0	0	0	0	0	0	0	0	0	0	0	0	0	0	0	0	0	0	0	0	0	0	0	0	0	0	0	0	0	0	0	0	0	0	0	0	0	0	0
HMR_6823	NADPH[c] + noradrenochrome[c] => NADP+[c] + noradrenochrome-O-semiquinone[c]	0	0	0	0	0	0	0	0	0	0	0	0	0	0	0	0	0	0	0	0	0	0	0	0	0	0	0	0	0	0	0	0	0	0	0	0	0	0	0	0	0	0	0	0	0	0	0	0
HMR_6824	GSH[c] + noradrenochrome[c] => 5-S-glutathionyl-noradrenochrome hydroquinone[c]	0	0	0	0	0	0	0	0	0	0	0	0	0	0	0	0	0	0	0	0	0	0	0	0	0	0	0	0	0	0	0	0	0	0	0	0	0	0	0	0	0	0	0	0	0	0	0	0
HMR_6826	NADPH[c] + triiodothyronine[c] => 3,3-diiodo-L-thyronine[c] + NADP+[c] + iodide[c]	0	0	0	0	0	0	0	0	0	0	0	0	0	0	0	0	0	0	0	0	0	0	0	0	0	0	0	0	0	0	0	0	0	0	0	0	0	0	0	0	0	0	0	0	0	0	0	0
HMR_6827	NADPH[r] + triiodothyronine[r] => 3,3-diiodo-L-thyronine[r] + NADP+[r] + iodide[r]	0	0	0	0	0	0	0	0	0	0	0	0	0	0	0	0	0	0	0	0	0	0	0	0	0	0	0	0	0	0	0	0	0	0	0	0	0	0	0	0	0	0	0	0	0	0	0	0
HMR_6828	3,3-diiodo-L-thyronine[c] + UDP-glucuronate[c] => 3,3-diiodo-L-thyronine-beta-D-glucuronoside[c] + UDP[c]	0	0	0	0	0	0	0	0	0	0	0	0	0	0	0	0	0	0	0	0	0	0	0	0	0	0	0	0	0	0	0	0	0	0	0	0	0	0	0	0	0	0	0	0	0	0	0	0
HMR_6829	3,3-diiodo-L-thyronine[c] + PAPS[c] => 3,3-diiodo-L-thyronine-4-O-sulfate[c] + PAP[c]	0	0	0	0	0	0	0	0	0	0	0	0	0	0	0	0	0	0	0	0	0	0	0	0	0	0	0	0	0	0	0	0	0	0	0	0	0	0	0	0	0	0	0	0	0	0	0	0
HMR_6830	3,3-diiodo-L-thyronine[r] + UDP-glucuronate[r] => 3,3-diiodo-L-thyronine-beta-D-glucuronoside[r] + UDP[r]	0	0	0	0	0	0	0	0	0	0	0	0	0	0	0	0	0	0	0	0	0	0	0	0	0	0	0	0	0	0	0	0	0	0	0	0	0	0	0	0	0	0	0	0	0	0	0	0
HMR_6831	3,3-diiodo-L-thyronine-4-O-sulfate[c] + H2O[c] => 3,3-diiodo-L-thyronine[c] + sulfate[c]	0	0	0	0	0	0	0	0	0	0	0	0	0	0	0	0	0	0	0	0	0	0	0	0	0	0	0	0	0	0	0	0	0	0	0	0	0	0	0	0	0	0	0	0	0	0	0	0
HMR_6834	NADPH[c] + reverse triiodthyronine[c] <=> 3,3-diiodo-L-thyronine[c] + NADP+[c] + iodide[c]	0	0	0	0	0	0	0	0	0	0	0	0	0	0	0	0	0	0	0	0	0	0	0	0	0	0	0	0	0	0	0	0	0	0	0	0	0	0	0	0	0	0	0	0	0	0	0	0
HMR_6835	NADPH[r] + reverse triiodthyronine[r] <=> 3,3-diiodo-L-thyronine[r] + NADP+[r] + iodide[r]	0	0	0	0	0	0	0	0	0	0	0	0	0	0	0	0	0	0	0	0	0	0	0	0	0	0	0	0	0	0	0	0	0	0	0	0	0	0	0	0	0	0	0	0	0	0	0	0
HMR_6836	UDP-glucuronate[c] + reverse triiodthyronine[c] => 3,3,5-triiodo-L-thyronine-beta-D-glucuronoside[c] + UDP[c]	0	0	0	0	0	0	0	0	0	0	0	0	0	0	0	0	0	0	0	0	0	0	0	0	0	0	0	0	0	0	0	0	0	0	0	0	0	0	0	0	0	0	0	0	0	0	0	0
HMR_6837	UDP-glucuronate[r] + reverse triiodthyronine[r] => 3,3,5-triiodo-L-thyronine-beta-D-glucuronoside[r] + UDP[r]	0	0	0	0	0	0	0	0	0	0	0	0	0	0	0	0	0	0	0	0	0	0	0	0	0	0	0	0	0	0	0	0	0	0	0	0	0	0	0	0	0	0	0	0	0	0	0	0
HMR_6838	PAPS[c] + reverse triiodthyronine[c] => 3,5,3-triiodothyronine-4-sulfate[c] + PAP[c]	0	0	0	0	0	0	0	0	0	0	0	0	0	0	0	0	0	0	0	0	0	0	0	0	0	0	0	0	0	0	0	0	0	0	0	0	0	0	0	0	0	0	0	0	0	0	0	0
HMR_6839	3,5,3-triiodothyronine-4-sulfate[c] + H2O[c] => reverse triiodthyronine[c] + sulfate[c]	0	0	0	0	0	0	0	0	0	0	0	0	0	0	0	0	0	0	0	0	0	0	0	0	0	0	0	0	0	0	0	0	0	0	0	0	0	0	0	0	0	0	0	0	0	0	0	0
HMR_6840	NADPH[c] + triiodothyronine[c] <=> 3,5-diiodo-L-thyronine[c] + NADP+[c] + iodide[c]	0	0	0	0	0	0	0	0	0	0	0	0	0	0	0	0	0	0	0	0	0	0	0	0	0	0	0	0	0	0	0	0	0	0	0	0	0	0	0	0	0	0	0	0	0	0	0	0
HMR_6841	NADPH[r] + triiodothyronine[r] <=> 3,5-diiodo-L-thyronine[r] + NADP+[r] + iodide[r]	0	0	0	0	0	0	0	0	0	0	0	0	0	0	0	0	0	0	0	0	0	0	0	0	0	0	0	0	0	0	0	0	0	0	0	0	0	0	0	0	0	0	0	0	0	0	0	0
HMR_6842	3,5-diiodo-L-thyronine[c] + UDP-glucuronate[c] => 3,5-diiodo-L-thyronine-beta-D-glucuronoside[c] + UDP[c]	0	0	0	0	0	0	0	0	0	0	0	0	0	0	0	0	0	0	0	0	0	0	0	0	0	0	0	0	0	0	0	0	0	0	0	0	0	0	0	0	0	0	0	0	0	0	0	0
HMR_6843	3,5-diiodo-L-thyronine[r] + UDP-glucuronate[r] => 3,5-diiodo-L-thyronine-beta-D-glucuronoside[r] + UDP[r]	0	0	0	0	0	0	0	0	0	0	0	0	0	0	0	0	0	0	0	0	0	0	0	0	0	0	0	0	0	0	0	0	0	0	0	0	0	0	0	0	0	0	0	0	0	0	0	0
HMR_6844	3,5-diiodo-L-thyronine[c] + PAPS[c] => 3,5-diiodo-L-thyronine-4-O-sulfate[c] + PAP[c]	0	0	0	0	0	0	0	0	0	0	0	0	0	0	0	0	0	0	0	0	0	0	0	0	0	0	0	0	0	0	0	0	0	0	0	0	0	0	0	0	0	0	0	0	0	0	0	0
HMR_6845	3,5-diiodo-L-thyronine-4-O-sulfate[c] + H2O[c] => 3,5-diiodo-L-thyronine[c] + sulfate[c]	0	0	0	0	0	0	0	0	0	0	0	0	0	0	0	0	0	0	0	0	0	0	0	0	0	0	0	0	0	0	0	0	0	0	0	0	0	0	0	0	0	0	0	0	0	0	0	0
HMR_6848	3,5-diiodo-L-thyronine[c] + NADPH[c] <=> 3-monoiodo-L-thyronine[c] + NADP+[c] + iodide[c]	0	0	0	0	0	0	0	0	0	0	0	0	0	0	0	0	0	0	0	0	0	0	0	0	0	0	0	0	0	0	0	0	0	0	0	0	0	0	0	0	0	0	0	0	0	0	0	0
HMR_6849	3,5-diiodo-L-thyronine[r] + NADPH[r] <=> 3-monoiodo-L-thyronine[r] + NADP+[r] + iodide[r]	0	0	0	0	0	0	0	0	0	0	0	0	0	0	0	0	0	0	0	0	0	0	0	0	0	0	0	0	0	0	0	0	0	0	0	0	0	0	0	0	0	0	0	0	0	0	0	0
HMR_6850	3-monoiodo-L-thyronine[c] + PAPS[c] => 3-monoiodo-L-thyronine-4-O-sulfate[c] + PAP[c]	0	0	0	0	0	0	0	0	0	0	0	0	0	0	0	0	0	0	0	0	0	0	0	0	0	0	0	0	0	0	0	0	0	0	0	0	0	0	0	0	0	0	0	0	0	0	0	0
HMR_6851	3-monoiodo-L-thyronine-4-O-sulfate[c] + H2O[c] => 3-monoiodo-L-thyronine[c] + sulfate[c]	0	0	0	0	0	0	0	0	0	0	0	0	0	0	0	0	0	0	0	0	0	0	0	0	0	0	0	0	0	0	0	0	0	0	0	0	0	0	0	0	0	0	0	0	0	0	0	0
HMR_6854	NADPH[c] + thyroxine[c] <=> NADP+[c] + iodide[c] + triiodothyronine[c]	0	0	0	0	0	0	0	0	0	0	0	0	0	0	0	0	0	0	0	0	0	0	0	0	0	0	0	0	0	0	0	0	0	0	0	0	0	0	0	0	0	0	0	0	0	0	0	0
HMR_6855	NADPH[r] + thyroxine[r] <=> NADP+[r] + iodide[r] + triiodothyronine[r]	0	0	0	0	0	0	0	0	0	0	0	0	0	0	0	0	0	0	0	0	0	0	0	0	0	0	0	0	0	0	0	0	0	0	0	0	0	0	0	0	0	0	0	0	0	0	0	0
HMR_6874	O2[c] + tyrosine[c] => H2O[c] + L-dopaquinone[c]	0	0	0	0	0	0	0	0	0	0	0	0	0	0	0	0	0	0	0	0	0	0	0	0	0	0	0	0	0	0	0	0	0	0	0	0	0	0	0	0	0	0	0	0	0	0	0	0
HMR_6875	2-carboxy-2,3-dihydro-5,6-dihydroxyindole[c] <=> L-dopaquinone[c]	0	0	0	0	0	0	0	0	0	0	0	0	0	0	0	0	0	0	0	0	0	0	0	0	0	0	0	0	0	0	0	0	0	0	0	0	0	0	0	0	0	0	0	0	0	0	0	0
HMR_6876	2-carboxy-2,3-dihydro-5,6-dihydroxyindole[c] + L-dopaquinone[c] <=> L-dopa[c] + L-dopachrome[c]	0	0	0	0	0	0	0	0	0	0	0	0	0	0	0	0	0	0	0	0	0	0	0	0	0	0	0	0	0	0	0	0	0	0	0	0	0	0	0	0	0	0	0	0	0	0	0	0
HMR_6877	5-S-cysteinyldopa[c] <=> L-dopaquinone[c] + cysteine[c]	0	0	0	0	0	0	0	0	0	0	0	0	0	0	0	0	0	0	0	0	0	0	0	0	0	0	0	0	0	0	0	0	0	0	0	0	0	0	0	0	0	0	0	0	0	0	0	0
HMR_6878	5-(S-L-cysteinyl)-dopaquinone[c] + L-dopa[c] <=> 5-S-cysteinyldopa[c] + L-dopaquinone[c]	0	0	0	0	0	0	0	0	0	0	0	0	0	0	0	0	0	0	0	0	0	0	0	0	0	0	0	0	0	0	0	0	0	0	0	0	0	0	0	0	0	0	0	0	0	0	0	0
HMR_6879	1,4-benzothiazine-O-quinonimine[c] + H2O[c] <=> 5-(S-L-cysteinyl)-dopaquinone[c]	0	0	0	0	0	0	0	0	0	0	0	0	0	0	0	0	0	0	0	0	0	0	0	0	0	0	0	0	0	0	0	0	0	0	0	0	0	0	0	0	0	0	0	0	0	0	0	0
HMR_6880	1,4-benzothiazine-O-quinonimine[c] + 5-S-cysteinyldopa[c] <=> 3,4-dihydro-1,4-benzothiazine-3-carboxylate[c] + 5-(S-L-cysteinyl)-dopaquinone[c]	0	0	0	0	0	0	0	0	0	0	0	0	0	0	0	0	0	0	0	0	0	0	0	0	0	0	0	0	0	0	0	0	0	0	0	0	0	0	0	0	0	0	0	0	0	0	0	0
HMR_6881	3,4-dihydro-1,4-benzothiazine-3-carboxylate[c] => CO2[c] + 2 H+[c] + benzothiazine[c]	0	0	0	0	0	0	0	0	0	0	0	0	0	0	0	0	0	0	0	0	0	0	0	0	0	0	0	0	0	0	0	0	0	0	0	0	0	0	0	0	0	0	0	0	0	0	0	0
HMR_6882	3,5-dihydroxy-3,4-dihydro-1,4-benzothiazine[c] <=> H2O[c] + benzothiazine[c]	0	0	0	0	0	0	0	0	0	0	0	0	0	0	0	0	0	0	0	0	0	0	0	0	0	0	0	0	0	0	0	0	0	0	0	0	0	0	0	0	0	0	0	0	0	0	0	0
HMR_6883	GSH[c] + L-dopaquinone[c] => 5-S-glutathionyl-L-dopa[c]	0	0	0	0	0	0	0	0	0	0	0	0	0	0	0	0	0	0	0	0	0	0	0	0	0	0	0	0	0	0	0	0	0	0	0	0	0	0	0	0	0	0	0	0	0	0	0	0
HMR_6885	L-dopachrome[c] + NADPH[c] => NADP+[c] + dopachrome-O-semiquinone[c]	0	0	0	0	0	0	0	0	0	0	0	0	0	0	0	0	0	0	0	0	0	0	0	0	0	0	0	0	0	0	0	0	0	0	0	0	0	0	0	0	0	0	0	0	0	0	0	0
HMR_6886	GSH[c] + L-dopachrome[c] => 5-S-glutathionyl-dopachrome hydroquinone[c]	0	0	0	0	0	0	0	0	0	0	0	0	0	0	0	0	0	0	0	0	0	0	0	0	0	0	0	0	0	0	0	0	0	0	0	0	0	0	0	0	0	0	0	0	0	0	0	0
HMR_6888	L-dopachrome[c] => 5,6-dihydroxyindole-2-carboxylate[c]	0	0	0	0	0	0	0	0	0	0	0	0	0	0	0	0	0	0	0	0	0	0	0	0	0	0	0	0	0	0	0	0	0	0	0	0	0	0	0	0	0	0	0	0	0	0	0	0
HMR_6889	5,6-dihydroxyindole-2-carboxylate[c] + O2[c] => 5,6-indolequinone-2-carboxylate[c] + H2O2[c]	0	0	0	0	0	0	0	0	0	0	0	0	0	0	0	0	0	0	0	0	0	0	0	0	0	0	0	0	0	0	0	0	0	0	0	0	0	0	0	0	0	0	0	0	0	0	0	0
HMR_7628	O2[c] + phenylalanine[c] => 2-phenylacetamide[c] + CO2[c] + H2O[c]	0	0	0	0	0	0	0	0	0	0	0	0	0	0	0	0	0	0	0	0	0	0	0	0	0	0	0	0	0	0	0	0	0	0	0	0	0	0	0	0	0	0	0	0	0	0	0	0
HMR_7756	2-phenylacetamide[c] + H2O[c] => NH3[c] + phenylacetate[c]	0	0	0	0	0	0	0	0	0	0	0	0	0	0	0	0	0	0	0	0	0	0	0	0	0	0	0	0	0	0	0	0	0	0	0	0	0	0	0	0	0	0	0	0	0	0	0	0
HMR_8539	O2[c] + phenylalanine[c] + tetrahydrobiopterin[c] => 4alpha-hydroxytetrahydrobiopterin[c] + tyrosine[c]	1.35663e-14	0	-2.74252e-31	0	0	0	-7.12759e-18	0	0	0	3.16268e-17	0	0	1.57772e-30	0	1.78232e-14	0	0	0	0	0	0	0	-2.77556e-17	0	0	0	0	0	0	0	0	0	0	0	0	0	0	0	0	0	-2.40029e-18	0	0	4.73317e-30	-1.38778e-17	0	-2.42861e-17
HMR_8794	ATP[c] + CoA[c] + phenylacetate[c] => AMP[c] + PPi[c] + phenylacetyl-CoA[c]	0	0	0	0	0	0	0	0	0	0	0	0	0	0	0	0	0	0	0	0	0	0	0	0	0	0	0	0	0	0	0	0	0	0	0	0	0	0	0	0	0	0	0	0	0	0	0	0
HMR_8795	glutamine[c] + phenylacetyl-CoA[c] => CoA[c] + phenylacetylglutamine[c]	0	0	0	0	0	0	0	0	0	0	0	0	0	0	0	0	0	0	0	0	0	0	0	0	0	0	0	0	0	0	0	0	0	0	0	0	0	0	0	0	0	0	0	0	0	0	0	0
HMR_8796	glycine[c] + phenylacetyl-CoA[c] => CoA[c] + phenylacetylglycine[c]	0	0	0	0	0	0	0	0	0	0	0	0	0	0	0	0	0	0	0	0	0	0	0	0	0	0	0	0	0	0	0	0	0	0	0	0	0	0	0	0	0	0	0	0	0	0	0	0
HMR_3875	ATP[c] + H2O[c] + methionine[c] => PPi[c] + Pi[c] + SAM[c]	2.10117	6.49637	3.08533	4.42878	4.57145	6.14594	4.90678	12.4466	10.2631	4.84545	8.43366	6.73686	5.68899	2.50126	2.81664	0.587254	1.71066	4.44203	6.58972	5.43128	7.84128	3.44812	11.5664	10.8019	2.76339	10.4871	5.51155	6.45903	2.21608	7.6882	6.71666	6.31563	1.22155	11.6136	6.22707	6.07771	0.480669	7.78614	3.43457	10.7862	5.53888	1.38748	0.678047	3.68854	0.806306	1.56165	14.779	8.68267
HMR_3877	H2O[c] + SAH[c] => adenosine[c] + homocysteine[c]	2.10117	6.49637	3.08533	4.42878	4.57145	6.14594	4.90678	12.4466	10.2631	4.84545	8.43366	6.73686	5.68899	2.50126	2.81664	0.587254	1.71066	4.44203	6.58972	5.43128	7.84128	3.44812	11.5664	10.8019	2.76339	10.4871	5.51155	6.45903	2.21608	7.6882	6.71666	6.31563	1.22155	11.6136	6.22707	6.07771	0.480669	7.78614	3.43457	10.7862	5.53888	1.38748	0.678047	3.68854	0.806306	1.56165	14.779	8.68267
HMR_3879	homocysteine[c] + serine[c] => H2O[c] + L-cystathionine[c]	0.116866	0.127451	0.132765	0.130797	0.114357	0.118232	0.149857	0.129097	0.0888227	0.123936	0.108087	0.12112	0.135025	0.158849	0.076685	0.0834124	0.131877	0.131545	0.128362	0.1176	0.0929895	0.136126	0.078534	0.126613	0.0965378	0.105028	0.136125	0.108528	0.12701	0.115163	0.132564	0.107901	0.107715	0.0979787	0.0778371	0.115178	0.109745	0.106736	0.125221	0.087008	0.0707863	0.132919	0.0791827	0.104092	0.0880593	0.116663	0.112575	0.109796
HMR_3881	H2O[c] + L-cystathionine[c] => 2-oxobutyrate[c] + NH3[c] + cysteine[c]	0.116866	0.127451	0.132765	0.130797	0.114357	0.118232	0.149857	0.129097	0.0888227	0.123936	0.108087	0.12112	0.135025	0.158849	0.076685	0.0834124	0.131877	0.131545	0.128362	0.1176	0.0929895	0.136126	0.078534	0.126613	0.0965378	0.105028	0.136125	0.108528	0.12701	0.115163	0.132564	0.107901	0.107715	0.0979787	0.0778371	0.115178	0.109745	0.106736	0.125221	0.087008	0.0707863	0.132919	0.0791827	0.104092	0.0880593	0.116663	0.112575	0.109796
HMR_3912	AKG[c] + cysteine[c] <=> glutamate[c] + mercaptopyruvate[c]	0	0	-1.21411e-30	0	0	0	0	0	0	0	0	0	7.88861e-31	0	0	0	0	0	0	0	-5.54411e-27	0	1.13596e-28	0	0	0	0	-1.77494e-30	0	-1.97215e-31	0	0	0	0	0	0	0	0	0	0	0	0	-2.46519e-32	0	0	-1.38051e-30	0	0
HMR_3917	5-methyl-THF[c] + homocysteine[c] => THF[c] + methionine[c]	1.98431	6.36892	2.95256	4.29799	4.45709	6.0277	4.75692	12.3175	10.1743	4.72152	8.32557	6.61574	5.55397	2.34241	2.73995	0.503842	1.57879	4.31048	6.46136	5.31368	7.74829	3.31199	11.4879	10.6752	2.66685	10.3821	5.37543	6.3505	2.08907	7.57304	6.58409	6.20773	1.11383	11.5157	6.14923	5.96253	0.370924	7.6794	3.30935	10.6992	5.46809	1.25456	0.598865	3.58445	0.718247	1.44498	14.6665	8.57287
HMR_3919	H2O[c] + N-acetylmethionine[c] <=> acetate[c] + methionine[c]	0	0	0	0	0	0	0	0	0	0	0	0	0	0	0	0	0	0	0	0	0	0	0	0	0	0	0	0	0	0	0	0	0	0	0	0	0	0	0	0	0	0	0	0	0	0	0	0
HMR_3920	H2O[c] + homocysteine-thiolactone[c] <=> homocysteine[c]	0	0	0	0	0	0	0	0	0	0	0	0	0	0	0	0	0	0	0	0	0	0	0	0	0	0	0	0	0	0	0	0	0	0	0	0	0	0	0	0	0	0	0	0	0	0	0	0
HMR_3922	CoA[m] + N-acetyl-L-cystathionine[m] <=> L-cystathionine[m] + acetyl-CoA[m]	0	0	0	0	0	0	0	0	0	0	0	0	0	0	0	0	0	0	0	0	0	0	0	0	0	0	0	0	0	0	0	0	0	0	0	0	0	0	0	0	0	0	0	0	0	0	0	0
HMR_3928	mercaptopyruvate[c] + sulfite[c] => H2S2O3[c] + pyruvate[c]	0	0	0	0	0	0	0	0	0	0	0	0	0	0	0	0	0	0	0	0	0	0	0	0	0	0	0	0	0	0	0	0	0	0	0	0	0	0	0	0	0	0	0	0	0	0	0	0
HMR_3995	H+[c] + NADPH[c] + cystine[c] => NADP+[c] + 2 cysteine[c]	0	0	0	0	0	0	0	0	0	0	0	0	0	0	0	0	0	0	0	0	0	0	0	0	0	0	0	0	0	0	0	0	0	0	0	0	0	0	0	0	0	0	0	0	0	0	0	0
HMR_3996	H+[c] + NADH[c] + cystine[c] => NAD+[c] + 2 cysteine[c]	0	0	0	0	0	0	0	0	0	0	0	0	0	0	0	0	0	0	0	0	0	0	0	0	0	0	0	0	0	0	0	0	0	0	0	0	0	0	0	0	0	0	0	0	0	0	0	0
HMR_4072	DNA[c] + SAM[c] => DNA-5-methylcytosine[c] + H+[c] + SAH[c]	0	0	0	0	0	0	0	0	0	0	0	0	0	0	0	0	0	0	0	0	0	0	0	0	0	0	0	0	0	0	0	0	0	0	0	0	0	0	0	0	0	0	0	0	0	0	0	0
HMR_4189	H2O[m] + O2[m] + sulfite[m] => H2O2[m] + sulfate[m]	0.116209	0.124354	0.132108	0.129765	0.113921	0.116681	0.148065	0	0.0880906	0.123433	0.107202	0.12005	0.132965	0.157524	0.0759639	0.0825219	0.130994	0.130418	0.127151	0.116992	0.0920396	0.135223	0	0.126114	0.09603	0.10373	0.135203	0	0.126341	0.114722	0.130974	0.106728	0.106976	0.0974209	0.0769773	0.114108	0.108698	0.105563	0.124581	0.0860276	0.0695841	0.1311	0.0783573	0.103649	0.0869603	0.115617	0	0.108802
HMR_4302	H2O[c] + cysteine[c] => H2S[c] + NH3[c] + pyruvate[c]	0	0	0	0	0	0	0	0	0	0	0	0	0	0	0	0	0	0	0	0	0	0	0	0	0	0	0	0	0	0	0	0	0	0	0	0	0	0	0	0	0	0	0	0	0	0	0	0
HMR_4323	H2S[c] + serine[c] => H2O[c] + cysteine[c]	0	0	0	0	0	0	0	0	0	0	0	0	0	0	0	0	0	0	0	0	0	0	0	0	0	0	0	0	0	0	0	0	0	0	0	0	0	0	0	0	0	0	0	0	0	0	0	0
HMR_5381	PAPS[c] + thioredoxin[c] => PAP[c] + oxidized thioredoxin[c] + sulfite[c]	0	0	-2.84976e-29	1.26218e-29	0	1.57772e-30	0	0	0	0	0	0	0	0	-4.93038e-32	1.97215e-31	0	0	0	0	-5.57882e-27	0	-1.26218e-27	0	0	0	0	0	0	0	8.38165e-31	0	0	0	-6.80393e-30	0	0	0	0	0	0	-2.6772e-29	1.22397e-29	0	0	-1.38051e-30	0	1.57772e-30
HMR_5385	methylthioribose-1p[c] => S-methyl-5-thio-D-ribulose-1-phosphate[c]	0	0	0	0	0	0	0	0	0	0	0	0	0	0	0	0	0	0	0	0	0	0	0	0	0	0	0	0	0	0	0	0	0	0	0	0	0	0	0	0	0	0	0	0	0	0	0	0
HMR_5386	S-methyl-5-thio-D-ribulose-1-phosphate[c] => 2,3-diketo-5-methylthiopentyl-1-phosphate[c] + H2O[c]	0	0	0	0	0	0	0	0	0	0	0	0	0	0	0	0	0	0	0	0	0	0	0	0	0	0	0	0	0	0	0	0	0	0	0	0	0	0	0	0	0	0	0	0	0	0	0	0
HMR_5387	2,3-diketo-5-methylthiopentyl-1-phosphate[c] + H2O[c] => 1,2-dihydroxy-5-(methylthio)pent-1-en-3-one[c] + Pi[c]	0	0	0	0	0	0	0	0	0	0	0	0	0	0	0	0	0	0	0	0	0	0	0	0	0	0	0	0	0	0	0	0	0	0	0	0	0	0	0	0	0	0	0	0	0	0	0	0
HMR_5388	1,2-dihydroxy-5-(methylthio)pent-1-en-3-one[c] + O2[c] => 3-(methylthio)propionic acid[c] + CO[c] + formate[c]	0	0	0	0	0	0	0	0	0	0	0	0	0	0	0	0	0	0	0	0	0	0	0	0	0	0	0	0	0	0	0	0	0	0	0	0	0	0	0	0	0	0	0	0	0	0	0	0
HMR_5389	1,2-dihydroxy-5-(methylthio)pent-1-en-3-one[c] + O2[c] => 4-methylthio-2-oxobutanoic acid[c] + formate[c]	0	0	0	0	0	0	0	0	0	0	0	0	0	0	0	0	0	0	0	0	0	0	0	0	0	0	0	0	0	0	0	0	0	0	0	0	0	0	0	0	0	0	0	0	0	0	0	0
HMR_5390	H2O[c] + O2[c] + methionine[c] => 4-methylthio-2-oxobutanoic acid[c] + H2O2[c] + NH3[c]	0	0	0	0	0	0	0	0	0	0	0	0	0	0	0	0	0	0	0	0	0	0	0	0	0	0	0	0	0	0	0	0	0	0	0	0	0	0	0	0	0	0	0	0	0	0	0	0
HMR_5391	4-methylthio-2-oxobutanoic acid[c] + glutamate[c] => AKG[c] + methionine[c]	0	0	0	0	0	0	0	0	0	0	0	0	0	0	0	0	0	0	0	0	0	0	0	0	0	0	0	0	0	0	0	0	0	0	0	0	0	0	0	0	0	0	0	0	0	0	0	0
HMR_5418	CoA[m] + N-acetylmethionine[m] <=> acetyl-CoA[m] + methionine[m]	0	0	0	0	0	0	0	0	0	0	0	0	0	0	0	0	0	0	0	0	0	0	0	0	0	0	0	0	0	0	0	0	0	0	0	0	0	0	0	0	0	0	0	0	0	0	0	0
HMR_5419	CoA[m] + N-acetyl-L-cysteine[m] <=> acetyl-CoA[m] + cysteine[m]	0	0	0	0	0	0	0	0	0	0	0	0	0	0	0	0	0	0	0	0	0	0	0	0	0	0	0	0	0	0	0	0	0	0	0	0	0	0	0	0	0	0	0	0	0	0	0	0
HMR_6515	mercaptopyruvate[c] + sulfite[c] => pyruvate[c] + thiosulfate[c]	0	0	3.20475e-30	0	-1.57772e-30	0	0	0	0	0	0	0	7.88861e-31	0	-9.24446e-33	0	0	0	0	0	-5.54411e-27	0	2.71368e-28	0	0	0	-1.2326e-32	-1.77494e-30	0	-1.97215e-31	0	0	5.54668e-32	0	0	0	4.93038e-32	0	0	0	0	0	-1.2326e-32	0	0	-1.38051e-30	0	0
HMR_6518	hydrogen-cyanide[c] + mercaptopyruvate[c] => pyruvate[c] + thiocyanate[c]	0	0	0	0	0	0	0	0	0	0	0	0	0	0	0	0	0	0	0	0	0	0	0	0	0	0	0	0	0	0	0	0	0	0	0	0	0	0	0	0	0	0	0	0	0	0	0	0
HMR_6519	3-mercaptolactate[c] + NAD+[c] <=> H+[c] + NADH[c] + mercaptopyruvate[c]	0	0	0	0	0	0	0	0	0	0	0	0	0	0	0	0	0	0	0	0	0	0	0	0	0	0	0	0	0	0	0	0	0	0	0	0	0	0	0	0	0	0	0	0	0	0	0	0
HMR_6520	hydrogen-cyanide[m] + thiosulfate[m] => sulfite[m] + thiocyanate[m]	0	0	0	0	0	0	0	0	0	0	0	0	0	0	0	0	0	0	0	0	0	0	0	0	0	0	0	0	0	0	0	0	0	0	0	0	0	0	0	0	0	0	0	0	0	0	0	0
HMR_6523	H2O[c] + hypothiocyanite[c] => H2O2[c] + thiocyanate[c]	0	0	0	0	0	0	0	0	0	0	0	0	0	0	0	0	0	0	0	0	0	0	0	0	0	0	0	0	0	0	0	0	0	0	0	0	0	0	0	0	0	0	0	0	0	0	0	0
HMR_8062	H+[c] + NADPH[c] + PAPS[c] + dehydroalanine[c] => L-cysteate[c] + NADP+[c] + PAP[c]	0	0	0	0	0	0	0	0	0	0	0	0	0	0	0	0	0	0	0	0	0	0	0	0	0	0	0	0	0	0	0	0	0	0	0	0	-2.7795e-30	0	0	0	0	0	-1.22397e-29	0	0	0	0	0
HMR_8066	3-sulfopyruvate[c] + glutamate[c] <=> AKG[c] + L-cysteate[c]	0	0	0	0	0	0	0	0	0	0	0	0	0	0	0	0	0	0	0	0	0	0	0	0	0	0	0	0	0	0	0	0	0	0	0	3.15544e-30	0	0	0	0	0	0	0	0	0	0	7.49418e-30	0
HMR_8067	3-sulfopyruvate[m] + glutamate[m] <=> AKG[m] + L-cysteate[m]	0	0	0	0	0	0	0	0	0	0	0	0	0	0	0	0	0	0	0	0	0	0	0	0	0	0	0	0	0	0	0	0	0	0	0	-3.15544e-30	0	0	0	0	0	0	0	0	0	0	-7.49418e-30	0
HMR_8068	(S)-3-sulfolactate[c] + NAD+[c] <=> 3-sulfopyruvate[c] + H+[c] + NADH[c]	0	0	0	0	0	0	0	0	0	0	0	0	0	0	0	0	0	0	0	0	0	0	0	0	0	0	0	0	0	0	0	0	0	0	0	0	0	0	0	0	0	0	0	0	0	0	7.49418e-30	0
HMR_8069	(S)-3-sulfolactate[m] + NAD+[m] <=> 3-sulfopyruvate[m] + H+[m] + NADH[m]	0	0	0	0	0	0	0	0	0	0	0	0	0	0	0	0	0	0	0	0	0	0	0	0	0	0	0	0	0	0	0	0	0	0	0	-3.15544e-30	0	0	0	0	0	0	0	0	0	0	-7.49418e-30	0
HMR_8641	DNA[n] + SAM[n] => DNA-5-methylcytosine[n] + H+[n] + SAH[n]	0	0	0	0	0	0	0	0	0	0	0	0	0	0	0	0	0	0	0	0	0	0	0	0	0	0	0	0	0	0	0	0	0	0	0	0	0	0	0	0	0	0	0	0	0	0	0	0
HMR_8682	2 GSH[c] + cystine[c] => GSSG[c] + 2 cysteine[c]	0	0	0	0	0	0	0	0	0	0	0	0	0	0	0	0	0	0	0	0	0	0	0	0	0	0	0	0	0	0	0	0	0	0	0	0	0	0	0	0	0	0	0	0	0	0	0	0
HMR_8683	H2O[c] + cystine[c] => NH3[c] + pyruvate[c] + thiocysteine[c]	0	0	0	0	0	0	0	0	0	0	0	0	0	0	0	0	0	0	0	0	0	0	0	0	0	0	0	0	0	0	0	0	0	0	0	0	0	0	0	0	0	0	0	0	0	0	0	0
HMR_8684	AKG[m] + cysteine[m] <=> glutamate[m] + mercaptopyruvate[m]	0	0	0	0	0	0	0	0	0	0	0	0	0	0	3.08149e-33	0	0	0	0	0	0	0	0	0	0	0	1.2326e-32	-1.57772e-30	0	1.97215e-31	0	0	0	0	0	0	-3.08149e-33	0	0	0	0	0	2.46519e-32	0	0	1.38051e-30	-1.10934e-31	0
HMR_9869	mercaptopyruvate[m] + sulfite[m] => pyruvate[m] + thiosulfate[m]	0	0	-1.56077e-29	0	6.16298e-33	0	0	0	0	0	0	0	0	0	3.08149e-33	0	0	0	0	0	0	0	0	0	0	0	1.2326e-32	0	0	1.97215e-31	0	0	0	0	0	0	-3.08149e-33	0	0	0	0	0	2.46519e-32	0	0	1.38051e-30	0	0
HMR_8685	3-mercaptolactate[c] + NAD+[c] + cysteine[c] => 3-mercaptolactate-cysteine-disulfide[c] + H+[c] + NADH[c]	0	0	0	0	0	0	0	0	0	0	0	0	0	0	0	0	0	0	0	0	0	0	0	0	0	0	0	0	0	0	0	0	0	0	0	0	0	0	0	0	0	0	0	0	0	0	0	0
HMR_4118	GSSG[c] + H+[c] + NADPH[c] => 2 GSH[c] + NADP+[c]	2.27968	1.85213	2.22169	0.461476	1.16589	1.91151	2.13778	0	2.40776	1.43529	0.584545	1.93207	1.72606	0.578663	0.445786	0.338844	0.41487	1.26218e-29	2.35722	1.10024	1.7331	0.954214	0	2.73538	1.53668	0.401786	2.3717	9.46633e-30	2.38633	2.33095	1.85442	1.18394	0.346625	2.74972	1.3616	2.31144	0.285857	2.5095	0.0244249	2.18319	2.26054	0.448067	0.335239	2.31695	1.56226	2.01056	-2.71171e-31	1.7261
HMR_3870	GSSG[m] + H+[m] + NADPH[m] => 2 GSH[m] + NADP+[m]	57.6412	34.9637	66.3481	31.9677	12.7398	29.5274	56.7249	0	21.8222	16.6061	3.25864	23.3432	34.2013	54.6114	26.5362	42.0256	32.8711	19.5887	42.4696	10.1751	8.96591	25.2845	0	20.8322	26.1744	3.04882	50.0645	0	62.8069	21.5967	32.2	15.4691	26.421	11.8937	20.0948	35.5602	27.19	33.1285	17.2777	19.7394	44.5743	47.2675	35.8284	42.2257	45.7833	52.9705	0	13.7289
HMR_4116	2 GSH[c] + H2O2[c] => GSSG[c] + 2 H2O[c]	0	0	0	0	0	0	0	0	0	0	0	0	0	0	0	0	0	0	0	0	0	0	0	0	0	0	0	0	0	0	0	0	0	0	0	0	0	0	0	0	0	0	0	0	0	0	0	0
HMR_4120	2 GSH[s] + H2O2[s] => GSSG[s] + 2 H2O[s]	0	0	0	0	0	0	0	0	0	0	0	0	0	0	0	0	0	0	0	0	0	0	0	0	0	0	0	0	0	0	0	0	0	0	0	0	0	0	0	0	0	0	0	0	0	0	0	0
HMR_4121	2 GSH[m] + H2O2[m] => GSSG[m] + 2 H2O[m]	57.6412	34.9637	66.3481	31.9677	12.7398	29.5274	56.7249	0	21.8222	16.6061	3.25864	23.3432	34.2013	54.6114	26.5362	42.0256	32.8711	19.5887	42.4696	10.1751	8.96591	25.2845	2.7831e-27	20.8322	26.1744	3.04882	50.0645	0	62.8069	21.5967	32.2	15.4691	26.421	11.8937	20.0948	35.5602	27.19	33.1285	17.2777	19.7394	44.5743	47.2675	35.8284	42.2257	45.7833	52.9705	0	13.7289
HMR_3889	5-oxoproline[c] + ATP[c] + 2 H2O[c] => ADP[c] + Pi[c] + glutamate[c]	0	0	0	-2.77556e-17	-1.26218e-29	0	0	0	-6.16298e-33	0	0	0	0	0	0	0	0	0	0	0	0	0	0	0	0	0	1.50223e-29	0	0	0	0	0	0	0	0	0	0	0	0	0	0	0	0	0	0	0	0	0
HMR_3933	NAD+[c] + hydroxymethylglutathione[c] => H+[c] + NADH[c] + formylglutathione[c]	0	0	0	0	0	0	0	0	0	0	0	0	0	0	0	0	0	0	0	0	0	0	0	0	0	0	0	0	0	0	0	0	0	0	0	0	0	0	0	0	0	0	0	0	0	0	0	0
HMR_3937	H2O[c] + formylglutathione[c] => GSH[c] + formate[c]	0	0	0	0	0	0	0	0	0	0	0	0	0	0	0	0	0	0	0	0	0	0	0	0	0	0	0	0	0	0	0	0	0	0	0	0	0	0	0	0	0	0	0	0	0	0	0	0
HMR_4175	GSH[c] + H2O[c] => cys-gly[c] + glutamate[c]	0	-1.52656e-16	-6.35198e-18	0	0	1.44377e-16	-4.40756e-17	0	-1.51208e-16	-1.98024e-16	8.83476e-17	4.4791e-17	-6.82826e-17	0	8.83832e-18	0	0	0	0	0	2.92941e-16	1.03516e-16	0	0	0	0	-2.3227e-16	0	0	0	0	0	-8.52501e-17	0	0	0	0	1.1344e-16	0	0	-3.69183e-16	0	-4.94269e-17	0	0	-2.05234e-17	0	0
HMR_4176	GSH[s] + H2O[s] => cys-gly[s] + glutamate[s]	0	0	0	0	0	0	0	0	0	0	0	0	0	0	0	0	0	0	0	0	0	0	0	0	0	0	0	0	0	0	0	0	0	0	0	0	0	0	0	0	0	0	0	0	0	0	-9.86076e-32	0
HMR_4326	ATP[c] + gamma-glutamyl-cysteine[c] + glycine[c] => ADP[c] + GSH[c] + Pi[c]	0	0	0	2.77556e-17	-1.51143e-16	0	0	1.41995e-29	0	0	0	0	0	-1.26218e-28	0	0	2.36248e-18	0	7.47492e-16	0	0	0	0	-1.56315e-16	-1.71672e-16	0	0	-1.57772e-29	-1.38778e-16	3.1539e-16	-2.67405e-17	1.33791e-27	0	4.11464e-16	0	0	0	0	0	-5.04871e-29	0	-8.46164e-26	0	0	0	0	0	0
HMR_4324	ATP[c] + cysteine[c] + glutamate[c] => ADP[c] + Pi[c] + gamma-glutamyl-cysteine[c]	0	0	0	0	-1.51143e-16	0	-1.41748e-29	1.41995e-29	0	0	0	0	0	-1.26218e-28	0	0	2.36248e-18	0	7.47492e-16	0	0	0	0	-1.56315e-16	0	0	0	0	-1.38778e-16	3.1539e-16	-2.67405e-17	1.33791e-27	0	4.11464e-16	0	0	0	0	0	-5.04871e-29	0	-8.46164e-26	0	0	0	0	0	0
HMR_4708	gamma-glutamyl-cysteine[c] => 5-oxoproline[c] + cysteine[c]	0	0	0	-2.77556e-17	0	0	0	0	0	0	0	0	0	0	0	0	0	0	0	0	0	0	0	0	1.71672e-16	0	0	0	0	0	0	0	0	0	0	0	0	0	0	0	0	0	0	0	0	0	0	0
HMR_4328	H2O[c] + cys-gly[c] => cysteine[c] + glycine[c]	2.22045e-16	-1.52656e-16	-6.35198e-18	0	0	1.44377e-16	-4.40756e-17	0	-1.51208e-16	-1.98024e-16	8.83476e-17	4.4791e-17	-6.82826e-17	0	8.83832e-18	0	0	0	0	0	2.92941e-16	1.03516e-16	0	0	0	0	-2.3227e-16	0	0	0	0	0	-8.52501e-17	0	0	-8.70594e-17	-1.38778e-17	1.1344e-16	0	0	-3.69183e-16	0	-4.94269e-17	0	0	-2.05234e-17	0	0
HMR_4329	H2O[s] + cys-gly[s] => cysteine[s] + glycine[s]	0	0	0	0	0	0	1.57772e-30	0	0	0	0	0	0	0	0	0	0	0	0	0	0	0	0	0	0	0	9.86076e-32	0	0	0	0	0	0	0	-1.95429e-16	0	0	0	0	0	0	0	0	0	0	0	0	0
HMR_4937	GSH[c] + alanine[c] => cys-gly[c] + gamma-L-glutamyl-L-alanine[c]	2.22045e-16	0	0	0	0	0	1.57772e-30	0	0	0	0	0	0	0	0	0	0	0	0	0	0	0	0	0	0	0	0	0	0	0	0	0	0	0	-1.95429e-16	-8.70594e-17	-1.38778e-17	0	0	0	0	0	0	0	0	0	0	0
HMR_8770	gamma-L-glutamyl-L-alanine[c] => 5-oxoproline[c] + alanine[c]	2.22045e-16	0	0	0	0	0	1.57772e-30	0	0	0	0	0	0	0	0	0	0	0	0	0	0	0	0	0	0	0	0	0	0	0	0	0	0	0	-1.95429e-16	-8.70594e-17	-1.38778e-17	0	0	0	0	0	0	0	0	0	0	0
HMR_8769	GSH[s] + alanine[s] => (5-L-glutamyl)-L-amino acid[s] + cys-gly[s]	0	0	0	0	0	0	0	0	0	0	0	0	0	0	0	0	0	0	0	0	0	0	0	0	0	0	0	0	0	0	0	0	0	0	0	0	0	0	0	0	0	0	0	0	0	0	0	0
HMR_8771	ATP[c] + GSH[c] + H2O[c] => ADP[c] + GSH[m] + Pi[c]	0	0	0	0	0	0	0	0	0	0	0	0	0	0	0	0	0	0	0	0	0	0	0	0	0	0	0	0	0	0	0	0	0	0	0	0	0	0	0	0	0	0	0	0	0	0	0	0
HMR_4078	H2O[c] + O2[c] + spermine[c] => 3-amino-propanal[c] + H2O2[c] + spermidine[c]	0	0	0	0	0	0	0	0	0	0	0	0	0	0	0	0	0	0	0	0	0	0	0	0	0	0	0	0	0	0	0	0	0	0	0	0	0	0	0	0	0	0	0	0	0	0	0	0
HMR_4174	aspartate[c] => CO2[c] + beta-alanine[c]	0	0	0	0	0	0	0	0	0	0	0	0	0	0	0	0	0	0	0	0	0	0	0	0	0	0	0	0	0	0	0	0	0	0	0	0	0	0	0	0	0	0	0	0	0	0	0	0
HMR_4330	3-oxopropanoate[m] + glutamate[m] <=> AKG[m] + beta-alanine[m]	0	0	0	0	0	0	0	0	0	0	0	0	0	0	0	0	0	0	0	0	0	0	0	0	0	0	0	0	0	0	0	0	0	0	0	0	0	0	0	0	0	0	0	0	0	0	0	0
HMR_4347	3-ureidopropionate[c] + H2O[c] => CO2[c] + NH3[c] + beta-alanine[c]	0	0	0	0	0	0	0	0	0	0	0	0	0	0	0	0	0	0	0	0	0	0	0	0	0	0	0	0	0	0	0	0	0	0	0	0	0	0	0	0	0	0	0	0	0	0	0	0
HMR_4425	ATP[c] + beta-alanine[c] + histidine[c] => AMP[c] + PPi[c] + carnosine[c]	0	0	0	0	0	0	0	0	0	0	0	0	0	0	0	0	0	0	0	0	0	0	0	0	0	0	0	0	0	0	0	0	0	0	0	0	0	0	0	0	0	0	0	0	0	0	0	0
HMR_4427	H2O[c] + carnosine[c] => beta-alanine[c] + histidine[c]	0	0	0	0	0	0	0	0	0	0	0	0	0	0	0	0	0	0	0	0	0	0	0	0	0	0	0	0	0	0	0	0	0	0	0	0	0	0	0	0	0	0	0	0	0	0	0	0
HMR_4688	4-aminobutanal[m] + H2O[m] + NAD+[m] => 4-aminobutyrate[m] + H+[m] + NADH[m]	0	0	0	0	0	0	0	0	0	0	0	0	0	0	0	0	0	0	0	0	0	0	0	0	0	0	0	0	0	0	0	0	0	0	0	0	0	0	0	0	0	0	0	0	0	0	0	0
HMR_4689	4-aminobutanal[c] + H2O[c] + NAD+[c] => 4-aminobutyrate[c] + H+[c] + NADH[c]	0	0	0	0	0	0	0	0	0	0	0	0	0	0	0	-1.78676e-14	0	0	0	0	2.01948e-28	0	0	0	0	0	0	0	0	0	0	0	0	0	0	0	0	0	0	0	0	0	0	0	0	0	0	0
HMR_4735	H2O[m] + acrylyl-CoA[m] <=> 3-hydroxypropionyl-CoA[m]	0	0	0	0	0	0	0	0	0	0	0	0	0	0	0	0	0	0	0	0	0	0	0	0	0	4.62223e-33	0	0	0	0	0	0	0	0	0	0	0	0	0	0	0	0	0	0	0	0	0	0
HMR_7991	H2O[c] + O2[c] + spermidine[c] => 1,3-diaminopropane[c] + 4-aminobutanal[c] + H2O2[c]	0	0	0	0	0	0	0	0	0	0	0	0	0	0	0	0	0	0	0	0	0	0	0	0	0	0	0	0	0	0	0	0	0	0	0	0	0	0	0	0	0	0	0	0	0	0	0	0
HMR_7992	1,3-diaminopropane[c] + H2O[c] + O2[c] => 3-amino-propanal[c] + H2O2[c] + NH3[c]	0	0	0	0	0	0	0	0	0	0	0	0	0	0	0	0	0	0	0	0	0	0	0	0	0	0	0	0	0	0	0	0	0	0	0	0	0	0	0	0	0	0	0	0	0	0	0	0
HMR_7993	3-amino-propanal[c] + H2O[c] + NAD+[c] => H+[c] + NADH[c] + beta-alanine[c]	0	0	0	0	0	0	0	0	0	0	0	0	0	0	0	0	0	0	0	0	0	0	0	0	0	0	0	0	0	0	0	0	0	0	0	0	0	0	0	0	0	0	0	0	0	0	0	0
HMR_7128	ATP[c] + selenate[c] => PPi[c] + adenylylselenate[c]	0	0	0	0	0	0	0	0	0	0	0	0	0	0	0	0	0	0	0	0	0	0	0	0	0	0	0	0	0	0	0	0	0	0	0	0	0	0	0	0	0	0	0	0	0	0	0	0
HMR_7129	ATP[c] + adenylylselenate[c] => 3-phosphoadenylylselenate[c] + ADP[c]	0	0	0	0	0	0	0	0	0	0	0	0	0	0	0	0	0	0	0	0	0	0	0	0	0	0	0	0	0	0	0	0	0	0	0	0	0	0	0	0	0	0	0	0	0	0	0	0
HMR_7130	3-phosphoadenylylselenate[c] + NADPH[c] => H+[c] + NADP+[c] + PAP[c] + selenite[c]	0	0	0	0	0	0	0	0	0	0	0	0	0	0	0	0	0	0	0	0	0	0	0	0	0	0	0	0	0	0	0	0	0	0	0	0	0	0	0	0	0	0	0	0	0	0	0	0
HMR_7131	5 H+[c] + 3 NADPH[c] + selenite[c] => 3 H2O[c] + 3 NADP+[c] + selenide[c]	0	0	0	0	0	0	0	0	0	0	0	0	0	0	0	0	0	0	0	0	0	0	0	0	0	0	0	0	0	0	0	0	0	0	0	0	0	0	0	0	0	0	0	0	0	0	0	0
HMR_7132	ATP[c] + H2O[c] + selenide[c] => AMP[c] + Pi[c] + selenophosphate[c]	0	0	0	0	0	0	0	0	0	0	0	0	0	0	0	0	0	0	0	0	0	0	0	0	0	0	0	0	0	0	0	0	0	0	0	0	0	0	0	0	0	0	0	0	0	0	0	0
HMR_7133	alanine[c] + pyridoxal-phosphate[c] + selenide[c] <=> pyridoxine-phosphate[c] + selenocysteine[c]	0	0	0	0	0	0	0	0	0	0	0	0	0	0	0	0	0	0	0	0	0	0	0	0	0	0	0	0	0	0	0	0	0	0	0	0	0	0	0	0	0	0	0	0	0	0	0	0
HMR_7134	H2O[c] + selenocystathionine[c] <=> 2-oxobutyrate[c] + NH3[c] + selenocysteine[c]	0	0	0	0	0	0	0	0	0	0	0	0	0	0	0	0	0	0	0	0	0	0	0	0	0	0	0	0	0	0	0	0	0	0	0	0	0	0	0	0	0	0	0	0	0	0	0	0
HMR_7135	H2O[c] + selenocystathionine[c] => selenohomocysteine[c] + serine[c]	0	0	0	0	0	0	0	0	0	0	0	0	0	0	0	0	0	0	0	0	0	0	0	0	0	0	0	0	0	0	0	0	0	0	0	0	0	0	0	0	0	0	0	0	0	0	0	0
HMR_7136	H2O[c] + se-adenosyl-L-selenohomocysteine[c] <=> adenosine[c] + selenohomocysteine[c]	0	0	0	0	0	0	0	0	0	0	0	0	0	0	0	0	0	0	0	0	0	0	0	0	0	0	0	0	0	0	0	0	0	0	0	0	0	0	0	0	0	0	0	0	0	0	0	0
HMR_7137	H2O[c] + selenomethionine[c] <=> 2-oxobutyrate[c] + NH3[c] + methaneselenol[c]	0	0	0	0	0	0	0	0	0	0	0	0	0	0	0	0	0	0	0	0	0	0	0	0	0	0	0	0	0	0	0	0	0	0	0	0	0	0	0	0	0	0	0	0	0	0	0	0
HMR_7138	H+[c] + NADPH[c] + O2[c] + selenomethionine[c] => H2O[c] + NADP+[c] + selenomethionine-se-oxide[c]	0	0	0	0	0	0	0	0	0	0	0	0	0	0	0	0	0	0	0	0	0	0	0	0	0	0	0	0	0	0	0	0	0	0	0	0	0	0	0	0	0	0	0	0	0	0	0	0
HMR_7139	ATP[c] + H+[c] + H2O[c] + selenomethionine[c] <=> PPi[c] + Pi[c] + se-adenosylselenomethionine[c]	0	0	0	0	0	0	0	0	0	0	0	0	0	0	0	0	0	0	0	0	0	0	0	0	0	0	0	0	0	0	0	0	0	0	0	0	0	0	0	0	0	0	0	0	0	0	0	0
HMR_7140	SAH[c] + se-methyl-L-selenocysteine[c] <=> SAM[c] + selenocysteine[c]	0	0	0	0	0	0	0	0	0	0	0	0	0	0	0	0	0	0	0	0	0	0	0	0	0	0	0	0	0	0	0	0	0	0	0	0	0	0	0	0	0	0	0	0	0	0	0	0
HMR_7141	H2O[c] + se-methyl-L-selenocysteine[c] => NH3[c] + methaneselenol[c] + pyruvate[c]	0	0	0	0	0	0	0	0	0	0	0	0	0	0	0	0	0	0	0	0	0	0	0	0	0	0	0	0	0	0	0	0	0	0	0	0	0	0	0	0	0	0	0	0	0	0	0	0
HMR_7620	ATP[c] + selenomethionine[c] + tRNA(met)[c] => AMP[c] + PPi[c] + selenomethionyl-tRNA(met)[c]	0	0	0	0	0	0	0	0	0	0	0	0	0	0	0	0	0	0	0	0	0	0	0	0	0	0	0	0	0	0	0	0	0	0	0	0	0	0	0	0	0	0	0	0	0	0	0	0
HMR_7647	D-alanine[p] + H2O[p] + O2[p] => H2O2[p] + NH3[p] + pyruvate[p]	0	0	0	0	0	0	0	0	0	0	0	0	0	0	0	0	0	0	0	0	0	0	0	0	0	0	0	0	0	0	0	0	0	0	0	0	0	0	0	0	0	0	0	0	0	0	0	0
HMR_8640	DNA[n] + se-adenosylselenomethionine[n] => DNA-5-methylcytosine[n] + H+[n] + se-adenosyl-L-selenohomocysteine[n]	0	0	0	0	0	0	0	0	0	0	0	0	0	0	0	0	0	0	0	0	0	0	0	0	0	0	0	0	0	0	0	0	0	0	0	0	0	0	0	0	0	0	0	0	0	0	0	0
HMR_8689	D-arginine[p] + H2O[p] + O2[p] => 5-guanidino-2-oxopentanoate[p] + H2O2[p] + NH3[p]	0	0	0	0	0	0	0	0	0	0	0	0	0	0	0	0	0	0	0	0	0	0	0	0	0	0	0	0	0	0	0	0	0	0	0	0	0	0	0	0	0	0	0	0	0	0	0	0
HMR_8690	D-ornithine[p] + H2O[p] + O2[p] => 5-amino-2-oxopentanoic acid[p] + H2O2[p] + NH3[p]	0	0	0	0	0	0	0	0	0	0	0	0	0	0	0	0	0	0	0	0	0	0	0	0	0	0	0	0	0	0	0	0	0	0	0	0	0	0	0	0	0	0	0	0	0	0	0	0
HMR_3748	3-methyl-2-oxobutyrate[m] + CoA[m] + NAD+[m] => CO2[m] + H+[m] + NADH[m] + isobutyryl-CoA[m]	0.255132	0.270788	0.29011	0.284606	0.250303	0.255342	0.324163	0.280714	0.193202	0.271166	0.235104	0.263197	0.290693	0.345405	0.166533	0.180804	0.28745	0.285956	0.278692	0.2569	0.201687	0.296734	0.16997	0.27707	0.210877	0.227085	0.296672	0.237141	0.27741	0.252061	0.286749	0.233795	0.234744	0.21389	0.168634	0.250125	0.238245	0.231234	0.273566	0.188433	0.152051	0.286814	0.171702	0.227699	0.190375	0.253468	0.244276	0.238525
HMR_3751	isobutyryl-CoA[m] + ubiquinone[m] => methacrylyl-CoA[m] + ubiquinol[m]	0.255132	0.270788	0.29011	0.284606	0.250303	0.255342	0.324163	0.280714	0.193202	0.271166	0.235104	0.263197	0.290693	0.345405	0.166533	0.180804	0.28745	0.285956	0.278692	0.2569	0.201687	0.296734	0.16997	0.27707	0.210877	0.227085	0.296672	0.237141	0.27741	0.252061	0.286749	0.233795	0.234744	0.21389	0.168634	0.250125	0.238245	0.231234	0.273566	0.188433	0.152051	0.286814	0.171702	0.227699	0.190375	0.253468	0.244276	0.238525
HMR_3753	H2O[m] + methacrylyl-CoA[m] => 3-hydroxyisobutyryl-CoA[m]	0.255132	0.270788	0.29011	0.284606	0.250303	0.255342	0.324163	0.280714	0.193202	0.271166	0.235104	0.263197	0.290693	0.345405	0.166533	0.180804	0.28745	0.285956	0.278692	0.2569	0.201687	0.296734	0.16997	0.27707	0.210877	0.227085	0.296672	0.237141	0.27741	0.252061	0.286749	0.233795	0.234744	0.21389	0.168634	0.250125	0.238245	0.231234	0.273566	0.188433	0.152051	0.286814	0.171702	0.227699	0.190375	0.253468	0.244276	0.238525
HMR_3755	3-hydroxyisobutyryl-CoA[m] + H2O[m] => 3-hydroxyisobutyrate[m] + CoA[m]	0.255132	0.270788	0.29011	0.284606	0.250303	0.255342	0.324163	0.280714	0.193202	0.271166	0.235104	0.263197	0.290693	0.345405	0.166533	0.180804	0.28745	0.285956	0.278692	0.2569	0.201687	0.296734	0.16997	0.27707	0.210877	0.227085	0.296672	0.237141	0.27741	0.252061	0.286749	0.233795	0.234744	0.21389	0.168634	0.250125	0.238245	0.231234	0.273566	0.188433	0.152051	0.286814	0.171702	0.227699	0.190375	0.253468	0.244276	0.238525
HMR_3759	2-methyl-3-oxopropanoate[m] + H2O[m] + NAD+[m] => H+[m] + NADH[m] + methylmalonate[m]	0	0	0	0	0	0	0	0	0	0	0	0	0	0	0	0	0	0	0	0	0	0	6.29117e-29	0	0	0	0	0	0	0	0	0	0	0	0	0	0	0	0	0	0	0	0	0	0	0	0	0
HMR_3763	CoA[m] + methylmalonate[m] => (R)-methylmalonyl-CoA[m] + H2O[m]	0.255132	0.270788	0.29011	0.284606	0.250303	0.255342	0.324163	0	0.193202	0.271166	0	0.263197	0.290693	0.345405	0.166533	0.180804	0.28745	0.285956	0.278692	0.2569	0.201687	0.296734	0	0.27707	0.210877	0	0.296672	0	0.27741	0.252061	0.286749	0.233795	0.234744	0.21389	0.168634	0.250125	0.238245	0.231234	0.273566	0.188433	0.152051	0.286814	0.171702	0.227699	0.190375	0.253468	0	0.238525
HMR_3767	4-methyl-2-oxopentanoate[m] + CoA[m] + NAD+[m] => CO2[m] + H+[m] + NADH[m] + isovaleryl-CoA[m]	0.319423	0.318635	0.363945	0.353746	0.315151	0.312104	0.397644	0.348383	0.239965	0.341134	0.291993	0.326177	0.352766	0.428642	0.206117	0.22284	0.358638	0.354663	0.344708	0.322089	0.248915	0.37028	0.208778	0.348687	0.264365	0.278287	0.370038	0.297481	0.347671	0.31735	0.351737	0.287888	0.292781	0.267776	0.207612	0.309541	0.294617	0.284631	0.343026	0.231786	0.1836	0.34988	0.211808	0.286325	0.233251	0.314001	0.301765	0.295429
HMR_3769	3-methylcrotonyl-CoA[m] + ubiquinol[m] <=> isovaleryl-CoA[m] + ubiquinone[m]	-0.319423	-0.318635	-0.363945	-0.353746	-0.315151	-0.312104	-0.397644	-0.348383	-0.239965	-0.341134	-0.291993	-0.326177	-0.352766	-0.428642	-0.206117	-0.22284	-0.358638	-0.354663	-0.344708	-0.322089	-0.248915	-0.37028	-0.208778	-0.348687	-0.264365	-0.278287	-0.370038	-0.297481	-0.347671	-0.31735	-0.351737	-0.287888	-0.292781	-0.267776	-0.207612	-0.309541	-0.294617	-0.284631	-0.343026	-0.231786	-0.1836	-0.34988	-0.211808	-0.286325	-0.233251	-0.314001	-0.301765	-0.295429
HMR_3773	3-methylcrotonyl-CoA[m] + ATP[m] + H+[m] + HCO3-[m] => 3-methylglutaconyl-CoA[m] + ADP[m] + Pi[m]	0.319423	0.318635	0.363945	0.353746	0.315151	0.312104	0.397644	0.348383	0.239965	0.341134	0.291993	0.326177	0.352766	0.428642	0.206117	0.22284	0.358638	0.354663	0.344708	0.322089	0.248915	0.37028	0.208778	0.348687	0.264365	0.278287	0.370038	0.297481	0.347671	0.31735	0.351737	0.287888	0.292781	0.267776	0.207612	0.309541	0.294617	0.284631	0.343026	0.231786	0.1836	0.34988	0.211808	0.286325	0.233251	0.314001	0.301765	0.295429
HMR_3775	3-methylglutaconyl-CoA[m] + H2O[m] <=> HMG-CoA[m]	0.319423	0.318635	0.363945	0.353746	0.315151	0.312104	0.397644	0.348383	0.239965	0.341134	0.291993	0.326177	0.352766	0.428642	0.206117	0.22284	0.358638	0.354663	0.344708	0.322089	0.248915	0.37028	0.208778	0.348687	0.264365	0.278287	0.370038	0.297481	0.347671	0.31735	0.351737	0.287888	0.292781	0.267776	0.207612	0.309541	0.294617	0.284631	0.343026	0.231786	0.1836	0.34988	0.211808	0.286325	0.233251	0.314001	0.301765	0.295429
HMR_3780	2-oxo-3-methylvalerate[m] + CoA[m] + NAD+[m] => 2-methylbutyryl-CoA[m] + CO2[m] + H+[m] + NADH[m]	0.183042	0.184502	0.208482	0.202949	0.180428	0.179559	0.228628	0.199922	0.137696	0.195328	0.167546	0.187225	0.203194	0.245976	0.118346	0.128035	0.205627	0.203547	0.197924	0.184527	0.142981	0.212296	0.120024	0.199641	0.151463	0.160037	0.212173	0.170416	0.199193	0.181688	0.202238	0.165426	0.167882	0.153452	0.119309	0.177719	0.169172	0.163564	0.196516	0.133217	0.105856	0.201356	0.12168	0.163961	0.134147	0.180249	0.173306	0.169595
HMR_3783	2-methylbutyryl-CoA[m] + ubiquinone[m] <=> tiglyl-CoA[m] + ubiquinol[m]	0.183042	0.184502	0.208482	0.202949	0.180428	0.179559	0.228628	0.199922	0.137696	0.195328	0.167546	0.187225	0.203194	0.245976	0.118346	0.128035	0.205627	0.203547	0.197924	0.184527	0.142981	0.212296	0.120024	0.199641	0.151463	0.160037	0.212173	0.170416	0.199193	0.181688	0.202238	0.165426	0.167882	0.153452	0.119309	0.177719	0.169172	0.163564	0.196516	0.133217	0.105856	0.201356	0.12168	0.163961	0.134147	0.180249	0.173306	0.169595
HMR_3785	H2O[m] + tiglyl-CoA[m] => (S)-3-hydroxy-2-methylbutyryl-CoA[m]	0.183042	0.184502	0.208482	0.202949	0.180428	0.179559	0.228628	0.199922	0.137696	0.195328	0.167546	0.187225	0.203194	0.245976	0.118346	0.128035	0.205627	0.203547	0.197924	0.184527	0.142981	0.212296	0.120024	0.199641	0.151463	0.160037	0.212173	0.170416	0.199193	0.181688	0.202238	0.165426	0.167882	0.153452	0.119309	0.177719	0.169172	0.163564	0.196516	0.133217	0.105856	0.201356	0.12168	0.163961	0.134147	0.180249	0.173306	0.169595
HMR_3790	2-methyl-3-oxopropanoate[c] + H2O[c] + O2[c] => H2O2[c] + methylmalonate[c]	0.255132	0.270788	0.29011	0.284606	0.250303	0.255342	0.324163	0	0.193202	0.271166	0	0.263197	0.290693	0.345405	0.166533	0.180804	0.28745	0.285956	0.278692	0.2569	0.201687	0.296734	0	0.27707	0.210877	0	0.296672	0	0.27741	0.252061	0.286749	0.233795	0.234744	0.21389	0.168634	0.250125	0.238245	0.231234	0.273566	0.188433	0.152051	0.286814	0.171702	0.227699	0.190375	0.253468	0	0.238525
HMR_3792	2-methyl-3-oxopropanoate[m] + glutamate[m] <=> AKG[m] + D-3-amino-isobutanoate[m]	0	0	0	0	0	0	0	0	0	0	0	0	0	0	0	0	0	0	0	0	0	0	0	0	0	0	0	0	0	0	0	0	0	0	0	0	0	0	0	0	0	0	0	0	0	0	0	0
HMR_3823	(S)-3-hydroxy-2-methylbutyryl-CoA[m] + NAD+[m] => 2-methylacetoacetyl-CoA[m] + H+[m] + NADH[m]	0.183042	0.184502	0.208482	0.202949	0.180428	0.179559	0.228628	0.199922	0.137696	0.195328	0.167546	0.187225	0.203194	0.245976	0.118346	0.128035	0.205627	0.203547	0.197924	0.184527	0.142981	0.212296	0.120024	0.199641	0.151463	0.160037	0.212173	0.170416	0.199193	0.181688	0.202238	0.165426	0.167882	0.153452	0.119309	0.177719	0.169172	0.163564	0.196516	0.133217	0.105856	0.201356	0.12168	0.163961	0.134147	0.180249	0.173306	0.169595
HMR_6416	3-methyl-2-oxobutyrate[m] + lipoamide[m] => CO2[m] + S-(2-methylpropanoyl)-dihydrolipoamide[m]	0	0	0	0	0	0	-5.59598e-30	0	0	0	0	0	0	0	0	0	0	0	-5.52203e-30	0	0	0	0	0	-7.57306e-29	0	-2.21867e-31	0	0	0	0	-1.35585e-31	0	0	0	0	0	0	0	0	0	0	0	0	0	0	0	-1.14015e-31
HMR_3986	H2O[s] + 2 chitin-component[s] => chitobiose[s]	0	0	0	0	0	0	0	0	0	0	0	0	0	0	0	0	0	0	0	0	0	0	0	0	0	0	0	0	0	0	0	0	0	0	0	0	0	0	0	0	0	0	0	0	0	0	0	0
HMR_3988	H2O[l] + chitobiose[l] => 2 N-acetylglucosamine[l]	0	0	0	0	0	0	0	0	0	0	0	0	0	0	0	0	0	0	0	0	0	0	0	0	0	0	0	0	0	0	0	0	0	0	0	0	0	0	0	0	0	0	0	0	0	0	0	0
HMR_4124	UDP-glucuronate[r] => CO2[r] + UDP-xylose[r]	0	0	0	0	0	0	0	0	0	0	0	0	0	0	0	0	0	0	0	0	0	0	0	0	0	0	0	0	0	0	0	0	0	0	0	0	0	0	0	0	0	0	0	0	0	0	0	0
HMR_4158	N-acetylglucosamine-1-phosphate[c] + UTP[c] => PPi[c] + UDP-N-acetylglucosamine[c]	0	3.08149e-33	7.88861e-31	-1.61559e-27	0	1.57772e-30	-2.52435e-29	0	5.58422e-16	0	0	0	1.26218e-29	0	0	0	0	0	-3.95026e-16	0	0	0	0	0	0	0	0	0	0	0	0	0	0	0	0	0	0	0	0	-1.57772e-30	1.56125e-18	0	2.01948e-28	0	0	0	0	-3.9443e-31
HMR_4159	UDP-N-acetyl-D-galactosamine[c] <=> UDP-N-acetylglucosamine[c]	0	-1.54074e-33	-7.88861e-31	0	0	0	-1.25478e-29	-5.04871e-28	-5.58422e-16	0	0	0	0	0	0	0	0	0	3.95026e-16	0	0	0	0	0	0	0	0	-5.6798e-29	0	0	0	0	0	0	0	1.84889e-30	0	0	0	1.57772e-30	0	0	-2.01948e-28	0	0	0	0	0
HMR_4299	H2O[c] + glucosamine-6-phosphate[c] => NH3[c] + fructose-6-phosphate[c]	0	0	0	0	0	0	0	-1.18645e-27	0	0	0	0	0	0	0	0	0	0	0	0	0	0	1.33791e-27	0	0	0	0	0	0	0	0	0	0	0	0	0	0	0	0	0	0	0	0	0	0	0	0	0
HMR_4300	fructose-6-phosphate[c] + glutamine[c] => glucosamine-6-phosphate[c] + glutamate[c]	0	3.08149e-33	7.88861e-31	-1.61559e-27	0	1.18329e-30	-2.52435e-29	0	5.58422e-16	0	0	0	1.26218e-29	0	0	0	0	0	-3.95026e-16	0	0	0	0	0	0	0	0	6.31089e-29	0	0	0	0	0	0	0	0	0	0	0	-1.57772e-30	1.56125e-18	0	2.01948e-28	0	0	0	0	-3.9443e-31
HMR_4494	ATP[c] + glucosamine[c] => ADP[c] + glucosamine-6-phosphate[c]	0	0	0	0	0	0	0	0	0	0	0	0	0	0	0	0	0	0	0	0	0	0	0	0	0	0	0	0	0	0	0	0	0	0	0	0	0	0	0	0	0	0	0	0	0	0	0	0
HMR_4524	ATP[c] + N-acetylglucosamine[c] => ADP[c] + N-acetylglucosamine-6-phosphate[c]	0	0	0	0	0	0	0	-1.21169e-27	0	0	0	0	0	0	0	0	0	0	0	0	0	0	0	0	0	0	0	-6.31089e-29	0	0	0	0	0	0	0	0	0	0	0	0	0	0	0	0	0	0	0	0
HMR_4525	H2O[r] + UDP-N-acetylglucosamine[r] => N-acetyl-D-mannosamine[r] + UDP[r]	0	0	0	-5.04871e-28	0	0	0	0	0	0	0	0	0	0	0	0	0	0	0	0	0	0	0	0	0	0	0	0	0	0	0	0	0	0	0	0	0	0	0	0	0	0	0	0	0	0	0	0
HMR_4526	H2O[c] + UDP-N-acetylglucosamine[c] => N-acetyl-D-mannosamine[c] + UDP[c]	0	0	0	0	0	0	0	-1.83351e-27	-1.11684e-15	0	0	0	1.26218e-29	0	0	0	0	-5.91646e-30	7.90052e-16	0	0	0	-1.54932e-27	0	0	0	0	0	0	0	0	0	0	-2.36658e-30	0	0	0	0	8.28304e-30	0	6.50521e-19	0	0	0	0	0	2.52435e-29	0
HMR_4527	N-acetyl-D-mannosamine[c] <=> N-acetylglucosamine[c]	0	0	0	0	0	0	0	-2.22143e-27	-1.11684e-15	0	0	0	1.26218e-29	0	0	0	0	-5.91646e-30	7.90052e-16	0	0	0	-1.61559e-27	0	0	0	0	1.26218e-29	0	0	0	0	0	0	0	0	0	0	8.28304e-30	0	6.50521e-19	0	0	0	0	0	2.52435e-29	0
HMR_4528	ATP[c] + N-acetyl-D-mannosamine[c] => ADP[c] + N-acetylmannosamine-6-phosphate[c]	0	0	0	0	0	0	0	0	0	0	0	0	0	0	0	0	0	0	0	0	0	0	0	0	0	0	0	0	0	0	0	0	0	0	0	0	0	0	0	0	0	0	0	0	0	0	0	0
HMR_4529	H2O[c] + N-acetylmannosamine-6-phosphate[c] + PEP[c] => N-acetylneuraminate-9-phosphate[c] + Pi[c]	0	0	0	0	0	0	0	0	0	0	0	0	0	0	0	0	0	0	0	0	0	0	0	0	0	0	0	0	0	0	0	0	0	0	0	0	0	0	0	0	0	0	0	0	0	0	0	0
HMR_4530	H2O[c] + N-acetylneuraminate-9-phosphate[c] => N-acetylneuraminate[c] + Pi[c]	0	0	0	0	0	0	0	0	0	0	0	0	0	0	0	0	0	0	0	0	0	0	0	0	0	0	0	0	0	0	0	0	0	0	0	0	0	0	0	0	0	0	0	0	0	0	0	0
HMR_4531	H+[c] + N-acetylneuraminate[c] + NADH[c] + O2[c] => H2O[c] + NAD+[c] + neungc[c]	0	0	0	0	0	0	0	0	0	0	0	0	0	0	0	0	0	0	0	0	0	0	0	0	0	0	0	0	0	0	0	0	0	0	0	0	0	0	0	0	0	0	0	0	0	0	0	0
HMR_4532	CTP[c] + neungc[c] => CMP-neuNGc[c] + PPi[c]	0	0	0	0	0	0	0	0	0	0	0	0	0	0	0	0	0	0	0	0	0	0	0	0	0	0	0	0	0	0	0	0	0	0	0	0	0	0	0	0	0	0	0	0	0	0	0	0
HMR_4533	CMP-neuNGc[c] + H2O[c] + NAD+[c] => CMP-N-acetylneuraminate[c] + H+[c] + NADH[c] + O2[c]	0	0	0	0	0	0	0	0	0	0	0	0	0	0	0	0	0	0	0	0	0	0	0	0	0	0	0	0	0	0	0	0	0	0	0	0	0	0	0	0	0	0	0	0	0	0	0	0
HMR_4536	CTP[n] + N-acetylneuraminate[n] => CMP-N-acetylneuraminate[n] + PPi[n]	0	0	0	0	0	1.21595e-17	0	0	0	0	0	0	0	0	0	0	0	0	0	0	0	0	-8.01169e-16	0	0	0	0	0	0	0	0	0	0	0	0	0	-8.31888e-18	0	0	0	0	0	0	0	0	0	0	0
HMR_4628	acetyl-CoA[c] + glucosamine-6-phosphate[c] => CoA[c] + N-acetylglucosamine-6-phosphate[c]	0	3.08149e-33	7.88861e-31	-1.61559e-27	0	0	-2.52435e-29	0	5.58422e-16	0	0	0	1.26218e-29	0	0	0	0	0	-3.95026e-16	0	0	0	0	0	0	0	0	0	0	0	0	0	0	0	0	0	0	0	0	-1.57772e-30	1.56125e-18	0	2.01948e-28	0	0	0	0	-3.9443e-31
HMR_4629	H2O[c] + N-acetylglucosamine-6-phosphate[c] => acetate[c] + glucosamine-6-phosphate[c]	0	0	0	0	0	0	0	-1.21169e-27	0	0	0	0	0	0	0	0	0	0	0	0	0	0	1.33791e-27	0	0	0	0	-6.94198e-29	0	0	0	0	0	0	0	0	0	0	0	0	0	0	0	0	0	0	0	0
HMR_4631	N-acetylglucosamine-6-phosphate[c] => N-acetylglucosamine-1-phosphate[c]	0	3.08149e-33	7.88861e-31	-1.61559e-27	0	1.57772e-30	-2.52435e-29	0	5.58422e-16	0	0	0	1.26218e-29	0	0	0	0	0	-3.95026e-16	0	0	0	0	0	0	0	0	0	0	0	0	0	0	0	0	0	0	0	0	-1.57772e-30	1.56125e-18	0	2.01948e-28	0	0	0	0	-3.9443e-31
HMR_7696	dTTP[c] + glucose-1-phosphate[c] => PPi[c] + dTDP-glucose[c]	0	0	0	0	0	0	0	0	0	0	0	0	0	0	0	0	0	0	0	0	0	0	0	0	0	0	0	0	0	0	0	0	0	0	0	0	0	0	0	0	0	0	0	0	0	0	0	0
HMR_7697	dTDP-glucose[c] => 4,6-dideoxy-4-oxo-dTDP-D-glucose[c] + H2O[c]	0	0	0	0	0	0	0	0	0	0	0	0	0	0	0	0	0	0	0	0	0	0	0	0	0	0	0	0	0	0	0	0	0	0	0	0	0	0	0	0	0	0	0	0	0	0	0	0
HMR_7698	dTDP-galactose[c] <=> dTDP-glucose[c]	0	0	0	0	0	0	0	0	0	0	0	0	0	0	0	0	0	0	0	0	0	0	0	0	0	0	0	0	0	0	0	0	0	0	0	0	0	0	0	0	0	0	0	0	0	0	0	0
HMR_8366	ATP[c] + N-acetylgalactosamine[c] => ADP[c] + N-acetylgalactosamine-1-phosphate[c]	0	0	0	0	0	0	-2.52435e-29	0	0	0	0	0	0	0	0	0	0	3.15544e-30	0	0	0	0	0	0	0	0	0	0	0	0	0	0	0	0	0	0	0	0	0	0	0	0	0	0	0	0	0	0
HMR_8367	ITP[c] + N-acetylgalactosamine[c] => IDP[c] + N-acetylgalactosamine-1-phosphate[c]	0	0	0	0	0	0	2.52435e-29	0	0	0	0	0	0	0	0	0	0	-3.15544e-30	0	0	0	0	0	0	0	0	0	0	0	0	0	0	0	0	0	0	0	0	0	0	0	0	0	0	0	0	0	0
HMR_8368	N-acetylgalactosamine-1-phosphate[c] + UTP[c] => PPi[c] + UDP-N-acetyl-D-galactosamine[c]	0	0	0	0	0	0	0	0	0	0	0	0	0	0	0	0	0	0	0	0	0	0	0	0	0	0	0	0	0	0	0	0	0	0	0	0	0	0	0	0	0	0	0	0	0	0	0	0
HMR_8371	H2O[c] + PEP[c] + mannose-6-phosphate[c] => 3-deoxy-D-glycero-D-galacto-2-nonulosonic acid-9-phosphate[c] + Pi[c]	0	0	0	0	0	0	0	0	0	0	0	0	0	0	0	0	0	0	0	0	0	0	0	0	0	0	0	0	0	0	0	0	0	0	0	0	0	0	0	0	0	0	0	0	0	0	0	0
HMR_8372	3-deoxy-D-glycero-D-galacto-2-nonulosonic acid-9-phosphate[c] + H2O[c] => 3-deoxy-D-glycero-D-galacto-2-nonulosonic acid[c] + Pi[c]	0	0	0	0	0	0	0	0	0	0	0	0	0	0	0	0	0	0	0	0	0	0	0	0	0	0	0	0	0	0	0	0	0	0	0	0	0	0	0	0	0	0	0	0	0	0	0	0
HMR_8373	N-acetyl-D-mannosamine[c] + pyruvate[c] <=> N-acetylneuraminate[c]	0	0	0	0	0	0	0	4.85938e-28	0	0	0	0	0	0	0	0	0	0	0	0	0	0	0	0	0	0	0	-1.26218e-29	0	0	0	0	0	0	0	0	0	0	0	0	0	0	0	0	0	0	0	0
HMR_8375	H2O[c] + chitin-component[c] => N-acetylglucosamine[c]	0	0	0	0	0	0	0	0	0	0	0	0	0	0	0	0	0	0	0	0	0	0	0	0	0	0	0	0	0	0	0	0	0	0	0	0	0	0	0	0	0	0	0	0	0	0	0	0
HMR_8376	H2O[s] + chitin-component[s] => N-acetylglucosamine[s]	0	0	0	0	0	0	0	0	0	0	0	0	0	0	0	0	0	0	0	0	0	0	0	0	0	0	0	0	0	0	0	0	0	0	0	0	0	0	0	0	0	0	0	0	0	0	0	0
HMR_8377	CTP[c] + N-acetylneuraminate[c] => CMP-N-acetylneuraminate[c] + PPi[c]	0	0	0	6.31089e-30	0	-1.21595e-17	0	0	0	0	0	0	0	0	0	0	0	0	0	0	0	0	8.01169e-16	0	0	0	0	-1.26218e-29	0	0	0	0	0	0	0	0	8.31888e-18	0	0	0	0	0	0	0	0	0	0	0
HMR_8672	UDP-glucuronate[g] => CO2[g] + UDP-xylose[g]	0	0	0	0	0	0	0	0	0	0	0	0	0	0	0	0	0	0	0	0	0	0	0	0	0	0	0	0	0	0	0	0	0	0	0	0	0	0	0	0	0	0	0	0	0	0	0	0
HMR_8674	4,6-dideoxy-4-oxo-dTDP-D-glucose[c] => dTDP-4-dehydro-6-deoxy-L-mannose[c]	0	0	0	0	0	0	0	0	0	0	0	0	0	0	0	0	0	0	0	0	0	0	0	0	0	0	0	0	0	0	0	0	0	0	0	0	0	0	0	0	0	0	0	0	0	0	0	0
HMR_8675	H+[c] + NADPH[c] + dTDP-4-dehydro-6-deoxy-L-mannose[c] => NADP+[c] + dTDP-6-deoxy-L-mannose[c]	0	0	0	0	0	0	0	0	0	0	0	0	0	0	0	0	0	0	0	0	0	0	0	0	0	0	0	0	0	0	0	0	0	0	0	0	0	0	0	0	0	0	0	0	0	0	0	0
HMR_5130	ATP[c] + tRNA(tyr)[c] + tyrosine[c] => AMP[c] + L-tyrosyl-tRNA(tyr)[c] + PPi[c]	0.00377611	0.0185102	0.00377318	0.00604433	0.00244335	0.00917204	0.0106305	0.00633611	0.00422937	0.00284806	0.00515578	0.00627351	0.0122526	0.00781155	0.00416279	0.0051864	0.00513939	0.00661473	0.00711929	0.00348014	0.00554546	0.0052635	0.00538154	0.00282007	0.00287456	0.00764509	0.00537922	0.00309548	0.00385105	0.00247005	0.0094135	0.00689097	0.00426873	0.00317661	0.00500095	0.00627246	0.00613321	0.00688821	0.00367515	0.00572945	0.00706877	0.0107932	0.00479353	0.00248367	0.00644591	0.00612634	0.00650851	0.00580864
HMR_5131	ATP[c] + alanine[c] + tRNA(ala)[c] => AMP[c] + L-alanyl-tRNA(ala)[c] + PPi[c]	0.00690542	0.033739	0.00690009	0.0110363	0.0044782	0.0167325	0.0193886	0.0115677	0.0077309	0.00521526	0.00941807	0.0114537	0.0223428	0.0142547	0.00760964	0.00947382	0.00938822	0.0120751	0.012994	0.00636639	0.0101277	0.00961425	0.00982921	0.00516428	0.00526352	0.0139516	0.009825	0.00566586	0.0070419	0.00452683	0.0171722	0.0125782	0.00780257	0.00581361	0.00913608	0.0114518	0.0111982	0.0125732	0.00672155	0.0104628	0.012902	0.0196849	0.00875833	0.00455164	0.0117676	0.0111856	0.0118816	0.0106071
HMR_5132	ATP[c] + arginine[c] + tRNA(arg)[c] => AMP[c] + L-arginyl-tRNA(arg)[c] + PPi[c]	0.00375923	0.0183957	0.00375632	0.00601243	0.00243529	0.00911943	0.0105682	0.00630228	0.00420949	0.00283733	0.00512976	0.00624008	0.0121796	0.00776794	0.00414335	0.00516018	0.00511348	0.00657905	0.00708027	0.00346521	0.00551686	0.00523677	0.00535402	0.00280952	0.00286364	0.00760259	0.00535173	0.0030831	0.00383367	0.00246182	0.00935929	0.00685346	0.00424859	0.0031637	0.00497595	0.00623905	0.00610072	0.00685072	0.00365894	0.00569963	0.00703008	0.0107299	0.00476991	0.00247535	0.00641134	0.00609389	0.00647353	0.0057783
HMR_5133	ATP[c] + asparagine[c] + tRNA(asn)[c] => AMP[c] + L-asparaginyl-tRNA(asn)[c] + PPi[c]	0.00616274	0.0302642	0.00615795	0.009873	0.00398266	0.0149892	0.0173749	0.0103503	0.00690416	0.00464467	0.00841955	0.0102479	0.0200283	0.0127638	0.00679526	0.00846963	0.00839274	0.010806	0.0116314	0.00567859	0.00905697	0.00859576	0.00878883	0.00459888	0.00468801	0.0124915	0.00878505	0.00504938	0.00628532	0.00402633	0.0153842	0.0112579	0.00696855	0.00518209	0.00816628	0.0102462	0.0100184	0.0112534	0.00599759	0.00935793	0.0115487	0.0176411	0.00782699	0.00404862	0.0105299	0.0100072	0.0106323	0.00948748
HMR_5134	ATP[c] + aspartate[c] + tRNA(asp)[c] => AMP[c] + L-aspartyl-tRNA(asp)[c] + PPi[c]	0.0058334	0.0285687	0.00582888	0.00933336	0.00377688	0.0141596	0.0164101	0.0097836	0.0065328	0.00440137	0.00796229	0.00968699	0.0189131	0.0120603	0.00643007	0.00800953	0.007937	0.0102135	0.0109921	0.00537669	0.00856358	0.00812851	0.00831064	0.00435818	0.00444225	0.0118034	0.00830708	0.00478315	0.00594904	0.00381808	0.0145322	0.0106398	0.00659353	0.00490834	0.00772337	0.00968539	0.00947051	0.0106355	0.00567761	0.00884749	0.0109141	0.0166611	0.00740331	0.0038391	0.00995302	0.00945991	0.0100496	0.00896969
HMR_5135	ATP[c] + cysteine[c] + tRNA(cys)[c] => AMP[c] + L-cysteinyl-tRNA(cys)[c] + PPi[c]	0.000657038	0.00309645	0.000656553	0.00103257	0.000436382	0.0015504	0.00179187	0.00108088	0.000732081	0.000503388	0.000885461	0.00107051	0.00206044	0.00132516	0.000721059	0.000890529	0.000882747	0.00112701	0.00121054	0.000608036	0.000949976	0.000903295	0.000922837	0.000498753	0.000507774	0.0012976	0.000922454	0.000544351	0.000669446	0.000440803	0.00159038	0.00117274	0.000738598	0.000557783	0.000859826	0.00107034	0.00104729	0.00117229	0.000640323	0.000980439	0.00120218	0.00181881	0.000825484	0.000443058	0.00109906	0.00104615	0.00110942	0.00099355
HMR_5136	ATP[c] + glutamine[c] + tRNA(gln)[c] => AMP[c] + L-glutaminyl-tRNA(gln)[c] + PPi[c]	0.00574275	0.0281854	0.00573829	0.00919765	0.00371272	0.0139617	0.0161832	0.00964209	0.00643315	0.00432917	0.00784424	0.00954673	0.018654	0.0118894	0.00633174	0.00789087	0.00781927	0.0100665	0.010835	0.00529193	0.00843778	0.00800832	0.0081881	0.00428653	0.00436952	0.0116359	0.00818458	0.00470603	0.0058569	0.00375339	0.0143295	0.0104872	0.0064931	0.0048296	0.0076084	0.00954514	0.00933304	0.010483	0.00558897	0.00871803	0.0107581	0.0164311	0.00729246	0.00377414	0.00980933	0.00932257	0.00990468	0.00883866
HMR_5137	ATP[c] + glutamate[c] + tRNA(glu)[c] => AMP[c] + L-glutamyl-tRNA(glu)[c] + PPi[c]	0.0074767	0.0365545	0.00747091	0.011953	0.00484648	0.0181256	0.0210039	0.0125289	0.00837121	0.00564518	0.0101995	0.0124053	0.0242052	0.0154407	0.00823982	0.0102599	0.0101671	0.0130787	0.0140745	0.00689259	0.0109685	0.0104121	0.010645	0.00558993	0.00569747	0.0151122	0.0106405	0.00613346	0.00762459	0.00489917	0.0186021	0.0136239	0.00844888	0.00629357	0.00989392	0.0124033	0.0121285	0.0136185	0.00727745	0.0113316	0.0139748	0.021325	0.00948457	0.00492606	0.0127456	0.0121149	0.0128691	0.0114879
HMR_5138	ATP[c] + glycine[c] + tRNA(gly)[c] => AMP[c] + PPi[c] + glycyl-tRNA(gly)[c]	0.00516348	0.0253618	0.00515946	0.00827289	0.00333644	0.0125605	0.0145599	0.00867288	0.00578483	0.00389125	0.00705481	0.00858706	0.0167836	0.0106955	0.00569357	0.00709678	0.00703235	0.00905483	0.00974651	0.00475774	0.007589	0.00720249	0.00736429	0.00385287	0.00392757	0.0104673	0.00736112	0.00423042	0.00526621	0.00337305	0.0128916	0.00943352	0.00583879	0.00434164	0.00684256	0.00858563	0.00839473	0.00942974	0.00502508	0.00784123	0.00967725	0.014783	0.00655821	0.00339172	0.0088234	0.00838531	0.00890922	0.0079498
HMR_5139	ATP[c] + histidine[c] + tRNA(his)[c] => AMP[c] + L-histidyl-tRNA(his)[c] + PPi[c]	0.00287738	0.0140987	0.00287514	0.00460483	0.00186236	0.00698686	0.00809762	0.00482705	0.00322257	0.00217058	0.00392812	0.00477937	0.00933301	0.00595072	0.00317187	0.00395143	0.00391564	0.00503924	0.00542351	0.00265196	0.00422489	0.00401016	0.00410005	0.00214926	0.00219076	0.00582395	0.00409829	0.00235901	0.00293445	0.00188269	0.00717075	0.00524962	0.00325255	0.0024208	0.0038102	0.00477857	0.00467252	0.00524752	0.00280049	0.00436502	0.00538503	0.00822154	0.00365223	0.00189307	0.00491066	0.00466729	0.00495834	0.00442533
HMR_5140	ATP[c] + isoleucine[c] + tRNA(ile)[c] => AMP[c] + L-isoleucyl-tRNA(ile)[c] + PPi[c]	0.00710024	0.0349096	0.00709471	0.0113813	0.00458476	0.0172846	0.0200374	0.011932	0.00795573	0.00534862	0.00970425	0.0118139	0.023099	0.0147168	0.00783007	0.00976203	0.00967332	0.0124579	0.0134102	0.00654161	0.0104397	0.00990757	0.0101303	0.00529578	0.00539862	0.0144026	0.010126	0.0058156	0.00724168	0.00463515	0.0177403	0.0129793	0.00803001	0.00596872	0.00941201	0.0118119	0.0115491	0.0129741	0.00690968	0.010787	0.0133149	0.0203445	0.00902052	0.00466087	0.0121393	0.0115361	0.0122574	0.0109365
HMR_5141	ATP[c] + leucine[c] + tRNA(leu)[c] => AMP[c] + L-leucyl-tRNA(leu)[c] + PPi[c]	0.0133259	0.0653342	0.0133155	0.0213322	0.00862147	0.0323724	0.0375206	0.0223622	0.0149258	0.01005	0.0181958	0.0221412	0.0432463	0.0275701	0.0146908	0.0183039	0.018138	0.0233456	0.0251266	0.0122811	0.0195713	0.0185761	0.0189927	0.00995121	0.0101435	0.0269826	0.0189845	0.0109234	0.0135904	0.00871572	0.0332247	0.0243207	0.0150647	0.0112097	0.0176493	0.0221375	0.021646	0.024311	0.0129695	0.0202208	0.0249483	0.0380949	0.0169171	0.0087638	0.0227497	0.0216217	0.0229707	0.0205003
HMR_5142	ATP[c] + lysine[c] + tRNA(lys)[c] => AMP[c] + L-lysyl-tRNA(lys)[c] + PPi[c]	0.00894271	0.0437776	0.00893578	0.0143053	0.00579174	0.0217	0.0251482	0.0149952	0.0100143	0.00674858	0.0122046	0.0148471	0.0289832	0.0184834	0.00985692	0.012277	0.0121658	0.0156539	0.0168468	0.00824295	0.0131259	0.0124593	0.0127383	0.00668239	0.00681121	0.0180899	0.0127328	0.00733353	0.00911989	0.00585486	0.0222708	0.016307	0.0101074	0.00752534	0.0118385	0.0148447	0.0145155	0.0163005	0.00870401	0.0135609	0.0167273	0.0255328	0.0113481	0.00588707	0.0152547	0.0144992	0.0154027	0.0137481
HMR_5143	ATP[c] + methionine[c] + tRNA(met)[c] => AMP[c] + L-methionyl-tRNA(met)[c] + PPi[c]	0.00197264	0.00968119	0.00197111	0.00315932	0.00127537	0.00479568	0.00555872	0.00331198	0.00220978	0.00148711	0.00269446	0.00327922	0.00640738	0.0040839	0.00217495	0.00271047	0.00268588	0.00345775	0.00372172	0.00181779	0.00289833	0.00275081	0.00281257	0.00147246	0.00150097	0.00399681	0.00281136	0.00161655	0.00201185	0.00128934	0.004922	0.00360227	0.00223037	0.00165899	0.00261345	0.00327868	0.00320583	0.00360083	0.00191982	0.00299459	0.00369529	0.00564385	0.00250493	0.00129646	0.00336942	0.00320223	0.00340217	0.00303602
HMR_5144	10-formyl-THF[c] + L-methionyl-tRNA(met)[c] => N-formylmethionyl-tRNA[c] + THF[c]	0	0	0	0	0	0	0	0	0	0	0	0	0	0	0	0	0	0	0	0	0	0	0	0	0	0	0	0	0	0	0	0	0	0	0	0	0	0	0	0	0	0	0	0	0	0	0	0
HMR_5145	ATP[c] + phenylalanine[c] + tRNA(phe)[c] => AMP[c] + L-phenylalanyl-tRNA(phe)[c] + PPi[c]	0.00560846	0.0274656	0.00560412	0.00897324	0.00363138	0.013613	0.0157766	0.00940608	0.00628085	0.00423175	0.00765513	0.00931321	0.0181829	0.0115948	0.00618209	0.00770054	0.00763081	0.00981939	0.0105679	0.0051694	0.00823319	0.00781493	0.00799002	0.00419023	0.00427106	0.0113479	0.00798659	0.00459878	0.00571963	0.00367099	0.0139712	0.0102292	0.00633924	0.00471913	0.00742544	0.00931166	0.00910509	0.0102251	0.00545869	0.00850613	0.0104929	0.016018	0.00711774	0.0036912	0.00956896	0.00909489	0.00966182	0.00862361
HMR_5146	ATP[c] + proline[c] + tRNA(pro)[c] => AMP[c] + L-prolyl-tRNA(pro)[c] + PPi[c]	0.00427874	0.0209643	0.00427542	0.00684739	0.00276945	0.0103894	0.012041	0.00717782	0.00479204	0.00322777	0.00584115	0.00710692	0.013878	0.00884867	0.00471664	0.00587582	0.00582259	0.00749333	0.00806473	0.00394356	0.00628244	0.00596314	0.00609681	0.00319607	0.00325777	0.00866017	0.00609419	0.00350796	0.00436361	0.00279969	0.0106628	0.00780617	0.00483661	0.00359983	0.00566581	0.00710574	0.00694804	0.00780304	0.00416441	0.0064908	0.00800751	0.0122253	0.00543091	0.00281512	0.00730215	0.00694026	0.00737305	0.00658048
HMR_5147	ATP[c] + serine[c] + tRNA(ser)[c] => AMP[c] + L-seryl-tRNA(ser)[c] + PPi[c]	0.00978156	0.0480316	0.00977395	0.0156699	0.00632167	0.0237895	0.0275758	0.0164274	0.0109582	0.00737232	0.0133632	0.0162649	0.0317868	0.0202577	0.0107854	0.0134427	0.0133207	0.0171507	0.0184605	0.0090132	0.0143748	0.0136429	0.0139493	0.00729964	0.0074411	0.0198255	0.0139433	0.00801462	0.00997611	0.00639099	0.0244164	0.0178678	0.0110604	0.00822523	0.0129613	0.0162622	0.0159007	0.0178607	0.00951947	0.0148525	0.0183294	0.0279982	0.0124228	0.00642636	0.0167124	0.0158828	0.0168749	0.0150581
HMR_5148	ATP[c] + tRNA(thr)[c] + threonine[c] => AMP[c] + L-threonyl-tRNA(thr)[c] + PPi[c]	0.00749346	0.0367664	0.00748764	0.0119999	0.00484559	0.0182139	0.0211115	0.0125796	0.00839398	0.00564965	0.0102345	0.0124552	0.0243342	0.0155109	0.0082617	0.0102954	0.010202	0.0131331	0.0141355	0.00690543	0.0110087	0.0104485	0.010683	0.00559403	0.00570229	0.0151802	0.0106785	0.00614121	0.00764235	0.00489863	0.0186936	0.0136819	0.00847217	0.00630239	0.00992691	0.0124531	0.0121764	0.0136764	0.00729288	0.0113743	0.0140352	0.0214347	0.00951481	0.0049257	0.0127977	0.0121628	0.0129221	0.0115316
HMR_5149	ATP[c] + tRNA(trp)[c] + tryptophan[c] => AMP[c] + L-tryptophanyl-tRNA(trp)[c] + PPi[c]	0.000922617	0.00453295	0.000921899	0.00147841	0.000596046	0.0022448	0.00260217	0.0015499	0.00103368	0.000695214	0.00126068	0.00153456	0.00299965	0.00191143	0.00101737	0.00126818	0.00125667	0.00161817	0.00174181	0.000850093	0.00135617	0.00128708	0.001316	0.000688354	0.000701706	0.00187064	0.00131543	0.000755839	0.00094098	0.000602588	0.00230396	0.00168586	0.00104332	0.000775719	0.00122274	0.00153431	0.00150018	0.00168518	0.000897878	0.00140125	0.00172943	0.00264204	0.00117192	0.000605926	0.00157681	0.0014985	0.00159214	0.00142065
HMR_5150	ATP[c] + tRNA(val)[c] + valine[c] => AMP[c] + L-valyl-tRNA(val)[c] + PPi[c]	0.00631315	0.0309024	0.00630826	0.0100985	0.00408893	0.0153183	0.0177523	0.0105855	0.00706958	0.00476435	0.00861564	0.010481	0.0204594	0.0130478	0.00695847	0.00866674	0.00858829	0.0110504	0.0118925	0.0058192	0.00926596	0.00879542	0.0089924	0.00471763	0.00480856	0.01277	0.00898854	0.00517725	0.00643821	0.00413349	0.0157212	0.0115115	0.00713527	0.00531265	0.00835724	0.0104792	0.0102468	0.0115069	0.00614466	0.00957302	0.0118082	0.0180238	0.00801108	0.00415623	0.0107687	0.0102354	0.0108732	0.00970519
HMR_7171	CMP-N-acetylneuraminate[g] + T-antigen[g] => CMP[g] + sialyl-T antigen[g]	0	0	0	0	0	0	0	0	0	0	0	0	0	0	0	0	0	0	0	0	0	0	0	0	0	0	0	0	0	0	0	0	0	0	0	0	0	0	0	0	0	0	0	0	0	0	0	0
HMR_7172	CMP-N-acetylneuraminate[g] + sialyl-T antigen[g] => CMP[g] + disialyl-T antigen[g]	0	0	0	0	0	0	0	0	0	0	0	0	0	0	0	0	0	0	0	0	0	0	0	0	0	0	0	0	0	0	0	0	0	0	0	0	0	0	0	0	0	0	0	0	0	0	0	0
HMR_7174	Tn-antigen[g] + UDP-N-acetylglucosamine[g] => UDP[g] + core 3[g]	0	0	0	0	0	0	0	0	0	0	0	0	0	0	0	0	0	0	0	0	0	0	0	0	0	0	0	0	0	0	0	0	0	0	0	0	0	0	0	0	0	0	0	0	0	0	0	0
HMR_7175	UDP-N-acetylglucosamine[g] + core 3[g] => UDP[g] + core 4[g]	0	0	0	0	0	0	0	0	0	0	0	0	0	0	0	0	0	0	0	0	0	0	0	0	0	0	0	0	0	0	0	0	0	0	0	0	0	0	0	0	0	0	0	0	0	0	0	0
HMR_7180	Tn-antigen[g] + UDP-N-acetylglucosamine[g] => G00031[g] + UDP[g]	0	0	0	0	0	0	0	0	0	0	0	0	0	0	0	0	0	0	0	0	0	0	0	0	0	0	0	0	0	0	0	0	0	0	0	0	0	0	0	0	0	0	0	0	0	0	0	0
HMR_7181	G00031[g] + UDP-galactose[g] => G00032[g] + UDP[g]	0	0	0	0	0	0	0	0	0	0	0	0	0	0	0	0	0	0	0	0	0	0	0	0	0	0	0	0	0	0	0	0	0	0	0	0	0	0	0	0	0	0	0	0	0	0	0	0
HMR_7183	CMP-N-acetylneuraminate[g] + Tn-antigen[g] => CMP[g] + sialyl-Tn antigen[g]	0	0	0	0	0	0	0	0	0	0	0	0	0	0	0	0	0	0	0	0	0	0	0	0	0	0	0	0	0	0	0	0	0	0	0	0	0	0	0	0	0	0	0	0	0	0	0	0
HMR_7197	serine[c] => H2O[c] + [protein]-L-serine[c]	0	0	0	0	0	0	0	0	0	0	0	0	0	0	0	0	0	0	0	0	0	0	0	0	0	0	0	8.20415e-29	0	0	0	0	0	0	0	0	0	0	0	0	0	0	0	0	0	0	0	0
HMR_7436	UDP-N-acetyl-D-galactosamine[g] + [protein]-L-serine[g] => Tn-antigen[g] + UDP[g]	0	0	0	0	0	0	0	0	0	0	0	0	0	0	0	0	0	0	0	0	0	0	0	0	0	0	0	0	0	0	0	0	0	0	0	0	0	0	0	0	0	0	0	0	0	0	0	0
HMR_7438	Tn-antigen[g] + UDP-galactose[g] => T-antigen[g] + UDP[g]	0	0	0	0	0	0	0	0	0	0	0	0	0	0	0	0	0	0	0	0	0	0	0	0	0	0	0	0	0	0	0	0	0	0	0	0	0	0	0	0	0	0	0	0	0	0	0	0
HMR_7440	T-antigen[g] + UDP-N-acetylglucosamine[g] => UDP[g] + core 2[g]	0	0	0	0	0	0	0	0	0	0	0	0	0	0	0	0	0	0	0	0	0	0	0	0	0	0	0	0	0	0	0	0	0	0	0	0	0	0	0	0	0	0	0	0	0	0	0	0
HMR_8254	T-antigen[g] + UDP-N-acetylglucosamine[g] => UDP[g] + glcnac-alpha-1,4-core 1[g]	0	0	0	0	0	0	0	0	0	0	0	0	0	0	0	0	0	0	0	0	0	0	0	0	0	0	0	0	0	0	0	0	0	0	0	0	0	0	0	0	0	0	0	0	0	0	0	0
HMR_8255	UDP-N-acetylglucosamine[g] + core 2[g] => UDP[g] + glcnac-alpha-1,4-core 2[g]	0	0	0	0	0	0	0	0	0	0	0	0	0	0	0	0	0	0	0	0	0	0	0	0	0	0	0	0	0	0	0	0	0	0	0	0	0	0	0	0	0	0	0	0	0	0	0	0
HMR_8256	Tn-antigen[g] + UDP-N-acetyl-D-galactosamine[g] => UDP[g] + core 5[g]	0	0	0	0	0	0	0	0	0	0	0	0	0	0	0	0	0	0	0	0	0	0	0	0	0	0	0	0	0	0	0	0	0	0	0	0	0	0	0	0	0	0	0	0	0	0	0	0
HMR_8257	Tn-antigen[g] + UDP-N-acetylglucosamine[g] => UDP[g] + core 6[g]	0	0	0	0	0	0	0	0	0	0	0	0	0	0	0	0	0	0	0	0	0	0	0	0	0	0	0	0	0	0	0	0	0	0	0	0	0	0	0	0	0	0	0	0	0	0	0	0
HMR_8258	UDP-galactose[g] + core 6[g] => F1alpha[g] + UDP[g]	0	0	0	0	0	0	0	0	0	0	0	0	0	0	0	0	0	0	0	0	0	0	0	0	0	0	0	0	0	0	0	0	0	0	0	0	0	0	0	0	0	0	0	0	0	0	0	0
HMR_8260	Tn-antigen[g] + UDP-N-acetyl-D-galactosamine[g] => UDP[g] + core 7[g]	0	0	0	0	0	0	0	0	0	0	0	0	0	0	0	0	0	0	0	0	0	0	0	0	0	0	0	0	0	0	0	0	0	0	0	0	0	0	0	0	0	0	0	0	0	0	0	0
HMR_8261	Tn-antigen[g] + UDP-galactose[g] => UDP[g] + core 8[g]	0	0	0	0	0	0	0	0	0	0	0	0	0	0	0	0	0	0	0	0	0	0	0	0	0	0	0	0	0	0	0	0	0	0	0	0	0	0	0	0	0	0	0	0	0	0	0	0
HMR_1532	PPi[c] + trans,trans,cis-geranyl-geranyl-pp[c] <=> dimethylallyl-PP[c] + farnesyl-PP[c]	1.29247e-26	0	0	0	0	-3.9443e-31	0	0	-4.93038e-32	7.88861e-31	0	0	0	0	0	-4.93038e-32	0	0	0	-3.9443e-31	0	0	0	0	0	0	0	0	0	3.9443e-31	0	0	0	0	0	0	-3.9443e-31	0	0	0	0	0	6.31089e-30	0	-5.04871e-29	0	3.15544e-30	0
HMR_7254	isopentenyl-pPP[c] + 17.6 trans,trans,cis-geranyl-geranyl-pp[c] => 17.6 PPi[c] + 0.1 dehydrodolichol-diphosphate[c]	-7.34358e-28	0	0	0	0	2.24108e-32	0	0	2.80135e-33	-4.48216e-32	0	0	0	0	0	2.80135e-33	0	0	0	2.24108e-32	0	0	0	0	0	0	0	0	0	-2.24108e-32	0	0	0	0	0	0	2.24108e-32	0	0	0	0	0	-3.58573e-31	0	2.86859e-30	0	-1.79287e-31	0
HMR_7255	dehydrodolichol-diphosphate[c] => dolichyl-diphosphate[c]	0	0	0	0	0	0	0	0	0	0	0	0	0	0	0	0	0	0	0	0	0	0	0	0	0	0	0	0	0	0	0	0	0	0	0	0	0	0	0	0	0	0	0	0	0	0	0	0
HMR_7256	H2O[c] + dolichyl-diphosphate[c] => Pi[c] + dolichyl-phosphate[c]	0	0	0	0	0	0	0	0	0	0	0	0	0	0	0	0	0	0	0	0	0	0	0	0	0	0	0	0	0	0	0	0	0	0	0	0	0	0	0	0	0	0	0	0	0	0	0	0
HMR_7258	H2O[c] + dehydrodolichol-diphosphate[c] => Pi[c] + dehydrodolichol-phosphate[c]	0	0	0	0	0	0	0	0	0	0	0	0	0	0	0	0	0	0	0	0	0	0	0	0	0	0	0	0	0	0	0	0	0	0	0	0	0	0	0	0	0	0	0	0	0	0	0	0
HMR_7259	H2O[c] + dehydrodolichol-phosphate[c] => Pi[c] + dehydrodolichol[c]	0	0	0	0	0	0	0	0	0	0	0	0	0	0	0	0	0	0	0	0	0	0	0	0	0	0	0	0	0	0	0	0	0	0	0	0	0	0	0	0	0	0	0	0	0	0	0	0
HMR_7260	H+[c] + NADPH[c] + dehydrodolichol[c] => NADP+[c] + dolichol[c]	0	0	0	0	0	0	0	0	0	0	0	0	0	0	0	0	0	0	0	0	0	0	0	0	0	0	0	0	0	0	0	0	0	0	0	0	0	0	0	0	0	0	0	0	0	0	0	0
HMR_7261	H2O[r] + dolichyl-phosphate[r] => Pi[r] + dolichol[r]	0	0	0	0	0	0	-1.13596e-28	0	0	0	0	0	0	-4.93038e-32	0	0	0	0	0	0	0	0	0	0	0	0	0	0	0	0	0	0	0	0	0	0	0	0	0	0	0	0	0	0	0	0	0	0
HMR_7263	CTP[c] + dolichol[c] => CDP[c] + dolichyl-phosphate[c]	0	0	0	0	0	0	0	0	0	0	0	0	0	0	0	0	0	0	0	0	0	0	0	0	0	0	0	0	0	0	0	0	0	0	0	0	0	0	0	0	0	0	0	0	0	0	0	0
HMR_7264	UDP-N-acetylglucosamine[c] + dolichyl-phosphate[c] => N-acetyl-D-glucosaminyldiphosphodolichol[c] + UMP[c]	0	0	0	0	0	0	-1.26218e-29	2.14965e-28	0	0	0	0	-1.57772e-30	0	0	0	0	0	0	0	0	0	0	0	0	0	0	0	0	0	0	0	0	0	0	0	0	0	0	0	6.50521e-19	0	0	0	0	0	0	-4.93038e-32
HMR_7265	N-acetyl-D-glucosaminyldiphosphodolichol[c] + UDP-N-acetylglucosamine[c] => N,N-chitobiosyldiphosphodolichol[c] + UDP[c]	0	0	0	0	0	0	-1.26218e-29	2.14965e-28	0	0	0	0	-1.57772e-30	0	0	0	0	0	0	0	0	0	0	0	0	0	0	0	0	0	0	0	0	0	0	0	0	0	0	0	6.50521e-19	0	0	0	0	0	0	-4.93038e-32
HMR_7266	GDP-mannose[c] + N,N-chitobiosyldiphosphodolichol[c] => GDP[c] + beta-D-mannosyldiacetylchitobiosyldiphosphodolichol[c]	0	0	0	0	0	0	-1.26218e-29	2.14965e-28	0	0	0	0	-1.57772e-30	0	0	0	0	0	0	0	0	0	0	0	0	0	0	0	0	0	0	0	0	0	0	0	0	0	0	0	6.50521e-19	0	0	0	0	0	0	-4.93038e-32
HMR_7267	GDP-mannose[c] + beta-D-mannosyldiacetylchitobiosyldiphosphodolichol[c] => GDP[c] + alpha-D-mannosyl-beta-D-mannosyl-diacetylchitobiosyldiphosphodolichol[c]	0	0	0	0	0	0	-1.26218e-29	2.14965e-28	0	0	0	0	-1.57772e-30	0	0	0	0	0	0	0	0	0	0	0	0	0	0	0	0	0	0	0	0	0	0	0	0	0	0	0	6.50521e-19	0	0	0	0	0	0	-4.93038e-32
HMR_7268	GDP-mannose[c] + alpha-D-mannosyl-beta-D-mannosyl-diacetylchitobiosyldiphosphodolichol[c] => G00005[c] + GDP[c]	0	0	0	0	0	0	-1.26218e-29	2.14965e-28	0	0	0	0	-1.57772e-30	0	0	0	0	0	0	0	0	0	0	0	0	0	0	0	0	0	0	0	0	0	0	0	0	0	0	0	6.50521e-19	0	0	0	0	0	0	-4.93038e-32
HMR_7269	G00005[c] + GDP-mannose[c] => G10526[c] + GDP[c]	0	0	0	0	0	0	-1.26218e-29	2.14965e-28	0	0	0	0	-1.57772e-30	0	0	0	0	0	0	0	0	0	0	0	0	0	0	0	0	0	0	0	0	0	0	0	0	0	0	0	6.50521e-19	0	0	0	0	0	0	-4.93038e-32
HMR_7270	G10526[c] + GDP-mannose[c] => G00006[c] + GDP[c]	0	0	0	0	0	0	-1.26218e-29	2.14965e-28	0	0	0	0	-1.57772e-30	0	0	0	0	0	0	0	0	0	0	0	0	0	0	0	0	0	0	0	0	0	0	0	0	0	0	0	6.50521e-19	0	0	0	0	0	0	-4.93038e-32
HMR_7271	GDP-mannose[c] + dolichyl-phosphate[c] => GDP[c] + dolichyl-phosphate-D-mannose[c]	0	0	0	0	0	0	-5.04871e-29	8.59858e-28	0	0	0	0	-6.31089e-30	0	0	0	0	0	0	0	0	0	0	0	0	0	0	0	0	0	0	0	0	0	0	0	0	0	0	0	2.60209e-18	0	0	0	0	0	0	-1.97215e-31
HMR_7274	G00006[r] + dolichyl-phosphate-D-mannose[r] => G10595[r] + dolichyl-phosphate[r]	0	0	0	0	0	0	-1.26218e-29	2.14965e-28	0	0	0	0	-1.57772e-30	0	0	0	0	0	0	0	0	0	0	0	0	0	0	0	0	0	0	0	0	0	0	0	0	0	0	0	6.50521e-19	0	0	0	0	0	0	-4.93038e-32
HMR_7275	G10595[r] + dolichyl-phosphate-D-mannose[r] => G10596[r] + dolichyl-phosphate[r]	0	0	0	0	0	0	-1.26218e-29	2.14965e-28	0	0	0	0	-1.57772e-30	0	0	0	0	0	0	0	0	0	0	0	0	0	0	0	0	0	0	0	0	0	0	0	0	0	0	0	6.50521e-19	0	0	0	0	0	0	-4.93038e-32
HMR_7276	G10596[r] + dolichyl-phosphate-D-mannose[r] => G10597[r] + dolichyl-phosphate[r]	0	0	0	0	0	0	-1.26218e-29	2.14965e-28	0	0	0	0	-1.57772e-30	0	0	0	0	0	0	0	0	0	0	0	0	0	0	0	0	0	0	0	0	0	0	0	0	0	0	0	6.50521e-19	0	0	0	0	0	0	-4.93038e-32
HMR_7277	G10597[r] + dolichyl-phosphate-D-mannose[r] => G00007[r] + dolichyl-phosphate[r]	0	0	0	0	0	0	-1.26218e-29	2.14965e-28	0	0	0	0	-1.57772e-30	0	0	0	0	0	0	0	0	0	0	0	0	0	0	0	0	0	0	0	0	0	0	0	0	0	0	0	6.50521e-19	0	0	0	0	0	0	-4.93038e-32
HMR_7278	UDP-glucose[r] + dolichyl-phosphate[r] => UDP[r] + dolichyl-D-glucosyl-phosphate[r]	0	0	0	0	0	0	-3.78653e-29	6.44894e-28	0	0	0	0	-4.73317e-30	0	0	0	0	0	0	0	0	0	0	0	0	0	0	0	0	0	0	0	0	0	0	0	0	0	0	0	1.95156e-18	0	0	0	0	0	0	-1.47911e-31
HMR_7279	G00007[r] + dolichyl-D-glucosyl-phosphate[r] => G10598[r] + dolichyl-phosphate[r]	0	0	0	0	0	0	-1.26218e-29	2.14965e-28	0	0	0	0	-1.57772e-30	0	0	0	0	0	0	0	0	0	0	0	0	0	0	0	0	0	0	0	0	0	0	0	0	0	0	0	6.50521e-19	0	0	0	0	0	0	-4.93038e-32
HMR_7280	G10598[r] + dolichyl-D-glucosyl-phosphate[r] => G10599[r] + dolichyl-phosphate[r]	0	0	0	0	0	0	-1.26218e-29	2.14965e-28	0	0	0	0	-1.57772e-30	0	0	0	0	0	0	0	0	0	0	0	0	0	0	0	0	0	0	0	0	0	0	0	0	0	0	0	6.50521e-19	0	0	0	0	0	0	-4.93038e-32
HMR_7281	G10599[r] + dolichyl-D-glucosyl-phosphate[r] => (Glc)3 (GlcNAc)2 (Man)9 (PP-Dol)1[r] + dolichyl-phosphate[r]	0	0	0	0	0	0	-1.26218e-29	2.14965e-28	0	0	0	0	-1.57772e-30	0	0	0	0	0	0	0	0	0	0	0	0	0	0	0	0	0	0	0	0	0	0	0	0	0	0	0	6.50521e-19	0	0	0	0	0	0	-4.93038e-32
HMR_7285	(Glc)3 (GlcNAc)2 (Man)9 (PP-Dol)1[r] + [protein]-L-asparagine[r] => (alpha-D-Glucosyl)3-(alpha-D-mannosyl)8-beta-D-mannosyl-diacetylchitobiosyl-L-asparagine (protein)[r] + dolichyl-diphosphate[r]	0	0	0	0	0	0	-1.26218e-29	2.14965e-28	0	0	0	0	-1.57772e-30	0	0	0	0	0	0	0	0	0	0	0	0	0	0	0	0	0	0	0	0	0	0	0	0	0	0	0	6.50521e-19	0	0	0	0	0	0	-4.93038e-32
HMR_7286	(alpha-D-Glucosyl)3-(alpha-D-mannosyl)8-beta-D-mannosyl-diacetylchitobiosyl-L-asparagine (protein)[r] + H2O[r] => (alpha-D-Glucosyl)2-(alpha-D-mannosyl)8-beta-D-mannosyl-diacetylchitobiosyl-L-asparagine (protein)[r] + glucose[r]	0	0	0	0	0	0	-1.26218e-29	1.38051e-29	0	0	-5.85483e-32	0	0	0	0	0	0	0	0	0	0	0	0	0	0	0	0	0	0	0	0	0	0	0	0	0	0	0	0	0	0	0	0	0	0	0	0	4.93038e-32
HMR_7287	(alpha-D-Glucosyl)2-(alpha-D-mannosyl)8-beta-D-mannosyl-diacetylchitobiosyl-L-asparagine (protein)[r] + H2O[r] => (alpha-D-Glucosyl)-(alpha-D-mannosyl)8-beta-D-mannosyl-diacetylchitobiosyl-L-asparagine (protein)[r] + glucose[r]	0	0	0	0	0	0	-1.26218e-29	1.38051e-29	0	0	-5.85483e-32	0	0	0	0	0	0	0	0	0	0	0	0	0	0	0	0	0	0	0	0	0	0	0	0	0	0	0	0	0	0	0	0	0	0	0	0	4.93038e-32
HMR_7288	(alpha-D-Glucosyl)-(alpha-D-mannosyl)8-beta-D-mannosyl-diacetylchitobiosyl-L-asparagine (protein)[r] + H2O[r] => glucosyl-(alpha-D-mannosyl)7-beta-D-mannosyl-diacetylchitobiosyl-L-asparagine, isoform C (protein)[r] + mannose[r]	0	0	0	0	0	0	0	0	0	0	0	0	0	0	0	0	0	0	0	0	0	0	0	0	0	0	0	0	0	0	0	0	0	0	0	0	0	0	0	0	0	0	0	0	0	0	0	0
HMR_7289	(alpha-D-Glucosyl)-(alpha-D-mannosyl)8-beta-D-mannosyl-diacetylchitobiosyl-L-asparagine (protein)[r] + H2O[r] => glucosyl-(alpha-D-mannosyl)7-beta-D-mannosyl-diacetylchitobiosyl-L-asparagine, isoform B (protein)[r] + mannose[r]	0	0	0	0	0	0	-1.26218e-29	0	0	0	0	0	0	0	0	0	0	0	0	0	0	0	0	0	0	0	0	0	0	0	0	0	0	0	0	0	0	0	0	0	0	0	0	0	0	0	-3.15544e-30	0
HMR_7290	(alpha-D-Glucosyl)-(alpha-D-mannosyl)8-beta-D-mannosyl-diacetylchitobiosyl-L-asparagine (protein)[r] + H2O[r] => (alpha-D-mannosyl)8-beta-D-mannosyl-diacetylchitobiosyl-L-asparagine (protein)[r] + glucose[r]	0	0	0	0	0	0	0	0	0	0	0	0	0	0	0	0	0	0	0	0	0	0	0	0	0	0	0	0	0	0	0	0	0	0	0	0	0	0	0	0	0	0	0	0	0	0	0	0
HMR_7291	H2O[r] + glucosyl-(alpha-D-mannosyl)7-beta-D-mannosyl-diacetylchitobiosyl-L-asparagine, isoform C (protein)[r] => glucosyl-(alpha-D-mannosyl)6-beta-D-mannosyl-diacetylchitobiosyl-L-asparagine (protein)[r] + mannose[r]	0	0	0	0	0	0	0	0	0	0	0	0	0	0	0	0	0	0	0	0	0	0	0	0	0	0	0	0	0	0	0	0	0	0	0	0	0	0	0	0	0	0	0	0	0	0	0	0
HMR_7292	H2O[r] + glucosyl-(alpha-D-mannosyl)7-beta-D-mannosyl-diacetylchitobiosyl-L-asparagine, isoform B (protein)[r] => glucosyl-(alpha-D-mannosyl)6-beta-D-mannosyl-diacetylchitobiosyl-L-asparagine (protein)[r] + mannose[r]	0	0	0	0	0	0	0	0	0	0	0	0	0	0	0	0	0	0	0	0	0	0	0	0	0	0	0	0	0	0	0	0	0	0	0	0	0	0	0	0	0	0	0	0	0	0	0	0
HMR_7293	(alpha-D-mannosyl)8-beta-D-mannosyl-diacetylchitobiosyl-L-asparagine (protein)[r] + H2O[r] => (alpha-D-mannosyl)7-beta-D-mannosyl-diacetylchitobiosyl-L-asparagine, isoform B (protein)[r] + mannose[r]	0	0	0	0	0	0	0	0	0	0	0	0	0	0	0	0	0	0	0	0	0	0	0	0	0	0	0	0	0	0	0	0	0	0	0	0	0	0	0	0	0	0	0	0	0	0	0	0
HMR_7294	glucosyl-(alpha-D-mannosyl)6-beta-D-mannosyl-diacetylchitobiosyl-L-asparagine (protein)[r] => glucosyl-(alpha-D-mannosyl)6-beta-D-mannosyl-diacetylchitobiosyl-L-asparagine (protein)[g]	0	0	0	0	0	0	0	0	0	0	0	0	0	0	0	0	0	0	0	0	0	0	0	0	0	0	0	0	0	0	0	0	0	0	0	0	0	0	0	0	0	0	0	0	0	0	0	0
HMR_7295	(alpha-D-Glucosyl)3-(alpha-D-mannosyl)8-beta-D-mannosyl-diacetylchitobiosyl-L-asparagine (protein)[r] => (alpha-D-Glucosyl)3-(alpha-D-mannosyl)8-beta-D-mannosyl-diacetylchitobiosyl-L-asparagine (protein)[g]	0	0	0	0	0	0	0	2.0116e-28	0	0	5.85483e-32	0	-1.57772e-30	0	0	0	0	0	0	0	0	0	0	0	0	0	0	0	0	0	0	0	0	0	0	0	0	0	0	0	6.50521e-19	0	0	0	0	0	0	-9.86076e-32
HMR_7296	(alpha-D-Glucosyl)2-(alpha-D-mannosyl)8-beta-D-mannosyl-diacetylchitobiosyl-L-asparagine (protein)[r] => (alpha-D-Glucosyl)2-(alpha-D-mannosyl)8-beta-D-mannosyl-diacetylchitobiosyl-L-asparagine (protein)[g]	0	0	0	0	0	0	0	0	0	0	0	0	0	0	0	0	0	0	0	0	0	0	0	0	0	0	0	0	0	0	0	0	0	0	0	0	0	0	0	0	0	0	0	0	0	0	0	0
HMR_7297	(alpha-D-Glucosyl)-(alpha-D-mannosyl)8-beta-D-mannosyl-diacetylchitobiosyl-L-asparagine (protein)[r] => (alpha-D-Glucosyl)-(alpha-D-mannosyl)8-beta-D-mannosyl-diacetylchitobiosyl-L-asparagine (protein)[g]	0	0	0	0	0	0	0	0	0	0	0	0	0	0	0	0	0	0	0	0	0	0	0	0	0	0	0	0	0	0	0	0	0	0	0	0	0	0	0	0	0	0	0	0	0	0	0	0
HMR_7298	glucosyl-(alpha-D-mannosyl)7-beta-D-mannosyl-diacetylchitobiosyl-L-asparagine, isoform B (protein)[r] => glucosyl-(alpha-D-mannosyl)7-beta-D-mannosyl-diacetylchitobiosyl-L-asparagine, isoform B (protein)[g]	0	0	0	0	0	0	-1.26218e-29	0	0	0	0	0	0	0	0	0	0	0	0	0	0	0	0	0	0	0	0	0	0	0	0	0	0	0	0	0	0	0	0	0	0	0	0	0	0	0	-3.15544e-30	0
HMR_7299	glucosyl-(alpha-D-mannosyl)7-beta-D-mannosyl-diacetylchitobiosyl-L-asparagine, isoform C (protein)[r] => glucosyl-(alpha-D-mannosyl)7-beta-D-mannosyl-diacetylchitobiosyl-L-asparagine, isoform C (protein)[g]	0	0	0	0	0	0	0	0	0	0	0	0	0	0	0	0	0	0	0	0	0	0	0	0	0	0	0	0	0	0	0	0	0	0	0	0	0	0	0	0	0	0	0	0	0	0	0	0
HMR_7300	(alpha-D-mannosyl)7-beta-D-mannosyl-diacetylchitobiosyl-L-asparagine, isoform B (protein)[r] => (alpha-D-mannosyl)7-beta-D-mannosyl-diacetylchitobiosyl-L-asparagine, isoform B (protein)[g]	0	0	0	0	0	0	0	0	0	0	0	0	0	0	0	0	0	0	0	0	0	0	0	0	0	0	0	0	0	0	0	0	0	0	0	0	0	0	0	0	0	0	0	0	0	0	0	0
HMR_7301	(alpha-D-Glucosyl)3-(alpha-D-mannosyl)8-beta-D-mannosyl-diacetylchitobiosyl-L-asparagine (protein)[g] + 4 H2O[g] => (alpha-D-mannosyl)7-beta-D-mannosyl-diacetylchitobiosyl-L-asparagine, isoform A (protein)[g] + 3 glucose[g] + mannose[g]	0	0	0	0	0	0	0	2.0116e-28	0	0	5.85483e-32	0	-1.57772e-30	0	0	0	0	0	0	0	0	0	0	0	0	0	0	0	0	0	0	0	0	0	0	0	0	0	0	0	6.50521e-19	0	0	0	0	0	0	-9.86076e-32
HMR_7302	(alpha-D-Glucosyl)2-(alpha-D-mannosyl)8-beta-D-mannosyl-diacetylchitobiosyl-L-asparagine (protein)[g] + 3 H2O[g] => (alpha-D-mannosyl)7-beta-D-mannosyl-diacetylchitobiosyl-L-asparagine, isoform A (protein)[g] + 2 glucose[g] + mannose[g]	0	0	0	0	0	0	0	0	0	0	0	0	0	0	0	0	0	0	0	0	0	0	0	0	0	0	0	0	0	0	0	0	0	0	0	0	0	0	0	0	0	0	0	0	0	0	0	0
HMR_7303	(alpha-D-Glucosyl)-(alpha-D-mannosyl)8-beta-D-mannosyl-diacetylchitobiosyl-L-asparagine (protein)[g] + 2 H2O[g] => (alpha-D-mannosyl)7-beta-D-mannosyl-diacetylchitobiosyl-L-asparagine, isoform A (protein)[g] + glucose[g] + mannose[g]	0	0	0	0	0	0	0	0	0	0	0	0	0	0	0	0	0	0	0	0	0	0	0	0	0	0	0	0	0	0	0	0	0	0	0	0	0	0	0	0	0	0	0	0	0	0	0	0
HMR_7304	2 H2O[g] + glucosyl-(alpha-D-mannosyl)7-beta-D-mannosyl-diacetylchitobiosyl-L-asparagine, isoform C (protein)[g] => (alpha-D-mannosyl)6-beta-D-mannosyl-diacetylchitobiosyl-L-asparagine (protein) (C)[g] + glucose[g] + mannose[g]	0	0	0	0	0	0	0	0	0	0	0	0	0	0	0	0	0	0	0	0	0	0	0	0	0	0	0	0	0	0	0	0	0	0	0	0	0	0	0	0	0	0	0	0	0	0	0	0
HMR_7305	2 H2O[g] + glucosyl-(alpha-D-mannosyl)7-beta-D-mannosyl-diacetylchitobiosyl-L-asparagine, isoform B (protein)[g] => (alpha-D-mannosyl)6-beta-D-mannosyl-diacetylchitobiosyl-L-asparagine (protein) (B2)[g] + glucose[g] + mannose[g]	0	0	0	0	0	0	-1.26218e-29	0	0	0	0	0	0	0	0	0	0	0	0	0	0	0	0	0	0	0	0	0	0	0	0	0	0	0	0	0	0	0	0	0	0	0	0	0	0	0	-3.15544e-30	0
HMR_7306	2 H2O[g] + glucosyl-(alpha-D-mannosyl)6-beta-D-mannosyl-diacetylchitobiosyl-L-asparagine (protein)[g] => (alpha-D-mannosyl)5-beta-D-mannosyl-diacetylchitobiosyl-L-asparagine (protein) (B1)[g] + glucose[g] + mannose[g]	0	0	0	0	0	0	0	0	0	0	0	0	0	0	0	0	0	0	0	0	0	0	0	0	0	0	0	0	0	0	0	0	0	0	0	0	0	0	0	0	0	0	0	0	0	0	0	0
HMR_7308	(alpha-D-mannosyl)8-beta-D-mannosyl-diacetylchitobiosyl-L-asparagine (protein)[g] + H2O[g] => (alpha-D-mannosyl)7-beta-D-mannosyl-diacetylchitobiosyl-L-asparagine, isoform A (protein)[g] + mannose[g]	0	0	0	0	0	0	0	0	0	0	0	0	0	0	0	0	0	0	0	0	0	0	0	0	0	0	0	0	0	0	0	0	0	0	0	0	0	0	0	0	0	0	0	0	0	0	0	0
HMR_7309	(alpha-D-mannosyl)8-beta-D-mannosyl-diacetylchitobiosyl-L-asparagine (protein)[g] + H2O[g] => (alpha-D-mannosyl)7-beta-D-mannosyl-diacetylchitobiosyl-L-asparagine, isoform C (protein)[g] + mannose[g]	0	0	0	0	0	0	0	0	0	0	0	0	0	0	0	0	0	0	0	0	0	0	0	0	0	0	0	0	0	0	0	0	0	0	0	0	0	0	0	0	0	0	0	0	0	0	0	0
HMR_7310	(alpha-D-mannosyl)7-beta-D-mannosyl-diacetylchitobiosyl-L-asparagine, isoform A (protein)[g] + H2O[g] => (alpha-D-mannosyl)6-beta-D-mannosyl-diacetylchitobiosyl-L-asparagine (protein) (A)[g] + mannose[g]	0	0	0	0	0	0	0	2.01554e-28	0	0	5.85483e-32	0	0	0	0	0	0	0	4.81482e-35	0	0	0	0	0	0	0	0	4.73317e-30	0	0	0	0	0	0	0	0	0	0	-4.93038e-32	0	-1.30104e-19	0	0	0	0	0	0	-9.86076e-32
HMR_7311	(alpha-D-mannosyl)7-beta-D-mannosyl-diacetylchitobiosyl-L-asparagine, isoform B (protein)[g] + H2O[g] => (alpha-D-mannosyl)6-beta-D-mannosyl-diacetylchitobiosyl-L-asparagine (protein) (B1)[g] + mannose[g]	0	0	0	0	0	0	0	0	0	0	0	0	0	0	0	0	0	0	0	0	0	0	0	0	0	0	0	0	0	0	0	0	0	0	0	0	0	0	0	0	0	0	0	0	0	0	0	0
HMR_7312	(alpha-D-mannosyl)7-beta-D-mannosyl-diacetylchitobiosyl-L-asparagine, isoform B (protein)[g] + H2O[g] => (alpha-D-mannosyl)6-beta-D-mannosyl-diacetylchitobiosyl-L-asparagine (protein) (B2)[g] + mannose[g]	0	0	0	0	0	0	0	0	0	0	0	0	0	0	0	0	0	0	0	0	0	0	0	0	0	0	0	0	0	0	0	0	0	0	0	0	0	0	0	0	0	0	0	0	0	0	0	0
HMR_7313	(alpha-D-mannosyl)7-beta-D-mannosyl-diacetylchitobiosyl-L-asparagine, isoform A (protein)[g] + H2O[g] => (alpha-D-mannosyl)6-beta-D-mannosyl-diacetylchitobiosyl-L-asparagine (protein) (C)[g] + mannose[g]	0	0	0	0	0	0	0	0	0	0	0	0	0	0	0	0	0	0	0	0	0	0	0	0	0	0	0	0	0	0	0	0	0	0	0	0	0	0	0	0	0	0	0	0	0	0	0	0
HMR_7314	(alpha-D-mannosyl)7-beta-D-mannosyl-diacetylchitobiosyl-L-asparagine, isoform C (protein)[g] + H2O[g] => (alpha-D-mannosyl)6-beta-D-mannosyl-diacetylchitobiosyl-L-asparagine (protein) (C)[g] + mannose[g]	0	0	0	0	0	0	0	0	0	0	0	0	0	0	0	0	0	0	0	0	0	0	0	0	0	0	0	0	0	0	0	0	0	0	0	0	0	0	0	0	0	0	0	0	0	0	0	0
HMR_7315	(alpha-D-mannosyl)6-beta-D-mannosyl-diacetylchitobiosyl-L-asparagine (protein) (A)[g] + H2O[g] => (alpha-D-mannosyl)5-beta-D-mannosyl-diacetylchitobiosyl-L-asparagine (protein) (C)[g] + mannose[g]	0	0	0	0	0	0	0	2.01554e-28	0	0	5.85483e-32	0	0	0	0	0	0	0	4.81482e-35	0	0	0	0	0	0	0	0	4.73317e-30	0	0	0	0	0	0	0	0	0	0	-4.93038e-32	0	-1.30104e-19	0	0	0	0	0	0	-9.86076e-32
HMR_7316	(alpha-D-mannosyl)6-beta-D-mannosyl-diacetylchitobiosyl-L-asparagine (protein) (B1)[g] + H2O[g] => (alpha-D-mannosyl)5-beta-D-mannosyl-diacetylchitobiosyl-L-asparagine (protein) (B1)[g] + mannose[g]	0	0	0	0	0	0	0	0	0	0	0	0	0	0	0	0	0	0	0	0	0	0	0	0	0	0	0	0	0	0	0	0	0	0	0	0	0	0	0	0	0	0	0	0	0	0	0	0
HMR_7317	(alpha-D-mannosyl)6-beta-D-mannosyl-diacetylchitobiosyl-L-asparagine (protein) (B2)[g] + H2O[g] => (alpha-D-mannosyl)5-beta-D-mannosyl-diacetylchitobiosyl-L-asparagine (protein) (B1)[g] + mannose[g]	0	0	0	0	0	0	0	0	0	0	0	0	0	0	0	0	0	0	0	0	0	0	0	0	0	0	0	0	0	0	0	0	0	0	0	0	0	0	0	0	0	0	0	0	0	0	0	0
HMR_7318	(alpha-D-mannosyl)6-beta-D-mannosyl-diacetylchitobiosyl-L-asparagine (protein) (B2)[g] + H2O[g] => (alpha-D-mannosyl)5-beta-D-mannosyl-diacetylchitobiosyl-L-asparagine (protein) (B2)[g] + mannose[g]	0	0	0	0	0	0	0	0	0	0	0	0	0	0	0	0	0	0	0	0	0	0	0	0	0	0	0	0	0	0	0	0	0	0	0	0	0	0	0	0	0	0	0	0	0	0	0	0
HMR_7319	(alpha-D-mannosyl)6-beta-D-mannosyl-diacetylchitobiosyl-L-asparagine (protein) (C)[g] + H2O[g] => (alpha-D-mannosyl)5-beta-D-mannosyl-diacetylchitobiosyl-L-asparagine (protein) (C)[g] + mannose[g]	0	0	0	0	0	0	0	0	0	0	0	0	0	0	0	0	0	0	0	0	0	0	0	0	0	0	0	0	0	0	0	0	0	0	0	0	0	0	0	0	0	0	0	0	0	0	0	0
HMR_7320	(alpha-D-mannosyl)5-beta-D-mannosyl-diacetylchitobiosyl-L-asparagine (protein) (C)[g] + H2O[g] => (alpha-D-mannosyl)4-beta-D-mannosyl-diacetylchitobiosyl-L-asparagine (protein)[g] + mannose[g]	0	0	0	0	0	0	0	2.01554e-28	0	0	5.85483e-32	0	0	0	0	0	0	0	4.81482e-35	0	0	0	0	0	0	0	0	4.73317e-30	0	0	0	0	0	0	0	0	0	0	-4.93038e-32	0	-1.30104e-19	0	0	0	0	0	0	-9.86076e-32
HMR_7321	(alpha-D-mannosyl)5-beta-D-mannosyl-diacetylchitobiosyl-L-asparagine (protein) (B1)[g] + H2O[g] => (alpha-D-mannosyl)4-beta-D-mannosyl-diacetylchitobiosyl-L-asparagine (protein)[g] + mannose[g]	0	0	0	0	0	0	0	0	0	0	0	0	0	0	0	0	0	0	0	0	0	0	0	0	0	0	0	0	0	0	0	0	0	0	0	0	0	0	0	0	0	0	0	0	0	0	0	0
HMR_7322	(alpha-D-mannosyl)5-beta-D-mannosyl-diacetylchitobiosyl-L-asparagine (protein) (B2)[g] + H2O[g] => (alpha-D-mannosyl)4-beta-D-mannosyl-diacetylchitobiosyl-L-asparagine (protein)[g] + mannose[g]	0	0	0	0	0	0	0	0	0	0	0	0	0	0	0	0	0	0	0	0	0	0	0	0	0	0	0	0	0	0	0	0	0	0	0	0	0	0	0	0	0	0	0	0	0	0	0	0
HMR_7323	(alpha-D-mannosyl)4-beta-D-mannosyl-diacetylchitobiosyl-L-asparagine (protein)[g] + UDP-N-acetylglucosamine[g] => UDP[g] + nm4masn[g]	0	0	0	0	0	0	0	2.01554e-28	0	0	0	0	0	0	0	0	0	0	4.81482e-35	0	0	0	0	0	0	0	0	4.73317e-30	0	0	0	0	0	0	0	0	0	0	-4.93038e-32	0	-1.30104e-19	0	0	0	0	0	0	-9.86076e-32
HMR_7324	2 H2O[g] + nm4masn[g] => 2 mannose[g] + nm2masn[g]	0	0	0	0	0	0	0	2.01554e-28	0	0	0	0	0	0	0	0	0	0	4.81482e-35	0	0	0	0	0	0	0	0	4.73317e-30	0	0	0	0	0	0	0	0	0	0	-4.93038e-32	0	-1.30104e-19	0	0	0	0	0	0	-9.86076e-32
HMR_7325	UDP-N-acetylglucosamine[g] + nm2masn[g] => UDP[g] + n2m2masn[g]	0	0	0	0	0	0	0	2.01554e-28	0	0	0	0	0	0	0	0	0	0	4.81482e-35	0	0	0	0	0	0	0	0	4.73317e-30	0	0	0	0	0	0	0	0	0	0	-4.93038e-32	0	-1.30104e-19	0	0	0	0	0	0	-9.86076e-32
HMR_7326	UDP-N-acetylglucosamine[g] + n2m2masn[g] => UDP[g] + n2m2nmasn[g]	0	0	0	0	0	0	0	2.01554e-28	0	0	0	0	0	0	0	0	0	0	4.81482e-35	0	0	0	0	0	0	0	0	4.73317e-30	0	0	0	0	0	0	0	0	0	0	-4.93038e-32	0	-1.30104e-19	0	0	0	0	0	0	-9.86076e-32
HMR_7327	UDP-N-acetylglucosamine[g] + n2m2masn[g] => G00020[g] + UDP[g]	0	0	0	0	0	0	0	0	0	0	0	0	0	0	0	0	0	0	0	0	0	0	0	0	0	0	0	0	0	0	0	0	0	0	0	0	0	0	0	0	0	0	0	0	0	0	0	0
HMR_7328	G00020[g] + UDP-N-acetylglucosamine[g] => G00021[g] + UDP[g]	0	0	0	0	0	0	0	0	0	0	0	0	0	0	0	0	0	0	0	0	0	0	0	0	0	0	0	0	0	0	0	0	0	0	0	0	0	0	0	0	0	0	0	0	0	0	0	0
HMR_7329	G00021[g] + UDP-N-acetylglucosamine[g] => G00022[g] + UDP[g]	0	0	0	0	0	0	0	0	0	0	0	0	0	0	0	0	0	0	0	0	0	0	0	0	0	0	0	0	0	0	0	0	0	0	0	0	0	0	0	0	0	0	0	0	0	0	0	0
HMR_7332	GDP-L-fucose[g] + n2m2masn[g] => GDP[g] + fn2m2masn[g]	0	0	0	0	0	0	0	0	0	0	0	0	0	0	0	0	0	0	0	0	0	0	0	0	0	0	0	0	0	0	0	0	0	0	0	0	0	0	0	0	0	0	0	0	0	0	0	0
HMR_7333	2 UDP-galactose[g] + fn2m2masn[g] => 2 UDP[g] + l2fn2m2masn[g]	0	0	0	0	0	0	0	0	0	0	0	0	0	0	0	0	0	0	0	0	0	0	0	0	0	0	0	0	0	0	0	0	0	0	0	0	0	0	0	0	0	0	0	0	0	0	0	0
HMR_7334	2 CMP-N-acetylneuraminate[g] + l2fn2m2masn[g] => 2 CMP[g] + PA6[g]	0	0	0	0	0	0	0	0	0	0	0	0	0	0	0	0	0	0	0	0	0	0	0	0	0	0	0	0	0	0	0	0	0	0	0	0	0	0	0	0	0	0	0	0	0	0	0	0
HMR_7428	(alpha-D-mannosyl)2-beta-D-mannosyl-N-acetylglucosamine[l] + 2 H2O[l] => beta-1,4-mannose-N-acetylglucosamine[l] + 2 mannose[l]	0	0	0	0	0	0	0	2.01554e-28	0	0	0	0	-4.73317e-30	0	0	0	0	0	9.0278e-35	0	0	0	4.03897e-28	0	0	0	0	4.73317e-30	0	0	0	0	0	0	0	0	0	0	0	0	-1.30104e-19	0	0	0	0	0	0	0
HMR_7429	H2O[l] + beta-1,4-mannose-N-acetylglucosamine[l] => N-acetylglucosamine[l] + mannose[l]	0	0	0	0	0	0	0	2.01554e-28	0	0	0	0	-4.73317e-30	0	0	0	0	0	9.0278e-35	0	0	0	4.03897e-28	0	0	0	0	4.73317e-30	0	0	0	0	0	0	0	0	0	0	0	0	-1.30104e-19	0	0	0	0	0	0	0
HMR_7574	H2O[l] + de-Fuc form of PA6[l] => [protein]-L-asparagine[l] + de-Fuc form of PA6 (wo peptide linkage)[l]	0	0	0	0	0	0	0	0	0	0	0	0	0	0	0	0	0	0	0	0	0	0	0	0	0	0	0	0	0	0	0	0	0	0	0	0	0	0	0	0	0	0	0	0	0	0	0	0
HMR_7575	H2O[l] + de-Fuc form of PA6 (wo peptide linkage)[l] => N-acetylglucosamine[l] + de-Fuc, GlcNAc removed PA6 (wo peptide linkage)[l]	0	0	0	0	0	0	0	0	0	0	0	0	0	0	0	0	0	0	0	0	0	0	0	0	0	0	0	0	0	0	0	0	0	0	0	0	0	0	0	0	0	0	0	0	0	0	0	0
HMR_7576	2 H2O[l] + de-Fuc, GlcNAc removed PA6 (wo peptide linkage)[l] => 2 N-acetylneuraminate[l] + l2n2m2mn[l]	0	0	0	0	0	0	0	0	0	0	0	0	0	0	0	0	0	0	0	0	0	0	0	0	0	0	0	0	0	0	0	0	0	0	0	0	0	0	0	0	0	0	0	0	0	0	0	0
HMR_7577	2 H2O[l] + l2n2m2mn[l] => 2 galactose[l] + n2m2mn[l]	0	0	0	0	0	0	0	0	0	0	0	0	0	0	0	0	0	0	0	0	0	0	0	0	0	0	0	0	0	0	0	0	0	0	0	0	0	0	0	0	0	0	0	0	0	0	0	0
HMR_7578	2 H2O[l] + n2m2mn[l] => (alpha-D-mannosyl)2-beta-D-mannosyl-N-acetylglucosamine[l] + 2 N-acetylglucosamine[l]	0	0	0	0	0	0	0	0	0	0	0	0	0	0	0	0	0	0	0	0	0	0	0	0	0	0	0	0	0	0	0	0	0	0	0	0	0	0	0	0	0	0	0	0	0	0	0	0
HMR_7580	H2O[s] + PA6[s] => 6-deoxy-L-galactose[s] + de-Fuc form of PA6[s]	0	0	0	0	0	0	0	0	0	0	0	0	0	0	0	0	0	0	0	0	0	0	0	0	0	0	0	0	0	0	0	0	0	0	0	0	0	0	0	0	0	0	0	0	0	0	0	0
HMR_7582	H2O[l] + PA6[l] => 6-deoxy-L-galactose[l] + de-Fuc form of PA6[l]	0	0	0	0	0	0	0	0	0	0	0	0	0	0	0	0	0	0	0	0	0	0	0	0	0	0	0	0	0	0	0	0	0	0	0	0	0	0	0	0	0	0	0	0	0	0	0	0
HMR_7585	H2O[l] + n2m2nmasn[l] => [protein]-L-asparagine[l] + n2m2nm[l]	0	0	0	0	0	0	0	2.01554e-28	0	0	0	0	-4.73317e-30	0	0	0	0	0	0	0	0	0	4.03897e-28	0	0	0	0	4.73317e-30	0	0	0	0	0	0	0	0	0	0	0	0	-1.30104e-19	0	0	0	0	0	0	0
HMR_7586	H2O[l] + n2m2nm[l] => N-acetylglucosamine[l] + n2m2nmn[l]	0	0	0	0	0	0	0	2.01554e-28	0	0	0	0	-4.73317e-30	0	0	0	0	0	0	0	0	0	4.03897e-28	0	0	0	0	4.73317e-30	0	0	0	0	0	0	0	0	0	0	0	0	-1.30104e-19	0	0	0	0	0	0	0
HMR_7587	3 H2O[l] + n2m2nmn[l] => (alpha-D-mannosyl)2-beta-D-mannosyl-N-acetylglucosamine[l] + 3 N-acetylglucosamine[l]	0	0	0	0	0	0	0	2.01554e-28	0	0	0	0	-4.73317e-30	0	0	0	0	0	0	0	0	0	4.03897e-28	0	0	0	0	4.73317e-30	0	0	0	0	0	0	0	0	0	0	0	0	-1.30104e-19	0	0	0	0	0	0	0
HMR_8691	H2O[r] + dolichyl-diphosphate[r] => Pi[r] + dolichyl-phosphate[r]	0	0	0	0	0	0	-1.26218e-29	2.14965e-28	0	0	0	0	-1.57772e-30	0	0	0	0	0	0	0	0	0	0	0	0	0	0	0	0	0	0	0	0	0	0	0	0	0	0	0	6.50521e-19	0	0	0	0	0	0	-4.93038e-32
HMR_8692	H2O[r] + dolichyl-D-glucosyl-phosphate[r] => dolichyl-phosphate[r] + glucose[r]	0	0	0	0	0	0	0	0	0	0	0	0	0	0	0	0	0	0	0	0	0	0	0	0	0	0	0	0	0	0	0	0	0	0	0	0	0	0	0	0	0	0	0	0	0	0	0	0
HMR_8693	UDP-N-acetylglucosamine[g] + n2m2masn[g] => UDP[g] + n3m2masn[g]	0	0	0	0	0	0	0	0	0	0	0	0	0	0	0	0	0	0	0	0	0	0	0	0	0	0	0	0	0	0	0	0	0	0	0	0	0	0	0	0	0	0	0	0	0	0	0	0
HMR_8694	UDP-N-acetylglucosamine[g] + n3m2masn[g] => UDP[g] + n4m2masn[g]	0	0	0	0	0	0	0	0	0	0	0	0	0	0	0	0	0	0	0	0	0	0	0	0	0	0	0	0	0	0	0	0	0	0	0	0	0	0	0	0	0	0	0	0	0	0	0	0
HMR_8695	UDP-N-acetylglucosamine[g] + n4m2masn[g] => UDP[g] + n5m2masn[g]	0	0	0	0	0	0	0	0	0	0	0	0	0	0	0	0	0	0	0	0	0	0	0	0	0	0	0	0	0	0	0	0	0	0	0	0	0	0	0	0	0	0	0	0	0	0	0	0
HMR_5151	1827 ATP[c] + 2436 H2O[c] + 63 L-alanyl-tRNA(ala)[c] + 27 L-arginyl-tRNA(arg)[c] + 17 L-asparaginyl-tRNA(asn)[c] + 36 L-aspartyl-tRNA(asp)[c] + 35 L-cysteinyl-tRNA(cys)[c] + 20 L-glutaminyl-tRNA(gln)[c] + 62 L-glutamyl-tRNA(glu)[c] + 16 L-histidyl-tRNA(his)[c] + 9 L-isoleucyl-tRNA(ile)[c] + 64 L-leucyl-tRNA(leu)[c] + 60 L-lysyl-tRNA(lys)[c] + 7 L-methionyl-tRNA(met)[c] + 35 L-phenylalanyl-tRNA(ph…	1e-06	1e-06	1e-06	1e-06	1e-06	1e-06	1e-06	1e-06	1e-06	1e-06	1e-06	1e-06	1e-06	1e-06	1e-06	1e-06	1e-06	1e-06	1e-06	1e-06	1e-06	1e-06	1e-06	1e-06	1e-06	1e-06	1e-06	1e-06	1e-06	1e-06	1e-06	1e-06	1e-06	1e-06	1e-06	1e-06	1e-06	1e-06	1e-06	1e-06	1e-06	1e-06	1e-06	1e-06	1e-06	1e-06	1e-06	1e-06
HMR_5152	1269 ATP[c] + 1692 H2O[c] + 34 L-alanyl-tRNA(ala)[c] + 16 L-arginyl-tRNA(arg)[c] + 19 L-asparaginyl-tRNA(asn)[c] + 25 L-aspartyl-tRNA(asp)[c] + 3 L-cysteinyl-tRNA(cys)[c] + 17 L-glutaminyl-tRNA(gln)[c] + 29 L-glutamyl-tRNA(glu)[c] + 9 L-histidyl-tRNA(his)[c] + 20 L-isoleucyl-tRNA(ile)[c] + 59 L-leucyl-tRNA(leu)[c] + 26 L-lysyl-tRNA(lys)[c] + 14 L-methionyl-tRNA(met)[c] + 25 L-phenylalanyl-tRNA(ph…	3.46667e-32	0	3.23556e-32	3.9443e-31	-5.63912e-31	0	3.35266e-30	0	6.54816e-33	0	0	-2.21867e-31	-4.9689e-31	0	-2.50371e-33	3.85186e-34	0	1.06003e-30	-8.47409e-32	0	0	1.54074e-33	0	0	-1.11704e-32	-9.57159e-28	1.54074e-33	0	6.59438e-31	3.08149e-32	0	-1.15556e-33	1.54074e-33	0	1.32756e-30	0	-4.62223e-33	-5.77779e-34	-3.62837e-29	1.92593e-33	2.46519e-32	0	0	-2.5638e-30	0	0	0	1.11704e-32
HMR_5153	1254 ATP[c] + 1672 H2O[c] + 26 L-alanyl-tRNA(ala)[c] + 7 L-arginyl-tRNA(arg)[c] + 19 L-asparaginyl-tRNA(asn)[c] + 24 L-aspartyl-tRNA(asp)[c] + 3 L-cysteinyl-tRNA(cys)[c] + 18 L-glutaminyl-tRNA(gln)[c] + 32 L-glutamyl-tRNA(glu)[c] + 13 L-histidyl-tRNA(his)[c] + 20 L-isoleucyl-tRNA(ile)[c] + 51 L-leucyl-tRNA(leu)[c] + 34 L-lysyl-tRNA(lys)[c] + 10 L-methionyl-tRNA(met)[c] + 27 L-phenylalanyl-tRNA(ph…	-2.6963e-32	0	0	0	1.79034e-30	-7.70372e-34	-2.55763e-31	0	0	0	0	6.16298e-33	1.97215e-30	0	-3.69779e-32	0	0	0	2.56534e-31	0	0	0	0	0	-1.63319e-30	4.69964e-28	-5.5852e-33	0	1.00457e-30	-9.24446e-32	-1.52842e-30	-7.65557e-33	-7.09975e-30	0	0	0	-3.25482e-31	0	-4.74549e-31	-1.43385e-31	2.73482e-32	0	0	7.88861e-31	0	0	0	-2.54223e-32
HMR_5154	13683 ATP[c] + 18244 H2O[c] + 275 L-alanyl-tRNA(ala)[c] + 150 L-arginyl-tRNA(arg)[c] + 247 L-asparaginyl-tRNA(asn)[c] + 233 L-aspartyl-tRNA(asp)[c] + 25 L-cysteinyl-tRNA(cys)[c] + 230 L-glutaminyl-tRNA(gln)[c] + 298 L-glutamyl-tRNA(glu)[c] + 115 L-histidyl-tRNA(his)[c] + 285 L-isoleucyl-tRNA(ile)[c] + 533 L-leucyl-tRNA(leu)[c] + 357 L-lysyl-tRNA(lys)[c] + 79 L-methionyl-tRNA(met)[c] + 224 L-pheny…	2.48815e-05	0.000122458	2.48621e-05	3.99028e-05	1.60553e-05	6.06162e-05	7.0275e-05	4.18352e-05	2.78833e-05	1.87355e-05	3.40184e-05	4.14206e-05	8.10175e-05	5.16063e-05	2.74423e-05	3.42212e-05	3.39099e-05	4.36803e-05	4.70218e-05	2.29214e-05	3.65991e-05	3.47318e-05	3.55135e-05	1.85501e-05	1.8911e-05	5.05039e-05	3.54982e-05	2.0374e-05	2.53778e-05	1.62321e-05	6.22152e-05	4.55097e-05	2.81439e-05	2.09113e-05	3.2993e-05	4.14137e-05	4.04915e-05	4.54915e-05	2.42129e-05	3.78175e-05	4.66872e-05	7.13525e-05	3.16194e-05	1.63223e-05	4.25623e-05	4.0446e-05	4.29769e-05	3.8342e-05
HMR_5155	372 ATP[c] + 496 H2O[c] + 11 L-alanyl-tRNA(ala)[c] + 9 L-arginyl-tRNA(arg)[c] + L-asparaginyl-tRNA(asn)[c] + 8 L-aspartyl-tRNA(asp)[c] + 2 L-cysteinyl-tRNA(cys)[c] + 7 L-glutaminyl-tRNA(gln)[c] + 5 L-glutamyl-tRNA(glu)[c] + L-histidyl-tRNA(his)[c] + 4 L-isoleucyl-tRNA(ile)[c] + 20 L-leucyl-tRNA(leu)[c] + 4 L-lysyl-tRNA(lys)[c] + 5 L-methionyl-tRNA(met)[c] + 3 L-phenylalanyl-tRNA(phe)[c] + 9 L-pro…	6.16298e-33	-3.08149e-33	-3.15853e-32	0	2.41589e-30	2.54223e-32	1.2326e-31	0	0	-3.17778e-33	0	7.39557e-32	-1.97215e-30	-2.46519e-32	1.20371e-33	1.78726e-31	3.08149e-33	0	2.95823e-31	0	8.62817e-32	0	0	-4.08297e-32	-3.38964e-32	2.34945e-27	3.85186e-33	0	-3.08149e-32	6.16298e-33	0	4.39112e-32	-2.46519e-32	0	0	0	1.2326e-32	0	3.15544e-30	-2.02223e-32	-3.12461e-28	1.558e-29	0	-4.53595e-30	2.3296e-30	1.5392e-30	0	-5.46964e-32
HMR_5156	261 ATP[c] + 348 H2O[c] + 3 L-alanyl-tRNA(ala)[c] + L-arginyl-tRNA(arg)[c] + L-asparaginyl-tRNA(asn)[c] + 13 L-aspartyl-tRNA(asp)[c] + L-cysteinyl-tRNA(cys)[c] + 3 L-glutaminyl-tRNA(gln)[c] + 9 L-glutamyl-tRNA(glu)[c] + L-histidyl-tRNA(his)[c] + 8 L-isoleucyl-tRNA(ile)[c] + 10 L-leucyl-tRNA(leu)[c] + 7 L-lysyl-tRNA(lys)[c] + 5 L-methionyl-tRNA(met)[c] + 3 L-phenylalanyl-tRNA(phe)[c] + 5 L-prolyl-…	0	0	0	0	0	0	0	0	0	0	0	0	0	0	0	0	0	0	0	0	0	0	0	0	0	0	0	0	0	0	0	0	0	0	0	0	0	0	0	0	0	0	0	0	0	0	0	0
HMR_5157	249 ATP[c] + 332 H2O[c] + 5 L-alanyl-tRNA(ala)[c] + 4 L-arginyl-tRNA(arg)[c] + L-asparaginyl-tRNA(asn)[c] + 4 L-aspartyl-tRNA(asp)[c] + 3 L-glutaminyl-tRNA(gln)[c] + 8 L-glutamyl-tRNA(glu)[c] + 4 L-isoleucyl-tRNA(ile)[c] + 12 L-leucyl-tRNA(leu)[c] + 9 L-lysyl-tRNA(lys)[c] + 2 L-methionyl-tRNA(met)[c] + 4 L-phenylalanyl-tRNA(phe)[c] + 4 L-prolyl-tRNA(pro)[c] + 9 L-seryl-tRNA(ser)[c] + 3 L-threonyl…	0	0	0	0	0	0	0	0	0	0	0	0	0	0	0	0	0	0	0	0	0	0	0	0	0	0	0	0	0	0	0	0	0	0	0	0	0	0	0	0	0	0	0	0	0	0	0	0
HMR_5158	303 ATP[c] + 404 H2O[c] + 7 L-alanyl-tRNA(ala)[c] + 2 L-arginyl-tRNA(arg)[c] + L-asparaginyl-tRNA(asn)[c] + 4 L-aspartyl-tRNA(asp)[c] + 8 L-glutaminyl-tRNA(gln)[c] + 8 L-glutamyl-tRNA(glu)[c] + L-isoleucyl-tRNA(ile)[c] + 15 L-leucyl-tRNA(leu)[c] + 6 L-lysyl-tRNA(lys)[c] + 3 L-methionyl-tRNA(met)[c] + 4 L-phenylalanyl-tRNA(phe)[c] + 5 L-prolyl-tRNA(pro)[c] + 9 L-seryl-tRNA(ser)[c] + 10 L-threonyl-…	0	0	0	0	0	0	0	0	0	0	0	0	0	0	0	0	0	0	0	0	0	0	0	0	0	0	0	0	0	0	0	0	0	0	0	0	0	0	0	0	0	0	0	0	0	0	0	0
HMR_5159	297 ATP[c] + 396 H2O[c] + 15 L-alanyl-tRNA(ala)[c] + 4 L-arginyl-tRNA(arg)[c] + 7 L-aspartyl-tRNA(asp)[c] + 6 L-glutaminyl-tRNA(gln)[c] + 5 L-glutamyl-tRNA(glu)[c] + L-histidyl-tRNA(his)[c] + 11 L-leucyl-tRNA(leu)[c] + 6 L-lysyl-tRNA(lys)[c] + 3 L-methionyl-tRNA(met)[c] + 4 L-phenylalanyl-tRNA(phe)[c] + 3 L-prolyl-tRNA(pro)[c] + 12 L-seryl-tRNA(ser)[c] + 5 L-threonyl-tRNA(thr)[c] + 3 L-tryptophan…	0	0	0	0	0	0	0	0	0	0	0	0	0	0	0	0	0	0	0	0	0	0	0	0	0	0	0	0	0	0	0	0	0	0	0	0	0	0	0	0	0	0	0	0	0	0	0	0
HMR_5160	8022 ATP[c] + 10696 H2O[c] + 134 L-alanyl-tRNA(ala)[c] + 134 L-arginyl-tRNA(arg)[c] + 138 L-asparaginyl-tRNA(asn)[c] + 176 L-aspartyl-tRNA(asp)[c] + 48 L-cysteinyl-tRNA(cys)[c] + 110 L-glutaminyl-tRNA(gln)[c] + 186 L-glutamyl-tRNA(glu)[c] + 62 L-histidyl-tRNA(his)[c] + 104 L-isoleucyl-tRNA(ile)[c] + 166 L-leucyl-tRNA(leu)[c] + 154 L-lysyl-tRNA(lys)[c] + 48 L-methionyl-tRNA(met)[c] + 98 L-phenylal…	-1.26218e-28	0	-1.21334e-32	0	-2.46519e-31	0	4.93038e-32	0	0	0	0	0	-2.36658e-30	-9.86076e-32	1.07852e-32	1.97215e-31	1.04771e-31	1.72563e-31	-5.42342e-31	0	0	-4.93038e-32	0	-2.46519e-32	9.36772e-31	1.30162e-28	0	0	-6.16298e-32	2.46519e-32	9.86076e-32	1.97215e-31	-5.91646e-31	0	0	1.2326e-32	9.86076e-32	0	-5.52203e-30	1.2326e-32	6.16298e-33	0	3.68792e-29	0	0	1.2326e-32	0	-2.00297e-32
HMR_5161	1218 ATP[c] + 1624 H2O[c] + 30 L-alanyl-tRNA(ala)[c] + 9 L-arginyl-tRNA(arg)[c] + 21 L-asparaginyl-tRNA(asn)[c] + 25 L-aspartyl-tRNA(asp)[c] + 12 L-cysteinyl-tRNA(cys)[c] + 17 L-glutaminyl-tRNA(gln)[c] + 25 L-glutamyl-tRNA(glu)[c] + 13 L-histidyl-tRNA(his)[c] + 18 L-isoleucyl-tRNA(ile)[c] + 31 L-leucyl-tRNA(leu)[c] + 35 L-lysyl-tRNA(lys)[c] + 5 L-methionyl-tRNA(met)[c] + 8 L-phenylalanyl-tRNA(phe…	0	0	0	0	0	3.9443e-31	1.18945e-30	0	0	0	-2.46519e-32	-1.47911e-31	0	0	-1.2326e-32	-3.79639e-30	0	-5.66994e-31	-2.76101e-30	0	0	0	0	1.47911e-31	-1.57772e-30	-4.88305e-28	2.46519e-32	-4.96982e-29	3.69779e-31	9.86076e-32	-9.1212e-31	1.57772e-30	1.06928e-29	0	-7.88861e-31	-4.93038e-32	2.95823e-31	0	-3.47099e-29	0	2.46519e-32	-7.88861e-31	8.20415e-29	0	-1.97215e-31	4.93038e-32	0	4.93038e-32
HMR_5162	2430 ATP[c] + 3240 H2O[c] + 37 L-alanyl-tRNA(ala)[c] + 42 L-arginyl-tRNA(arg)[c] + 40 L-asparaginyl-tRNA(asn)[c] + 36 L-aspartyl-tRNA(asp)[c] + 48 L-cysteinyl-tRNA(cys)[c] + 31 L-glutaminyl-tRNA(gln)[c] + 56 L-glutamyl-tRNA(glu)[c] + 24 L-histidyl-tRNA(his)[c] + 22 L-isoleucyl-tRNA(ile)[c] + 48 L-leucyl-tRNA(leu)[c] + 49 L-lysyl-tRNA(lys)[c] + 11 L-methionyl-tRNA(met)[c] + 21 L-phenylalanyl-tRNA(…	-1.54074e-33	1.2326e-32	-1.40593e-32	-2.26769e-30	2.21867e-31	0	9.24446e-33	0	-6.43065e-34	0	1.37897e-31	1.3253e-33	6.16298e-32	-2.31112e-33	1.18445e-32	-4.20941e-30	1.54074e-33	0	-1.69743e-31	0	-2.40741e-33	0	0	1.82147e-31	-1.92593e-34	-3.36628e-28	3.85186e-33	0	9.05187e-33	0	-3.58704e-32	-9.22906e-31	2.31112e-33	-1.64783e-30	1.75669e-31	2.88889e-34	-4.02905e-31	2.71171e-31	3.98282e-30	-1.63704e-33	7.2415e-32	-5.3926e-33	2.70774e-28	-2.15704e-32	-1.06985e-31	1.54074e-33	0	2.31112e-33
HMR_5163	1866 ATP[c] + 2488 H2O[c] + 42 L-alanyl-tRNA(ala)[c] + 44 L-arginyl-tRNA(arg)[c] + 25 L-asparaginyl-tRNA(asn)[c] + 35 L-aspartyl-tRNA(asp)[c] + 26 L-cysteinyl-tRNA(cys)[c] + 26 L-glutaminyl-tRNA(gln)[c] + 51 L-glutamyl-tRNA(glu)[c] + 13 L-histidyl-tRNA(his)[c] + 22 L-isoleucyl-tRNA(ile)[c] + 51 L-leucyl-tRNA(leu)[c] + 29 L-lysyl-tRNA(lys)[c] + 9 L-methionyl-tRNA(met)[c] + 21 L-phenylalanyl-tRNA(p…	-4.76668e-33	0	3.85186e-34	3.24074e-29	4.57601e-31	-1.92593e-33	-3.69779e-32	0	4.62223e-33	0	-1.47911e-31	0	3.71319e-31	0	-1.44445e-33	-9.62965e-35	-2.11852e-33	-6.88713e-31	2.15704e-32	0	-1.07371e-32	0	0	4.04445e-33	1.07852e-32	-2.79158e-28	1.54074e-32	0	-1.54074e-33	1.92593e-33	0	-1.15556e-33	0	-3.00927e-35	0	-3.27408e-33	-6.74075e-34	3.08149e-33	7.16384e-29	7.70372e-34	-4.93038e-32	-9.62965e-35	-6.16298e-33	1.03687e-31	1.77186e-31	3.3126e-32	0	8.85928e-33
HMR_5164	2094 ATP[c] + 2792 H2O[c] + 61 L-alanyl-tRNA(ala)[c] + 27 L-arginyl-tRNA(arg)[c] + 34 L-asparaginyl-tRNA(asn)[c] + 45 L-aspartyl-tRNA(asp)[c] + 40 L-cysteinyl-tRNA(cys)[c] + 17 L-glutaminyl-tRNA(gln)[c] + 42 L-glutamyl-tRNA(glu)[c] + 19 L-histidyl-tRNA(his)[c] + 15 L-isoleucyl-tRNA(ile)[c] + 65 L-leucyl-tRNA(leu)[c] + 58 L-lysyl-tRNA(lys)[c] + 10 L-methionyl-tRNA(met)[c] + 28 L-phenylalanyl-tRNA(…	-1.54074e-33	-2.46519e-32	-7.70372e-34	7.70372e-34	4.71468e-31	-3.85186e-34	-3.68546e-30	0	2.17686e-32	0	-1.29422e-31	9.62821e-31	7.08742e-31	-9.62965e-34	-2.88889e-34	5.25485e-30	1.05254e-32	0	-4.62223e-33	0	-1.20371e-32	0	0	-2.57786e-31	3.46667e-33	1.83398e-28	-3.85186e-34	0	-9.64506e-31	-3.08149e-32	0	-1.04925e-30	1.54074e-33	-1.06388e-30	1.3e-33	0	0	0	5.90382e-29	1.92593e-33	3.08149e-33	-6.74075e-33	-1.05926e-33	2.06075e-32	3.37038e-33	2.15704e-32	0	-6.74075e-34
HMR_5165	951 ATP[c] + 1268 H2O[c] + 39 L-alanyl-tRNA(ala)[c] + 34 L-arginyl-tRNA(arg)[c] + L-asparaginyl-tRNA(asn)[c] + 11 L-aspartyl-tRNA(asp)[c] + 2 L-cysteinyl-tRNA(cys)[c] + 32 L-glutaminyl-tRNA(gln)[c] + 40 L-glutamyl-tRNA(glu)[c] + 2 L-histidyl-tRNA(his)[c] + 2 L-isoleucyl-tRNA(ile)[c] + 41 L-leucyl-tRNA(leu)[c] + 13 L-lysyl-tRNA(lys)[c] + 8 L-methionyl-tRNA(met)[c] + 4 L-phenylalanyl-tRNA(phe)[c] +…	0	0	0	0	0	0	0	0	0	0	0	0	0	0	0	0	0	0	0	0	0	0	0	0	0	0	0	0	0	0	0	0	0	0	0	0	0	0	0	0	0	0	0	0	0	0	0	0
HMR_5166	801 ATP[c] + 1068 H2O[c] + 23 L-alanyl-tRNA(ala)[c] + 17 L-arginyl-tRNA(arg)[c] + 5 L-asparaginyl-tRNA(asn)[c] + 16 L-aspartyl-tRNA(asp)[c] + 19 L-glutaminyl-tRNA(gln)[c] + 30 L-glutamyl-tRNA(glu)[c] + 6 L-histidyl-tRNA(his)[c] + 41 L-leucyl-tRNA(leu)[c] + 22 L-lysyl-tRNA(lys)[c] + 4 L-methionyl-tRNA(met)[c] + 8 L-phenylalanyl-tRNA(phe)[c] + 10 L-prolyl-tRNA(pro)[c] + 16 L-seryl-tRNA(ser)[c] + 12…	2.42338e-27	-1.54074e-33	-3.85186e-34	0	-5.83018e-30	0	-5.02899e-30	0	0	0	-9.86076e-32	0	-9.86076e-30	1.18329e-30	0	0	1.2326e-32	0	-1.18329e-30	0	0	0	0	-1.2326e-31	1.57772e-30	0	0	4.98955e-29	-1.38051e-30	0	8.38165e-31	7.88861e-31	-7.88861e-30	3.31322e-29	1.18329e-30	0	-5.66994e-31	1.13399e-30	-5.6798e-29	0	-2.09541e-31	0	0	0	0	0	0	2.46519e-32
HMR_5167	315 ATP[c] + 420 H2O[c] + 8 L-alanyl-tRNA(ala)[c] + 3 L-asparaginyl-tRNA(asn)[c] + 7 L-aspartyl-tRNA(asp)[c] + 5 L-cysteinyl-tRNA(cys)[c] + 5 L-glutaminyl-tRNA(gln)[c] + 10 L-glutamyl-tRNA(glu)[c] + L-histidyl-tRNA(his)[c] + 4 L-isoleucyl-tRNA(ile)[c] + 6 L-leucyl-tRNA(leu)[c] + 12 L-lysyl-tRNA(lys)[c] + 3 L-methionyl-tRNA(met)[c] + 9 L-phenylalanyl-tRNA(phe)[c] + 3 L-prolyl-tRNA(pro)[c] + 7 L-se…	1.49329e-28	0	-3.5129e-31	-8.26726e-28	3.38964e-31	1.04366e-30	-3.9443e-31	0	0	-1.72563e-31	-2.98115e-28	3.20366e-31	1.47911e-31	-1.57772e-30	-9.24446e-33	0	1.99385e-30	-6.16298e-32	-9.86076e-32	-3.43586e-31	2.90045e-31	-2.40603e-29	0	5.35835e-30	-8.62817e-32	3.93691e-29	-6.74075e-33	-4.41762e-29	-9.86076e-32	4.31408e-32	-6.90253e-31	1.21969e-30	-3.69779e-32	-1.86106e-29	-1.27448e-30	4.31408e-31	-8.12049e-30	7.21684e-30	0	4.93038e-31	-1.2326e-32	-4.73317e-30	1.2326e-32	-9.62965e-32	6.14239e-29	0	0	-6.16298e-32
HMR_5168	498 ATP[c] + 664 H2O[c] + 11 L-alanyl-tRNA(ala)[c] + 9 L-arginyl-tRNA(arg)[c] + 4 L-asparaginyl-tRNA(asn)[c] + 12 L-aspartyl-tRNA(asp)[c] + 3 L-cysteinyl-tRNA(cys)[c] + 10 L-glutaminyl-tRNA(gln)[c] + 6 L-glutamyl-tRNA(glu)[c] + 3 L-histidyl-tRNA(his)[c] + 9 L-isoleucyl-tRNA(ile)[c] + 15 L-leucyl-tRNA(leu)[c] + 11 L-lysyl-tRNA(lys)[c] + 4 L-methionyl-tRNA(met)[c] + 6 L-phenylalanyl-tRNA(phe)[c] + …	-7.09334e-28	0	0	3.08149e-33	4.72151e-30	0	8.76683e-31	0	0	0	0	5.04594e-32	0	-2.81032e-30	0	0	-7.39557e-32	0	1.09393e-31	1.16134e-31	0	3.55018e-29	0	0	0	-4.63456e-30	-6.16298e-33	7.96256e-30	0	0	-3.29103e-30	-2.11852e-33	-8.78224e-32	0	0	-6.65601e-31	0	0	-1.558e-28	0	0	0	1.10934e-31	-4.98431e-31	8.43557e-32	0	0	-1.6563e-32
HMR_5169	855 ATP[c] + 1140 H2O[c] + 21 L-alanyl-tRNA(ala)[c] + 20 L-arginyl-tRNA(arg)[c] + 11 L-asparaginyl-tRNA(asn)[c] + 10 L-aspartyl-tRNA(asp)[c] + 5 L-cysteinyl-tRNA(cys)[c] + 17 L-glutaminyl-tRNA(gln)[c] + 22 L-glutamyl-tRNA(glu)[c] + 6 L-histidyl-tRNA(his)[c] + 10 L-isoleucyl-tRNA(ile)[c] + 31 L-leucyl-tRNA(leu)[c] + 19 L-lysyl-tRNA(lys)[c] + 12 L-methionyl-tRNA(met)[c] + 6 L-phenylalanyl-tRNA(phe)…	-3.02934e-27	-7.39557e-32	-3.85186e-33	-7.18449e-30	-6.59438e-31	-6.24001e-31	-3.44067e-31	0	0	-4.62223e-33	2.46519e-31	0	1.38051e-30	0	3.37038e-33	1.14131e-30	1.54074e-33	-1.72563e-30	0	0	-9.62965e-33	0	0	-9.05187e-33	3.88267e-31	1.27727e-27	-1.54074e-33	0	1.2326e-32	7.70372e-34	0	-9.05187e-33	1.39098e-29	0	-1.71023e-30	1.19985e-31	1.50223e-32	-2.2803e-30	-1.93665e-28	2.31112e-33	1.2326e-32	2.55186e-33	-1.10441e-29	0	0	5.00742e-33	0	6.54816e-33
HMR_5170	579 ATP[c] + 772 H2O[c] + 10 L-alanyl-tRNA(ala)[c] + 4 L-arginyl-tRNA(arg)[c] + 3 L-asparaginyl-tRNA(asn)[c] + 9 L-aspartyl-tRNA(asp)[c] + 8 L-cysteinyl-tRNA(cys)[c] + 4 L-glutaminyl-tRNA(gln)[c] + 11 L-glutamyl-tRNA(glu)[c] + 3 L-histidyl-tRNA(his)[c] + 12 L-isoleucyl-tRNA(ile)[c] + 28 L-leucyl-tRNA(leu)[c] + 11 L-lysyl-tRNA(lys)[c] + 4 L-methionyl-tRNA(met)[c] + 5 L-phenylalanyl-tRNA(phe)[c] + …	0	0	0	-1.40516e-30	-9.95321e-31	1.54074e-33	0	0	0	0	0	0	0	9.86076e-31	0	0	0	0	0	0	0	-1.97215e-31	0	0	0	0	0	0	9.01335e-31	0	0	0	0	0	0	0	0	0	0	0	0	0	0	0	0	0	0	0
HMR_5171	975 ATP[c] + 1300 H2O[c] + 38 L-alanyl-tRNA(ala)[c] + 23 L-arginyl-tRNA(arg)[c] + 5 L-asparaginyl-tRNA(asn)[c] + 14 L-aspartyl-tRNA(asp)[c] + 6 L-cysteinyl-tRNA(cys)[c] + 7 L-glutaminyl-tRNA(gln)[c] + 15 L-glutamyl-tRNA(glu)[c] + 10 L-histidyl-tRNA(his)[c] + 6 L-isoleucyl-tRNA(ile)[c] + 37 L-leucyl-tRNA(leu)[c] + 14 L-lysyl-tRNA(lys)[c] + 14 L-methionyl-tRNA(met)[c] + 10 L-phenylalanyl-tRNA(phe)[…	8.53395e-28	0	0	0	7.93483e-31	0	0	0	0	0	0	-2.58845e-31	2.34193e-31	0	0	0	0	4.80712e-31	0	0	0	0	0	0	0	0	0	0	-1.30963e-32	0	0	0	0	0	-5.1769e-31	0	0	0	4.73317e-29	0	1.92593e-34	0	-3.18355e-28	0	0	0	1.16467e-21	0
HMR_5172	1050 ATP[c] + 1400 H2O[c] + 22 L-alanyl-tRNA(ala)[c] + 12 L-arginyl-tRNA(arg)[c] + 12 L-asparaginyl-tRNA(asn)[c] + 26 L-aspartyl-tRNA(asp)[c] + 6 L-cysteinyl-tRNA(cys)[c] + 14 L-glutaminyl-tRNA(gln)[c] + 15 L-glutamyl-tRNA(glu)[c] + 9 L-histidyl-tRNA(his)[c] + 12 L-isoleucyl-tRNA(ile)[c] + 39 L-leucyl-tRNA(leu)[c] + 18 L-lysyl-tRNA(lys)[c] + 8 L-methionyl-tRNA(met)[c] + 20 L-phenylalanyl-tRNA(phe…	0	0	0	0	0	0	0	0	0	0	0	0	0	0	0	0	0	0	0	0	0	0	0	0	0	0	0	0	0	0	0	0	0	0	0	0	0	0	0	0	0	0	0	0	0	0	0	0
HMR_5173	1404 ATP[c] + 1872 H2O[c] + 31 L-alanyl-tRNA(ala)[c] + 19 L-arginyl-tRNA(arg)[c] + 19 L-asparaginyl-tRNA(asn)[c] + 27 L-aspartyl-tRNA(asp)[c] + 19 L-cysteinyl-tRNA(cys)[c] + 16 L-glutaminyl-tRNA(gln)[c] + 34 L-glutamyl-tRNA(glu)[c] + 13 L-histidyl-tRNA(his)[c] + 29 L-isoleucyl-tRNA(ile)[c] + 47 L-leucyl-tRNA(leu)[c] + 33 L-lysyl-tRNA(lys)[c] + 15 L-methionyl-tRNA(met)[c] + 22 L-phenylalanyl-tRNA(…	0	9.86076e-32	0	0	-3.8413e-30	0	-3.45127e-30	0	-4.66075e-32	0	0	0	0	0	0	0	0	-3.85186e-32	0	0	0	2.95823e-31	0	0	2.20943e-30	1.07193e-28	0	0	0	0	0	0	0	0	0	0	2.80415e-31	0	0	0	0	0	-4.84509e-28	0	0	0	0	-3.85186e-33
HMR_7282	asparagine[c] => [protein]-L-asparagine[c] + H2O[c]	0	0	0	0	0	0	-1.26218e-29	1.34106e-29	0	0	0	0	3.15544e-30	0	0	0	0	0	-2.88889e-34	0	0	0	-3.78653e-28	0	0	0	0	-4.33873e-30	0	0	0	0	0	0	0	0	0	0	0	0	7.80626e-19	0	0	0	0	0	0	-9.86076e-32
HMR_7616	tyrosine[c] => H2O[c] + [protein]-L-tyrosine[c]	0	0	0	0	0	0	0	0	0	0	0	0	0	0	0	0	0	0	0	0	0	0	0	0	0	0	0	0	0	0	0	0	0	0	0	0	0	0	0	0	0	0	0	0	0	0	0	0
HMR_7617	ATP[c] + [protein]-L-tyrosine[c] => ADP[c] + [protein]-tyrosine-phosphate[c]	0	0	0	0	0	0	0	0	0	0	0	0	0	0	0	0	0	0	0	0	0	0	0	0	0	0	0	0	0	0	0	0	0	0	0	0	0	0	0	0	0	0	0	0	0	0	0	0
HMR_7618	H2O[c] + [protein]-tyrosine-phosphate[c] => Pi[c] + [protein]-L-tyrosine[c]	0	0	0	0	0	0	0	0	0	0	0	0	0	0	0	0	0	0	0	0	0	0	0	0	0	0	0	0	0	0	0	0	0	0	0	0	0	0	0	0	0	0	0	0	0	0	0	0
HMR_7619	PAPS[c] + [protein]-L-tyrosine[c] <=> PAP[c] + [protein]-tyrosine-O-sulfate[c]	0	0	0	0	0	0	0	0	0	0	0	0	0	0	0	0	0	0	0	0	0	0	0	0	0	0	0	0	0	0	0	0	0	0	0	0	0	0	0	0	0	0	0	0	0	0	0	0
HMR_9735	H2O[c] + [protein]-L-citrulline[c] => citrulline[c]	0	0	0	0	0	0	0	0	0	0	0	0	0	0	0	0	0	0	0	0	0	0	0	0	0	0	0	0	0	0	0	0	0	0	0	0	0	0	0	0	0	0	0	0	0	0	0	0
HMR_7621	arginine[c] => H2O[c] + [protein]-L-arginine[c]	0	0	0	0	0	0	0	0	0	0	0	0	0	0	0	0	0	0	0	0	0	0	0	0	0	0	0	0	0	0	0	0	0	0	0	0	0	0	0	0	0	0	0	0	0	0	0	0
HMR_7622	H2O[c] + [protein]-L-arginine[c] => NH3[c] + [protein]-L-citrulline[c]	0	0	0	0	0	0	0	0	0	0	0	0	0	0	0	0	0	0	0	0	0	0	0	0	0	0	0	0	0	0	0	0	0	0	0	0	0	0	0	0	0	0	0	0	0	0	0	0
HMR_7624	H2O[c] + [protein]-omega-N-(ADP-D-ribosyl)-L-arginine[c] => ADP-ribose[c] + [protein]-L-arginine[c]	0	0	0	0	0	0	0	0	0	0	0	0	0	0	0	0	0	0	0	0	0	0	0	0	0	0	0	0	0	0	0	0	0	0	0	0	0	0	0	0	0	0	0	0	0	0	0	0
HMR_7626	H2O[c] + N(omega)-(ADP-D-ribosyl)-L-arginine[c] => ADP-ribose[c] + arginine[c]	0	0	0	0	0	0	0	0	0	0	0	0	0	0	0	0	0	0	0	0	0	0	0	0	0	0	0	0	0	0	0	0	0	0	0	0	0	0	0	0	0	0	0	0	0	0	0	0
HMR_5258	304 ATP[c] + 304 H2O[c] + albumin[c] => 304 ADP[c] + 304 Pi[c] + 63 alanine[c] + 27 arginine[c] + 17 asparagine[c] + 36 aspartate[c] + 35 cysteine[c] + 62 glutamate[c] + 20 glutamine[c] + 13 glycine[c] + 16 histidine[c] + 9 isoleucine[c] + 64 leucine[c] + 60 lysine[c] + 7 methionine[c] + 35 phenylalanine[c] + 24 proline[c] + 28 serine[c] + 29 threonine[c] + 2 tryptophan[c] + 19 tyrosine[c] + 43 v…	0	0	0	0	0	0	0	0	0	0	0	0	0	0	0	0	0	0	0	0	0	0	0	0	0	0	0	0	0	0	0	0	0	0	0	0	0	0	0	0	0	0	0	0	0	0	0	0
HMR_5259	304 ATP[l] + 304 H2O[l] + albumin[l] => 304 ADP[l] + 304 Pi[l] + 63 alanine[l] + 27 arginine[l] + 17 asparagine[l] + 36 aspartate[l] + 35 cysteine[l] + 62 glutamate[l] + 20 glutamine[l] + 13 glycine[l] + 16 histidine[l] + 9 isoleucine[l] + 64 leucine[l] + 60 lysine[l] + 7 methionine[l] + 35 phenylalanine[l] + 24 proline[l] + 28 serine[l] + 29 threonine[l] + 2 tryptophan[l] + 19 tyrosine[l] + 43 v…	8.0091e-28	0	0	0	1.15171e-30	0	5.27551e-30	0	0	0	9.86076e-32	-4.93038e-31	-1.97215e-30	0	0	0	-2.00297e-32	0	0	0	0	0	0	0	-1.07852e-30	0	0	-1.1192e-29	5.83942e-31	0	7.88861e-31	0	-4.91497e-30	-1.14762e-29	0	0	2.46519e-31	3.9443e-31	0	0	0	0	-2.53093e-29	9.86076e-31	0	4.62223e-33	0	0
HMR_5260	211 ATP[c] + 211 H2O[c] + antichymotrypsin[c] => 211 ADP[c] + 211 Pi[c] + 34 alanine[c] + 16 arginine[c] + 19 asparagine[c] + 25 aspartate[c] + 3 cysteine[c] + 29 glutamate[c] + 17 glutamine[c] + 16 glycine[c] + 9 histidine[c] + 20 isoleucine[c] + 59 leucine[c] + 26 lysine[c] + 14 methionine[c] + 25 phenylalanine[c] + 16 proline[c] + 30 serine[c] + 29 threonine[c] + 3 tryptophan[c] + 9 tyrosine[c…	0	0	0	0	0	0	0	0	0	0	0	0	0	0	0	0	0	0	0	0	0	0	0	0	0	0	0	0	0	0	0	0	0	0	0	0	0	0	0	0	0	0	0	0	0	0	0	0
HMR_5261	211 ATP[l] + 211 H2O[l] + antichymotrypsin[l] => 211 ADP[l] + 211 Pi[l] + 34 alanine[l] + 16 arginine[l] + 19 asparagine[l] + 25 aspartate[l] + 3 cysteine[l] + 29 glutamate[l] + 17 glutamine[l] + 16 glycine[l] + 9 histidine[l] + 20 isoleucine[l] + 59 leucine[l] + 26 lysine[l] + 14 methionine[l] + 25 phenylalanine[l] + 16 proline[l] + 30 serine[l] + 29 threonine[l] + 3 tryptophan[l] + 9 tyrosine[l…	0	0	0	3.9443e-31	0	0	3.5518e-30	2.72157e-29	6.25927e-33	0	0	-2.21867e-31	0	0	0	0	0	1.06003e-30	0	0	0	0	0	0	0	-9.57085e-28	0	0	0	2.73482e-32	0	0	0	0	1.32756e-30	0	0	0	-3.61782e-29	0	2.46519e-32	0	0	-2.5638e-30	0	0	-8.43732e-20	0
HMR_5262	209 ATP[c] + 209 H2O[c] + antitrypsin[c] => 209 ADP[c] + 209 Pi[c] + 26 alanine[c] + 7 arginine[c] + 19 asparagine[c] + 24 aspartate[c] + 3 cysteine[c] + 32 glutamate[c] + 18 glutamine[c] + 24 glycine[c] + 13 histidine[c] + 20 isoleucine[c] + 51 leucine[c] + 34 lysine[c] + 10 methionine[c] + 27 phenylalanine[c] + 19 proline[c] + 25 serine[c] + 30 threonine[c] + 3 tryptophan[c] + 6 tyrosine[c] + 2…	0	0	0	0	0	0	0	0	0	0	0	0	0	0	0	0	0	0	0	0	0	0	0	0	0	0	0	0	0	0	0	0	0	0	0	0	0	0	0	0	0	0	0	0	0	0	0	0
HMR_5263	209 ATP[l] + 209 H2O[l] + antitrypsin[l] => 209 ADP[l] + 209 Pi[l] + 26 alanine[l] + 7 arginine[l] + 19 asparagine[l] + 24 aspartate[l] + 3 cysteine[l] + 32 glutamate[l] + 18 glutamine[l] + 24 glycine[l] + 13 histidine[l] + 20 isoleucine[l] + 51 leucine[l] + 34 lysine[l] + 10 methionine[l] + 27 phenylalanine[l] + 19 proline[l] + 25 serine[l] + 30 threonine[l] + 3 tryptophan[l] + 6 tyrosine[l] + 2…	0	0	0	0	0	-7.70372e-34	0	-3.98375e-29	0	0	0	0	2.08309e-30	0	-3.50519e-32	0	0	0	0	0	0	0	0	0	-1.63935e-30	4.69964e-28	0	9.46633e-30	1.00919e-30	-9.24446e-32	-1.52842e-30	0	-7.09127e-30	0	0	0	-3.28178e-31	0	0	0	0	0	0	7.88861e-31	0	0	0	0
HMR_5264	2280 ATP[c] + 2280 H2O[c] + apoB100[c] => 2280 ADP[c] + 2280 Pi[c] + 275 alanine[c] + 150 arginine[c] + 247 asparagine[c] + 233 aspartate[c] + 25 cysteine[c] + 298 glutamate[c] + 230 glutamine[c] + 207 glycine[c] + 115 histidine[c] + 285 isoleucine[c] + 533 leucine[c] + 357 lysine[c] + 79 methionine[c] + 224 phenylalanine[c] + 171 proline[c] + 392 serine[c] + 300 threonine[c] + 37 tryptophan[c] +…	0	0	0	0	0	0	0	0	0	0	0	0	0	0	0	0	0	0	0	0	0	0	0	0	0	0	0	0	0	0	0	0	0	0	0	0	0	0	0	0	0	0	0	0	0	0	0	0
HMR_5265	2280 ATP[l] + 2280 H2O[l] + apoB100[l] => 2280 ADP[l] + 2280 Pi[l] + 275 alanine[l] + 150 arginine[l] + 247 asparagine[l] + 233 aspartate[l] + 25 cysteine[l] + 298 glutamate[l] + 230 glutamine[l] + 207 glycine[l] + 115 histidine[l] + 285 isoleucine[l] + 533 leucine[l] + 357 lysine[l] + 79 methionine[l] + 224 phenylalanine[l] + 171 proline[l] + 392 serine[l] + 300 threonine[l] + 37 tryptophan[l] +…	0	0	0	0	0	0	0	0	0	0	0	0	0	0	0	0	0	0	0	0	0	0	0	0	0	0	0	0	0	0	0	0	0	0	0	0	0	0	0	0	0	0	0	0	0	0	0	0
HMR_5266	62 ATP[c] + 62 H2O[c] + apo-[ACP][c] => 62 ADP[c] + 62 Pi[c] + 11 alanine[c] + 9 arginine[c] + asparagine[c] + 8 aspartate[c] + 2 cysteine[c] + 5 glutamate[c] + 7 glutamine[c] + 6 glycine[c] + histidine[c] + 4 isoleucine[c] + 20 leucine[c] + 4 lysine[c] + 5 methionine[c] + 3 phenylalanine[c] + 9 proline[c] + 8 serine[c] + 6 threonine[c] + 4 tyrosine[c] + 11 valine[c]	0	0	0	0	0	0	0	0	0	0	0	0	0	0	0	0	0	0	0	0	0	0	0	0	0	0	0	0	0	0	0	0	0	0	0	0	0	0	0	0	0	0	0	0	0	0	0	0
HMR_5267	43 ATP[c] + 43 H2O[c] + mitoApo-[ACP][c] => 43 ADP[c] + 43 Pi[c] + 3 alanine[c] + arginine[c] + asparagine[c] + 13 aspartate[c] + cysteine[c] + 9 glutamate[c] + 3 glutamine[c] + 3 glycine[c] + histidine[c] + 8 isoleucine[c] + 10 leucine[c] + 7 lysine[c] + 5 methionine[c] + 3 phenylalanine[c] + 5 proline[c] + 3 serine[c] + threonine[c] + 4 tyrosine[c] + 6 valine[c]	0	0	0	0	0	0	0	0	0	0	0	0	0	0	0	0	0	0	0	0	0	0	0	0	0	0	0	0	0	0	0	0	0	0	0	0	0	0	0	0	0	0	0	0	0	0	0	0
HMR_5268	41 ATP[c] + 41 H2O[c] + apoC1[c] => 41 ADP[c] + 41 Pi[c] + 5 alanine[c] + 4 arginine[c] + asparagine[c] + 4 aspartate[c] + 8 glutamate[c] + 3 glutamine[c] + 3 glycine[c] + 4 isoleucine[c] + 12 leucine[c] + 9 lysine[c] + 2 methionine[c] + 4 phenylalanine[c] + 4 proline[c] + 9 serine[c] + 3 threonine[c] + tryptophan[c] + 7 valine[c]	0	0	0	0	0	0	0	0	0	0	0	0	0	0	0	0	0	0	0	0	0	0	0	0	0	0	0	0	0	0	0	0	0	0	0	0	0	0	0	0	0	0	0	0	0	0	0	0
HMR_5269	50 ATP[c] + 50 H2O[c] + apoC2[c] => 50 ADP[c] + 50 Pi[c] + 7 alanine[c] + 2 arginine[c] + asparagine[c] + 4 aspartate[c] + 8 glutamate[c] + 8 glutamine[c] + 5 glycine[c] + isoleucine[c] + 15 leucine[c] + 6 lysine[c] + 3 methionine[c] + 4 phenylalanine[c] + 5 proline[c] + 9 serine[c] + 10 threonine[c] + tryptophan[c] + 5 tyrosine[c] + 7 valine[c]	0	0	0	0	0	0	0	0	0	0	0	0	0	0	0	0	0	0	0	0	0	0	0	0	0	0	0	0	0	0	0	0	0	0	0	0	0	0	0	0	0	0	0	0	0	0	0	0
HMR_5270	49 ATP[c] + 49 H2O[c] + apoC3[c] => 49 ADP[c] + 49 Pi[c] + 15 alanine[c] + 4 arginine[c] + 7 aspartate[c] + 5 glutamate[c] + 6 glutamine[c] + 3 glycine[c] + histidine[c] + 11 leucine[c] + 6 lysine[c] + 3 methionine[c] + 4 phenylalanine[c] + 3 proline[c] + 12 serine[c] + 5 threonine[c] + 3 tryptophan[c] + 2 tyrosine[c] + 9 valine[c]	0	0	0	0	0	0	0	0	0	0	0	0	0	0	0	0	0	0	0	0	0	0	0	0	0	0	0	0	0	0	0	0	0	0	0	0	0	0	0	0	0	0	0	0	0	0	0	0
HMR_5271	1337 ATP[c] + 1337 H2O[c] + fibrinogen[c] => 1337 ADP[c] + 1337 Pi[c] + 134 alanine[c] + 134 arginine[c] + 138 asparagine[c] + 176 aspartate[c] + 48 cysteine[c] + 186 glutamate[c] + 110 glutamine[c] + 262 glycine[c] + 62 histidine[c] + 104 isoleucine[c] + 166 leucine[c] + 154 lysine[c] + 48 methionine[c] + 98 phenylalanine[c] + 114 proline[c] + 278 serine[c] + 182 threonine[c] + 60 tryptophan[c] …	0	0	0	0	0	0	0	0	0	0	0	0	0	0	0	0	0	0	0	0	0	0	0	0	0	0	0	0	0	0	0	0	0	0	0	0	0	0	0	0	0	0	0	0	0	0	0	0
HMR_5272	1337 ATP[l] + 1337 H2O[l] + fibrinogen[l] => 1337 ADP[l] + 1337 Pi[l] + 134 alanine[l] + 134 arginine[l] + 138 asparagine[l] + 176 aspartate[l] + 48 cysteine[l] + 186 glutamate[l] + 110 glutamine[l] + 262 glycine[l] + 62 histidine[l] + 104 isoleucine[l] + 166 leucine[l] + 154 lysine[l] + 48 methionine[l] + 98 phenylalanine[l] + 114 proline[l] + 278 serine[l] + 182 threonine[l] + 60 tryptophan[l] …	0	0	-3.31019e-33	0	0	0	3.13541e-31	-8.18443e-30	-1.25185e-33	0	0	0	-4.87645e-31	-9.24446e-32	7.55326e-33	0	0	1.76415e-31	-1.77186e-32	-4.33334e-34	0	-5.2289e-32	0	0	0	1.29999e-28	-4.42964e-33	-2.20635e-30	0	4.91112e-33	9.86076e-32	1.53304e-31	0	0	0	6.93335e-33	0	0	-5.53666e-30	1.73334e-33	2.6963e-33	0	3.67335e-29	0	0	-2.31112e-32	0	0
HMR_5273	203 ATP[c] + 203 H2O[c] + haptoglobin[c] => 203 ADP[c] + 203 Pi[c] + 30 alanine[c] + 9 arginine[c] + 21 asparagine[c] + 25 aspartate[c] + 12 cysteine[c] + 25 glutamate[c] + 17 glutamine[c] + 31 glycine[c] + 13 histidine[c] + 18 isoleucine[c] + 31 leucine[c] + 35 lysine[c] + 5 methionine[c] + 8 phenylalanine[c] + 21 proline[c] + 18 serine[c] + 22 threonine[c] + 8 tryptophan[c] + 21 tyrosine[c] + 3…	0	0	0	0	0	0	0	0	0	0	0	0	0	0	0	0	0	0	0	0	0	0	0	0	0	0	0	0	0	0	0	0	0	0	0	0	0	0	0	0	0	0	0	0	0	0	0	0
HMR_5274	203 ATP[l] + 203 H2O[l] + haptoglobin[l] => 203 ADP[l] + 203 Pi[l] + 30 alanine[l] + 9 arginine[l] + 21 asparagine[l] + 25 aspartate[l] + 12 cysteine[l] + 25 glutamate[l] + 17 glutamine[l] + 31 glycine[l] + 13 histidine[l] + 18 isoleucine[l] + 31 leucine[l] + 35 lysine[l] + 5 methionine[l] + 8 phenylalanine[l] + 21 proline[l] + 18 serine[l] + 22 threonine[l] + 8 tryptophan[l] + 21 tyrosine[l] + 3…	0	0	0	0	0	-3.08149e-33	0	-2.17923e-29	-1.08815e-32	0	-2.77334e-32	-1.70349e-31	4.06756e-31	6.16298e-32	-1.30963e-32	-3.81334e-30	-3.08149e-33	-5.1769e-31	5.42342e-31	7.70372e-34	0	0	0	9.68743e-32	-1.34969e-30	-4.88749e-28	0	-4.98955e-29	3.69779e-31	7.54965e-32	-9.05957e-31	2.42513e-30	1.06928e-29	0	-8.71291e-31	-4.93038e-32	2.94547e-31	0	-3.72519e-29	-3.08149e-33	2.20519e-32	2.23408e-32	8.20415e-29	0	-1.81808e-31	6.16298e-32	8.89385e-20	0
HMR_5275	405 ATP[c] + 405 H2O[c] + plasminogen[c] => 405 ADP[c] + 405 Pi[c] + 37 alanine[c] + 42 arginine[c] + 40 asparagine[c] + 36 aspartate[c] + 48 cysteine[c] + 56 glutamate[c] + 31 glutamine[c] + 62 glycine[c] + 24 histidine[c] + 22 isoleucine[c] + 48 leucine[c] + 49 lysine[c] + 11 methionine[c] + 21 phenylalanine[c] + 69 proline[c] + 56 serine[c] + 61 threonine[c] + 19 tryptophan[c] + 30 tyrosine[c]…	0	0	0	0	0	0	0	0	0	0	0	0	0	0	0	0	0	0	0	0	0	0	0	0	0	0	0	0	0	0	0	0	0	0	0	0	0	0	0	0	0	0	0	0	0	0	0	0
HMR_5276	405 ATP[l] + 405 H2O[l] + plasminogen[l] => 405 ADP[l] + 405 Pi[l] + 37 alanine[l] + 42 arginine[l] + 40 asparagine[l] + 36 aspartate[l] + 48 cysteine[l] + 56 glutamate[l] + 31 glutamine[l] + 62 glycine[l] + 24 histidine[l] + 22 isoleucine[l] + 48 leucine[l] + 49 lysine[l] + 11 methionine[l] + 21 phenylalanine[l] + 69 proline[l] + 56 serine[l] + 61 threonine[l] + 19 tryptophan[l] + 30 tyrosine[l]…	0	9.34076e-33	2.50371e-32	-2.36658e-30	3.69779e-31	0	0	4.41762e-29	0	0	1.2326e-31	0	-3.9443e-31	-3.9443e-31	1.2326e-32	-3.15544e-30	6.16298e-33	0	-1.97215e-31	0	0	0	0	1.84889e-31	0	-3.36144e-28	7.70372e-33	1.89327e-29	0	0	0	-9.18283e-31	0	-1.57772e-30	1.97215e-31	0	-3.9443e-31	2.71171e-31	3.15544e-30	0	7.39557e-32	-6.16298e-33	2.77679e-28	0	-4.93038e-32	0	0	0
HMR_5277	311 ATP[c] + 311 H2O[c] + prothrombin[c] => 311 ADP[c] + 311 Pi[c] + 42 alanine[c] + 44 arginine[c] + 25 asparagine[c] + 35 aspartate[c] + 26 cysteine[c] + 51 glutamate[c] + 26 glutamine[c] + 49 glycine[c] + 13 histidine[c] + 22 isoleucine[c] + 51 leucine[c] + 29 lysine[c] + 9 methionine[c] + 21 phenylalanine[c] + 33 proline[c] + 38 serine[c] + 36 threonine[c] + 14 tryptophan[c] + 21 tyrosine[c] …	0	0	0	0	0	0	0	0	0	0	0	0	0	0	0	0	0	0	0	0	0	0	0	0	0	0	0	0	0	0	0	0	0	0	0	0	0	0	0	0	0	0	0	0	0	0	0	0
HMR_5278	311 ATP[l] + 311 H2O[l] + prothrombin[l] => 311 ADP[l] + 311 Pi[l] + 42 alanine[l] + 44 arginine[l] + 25 asparagine[l] + 35 aspartate[l] + 26 cysteine[l] + 51 glutamate[l] + 26 glutamine[l] + 49 glycine[l] + 13 histidine[l] + 22 isoleucine[l] + 51 leucine[l] + 29 lysine[l] + 9 methionine[l] + 21 phenylalanine[l] + 33 proline[l] + 38 serine[l] + 36 threonine[l] + 14 tryptophan[l] + 21 tyrosine[l] …	0	0	0	6.16298e-30	0	0	-7.39557e-32	-4.19082e-29	4.62223e-33	0	-1.47911e-31	0	3.97512e-31	0	0	0	0	-6.90253e-31	0	0	0	0	0	0	0	-2.79553e-28	1.84889e-32	0	0	0	0	0	0	0	0	0	0	0	7.17617e-29	0	-7.39557e-32	0	0	0	1.77186e-31	0	0	0
HMR_5279	349 ATP[c] + 349 H2O[c] + [apotransferin][c] => 349 ADP[c] + 349 Pi[c] + 61 alanine[c] + 27 arginine[c] + 34 asparagine[c] + 45 aspartate[c] + 40 cysteine[c] + 42 glutamate[c] + 17 glutamine[c] + 52 glycine[c] + 19 histidine[c] + 15 isoleucine[c] + 65 leucine[c] + 58 lysine[c] + 10 methionine[c] + 28 phenylalanine[c] + 32 proline[c] + 41 serine[c] + 30 threonine[c] + 8 tryptophan[c] + 26 tyrosine…	0	0	0	0	0	0	0	0	0	0	0	0	0	0	0	0	0	0	0	0	0	0	0	0	0	0	0	0	0	0	0	0	0	0	0	0	0	0	0	0	0	0	0	0	0	0	0	0
HMR_5280	349 ATP[l] + 349 H2O[l] + [apotransferin][l] => 349 ADP[l] + 349 Pi[l] + 61 alanine[l] + 27 arginine[l] + 34 asparagine[l] + 45 aspartate[l] + 40 cysteine[l] + 42 glutamate[l] + 17 glutamine[l] + 52 glycine[l] + 19 histidine[l] + 15 isoleucine[l] + 65 leucine[l] + 58 lysine[l] + 10 methionine[l] + 28 phenylalanine[l] + 32 proline[l] + 41 serine[l] + 30 threonine[l] + 8 tryptophan[l] + 26 tyrosine…	0	-2.46519e-32	0	0	1.03538e-30	0	-3.73476e-30	5.5023e-29	3.19704e-32	0	-1.29422e-31	7.88861e-31	1.2819e-30	0	0	5.25394e-30	1.07852e-32	0	0	0	0	0	0	-1.97215e-31	0	1.83253e-28	0	0	-9.86076e-31	-1.84889e-32	0	-1.08468e-30	0	-1.57772e-30	0	0	0	0	6.31089e-29	0	0	-6.16298e-33	0	0	0	2.11852e-33	-1.07997e-20	0
HMR_5281	158 ATP[c] + 158 H2O[c] + apoE[c] => 158 ADP[c] + 158 Pi[c] + 39 alanine[c] + 34 arginine[c] + asparagine[c] + 11 aspartate[c] + 2 cysteine[c] + 40 glutamate[c] + 32 glutamine[c] + 18 glycine[c] + 2 histidine[c] + 2 isoleucine[c] + 41 leucine[c] + 13 lysine[c] + 8 methionine[c] + 4 phenylalanine[c] + 8 proline[c] + 14 serine[c] + 12 threonine[c] + 8 tryptophan[c] + 4 tyrosine[c] + 24 valine[c]	0	0	0	0	0	0	0	0	0	0	0	0	0	0	0	0	0	0	0	0	0	0	0	0	0	0	0	0	0	0	0	0	0	0	0	0	0	0	0	0	0	0	0	0	0	0	0	0
HMR_5282	158 ATP[l] + 158 H2O[l] + apoE[l] => 158 ADP[l] + 158 Pi[l] + 39 alanine[l] + 34 arginine[l] + asparagine[l] + 11 aspartate[l] + 2 cysteine[l] + 40 glutamate[l] + 32 glutamine[l] + 18 glycine[l] + 2 histidine[l] + 2 isoleucine[l] + 41 leucine[l] + 13 lysine[l] + 8 methionine[l] + 4 phenylalanine[l] + 8 proline[l] + 14 serine[l] + 12 threonine[l] + 8 tryptophan[l] + 4 tyrosine[l] + 24 valine[l]	0	0	0	0	0	0	0	0	0	0	0	0	0	0	0	0	0	0	0	0	0	0	0	0	0	0	0	0	0	0	0	0	0	0	0	0	0	0	0	0	0	0	0	0	0	0	0	0
HMR_5283	133 ATP[c] + 133 H2O[c] + apoA1[c] => 133 ADP[c] + 133 Pi[c] + 23 alanine[c] + 17 arginine[c] + 5 asparagine[c] + 16 aspartate[c] + 30 glutamate[c] + 19 glutamine[c] + 11 glycine[c] + 6 histidine[c] + 41 leucine[c] + 22 lysine[c] + 4 methionine[c] + 8 phenylalanine[c] + 10 proline[c] + 16 serine[c] + 12 threonine[c] + 5 tryptophan[c] + 7 tyrosine[c] + 15 valine[c]	0	0	0	0	0	0	0	0	0	0	0	0	0	0	0	0	0	0	0	0	0	0	0	0	0	0	0	0	0	0	0	0	0	0	0	0	0	0	0	0	0	0	0	0	0	0	0	0
HMR_5284	133 ATP[l] + 133 H2O[l] + apoA1[l] => 133 ADP[l] + 133 Pi[l] + 23 alanine[l] + 17 arginine[l] + 5 asparagine[l] + 16 aspartate[l] + 30 glutamate[l] + 19 glutamine[l] + 11 glycine[l] + 6 histidine[l] + 41 leucine[l] + 22 lysine[l] + 4 methionine[l] + 8 phenylalanine[l] + 10 proline[l] + 16 serine[l] + 12 threonine[l] + 5 tryptophan[l] + 7 tyrosine[l] + 15 valine[l]	0	0	0	0	-2.65008e-31	0	-4.83177e-30	2.34686e-29	0	0	-9.86076e-32	0	2.26798e-30	1.13399e-30	0	0	1.46371e-32	0	0	0	0	0	0	-1.1363e-31	1.57772e-30	0	0	5.04871e-29	-1.34969e-30	-1.84889e-32	8.38165e-31	0	-6.45572e-30	3.32554e-29	1.40516e-30	0	0	1.13399e-30	0	-1.84889e-32	-1.01689e-31	0	0	0	-6.16298e-33	0	0	0
HMR_5285	142 ATP[l] + 142 H2O[l] + STAR[l] => 142 ADP[l] + 142 Pi[l] + 21 alanine[l] + 20 arginine[l] + 11 asparagine[l] + 10 aspartate[l] + 5 cysteine[l] + 22 glutamate[l] + 17 glutamine[l] + 21 glycine[l] + 6 histidine[l] + 10 isoleucine[l] + 31 leucine[l] + 19 lysine[l] + 12 methionine[l] + 6 phenylalanine[l] + 12 proline[l] + 20 serine[l] + 12 threonine[l] + 5 tryptophan[l] + 4 tyrosine[l] + 21 valine…	-3.1302e-27	-7.39557e-32	0	-7.18603e-30	0	0	0	-6.5081e-29	0	0	1.97215e-31	0	-1.06003e-30	0	0	1.14285e-30	0	-1.67633e-30	0	0	0	0	0	-2.1763e-32	0	1.27312e-27	0	0	0	0	0	0	1.57772e-29	0	-1.72563e-30	0	0	-2.29263e-30	-1.93567e-28	0	0	0	-4.09299e-30	0	0	0	9.31736e-21	0
HMR_5286	96 ATP[l] + GM2A[l] + 96 H2O[l] => 96 ADP[l] + 96 Pi[l] + 10 alanine[l] + 4 arginine[l] + 3 asparagine[l] + 9 aspartate[l] + 8 cysteine[l] + 11 glutamate[l] + 4 glutamine[l] + 13 glycine[l] + 3 histidine[l] + 12 isoleucine[l] + 28 leucine[l] + 11 lysine[l] + 4 methionine[l] + 5 phenylalanine[l] + 19 proline[l] + 20 serine[l] + 10 threonine[l] + 3 tryptophan[l] + 4 tyrosine[l] + 12 valine[l]	0	0	0	-1.40516e-30	-9.95321e-31	1.54074e-33	0	0	0	0	0	0	0	9.86076e-31	0	0	0	0	0	0	0	-1.97215e-31	0	0	0	0	0	0	9.01335e-31	0	0	0	0	0	0	0	0	0	0	0	0	0	0	0	0	0	0	0
HMR_5287	162 ATP[l] + 162 H2O[l] + apocytochrome-C[l] => 162 ADP[l] + 162 Pi[l] + 38 alanine[l] + 23 arginine[l] + 5 asparagine[l] + 14 aspartate[l] + 6 cysteine[l] + 15 glutamate[l] + 7 glutamine[l] + 28 glycine[l] + 10 histidine[l] + 6 isoleucine[l] + 37 leucine[l] + 14 lysine[l] + 14 methionine[l] + 10 phenylalanine[l] + 26 proline[l] + 25 serine[l] + 10 threonine[l] + 3 tryptophan[l] + 14 tyrosine[l] …	8.53395e-28	0	0	0	7.93483e-31	0	0	0	0	0	0	-2.58845e-31	2.34193e-31	0	0	0	0	4.80712e-31	0	0	0	0	0	0	0	0	0	0	-1.30963e-32	0	0	0	0	0	-5.1769e-31	0	0	0	4.73317e-29	0	1.92593e-34	0	-3.18355e-28	0	0	0	1.16467e-21	0
HMR_5288	175 ATP[c] + 175 H2O[c] + glycogenin[c] => 175 ADP[c] + 175 Pi[c] + 22 alanine[c] + 12 arginine[c] + 12 asparagine[c] + 26 aspartate[c] + 6 cysteine[c] + 15 glutamate[c] + 14 glutamine[c] + 18 glycine[c] + 9 histidine[c] + 12 isoleucine[c] + 39 leucine[c] + 18 lysine[c] + 8 methionine[c] + 20 phenylalanine[c] + 15 proline[c] + 31 serine[c] + 25 threonine[c] + 7 tryptophan[c] + 13 tyrosine[c] + 28…	0	0	0	0	0	0	0	0	0	0	0	0	0	0	0	0	0	0	0	0	0	0	0	0	0	0	0	0	0	0	0	0	0	0	0	0	0	0	0	0	0	0	0	0	0	0	0	0
HMR_5289	234 ATP[l] + 234 H2O[l] + PPARA[l] => 234 ADP[l] + 234 Pi[l] + 31 alanine[l] + 19 arginine[l] + 19 asparagine[l] + 27 aspartate[l] + 19 cysteine[l] + 34 glutamate[l] + 16 glutamine[l] + 28 glycine[l] + 13 histidine[l] + 29 isoleucine[l] + 47 leucine[l] + 33 lysine[l] + 15 methionine[l] + 22 phenylalanine[l] + 20 proline[l] + 37 serine[l] + 18 threonine[l] + 14 tyrosine[l] + 27 valine[l]	0	9.86076e-32	0	0	-3.8413e-30	0	-3.45127e-30	0	-4.66075e-32	0	0	0	0	0	0	0	0	-3.85186e-32	0	0	0	2.95823e-31	0	0	2.20943e-30	1.07193e-28	0	0	0	0	0	0	0	0	0	0	2.80415e-31	0	0	0	0	0	-4.84509e-28	0	0	0	0	-3.85186e-33
HMR_5290	2281 ATP[l] + 2281 H2O[l] + apoB48[l] => 2281 ADP[l] + 2281 Pi[l] + 276 alanine[l] + 150 arginine[l] + 245 asparagine[l] + 234 aspartate[l] + 24 cysteine[l] + 297 glutamate[l] + 231 glutamine[l] + 207 glycine[l] + 114 histidine[l] + 287 isoleucine[l] + 536 leucine[l] + 356 lysine[l] + 79 methionine[l] + 224 phenylalanine[l] + 171 proline[l] + 393 serine[l] + 299 threonine[l] + 37 tryptophan[l] + …	0	0	0	0	0	0	0	0	0	0	0	0	0	0	0	0	0	0	0	0	0	0	0	0	0	0	0	0	0	0	0	0	0	0	0	0	0	0	0	0	0	0	0	0	0	0	0	0
HMR_9817	52 ATP[c] + 52 H2O[c] + thioredoxin[c] => 52 ADP[c] + 52 Pi[c] + 8 alanine[c] + 3 asparagine[c] + 7 aspartate[c] + 5 cysteine[c] + 10 glutamate[c] + 5 glutamine[c] + 5 glycine[c] + histidine[c] + 4 isoleucine[c] + 6 leucine[c] + 12 lysine[c] + 3 methionine[c] + 9 phenylalanine[c] + 3 proline[c] + 7 serine[c] + 4 threonine[c] + tryptophan[c] + tyrosine[c] + 11 valine[c]	0	0	0	0	0	0	0	0	0	0	0	0	0	0	0	0	0	0	0	0	0	0	0	0	0	0	0	0	0	0	0	0	0	0	0	0	0	0	0	0	0	0	0	0	0	0	0	0
HMR_9818	83 ATP[c] + 83 H2O[c] + mitothioredoxin[c] => 83 ADP[c] + 83 Pi[c] + 11 alanine[c] + 9 arginine[c] + 4 asparagine[c] + 12 aspartate[c] + 3 cysteine[c] + 6 glutamate[c] + 10 glutamine[c] + 10 glycine[c] + 3 histidine[c] + 9 isoleucine[c] + 15 leucine[c] + 11 lysine[c] + 4 methionine[c] + 6 phenylalanine[c] + 12 proline[c] + 8 serine[c] + 12 threonine[c] + 2 tryptophan[c] + 2 tyrosine[c] + 17 valin…	0	0	0	0	0	0	0	0	0	0	0	0	0	0	0	0	0	0	0	0	0	0	0	0	0	0	0	0	0	0	0	0	0	0	0	0	0	0	0	0	0	0	0	0	0	0	0	0
HMR_5407	carbonate[s] => CO2[s] + H2O[s]	0	0	0	0	0	0	0	0	0	0	0	0	0	0	0	0	0	0	0	0	0	0	0	0	0	0	0	0	0	0	0	0	0	0	0	0	0	0	0	0	0	0	0	0	0	0	0	0
HMR_3851	3-sulfinylpyruvic acid[c] + H2O[c] => pyruvate[c] + sulfite[c]	0	0	0	0	0	0	0	0	0	0	0	0	0	0	0	0	0	0	0	0	0	0	0	0	0	0	0	0	0	0	0	0	0	0	0	0	0	0	0	0	0	0	0	0	0	0	0	0
HMR_3861	3-sulfinoalanine[c] + AKG[c] => 3-sulfinylpyruvic acid[c] + glutamate[c]	0	0	0	0	0	0	0	0	0	0	0	0	0	0	0	0	0	0	0	0	0	0	0	0	0	0	0	0	0	0	0	0	0	0	0	0	0	0	0	0	0	0	0	0	0	0	0	0
HMR_3866	3-sulfinylpyruvic acid[m] + H2O[m] => pyruvate[m] + sulfite[m]	0.116209	0.124354	0.132108	0.129765	0.113921	0.116681	0.148065	0.128016	0.0880906	0.123433	0.107202	0.12005	0.132965	0.157524	0.0759639	0.0825219	0.130994	0.130418	0.127151	0.116992	0.0920396	0.135223	0.0776112	0.126114	0.09603	0.10373	0.135203	0.107984	0.126341	0.114722	0.130974	0.106728	0.106976	0.0974209	0.0769773	0.114108	0.108698	0.105563	0.124581	0.0860276	0.0695841	0.1311	0.0783573	0.103649	0.0869603	0.115617	0.111465	0.108802
HMR_3915	SAM[c] + THF[c] => 5-methyl-THF[c] + SAH[c]	0	0	0	0	0	0	0	0	0	0	0	0	0	0	0	0	0	0	0	0	0	0	0	0	0	0	0	0	0	0	0	0	0	0	0	0	0	0	0	0	0	0	0	0	0	0	0	0
HMR_4084	H2O[c] + PAP[c] => AMP[c] + Pi[c]	4.93038e-32	0	-3.03711e-29	0	0	3.08149e-32	1.57156e-31	0	0	0	0	6.74736e-14	0	0	0	0	0	0	1.97215e-31	-1.2326e-32	8.62817e-32	0	0	2.61926e-32	-4.31408e-32	2.18104e-26	-5.54668e-32	-2.77812e-14	0	-7.39557e-32	0	0	-9.86076e-32	0	0	0	0	0	1.38051e-30	-7.70372e-34	-1.82069e-27	3.08093e-26	0	0	0	0	0	1.57772e-30
HMR_4187	H2O[c] + PAPS[c] => Pi[c] + adenylyl sulfate[c]	0	0	0	0	0	0	0	0	0	0	0	-6.74736e-14	0	0	0	0	0	0	0	0	0	0	-4.00347e-28	0	0	0	0	0	0	0	0	0	0	0	0	0	0	0	-1.77494e-30	0	0	2.6772e-29	0	0	0	-4.73317e-30	0	-1.57772e-30
HMR_4188	PAPS[c] <=> PAP[c] + activated sulphur[c]	0	0	0	0	0	0	0	0	0	0	0	0	0	0	0	0	0	0	0	0	0	0	0	0	0	0	0	0	0	0	0	0	0	0	0	0	0	0	0	0	0	0	0	0	0	0	0	0
HMR_4701	SAH[c] + dimethylglycine[c] => SAM[c] + sarcosine[c]	0	0	0	0	0	0	0	0	0	0	0	0	0	0	0	0	0	0	0	0	0	0	0	0	0	0	0	0	0	0	0	0	0	0	0	0	0	0	0	0	0	0	0	0	0	0	0	0
HMR_4840	H2O[c] + H2S2O3[c] => H2S[c] + sulfate[c]	0	0	0	0	0	0	0	0	0	0	0	0	0	0	0	0	0	0	0	0	0	0	0	0	0	0	0	0	0	0	0	0	0	0	0	0	0	0	0	0	0	0	0	0	0	0	0	0
HMR_4842	H+[c] + SAM[c] => SAH[c] + activated methyl group[c]	0	0	0	0	0	0	0	0	0	0	0	0	0	0	0	0	0	0	0	0	0	0	0	0	0	0	0	0	0	0	0	0	0	0	0	0	0	0	0	0	0	0	0	0	0	0	0	0
HMR_8662	CoA[m] + GTP[m] + itaconate[m] <=> GDP[m] + Pi[m] + itaconyl-CoA[m]	0	0	0	0	0	0	0	0	0	0	0	0	0	0	0	0	0	0	0	0	0	0	0	0	0	0	0	0	0	0	0	0	0	0	0	0	0	0	0	0	0	0	0	0	0	0	0	0
HMR_8663	ADP[m] + Pi[m] + itaconyl-CoA[m] <=> ATP[m] + CoA[m] + itaconate[m]	0	0	0	0	0	0	0	0	0	0	0	0	0	0	0	0	0	0	0	0	0	0	0	0	0	0	0	0	0	0	0	0	0	0	0	0	0	0	0	0	0	0	0	0	0	0	0	0
HMR_8664	(3S)-citramalyl-CoA[m] <=> H2O[m] + itaconyl-CoA[m]	0	0	0	0	0	0	0	0	0	0	0	0	0	0	0	0	0	0	0	0	0	-9.86076e-31	0	0	0	0	0	0	0	0	0	0	0	0	0	0	0	0	0	0	0	0	0	0	0	0	0	0
HMR_8665	(3S)-citramalyl-CoA[m] <=> H2O[m] + mesaconyl-CoA[m]	0	0	0	0	0	0	0	0	0	0	0	0	0	0	0	0	0	0	0	0	0	9.86076e-31	0	0	0	0	0	0	0	0	0	0	0	0	0	0	0	0	0	0	0	0	0	0	0	0	0	0
HMR_8666	(3S)-citramalyl-CoA[m] => acetyl-CoA[m] + pyruvate[m]	0	0	0	0	0	0	0	0	0	0	0	0	0	0	0	0	0	0	0	0	0	0	0	0	0	0	0	0	0	0	0	0	0	0	0	0	0	0	0	0	0	0	0	0	0	0	0	0
HMR_8667	ADP[m] + Pi[m] + mesaconyl-CoA[m] <=> ATP[m] + CoA[m] + mesaconate[m]	0	0	0	0	0	0	0	0	0	0	0	0	0	0	0	0	0	0	0	0	0	0	0	0	0	0	0	0	0	0	0	0	0	0	0	0	0	0	0	0	0	0	0	0	0	0	0	0
HMR_8668	CoA[m] + GTP[m] + mesaconate[m] <=> GDP[m] + Pi[m] + mesaconyl-CoA[m]	0	0	0	4.57539e-29	0	0	0	0	0	0	0	0	0	0	0	0	0	0	0	0	0	0	0	0	0	0	0	0	0	0	0	0	0	0	0	0	0	0	0	0	0	0	0	0	0	0	0	0
HMR_8669	H2O[m] + mesaconyl-CoA[m] => acetyl-CoA[m] + pyruvate[m]	0	0	0	0	0	0	0	0	0	0	0	0	0	0	0	0	0	0	0	0	0	0	0	0	0	0	0	0	0	0	0	0	0	0	0	0	0	0	0	0	0	0	0	0	0	0	0	0
HMR_3787	acetoacetate[m] + succinyl-CoA[m] => acetoacetyl-CoA[m] + succinate[m]	0	0	0	0	0	0	0	0	0	0	0	0	0	0	0	0	0	0	0	0	0	0	0	0	0	0	0	0	0	0	0	0	0	0	0	0	0	0	0	0	0	0	0	0	0	0	0	0
HMR_0710	NADP+[c] + isocitrate[c] => AKG[c] + CO2[c] + H+[c] + NADPH[c]	0	0	0	0	0	0	0	0	0	0	0	0	0	0	0	0	0	0	0	0	0	0	-2.02979e-17	0	0	0	0	0	0	0	0	0	0	0	0	0	0	0	0	0	0	0	0	0	0	0	0	0
HMR_3958	NADP+[m] + isocitrate[m] => AKG[m] + CO2[m] + H+[m] + NADPH[m]	0	0	0	0	0	0	0	0	0	0	0	0	0	0	0	0	0	0	0	0	0	0	0	0	0	0	0	0	0	0	0	0	0	0	0	0	0	0	0	0	0	0	0	0	0	0	0	0
HMR_3957	NAD+[m] + isocitrate[m] => AKG[m] + CO2[m] + H+[m] + NADH[m]	0	0	0	0	0	0	0	0	0	0	0	0	0	0	0	0	0	0	0	0	0	0	0	0	0	0	0	0	0	0	0	0	0	0	0	0	0	0	0	0	0	0	0	0	0	0	0	0
HMR_4111	oxalosuccinate[c] => AKG[c] + CO2[c]	0	0	0	0	0	0	0	0	0	0	0	0	0	0	0	0	0	0	0	0	0	0	0	0	0	0	0	0	0	0	0	0	0	0	0	0	0	0	0	0	0	0	0	0	0	0	0	0
HMR_4112	oxalosuccinate[m] => AKG[m] + CO2[m]	0	0	0	0	0	0	0	0	0	0	0	0	0	0	0	0	0	0	0	0	0	0	0	0	0	0	0	0	0	0	0	0	0	0	0	0	0	0	0	0	0	0	0	0	0	0	0	0
HMR_4113	oxalosuccinate[p] => AKG[p] + CO2[p]	0	0	0	0	0	0	0	0	0	0	0	0	0	0	0	0	0	0	0	0	0	0	0	0	0	0	0	0	0	0	0	0	0	0	0	0	0	0	0	0	0	0	0	0	0	0	0	0
HMR_4139	H+[c] + NADH[c] + OAA[c] <=> NAD+[c] + malate[c]	8.81301	25.5543	18.6247	25.3	17.5258	19.8313	23.0146	33.1201	28.0295	15.0813	24.4731	18.5847	23.1197	21.2685	31.2214	26.7	17.3676	25.4322	19.8911	21.5504	21.7107	18.3145	36.1373	21.2362	9.64375	30.432	18.117	21.0236	9.70004	14.4885	24.634	28.018	14.3244	21.5326	28.5225	14.9467	16.2677	18.863	22.1785	34.1587	21.4545	21.7769	17.4813	7.305	12.2971	9.31286	25.1423	27.9145
HMR_4141	H+[m] + NADH[m] + OAA[m] <=> NAD+[m] + malate[m]	29.183	24.846	14.5968	0	15.5809	36.1228	17.3339	35.5857	69.716	25.7176	44.549	43.8055	19.5893	0	0	0	0	0	45.6617	13.4314	49.0504	0.496453	25.1472	87.4032	24.4493	55.682	38.7783	22.9805	28.4744	68.0643	28.235	11.0759	0	98.8374	17.5482	52.4975	0	64.7978	0	58.4882	41.7438	0	0	48.9686	3.58979	18.891	29.5689	41.1258
HMR_4145	H2O[m] + OAA[m] + acetyl-CoA[m] <=> CoA[m] + citrate[m]	2.36658e-30	0	0	-1.26218e-29	0	0	0	1.39312e-16	0	0	0	0	0	-2.52435e-29	0	0	-9.46633e-30	0	0	0	5.04871e-29	0	0	0	0	0	0	4.64504e-17	0	0	0	0	0	1.26218e-29	0	0	0	0	0	-1.18329e-30	0	0	0	0	0	0	4.44089e-16	0
HMR_4147	CoA[m] + GTP[m] + succinate[m] <=> GDP[m] + Pi[m] + succinyl-CoA[m]	-1.58778	-1.30536	-1.61271	-1.11627	-0.98571	-1.31257	-1.6001	-5.10452	-1.3176	-1.15333	-1.03865	-1.32662	-1.31063	-1.50368	-0.761187	-0.975488	-1.1647	-0.985487	-1.56695	-0.947587	-1.07102	-1.1049	-3.47238	-1.64497	-1.12031	-1.08157	-1.63978	-1.3061	-1.68461	-1.47192	-1.33997	-0.914283	-0.991174	-1.49432	-0.86023	-1.4954	-1.00313	-1.5076	-0.943616	-1.18655	-1.26968	-1.29533	-0.930692	-1.50818	-1.13327	-1.46736	-4.64031	-1.12772
HMR_4149	ATP[c] + CoA[c] + citrate[c] => ADP[c] + OAA[c] + Pi[c] + acetyl-CoA[c]	0	0	0	0	0	0	0	0	0	0	0	0	0	0	0	0	0	0	0	0	0	0	0	0	0	0	0	0	0	0	0	0	-4.93038e-32	0	0	0	0	0	9.86076e-32	0	0	0	1.57772e-30	0	0	0	0	0
HMR_4152	ADP[m] + Pi[m] + succinyl-CoA[m] <=> ATP[m] + CoA[m] + succinate[m]	0	0	0	0	0	0	0	0	0	0	0	0	0	0	0	0	0	0	0	0	0	0	0	0	0	0	0	0	0	0	0	0	0	0	0	0	0	0	0	0	0	0	0	0	0	0	0	0
HMR_4209	AKG[m] + thiamin-PP[m] => 3-carboxy-1-hydroxypropyl-ThPP[m] + CO2[m]	0	0	0	0	0	0	0	0	0	0	0	0	0	0	0	0	0	0	0	0	0	0	0	0	0	0	0	0	0	0	0	0	0	0	0	0	0	0	0	0	0	0	0	0	0	0	0	0
HMR_4408	H2O[c] + fumarate[c] <=> malate[c]	10.434	10.6818	11.5442	11.1378	9.6588	9.78611	12.7216	10.4152	8.63224	10.4059	8.54	9.83488	11.3516	13.932	6.94016	8.00764	11.799	11.2097	10.4885	9.76457	7.79567	11.7778	5.9763	10.5448	8.57716	9.71582	11.3316	8.77705	11.2556	9.0487	10.8611	8.83891	9.87382	9.26699	6.37183	9.48325	10.2448	8.42205	10.8378	8.37407	5.92039	12.0796	7.62702	8.99668	8.37457	10.5858	8.44076	8.78665
HMR_4410	H2O[m] + fumarate[m] <=> malate[m]	4.60561	4.69021	4.99037	4.46904	3.93522	4.40798	5.42396	5.23254	1.40569	4.32315	3.68565	4.46233	4.8128	5.50668	2.87286	3.24829	4.53408	4.36012	4.8739	3.97946	3.00382	4.57154	3.54999	3.66334	3.6702	1.85811	5.10739	3.90605	4.93269	4.43989	4.76188	3.75612	3.80611	1.59174	2.94624	4.4966	3.88016	4.32304	4.14968	1.27258	3.27297	4.7372	3.10436	4.22569	3.52215	4.50091	4.75178	3.67483
HMR_4454	citrate[c] <=> isocitrate[c]	0	0	0	0	0	0	0	-9.26205e-18	0	0	0	0	0	-1.26218e-29	-1.67633e-30	0	0	0	0	0	0	0	-2.02979e-17	0	0	0	0	2.18486e-17	0	0	0	0	0	0	0	7.88861e-31	0	0	-9.86076e-32	0	0	0	0	0	0	0	0	0
HMR_4456	citrate[m] <=> isocitrate[m]	0	0	0	0	0	0	0	0	0	0	0	0	0	0	1.67633e-30	0	-9.46633e-30	0	0	0	0	0	0	0	0	0	0	0	0	0	0	0	0	0	0	0	0	0	0	0	0	0	0	0	0	0	0	0
HMR_4458	H2O[m] + cis-aconitate[m] <=> citrate[m]	-1.18329e-30	0	0	0	0	0	0	0	0	0	0	0	0	1.26218e-29	0	0	0	0	0	0	0	0	0	0	0	0	0	0	0	0	0	0	0	0	0	0	0	0	0	0	0	0	0	0	0	0	0	0
HMR_4465	H+[c] + NADPH[c] + hydroxypyruvate[c] => NADP+[c] + glycerate[c]	0	0	0	0	0	0	0	0	0	0	0	0	0	0	0	0	0	0	0	0	0	0	0	0	0	0	0	0	0	0	0	0	0	0	0	0	0	0	0	0	0	0	0	0	0	0	0	0
HMR_4585	H+[c] + NADPH[c] + oxalosuccinate[c] <=> NADP+[c] + isocitrate[c]	0	0	0	0	0	0	0	0	0	0	0	0	0	0	0	0	0	0	0	0	0	0	0	0	0	0	0	0	0	0	0	0	0	0	0	0	0	0	0	0	0	0	0	0	0	0	0	0
HMR_4586	H+[m] + NADPH[m] + oxalosuccinate[m] <=> NADP+[m] + isocitrate[m]	0	0	0	0	0	0	0	0	0	0	0	0	0	0	0	0	0	0	0	0	0	0	0	0	0	0	0	0	0	0	0	0	0	0	0	0	0	0	0	0	0	0	0	0	0	0	0	0
HMR_4587	H+[p] + NADPH[p] + oxalosuccinate[p] <=> NADP+[p] + isocitrate[p]	0	0	0	0	0	0	0	0	0	0	0	0	0	0	0	0	0	0	0	0	0	0	0	0	0	0	0	0	0	0	0	0	0	0	0	0	0	0	0	0	0	0	0	0	0	0	0	0
HMR_4588	H+[m] + NADH[m] + oxalosuccinate[m] <=> NAD+[m] + isocitrate[m]	0	0	0	0	0	0	0	0	0	0	0	0	0	0	0	0	0	0	0	0	0	0	0	0	0	0	0	0	0	0	0	0	0	0	0	0	0	0	0	0	0	0	0	0	0	0	0	0
HMR_4589	H2O[m] + cis-aconitate[m] <=> isocitrate[m]	1.18329e-30	0	0	0	0	0	0	0	0	0	0	0	0	0	0	0	0	0	0	0	0	0	0	0	0	0	0	0	0	0	0	0	0	0	0	0	0	0	9.86076e-32	0	0	0	0	0	0	0	0	0
HMR_4652	fumarate[m] + ubiquinol[m] <=> succinate[m] + ubiquinone[m]	-4.60561	-4.69021	-4.99037	-4.46904	-3.93522	-4.40798	-5.42396	-6.38865	-3.70459	-4.32315	-3.86969	-4.46233	-4.8128	-5.50668	-2.87286	-3.24829	-4.53408	-4.36012	-4.8739	-3.97946	-3.56371	-4.57154	-4.25813	-4.87513	-3.6702	-3.8649	-5.10739	-3.90605	-4.93269	-4.43989	-4.76188	-3.75612	-3.80611	-4.07944	-3.00523	-4.4966	-3.88016	-4.32304	-4.14968	-3.54543	-3.27297	-4.7372	-3.10436	-4.22569	-3.52215	-4.50091	-5.76304	-4.00309
HMR_5294	citrate[m] => OAA[m] + acetate[m]	0	0	0	0	0	0	0	0	0	0	0	0	0	0	0	0	0	0	0	0	0	0	0	0	0	0	0	0	0	0	0	0	0	0	0	0	0	0	0	0	0	0	0	0	0	0	0	0
HMR_5297	AKG[m] + CoA[m] + NAD+[m] => CO2[m] + H+[m] + NADH[m] + succinyl-CoA[m]	0	0	0	0	0	0	0	4.06536	0	0	0	0	0	0	0	0	0	0	0	0	0	0	2.75665	0	0	0	0	0.446505	0	0	0	0	0	0	0	0	0	0	0	0	0	0	0	0	0	0	3.64319	0
HMR_6411	AKG[m] + lipoamide[m] => CO2[m] + S-succinyldihydrolipoamide[m]	0	0	0	0	0	0	0	0	0	0	0	0	0	0	0	0	0	0	0	0	0	0	4.18412e-27	0	0	0	0	1.07285e-28	0	0	0	0	0	0	0	0	0	0	0	0	0	0	0	0	0	0	0	0
HMR_6413	3-carboxy-1-hydroxypropyl-ThPP[m] + lipoamide[m] => S-succinyldihydrolipoamide[m] + thiamin-PP[m]	0	0	0	0	0	0	0	0	0	0	0	0	0	0	0	0	0	0	0	0	0	0	0	0	0	0	0	0	0	0	0	0	0	0	0	0	0	0	0	0	0	0	0	0	0	0	0	0
HMR_6414	CoA[m] + S-succinyldihydrolipoamide[m] <=> dihydrolipoamide[m] + succinyl-CoA[m]	0	0	0	0	0	0	0	0	0	0	0	0	0	0	0	0	0	0	0	0	0	0	0	0	0	0	0	0	0	0	0	0	0	0	0	0	0	0	0	0	0	0	0	0	0	0	0	0
HMR_7704	H2O[p] + O2[p] + glyoxalate[p] => H2O2[p] + oxalate[p]	0	0	0	0	0	0	0	0	0	0	0	0	0	0	0	0	0	0	0	0	0	0	0	0	0	0	0	0	0	0	0	0	0	0	0	0	0	0	0	0	0	0	0	0	0	0	0	0
HMR_7706	O2[p] + glycolate[p] => H2O2[p] + glyoxalate[p]	0	0	0	0	0	0	0	0	0	0	1.57772e-30	0	0	0	0	0	0	0	0	0	0	0	0	0	0	-1.61559e-27	0	0	0	0	0	0	0	0	0	0	0	0	0	0	0	0	0	0	0	0	0	0
HMR_8743	FADH2[m] + fumarate[m] <=> FAD[m] + succinate[m]	0	0	0	0	0	0	0	0	0	0	0	0	0	0	0	0	0	0	0	0	0	0	0	0	0	0	0	0	0	0	0	0	0	0	0	0	0	0	0	0	0	0	0	0	0	0	0	0
HMR_8772	ATP[c] + D-xylulose[c] => ADP[c] + D-xylulose-1-phosphate[c]	0	0	0	0	0	0	0	0	0	0	0	0	0	0	0	0	0	0	0	0	0	0	0	0	0	0	0	0	0	0	0	-1.26218e-28	0	0	0	0	0	0	0	0	0	0	0	0	0	2.16015e-14	0	0
HMR_8773	D-xylulose-1-phosphate[c] <=> DHAP[c] + glycolaldehyde[c]	0	0	0	0	0	0	0	0	0	0	0	0	0	0	0	0	0	0	0	0	0	0	0	0	0	0	0	0	0	0	0	-1.26218e-28	0	0	0	0	0	0	0	0	0	0	0	0	0	2.16015e-14	0	0
HMR_8774	hydroxypyruvate[c] => CO2[c] + glycolaldehyde[c]	0	0	0	0	0	0	0	0	0	0	0	0	0	0	0	0	0	0	0	0	0	0	0	0	0	0	0	0	0	0	0	0	0	0	0	0	0	0	0	0	0	0	0	0	0	0	0	0
HMR_8775	H2O[c] + NAD+[c] + glycolaldehyde[c] => H+[c] + NADH[c] + glycolate[c]	0	0	0	0	0	0	0	0	0	0	0	0	0	0	0	0	0	0	0	0	0	0	0	0	0	0	0	0	0	0	0	0	0	0	0	0	0	0	0	0	0	0	0	0	0	0	0	0
HMR_8777	hydroxypyruvate[m] => CO2[m] + glycolaldehyde[m]	0	0	0	0	0	0	0	0	0	0	0	0	0	0	0	0	0	0	0	0	0	0	0	0	0	0	0	0	0	0	0	0	0	0	0	0	0	0	0	0	0	0	0	0	0	0	0	0
HMR_8778	H2O[m] + NAD+[m] + glycolaldehyde[m] => H+[m] + NADH[m] + glycolate[m]	0	0	0	0	0	0	0	0	0	0	0	0	0	0	0	0	0	0	0	0	0	0	0	0	0	0	0	0	0	0	0	0	0	0	0	0	0	0	0	0	0	0	0	0	0	0	0	0
HMR_8779	H+[m] + NADPH[m] + glyoxalate[m] => NADP+[m] + glycolate[m]	49.5446	27.9295	58.147	29.3918	8.10318	22.3965	48.5486	0	12.6071	11.098	0	16.0409	27.6513	51.2533	24.4604	40.2463	30.3274	18.3854	33.8938	5.5953	2.16601	20.8028	0	10.4226	20.3418	0	41.5989	0	54.2983	12.9557	25.0996	10.5242	24.3366	1.39761	14.7265	27.2487	25.3988	23.9655	15.6644	11.1176	36.6479	44.6767	34.0748	34.3287	40.2651	45.7752	0	6.75619
HMR_8780	H2O[c] + NAD+[c] + glyoxalate[c] => H+[c] + NADH[c] + oxalate[c]	0	0	0	0	0	0	0	0	0	0	0	0	0	0	0	0	0	0	0	0	0	0	0	0	0	0	0	0	0	0	0	0	0	0	0	0	0	0	0	0	0	0	0	0	0	0	0	0
HMR_8781	ATP[c] + glycerate[c] => 2-phospho-D-glycerate[c] + ADP[c]	0	0	0	0	0	0	0	0	0	0	0	0	0	0	0	0	0	0	0	0	0	0	0	0	0	0	0	0	0	0	0	0	0	0	0	0	0	0	0	0	0	0	0	0	0	0	0	0
HMR_8782	H+[c] + NADH[c] + hydroxypyruvate[c] => NAD+[c] + glycerate[c]	-6.25491e-17	0	1.02708e-16	-1.93891e-19	5.12193e-29	-1.59327e-17	1.46391e-20	0	2.52362e-29	9.88048e-28	0	4.21649e-17	0	6.29013e-17	0	2.82073e-17	4.26939e-18	0	4.93346e-17	-2.04543e-17	-1.73361e-29	-1.55615e-17	0	-4.74972e-18	0	-1.86367e-18	8.17596e-17	-1.26218e-29	0	-6.93522e-18	0	-2.13308e-27	-1.11022e-16	-5.02351e-19	-5.10681e-17	-9.52547e-18	0	-3.50321e-18	-2.36658e-30	-5.57435e-18	-1.8591e-17	0	0	-4.9011e-17	0	-1.29768e-17	0	0
HMR_3975	H2O[r] + PPi[r] => 2 Pi[r]	0	0	0	0	0	0	0	0	0	0	0	0	0	0	0	0	0	0	0	0	0	0	0	0	0	0	0	0	0	0	0	0	0	0	0	0	0	0	0	0	0	0	0	0	0	0	0	0
HMR_3977	H2O[c] + PPi[c] => 2 Pi[c]	116.31	102.567	116.276	74.9035	67.6104	103.773	115.683	99.579	127.399	80.9698	88.9225	105.29	96.3807	94.9939	55.7643	66.0823	69.2754	62.5064	125.271	65.6382	94.8337	67.9439	85.7533	145.791	81.6898	101.613	125.55	65.1353	122.024	123.703	102.787	69.6182	60.0728	144.882	75.215	121.651	57.8793	131.533	56.9662	117.482	115.386	81.442	63.7125	118.811	79.6171	103.182	111.509	96.5691
HMR_3979	H2O[p] + PPi[p] => 2 Pi[p]	0	2.71202e-18	0	0	0	0	0	0	0	0	-3.86701e-28	0	0	0	0	0	0	0	0	0	0	0	0	0	-9.56548e-18	0	0	0	0	0	-5.55885e-28	0	0	0	0	0	-2.54609e-17	0	0	0	0	-7.45568e-18	-3.5231e-17	0	0	0	5.54097e-19	1.04404e-18
HMR_6911	FADH2[m] + ubiquinone[m] <=> FAD[m] + ubiquinol[m]	302.937	226.74	291.05	156.677	140.356	236.283	272.261	166.326	287.85	176.195	176.993	236.737	212.685	224.575	123.774	170.178	160.889	118.71	295.613	127.917	205.041	142.754	139.736	330.61	198.424	200.661	301.912	121.661	317.099	287.618	226.173	135.806	142.557	329.329	160.565	291.385	141.914	311.706	110.905	254.969	286.563	198.624	163.22	301.697	209.759	268.198	184.938	200.717
HMR_6912	H2O[m] + PPi[m] => 2 Pi[m]	3.06558	2.0925	2.48958	0.723433	1.41667	2.15633	2.41209	2.3268e-15	2.6304	1.69506	0.584545	2.18401	1.98316	1.80307	0.656384	1.76052	1.79444	0.199	2.61517	1.35275	1.95798	1.25717	-8.01169e-16	2.99787	1.76902	0.401786	2.63996	-6.98089e-15	3.262	2.5825	2.11321	1.42176	1.68783	2.98305	1.57212	2.55744	2.27321	2.74616	0.284273	2.40182	2.46099	2.119	1.60538	2.55741	2.89045	3.2379	0	1.96741
HMR_6914	8 H+[m] + O2[m] + 4 ferrocytochrome C[m] => 4 H+[c] + 2 H2O[m] + 4 ferricytochrome C[m]	178.398	151.904	172.687	111.879	106.917	156.583	169.877	140.26	189.311	126.347	134.385	159.463	143.874	141.872	87.4695	105.406	109.68	94.8025	186.299	102.571	145.401	105.415	120.091	216.749	129.985	150.029	186.748	102.076	185.711	187.673	152.704	105.87	98.6902	216.923	114.833	183.828	96.9705	197.19	89.0461	172.955	174.043	125.7	103.689	182.887	127.292	160.395	155.217	144.661
HMR_6916	ADP[m] + 4 H+[c] + Pi[m] => ATP[m] + 4 H+[m] + H2O[m]	400.601	376.212	381.154	277.618	285.88	391.28	391.972	407.556	487.023	329.745	373.189	406.859	355.858	321.477	215.088	235.39	263.714	250.315	450.042	281.059	390.027	267.445	351.813	558.867	319.669	416.503	440.158	293.488	413.54	478.436	381.794	284.878	241.25	568.81	298.458	449.269	234.13	488.382	235.651	451.381	410.784	285.407	238.809	431.789	285.452	361.304	451.641	386.718
HMR_6918	2 H+[m] + 2 ferricytochrome C[m] + ubiquinol[m] => 4 H+[c] + 2 ferrocytochrome C[m] + ubiquinone[m]	356.795	303.809	345.374	223.758	213.834	313.166	339.754	280.391	378.622	252.693	268.769	318.927	287.748	283.745	174.939	210.813	219.36	189.605	372.599	205.142	290.803	210.83	240.105	433.499	259.97	300.058	373.496	204.044	371.423	375.346	305.407	211.741	197.38	433.847	229.666	367.655	193.941	394.379	178.092	345.909	348.086	251.4	207.379	365.775	254.585	320.791	310.322	289.323
HMR_6921	5 H+[m] + NADH[m] + ubiquinone[m] => 4 H+[c] + NAD+[m] + ubiquinol[m]	47.5302	70.5286	47.3758	60.6875	67.8551	70.7438	59.8721	105.778	85.7619	70.3463	86.3168	75.9471	68.2757	51.3276	47.1655	36.1623	51.9952	64.6008	70.2258	71.5119	80.8322	61.4994	94.9593	96.1451	56.4531	93.9924	64.4722	76.8761	47.5189	81.5886	72.5288	70.5953	49.4316	98.9941	64.9534	70.0807	46.5342	76.7845	61.1916	86.1187	57.2167	46.093	39.8919	58.3162	40.013	46.3765	117.967	82.9892
HMR_6608	hydroxide[c] <=> hydroxyl radical[c]	0	0	0	0	0	0	0	0	0	0	0	-2.46519e-32	0	0	0	0	0	0	0	0	0	0	0	0	0	0	0	0	0	0	0	0	0	0	0	0	0	0	0	0	0	0	0	0	0	0	0	0
HMR_3984	2 H2O2[p] => 2 H2O[p] + O2[p]	1.27642	0.827991	1.2418	1.41862	0.490272	0.884176	1.09325	1.68113	0.383789	0.647971	0.458682	0.866483	0.789611	1.81138	0.890504	1.12857	1.42712	1.43084	1.14557	0.403524	0.265783	0.595399	1.52692	0.453491	0.821275	0.645811	1.21105	0.947474	1.36962	1.07152	0.817967	0.411519	1.20319	0.441207	0.206262	1.14305	1.23224	0.674148	1.3558	0.318646	0.544558	1.56774	1.0739	1.16422	0.939663	1.18647	1.97989	0.2477
HMR_3960	2 H+[c] + 2 O2-[c] => H2O2[c] + O2[c]	0.350196	1.08273	0.514221	0.738131	0.761908	1.02432	0.817796	2.07443	1.71052	0.807575	1.40561	1.12281	0.948165	0.416877	0.46944	0.0978757	0.285111	0.740338	1.09829	0.905213	1.30688	0.574686	1.92773	1.80031	0.460565	1.74785	0.918592	1.0765	0.369347	1.28137	1.11944	1.0526	0.203591	1.93561	1.03785	1.01295	0.0801115	1.29769	0.572428	1.79771	0.923146	0.231247	0.113008	0.614757	0.134384	0.260275	2.46317	1.44711
HMR_8409	2 H+[s] + 2 O2-[s] => H2O2[s] + O2[s]	0	0	0	0	0	0	0	0	0	0	0	0	0	0	0	0	0	0	0	0	0	0	0	0	0	0	0	0	0	0	0	0	0	0	0	0	0	0	0	0	0	0	0	0	0	0	0	0
HMR_8410	2 H+[m] + 2 O2-[m] => H2O2[m] + O2[m]	0	0	0	0	0	0	0	0	0	0	0	0	0	0	0	0	0	0	0	0	0	0	0	0	0	0	0	0	0	0	0	0	0	0	0	0	0	0	0	0	0	0	0	0	0	0	0	0
HMR_8413	2 H+[n] + 2 O2-[n] => H2O2[n] + O2[n]	0	0	0	0	0	1.21595e-17	0	0	0	0	0	0	0	0	0	0	0	0	1.08092e-13	0	0	0	0	0	0	0	0	0	0	0	0	0	0	0	0	0	0	0	0	0	0	0	0	0	0	0	0	0
HMR_7701	H+[c] + NADPH[c] + O2[c] => H2O2[c] + NADP+[c]	0	0	0	0	0	0	0	0	0	0	0	0	0	0	0	0	0	0	0	0	0	0	0	0	0	0	0	0	0	0	0	0	0	0	0	0	0	0	0	0	0	0	0	0	0	0	0	0
HMR_9838	NADPH[c] + O2[c] => O2-[c] + NADP+[c] + H+[c]	0.700392	2.16546	1.02844	1.47626	1.52382	2.04865	1.63559	4.14885	3.42103	1.61515	2.81122	2.24562	1.89633	0.833753	0.93888	0.195751	0.570221	1.48068	2.19657	1.81043	2.61376	1.14937	3.85546	3.60062	0.921129	3.4957	1.83718	2.15301	0.738694	2.56273	2.23889	2.10521	0.407183	3.87121	2.07569	2.0259	0.160223	2.59538	1.14486	3.59541	1.84629	0.462493	0.226016	1.22951	0.268769	0.520549	4.92634	2.89422
HMR_4271	H+[c] + NADH[m] + NADP+[m] => H+[m] + NAD+[m] + NADPH[m]	116.56	72.6228	134.265	66.0253	27.9026	61.4498	115.725	4.16424	46.2783	35.7331	9.68774	49.1603	71.156	110.834	54.4819	85.0187	67.104	41.2722	87.3504	22.9673	20.5118	52.6591	3.52382	44.9849	53.6725	9.35946	102.55	4.08657	126.967	45.454	67.1349	33.4621	54.0056	26.6548	42.3994	73.258	55.522	68.8416	35.9751	42.1366	91.0626	95.9223	72.5995	86.2244	92.5947	107.244	4.58722	30.3973
HMR_0156	AMP[c] + PPi[c] + butyryl-CoA[c] <=> ATP[c] + CoA[c] + butyrate[c]	0	0	0	0	0	0	0	0	0	0	0	0	0	0	0	0	0	0	0	0	0	0	0	0	0	0	0	0	0	0	0	0	0	0	0	0	0	0	0	0	0	0	0	0	0	0	0	0
HMR_0165	AMP[c] + PPi[c] + pentanoyl-CoA[c] <=> ATP[c] + CoA[c] + valeric acid[c]	0	0	0	0	0	0	0	0	0	0	0	0	0	0	0	0	0	0	0	0	0	0	0	0	0	0	0	0	0	0	0	0	0	0	0	0	0	0	0	0	0	0	0	0	0	0	0	0
HMR_0168	AMP[c] + PPi[c] + hexanoyl-CoA[c] <=> ATP[c] + CoA[c] + hexanoic acid[c]	0	0	0	0	0	0	0	0	0	0	0	0	0	0	0	0	0	0	0	0	0	0	0	0	0	0	0	0	0	0	0	0	0	0	0	0	0	0	0	0	0	0	0	0	0	0	0	0
HMR_0171	AMP[c] + PPi[c] + heptanoyl-CoA[c] <=> ATP[c] + CoA[c] + heptylic acid[c]	0	0	0	0	0	0	0	0	0	0	0	0	0	0	0	0	0	0	0	0	0	0	0	0	0	0	0	0	0	0	0	0	0	0	0	0	0	0	0	0	0	0	0	0	0	0	0	0
HMR_0174	AMP[c] + PPi[c] + octanoyl-CoA[c] <=> ATP[c] + CoA[c] + octanoic acid[c]	0	0	0	0	0	0	0	0	0	0	0	0	0	0	0	0	0	0	0	0	0	0	0	0	0	0	0	0	0	0	0	0	0	0	0	0	0	0	0	0	0	0	0	0	0	0	0	0
HMR_0177	AMP[c] + PPi[c] + nonanoyl-CoA[c] <=> ATP[c] + CoA[c] + nonanoic acid[c]	0	0	0	0	0	0	0	0	0	0	0	0	0	0	0	0	0	0	0	0	0	0	0	0	0	0	0	0	0	0	0	0	0	0	0	0	0	0	0	0	0	0	0	0	0	0	0	0
HMR_0180	AMP[c] + PPi[c] + decanoyl-CoA[c] <=> ATP[c] + CoA[c] + decanoic acid[c]	0	0	0	0	0	0	0	0	0	0	0	0	0	0	0	0	0	0	0	0	0	0	0	0	0	0	0	0	0	0	0	0	0	0	0	0	0	0	0	0	0	0	0	0	0	0	0	0
HMR_0184	AMP[c] + PPi[c] + undecanoyl-CoA[c] <=> ATP[c] + CoA[c] + undecylic acid[c]	0	0	0	0	0	0	0	0	0	0	0	0	0	0	0	0	0	0	0	0	0	0	0	0	0	0	0	0	0	0	0	0	0	0	0	0	0	0	0	0	0	0	0	0	0	0	0	0
HMR_0188	AMP[c] + PPi[c] + lauroyl-CoA[c] <=> ATP[c] + CoA[c] + lauric acid[c]	-0.264623	-0.18878	-0.252237	-0.130111	-0.115625	-0.197907	-0.232165	-0.118794	-0.236065	-0.146949	-0.140584	-0.197213	-0.177795	-0.193802	-0.103945	-0.149113	-0.138837	-0.096138	-0.249783	-0.102979	-0.167009	-0.119699	-0.0973139	-0.273047	-0.17056	-0.157709	-0.257379	-0.0922508	-0.276989	-0.240641	-0.187867	-0.108342	-0.123491	-0.270402	-0.130501	-0.246978	-0.124274	-0.261855	-0.0913192	-0.205888	-0.243695	-0.172848	-0.142784	-0.260574	-0.184262	-0.234768	-0.130166	-0.161605
HMR_0192	AMP[c] + PPi[c] + tridecanoyl-CoA[c] <=> ATP[c] + CoA[c] + tridecylic acid[c]	-0.0150562	-0.0110139	-0.0144103	-0.00759342	-0.00678393	-0.01151	-0.0133759	-0.00785796	-0.0138836	-0.00856565	-0.00840311	-0.0115026	-0.0103509	-0.0110827	-0.00603084	-0.00845901	-0.00793966	-0.00567775	-0.0144601	-0.00611676	-0.00985809	-0.00695343	-0.00668039	-0.0159986	-0.00978569	-0.0094917	-0.0148307	-0.00558161	-0.0157599	-0.0140034	-0.0109743	-0.00646837	-0.00704777	-0.015893	-0.00771199	-0.0142744	-0.00705212	-0.0152053	-0.00535182	-0.0122094	-0.0140602	-0.00984089	-0.0081069	-0.014913	-0.0104535	-0.0133431	-0.00880012	-0.00959846
HMR_0196	AMP[c] + PPi[c] + myristoyl-CoA[c] <=> ATP[c] + CoA[c] + myristic acid[c]	-2.64002	-1.94492	-2.52972	-1.34102	-1.19982	-2.03073	-2.35374	-1.34646	-2.45708	-1.5122	-1.49307	-2.03104	-1.82676	-1.9461	-1.06333	-1.48199	-1.3942	-1.00598	-2.54795	-1.08546	-1.7464	-1.22641	-1.12716	-2.82849	-1.71995	-1.6876	-2.60985	-0.992898	-2.76342	-2.47105	-1.93858	-1.14917	-1.23687	-2.81222	-1.36664	-2.51407	-1.23562	-2.68155	-0.946237	-2.16567	-2.47515	-1.72587	-1.42065	-2.61929	-1.83145	-2.33892	-1.49422	-1.70327
HMR_0200	(9E)-tetradecenoic acid[c] + ATP[c] + CoA[c] <=> (9E)-tetradecenoyl-CoA[c] + AMP[c] + PPi[c]	0.0150562	0.0110139	0.0144103	0.00759342	0.00678393	0.01151	0.0133759	0.00785796	0.0138836	0.00856565	0.00840311	0.0115026	0.0103509	0.0110827	0.00603084	0.00845901	0.00793966	0.00567775	0.0144601	0.00611676	0.00985809	0.00695343	0.00668039	0.0159986	0.00978569	0.0094917	0.0148307	0.00558161	0.0157599	0.0140034	0.0109743	0.00646837	0.00704777	0.015893	0.00771199	0.0142744	0.00705212	0.0152053	0.00535182	0.0122094	0.0140602	0.00984089	0.0081069	0.014913	0.0104535	0.0133431	0.00880012	0.00959846
HMR_0204	(7Z)-tetradecenoic acid[c] + ATP[c] + CoA[c] <=> (7Z)-tetradecenoyl-CoA[c] + AMP[c] + PPi[c]	0.0150562	0.0110139	0.0144103	0.00759342	0.00678393	0.01151	0.0133759	0.00785796	0.0138836	0.00856565	0.00840311	0.0115026	0.0103509	0.0110827	0.00603084	0.00845901	0.00793966	0.00567775	0.0144601	0.00611676	0.00985809	0.00695343	0.00668039	0.0159986	0.00978569	0.0094917	0.0148307	0.00558161	0.0157599	0.0140034	0.0109743	0.00646837	0.00704777	0.015893	0.00771199	0.0142744	0.00705212	0.0152053	0.00535182	0.0122094	0.0140602	0.00984089	0.0081069	0.014913	0.0104535	0.0133431	0.00880012	0.00959846
HMR_0209	5-tetradecenoyl-CoA[c] + AMP[c] + PPi[c] <=> ATP[c] + CoA[c] + physeteric acid[c]	-0.0150562	-0.0110139	-0.0144103	-0.00759342	-0.00678393	-0.01151	-0.0133759	-0.00785796	-0.0138836	-0.00856565	-0.00840311	-0.0115026	-0.0103509	-0.0110827	-0.00603084	-0.00845901	-0.00793966	-0.00567775	-0.0144601	-0.00611676	-0.00985809	-0.00695343	-0.00668039	-0.0159986	-0.00978569	-0.0094917	-0.0148307	-0.00558161	-0.0157599	-0.0140034	-0.0109743	-0.00646837	-0.00704777	-0.015893	-0.00771199	-0.0142744	-0.00705212	-0.0152053	-0.00535182	-0.0122094	-0.0140602	-0.00984089	-0.0081069	-0.014913	-0.0104535	-0.0133431	-0.00880012	-0.00959846
HMR_0213	AMP[c] + PPi[c] + pentadecanoyl-CoA[c] <=> ATP[c] + CoA[c] + pentadecylic acid[c]	-0.234372	-0.167232	-0.223409	-0.11526	-0.102432	-0.175313	-0.205645	-0.105347	-0.209134	-0.130175	-0.124562	-0.174703	-0.157499	-0.171654	-0.0920764	-0.132064	-0.12297	-0.0851731	-0.221259	-0.0912379	-0.14796	-0.106033	-0.086328	-0.24189	-0.151072	-0.139743	-0.22798	-0.0817454	-0.245325	-0.21317	-0.166425	-0.0959939	-0.109377	-0.239552	-0.115617	-0.218771	-0.110065	-0.231958	-0.080899	-0.182412	-0.21586	-0.15309	-0.12646	-0.230797	-0.163195	-0.207929	-0.115455	-0.14318
HMR_0217	AMP[c] + PPi[c] + palmitoyl-CoA[c] <=> ATP[c] + CoA[c] + palmitate[c]	-24.282	-17.3539	-23.1522	-11.9032	-10.6333	-18.1887	-21.3227	-12.3037	-21.7134	-13.5076	-12.8868	-18.1287	-16.3416	-17.7012	-9.50494	-13.6108	-12.6808	-8.80375	-22.9487	-9.47893	-15.3656	-11.0001	-10.6041	-25.1081	-15.66	-14.4652	-23.6387	-8.46531	-25.4167	-22.1172	-17.2715	-9.97649	-11.2774	-24.8705	-12.0077	-22.6884	-11.3438	-24.0632	-8.35723	-18.9492	-22.384	-15.7818	-13.034	-23.9205	-16.9046	-21.5409	-13.8915	-14.8753
HMR_0226	AMP[c] + PPi[c] + palmitoleoyl-CoA[c] <=> ATP[c] + CoA[c] + palmitolate[c]	-5.6957	-4.11337	-5.43991	-2.83545	-2.52636	-4.30555	-5.02764	-2.77132	-5.16403	-3.20048	-3.0996	-4.2965	-3.86996	-4.18164	-2.25871	-3.20489	-2.9957	-2.1074	-5.42185	-2.26378	-3.65998	-2.60262	-2.32107	-5.96202	-3.68604	-3.48747	-5.57405	-2.04465	-5.96189	-5.23673	-4.09597	-2.38753	-2.66195	-5.91332	-2.86154	-5.35669	-2.67142	-5.6924	-1.99418	-4.52235	-5.281	-3.72153	-3.07014	-5.62455	-3.96046	-5.05047	-3.07631	-3.55245
HMR_0233	7-hexadecenoyl-CoA[c] + AMP[c] + PPi[c] <=> 7-palmitoleic acid[c] + ATP[c] + CoA[c]	-0.0150562	-0.0110139	-0.0144103	-0.00759342	-0.00678393	-0.01151	-0.0133759	-0.00785796	-0.0138836	-0.00856565	-0.00840311	-0.0115026	-0.0103509	-0.0110827	-0.00603084	-0.00845901	-0.00793966	-0.00567775	-0.0144601	-0.00611676	-0.00985809	-0.00695343	-0.00668039	-0.0159986	-0.00978569	-0.0094917	-0.0148307	-0.00558161	-0.0157599	-0.0140034	-0.0109743	-0.00646837	-0.00704777	-0.015893	-0.00771199	-0.0142744	-0.00705212	-0.0152053	-0.00535182	-0.0122094	-0.0140602	-0.00984089	-0.0081069	-0.014913	-0.0104535	-0.0133431	-0.00880012	-0.00959846
HMR_0237	AMP[c] + PPi[c] + heptadecanoyl-CoA[c] <=> ATP[c] + CoA[c] + margaric acid[c]	-0.431001	-0.30729	-0.410787	-0.211789	-0.188185	-0.322171	-0.378024	-0.192752	-0.384187	-0.239205	-0.228705	-0.32102	-0.289425	-0.315615	-0.169221	-0.242882	-0.226101	-0.156445	-0.406664	-0.167553	-0.271776	-0.194863	-0.157736	-0.444412	-0.277743	-0.25652	-0.419079	-0.15003	-0.451141	-0.391733	-0.305796	-0.176258	-0.20112	-0.440074	-0.21236	-0.402114	-0.202421	-0.426288	-0.148631	-0.335007	-0.396785	-0.28152	-0.232569	-0.424348	-0.300135	-0.382385	-0.211076	-0.262943
HMR_0241	(10Z)-heptadecenoic acid[c] + ATP[c] + CoA[c] <=> (10Z)-heptadecenoyl-CoA[c] + AMP[c] + PPi[c]	0.3705	0.264195	0.353133	0.182088	0.161799	0.276984	0.324985	0.165858	0.330324	0.205657	0.196661	0.276	0.248832	0.271319	0.145484	0.208784	0.194369	0.134515	0.349616	0.144072	0.233679	0.16753	0.135764	0.382098	0.238767	0.220589	0.360279	0.12902	0.387813	0.336791	0.262912	0.151561	0.172891	0.378375	0.182593	0.345701	0.174004	0.366494	0.12779	0.288055	0.341116	0.242003	0.19992	0.364793	0.257999	0.328706	0.181654	0.226093
HMR_0245	9-heptadecenoyl-CoA[c] + AMP[c] + PPi[c] <=> 9-heptadecylenic acid[c] + ATP[c] + CoA[c]	-0.0150562	-0.0110139	-0.0144103	-0.00759342	-0.00678393	-0.01151	-0.0133759	-0.00785796	-0.0138836	-0.00856565	-0.00840311	-0.0115026	-0.0103509	-0.0110827	-0.00603084	-0.00845901	-0.00793966	-0.00567775	-0.0144601	-0.00611676	-0.00985809	-0.00695343	-0.00668039	-0.0159986	-0.00978569	-0.0094917	-0.0148307	-0.00558161	-0.0157599	-0.0140034	-0.0109743	-0.00646837	-0.00704777	-0.015893	-0.00771199	-0.0142744	-0.00705212	-0.0152053	-0.00535182	-0.0122094	-0.0140602	-0.00984089	-0.0081069	-0.014913	-0.0104535	-0.0133431	-0.00880012	-0.00959846
HMR_0249	AMP[c] + PPi[c] + stearoyl-CoA[c] <=> ATP[c] + CoA[c] + stearate[c]	-10.8943	-8.14017	-10.4638	-5.6136	-5.03708	-8.48455	-9.78263	-6.01516	-10.3287	-6.32595	-6.32948	-8.49926	-7.63668	-8.05421	-4.43678	-6.1051	-5.77018	-4.23827	-10.6183	-4.58707	-7.35564	-5.12075	-5.13153	-11.8659	-7.13162	-7.17664	-10.8479	-4.2325	-11.4036	-10.3275	-8.11916	-4.86901	-5.11307	-11.8176	-5.75968	-10.4676	-5.0911	-11.194	-3.97006	-9.14405	-10.2955	-7.12465	-5.8553	-10.8453	-7.54494	-9.64575	-6.75025	-7.19768
HMR_0255	(13Z)-octadecenoic acid[c] + ATP[c] + CoA[c] <=> (13Z)-octadecenoyl-CoA[c] + AMP[c] + PPi[c]	0.0150562	0.0110139	0.0144103	0.00759342	0.00678393	0.01151	0.0133759	0.00785796	0.0138836	0.00856565	0.00840311	0.0115026	0.0103509	0.0110827	0.00603084	0.00845901	0.00793966	0.00567775	0.0144601	0.00611676	0.00985809	0.00695343	0.00668039	0.0159986	0.00978569	0.0094917	0.0148307	0.00558161	0.0157599	0.0140034	0.0109743	0.00646837	0.00704777	0.015893	0.00771199	0.0142744	0.00705212	0.0152053	0.00535182	0.0122094	0.0140602	0.00984089	0.0081069	0.014913	0.0104535	0.0133431	0.00880012	0.00959846
HMR_0259	AMP[c] + PPi[c] + cis-vaccenoyl-CoA[c] <=> ATP[c] + CoA[c] + cis-vaccenic acid[c]	-0.448091	-0.364051	-0.436692	-0.251301	-0.229164	-0.375723	-0.420199	-0.406343	-0.473265	-0.282118	-0.303399	-0.379764	-0.339271	-0.337274	-0.19499	-0.248429	-0.241651	-0.196581	-0.463331	-0.216261	-0.340655	-0.225932	-0.383455	-0.53766	-0.302047	-0.349692	-0.466178	-0.208788	-0.469054	-0.458167	-0.364502	-0.232731	-0.212611	-0.540479	-0.267632	-0.454333	-0.207405	-0.493263	-0.180007	-0.429123	-0.444329	-0.293727	-0.239007	-0.455416	-0.307076	-0.395192	-0.484736	-0.339279
HMR_0263	ATP[c] + CoA[c] + oleate[c] => AMP[c] + PPi[c] + oleoyl-CoA[c]	29.2961	20.9855	27.9434	14.4644	12.8653	21.9887	25.7551	14.9739	26.2769	16.333	15.6901	21.922	19.7575	21.4732	11.5444	16.5002	15.3831	10.7088	27.7313	11.4818	18.6014	13.2967	12.9	30.3746	18.9081	17.6182	28.553	10.3133	30.6652	26.7393	20.8884	12.0897	13.6783	30.0958	14.5379	27.4126	13.7523	29.0862	10.159	22.9495	27.0405	19.1379	15.8021	28.8753	20.3899	25.9864	16.902	18.0182
HMR_0267	(9E)-octadecenoyl-CoA[c] + AMP[c] + PPi[c] <=> ATP[c] + CoA[c] + elaidate[c]	-0.0150562	-0.0110139	-0.0144103	-0.00759342	-0.00678393	-0.01151	-0.0133759	-0.00785796	-0.0138836	-0.00856565	-0.00840311	-0.0115026	-0.0103509	-0.0110827	-0.00603084	-0.00845901	-0.00793966	-0.00567775	-0.0144601	-0.00611676	-0.00985809	-0.00695343	-0.00668039	-0.0159986	-0.00978569	-0.0094917	-0.0148307	-0.00558161	-0.0157599	-0.0140034	-0.0109743	-0.00646837	-0.00704777	-0.015893	-0.00771199	-0.0142744	-0.00705212	-0.0152053	-0.00535182	-0.0122094	-0.0140602	-0.00984089	-0.0081069	-0.014913	-0.0104535	-0.0133431	-0.00880012	-0.00959846
HMR_0271	(7Z)-octadecenoyl-CoA[c] + AMP[c] + PPi[c] <=> (7Z)-octadecenoic acid[c] + ATP[c] + CoA[c]	-0.0150562	-0.0110139	-0.0144103	-0.00759342	-0.00678393	-0.01151	-0.0133759	-0.00785796	-0.0138836	-0.00856565	-0.00840311	-0.0115026	-0.0103509	-0.0110827	-0.00603084	-0.00845901	-0.00793966	-0.00567775	-0.0144601	-0.00611676	-0.00985809	-0.00695343	-0.00668039	-0.0159986	-0.00978569	-0.0094917	-0.0148307	-0.00558161	-0.0157599	-0.0140034	-0.0109743	-0.00646837	-0.00704777	-0.015893	-0.00771199	-0.0142744	-0.00705212	-0.0152053	-0.00535182	-0.0122094	-0.0140602	-0.00984089	-0.0081069	-0.014913	-0.0104535	-0.0133431	-0.00880012	-0.00959846
HMR_0275	(6Z,9Z)-octadecadienoic acid[c] + ATP[c] + CoA[c] <=> (6Z,9Z)-octadecadienoyl-CoA[c] + AMP[c] + PPi[c]	0.0150562	0.0110139	0.0144103	0.00759342	0.00678393	0.01151	0.0133759	0.00785796	0.0138836	0.00856565	0.00840311	0.0115026	0.0103509	0.0110827	0.00603084	0.00845901	0.00793966	0.00567775	0.0144601	0.00611676	0.00985809	0.00695343	0.00668039	0.0159986	0.00978569	0.0094917	0.0148307	0.00558161	0.0157599	0.0140034	0.0109743	0.00646837	0.00704777	0.015893	0.00771199	0.0142744	0.00705212	0.0152053	0.00535182	0.0122094	0.0140602	0.00984089	0.0081069	0.014913	0.0104535	0.0133431	0.00880012	0.00959846
HMR_0279	AMP[c] + PPi[c] + nonadecanoyl-CoA[c] <=> ATP[c] + CoA[c] + nonadecylic acid[c]	-0.0150562	-0.0110139	-0.0144103	-0.00759342	-0.00678393	-0.01151	-0.0133759	-0.00785796	-0.0138836	-0.00856565	-0.00840311	-0.0115026	-0.0103509	-0.0110827	-0.00603084	-0.00845901	-0.00793966	-0.00567775	-0.0144601	-0.00611676	-0.00985809	-0.00695343	-0.00668039	-0.0159986	-0.00978569	-0.0094917	-0.0148307	-0.00558161	-0.0157599	-0.0140034	-0.0109743	-0.00646837	-0.00704777	-0.015893	-0.00771199	-0.0142744	-0.00705212	-0.0152053	-0.00535182	-0.0122094	-0.0140602	-0.00984089	-0.0081069	-0.014913	-0.0104535	-0.0133431	-0.00880012	-0.00959846
HMR_0283	AMP[c] + PPi[c] + eicosanoyl-CoA[c] <=> ATP[c] + CoA[c] + eicosanoate[c]	-0.0906824	-0.0648823	-0.0864789	-0.0447199	-0.0397659	-0.0679939	-0.0796756	-0.041475	-0.0812114	-0.0505001	-0.048458	-0.0677785	-0.0610916	-0.0664522	-0.0357017	-0.0510814	-0.0476054	-0.0330899	-0.08577	-0.0354689	-0.0574795	-0.0411187	-0.0341451	-0.093892	-0.0585052	-0.054406	-0.0883303	-0.031845	-0.0949202	-0.0826815	-0.0645781	-0.0373392	-0.0423336	-0.0930169	-0.0449207	-0.0847906	-0.0425738	-0.0899476	-0.0314026	-0.0708998	-0.0836465	-0.0592371	-0.0489183	-0.0893557	-0.0631229	-0.0804416	-0.0455776	-0.0556611
HMR_0289	(13Z)-eicosenoic acid[c] + ATP[c] + CoA[c] <=> (13Z)-eicosenoyl-CoA[c] + AMP[c] + PPi[c]	0.0150562	0.0110139	0.0144103	0.00759342	0.00678393	0.01151	0.0133759	0.00785796	0.0138836	0.00856565	0.00840311	0.0115026	0.0103509	0.0110827	0.00603084	0.00845901	0.00793966	0.00567775	0.0144601	0.00611676	0.00985809	0.00695343	0.00668039	0.0159986	0.00978569	0.0094917	0.0148307	0.00558161	0.0157599	0.0140034	0.0109743	0.00646837	0.00704777	0.015893	0.00771199	0.0142744	0.00705212	0.0152053	0.00535182	0.0122094	0.0140602	0.00984089	0.0081069	0.014913	0.0104535	0.0133431	0.00880012	0.00959846
HMR_0293	(11Z)-eicosenoyl-CoA[c] + AMP[c] + PPi[c] <=> ATP[c] + CoA[c] + cis-gondoic acid[c]	-0.0150562	-0.0110139	-0.0144103	-0.00759342	-0.00678393	-0.01151	-0.0133759	-0.00785796	-0.0138836	-0.00856565	-0.00840311	-0.0115026	-0.0103509	-0.0110827	-0.00603084	-0.00845901	-0.00793966	-0.00567775	-0.0144601	-0.00611676	-0.00985809	-0.00695343	-0.00668039	-0.0159986	-0.00978569	-0.0094917	-0.0148307	-0.00558161	-0.0157599	-0.0140034	-0.0109743	-0.00646837	-0.00704777	-0.015893	-0.00771199	-0.0142744	-0.00705212	-0.0152053	-0.00535182	-0.0122094	-0.0140602	-0.00984089	-0.0081069	-0.014913	-0.0104535	-0.0133431	-0.00880012	-0.00959846
HMR_0297	9-eicosenoic acid[c] + ATP[c] + CoA[c] <=> 9-eicosenoyl-CoA[c] + AMP[c] + PPi[c]	0.0150562	0.0110139	0.0144103	0.00759342	0.00678393	0.01151	0.0133759	0.00785796	0.0138836	0.00856565	0.00840311	0.0115026	0.0103509	0.0110827	0.00603084	0.00845901	0.00793966	0.00567775	0.0144601	0.00611676	0.00985809	0.00695343	0.00668039	0.0159986	0.00978569	0.0094917	0.0148307	0.00558161	0.0157599	0.0140034	0.0109743	0.00646837	0.00704777	0.015893	0.00771199	0.0142744	0.00705212	0.0152053	0.00535182	0.0122094	0.0140602	0.00984089	0.0081069	0.014913	0.0104535	0.0133431	0.00880012	0.00959846
HMR_0301	(8Z,11Z)-eicosadienoyl-CoA[c] + AMP[c] + PPi[c] <=> 8,11-eicosadienoic acid[c] + ATP[c] + CoA[c]	-0.0150562	-0.0110139	-0.0144103	-0.00759342	-0.00678393	-0.01151	-0.0133759	-0.00785796	-0.0138836	-0.00856565	-0.00840311	-0.0115026	-0.0103509	-0.0110827	-0.00603084	-0.00845901	-0.00793966	-0.00567775	-0.0144601	-0.00611676	-0.00985809	-0.00695343	-0.00668039	-0.0159986	-0.00978569	-0.0094917	-0.0148307	-0.00558161	-0.0157599	-0.0140034	-0.0109743	-0.00646837	-0.00704777	-0.015893	-0.00771199	-0.0142744	-0.00705212	-0.0152053	-0.00535182	-0.0122094	-0.0140602	-0.00984089	-0.0081069	-0.014913	-0.0104535	-0.0133431	-0.00880012	-0.00959846
HMR_0305	(5Z,8Z,11Z)-eicosatrienoyl-CoA[c] + AMP[c] + PPi[c] <=> ATP[c] + CoA[c] + mead acid[c]	-0.0453067	-0.0325613	-0.0432377	-0.022444	-0.0199767	-0.0341035	-0.0398958	-0.0213048	-0.0408147	-0.0253394	-0.0244251	-0.034013	-0.0306472	-0.0332305	-0.0178992	-0.025508	-0.023806	-0.0166426	-0.042984	-0.0178576	-0.0289067	-0.0206195	-0.0176663	-0.047156	-0.0292735	-0.0274574	-0.0442306	-0.016087	-0.047424	-0.0414747	-0.0324158	-0.0188167	-0.0211621	-0.0467425	-0.0225955	-0.0424809	-0.0212608	-0.0451023	-0.0157721	-0.0356856	-0.0418947	-0.0295994	-0.0244314	-0.0446901	-0.0315213	-0.0401825	-0.0235111	-0.0280235
HMR_0309	AMP[c] + PPi[c] + heneicosanoyl-CoA[c] <=> ATP[c] + CoA[c] + henicosanoic acid[c]	-0.0150562	-0.0110139	-0.0144103	-0.00759342	-0.00678393	-0.01151	-0.0133759	-0.00785796	-0.0138836	-0.00856565	-0.00840311	-0.0115026	-0.0103509	-0.0110827	-0.00603084	-0.00845901	-0.00793966	-0.00567775	-0.0144601	-0.00611676	-0.00985809	-0.00695343	-0.00668039	-0.0159986	-0.00978569	-0.0094917	-0.0148307	-0.00558161	-0.0157599	-0.0140034	-0.0109743	-0.00646837	-0.00704777	-0.015893	-0.00771199	-0.0142744	-0.00705212	-0.0152053	-0.00535182	-0.0122094	-0.0140602	-0.00984089	-0.0081069	-0.014913	-0.0104535	-0.0133431	-0.00880012	-0.00959846
HMR_0313	AMP[c] + PPi[c] + docosanoyl-CoA[c] <=> ATP[c] + CoA[c] + behenic acid[c]	-0.0604319	-0.043335	-0.0576515	-0.0298693	-0.0265731	-0.0454003	-0.0531557	-0.0280282	-0.0542803	-0.0337263	-0.032436	-0.0452682	-0.0407953	-0.0443044	-0.0238334	-0.0340324	-0.0317391	-0.0221251	-0.057246	-0.023728	-0.038431	-0.0274526	-0.0231592	-0.0627347	-0.0390174	-0.0364403	-0.0589305	-0.0213396	-0.063256	-0.0552103	-0.0431366	-0.0249909	-0.0282193	-0.0621673	-0.0300372	-0.0565841	-0.0283651	-0.0600507	-0.0209823	-0.0474237	-0.055812	-0.0394786	-0.0325937	-0.0595786	-0.0420551	-0.0536022	-0.0308666	-0.037236
HMR_0319	(13Z)-docosenoyl-CoA[c] + AMP[c] + PPi[c] <=> ATP[c] + CoA[c] + cis-erucic acid[c]	-0.0226188	-0.0164008	-0.0216172	-0.0113061	-0.0100821	-0.0171584	-0.0200059	-0.0112197	-0.0206164	-0.0127591	-0.0124086	-0.0171302	-0.015425	-0.0166196	-0.00899793	-0.0127212	-0.0119062	-0.00841897	-0.0215911	-0.00905197	-0.0146202	-0.01037	-0.00942686	-0.023788	-0.0146576	-0.0139831	-0.0221807	-0.00820795	-0.0236759	-0.0208712	-0.0163347	-0.00955545	-0.0105764	-0.0236054	-0.0114329	-0.021326	-0.0106043	-0.0226796	-0.0079569	-0.0180784	-0.0210189	-0.0147805	-0.012188	-0.0223573	-0.0157205	-0.020053	-0.0124779	-0.0142047
HMR_0323	(11Z)-docosenoyl-CoA[c] + AMP[c] + PPi[c] <=> ATP[c] + CoA[c] + cis-cetoleic acid[c]	-0.0150562	-0.0110139	-0.0144103	-0.00759342	-0.00678393	-0.01151	-0.0133759	-0.00785796	-0.0138836	-0.00856565	-0.00840311	-0.0115026	-0.0103509	-0.0110827	-0.00603084	-0.00845901	-0.00793966	-0.00567775	-0.0144601	-0.00611676	-0.00985809	-0.00695343	-0.00668039	-0.0159986	-0.00978569	-0.0094917	-0.0148307	-0.00558161	-0.0157599	-0.0140034	-0.0109743	-0.00646837	-0.00704777	-0.015893	-0.00771199	-0.0142744	-0.00705212	-0.0152053	-0.00535182	-0.0122094	-0.0140602	-0.00984089	-0.0081069	-0.014913	-0.0104535	-0.0133431	-0.00880012	-0.00959846
HMR_0327	AMP[c] + PPi[c] + tricosanoyl-CoA[c] <=> ATP[c] + CoA[c] + tricosanoic acid[c]	-0.0226188	-0.0164008	-0.0216172	-0.0113061	-0.0100821	-0.0171584	-0.0200059	-0.0112197	-0.0206164	-0.0127591	-0.0124086	-0.0171302	-0.015425	-0.0166196	-0.00899793	-0.0127212	-0.0119062	-0.00841897	-0.0215911	-0.00905197	-0.0146202	-0.01037	-0.00942686	-0.023788	-0.0146576	-0.0139831	-0.0221807	-0.00820795	-0.0236759	-0.0208712	-0.0163347	-0.00955545	-0.0105764	-0.0236054	-0.0114329	-0.021326	-0.0106043	-0.0226796	-0.0079569	-0.0180784	-0.0210189	-0.0147805	-0.012188	-0.0223573	-0.0157205	-0.020053	-0.0124779	-0.0142047
HMR_0331	AMP[c] + PPi[c] + tetracosanoyl-CoA[c] <=> ATP[c] + CoA[c] + lignocerate[c]	-0.0982451	-0.0702692	-0.0936857	-0.0484325	-0.0430641	-0.0736423	-0.0863056	-0.0448367	-0.0879442	-0.0546935	-0.0524635	-0.0734061	-0.0661657	-0.0719892	-0.0386688	-0.0553436	-0.051572	-0.0358312	-0.092901	-0.0384041	-0.0622417	-0.0445353	-0.0368916	-0.101681	-0.0633771	-0.0588974	-0.0956803	-0.0344713	-0.102836	-0.0895493	-0.0699385	-0.0404263	-0.0458622	-0.100729	-0.0486415	-0.0918423	-0.0461259	-0.0974219	-0.0340076	-0.0767689	-0.0906051	-0.0641767	-0.0529994	-0.0967999	-0.0683898	-0.0871515	-0.0492553	-0.0602674
HMR_0337	(15Z)-tetracosenoyl-CoA[c] + AMP[c] + PPi[c] <=> ATP[c] + CoA[c] + nervonic acid[c]	-0.0301814	-0.0217876	-0.028824	-0.0150187	-0.0133803	-0.0228068	-0.0266359	-0.0145814	-0.0273492	-0.0169525	-0.0164141	-0.0227578	-0.0204991	-0.0221566	-0.011965	-0.0169835	-0.0158728	-0.0111602	-0.0287221	-0.0119872	-0.0193824	-0.0137865	-0.0121733	-0.0315773	-0.0195296	-0.0184746	-0.0295306	-0.0108343	-0.0315919	-0.027739	-0.0216951	-0.0126425	-0.0141049	-0.0313178	-0.0151537	-0.0283776	-0.0141564	-0.0301538	-0.010562	-0.0239475	-0.0279775	-0.0197201	-0.0162692	-0.0298015	-0.0209874	-0.0267628	-0.0161556	-0.018811
HMR_0341	AMP[c] + PPi[c] + hexacosanoyl-CoA[c] <=> ATP[c] + CoA[c] + cerotic acid[c]	-0.0453067	-0.0325613	-0.0432377	-0.022444	-0.0199767	-0.0341035	-0.0398958	-0.0213048	-0.0408147	-0.0253394	-0.0244251	-0.034013	-0.0306472	-0.0332305	-0.0178992	-0.025508	-0.023806	-0.0166426	-0.042984	-0.0178576	-0.0289067	-0.0206195	-0.0176663	-0.047156	-0.0292735	-0.0274574	-0.0442306	-0.016087	-0.047424	-0.0414747	-0.0324158	-0.0188167	-0.0211621	-0.0467425	-0.0225955	-0.0424809	-0.0212608	-0.0451023	-0.0157721	-0.0356856	-0.0418947	-0.0295994	-0.0244314	-0.0446901	-0.0315213	-0.0401825	-0.0235111	-0.0280235
HMR_0345	AMP[c] + PPi[c] + hexacosenoyl-CoA[c] <=> ATP[c] + CoA[c] + ximenic acid[c]	-0.0150562	-0.0110139	-0.0144103	-0.00759342	-0.00678393	-0.01151	-0.0133759	-0.00785796	-0.0138836	-0.00856565	-0.00840311	-0.0115026	-0.0103509	-0.0110827	-0.00603084	-0.00845901	-0.00793966	-0.00567775	-0.0144601	-0.00611676	-0.00985809	-0.00695343	-0.00668039	-0.0159986	-0.00978569	-0.0094917	-0.0148307	-0.00558161	-0.0157599	-0.0140034	-0.0109743	-0.00646837	-0.00704777	-0.015893	-0.00771199	-0.0142744	-0.00705212	-0.0152053	-0.00535182	-0.0122094	-0.0140602	-0.00984089	-0.0081069	-0.014913	-0.0104535	-0.0133431	-0.00880012	-0.00959846
HMR_0349	AMP[c] + PPi[c] + linolenoyl-CoA[c] <=> ATP[c] + CoA[c] + linolenate[c]	-0.297626	-0.244968	-0.290737	-0.169123	-0.154591	-0.252451	-0.281028	-0.238021	-0.319585	-0.189756	-0.20614	-0.255506	-0.228069	-0.224669	-0.130866	-0.164719	-0.160974	-0.132978	-0.310624	-0.146626	-0.230387	-0.151722	-0.214836	-0.362483	-0.201566	-0.238009	-0.311802	-0.142289	-0.311552	-0.307929	-0.245409	-0.158078	-0.141468	-0.364875	-0.181087	-0.304345	-0.137545	-0.331182	-0.121369	-0.290761	-0.297384	-0.19517	-0.158553	-0.303502	-0.203611	-0.262323	-0.276307	-0.230027
HMR_0353	(6Z,9Z,12Z,15Z)-octadecatetraenoyl-CoA[c] + AMP[c] + PPi[c] <=> ATP[c] + CoA[c] + stearidonic acid[c]	-0.0466016	-0.0379699	-0.0454395	-0.026211	-0.0239147	-0.0391746	-0.043767	-0.0449809	-0.0493993	-0.0294217	-0.031709	-0.0396075	-0.0353777	-0.0350988	-0.0203254	-0.0258267	-0.0251478	-0.0205271	-0.0482852	-0.0225935	-0.0355695	-0.0235538	-0.0430768	-0.0561008	-0.0314454	-0.0365519	-0.0485568	-0.0218258	-0.0487818	-0.0477734	-0.0380216	-0.0243228	-0.0221202	-0.0564118	-0.0279478	-0.047339	-0.0215628	-0.0514213	-0.0187827	-0.0448256	-0.0462877	-0.0305503	-0.02485	-0.0473981	-0.0319239	-0.0410944	-0.0541503	-0.0354455
HMR_0357	(8Z,11Z,14Z,17Z)-eicosatetraenoyl-CoA[c] + AMP[c] + PPi[c] <=> ATP[c] + CoA[c] + omega-3-arachidonic acid[c]	-0.264296	-0.224052	-0.259584	-0.154733	-0.142179	-0.230142	-0.253531	-0.200006	-0.294592	-0.173393	-0.19263	-0.23362	-0.208138	-0.200846	-0.118997	-0.145675	-0.143909	-0.123047	-0.281765	-0.136356	-0.213082	-0.138144	-0.173388	-0.332947	-0.180936	-0.223404	-0.281341	-0.133996	-0.276665	-0.280887	-0.224737	-0.147602	-0.126139	-0.336142	-0.167658	-0.275566	-0.121696	-0.301414	-0.111503	-0.270018	-0.268731	-0.173466	-0.14039	-0.271596	-0.180084	-0.232602	-0.226605	-0.213904
HMR_0361	(5Z,8Z,11Z,14Z,17Z)-eicosapentaenoyl-CoA[c] + AMP[c] + PPi[c] <=> ATP[c] + CoA[c] + EPA[c]	-0.497971	-0.400339	-0.484389	-0.276317	-0.251488	-0.413672	-0.46439	-0.334508	-0.518928	-0.310345	-0.330879	-0.417664	-0.373391	-0.373949	-0.214884	-0.276471	-0.267925	-0.215239	-0.511053	-0.236336	-0.373052	-0.248863	-0.288989	-0.590322	-0.334407	-0.380493	-0.515174	-0.226793	-0.521266	-0.50433	-0.400649	-0.253912	-0.235944	-0.592758	-0.292971	-0.50146	-0.230782	-0.543412	-0.197622	-0.469208	-0.490766	-0.326325	-0.265877	-0.504758	-0.34173	-0.439408	-0.378214	-0.370782
HMR_0365	(7Z,10Z,13Z,16Z,19Z)-docosapentaenoyl-CoA[c] + AMP[c] + PPi[c] <=> ATP[c] + CoA[c] + DPA[c]	-0.248914	-0.19137	-0.240239	-0.132017	-0.119135	-0.198779	-0.226797	-0.155193	-0.244907	-0.148572	-0.15253	-0.199748	-0.179116	-0.185127	-0.103673	-0.138997	-0.132633	-0.100933	-0.247502	-0.109884	-0.175078	-0.119818	-0.135281	-0.280245	-0.164549	-0.173953	-0.251535	-0.103043	-0.260553	-0.24211	-0.191132	-0.117218	-0.117249	-0.280025	-0.137255	-0.243544	-0.115955	-0.261808	-0.0937851	-0.218684	-0.239074	-0.162911	-0.133446	-0.249513	-0.171789	-0.220103	-0.176412	-0.172411
HMR_0369	(9Z,12Z,15Z,18Z,21Z)-TPA[c] + ATP[c] + CoA[c] <=> (9Z,12Z,15Z,18Z,21Z)-tetracosapentaenoyl-CoA[c] + AMP[c] + PPi[c]	0.0150562	0.0110139	0.0144103	0.00759342	0.00678393	0.01151	0.0133759	0.00785796	0.0138836	0.00856565	0.00840311	0.0115026	0.0103509	0.0110827	0.00603084	0.00845901	0.00793966	0.00567775	0.0144601	0.00611676	0.00985809	0.00695343	0.00668039	0.0159986	0.00978569	0.0094917	0.0148307	0.00558161	0.0157599	0.0140034	0.0109743	0.00646837	0.00704777	0.015893	0.00771199	0.0142744	0.00705212	0.0152053	0.00535182	0.0122094	0.0140602	0.00984089	0.0081069	0.014913	0.0104535	0.0133431	0.00880012	0.00959846
HMR_0373	(6Z,9Z,12Z,15Z,18Z,21Z)-THA[c] + ATP[c] + CoA[c] <=> (6Z,9Z,12Z,15Z,18Z,21Z)-tetracosahexaenoyl-CoA[c] + AMP[c] + PPi[c]	0.0150562	0.0110139	0.0144103	0.00759342	0.00678393	0.01151	0.0133759	0.00785796	0.0138836	0.00856565	0.00840311	0.0115026	0.0103509	0.0110827	0.00603084	0.00845901	0.00793966	0.00567775	0.0144601	0.00611676	0.00985809	0.00695343	0.00668039	0.0159986	0.00978569	0.0094917	0.0148307	0.00558161	0.0157599	0.0140034	0.0109743	0.00646837	0.00704777	0.015893	0.00771199	0.0142744	0.00705212	0.0152053	0.00535182	0.0122094	0.0140602	0.00984089	0.0081069	0.014913	0.0104535	0.0133431	0.00880012	0.00959846
HMR_0377	(4Z,7Z,10Z,13Z,16Z,19Z)-docosahexaenoyl-CoA[c] + AMP[c] + PPi[c] <=> ATP[c] + CoA[c] + DHA[c]	-1.07028	-0.861984	-1.04142	-0.59496	-0.54168	-0.890508	-0.999045	-0.755815	-1.11788	-0.668175	-0.713404	-0.89927	-0.80385	-0.804036	-0.462505	-0.594071	-0.576073	-0.463783	-1.0998	-0.509409	-0.803807	-0.535685	-0.664286	-1.27139	-0.719194	-0.820574	-1.10831	-0.489191	-1.12034	-1.08571	-0.86272	-0.547433	-0.507231	-1.27688	-0.631299	-1.07903	-0.495909	-1.16968	-0.425628	-1.01126	-1.05589	-0.701398	-0.571346	-1.08536	-0.7343	-0.944326	-0.863406	-0.799197
HMR_0381	(11Z,14Z,17Z)-eicosatrienoic acid[c] + ATP[c] + CoA[c] <=> (11Z,14Z,17Z)-eicosatrienoyl-CoA[c] + AMP[c] + PPi[c]	0.128496	0.0918165	0.122513	0.0632831	0.0562569	0.0962358	0.112825	0.0582835	0.114875	0.0714673	0.0684854	0.0959165	0.0864619	0.094137	0.0505372	0.0723926	0.0674383	0.046796	0.121425	0.0501449	0.0812903	0.0582014	0.0478774	0.132839	0.0828649	0.0768632	0.12508	0.0449767	0.1345	0.117021	0.0913801	0.0527747	0.0599766	0.131579	0.063525	0.120049	0.0603346	0.127319	0.0444279	0.100245	0.11844	0.0839352	0.0693239	0.126577	0.0894576	0.113991	0.0639663	0.0786924
HMR_0385	13,16,19-docosatrienoic acid[c] + ATP[c] + CoA[c] <=> 13,16,19-docosatrienoyl-CoA[c] + AMP[c] + PPi[c]	0.0150562	0.0110139	0.0144103	0.00759342	0.00678393	0.01151	0.0133759	0.00785796	0.0138836	0.00856565	0.00840311	0.0115026	0.0103509	0.0110827	0.00603084	0.00845901	0.00793966	0.00567775	0.0144601	0.00611676	0.00985809	0.00695343	0.00668039	0.0159986	0.00978569	0.0094917	0.0148307	0.00558161	0.0157599	0.0140034	0.0109743	0.00646837	0.00704777	0.015893	0.00771199	0.0142744	0.00705212	0.0152053	0.00535182	0.0122094	0.0140602	0.00984089	0.0081069	0.014913	0.0104535	0.0133431	0.00880012	0.00959846
HMR_0389	10,13,16,19-docosatetraenoic acid[c] + ATP[c] + CoA[c] <=> 10,13,16,19-docosatetraenoyl-CoA[c] + AMP[c] + PPi[c]	0.0150562	0.0110139	0.0144103	0.00759342	0.00678393	0.01151	0.0133759	0.00785796	0.0138836	0.00856565	0.00840311	0.0115026	0.0103509	0.0110827	0.00603084	0.00845901	0.00793966	0.00567775	0.0144601	0.00611676	0.00985809	0.00695343	0.00668039	0.0159986	0.00978569	0.0094917	0.0148307	0.00558161	0.0157599	0.0140034	0.0109743	0.00646837	0.00704777	0.015893	0.00771199	0.0142744	0.00705212	0.0152053	0.00535182	0.0122094	0.0140602	0.00984089	0.0081069	0.014913	0.0104535	0.0133431	0.00880012	0.00959846
HMR_0393	12,15,18,21-tetracosatetraenoic acid[c] + ATP[c] + CoA[c] <=> 12,15,18,21-tetracosatetraenoyl-CoA[c] + AMP[c] + PPi[c]	0.0150562	0.0110139	0.0144103	0.00759342	0.00678393	0.01151	0.0133759	0.00785796	0.0138836	0.00856565	0.00840311	0.0115026	0.0103509	0.0110827	0.00603084	0.00845901	0.00793966	0.00567775	0.0144601	0.00611676	0.00985809	0.00695343	0.00668039	0.0159986	0.00978569	0.0094917	0.0148307	0.00558161	0.0157599	0.0140034	0.0109743	0.00646837	0.00704777	0.015893	0.00771199	0.0142744	0.00705212	0.0152053	0.00535182	0.0122094	0.0140602	0.00984089	0.0081069	0.014913	0.0104535	0.0133431	0.00880012	0.00959846
HMR_0397	AMP[c] + PPi[c] + linoleoyl-CoA[c] <=> ATP[c] + CoA[c] + linoleate[c]	-7.43867	-5.59245	-7.15213	-3.85694	-3.46513	-5.82467	-6.70054	-5.04807	-7.10931	-4.34511	-4.3721	-5.83874	-5.24389	-5.50648	-3.04412	-4.16544	-3.94497	-2.92002	-7.2814	-3.16444	-5.06718	-3.51444	-4.60779	-8.1603	-4.87972	-4.96324	-7.43047	-2.92981	-7.78643	-7.09085	-5.57965	-3.36258	-3.49393	-8.13292	-3.96879	-7.17521	-3.47388	-7.68186	-2.73039	-6.30581	-7.0543	-4.86554	-3.99588	-7.41615	-5.1479	-6.58434	-5.90021	-4.96533
HMR_0401	AMP[c] + PPi[c] + gamma-linolenoyl-CoA[c] <=> ATP[c] + CoA[c] + gamma-linolenate[c]	-0.380069	-0.272581	-0.36259	-0.187881	-0.167153	-0.285568	-0.334331	-0.200026	-0.341444	-0.212141	-0.204037	-0.284741	-0.256604	-0.278648	-0.14991	-0.214034	-0.19962	-0.139179	-0.360067	-0.149267	-0.241751	-0.172675	-0.174044	-0.394617	-0.2454	-0.229182	-0.370653	-0.13419	-0.397831	-0.347273	-0.271336	-0.157209	-0.17748	-0.391055	-0.188951	-0.355901	-0.178391	-0.377715	-0.131984	-0.298328	-0.351041	-0.24829	-0.204986	-0.374715	-0.264489	-0.337114	-0.227127	-0.234243
HMR_0405	AMP[c] + PPi[c] + dihomo-gamma-linolenoyl-CoA[c] <=> ATP[c] + CoA[c] + dihomo-gamma-linolenate[c]	-0.836062	-0.685041	-0.816041	-0.472921	-0.43193	-0.706326	-0.787547	-0.606604	-0.892612	-0.530721	-0.574478	-0.714544	-0.638	-0.630482	-0.36629	-0.462996	-0.451734	-0.37119	-0.869756	-0.408963	-0.643141	-0.424579	-0.531343	-1.01299	-0.565294	-0.662698	-0.873764	-0.395921	-0.875178	-0.861465	-0.686141	-0.440605	-0.397153	-1.0192	-0.505434	-0.852414	-0.386588	-0.926841	-0.339168	-0.811158	-0.833168	-0.54818	-0.445585	-0.851577	-0.572308	-0.737056	-0.691548	-0.641588
HMR_0409	AMP[c] + PPi[c] + arachidonyl-CoA[c] <=> ATP[c] + CoA[c] + arachidonate[c]	-2.09892	-1.72395	-2.04956	-2.0072	-1.08749	-1.77703	-1.97967	-3.13039	-2.24779	-1.33549	-2.40706	-1.79815	-1.60528	-2.7209	-1.46758	-2.08701	-1.94923	-1.93516	-2.1873	-1.03063	-1.62003	-1.26331	-2.73399	-2.55018	-1.4204	-3.04744	-2.19642	-2.05991	-2.19713	-2.16745	-1.7269	-1.11073	-1.73242	-2.56645	-1.27327	-2.14336	-1.73957	-2.3315	-1.74523	-2.04396	-2.09463	-2.42258	-1.99909	-2.1392	-1.43631	-1.85015	-3.56249	-1.61686
HMR_0413	(7Z,10Z,13Z,16Z)-docosatetraenoyl-CoA[c] + AMP[c] + PPi[c] <=> ATP[c] + CoA[c] + adrenic acid[c]	-0.139229	-0.0999462	-0.132846	-0.0688904	-0.0613021	-0.104696	-0.122531	-0.0729362	-0.125233	-0.0777821	-0.0748822	-0.104404	-0.0940803	-0.102095	-0.0549554	-0.0783978	-0.0731396	-0.0510552	-0.131986	-0.0547677	-0.0886802	-0.063304	-0.0632922	-0.144716	-0.0899241	-0.0841356	-0.135843	-0.0492744	-0.145736	-0.127321	-0.099494	-0.0576932	-0.065023	-0.143426	-0.0693148	-0.130451	-0.0653433	-0.138471	-0.0484021	-0.109453	-0.128662	-0.0909575	-0.0750862	-0.137297	-0.0968792	-0.123489	-0.0826852	-0.0859459
HMR_0417	(9Z,12Z,15Z,18Z)-TTA[c] + ATP[c] + CoA[c] <=> (9Z,12Z,15Z,18Z)-tetracosatetraenoyl-CoA[c] + AMP[c] + PPi[c]	0.0150562	0.0110139	0.0144103	0.00759342	0.00678393	0.01151	0.0133759	0.00785796	0.0138836	0.00856565	0.00840311	0.0115026	0.0103509	0.0110827	0.00603084	0.00845901	0.00793966	0.00567775	0.0144601	0.00611676	0.00985809	0.00695343	0.00668039	0.0159986	0.00978569	0.0094917	0.0148307	0.00558161	0.0157599	0.0140034	0.0109743	0.00646837	0.00704777	0.015893	0.00771199	0.0142744	0.00705212	0.0152053	0.00535182	0.0122094	0.0140602	0.00984089	0.0081069	0.014913	0.0104535	0.0133431	0.00880012	0.00959846
HMR_0421	(6Z,9Z,12Z,15Z,18Z)-TPA[c] + ATP[c] + CoA[c] <=> (6Z,9Z,12Z,15Z,18Z)-tetracosapentaenoyl-CoA[c] + AMP[c] + PPi[c]	0.0150562	0.0110139	0.0144103	0.00759342	0.00678393	0.01151	0.0133759	0.00785796	0.0138836	0.00856565	0.00840311	0.0115026	0.0103509	0.0110827	0.00603084	0.00845901	0.00793966	0.00567775	0.0144601	0.00611676	0.00985809	0.00695343	0.00668039	0.0159986	0.00978569	0.0094917	0.0148307	0.00558161	0.0157599	0.0140034	0.0109743	0.00646837	0.00704777	0.015893	0.00771199	0.0142744	0.00705212	0.0152053	0.00535182	0.0122094	0.0140602	0.00984089	0.0081069	0.014913	0.0104535	0.0133431	0.00880012	0.00959846
HMR_0425	(4Z,7Z,10Z,13Z,16Z)-DPA[c] + ATP[c] + CoA[c] <=> (4Z,7Z,10Z,13Z,16Z)-docosapentaenoyl-CoA[c] + AMP[c] + PPi[c]	0.0891223	0.0741744	0.0872363	0.0512154	0.046908	0.0763454	0.0846524	0.0688364	0.0970565	0.0574365	0.0629328	0.0773565	0.0689999	0.0674439	0.0395377	0.0492489	0.0483238	0.0404439	0.0937605	0.0446803	0.0700572	0.0458618	0.0609384	0.109935	0.0606021	0.0727879	0.0939281	0.0435705	0.0932926	0.0931442	0.0743435	0.0482452	0.0424264	0.110786	0.0550876	0.0918017	0.0411309	0.100092	0.0368123	0.0885541	0.089635	0.0584617	0.0474264	0.0911438	0.0608786	0.0785077	0.0789774	0.0700932
HMR_0429	(11Z,14Z)-eicosadienoic acid[c] + ATP[c] + CoA[c] <=> (11Z,14Z)-eicosadienoyl-CoA[c] + AMP[c] + PPi[c]	0.128496	0.0918165	0.122513	0.0632831	0.0562569	0.0962358	0.112825	0.0582835	0.114875	0.0714673	0.0684854	0.0959165	0.0864619	0.094137	0.0505372	0.0723926	0.0674383	0.046796	0.121425	0.0501449	0.0812903	0.0582014	0.0478774	0.132839	0.0828649	0.0768632	0.12508	0.0449767	0.1345	0.117021	0.0913801	0.0527747	0.0599766	0.131579	0.063525	0.120049	0.0603346	0.127319	0.0444279	0.100245	0.11844	0.0839352	0.0693239	0.126577	0.0894576	0.113991	0.0639663	0.0786924
HMR_0433	(13Z,16Z)-docosadienoic acid[c] + ATP[c] + CoA[c] <=> (13Z,16Z)-docosadienoyl-CoA[c] + AMP[c] + PPi[c]	0.0150562	0.0110139	0.0144103	0.00759342	0.00678393	0.01151	0.0133759	0.00785796	0.0138836	0.00856565	0.00840311	0.0115026	0.0103509	0.0110827	0.00603084	0.00845901	0.00793966	0.00567775	0.0144601	0.00611676	0.00985809	0.00695343	0.00668039	0.0159986	0.00978569	0.0094917	0.0148307	0.00558161	0.0157599	0.0140034	0.0109743	0.00646837	0.00704777	0.015893	0.00771199	0.0142744	0.00705212	0.0152053	0.00535182	0.0122094	0.0140602	0.00984089	0.0081069	0.014913	0.0104535	0.0133431	0.00880012	0.00959846
HMR_0437	10,13,16-docosatrienoyl-CoA[c] + AMP[c] + PPi[c] <=> 10,13,16-docosatriynoic acid[c] + ATP[c] + CoA[c]	-0.0150562	-0.0110139	-0.0144103	-0.00759342	-0.00678393	-0.01151	-0.0133759	-0.00785796	-0.0138836	-0.00856565	-0.00840311	-0.0115026	-0.0103509	-0.0110827	-0.00603084	-0.00845901	-0.00793966	-0.00567775	-0.0144601	-0.00611676	-0.00985809	-0.00695343	-0.00668039	-0.0159986	-0.00978569	-0.0094917	-0.0148307	-0.00558161	-0.0157599	-0.0140034	-0.0109743	-0.00646837	-0.00704777	-0.015893	-0.00771199	-0.0142744	-0.00705212	-0.0152053	-0.00535182	-0.0122094	-0.0140602	-0.00984089	-0.0081069	-0.014913	-0.0104535	-0.0133431	-0.00880012	-0.00959846
HMR_2942	AMP[r] + PPi[r] + lauroyl-CoA[r] <=> ATP[r] + CoA[r] + lauric acid[r]	0	0	0	0	0	0	0	0	0	0	0	0	0	0	3.76158e-37	0	0	0	0	-2.7121e-34	3.50325e-46	0	0	-1.20371e-35	0	0	0	0	0	0	0	-1.50463e-36	0	0	0	0	0	1.2326e-32	0	5.7176e-35	0	0	0	0	0	0	0	0
HMR_2943	AMP[r] + PPi[r] + tridecanoyl-CoA[r] <=> ATP[r] + CoA[r] + tridecylic acid[r]	0	0	0	0	0	0	0	0	0	0	0	0	0	0	3.76158e-37	0	0	0	0	-2.7121e-34	3.50325e-46	0	0	-1.20371e-35	0	0	0	0	0	0	0	-1.50463e-36	0	0	0	0	0	1.2326e-32	0	5.7176e-35	0	0	0	0	0	0	0	0
HMR_2944	AMP[r] + PPi[r] + myristoyl-CoA[r] <=> ATP[r] + CoA[r] + myristic acid[r]	0	-4.81482e-35	0	4.03897e-28	1.2326e-32	1.54074e-33	0	0	0	0	0	-1.2326e-32	0	0	6.01853e-36	0	0	0	0	-3.08149e-33	0	0	0	-1.92593e-34	0	0	0	0	0	-3.85186e-34	6.16298e-33	0	0	0	0	3.00927e-36	0	0	0	4.33334e-34	0	0	0	0	0	0	0	0
HMR_2945	5-tetradecenoyl-CoA[r] + AMP[r] + PPi[r] <=> ATP[r] + CoA[r] + physeteric acid[r]	0	0	0	0	0	0	0	0	0	0	0	0	0	0	3.76158e-37	0	0	3.00927e-36	0	-2.7121e-34	3.50325e-46	0	0	-1.20371e-35	0	0	0	0	0	0	0	-1.50463e-36	0	0	0	0	0	1.2326e-32	0	5.7176e-35	0	0	0	0	0	0	0	0
HMR_2946	(9E)-tetradecenoic acid[r] + ATP[r] + CoA[r] <=> (9E)-tetradecenoyl-CoA[r] + AMP[r] + PPi[r]	0	0	0	0	0	0	0	0	0	0	0	0	0	0	-3.76158e-37	0	0	-3.00927e-36	0	2.7121e-34	-3.50325e-46	0	0	1.20371e-35	0	0	0	0	0	0	0	1.50463e-36	0	0	0	0	0	-1.2326e-32	0	-5.7176e-35	0	0	0	0	0	0	0	0
HMR_2947	(7Z)-tetradecenoic acid[r] + ATP[r] + CoA[r] <=> (7Z)-tetradecenoyl-CoA[r] + AMP[r] + PPi[r]	0	0	0	0	0	0	0	0	0	0	0	0	0	0	-3.76158e-37	0	0	-3.00927e-36	0	2.7121e-34	-3.50325e-46	0	0	1.20371e-35	0	0	0	0	0	0	0	1.50463e-36	0	0	0	0	0	-1.2326e-32	0	-5.7176e-35	0	0	0	0	0	0	0	0
HMR_2948	AMP[r] + PPi[r] + pentadecanoyl-CoA[r] <=> ATP[r] + CoA[r] + pentadecylic acid[r]	0	0	0	0	0	0	0	0	0	0	0	0	0	0	3.76158e-37	0	0	0	0	-2.7121e-34	3.50325e-46	0	0	-1.20371e-35	0	0	0	0	0	0	0	-1.50463e-36	0	0	0	0	0	1.2326e-32	0	5.7176e-35	0	0	0	0	0	0	0	0
HMR_2949	AMP[r] + PPi[r] + palmitoyl-CoA[r] <=> ATP[r] + CoA[r] + palmitate[r]	0	0	0	0	9.24446e-31	0	0	0	0	0	0	0	0	0	1.92593e-34	0	0	0	0	0	0	0	0	0	0	0	3.85186e-34	0	0	0	3.9443e-31	0	0	0	0	0	0	0	0	0	0	0	0	0	0	0	0	0
HMR_2951	7-hexadecenoyl-CoA[r] + AMP[r] + PPi[r] <=> 7-palmitoleic acid[r] + ATP[r] + CoA[r]	0	0	0	0	0	0	0	0	0	0	0	0	0	0	3.76158e-37	0	0	3.00927e-36	0	-2.7121e-34	3.50325e-46	0	0	-1.20371e-35	0	0	0	0	0	0	0	-1.50463e-36	0	0	0	0	0	1.2326e-32	0	5.7176e-35	0	0	0	0	0	0	0	0
HMR_2952	AMP[r] + PPi[r] + palmitoleoyl-CoA[r] <=> ATP[r] + CoA[r] + palmitolate[r]	0	0	0	0	2.46519e-32	0	0	0	0	0	0	-2.46519e-32	0	0	1.20371e-35	0	0	4.81482e-35	0	-6.16298e-33	0	0	0	0	0	0	0	0	0	0	1.2326e-32	0	0	0	0	0	-2.40741e-35	1.97215e-31	0	1.54074e-33	0	0	0	0	0	0	0	0
HMR_2954	AMP[r] + PPi[r] + heptadecanoyl-CoA[r] <=> ATP[r] + CoA[r] + margaric acid[r]	0	0	0	0	0	0	0	0	0	0	0	0	0	0	3.76158e-37	0	0	0	0	-2.7121e-34	3.50325e-46	0	0	-1.20371e-35	0	0	0	0	0	0	0	-1.50463e-36	0	0	0	0	0	1.2326e-32	0	5.7176e-35	0	0	0	0	0	0	0	0
HMR_2955	(10Z)-heptadecenoic acid[r] + ATP[r] + CoA[r] <=> (10Z)-heptadecenoyl-CoA[r] + AMP[r] + PPi[r]	0	0	0	0	0	0	0	0	0	0	0	0	0	0	-3.76158e-37	0	0	0	0	2.7121e-34	-3.50325e-46	0	0	1.20371e-35	0	0	0	0	0	0	0	1.50463e-36	0	0	0	0	0	-1.2326e-32	0	-5.7176e-35	0	0	0	0	0	0	0	0
HMR_2956	9-heptadecenoyl-CoA[r] + AMP[r] + PPi[r] <=> 9-heptadecylenic acid[r] + ATP[r] + CoA[r]	0	0	0	0	0	0	0	0	0	0	0	0	0	0	3.76158e-37	0	0	0	0	-2.7121e-34	3.50325e-46	0	0	0	0	0	0	0	0	0	0	-1.50463e-36	0	0	0	0	0	1.2326e-32	0	5.7176e-35	0	0	0	0	0	0	0	0
HMR_2957	AMP[r] + PPi[r] + stearoyl-CoA[r] <=> ATP[r] + CoA[r] + stearate[r]	4.01316e-32	7.70372e-34	0	0	2.44978e-31	-2.46519e-32	0	0	0	0	0	0	0	-1.97215e-31	9.62965e-35	0	0	0	0	-1.04385e-31	0	0	0	0	0	0	2.02223e-33	2.13345e-31	0	6.16298e-33	0	0	0	0	0	0	-3.85186e-34	-1.57772e-30	0	0	0	0	0	0	0	0	0	0
HMR_2959	ATP[r] + CoA[r] + oleate[r] => AMP[r] + PPi[r] + oleoyl-CoA[r]	0	0	0	0	-6.6252e-32	0	0	0	0	0	0	0	0	0	-9.62965e-35	0	0	0	0	7.78076e-32	0	0	0	0	0	0	-2.88889e-34	4.62223e-33	0	0	0	1.92593e-34	0	0	0	0	0	0	0	-1.07852e-32	0	0	0	0	0	0	0	0
HMR_2961	(9E)-octadecenoyl-CoA[r] + AMP[r] + PPi[r] <=> ATP[r] + CoA[r] + elaidate[r]	0	0	0	0	0	0	0	0	0	0	0	0	0	0	3.76158e-37	0	0	3.00927e-36	0	-2.7121e-34	3.50325e-46	0	0	-1.20371e-35	0	0	0	0	0	0	0	-1.50463e-36	0	0	0	0	0	1.2326e-32	0	5.7176e-35	0	0	0	0	0	0	0	0
HMR_2962	(13Z)-octadecenoic acid[r] + ATP[r] + CoA[r] <=> (13Z)-octadecenoyl-CoA[r] + AMP[r] + PPi[r]	0	0	0	0	0	0	0	0	0	0	0	0	0	0	-3.76158e-37	0	0	-3.00927e-36	0	2.7121e-34	-3.50325e-46	0	0	1.20371e-35	0	0	0	0	0	0	0	1.50463e-36	0	0	0	0	0	-1.2326e-32	0	-5.7176e-35	0	0	0	0	0	0	0	0
HMR_2963	AMP[r] + PPi[r] + cis-vaccenoyl-CoA[r] <=> ATP[r] + CoA[r] + cis-vaccenic acid[r]	0	0	0	0	9.86076e-32	0	0	0	0	0	0	0	-8.12731e-36	0	0	0	0	0	0	-2.46519e-32	1.12104e-44	0	0	0	0	0	3.2987e-34	0	0	-1.54074e-33	0	-4.81482e-35	0	0	0	0	0	0	-1.2326e-32	1.33171e-33	0	0	0	0	0	0	0	0
HMR_9853	(7Z)-octadecenoyl-CoA[r] + AMP[r] + PPi[r] <=> (7Z)-octadecenoic acid[r] + ATP[r] + CoA[r]	0	0	0	0	0	0	0	0	0	0	0	0	0	0	3.76158e-37	0	0	3.00927e-36	0	-2.7121e-34	3.50325e-46	0	0	-1.20371e-35	0	0	0	0	0	0	0	-1.50463e-36	0	0	0	0	0	1.2326e-32	0	5.7176e-35	0	0	0	0	0	0	0	0
HMR_2964	(6Z,9Z)-octadecadienoic acid[r] + ATP[r] + CoA[r] <=> (6Z,9Z)-octadecadienoyl-CoA[r] + AMP[r] + PPi[r]	0	0	0	0	0	0	0	0	0	0	0	0	0	0	-3.76158e-37	0	0	-3.00927e-36	0	2.7121e-34	-3.50325e-46	0	0	1.20371e-35	0	0	0	0	0	0	0	1.50463e-36	0	0	0	0	0	-1.2326e-32	0	-5.7176e-35	0	0	0	0	0	0	0	0
HMR_2965	AMP[r] + PPi[r] + nonadecanoyl-CoA[r] <=> ATP[r] + CoA[r] + nonadecylic acid[r]	0	0	0	0	0	0	0	0	0	0	0	0	0	0	3.76158e-37	0	0	0	0	0	3.50325e-46	0	0	-1.20371e-35	0	0	0	0	0	0	0	-1.50463e-36	0	0	0	0	0	1.2326e-32	0	5.7176e-35	0	0	0	0	0	0	0	0
HMR_2966	AMP[r] + PPi[r] + eicosanoyl-CoA[r] <=> ATP[r] + CoA[r] + eicosanoate[r]	0	0	0	0	0	0	0	0	0	0	0	0	0	0	3.76158e-37	0	0	0	0	-2.7121e-34	3.50325e-46	0	0	-1.20371e-35	0	0	0	0	0	0	0	-1.50463e-36	0	0	0	0	0	1.2326e-32	0	5.7176e-35	0	0	0	0	0	0	0	0
[truncated: 6,400 more rows]
[truncated: 25 more columns]
