# Supplementary material for: Personal model‐assisted identification of NAD+ and glutathione metabolism as intervention target in NAFLD
Source: Mol Syst Biol. 2017 Mar 2;13(3):916. doi: 10.15252/msb.20167422 (PMC5371732; doi:10.15252/msb.20167422)
Supplement: Supplementary file 18 — Source Data for Figure 6 [file MSB-13-916-s017.zip]

Archive with 2 entries (2 files):
- msb167422-sup-0000-SDataFig6AE.xlsx
- msb167422-sup-0000-SDataFig6G.xlsx
