# Supplementary material for: Personal model‐assisted identification of NAD+ and glutathione metabolism as intervention target in NAFLD
Source: Mol Syst Biol. 2017 Mar 2;13(3):916. doi: 10.15252/msb.20167422 (PMC5371732; doi:10.15252/msb.20167422)
Supplement: Supplementary file 18 — Source Data for Figure 6 [file MSB-13-916-s017.zip › msb167422-sup-0000-SDataFig6AE.xlsx]

## Sheet: Sheet1
TG	TG		TG/PC	TG/PC	P-value
Treated	Ctr		Treated	Ctr
48.4021	17.6359		2.18479	0.929177
24.0824	85.0188		1.14785	3.85867
19.8776	43.1801		0.945703	2.28655
12.0814	18.4752		0.650616	0.954068
35.4351	40.626		1.69115	2.13445
6.27746	82.6082		0.312041	4.38248
20.0339	54.7013		0.980968	3.1185
37.6691	20.3348		1.76067	0.97482
27.564	36.6927		1.2598	1.68452
13.1975	15.9447		0.690012	0.814779	0.0481714
CE	CE		CE/PC	CE/PC	P-value
Treated	Ctr		Treated	Ctr
39.0189	20.0242		1.76124	1.05501
33.6765	66.8075		1.60513	3.03213
26.7315	61.239		1.27179	3.24283
13.3479	27.162		0.718822	1.40266
50.8105	47.9647		2.42494	2.52002
19.6993	62.2705		0.979216	3.30354
25.958	69.9337		1.27105	3.9869
54.2902	44.0625		2.53754	2.1123
44.0102	32.982		2.01147	1.51417
21.4565	11.689		1.12182	0.597311	0.0962634
Cer	Cer		Cer/PC	Cer/PC	P-value
Treated	Ctr		Treated	Ctr
103.685	328.782		4.68017	17.3225
163.471	261.338		7.79156	11.8611
117.263	323.679		5.57895	17.14
165.07	445.391		8.88948	23.0002
215.081	245.638		10.2647	12.9056
185.212	226.658		9.20653	12.0245
176.792	216.21		8.65669	12.326
380.498	433.905		17.7847	20.8008
435.856	412.464		19.9206	18.9358
415.807	225.687		21.7399	11.5327	0.0801276
SM	SM		SM/PC	SM/PC	P-value
Treated	Ctr		Treated	Ctr
0.616903	0.609191		0.0278459	0.0320963
0.667682	0.544162		0.031824	0.0246974
0.576134	0.516151		0.0274104	0.0273321
0.607534	0.554323		0.0327175	0.0286255
0.605289	0.513644		0.0288875	0.0269863
0.620148	0.482558		0.0308264	0.0256004
0.634076	0.534478		0.0310479	0.0304704
0.658439	0.599472		0.0307757	0.0287379
0.667239	0.635748		0.030496	0.0291865
0.680277	0.621136		0.0355674	0.0317403	0.0582785
PE	PE		PE/PC	PE/PC	P-value
Treated	Ctr		Treated	Ctr
9.53601	9.614		0.430439	0.50653
9.35081	8.42572		0.445691	0.38241
9.47738	9.56641		0.450899	0.506576
10.5892	9.72256		0.57026	0.502078
9.53494	9.12009		0.455056	0.47916
10.2276	7.87533		0.508397	0.417798
9.05386	8.26722		0.443327	0.471312
10.8712	9.96207		0.508123	0.477568
10.1562	10.4055		0.464185	0.477704
11.1099	10.6663		0.580865	0.545049	0.691173
PC	PC
Treated	Ctr
22.1542	18.9801
20.9805	22.0332
21.0188	18.8844
18.5691	19.3646
20.9533	19.0335
20.1174	18.8496
20.4225	17.5409
21.3948	20.86
21.8796	21.7822
19.1265	19.5694
