# Supplementary material for: Personal model‐assisted identification of NAD+ and glutathione metabolism as intervention target in NAFLD
Source: Mol Syst Biol. 2017 Mar 2;13(3):916. doi: 10.15252/msb.20167422 (PMC5371732; doi:10.15252/msb.20167422)
Supplement: Supplementary file 18 — Source Data for Figure 6 [file MSB-13-916-s017.zip › msb167422-sup-0000-SDataFig6G.xlsx]

## Sheet: Sheet1
Amount (nmol/mg tissue)
		NR+SER+NAC	NR+SER+NAC	NR+SER+NAC	NR+SER+NAC	NR+SER+NAC	NR+SER+NAC	NR+SER+NAC	NR+SER+NAC	NR+SER+NAC	NR+SER+NAC	Ctrl	Ctrl	Ctrl	Ctrl	Ctrl	Ctrl	Ctrl	Ctrl	Ctrl	Ctrl
	TAG 48:0	0.0968574	0.0608352	0.0632342	0.0415995	0.0771885	0.0470675	0.0459323	0.0694693	0.0800637	0.0793068	0.151616	0.179613	0.14491	0.0747726	0.137032	0.186202	0.14086	0.0831937	0.106222	0.0881507
	TAG 48:1	0.972746	0.394568	0.382237	0.187554	0.605043	0.115948	0.386644	0.682317	0.586193	0.271821	0.48467	1.93598	1.17761	0.521012	1.13053	2.0115	1.46177	0.465027	0.994637	0.376669
	TAG 48:2	0.949275	0.357706	0.339646	0.138079	0.594498	0.0896364	0.339569	0.659737	0.538058	0.185911	0.382148	1.84318	1.17137	0.470407	1.02781	1.76472	1.33947	0.395008	0.945228	0.338174
	TAG 48:3	0.0682292	0.0193153	0.031959	0.00938212	0.064894	0.00669792	0.0294028	0.0618403	0.0377026	0.0110297	0.0439386	0.150486	0.100485	0.0330872	0.0785428	0.122558	0.10312	0.0297328	0.0770798	0.0298072
	TAG 50:0	0.0624355	0.034189	0.0182065	0.0109179	0.0387688	0.0102814	0.0319354	0.0416244	0.0256485	0.0256142	0.0291382	0.10573	0.0528225	0.0377847	0.136023	0.108003	0.0787128	0.0288948	0.0445747	0.0619697
	TAG 50:1	3.01476	1.32948	1.21625	0.677636	1.75371	0.384964	1.23886	2.19174	1.69333	0.96769	1.29346	5.48684	3.02529	1.44965	3.01792	5.66981	3.53973	1.32946	2.6737	1.02082
	TAG 50:2	6.79201	2.75867	2.52567	1.03336	4.4198	0.637545	2.61717	5.12438	3.78493	1.422	2.22107	12.6924	6.67678	2.83759	6.37193	12.5743	7.98333	2.61665	5.898	2.03292
	TAG 50:3	1.51291	0.655859	0.601875	0.265506	1.12525	0.152915	0.628466	1.26075	0.88894	0.324508	0.569933	2.70299	1.71775	0.670773	1.43032	2.58895	1.94241	0.692204	1.44328	0.570747
	TAG 50:4	0.0642152	0.0349575	0.033881	0.0125902	0.0650256	0.00755471	0.0342865	0.0743694	0.055034	0.0166404	0.0424776	0.14873	0.117805	0.038104	0.0869519	0.136057	0.125984	0.0491476	0.101835	0.0448459
	TAG 52:1	1.32925	0.635969	0.517258	0.273539	0.926622	0.170807	0.47663	1.03099	0.712379	0.376601	0.49507	2.14687	1.01895	0.517462	1.00695	2.32523	1.41361	0.0916906	0.213368	0.312633
	TAG 52:2	16.9782	8.36798	6.76897	3.43371	11.6895	1.97918	6.6877	12.6862	8.95962	4.42206	5.75977	29.5588	14.0827	6.03528	13.4119	29.1939	17.9288	6.71095	12.5476	5.29629
	TAG 52:3	6.50942	3.34771	2.76508	1.48622	5.33447	0.838016	2.83942	5.53853	3.81126	1.81102	2.54274	10.8043	6.29172	2.55434	5.38666	10.5433	7.45704	3.12311	5.23502	2.50661
	TAG 52:4	0.782357	0.453576	0.355937	0.249538	0.657555	0.139637	0.409785	0.777111	0.568094	0.272263	0.436446	1.27934	1.01915	0.402488	0.785381	1.27955	1.06438	0.511214	0.840934	0.455307
	TAG 52:5	0.0550132	0.0321197	0.0260134	0.0323724	0.0447952	0.0127098	0.0274826	0.0590387	0.039709	0.0232644	0.0444811	0.0930632	0.0843125	0.034023	0.0522095	0.0828976	0.0842484	0.0437529	0.0762188	0.0389157
	TAG 54:2	1.30891	0.69229	0.594574	0.55214	1.0525	0.213867	0.583943	1.03432	1.02378	0.396048	0.438034	2.38151	0.924274	0.445505	1.20866	2.13477	1.46599	0.54043	0.847513	0.366965
	TAG 54:3	5.44867	3.1728	2.29989	2.0164	4.75341	0.854361	2.29795	4.0371	2.92307	1.42667	1.48273	9.51755	3.35121	1.36962	3.38443	8.15361	5.67652	2.12089	2.75197	1.30785
	TAG 54:4	1.2888	0.867095	0.665512	0.7292	1.18788	0.272013	0.673063	1.16987	0.858121	0.529927	0.612076	2.19069	1.1554	0.509163	0.958305	2.01277	1.52584	0.804287	0.956536	0.57204
	TAG 54:5	0.241553	0.181693	0.133486	0.167404	0.212561	0.0760631	0.159846	0.252741	0.201129	0.148051	0.163288	0.337655	0.298101	0.134079	0.25382	0.368919	0.293155	0.184269	0.247519	0.165904
	TAG 54:6	0.00807699	0.00570934	0.0056606	0.00780495	0.00688967	0.00204367	0.00742683	0.00867715	0.00740957	0.00588403	0.00772305	0.00865824	0.0172661	0.00741545	0.00933668	0.00738703	0.0059833	0.00633062	0.00982515	0.0066441
	TAG 56:2	0.0978005	0.0678995	0.066785	0.0550691	0.0805507	0.0348009	0.0618958	0.0781563	0.0929923	0.0411678	0.0344001	0.211817	0.0792567	0.0406586	0.106627	0.173321	0.126441	0.0505959	0.0807004	0.0362157
	TAG 56:3	0.369397	0.251629	0.175713	0.194615	0.357116	0.08039	0.18122	0.295037	0.238812	0.108234	0.090593	0.635486	0.228314	0.0860899	0.248678	0.612626	0.43665	0.155404	0.21016	0.0907705
	TAG 56:4	0.143394	0.0969301	0.0780708	0.107152	0.139321	0.0327292	0.0712782	0.118724	0.0986428	0.0536541	0.0521482	0.230316	0.121148	0.0452113	0.0968871	0.2009	0.180789	0.0716124	0.0851562	0.0461189
	TAG 56:5	0.128983	0.0868773	0.0731265	0.136625	0.100745	0.0360276	0.075791	0.121697	0.0918745	0.0591652	0.0635591	0.166998	0.0858414	0.0447728	0.0814675	0.149977	0.146794	0.0645831	0.084509	0.0519793
	TAG 56:6	0.0760548	0.0804068	0.0679428	0.135582	0.0710711	0.047006	0.0577636	0.129464	0.112722	0.100843	0.0727058	0.0877026	0.114412	0.0550255	0.0955288	0.10916	0.0935034	0.0655005	0.105627	0.0608529
	TAG 56:7	0.0894934	0.0825282	0.0574673	0.111467	0.0685543	0.0304743	0.0585826	0.135032	0.107382	0.102461	0.103289	0.10346	0.0992144	0.0547582	0.100004	0.0860551	0.0761548	0.0837962	0.095025	0.0523211
	TAG 56:8	0.0132895	0.0135638	0.0131332	0.015895	0.00743274	0.00471962	0.0118113	0.0300913	0.0270897	0.015654	0.0183672	0.0186955	0.0240402	0.00611672	0.0220908	0.0116268	0.0100497	0.017012	0.0205187	0.0131684
	sum	48.4021	24.0824	19.8776	12.0814	35.4351	6.27746	20.0339	37.6691	27.564	13.1975	17.6359	85.0188	43.1801	18.4752	40.626	82.6082	54.7013	20.3348	36.6927	15.9447
Relative amount (% of average CTRL)
		NR+SER+NAC	NR+SER+NAC	NR+SER+NAC	NR+SER+NAC	NR+SER+NAC	NR+SER+NAC	NR+SER+NAC	NR+SER+NAC	NR+SER+NAC	NR+SER+NAC	Ctrl	Ctrl	Ctrl	Ctrl	Ctrl	Ctrl	Ctrl	Ctrl	Ctrl	Ctrl
	TAG 48:0	74.9339	47.0653	48.9212	32.1836	59.717	36.4138	35.5356	53.745	61.9414	61.3559	117.298	138.958	112.11	57.848	106.015	144.056	108.977	64.363	82.1785	68.198
	TAG 48:1	92.1212	37.3664	36.1987	17.7618	57.2989	10.9805	36.616	64.6169	55.5138	25.742	45.8993	183.342	111.523	49.341	107.064	190.494	138.433	44.039	94.1943	35.6714
	TAG 48:2	98.0908	36.9626	35.0964	14.268	61.4308	9.26234	35.0884	68.1721	55.5988	19.2106	39.4882	190.46	121.04	48.6083	106.206	182.353	138.41	40.8172	97.6726	34.9443
	TAG 48:3	88.7435	25.1228	41.568	12.203	84.4055	8.71176	38.2433	80.4337	49.0385	14.346	57.1495	195.732	130.697	43.0354	102.158	159.407	134.124	38.6724	100.255	38.7693
	TAG 50:0	91.3262	50.0093	26.6312	15.97	56.7083	15.0389	46.7129	60.8852	37.5168	37.4667	42.6213	154.655	77.265	55.2688	198.964	157.979	115.136	42.2653	65.2007	90.6449
	TAG 50:1	105.756	46.6376	42.6654	23.7711	61.5191	13.5043	43.4585	76.885	59.401	33.9461	45.374	192.476	106.126	50.8528	105.867	198.894	124.172	46.6367	93.7919	35.81
	TAG 50:2	109.717	44.563	40.7991	16.6927	71.3965	10.2988	42.2772	82.7783	61.141	22.9707	35.8787	205.03	107.855	45.8379	102.931	203.123	128.961	42.2688	95.275	32.8394
	TAG 50:3	105.581	45.7703	42.003	18.5288	78.5276	10.6714	43.8586	87.9835	62.0363	22.6463	39.7738	188.633	119.876	46.8111	99.8173	180.675	135.554	48.3067	100.722	39.8306
	TAG 50:4	71.9951	39.1927	37.9858	14.1155	72.9037	8.47	38.4405	83.3796	61.7015	18.6565	47.6239	166.75	132.078	42.7205	97.4865	152.541	141.248	55.102	114.172	50.2792
	TAG 52:1	139.307	66.6506	54.2095	28.6674	97.1115	17.9008	49.9516	108.05	74.6585	39.4684	51.8842	224.995	106.788	54.2309	105.53	243.688	148.148	9.60932	22.3613	32.7645
	TAG 52:2	120.819	59.5475	48.1688	24.4347	83.1839	14.0841	47.5905	90.2769	63.7577	31.4679	40.9872	210.344	100.214	42.9478	95.4405	207.748	127.584	47.756	89.29	37.689
	TAG 52:3	115.324	59.3095	48.9873	26.3305	94.5076	14.8466	50.3044	98.1228	67.5218	32.0848	45.0483	191.413	111.467	45.2537	95.4323	186.789	132.112	55.3304	92.7458	44.4081
	TAG 52:4	96.896	56.176	44.0833	30.9057	81.4391	17.2943	50.7524	96.2463	70.3592	33.7202	54.0545	158.449	126.223	49.8488	97.2706	158.474	131.824	63.3145	104.151	56.3905
	TAG 52:5	86.7549	50.6521	41.0227	51.0507	70.6413	20.0432	43.3396	93.103	62.6203	36.6876	70.1459	146.759	132.959	53.6536	82.3334	130.728	132.858	68.9975	120.196	61.3694
	TAG 54:2	121.717	64.3771	55.2904	51.3443	97.8737	19.8879	54.3018	96.1829	95.2029	36.8291	40.7335	221.46	85.9497	41.4282	112.396	198.516	136.325	50.2555	78.8116	34.1247
	TAG 54:3	139.294	81.1119	58.7962	51.5487	121.52	21.8415	58.7465	103.208	74.7276	36.4725	37.9055	243.314	85.6728	35.0139	86.5221	208.445	145.119	54.22	70.3534	33.4347
	TAG 54:4	114.082	76.7538	58.91	64.5476	105.149	24.0781	59.5784	103.555	75.9594	46.9082	54.1799	193.916	102.274	45.0702	84.8276	178.167	135.064	71.1942	84.671	50.6361
	TAG 54:5	98.7257	74.2602	54.5574	68.4201	86.8764	31.0879	65.331	103.298	82.2038	60.5101	66.7376	138.004	121.838	54.7997	103.739	150.782	119.816	75.313	101.164	67.807
	TAG 54:6	93.3004	65.9508	65.3878	90.158	79.5853	23.6072	85.7902	100.233	85.5907	67.9687	89.2119	100.015	199.447	85.6586	107.852	85.3304	69.1154	73.1275	113.494	76.7485
	TAG 56:2	104.039	72.2309	71.0453	58.5821	85.6892	37.0209	65.8442	83.142	98.9244	43.794	36.5945	225.329	84.3126	43.2523	113.429	184.378	134.507	53.8235	85.8484	38.5259
	TAG 56:3	132.174	90.0356	62.8721	69.6352	127.78	28.7644	64.8424	105.568	85.4495	38.7274	32.4152	227.384	81.6933	30.8039	88.9796	219.204	156.238	55.6052	75.1976	32.4787
	TAG 56:4	126.865	85.7571	69.0716	94.8008	123.261	28.9565	63.062	105.039	87.2723	47.4694	46.1371	203.768	107.184	39.9999	85.719	177.743	159.949	63.3577	75.3404	40.8028
	TAG 56:5	137.146	92.3754	77.7544	145.271	107.12	38.3076	80.5875	129.399	97.6889	62.9096	67.5815	177.567	91.274	47.6063	86.6233	159.468	156.084	68.6703	89.8573	55.2689
	TAG 56:6	88.4339	93.4943	79.0016	157.651	82.6391	54.657	67.1656	150.536	131.069	117.256	84.5398	101.978	133.034	63.9818	111.078	126.927	108.723	76.1618	122.82	70.7577
	TAG 56:7	104.784	96.6284	67.2858	130.512	80.267	35.6809	68.5916	158.103	125.728	119.966	120.937	121.137	116.165	64.1138	117.09	100.758	89.1661	98.1131	111.26	61.2603
	TAG 56:8	82.1934	83.8896	81.2265	98.308	45.9702	29.19	73.051	186.109	167.545	96.8172	113.598	115.628	148.684	37.8308	136.628	71.9098	62.1559	105.216	126.905	81.4445
	sum	116.571	57.9994	47.8727	29.0964	85.3411	15.1185	48.249	90.7212	66.3844	31.7845	42.4738	204.757	103.994	44.4952	97.8426	198.951	131.741	48.9737	88.3698	38.4008
		TREATED			CTRL
		Average	SD		Average	SD
	TAG 48:0	51.1813	13.779		100	30.545
	TAG 48:1	43.4216	24.3088		100	57.3406
	TAG 48:2	43.3181	27.6028		100	58.6559
	TAG 48:3	44.2816	30.7637		100	55.1732
	TAG 50:0	43.8265	22.9501		100	54.5829
	TAG 50:1	50.7544	26.7342		100	59.0612
	TAG 50:2	50.2634	31.2903		100	64.5372
	TAG 50:3	51.7607	31.3841		100	56.5418
	TAG 50:4	44.6841	26.5968		100	47.9186
	TAG 52:1	67.5976	37.9586		100	82.8612
	TAG 52:2	58.3331	32.6954		100	65.0054
	TAG 52:3	60.7339	33.2056		100	56.0036
	TAG 52:4	57.7872	27.7037		100	42.7321
	TAG 52:5	55.5915	22.8098		100	35.7605
	TAG 54:2	69.3007	32.0095		100	66.945
	TAG 54:3	74.7266	37.2932		100	74.6893
	TAG 54:4	72.9522	28.2882		100	52.7189
	TAG 54:5	72.5271	21.5741		100	32.835
	TAG 54:6	75.7572	21.884		100	37.8409
	TAG 56:2	72.0313	21.8606		100	64.8043
	TAG 56:3	80.5849	34.5525		100	74.9494
	TAG 56:4	83.1554	31.5706		100	60.201
	TAG 56:5	96.856	33.9318		100	46.9454
	TAG 56:6	102.19	35.1902		100	24.7194
	TAG 56:7	98.7547	36.4681		100	22.2994
	TAG 56:8	94.43	48.6123		100	35.4691
	sum	58.9138	31.3932		100	62.1084
